# Supplementary material for: Modulating the mechanism of electrocatalytic CO2 reduction by cobalt phthalocyanine through polymer coordination and encapsulation
Source: Nat Commun. 2019 Apr 11;10:1683. doi: 10.1038/s41467-019-09626-8 (PMC6459859; doi:10.1038/s41467-019-09626-8)
Supplement: Supplementary file 2 — Source Data [file 41467_2019_9626_MOESM2_ESM.zip]

Archive with 52 entries (52 files):
- Fig. 4.xlsx
- Fig. 5.xlsx
- Supplementary Figure 1.xlsx
- Supplementary Figure 10.xlsx
- Supplementary Figure 11.xlsx
- Supplementary Figure 12.xlsx
- Supplementary Figure 13.xlsx
- Supplementary Figure 14.xlsx
- Supplementary Figure 15.xlsx
- Supplementary Figure 16.xlsx
- Supplementary Figure 17.xlsx
- Supplementary Figure 18.xlsx
- Supplementary Figure 19.xlsx
- Supplementary Figure 2.xlsx
- Supplementary Figure 20.xlsx
- Supplementary Figure 21.xlsx
- Supplementary Figure 22.xlsx
- Supplementary Figure 23.xlsx
- Supplementary Figure 24.xlsx
- Supplementary Figure 25.xlsx
- Supplementary Figure 26.xlsx
- Supplementary Figure 27.xlsx
- Supplementary Figure 28.xlsx
- Supplementary Figure 29.xlsx
- Supplementary Figure 3.xlsx
- Supplementary Figure 30.xlsx
- Supplementary Figure 31.xlsx
- Supplementary Figure 32.xlsx
- Supplementary Figure 33.xlsx
- Supplementary Figure 34.xlsx
- Supplementary Figure 35.xlsx
- Supplementary Figure 36.xlsx
- Supplementary Figure 37.xlsx
- Supplementary Figure 38.xlsx
- Supplementary Figure 39.xlsx
- Supplementary Figure 4.xlsx
- Supplementary Figure 40.xlsx
- Supplementary Figure 43.xlsx
- Supplementary Figure 5.xlsx
- Supplementary Figure 6.xlsx
- Supplementary Figure 7.xlsx
- Supplementary Figure 8.xlsx
- Supplementary Figure 9.xlsx
- Supplementary Table 1.xlsx
- Supplementary Table 2.xlsx
- Supplementary Table 3.xlsx
- Supplementary Table 4.xlsx
- Supplementary Table 5.xlsx
- Supplementary Table 6.xlsx
- Supplementary Table 8.xlsx
- Table 1.xlsx
- Table 2.xlsx
