# Supplementary material for: Modulating the mechanism of electrocatalytic CO2 reduction by cobalt phthalocyanine through polymer coordination and encapsulation
Source: Nat Commun. 2019 Apr 11;10:1683. doi: 10.1038/s41467-019-09626-8 (PMC6459859; doi:10.1038/s41467-019-09626-8)
Supplement: Supplementary file 2 — Source Data [file 41467_2019_9626_MOESM2_ESM.zip › Fig. 5.xlsx]

## Sheet: Fig. 5a
CoPc
nD2O	Sample	i @ -1.00 V vs SCE /mA	j/mA cm-2	j(avg) /mA cm-2	j(std)	i @ -1.05 V vs SCE /mA	j/mA cm-2	j(avg) /mA cm-2	j(std)	i @ -1.10 V vs SCE /mA	j/mA cm-2	j(avg) /mA cm-2	j(std)	i @ -1.15 V vs SCE /mA	j/mA cm-2	j(avg) /mA cm-2	j(std)	i @ -1.20 V vs SCE /mA	j/mA cm-2	j(avg) /mA cm-2	j(std)	i @ -1.25 V vs SCE /mA	j/mA cm-2	j(avg) /mA cm-2	j(std)	jn/j0	jn/j0 std
0	1	-0.01	-0.0877193	-0.074269	0.0292865	-0.0357	-0.313158	-0.257456	0.0710163	-0.0646	-0.566667	-0.511111	0.0957815	-0.08	-0.701754	-0.717836	0.0771564	-0.086	-0.754386	-0.831433	0.050569	-0.095	-0.833333	-0.87383	0.0698246	1	0.0799063
	2	-0.004	-0.0350877			-0.018	-0.157895			-0.042	-0.368421			-0.069	-0.605263			-0.0895	-0.785088			-0.09	-0.789474
	3	-0.008	-0.0701754			-0.025	-0.219298			-0.052	-0.45614			-0.079	-0.692982			-0.0968	-0.849123			-0.0937	-0.82193
	4	-0.014	-0.122807			-0.041	-0.359649			-0.074	-0.649123			-0.096	-0.842105			-0.1	-0.877193			-0.102	-0.894737
	5	-0.007	-0.0614035			-0.0274	-0.240351			-0.057	-0.5			-0.082	-0.719298			-0.0964	-0.845614			-0.107	-0.938596
	6	-0.0078	-0.0684211			-0.029	-0.254386			-0.06	-0.526316			-0.085	-0.745614			-0.1	-0.877193			-0.11	-0.964912
0.25	1	-0.005	-0.0438596	-0.0517544	0.0107553	-0.021	-0.184211	-0.206767	0.0441096	-0.048	-0.421053	-0.430326	0.0865223	-0.076	-0.666667	-0.64411	0.0997402	-0.094	-0.824561	-0.799499	0.229064	-0.108	-0.947368	-0.903509	0.122703	1.03396	0.140419
	2	-0.006	-0.0526316			-0.023	-0.201754			-0.047	-0.412281			-0.075	-0.657895			-0.095	-0.833333			-0.113	-0.991228
	3	-0.006	-0.0526316			-0.023	-0.201754			-0.0464	-0.407018			-0.072	-0.631579			-0.094	-0.824561			-0.112	-0.982456
	4	-0.008	-0.0701754			-0.03	-0.263158			-0.066	-0.578947			-0.09	-0.789474			-0.097	-0.850877			-0.103	-0.903509
	5	-0.006	-0.0526316			-0.024	-0.210526			-0.046	-0.403509			-0.081	-0.710526			-0.109	-0.95614			-0.117	-1.02632
	6	-0.004	-0.0350877			-0.015	-0.131579			-0.034	-0.298246			-0.054	-0.473684			-0.068	-0.596491			-0.079	-0.692982
	7	-0.0063	-0.0552632			-0.029	-0.254386			-0.056	-0.491228			-0.066	-0.578947			-0.081	-0.710526			-0.089	-0.780702
0.5	1	-0.007	-0.0614035	-0.0482456	0.019118	-0.0272	-0.238596	-0.202339	0.0612864	-0.055	-0.482456	-0.418129	0.0895997	-0.066	-0.578947	-0.567251	0.0970214	-0.0906	-0.794737	-0.750292	0.128697	-0.099	-0.868421	-0.872515	0.0904204	0.998494	0.103476
	2	-0.003	-0.0263158			-0.015	-0.131579			-0.036	-0.315789			-0.053	-0.464912			-0.069	-0.605263			-0.0894	-0.784211
	3	-0.0065	-0.0570175			-0.027	-0.236842			-0.052	-0.45614			-0.075	-0.657895			-0.097	-0.850877			-0.11	-0.964912
0.75	1	-0.006	-0.0526316	-0.0526316	0.00877193	-0.025	-0.219298	-0.236842	0.038236	-0.055	-0.482456	-0.494152	0.0365205	-0.081	-0.710526	-0.70848	0.0145818	-0.1	-0.877193	-0.846199	0.0394769	-0.11	-0.964912	-0.898538	0.0800428	1.02828	0.0915999
	2	-0.005	-0.0438596			-0.024	-0.210526			-0.053	-0.464912			-0.079	-0.692982			-0.098	-0.859649			-0.105	-0.921053
	3	-0.007	-0.0614035			-0.032	-0.280702			-0.061	-0.535088			-0.0823	-0.72193			-0.0914	-0.801754			-0.0923	-0.809649
1	1	-0.0047	-0.0412281	-0.0531579	0.0208774	-0.022	-0.192982	-0.221053	0.0842958	-0.047	-0.412281	-0.481078	0.156879	-0.079	-0.692982	-0.722055	0.168018	-0.1	-0.877193	-0.839098	0.112618	-0.111	-0.973684	-0.883333	0.121854	1.01088	0.139448
	2	-0.0048	-0.0421053			-0.021	-0.184211			-0.0453	-0.397368			-0.0732	-0.642105			-0.0913	-0.800877			-0.0972	-0.852632
	3	-0.0051	-0.0447368			-0.022	-0.192982			-0.0496	-0.435088			-0.0746	-0.654386			-0.0923	-0.809649			-0.0936	-0.821053
	4	-0.00432	-0.0378947			-0.0194	-0.170175			-0.042	-0.368421			-0.0694	-0.608772			-0.085	-0.745614			-0.0884	-0.775439
	5	-0.0045	-0.0394737			-0.017	-0.149123			-0.042	-0.368421			-0.065	-0.570175			-0.081	-0.710526			-0.0867	-0.760526
	6	-0.009	-0.0789474			-0.03	-0.263158			-0.068	-0.596491			-0.095	-0.833333			-0.1	-0.877193			-0.102	-0.894737
	7	-0.01	-0.0877193			-0.045	-0.394737			-0.09	-0.789474			-0.12	-1.05263			-0.12	-1.05263			-0.126	-1.10526
CoPc-P2VP
nD2O	Sample	i @ -1.00 V vs SCE /mA	j/mA cm-2	j(avg) /mA cm-2	j(std)	i @ -1.05 V vs SCE /mA	j/mA cm-2	j(avg) /mA cm-2	j(std)	i @ -1.10 V vs SCE /mA	j/mA cm-2	j(avg) /mA cm-2	j(std)	i @ -1.15 V vs SCE /mA	j/mA cm-2	j(avg) /mA cm-2	j(std)	i @ -1.20 V vs SCE /mA	j/mA cm-2	j(avg) /mA cm-2	j(std)	i @ -1.25 V vs SCE /mA	j/mA cm-2	j(avg) /mA cm-2	j(std)	jn/j0	jn/j0 std
0	1	-0.0032	-0.0280702	-0.0330702	0.0104499	-0.0109	-0.095614	-0.105373	0.0267813	-0.0271	-0.237719	-0.237061	0.0225781	-0.047	-0.412281	-0.406689	0.0267423	-0.0718	-0.629825	-0.572697	0.038612	-0.0914	-0.801754	-0.733772	0.0440023	1	0.0599672
	2	-0.0027	-0.0236842			-0.0093	-0.0815789			-0.0249	-0.218421			-0.0436	-0.382456			-0.0651	-0.571053			-0.0873	-0.765789
	3	-0.00337	-0.0295614			-0.0112	-0.0982456			-0.0273	-0.239474			-0.0479	-0.420175			-0.0705	-0.618421			-0.0862	-0.75614
	4	-0.0045	-0.0394737			-0.0121	-0.10614			-0.0265	-0.232456			-0.0459	-0.402632			-0.0617	-0.541228			-0.0864	-0.757895
	5	-0.00317	-0.027807			-0.0109	-0.095614			-0.0248	-0.217544			-0.0418	-0.366667			-0.0591	-0.518421			-0.0773	-0.67807
	6	-0.00316	-0.0277193			-0.0108	-0.0947368			-0.0256	-0.224561			-0.0448	-0.392982			-0.0617	-0.541228			-0.0789	-0.692105
	7	-0.00364	-0.0319298			-0.0116	-0.101754			-0.0271	-0.237719			-0.0483	-0.423684			-0.0658	-0.577193			-0.0831	-0.728947
	8	-0.00642	-0.0563158			-0.0193	-0.169298			-0.0329	-0.288596			-0.0516	-0.452632			-0.0666	-0.584211			-0.0786	-0.689474
0.1	1	-0.00279	-0.0244737	-0.0388947	0.0169601	-0.0108	-0.0947368	-0.110702	0.0113256	-0.0274	-0.240351	-0.243684	0.0217837	-0.0473	-0.414912	-0.406491	0.0430299	-0.0654	-0.573684	-0.582807	0.0510757	-0.0808	-0.708772	-0.736667	0.0419148	1.00395	0.0571223
	2	-0.00399	-0.035			-0.0143	-0.125439			-0.0318	-0.278947			-0.0525	-0.460526			-0.0746	-0.654386			-0.0917	-0.804386
	3	-0.00348	-0.0305263			-0.0121	-0.10614			-0.0279	-0.244737			-0.0488	-0.42807			-0.0696	-0.610526			-0.0856	-0.750877
	4	-0.00415	-0.0364035			-0.0128	-0.112281			-0.0267	-0.234211			-0.0432	-0.378947			-0.0629	-0.551754			-0.0808	-0.708772
	5	-0.00776	-0.0680702			-0.0131	-0.114912			-0.0251	-0.220175			-0.0399	-0.35			-0.0597	-0.523684			-0.081	-0.710526
0.2	1	-0.00335	-0.029386	-0.0278655	0.00141805	-0.0115	-0.100877	-0.0982456	0.00316276	-0.0279	-0.244737	-0.239181	0.00498793	-0.0481	-0.42193	-0.413743	0.0112791	-0.0677	-0.59386	-0.57924	0.0260857	-0.0837	-0.734211	-0.718421	0.0258437	0.979079	0.0352204
	2	-0.00303	-0.0265789			-0.0108	-0.0947368			-0.0268	-0.235088			-0.0457	-0.400877			-0.0626	-0.549123			-0.0785	-0.688596
	3	-0.00315	-0.0276316			-0.0113	-0.0991228			-0.0271	-0.237719			-0.0477	-0.418421			-0.0678	-0.594737			-0.0835	-0.732456
0.3	1	-0.00313	-0.0274561	-0.0263743	0.00350475	-0.0112	-0.0982456	-0.0962865	0.0118328	-0.0278	-0.24386	-0.235673	0.0230475	-0.0469	-0.411404	-0.406725	0.0370642	-0.0651	-0.571053	-0.565497	0.0419435	-0.0807	-0.707895	-0.704094	0.0584261	0.959554	0.0796244
	2	-0.00256	-0.0224561			-0.00953	-0.0835965			-0.0239	-0.209649			-0.0419	-0.367544			-0.0594	-0.521053			-0.0734	-0.64386
	3	-0.00333	-0.0292105			-0.0122	-0.107018			-0.0289	-0.253509			-0.0503	-0.441228			-0.0689	-0.604386			-0.0867	-0.760526
0.4	1	-0.00345	-0.0302632	-0.0286257	0.00154529	-0.012	-0.105263	-0.098538	0.00756288	-0.0293	-0.257018	-0.238889	0.018428	-0.049	-0.429825	-0.414327	0.0145818	-0.0702	-0.615789	-0.591813	0.0212225	-0.0847	-0.742982	-0.726316	0.0149638	0.989839	0.020393
	2	-0.00324	-0.0284211			-0.0114	-0.1			-0.0273	-0.239474			-0.047	-0.412281			-0.0666	-0.584211			-0.0823	-0.72193
	3	-0.0031	-0.027193			-0.0103	-0.0903509			-0.0251	-0.220175			-0.0457	-0.400877			-0.0656	-0.575439			-0.0814	-0.714035
0.5	1	-0.00265	-0.0232456	-0.0309064	0.00693445	-0.0094	-0.0824561	-0.107018	0.0230086	-0.0236	-0.207018	-0.26462	0.0570265	-0.0412	-0.361404	-0.438304	0.0694609	-0.0577	-0.50614	-0.600585	0.0820555	-0.0719	-0.630702	-0.715789	0.0744995	0.975493	0.101529
	2	-0.00419	-0.0367544			-0.0146	-0.12807			-0.0366	-0.321053			-0.0566	-0.496491			-0.0746	-0.654386			-0.0852	-0.747368
	3	-0.00373	-0.0327193			-0.0126	-0.110526			-0.0303	-0.265789			-0.0521	-0.457018			-0.0731	-0.641228			-0.0877	-0.769298
0.6	1	-0.00476	-0.0417544	-0.0325219	0.00649414	-0.0165	-0.144737	-0.114035	0.023483	-0.0325	-0.285088	-0.246711	0.0317763	-0.0527	-0.462281	-0.430263	0.041284	-0.0716	-0.62807	-0.597588	0.0555219	-0.0889	-0.779825	-0.734649	0.0620331	1.0012	0.08454
	2	-0.00303	-0.0265789			-0.01	-0.0877193			-0.0243	-0.213158			-0.0426	-0.373684			-0.0608	-0.533333			-0.0787	-0.690351
	3	-0.00346	-0.0303509			-0.0125	-0.109649			-0.0262	-0.229825			-0.0485	-0.425439			-0.0652	-0.57193			-0.0767	-0.672807
	4	-0.00358	-0.0314035			-0.013	-0.114035			-0.0295	-0.258772			-0.0524	-0.459649			-0.0749	-0.657018			-0.0907	-0.795614
0.7	1	-0.00492	-0.0431579	-0.0390936	0.0100653	-0.0148	-0.129825	-0.119006	0.0157976	-0.0302	-0.264912	-0.244737	0.025073	-0.0506	-0.44386	-0.409064	0.0365099	-0.069	-0.605263	-0.574561	0.0291064	-0.0847	-0.742982	-0.730702	0.0107791	0.995816	0.01469
	2	-0.0053	-0.0464912			-0.0144	-0.126316			-0.0288	-0.252632			-0.047	-0.412281			-0.0651	-0.571053			-0.0824	-0.722807
	3	-0.00315	-0.0276316			-0.0115	-0.100877			-0.0247	-0.216667			-0.0423	-0.371053			-0.0624	-0.547368			-0.0828	-0.726316
0.8	1	-0.00525	-0.0460526	-0.0368713	0.00988754	-0.0161	-0.141228	-0.123099	0.0160872	-0.0339	-0.297368	-0.257018	0.0387159	-0.0558	-0.489474	-0.431287	0.0554947	-0.0732	-0.642105	-0.588304	0.0526706	-0.083	-0.72807	-0.728363	0.0179842	0.992628	0.0245093
	2	-0.00435	-0.0381579			-0.0134	-0.117544			-0.0289	-0.253509			-0.0485	-0.425439			-0.0668	-0.585965			-0.0851	-0.746491
	3	-0.00301	-0.0264035			-0.0126	-0.110526			-0.0251	-0.220175			-0.0432	-0.378947			-0.0612	-0.536842			-0.081	-0.710526
0.9	1	-0.00364	-0.0319298	-0.0342982	0.00273763	-0.0131	-0.114912	-0.113596	0.00263158	-0.028	-0.245614	-0.244956	0.00289828	-0.0441	-0.386842	-0.407237	0.0141148	-0.0621	-0.544737	-0.569079	0.0252755	-0.0778	-0.682456	-0.70636	0.0432672	0.962642	0.0589655
	2	-0.00425	-0.0372807			-0.0131	-0.114912			-0.0279	-0.244737			-0.0468	-0.410526			-0.063	-0.552632			-0.0752	-0.659649
	3	-0.00365	-0.0320175			-0.0125	-0.109649			-0.0275	-0.241228			-0.047	-0.412281			-0.066	-0.578947			-0.083	-0.72807
	4	-0.0041	-0.0359649			-0.0131	-0.114912			-0.0283	-0.248246			-0.0478	-0.419298			-0.0684	-0.6			-0.0861	-0.755263
1	1	-0.0064	-0.0561404	-0.0659649	0.00803578	-0.019	-0.166667	-0.183991	0.0149788	-0.033	-0.289474	-0.309649	0.0182462	-0.0507	-0.444737	-0.464912	0.020572	-0.0681	-0.597368	-0.598465	0.025133	-0.083	-0.72807	-0.728947	0.0209916	0.993425	0.0286078
	2	-0.00854	-0.0749123			-0.0231	-0.202632			-0.038	-0.333333			-0.0561	-0.492105			-0.0719	-0.630702			-0.0853	-0.748246
	3	-0.0079	-0.0692982			-0.0213	-0.186842			-0.0347	-0.304386			-0.0518	-0.454386			-0.0649	-0.569298			-0.0798	-0.7
	4	-0.00724	-0.0635088			-0.0205	-0.179825			-0.0355	-0.311404			-0.0534	-0.468421			-0.068	-0.596491			-0.0843	-0.739474
CoPc-P4VP
nD2O	Sample	i @ -1.00 V vs SCE /mA	j/mA cm-2	j(avg) /mA cm-2	j(std)	i @ -1.05 V vs SCE /mA	j/mA cm-2	j(avg) /mA cm-2	j(std)	i @ -1.10 V vs SCE /mA	j/mA cm-2	j(avg) /mA cm-2	j(std)	i @ -1.15 V vs SCE /mA	j/mA cm-2	j(avg) /mA cm-2	j(std)	i @ -1.20 V vs SCE /mA	j/mA cm-2	j(avg) /mA cm-2	j(std)	i @ -1.25 V vs SCE /mA	j/mA cm-2	j(avg) /mA cm-2	j(std)	jn/j0	jn/j0 std
0	1	-0.0188	-0.164912	-0.168129	0.00414545	-0.0618	-0.542105	-0.540351	0.0158624	-0.124	-1.08772	-1.06725	0.0766394	-0.201	-1.76316	-1.73099	0.130207	-0.283	-2.48246	-2.45029	0.130207	-0.331	-2.90351	-2.90058	0.0220755	1	0.00761072
	2	-0.019	-0.166667			-0.0633	-0.555263			-0.129	-1.13158			-0.21	-1.84211			-0.292	-2.5614			-0.333	-2.92105
	3	-0.0197	-0.172807			-0.0597	-0.523684			-0.112	-0.982456			-0.181	-1.58772			-0.263	-2.30702			-0.328	-2.87719
0.1	1	-0.0129	-0.113158	-0.141667	0.0578526	-0.047	-0.412281	-0.472588	0.0986556	-0.0986	-0.864912	-0.937061	0.117527	-0.167	-1.46491	-1.54825	0.126206	-0.253	-2.2193	-2.28289	0.0892771	-0.318	-2.78947	-2.80263	0.0710833	0.96623	0.0245065
	2	-0.0121	-0.10614			-0.0462	-0.405263			-0.0967	-0.848246			-0.166	-1.45614			-0.254	-2.22807			-0.312	-2.73684
	3	-0.026	-0.22807			-0.0703	-0.616667			-0.126	-1.10526			-0.197	-1.72807			-0.275	-2.41228			-0.317	-2.7807
	4	-0.0136	-0.119298			-0.052	-0.45614			-0.106	-0.929825			-0.176	-1.54386			-0.259	-2.27193			-0.331	-2.90351
0.2	1	-0.0134	-0.117544	-0.165132	0.0524479	-0.0471	-0.413158	-0.487061	0.0670594	-0.0986	-0.864912	-0.917982	0.0544213	-0.163	-1.42982	-1.49781	0.0613513	-0.249	-2.18421	-2.22588	0.0836406	-0.308	-2.70175	-2.71053	0.0545461	0.934476	0.0188052
	2	-0.024	-0.210526			-0.0619	-0.542982			-0.11	-0.964912			-0.17	-1.49123			-0.25	-2.19298			-0.318	-2.78947
	3	-0.0139	-0.12193			-0.0621	-0.544737			-0.11	-0.964912			-0.17	-1.49123			-0.248	-2.17544			-0.306	-2.68421
	4	-0.024	-0.210526			-0.051	-0.447368			-0.1	-0.877193			-0.18	-1.57895			-0.268	-2.35088			-0.304	-2.66667
0.3	1	-0.0207	-0.181579	-0.155848	0.0239481	-0.0617	-0.541228	-0.510819	0.0307059	-0.117	-1.02632	-1.01462	0.0133993	-0.184	-1.61404	-1.64327	0.030806	-0.256	-2.24561	-2.2924	0.0441511	-0.291	-2.55263	-2.62281	0.106715	0.904234	0.0367909
	2	-0.0153	-0.134211			-0.0547	-0.479825			-0.114	-1			-0.187	-1.64035			-0.262	-2.29825			-0.293	-2.57018
	3	-0.0173	-0.151754			-0.0583	-0.511404			-0.116	-1.01754			-0.191	-1.67544			-0.266	-2.33333			-0.313	-2.74561
0.4	1	-0.01	-0.0877193	-0.0838012	0.015037	-0.0416	-0.364912	-0.360526	0.0427131	-0.0896	-0.785965	-0.800877	0.0873633	-0.149	-1.30702	-1.34795	0.127822	-0.226	-1.98246	-2.02339	0.144759	-0.292	-2.5614	-2.53801	0.107195	0.875	0.0369563
	2	-0.00766	-0.067193			-0.036	-0.315789			-0.0823	-0.72193			-0.142	-1.24561			-0.217	-1.90351			-0.276	-2.42105
	3	-0.011	-0.0964912			-0.0457	-0.400877			-0.102	-0.894737			-0.17	-1.49123			-0.249	-2.18421			-0.3	-2.63158
0.5	1	-0.01	-0.0877193	-0.126441	0.052832	-0.0387	-0.339474	-0.410401	0.0810386	-0.0856	-0.750877	-0.830075	0.0882465	-0.147	-1.28947	-1.36341	0.106698	-0.219	-1.92105	-1.96742	0.108114	-0.261	-2.28947	-2.36216	0.0859044	0.814372	0.0296162
	2	-0.011	-0.0964912			-0.0409	-0.358772			-0.0878	-0.770175			-0.148	-1.29825			-0.218	-1.91228			-0.272	-2.38596
	3	-0.0103	-0.0903509			-0.0397	-0.348246			-0.088	-0.77193			-0.15	-1.31579			-0.223	-1.95614			-0.271	-2.37719
	4	-0.024	-0.210526			-0.0607	-0.532456			-0.107	-0.938596			-0.166	-1.45614			-0.233	-2.04386			-0.28	-2.45614
	5	-0.022	-0.192982			-0.0573	-0.502632			-0.1	-0.877193			-0.154	-1.35088			-0.217	-1.90351			-0.268	-2.35088
	6	-0.0136	-0.119298			-0.0502	-0.440351			-0.108	-0.947368			-0.178	-1.5614			-0.248	-2.17544			-0.28	-2.45614
	7	-0.01	-0.0877193			-0.04	-0.350877			-0.086	-0.754386			-0.145	-1.27193			-0.212	-1.85965			-0.253	-2.2193
0.6	1	-0.0099	-0.0868421	-0.0846199	0.00340339	-0.0394	-0.345614	-0.341813	0.00395548	-0.0852	-0.747368	-0.742105	0.0155933	-0.139	-1.2193	-1.21345	0.00506448	-0.207	-1.81579	-1.83626	0.0513988	-0.261	-2.28947	-2.2807	0.04884	0.78629	0.016838
	2	-0.00984	-0.0863158			-0.0385	-0.337719			-0.0826	-0.724561			-0.138	-1.21053			-0.205	-1.79825			-0.254	-2.22807
	3	-0.0092	-0.0807018			-0.039	-0.342105			-0.086	-0.754386			-0.138	-1.21053			-0.216	-1.89474			-0.265	-2.32456
0.7	1	-0.02	-0.175439	-0.150292	0.0545367	-0.052	-0.45614	-0.428947	0.0629076	-0.0927	-0.813158	-0.826608	0.0145818	-0.142	-1.24561	-1.30994	0.0709027	-0.195	-1.71053	-1.81579	0.109912	-0.229	-2.00877	-2.03509	0.038236	0.701613	0.0131822
	2	-0.0214	-0.187719			-0.054	-0.473684			-0.096	-0.842105			-0.148	-1.29825			-0.206	-1.80702			-0.23	-2.01754
	3	-0.01	-0.0877193			-0.0407	-0.357018			-0.094	-0.824561			-0.158	-1.38596			-0.22	-1.92982			-0.237	-2.07895
0.8	1	-0.0154	-0.135088	-0.187427	0.052634	-0.0474	-0.415789	-0.438889	0.0200479	-0.0893	-0.783333	-0.780994	0.0360219	-0.138	-1.21053	-1.18421	0.069625	-0.191	-1.67544	-1.64327	0.096225	-0.217	-1.90351	-1.89181	0.045014	0.652218	0.015519
	2	-0.0274	-0.240351			-0.0515	-0.451754			-0.093	-0.815789			-0.141	-1.23684			-0.196	-1.7193			-0.22	-1.92982
	3	-0.0213	-0.186842			-0.0512	-0.449123			-0.0848	-0.74386			-0.126	-1.10526			-0.175	-1.53509			-0.21	-1.84211
0.9	1	-0.0221	-0.19386	-0.174854	0.0171521	-0.05	-0.438596	-0.411988	0.0292295	-0.0809	-0.709649	-0.683918	0.0453292	-0.119	-1.04386	-1	0.0759671	-0.165	-1.44737	-1.38012	0.116483	-0.195	-1.71053	-1.65497	0.111763	0.570565	0.0385313
	2	-0.0183	-0.160526			-0.0434	-0.380702			-0.072	-0.631579			-0.104	-0.912281			-0.142	-1.24561			-0.174	-1.52632
	3	-0.0194	-0.170175			-0.0475	-0.416667			-0.081	-0.710526			-0.119	-1.04386			-0.165	-1.44737			-0.197	-1.72807
1	1	-0.016	-0.140351	-0.146199	0.00570737	-0.0386	-0.338596	-0.345906	0.00646589	-0.0667	-0.585088	-0.592398	0.00669967	-0.1	-0.877193	-0.885965	0.00877193	-0.135	-1.18421	-1.18713	0.00506448	-0.156	-1.36842	-1.3655	0.00506448	0.470766	0.00174602
	2	-0.0167	-0.146491			-0.0397	-0.348246			-0.0682	-0.598246			-0.102	-0.894737			-0.136	-1.19298			-0.156	-1.36842
	3	-0.0173	-0.151754			-0.04	-0.350877			-0.0677	-0.59386			-0.101	-0.885965			-0.135	-1.18421			-0.155	-1.35965
CoPc(py)-P2VP
nD2O	Sample	i @ -1.00 V vs SCE /mA	j/mA cm-2	j(avg) /mA cm-2	j(std)	i @ -1.05 V vs SCE /mA	j/mA cm-2	j(avg) /mA cm-2	j(std)	i @ -1.10 V vs SCE /mA	j/mA cm-2	j(avg) /mA cm-2	j(std)	i @ -1.15 V vs SCE /mA	j/mA cm-2	j(avg) /mA cm-2	j(std)	i @ -1.20 V vs SCE /mA	j/mA cm-2	j(avg) /mA cm-2	j(std)	i @ -1.25 V vs SCE /mA	j/mA cm-2	j(avg) /mA cm-2	j(std)	jn/j0	jn/j0 std
0	1	-0.0487	-0.427193	-0.337469	0.119031	-0.0917	-0.804386	-0.693484	0.142334	-0.133	-1.16667	-1.07769	0.109494	-0.178	-1.5614	-1.49373	0.08884	-0.231	-2.02632	-1.96115	0.072487	-0.271	-2.37719	-2.29574	0.0712121	1	0.0310192
	2	-0.047	-0.412281			-0.0928	-0.814035			-0.131	-1.14912			-0.177	-1.55263			-0.226	-1.98246			-0.264	-2.31579
	3	-0.0468	-0.410526			-0.0864	-0.757895			-0.128	-1.12281			-0.173	-1.51754			-0.224	-1.96491			-0.263	-2.30702
	4	-0.054	-0.473684			-0.0961	-0.842982			-0.138	-1.21053			-0.183	-1.60526			-0.235	-2.0614			-0.272	-2.38596
	5	-0.0259	-0.227193			-0.0658	-0.577193			-0.113	-0.991228			-0.164	-1.4386			-0.22	-1.92982			-0.257	-2.25439
	6	-0.0254	-0.222807			-0.0622	-0.545614			-0.109	-0.95614			-0.162	-1.42105			-0.219	-1.92105			-0.251	-2.20175
	7	-0.0215	-0.188596			-0.0584	-0.512281			-0.108	-0.947368			-0.155	-1.35965			-0.21	-1.84211			-0.254	-2.22807
0.1	1	-0.0145	-0.127193	-0.196272	0.0477641	-0.042	-0.368421	-0.491228	0.0848145	-0.0825	-0.723684	-0.869518	0.0978359	-0.134	-1.17544	-1.32237	0.0985623	-0.194	-1.70175	-1.83991	0.104866	-0.254	-2.22807	-2.25658	0.024156	0.982942	0.0105221
	2	-0.0266	-0.233333			-0.0626	-0.549123			-0.105	-0.921053			-0.156	-1.36842			-0.212	-1.85965			-0.259	-2.27193
	3	-0.0231	-0.202632			-0.0571	-0.500877			-0.103	-0.903509			-0.158	-1.38596			-0.223	-1.95614			-0.26	-2.2807
	4	-0.0253	-0.22193			-0.0623	-0.546491			-0.106	-0.929825			-0.155	-1.35965			-0.21	-1.84211			-0.256	-2.24561
0.2	1	-0.0181	-0.158772	-0.170175	0.04453	-0.0471	-0.413158	-0.432749	0.0760397	-0.0892	-0.782456	-0.815789	0.076693	-0.144	-1.26316	-1.25439	0.0749474	-0.199	-1.74561	-1.74561	0.0614035	-0.253	-2.2193	-2.20175	0.0632553	0.959061	0.0275533
	2	-0.0151	-0.132456			-0.042	-0.368421			-0.0868	-0.761404			-0.134	-1.17544			-0.192	-1.68421			-0.243	-2.13158
	3	-0.025	-0.219298			-0.0589	-0.516667			-0.103	-0.903509			-0.151	-1.32456			-0.206	-1.80702			-0.257	-2.25439
0.3	1	-0.0211	-0.185088	-0.202924	0.0705709	-0.0529	-0.464035	-0.519298	0.128947	-0.0929	-0.814912	-0.876608	0.0850937	-0.141	-1.23684	-1.28363	0.048312	-0.197	-1.72807	-1.72807	0.0175439	-0.243	-2.13158	-2.09883	0.0288453	0.914229	0.0125647
	2	-0.0163	-0.142982			-0.0487	-0.427193			-0.0959	-0.841228			-0.146	-1.2807			-0.199	-1.74561			-0.2368	-2.07719
	3	-0.032	-0.280702			-0.076	-0.666667			-0.111	-0.973684			-0.152	-1.33333			-0.195	-1.71053			-0.238	-2.08772
0.4	1	-0.0164	-0.14386	-0.166667	0.0769934	-0.043	-0.377193	-0.42807	0.118896	-0.0819	-0.718421	-0.749561	0.0859366	-0.124	-1.08772	-1.12939	0.0953884	-0.173	-1.51754	-1.55921	0.0860588	-0.225	-1.97368	-1.98246	0.0690702	0.863537	0.0300863
	2	-0.013	-0.114035			-0.0433	-0.379825			-0.0787	-0.690351			-0.122	-1.07018			-0.17	-1.49123			-0.216	-1.89474
	3	-0.0146	-0.12807			-0.0399	-0.35			-0.0812	-0.712281			-0.124	-1.08772			-0.176	-1.54386			-0.228	-2
	4	-0.032	-0.280702			-0.069	-0.605263			-0.1	-0.877193			-0.145	-1.27193			-0.192	-1.68421			-0.235	-2.0614
0.5	1	-0.0144	-0.126316	-0.230994	0.179791	-0.043	-0.377193	-0.505556	0.223091	-0.0859	-0.753509	-0.80614	0.140079	-0.127	-1.11404	-1.14912	0.118014	-0.177	-1.55263	-1.54094	0.0795945	-0.221	-1.9386	-1.9152	0.0730409	0.834243	0.0318159
	2	-0.0146	-0.12807			-0.0429	-0.376316			-0.0798	-0.7			-0.12	-1.05263			-0.166	-1.45614			-0.209	-1.83333
	3	-0.05	-0.438596			-0.087	-0.763158			-0.11	-0.964912			-0.146	-1.2807			-0.184	-1.61404			-0.225	-1.97368
0.6	1	-0.026	-0.22807	-0.14057	0.0688857	-0.0538	-0.47193	-0.375439	0.0827139	-0.0862	-0.75614	-0.678289	0.0741436	-0.123	-1.07895	-1.02193	0.0935216	-0.166	-1.45614	-1.41667	0.0508974	-0.202	-1.77193	-1.76754	0.0182602	0.769924	0.00795396
	2	-0.0095	-0.0833333			-0.0345	-0.302632			-0.0703	-0.616667			-0.106	-0.929825			-0.156	-1.36842			-0.199	-1.74561
	3	-0.01	-0.0877193			-0.0354	-0.310526			-0.0699	-0.613158			-0.109	-0.95614			-0.157	-1.37719			-0.201	-1.76316
	4	-0.0186	-0.163158			-0.0475	-0.416667			-0.0829	-0.727193			-0.128	-1.12281			-0.167	-1.46491			-0.204	-1.78947
0.7	1	-0.0253	-0.22193	-0.304971	0.193672	-0.0529	-0.464035	-0.557895	0.201749	-0.0834	-0.731579	-0.823684	0.175726	-0.119	-1.04386	-1.11988	0.147132	-0.16	-1.40351	-1.46199	0.149209	-0.187	-1.64035	-1.68713	0.137676	0.734898	0.05997
	2	-0.019	-0.166667			-0.0479	-0.420175			-0.0813	-0.713158			-0.117	-1.02632			-0.154	-1.35088			-0.18	-1.57895
	3	-0.06	-0.526316			-0.09	-0.789474			-0.117	-1.02632			-0.147	-1.28947			-0.186	-1.63158			-0.21	-1.84211
0.8	1	-0.0216	-0.189474	-0.19152	0.0224385	-0.0486	-0.426316	-0.439181	0.0165818	-0.0788	-0.691228	-0.690351	0.0267652	-0.109	-0.95614	-0.959064	0.030806	-0.139	-1.2193	-1.2193	0.0350877	-0.167	-1.46491	-1.46287	0.0294394	0.637209	0.0128235
	2	-0.0245	-0.214912			-0.0522	-0.457895			-0.0817	-0.716667			-0.113	-0.991228			-0.143	-1.25439			-0.17	-1.49123
	3	-0.0194	-0.170175			-0.0494	-0.433333			-0.0756	-0.663158			-0.106	-0.929825			-0.135	-1.18421			-0.1633	-1.43246
0.9	1	-0.0167	-0.146491	-0.161111	0.0131384	-0.0383	-0.335965	-0.357602	0.019719	-0.0635	-0.557018	-0.581871	0.0230809	-0.0891	-0.781579	-0.821637	0.0466179	-0.119	-1.04386	-1.06725	0.048312	-0.144	-1.26316	-1.30409	0.0634577	0.568049	0.0276415
	2	-0.0188	-0.164912			-0.0413	-0.362281			-0.0687	-0.602632			-0.0995	-0.872807			-0.128	-1.12281			-0.157	-1.37719
	3	-0.0196	-0.17193			-0.0427	-0.374561			-0.0668	-0.585965			-0.0924	-0.810526			-0.118	-1.03509			-0.145	-1.27193
1	1	-0.0191	-0.167544	-0.168713	0.0149466	-0.04	-0.350877	-0.349708	0.0140716	-0.0658	-0.577193	-0.56345	0.0208383	-0.0888	-0.778947	-0.760526	0.0296564	-0.113	-0.991228	-0.961988	0.0432709	-0.131	-1.14912	-1.12281	0.0316276	0.489083	0.0137767
	2	-0.0176	-0.154386			-0.0382	-0.335088			-0.0615	-0.539474			-0.0828	-0.726316			-0.104	-0.912281			-0.124	-1.08772
	3	-0.021	-0.184211			-0.0414	-0.363158			-0.0654	-0.573684			-0.0885	-0.776316			-0.112	-0.982456			-0.129	-1.13158
CoPc(py)
nD2O	Sample	i @ -1.00 V vs SCE /mA	j/mA cm-2	j(avg) /mA cm-2	j(std)	i @ -1.05 V vs SCE /mA	j/mA cm-2	j(avg) /mA cm-2	j(std)	i @ -1.10 V vs SCE /mA	j/mA cm-2	j(avg) /mA cm-2	j(std)	i @ -1.15 V vs SCE /mA	j/mA cm-2	j(avg) /mA cm-2	j(std)	i @ -1.20 V vs SCE /mA	j/mA cm-2	j(avg) /mA cm-2	j(std)	i @ -1.25 V vs SCE /mA	j/mA cm-2	j(avg) /mA cm-2	j(std)	jn/j0	jn/j0 std
0	1	-0.0106	-0.0929825	-0.117018	0.0252839	-0.0346	-0.303509	-0.396316	0.0589301	-0.0735	-0.644737	-0.795789	0.104778	-0.118	-1.03509	-1.24912	0.148425	-0.158	-1.38596	-1.64737	0.199009	-0.177	-1.55263	-1.9193	0.271037	1	0.141217
	2	-0.0177	-0.155263			-0.0516	-0.452632			-0.089	-0.780702			-0.146	-1.2807			-0.213	-1.86842			-0.257	-2.25439
	3	-0.0144	-0.126316			-0.046	-0.403509			-0.0909	-0.797368			-0.138	-1.21053			-0.175	-1.53509			-0.208	-1.82456
	4	-0.013	-0.114035			-0.0501	-0.439474			-0.107	-0.938596			-0.165	-1.44737			-0.207	-1.81579			-0.24	-2.10526
	5	-0.011	-0.0964912			-0.0436	-0.382456			-0.0932	-0.817544			-0.145	-1.27193			-0.186	-1.63158			-0.212	-1.85965
0.1	1	-0.0246	-0.215789	-0.206433	0.0119419	-0.067	-0.587719	-0.570175	0.0232083	-0.115	-1.00877	-0.976608	0.030806	-0.158	-1.38596	-1.3538	0.048312	-0.187	-1.64035	-1.59942	0.0634577	-0.21	-1.84211	-1.76901	0.126612	0.921694	0.0659678
	2	-0.022	-0.192982			-0.062	-0.54386			-0.108	-0.947368			-0.148	-1.29825			-0.174	-1.52632			-0.185	-1.62281
	3	-0.024	-0.210526			-0.066	-0.578947			-0.111	-0.973684			-0.157	-1.37719			-0.186	-1.63158			-0.21	-1.84211
0.2	1	-0.026	-0.22807	-0.196491	0.0259428	-0.07	-0.614035	-0.54364	0.0627111	-0.118	-1.03509	-0.971491	0.078581	-0.158	-1.38596	-1.35746	0.0731725	-0.179	-1.57018	-1.54386	0.07054	-0.193	-1.69298	-1.62741	0.0922107	0.84792	0.048044
	2	-0.0236	-0.207018			-0.066	-0.578947			-0.119	-1.04386			-0.165	-1.44737			-0.186	-1.63158			-0.196	-1.7193
	3	-0.0196	-0.17193			-0.0557	-0.488596			-0.103	-0.903509			-0.147	-1.28947			-0.169	-1.48246			-0.175	-1.53509
	4	-0.0204	-0.178947			-0.0562	-0.492982			-0.103	-0.903509			-0.149	-1.30702			-0.17	-1.49123			-0.1781	-1.56228
0.3	1	-0.0209	-0.183333	-0.192807	0.0873025	-0.0567	-0.497368	-0.512807	0.13035	-0.104	-0.912281	-0.885789	0.139347	-0.149	-1.30702	-1.23509	0.147358	-0.172	-1.50877	-1.42281	0.160121	-0.189	-1.65789	-1.53333	0.195301	0.798903	0.101756
	2	-0.01	-0.0877193			-0.0378	-0.331579			-0.0739	-0.648246			-0.111	-0.973684			-0.13	-1.14035			-0.136	-1.19298
	3	-0.033	-0.289474			-0.074	-0.649123			-0.113	-0.991228			-0.151	-1.32456			-0.172	-1.50877			-0.187	-1.64035
	4	-0.031	-0.27193			-0.0716	-0.62807			-0.112	-0.982456			-0.145	-1.27193			-0.165	-1.44737			-0.176	-1.54386
	5	-0.015	-0.131579			-0.0522	-0.457895			-0.102	-0.894737			-0.148	-1.29825			-0.172	-1.50877			-0.186	-1.63158
0.4	1	-0.00665	-0.0583333	-0.0667544	0.0182728	-0.0279	-0.244737	-0.25848	0.0349816	-0.0635	-0.557018	-0.583333	0.0418394	-0.107	-0.938596	-0.967836	0.0365205	-0.144	-1.26316	-1.28947	0.0263158	-0.157	-1.37719	-1.39766	0.0182602	0.728215	0.00951401
	2	-0.00618	-0.0542105			-0.0265	-0.232456			-0.064	-0.561404			-0.109	-0.95614			-0.147	-1.28947			-0.16	-1.40351
	3	-0.01	-0.0877193			-0.034	-0.298246			-0.072	-0.631579			-0.115	-1.00877			-0.15	-1.31579			-0.161	-1.41228
0.5	1	-0.011	-0.0964912	-0.147368	0.0312606	-0.0333	-0.292105	-0.394912	0.0593854	-0.0598	-0.524561	-0.687544	0.0945547	-0.0841	-0.737719	-0.95807	0.130682	-0.097	-0.850877	-1.08596	0.136938	-0.11	-0.964912	-1.21404	0.165578	0.632541	0.0862702
	2	-0.018	-0.157895			-0.049	-0.429825			-0.086	-0.754386			-0.123	-1.07895			-0.138	-1.21053			-0.162	-1.42105
	3	-0.019	-0.166667			-0.0488	-0.42807			-0.081	-0.710526			-0.111	-0.973684			-0.129	-1.13158			-0.143	-1.25439
	4	-0.016	-0.140351			-0.045	-0.394737			-0.0794	-0.696491			-0.111	-0.973684			-0.128	-1.12281			-0.134	-1.17544
	5	-0.02	-0.175439			-0.049	-0.429825			-0.0857	-0.751754			-0.117	-1.02632			-0.127	-1.11404			-0.143	-1.25439
0.6	1	-0.0064	-0.0561404	-0.0464912	0.00906315	-0.0261	-0.228947	-0.200292	0.0374669	-0.056	-0.491228	-0.47076	0.0851977	-0.097	-0.850877	-0.820468	0.170468	-0.129	-1.13158	-1.09064	0.196212	-0.148	-1.29825	-1.17544	0.149638	0.612431	0.0779649
	2	-0.00435	-0.0381579			-0.018	-0.157895			-0.043	-0.377193			-0.0726	-0.636842			-0.1	-0.877193			-0.115	-1.00877
	3	-0.00515	-0.0451754			-0.0244	-0.214035			-0.062	-0.54386			-0.111	-0.973684			-0.144	-1.26316			-0.139	-1.2193
0.7	1	-0.012	-0.105263	-0.143275	0.0354513	-0.033	-0.289474	-0.414035	0.115483	-0.058	-0.508772	-0.707602	0.180056	-0.082	-0.719298	-0.935673	0.19719	-0.091	-0.798246	-0.988304	0.169263	-0.089	-0.780702	-0.973684	0.169187	0.507313	0.0881504
	2	-0.02	-0.175439			-0.059	-0.517544			-0.098	-0.859649			-0.126	-1.10526			-0.128	-1.12281			-0.125	-1.09649
	3	-0.017	-0.149123			-0.0496	-0.435088			-0.086	-0.754386			-0.112	-0.982456			-0.119	-1.04386			-0.119	-1.04386
0.8	1	-0.0188	-0.164912	-0.144079	0.0176368	-0.0436	-0.382456	-0.348465	0.0305416	-0.0676	-0.592982	-0.553289	0.0350173	-0.0866	-0.759649	-0.700658	0.0477856	-0.0955	-0.837719	-0.79057	0.0359783	-0.101	-0.885965	-0.844518	0.0428023	0.440014	0.022301
	2	-0.017	-0.149123			-0.0409	-0.358772			-0.0647	-0.567544			-0.082	-0.719298			-0.091	-0.798246			-0.0998	-0.875439
	3	-0.014	-0.122807			-0.0353	-0.309649			-0.0583	-0.511404			-0.0752	-0.659649			-0.0862	-0.75614			-0.0933	-0.818421
	4	-0.0159	-0.139474			-0.0391	-0.342982			-0.0617	-0.541228			-0.0757	-0.664035			-0.0878	-0.770175			-0.091	-0.798246
0.9	1	-0.0152	-0.133333	-0.12924	0.0396326	-0.0446	-0.391228	-0.354678	0.0741959	-0.0746	-0.654386	-0.602339	0.0635062	-0.0906	-0.794737	-0.740351	0.0881917	-0.0849	-0.744737	-0.728655	0.126645	-0.081	-0.710526	-0.71345	0.118448	0.371725	0.0617143
	2	-0.01	-0.0877193			-0.0307	-0.269298			-0.0606	-0.531579			-0.0728	-0.638596			-0.0678	-0.594737			-0.068	-0.596491
	3	-0.019	-0.166667			-0.046	-0.403509			-0.0708	-0.621053			-0.0898	-0.787719			-0.0965	-0.846491			-0.095	-0.833333
1	1	-0.05	-0.438596	-0.200292	0.206482	-0.091	-0.798246	-0.406433	0.339433	-0.103	-0.903509	-0.570175	0.288808	-0.082	-0.719298	-0.611111	0.0946122	-0.072	-0.631579	-0.616959	0.0182602	-0.077	-0.675439	-0.611111	0.0563956	0.318403	0.0293835
	2	-0.01	-0.0877193			-0.025	-0.219298			-0.047	-0.412281			-0.065	-0.570175			-0.071	-0.622807			-0.067	-0.587719
	3	-0.0085	-0.0745614			-0.023	-0.201754			-0.045	-0.394737			-0.062	-0.54386			-0.068	-0.596491			-0.065	-0.570175

## Sheet: Fig. 5b
CoPc-PS
nD2O	Sample	i @ -1.00 V vs SCE /mA	j/mA cm-2	j(avg) /mA cm-2	j(std)	i @ -1.05 V vs SCE /mA	j/mA cm-2	j(avg) /mA cm-2	j(std)	i @ -1.10 V vs SCE /mA	j/mA cm-2	j(avg) /mA cm-2	j(std)	i @ -1.15 V vs SCE /mA	j/mA cm-2	j(avg) /mA cm-2	j(std)	i @ -1.20 V vs SCE /mA	j/mA cm-2	j(avg) /mA cm-2	j(std)	i @ -1.25 V vs SCE /mA	j/mA cm-2	j(avg) /mA cm-2	j(std)	jn/j0	jn/j0 std
0	1	-0.00082	-0.00719298	-0.00417368	0.00185456	-0.00256	-0.0224561	-0.0187895	0.00233521	-0.00631	-0.0553509	-0.0501579	0.00631652	-0.01	-0.0877193	-0.0862456	0.0107295	-0.012	-0.105263	-0.108421	0.0145413	-0.0142	-0.124561	-0.125965	0.0218824	1	0.173718
	2	-0.00024	-0.00210526			-0.00216	-0.0189474			-0.00573	-0.0502632			-0.01	-0.0877193			-0.0128	-0.112281			-0.0152	-0.133333
	3	-0.00042	-0.00368421			-0.00185	-0.0162281			-0.00501	-0.0439474			-0.00866	-0.0759649			-0.011	-0.0964912			-0.0126	-0.110526
	4	-0.000439	-0.00385088			-0.00199	-0.0174561			-0.00499	-0.0437719			-0.0088	-0.077193			-0.011	-0.0964912			-0.0117	-0.102632
	5	-0.00046	-0.00403509			-0.00215	-0.0188596			-0.00655	-0.0574561			-0.0117	-0.102632			-0.015	-0.131579			-0.0181	-0.158772
0.25	1	-0.000294	-0.00257895	-0.00242763	0.000320416	-0.00087	-0.00763158	-0.00717105	0.00116675	-0.00397	-0.0348246	-0.0255921	0.00678011	-0.00736	-0.0645614	-0.0525877	0.0116594	-0.0111	-0.0973684	-0.0866447	0.0198616	-0.0157	-0.137719	-0.126096	0.0302716	1.00104	0.240318
	2	-0.00032	-0.00280702			-0.00097	-0.00850877			-0.00283	-0.0248246			-0.00547	-0.0479825			-0.00851	-0.0746491			-0.0122	-0.107018
	3	-0.000248	-0.00217544			-0.00077	-0.00675439			-0.00276	-0.0242105			-0.00676	-0.0592982			-0.0124	-0.108772			-0.0186	-0.163158
	4	-0.000245	-0.00214912			-0.00066	-0.00578947			-0.00211	-0.0185088			-0.00439	-0.0385088			-0.0075	-0.0657895			-0.011	-0.0964912
0.5	1	-0.00018	-0.00157895	-0.00183509	0.000688342	-0.000455	-0.00399123	-0.00499649	0.00155373	-0.0014	-0.0122807	-0.0165263	0.00557228	-0.00395	-0.0346491	-0.040193	0.0128402	-0.00782	-0.0685965	-0.0747719	0.020952	-0.0144	-0.126316	-0.127018	0.0364188	1.00836	0.289119
	2	-0.000177	-0.00155263			-0.00071	-0.00622807			-0.00255	-0.0223684			-0.0066	-0.0578947			-0.012	-0.105263			-0.021	-0.184211
	3	-0.000236	-0.00207018			-0.00076	-0.00666667			-0.00245	-0.0214912			-0.00543	-0.0476316			-0.0097	-0.0850877			-0.0151	-0.132456
	4	-0.00033	-0.00289474			-0.00059	-0.00517544			-0.00192	-0.0168421			-0.00413	-0.0362281			-0.00728	-0.0638596			-0.0117	-0.102632
	5	-0.000123	-0.00107895			-0.000333	-0.00292105			-0.0011	-0.00964912			-0.0028	-0.0245614			-0.00582	-0.0510526			-0.0102	-0.0894737
0.75	1	-0.000268	-0.00235088	-0.00221345	0.000901591	-0.00079	-0.00692982	-0.00567544	0.00139077	-0.0037	-0.0324561	-0.0185575	0.00673072	-0.0086	-0.0754386	-0.0444444	0.0148432	-0.012	-0.105263	-0.078809	0.0184493	-0.0179	-0.157018	-0.126316	0.0284581	1.00279	0.225921
	2	-0.000174	-0.00152632			-0.0005	-0.00438596			-0.00153	-0.0134211			-0.00397	-0.0348246			-0.0078	-0.0684211			-0.0129	-0.113158
	3	-0.00028	-0.00245614			-0.00071	-0.00622807			-0.0024	-0.0210526			-0.00546	-0.0478947			-0.00811	-0.0711404			-0.0116	-0.101754
	4	-0.00017	-0.00149123			-0.000524	-0.00459649			-0.00157	-0.0137719			-0.00411	-0.0360526			-0.00828	-0.0726316			-0.0137	-0.120175
	5	-0.000227	-0.00199123			-0.000633	-0.00555263			-0.0019	-0.0166667			-0.00453	-0.0397368			-0.00887	-0.077807			-0.0144	-0.126316
	6	-0.000126	-0.00110526			-0.00037	-0.00324561			-0.00115	-0.0100877			-0.00332	-0.0291228			-0.006998	-0.061386			-0.012	-0.105263
	7	-0.00046	-0.00403509			-0.0008	-0.00701754			-0.00247	-0.0216667			-0.0067	-0.0587719			-0.0128	-0.112281			-0.021	-0.184211
	8	-0.000216	-0.00189474			-0.00065	-0.00570175			-0.00173	-0.0151754			-0.00362	-0.0317544			-0.00674	-0.0591228			-0.011	-0.0964912
	9	-0.00035	-0.00307018			-0.000846	-0.00742105			-0.00259	-0.0227193			-0.00529	-0.0464035			-0.00926	-0.0812281			-0.0151	-0.132456
1	1	-0.00053	-0.00464912	-0.00337895	0.00109916	-0.00222	-0.0194737	-0.0137895	0.00453153	-0.00605	-0.0530702	-0.0441579	0.0101659	-0.0105	-0.0921053	-0.082193	0.0155488	-0.013	-0.114035	-0.105088	0.0128232	-0.0143	-0.125439	-0.129123	0.0166019	1.02507	0.131798
	2	-0.00049	-0.00429825			-0.00196	-0.017193			-0.00599	-0.0525439			-0.0113	-0.0991228			-0.014	-0.122807			-0.0179	-0.157018
	3	-0.00026	-0.0022807			-0.00153	-0.0134211			-0.00537	-0.0471053			-0.00995	-0.0872807			-0.0111	-0.0973684			-0.0143	-0.125439
	4	-0.000384	-0.00336842			-0.0011	-0.00964912			-0.00331	-0.0290351			-0.007	-0.0614035			-0.0105	-0.0921053			-0.0143	-0.125439
	5	-0.000262	-0.00229825			-0.00105	-0.00921053			-0.00445	-0.0390351			-0.0081	-0.0710526			-0.0113	-0.0991228			-0.0128	-0.112281
CoPc(py)-PS
nD2O	Sample	i @ -1.00 V vs SCE /mA	j/mA cm-2	j(avg) /mA cm-2	j(std)	i @ -1.05 V vs SCE /mA	j/mA cm-2	j(avg) /mA cm-2	j(std)	i @ -1.10 V vs SCE /mA	j/mA cm-2	j(avg) /mA cm-2	j(std)	i @ -1.15 V vs SCE /mA	j/mA cm-2	j(avg) /mA cm-2	j(std)	i @ -1.20 V vs SCE /mA	j/mA cm-2	j(avg) /mA cm-2	j(std)	i @ -1.25 V vs SCE /mA	j/mA cm-2	j(avg) /mA cm-2	j(std)	jn/j0	jn/j0 std
0	1	-7.3e-05	-0.000640351	-0.00128509	0.000918962	-0.000936	-0.00821053	-0.00513377	0.00268963	-0.0038	-0.0333333	-0.0215307	0.00828082	-0.00858	-0.0752632	-0.0567763	0.0129495	-0.0123	-0.107895	-0.0974342	0.00787632	-0.01533	-0.134474	-0.131645	0.00285896	1	0.0217173
	2	-8.7e-05	-0.000763158			-0.000189	-0.00165789			-0.001608	-0.0141053			-0.00532	-0.0466667			-0.01043	-0.0914912			-0.0146	-0.12807
	3	-0.000126	-0.00110526			-0.000586	-0.00514035			-0.00231	-0.0202632			-0.00639	-0.0560526			-0.0113	-0.0991228			-0.0152	-0.133333
	4	-0.0003	-0.00263158			-0.00063	-0.00552632			-0.0021	-0.0184211			-0.0056	-0.0491228			-0.0104	-0.0912281			-0.0149	-0.130702
0.1	1	-0.00015	-0.00131579	-0.003	0.00155667	-0.000436	-0.00382456	-0.00604386	0.00212938	-0.001667	-0.0146228	-0.016693	0.00250228	-0.00516	-0.0452632	-0.0409064	0.00731935	-0.0104	-0.0912281	-0.078655	0.0225412	-0.015	-0.131579	-0.121053	0.0345574	0.91954	0.262505
	2	-0.0005	-0.00438596			-0.00092	-0.00807018			-0.00222	-0.0194737			-0.00513	-0.045			-0.0105	-0.0921053			-0.017	-0.149123
	3	-0.000376	-0.00329825			-0.000711	-0.00623684			-0.001822	-0.0159825			-0.0037	-0.0324561			-0.006	-0.0526316			-0.0094	-0.0824561
0.2	1	-0.000309	-0.00271053	-0.00373099	0.00122375	-0.000591	-0.00518421	-0.00704971	0.00232117	-0.00147	-0.0128947	-0.0180994	0.00719958	-0.00328	-0.0287719	-0.0404094	0.0134189	-0.007	-0.0614035	-0.0760526	0.013409	-0.011	-0.0964912	-0.116959	0.0182602	0.888445	0.138708
	2	-0.000387	-0.00339474			-0.00072	-0.00631579			-0.00172	-0.0150877			-0.00426	-0.0373684			-0.00901	-0.0790351			-0.015	-0.131579
	3	-0.00058	-0.00508772			-0.0011	-0.00964912			-0.003	-0.0263158			-0.00628	-0.0550877			-0.01	-0.0877193			-0.014	-0.122807
0.3	1	-0.00045	-0.00394737	-0.00453216	0.00165818	-0.00103	-0.00903509	-0.00891813	0.00131968	-0.0025	-0.0219298	-0.0183333	0.0034724	-0.00508	-0.0445614	-0.0448246	0.00838029	-0.00867	-0.0760526	-0.0697076	0.00603693	-0.013	-0.114035	-0.105848	0.00883022	0.804042	0.0670761
	2	-0.00073	-0.00640351			-0.00116	-0.0101754			-0.00171	-0.015			-0.00608	-0.0533333			-0.00787	-0.0690351			-0.0122	-0.107018
	3	-0.00037	-0.00324561			-0.00086	-0.00754386			-0.00206	-0.0180702			-0.00417	-0.0365789			-0.0073	-0.0640351			-0.011	-0.0964912
0.4	1	-0.000684	-0.006	-0.0101287	0.00874665	-0.00108	-0.00947368	-0.0125146	0.00572891	-0.00241	-0.0211404	-0.0211404	0.000964912	-0.00485	-0.0425439	-0.0385673	0.00666109	-0.00864	-0.0757895	-0.0671345	0.0185951	-0.014	-0.122807	-0.100877	0.0307018	0.766284	0.233217
	2	-0.00048	-0.00421053			-0.00102	-0.00894737			-0.0023	-0.0201754			-0.00482	-0.0422807			-0.0091	-0.0798246			-0.013	-0.114035
	3	-0.0023	-0.0201754			-0.00218	-0.0191228			-0.00252	-0.0221053			-0.00352	-0.0308772			-0.00522	-0.0457895			-0.0075	-0.0657895
0.5	1	-0.00034	-0.00298246	-0.00707602	0.000681356	-0.00065	-0.00570175	-0.00798246	0.00206839	-0.00136	-0.0119298	-0.0215789	0.00873501	-0.00275	-0.0241228	-0.0423099	0.0160994	-0.00478	-0.0419298	-0.0643567	0.0196178	-0.007	-0.0614035	-0.0906433	0.0253224	0.688545	0.192354
	2	-0.00038	-0.00333333			-0.00111	-0.00973684			-0.0033	-0.0289474			-0.00624	-0.0547368			-0.00893	-0.0783333			-0.012	-0.105263
	3	-0.00049	-0.00429825			-0.00097	-0.00850877			-0.00272	-0.0238596			-0.00548	-0.0480702			-0.0083	-0.072807			-0.012	-0.105263
0.6	1	-0.00271	-0.0237719	-0.0121009	0.0124325	-0.00279	-0.0244737	-0.0104605	0.00946105	-0.00368	-0.0322807	-0.0172807	0.0103546	-0.00568	-0.0498246	-0.0310746	0.0128127	-0.00906	-0.0794737	-0.0520022	0.0185017	-0.013	-0.114035	-0.0800439	0.0232456	0.608029	0.176578
	2	-0.000239	-0.00209649			-0.00056	-0.00491228			-0.00139	-0.012193			-0.00317	-0.027807			-0.005243	-0.0459912			-0.0082	-0.0719298
	3	0.0006	0.00526316			-0.0009	-0.00789474			-0.00178	-0.015614			-0.00292	-0.025614			-0.00451	-0.0395614			-0.007	-0.0614035
	4	-0.00041	-0.00359649			-0.00052	-0.0045614			-0.00103	-0.00903509			-0.0024	-0.0210526			-0.0049	-0.0429825			-0.0083	-0.072807
0.7	1	-0.00039	-0.00342105	-0.019883	0.010322	-0.0009	-0.00789474	-0.0069883	0.000842897	-0.00211	-0.0185088	-0.0150585	0.00416028	-0.00393	-0.0344737	-0.0280409	0.00842166	-0.00596	-0.0522807	-0.0435673	0.0123187	-0.0083	-0.072807	-0.0678363	0.013428	0.515298	0.102002
	2	-0.00249	-0.0218421			-0.00078	-0.00684211			-0.00185	-0.0162281			-0.00355	-0.0311404			-0.00558	-0.0489474			-0.0089	-0.0780702
	3	-0.00052	-0.0045614			-0.00071	-0.00622807			-0.00119	-0.0104386			-0.00211	-0.0185088			-0.00336	-0.0294737			-0.006	-0.0526316
0.8	1	-0.0004	-0.00350877	-0.00476608	0.00256695	-0.00062	-0.0054386	-0.00736842	0.00168046	-0.00129	-0.0113158	-0.0139766	0.00267556	-0.0024	-0.0210526	-0.0230409	0.00222145	-0.00396	-0.0347368	-0.0384795	0.00694332	-0.006	-0.0526316	-0.0584795	0.00795945	0.444222	0.0604616
	2	-0.00035	-0.00307018			-0.00093	-0.00815789			-0.0019	-0.0166667			-0.0029	-0.0254386			-0.0053	-0.0464912			-0.0077	-0.0675439
	3	-0.00088	-0.0077193			-0.00097	-0.00850877			-0.00159	-0.0139474			-0.00258	-0.0226316			-0.0039	-0.0342105			-0.0063	-0.0552632
0.9	1	-0.00017	-0.00149123	-0.00881579	0.00219284	-0.0004	-0.00350877	-0.00758772	0.00307268	-0.00133	-0.0116667	-0.0164474	0.00468813	-0.00312	-0.0273684	-0.0268421	0.00387358	-0.00529	-0.0464035	-0.0407237	0.00586928	-0.007	-0.0614035	-0.0510965	0.00779255	0.388139	0.0591938
	2	-0.00069	-0.00605263			-0.00124	-0.0108772			-0.0026	-0.022807			-0.00365	-0.0320175			-0.00447	-0.0392105			-0.006	-0.0526316
	3	-0.0007	-0.00614035			-0.00097	-0.00850877			-0.00188	-0.0164912			-0.00284	-0.0249123			-0.00378	-0.0331579			-0.0053	-0.0464912
	4	-0.00045	-0.00394737			-0.00085	-0.00745614			-0.00169	-0.0148246			-0.00263	-0.0230702			-0.00503	-0.0441228			-0.005	-0.0438596
1	1	-0.000644	-0.00564912	-0.00653216	0.00269835	-0.001202	-0.0105439	-0.00976608	0.00221875	-0.0027	-0.0236842	-0.0190936	0.0041016	-0.0041	-0.0359649	-0.0272515	0.00761913	-0.00478	-0.0419298	-0.0314327	0.0092843	-0.0060266	-0.0528649	-0.0414374	0.0100625	0.314767	0.0764367
	2	-0.00109	-0.0095614			-0.00131	-0.0114912			-0.00203	-0.017807			-0.00273	-0.0239474			-0.0032	-0.0280702			-0.00428	-0.0375439
	3	-0.0005	-0.00438596			-0.000828	-0.00726316			-0.0018	-0.0157895			-0.00249	-0.0218421			-0.00277	-0.0242982			-0.003865	-0.0339035

## Sheet: Fig. 5c
CoPc-0.5 %P4VP
nD2O	Sample	i @ -1.00 V vs SCE /mA	j/mA cm-2	j(avg) /mA cm-2	j(std)	i @ -1.05 V vs SCE /mA	j/mA cm-2	j(avg) /mA cm-2	j(std)	i @ -1.10 V vs SCE /mA	j/mA cm-2	j(avg) /mA cm-2	j(std)	i @ -1.15 V vs SCE /mA	j/mA cm-2	j(avg) /mA cm-2	j(std)	i @ -1.20 V vs SCE /mA	j/mA cm-2	j(avg) /mA cm-2	j(std)	i @ -1.25 V vs SCE /mA	j/mA cm-2	j(avg) /mA cm-2	j(std)	jn/j0	jn/j0 std
0	1	-0.023	-0.201754	-0.158333	0.0950288	-0.065	-0.570175	-0.520504	0.15236	-0.085	-0.745614	-0.938048	0.167762	-0.169	-1.48246	-1.50658	0.112507	-0.239	-2.09649	-2.16557	0.0976168	-0.284	-2.49123	-2.67105	0.100345	1	0.0375674
	2	-0.03	-0.263158			-0.082	-0.719298			-0.13	-1.14035			-0.184	-1.61404			-0.251	-2.20175			-0.296	-2.59649
	3	-0.0219	-0.192105			-0.063	-0.552632			-0.12	-1.05263			-0.178	-1.5614			-0.239	-2.09649			-0.304	-2.66667
	4	-0.033	-0.289474			-0.085	-0.745614			-0.135	-1.18421			-0.191	-1.67544			-0.262	-2.29825			-0.305	-2.67544
	5	-0.001	-0.00877193			-0.043	-0.377193			-0.094	-0.824561			-0.16	-1.40351			-0.243	-2.13158			-0.313	-2.74561
	6	-0.0113	-0.0991228			-0.0455	-0.399123			-0.0979	-0.858772			-0.165	-1.44737			-0.248	-2.17544			-0.32	-2.80702
	7	-0.01	-0.0877193			-0.0402	-0.352632			-0.0886	-0.777193			-0.152	-1.33333			-0.231	-2.02632			-0.3	-2.63158
	8	-0.0142	-0.124561			-0.051	-0.447368			-0.105	-0.921053			-0.175	-1.53509			-0.262	-2.29825			-0.314	-2.75439
0.1	1	-0.01	-0.0877193	-0.0973684	0.0125411	-0.038	-0.333333	-0.385088	0.0410841	-0.086	-0.754386	-0.822661	0.0555629	-0.146	-1.2807	-1.38012	0.0650938	-0.223	-1.95614	-2.06871	0.072211	-0.286	-2.50877	-2.58772	0.0565772	0.968801	0.0211816
	2	-0.011	-0.0964912			-0.0435	-0.381579			-0.094	-0.824561			-0.161	-1.41228			-0.243	-2.13158			-0.3	-2.63158
	3	-0.009	-0.0789474			-0.039	-0.342105			-0.086	-0.754386			-0.15	-1.31579			-0.228	-2			-0.291	-2.55263
	4	-0.0126	-0.110526			-0.0494	-0.433333			-0.0996	-0.873684			-0.161	-1.41228			-0.24	-2.10526			-0.293	-2.57018
	5	-0.0126	-0.110526			-0.0482	-0.422807			-0.0988	-0.866667			-0.162	-1.42105			-0.24	-2.10526			-0.296	-2.59649
	6	-0.0114	-0.1			-0.0453	-0.397368			-0.0983	-0.862281			-0.164	-1.4386			-0.241	-2.11404			-0.304	-2.66667
0.2	1	-0.0218	-0.191228	-0.122222	0.0604012	-0.06	-0.526316	-0.412281	0.10342	-0.116	-1.01754	-0.865497	0.141805	-0.165	-1.44737	-1.37135	0.102798	-0.248	-2.17544	-2.05848	0.139893	-0.283	-2.48246	-2.4807	0.046516	0.928736	0.0174149
	2	-0.009	-0.0789474			-0.037	-0.324561			-0.084	-0.736842			-0.143	-1.25439			-0.217	-1.90351			-0.2774	-2.43333
	3	-0.011	-0.0964912			-0.044	-0.385965			-0.096	-0.842105			-0.161	-1.41228			-0.239	-2.09649			-0.288	-2.52632
0.3	1	-0.009	-0.0789474	-0.0818713	0.0143245	-0.04	-0.350877	-0.352924	0.0312934	-0.0886	-0.777193	-0.774123	0.0436301	-0.15	-1.31579	-1.29825	0.0493104	-0.224	-1.96491	-1.94327	0.0528262	-0.268	-2.35088	-2.36988	0.0279695	0.887247	0.0104713
	2	-0.008	-0.0701754			-0.037	-0.324561			-0.082	-0.719298			-0.139	-1.2193			-0.2112	-1.85263			-0.267	-2.34211
	3	-0.01	-0.0877193			-0.039	-0.342105			-0.0865	-0.758772			-0.146	-1.2807			-0.219	-1.92105			-0.275	-2.41228
	4	-0.011	-0.0964912			-0.044	-0.385965			-0.0945	-0.828947			-0.156	-1.36842			-0.229	-2.00877			-0.273	-2.39474
	5	-0.011	-0.0964912			-0.045	-0.394737			-0.0935	-0.820175			-0.15	-1.31579			-0.222	-1.94737			-0.27	-2.36842
	6	-0.007	-0.0614035			-0.0364	-0.319298			-0.0844	-0.740351			-0.147	-1.28947			-0.224	-1.96491			-0.268	-2.35088
0.4	1	-0.01	-0.0877193	-0.0850292	0.00706199	-0.0415	-0.364035	-0.34883	0.0248314	-0.087	-0.763158	-0.745614	0.0342555	-0.139	-1.2193	-1.22222	0.0395548	-0.204	-1.78947	-1.79825	0.04884	-0.26	-2.2807	-2.24854	0.048312	0.841817	0.0180873
	2	-0.0103	-0.0903509			-0.0413	-0.362281			-0.0875	-0.767544			-0.144	-1.26316			-0.211	-1.85088			-0.259	-2.27193
	3	-0.00878	-0.0770175			-0.0365	-0.320175			-0.0805	-0.70614			-0.135	-1.18421			-0.2	-1.75439			-0.25	-2.19298
0.5	1	-0.027	-0.236842	-0.121554	0.0684039	-0.061	-0.535088	-0.376065	0.0938429	-0.1	-0.877193	-0.748371	0.0713488	-0.152	-1.33333	-1.22556	0.0625856	-0.215	-1.88596	-1.80576	0.077211	-0.258	-2.26316	-2.17293	0.090272	0.813512	0.0337964
	2	-0.007	-0.0614035			-0.034	-0.298246			-0.0792	-0.694737			-0.136	-1.19298			-0.205	-1.79825			-0.24	-2.10526
	3	-0.017	-0.149123			-0.0421	-0.369298			-0.088	-0.77193			-0.147	-1.28947			-0.218	-1.91228			-0.259	-2.27193
	4	-0.007	-0.0614035			-0.034	-0.298246			-0.078	-0.684211			-0.134	-1.17544			-0.204	-1.78947			-0.245	-2.14912
	5	-0.007	-0.0614035			-0.033	-0.289474			-0.077	-0.675439			-0.134	-1.17544			-0.203	-1.7807			-0.251	-2.20175
	6	-0.02	-0.175439			-0.053	-0.464912			-0.089	-0.780702			-0.135	-1.18421			-0.191	-1.67544			-0.23	-2.01754
	7	-0.012	-0.105263			-0.043	-0.377193			-0.086	-0.754386			-0.14	-1.22807			-0.205	-1.79825			-0.251	-2.20175
0.6	1	-0.00808	-0.0708772	-0.084152	0.0115714	-0.0342	-0.3	-0.317544	0.0319183	-0.0774	-0.678947	-0.690643	0.0416028	-0.129	-1.13158	-1.14912	0.0718013	-0.191	-1.67544	-1.65789	0.106354	-0.226	-1.98246	-1.97953	0.127218	0.741106	0.0476285
	2	-0.0102	-0.0894737			-0.0404	-0.354386			-0.084	-0.736842			-0.14	-1.22807			-0.2	-1.75439			-0.24	-2.10526
	3	-0.0105	-0.0921053			-0.034	-0.298246			-0.0748	-0.65614			-0.124	-1.08772			-0.176	-1.54386			-0.211	-1.85088
0.7	1	-0.007	-0.0614035	-0.111529	0.0391357	-0.0304	-0.266667	-0.342607	0.0639466	-0.0682	-0.598246	-0.651754	0.0630827	-0.113	-0.991228	-1.03008	0.0630232	-0.168	-1.47368	-1.48997	0.0738144	-0.207	-1.81579	-1.82957	0.0827321	0.684964	0.0309736
	2	-0.017	-0.149123			-0.0454	-0.398246			-0.0787	-0.690351			-0.119	-1.04386			-0.169	-1.48246			-0.2	-1.75439
	3	-0.017	-0.149123			-0.047	-0.412281			-0.0818	-0.717544			-0.124	-1.08772			-0.175	-1.53509			-0.208	-1.82456
	4	-0.01	-0.0877193			-0.0376	-0.329825			-0.075	-0.657895			-0.122	-1.07018			-0.179	-1.57018			-0.223	-1.95614
	5	-0.018	-0.157895			-0.047	-0.412281			-0.083	-0.72807			-0.126	-1.10526			-0.179	-1.57018			-0.219	-1.92105
	6	-0.01	-0.0877193			-0.034	-0.298246			-0.0684	-0.6			-0.111	-0.973684			-0.162	-1.42105			-0.197	-1.72807
	7	-0.01	-0.0877193			-0.032	-0.280702			-0.065	-0.570175			-0.107	-0.938596			-0.157	-1.37719			-0.206	-1.80702
0.8	1	-0.006	-0.0526316	-0.124269	0.0472111	-0.0277	-0.242982	-0.342251	0.0736475	-0.0672	-0.589474	-0.617251	0.0571339	-0.113	-0.991228	-0.947368	0.0537885	-0.16	-1.40351	-1.33772	0.0624596	-0.184	-1.61404	-1.59795	0.0330163	0.598248	0.0123608
	2	-0.019	-0.166667			-0.0464	-0.407018			-0.075	-0.657895			-0.109	-0.95614			-0.151	-1.32456			-0.182	-1.59649
	3	-0.02	-0.175439			-0.047	-0.412281			-0.0748	-0.65614			-0.106	-0.929825			-0.147	-1.28947			-0.175	-1.53509
	4	-0.016	-0.140351			-0.044	-0.385965			-0.076	-0.666667			-0.114	-1			-0.159	-1.39474			-0.185	-1.62281
	5	-0.014	-0.122807			-0.039	-0.342105			-0.0702	-0.615789			-0.109	-0.95614			-0.156	-1.36842			-0.185	-1.62281
	6	-0.01	-0.0877193			-0.03	-0.263158			-0.059	-0.517544			-0.097	-0.850877			-0.142	-1.24561			-0.182	-1.59649
0.9	1	-0.01	-0.0877193	-0.153509	0.0438596	-0.036	-0.315789	-0.407895	0.0677581	-0.064	-0.561404	-0.660088	0.0717567	-0.101	-0.885965	-0.953947	0.052814	-0.146	-1.2807	-1.28728	0.0261937	-0.17	-1.49123	-1.4693	0.0597093	0.550082	0.0223542
	2	-0.02	-0.175439			-0.05	-0.438596			-0.079	-0.692982			-0.113	-0.991228			-0.15	-1.31579			-0.168	-1.47368
	3	-0.02	-0.175439			-0.054	-0.473684			-0.083	-0.72807			-0.114	-1			-0.148	-1.29825			-0.174	-1.52632
	4	-0.02	-0.175439			-0.046	-0.403509			-0.075	-0.657895			-0.107	-0.938596			-0.143	-1.25439			-0.158	-1.38596
1	1	-0.017	-0.149123	-0.154971	0.010129	-0.042	-0.368421	-0.371637	0.0190642	-0.066	-0.578947	-0.58655	0.0296866	-0.0926	-0.812281	-0.817836	0.0358506	-0.122	-1.07018	-1.09064	0.0354513	-0.135	-1.18421	-1.2193	0.0533576	0.456486	0.0199762
	2	-0.017	-0.149123			-0.0404	-0.354386			-0.064	-0.561404			-0.0895	-0.785088			-0.122	-1.07018			-0.136	-1.19298
	3	-0.019	-0.166667			-0.0447	-0.392105			-0.0706	-0.619298			-0.0976	-0.85614			-0.129	-1.13158			-0.146	-1.2807
CoPc-1 %P4VP
nD2O	Sample	i @ -1.00 V vs SCE /mA	j/mA cm-2	j(avg) /mA cm-2	j(std)	i @ -1.05 V vs SCE /mA	j/mA cm-2	j(avg) /mA cm-2	j(std)	i @ -1.10 V vs SCE /mA	j/mA cm-2	j(avg) /mA cm-2	j(std)	i @ -1.15 V vs SCE /mA	j/mA cm-2	j(avg) /mA cm-2	j(std)	i @ -1.20 V vs SCE /mA	j/mA cm-2	j(avg) /mA cm-2	j(std)	i @ -1.25 V vs SCE /mA	j/mA cm-2	j(avg) /mA cm-2	j(std)	jn/j0	jn/j0 std
0	1	-0.0188	-0.164912	-0.168129	0.00414545	-0.0618	-0.542105	-0.540351	0.0158624	-0.124	-1.08772	-1.06725	0.0766394	-0.201	-1.76316	-1.73099	0.130207	-0.283	-2.48246	-2.45029	0.130207	-0.331	-2.90351	-2.90058	0.0220755	1	0.00761072
	2	-0.019	-0.166667			-0.0633	-0.555263			-0.129	-1.13158			-0.21	-1.84211			-0.292	-2.5614			-0.333	-2.92105
	3	-0.0197	-0.172807			-0.0597	-0.523684			-0.112	-0.982456			-0.181	-1.58772			-0.263	-2.30702			-0.328	-2.87719
0.1	1	-0.0129	-0.113158	-0.141667	0.0578526	-0.047	-0.412281	-0.472588	0.0986556	-0.0986	-0.864912	-0.937061	0.117527	-0.167	-1.46491	-1.54825	0.126206	-0.253	-2.2193	-2.28289	0.0892771	-0.318	-2.78947	-2.80263	0.0710833	0.96623	0.0245065
	2	-0.0121	-0.10614			-0.0462	-0.405263			-0.0967	-0.848246			-0.166	-1.45614			-0.254	-2.22807			-0.312	-2.73684
	3	-0.026	-0.22807			-0.0703	-0.616667			-0.126	-1.10526			-0.197	-1.72807			-0.275	-2.41228			-0.317	-2.7807
	4	-0.0136	-0.119298			-0.052	-0.45614			-0.106	-0.929825			-0.176	-1.54386			-0.259	-2.27193			-0.331	-2.90351
0.2	1	-0.0134	-0.117544	-0.165132	0.0524479	-0.0471	-0.413158	-0.487061	0.0670594	-0.0986	-0.864912	-0.917982	0.0544213	-0.163	-1.42982	-1.49781	0.0613513	-0.249	-2.18421	-2.22588	0.0836406	-0.308	-2.70175	-2.71053	0.0545461	0.934476	0.0188052
	2	-0.024	-0.210526			-0.0619	-0.542982			-0.11	-0.964912			-0.17	-1.49123			-0.25	-2.19298			-0.318	-2.78947
	3	-0.0139	-0.12193			-0.0621	-0.544737			-0.11	-0.964912			-0.17	-1.49123			-0.248	-2.17544			-0.306	-2.68421
	4	-0.024	-0.210526			-0.051	-0.447368			-0.1	-0.877193			-0.18	-1.57895			-0.268	-2.35088			-0.304	-2.66667
0.3	1	-0.0207	-0.181579	-0.155848	0.0239481	-0.0617	-0.541228	-0.510819	0.0307059	-0.117	-1.02632	-1.01462	0.0133993	-0.184	-1.61404	-1.64327	0.030806	-0.256	-2.24561	-2.2924	0.0441511	-0.291	-2.55263	-2.62281	0.106715	0.904234	0.0367909
	2	-0.0153	-0.134211			-0.0547	-0.479825			-0.114	-1			-0.187	-1.64035			-0.262	-2.29825			-0.293	-2.57018
	3	-0.0173	-0.151754			-0.0583	-0.511404			-0.116	-1.01754			-0.191	-1.67544			-0.266	-2.33333			-0.313	-2.74561
0.4	1	-0.01	-0.0877193	-0.0838012	0.015037	-0.0416	-0.364912	-0.360526	0.0427131	-0.0896	-0.785965	-0.800877	0.0873633	-0.149	-1.30702	-1.34795	0.127822	-0.226	-1.98246	-2.02339	0.144759	-0.292	-2.5614	-2.53801	0.107195	0.875	0.0369563
	2	-0.00766	-0.067193			-0.036	-0.315789			-0.0823	-0.72193			-0.142	-1.24561			-0.217	-1.90351			-0.276	-2.42105
	3	-0.011	-0.0964912			-0.0457	-0.400877			-0.102	-0.894737			-0.17	-1.49123			-0.249	-2.18421			-0.3	-2.63158
0.5	1	-0.01	-0.0877193	-0.126441	0.052832	-0.0387	-0.339474	-0.410401	0.0810386	-0.0856	-0.750877	-0.830075	0.0882465	-0.147	-1.28947	-1.36341	0.106698	-0.219	-1.92105	-1.96742	0.108114	-0.261	-2.28947	-2.36216	0.0859044	0.814372	0.0296162
	2	-0.011	-0.0964912			-0.0409	-0.358772			-0.0878	-0.770175			-0.148	-1.29825			-0.218	-1.91228			-0.272	-2.38596
	3	-0.0103	-0.0903509			-0.0397	-0.348246			-0.088	-0.77193			-0.15	-1.31579			-0.223	-1.95614			-0.271	-2.37719
	4	-0.024	-0.210526			-0.0607	-0.532456			-0.107	-0.938596			-0.166	-1.45614			-0.233	-2.04386			-0.28	-2.45614
	5	-0.022	-0.192982			-0.0573	-0.502632			-0.1	-0.877193			-0.154	-1.35088			-0.217	-1.90351			-0.268	-2.35088
	6	-0.0136	-0.119298			-0.0502	-0.440351			-0.108	-0.947368			-0.178	-1.5614			-0.248	-2.17544			-0.28	-2.45614
	7	-0.01	-0.0877193			-0.04	-0.350877			-0.086	-0.754386			-0.145	-1.27193			-0.212	-1.85965			-0.253	-2.2193
0.6	1	-0.0099	-0.0868421	-0.0846199	0.00340339	-0.0394	-0.345614	-0.341813	0.00395548	-0.0852	-0.747368	-0.742105	0.0155933	-0.139	-1.2193	-1.21345	0.00506448	-0.207	-1.81579	-1.83626	0.0513988	-0.261	-2.28947	-2.2807	0.04884	0.78629	0.016838
	2	-0.00984	-0.0863158			-0.0385	-0.337719			-0.0826	-0.724561			-0.138	-1.21053			-0.205	-1.79825			-0.254	-2.22807
	3	-0.0092	-0.0807018			-0.039	-0.342105			-0.086	-0.754386			-0.138	-1.21053			-0.216	-1.89474			-0.265	-2.32456
0.7	1	-0.02	-0.175439	-0.150292	0.0545367	-0.052	-0.45614	-0.428947	0.0629076	-0.0927	-0.813158	-0.826608	0.0145818	-0.142	-1.24561	-1.30994	0.0709027	-0.195	-1.71053	-1.81579	0.109912	-0.229	-2.00877	-2.03509	0.038236	0.701613	0.0131822
	2	-0.0214	-0.187719			-0.054	-0.473684			-0.096	-0.842105			-0.148	-1.29825			-0.206	-1.80702			-0.23	-2.01754
	3	-0.01	-0.0877193			-0.0407	-0.357018			-0.094	-0.824561			-0.158	-1.38596			-0.22	-1.92982			-0.237	-2.07895
0.8	1	-0.0154	-0.135088	-0.187427	0.052634	-0.0474	-0.415789	-0.438889	0.0200479	-0.0893	-0.783333	-0.780994	0.0360219	-0.138	-1.21053	-1.18421	0.069625	-0.191	-1.67544	-1.64327	0.096225	-0.217	-1.90351	-1.89181	0.045014	0.652218	0.015519
	2	-0.0274	-0.240351			-0.0515	-0.451754			-0.093	-0.815789			-0.141	-1.23684			-0.196	-1.7193			-0.22	-1.92982
	3	-0.0213	-0.186842			-0.0512	-0.449123			-0.0848	-0.74386			-0.126	-1.10526			-0.175	-1.53509			-0.21	-1.84211
0.9	1	-0.0221	-0.19386	-0.174854	0.0171521	-0.05	-0.438596	-0.411988	0.0292295	-0.0809	-0.709649	-0.683918	0.0453292	-0.119	-1.04386	-1	0.0759671	-0.165	-1.44737	-1.38012	0.116483	-0.195	-1.71053	-1.65497	0.111763	0.570565	0.0385313
	2	-0.0183	-0.160526			-0.0434	-0.380702			-0.072	-0.631579			-0.104	-0.912281			-0.142	-1.24561			-0.174	-1.52632
	3	-0.0194	-0.170175			-0.0475	-0.416667			-0.081	-0.710526			-0.119	-1.04386			-0.165	-1.44737			-0.197	-1.72807
1	1	-0.016	-0.140351	-0.146199	0.00570737	-0.0386	-0.338596	-0.345906	0.00646589	-0.0667	-0.585088	-0.592398	0.00669967	-0.1	-0.877193	-0.885965	0.00877193	-0.135	-1.18421	-1.18713	0.00506448	-0.156	-1.36842	-1.3655	0.00506448	0.470766	0.00174602
	2	-0.0167	-0.146491			-0.0397	-0.348246			-0.0682	-0.598246			-0.102	-0.894737			-0.136	-1.19298			-0.156	-1.36842
	3	-0.0173	-0.151754			-0.04	-0.350877			-0.0677	-0.59386			-0.101	-0.885965			-0.135	-1.18421			-0.155	-1.35965
CoPc-3 %P4VP
nD2O	Sample	i @ -1.00 V vs SCE /mA	j/mA cm-2	j(avg) /mA cm-2	j(std)	i @ -1.05 V vs SCE /mA	j/mA cm-2	j(avg) /mA cm-2	j(std)	i @ -1.10 V vs SCE /mA	j/mA cm-2	j(avg) /mA cm-2	j(std)	i @ -1.15 V vs SCE /mA	j/mA cm-2	j(avg) /mA cm-2	j(std)	i @ -1.20 V vs SCE /mA	j/mA cm-2	j(avg) /mA cm-2	j(std)	i @ -1.25 V vs SCE /mA	j/mA cm-2	j(avg) /mA cm-2	j(std)	jn/j0	jn/j0 std
0	1	-0.0114	-0.1	-0.109357	0.00810316	-0.0484	-0.424561	-0.444444	0.017769	-0.104	-0.912281	-0.947368	0.0316276	-0.175	-1.53509	-1.59064	0.048312	-0.269	-2.35965	-2.41813	0.0513988	-0.3586	-3.14561	-3.1655	0.0390852	1	0.0123472
	2	-0.013	-0.114035			-0.0523	-0.458772			-0.111	-0.973684			-0.185	-1.62281			-0.278	-2.4386			-0.358	-3.14035
	3	-0.013	-0.114035			-0.0513	-0.45			-0.109	-0.95614			-0.184	-1.61404			-0.28	-2.45614			-0.366	-3.21053
0.1	1	-0.015	-0.131579	-0.163743	0.0354513	-0.0557	-0.488596	-0.57076	0.089827	-0.115	-1.00877	-1.13158	0.111993	-0.197	-1.72807	-1.85965	0.14652	-0.282	-2.47368	-2.61988	0.140716	-0.355	-3.11404	-3.14327	0.0432709	0.99298	0.0136695
	2	-0.018	-0.157895			-0.0635	-0.557018			-0.132	-1.15789			-0.209	-1.83333			-0.3	-2.63158			-0.364	-3.19298
	3	-0.023	-0.201754			-0.076	-0.666667			-0.14	-1.22807			-0.23	-2.01754			-0.314	-2.75439			-0.356	-3.12281
0.2	1	-0.014	-0.122807	-0.140351	0.0151934	-0.055	-0.482456	-0.497076	0.0182602	-0.115	-1.00877	-1.0117	0.0395548	-0.19	-1.66667	-1.66959	0.0395548	-0.28	-2.45614	-2.4386	0.038236	-0.352	-3.08772	-3.09357	0.010129	0.977277	0.0031998
	2	-0.017	-0.149123			-0.056	-0.491228			-0.111	-0.973684			-0.186	-1.63158			-0.273	-2.39474			-0.352	-3.08772
	3	-0.017	-0.149123			-0.059	-0.517544			-0.12	-1.05263			-0.195	-1.71053			-0.281	-2.46491			-0.354	-3.10526
0.3	1	-0.011	-0.0964912	-0.145614	0.0404841	-0.047	-0.412281	-0.512281	0.0835869	-0.101	-0.885965	-1.0193	0.104419	-0.172	-1.50877	-1.66667	0.132888	-0.266	-2.33333	-2.43333	0.0863044	-0.349	-3.0614	-3.05614	0.0325863	0.965454	0.0102942
	2	-0.013	-0.114035			-0.051	-0.447368			-0.107	-0.938596			-0.178	-1.5614			-0.269	-2.35965			-0.349	-3.0614
	3	-0.017	-0.149123			-0.059	-0.517544			-0.12	-1.05263			-0.195	-1.71053			-0.28	-2.45614			-0.351	-3.07895
	4	-0.022	-0.192982			-0.065	-0.570175			-0.123	-1.07895			-0.195	-1.71053			-0.282	-2.47368			-0.351	-3.07895
	5	-0.02	-0.175439			-0.07	-0.614035			-0.13	-1.14035			-0.21	-1.84211			-0.29	-2.54386			-0.342	-3
0.4	1	-0.012	-0.105263	-0.115789	0.013925	-0.049	-0.429825	-0.440351	0.0105263	-0.107	-0.938596	-0.935673	0.0133993	-0.179	-1.57018	-1.54678	0.0730409	-0.267	-2.34211	-2.31579	0.0948829	-0.332	-2.91228	-2.90351	0.101163	0.917236	0.031958
	2	-0.0126	-0.110526			-0.0502	-0.440351			-0.108	-0.947368			-0.183	-1.60526			-0.273	-2.39474			-0.342	-3
	3	-0.015	-0.131579			-0.0514	-0.450877			-0.105	-0.921053			-0.167	-1.46491			-0.252	-2.21053			-0.319	-2.79825
0.5	1	-0.0146	-0.12807	-0.12381	0.0206058	-0.055	-0.482456	-0.457895	0.0507586	-0.11	-0.964912	-0.934837	0.0750939	-0.181	-1.58772	-1.50752	0.0770447	-0.27	-2.36842	-2.25564	0.0941269	-0.327	-2.86842	-2.85088	0.069625	0.90061	0.021995
	2	-0.014	-0.122807			-0.0527	-0.462281			-0.11	-0.964912			-0.172	-1.50877			-0.258	-2.26316			-0.323	-2.83333
	3	-0.016	-0.140351			-0.054	-0.473684			-0.106	-0.929825			-0.17	-1.49123			-0.251	-2.20175			-0.321	-2.81579
	4	-0.0162	-0.142105			-0.0557	-0.488596			-0.109	-0.95614			-0.176	-1.54386			-0.261	-2.28947			-0.332	-2.91228
	5	-0.01	-0.0877193			-0.042	-0.368421			-0.092	-0.807018			-0.156	-1.36842			-0.24	-2.10526			-0.315	-2.76316
	6	-0.012	-0.105263			-0.047	-0.412281			-0.1	-0.877193			-0.167	-1.46491			-0.251	-2.20175			-0.319	-2.79825
	7	-0.016	-0.140351			-0.059	-0.517544			-0.119	-1.04386			-0.181	-1.58772			-0.269	-2.35965			-0.338	-2.96491
0.6	1	-0.0153	-0.134211	-0.11864	0.0173139	-0.0561	-0.492105	-0.470614	0.032464	-0.115	-1.00877	-0.982456	0.0568486	-0.188	-1.64912	-1.60746	0.0875364	-0.268	-2.35088	-2.28289	0.107284	-0.322	-2.82456	-2.75439	0.0611943	0.870127	0.0193317
	2	-0.014	-0.122807			-0.0524	-0.459649			-0.11	-0.964912			-0.18	-1.57895			-0.256	-2.24561			-0.306	-2.68421
	3	-0.0141	-0.123684			-0.0571	-0.500877			-0.119	-1.04386			-0.194	-1.70175			-0.272	-2.38596			-0.317	-2.7807
	4	-0.0107	-0.0938596			-0.049	-0.429825			-0.104	-0.912281			-0.171	-1.5			-0.245	-2.14912			-0.311	-2.72807
0.7	1	-0.0135	-0.118421	-0.154605	0.0306756	-0.049	-0.429825	-0.502193	0.0814657	-0.0973	-0.853509	-0.90636	0.0504081	-0.158	-1.38596	-1.4364	0.049815	-0.233	-2.04386	-2.06798	0.0298546	-0.282	-2.47368	-2.52412	0.0367829	0.797386	0.0116199
	2	-0.021	-0.184211			-0.07	-0.614035			-0.11	-0.964912			-0.17	-1.49123			-0.24	-2.10526			-0.292	-2.5614
	3	-0.016	-0.140351			-0.052	-0.45614			-0.1	-0.877193			-0.16	-1.40351			-0.233	-2.04386			-0.289	-2.53509
	4	-0.02	-0.175439			-0.058	-0.508772			-0.106	-0.929825			-0.167	-1.46491			-0.237	-2.07895			-0.288	-2.52632
0.8	1	-0.018	-0.157895	-0.155263	0.0162379	-0.07	-0.614035	-0.504386	0.0758184	-0.11	-0.964912	-0.899123	0.0438596	-0.165	-1.44737	-1.37281	0.0508974	-0.231	-2.02632	-1.98026	0.0360788	-0.276	-2.42105	-2.39693	0.0367829	0.757205	0.0116199
	2	-0.019	-0.166667			-0.056	-0.491228			-0.1	-0.877193			-0.154	-1.35088			-0.226	-1.98246			-0.275	-2.41228
	3	-0.0188	-0.164912			-0.0536	-0.470175			-0.1	-0.877193			-0.155	-1.35965			-0.221	-1.9386			-0.275	-2.41228
	4	-0.015	-0.131579			-0.0504	-0.442105			-0.1	-0.877193			-0.152	-1.33333			-0.225	-1.97368			-0.267	-2.34211
0.9	1	-0.012	-0.105263	-0.136842	0.0708846	-0.0443	-0.388596	-0.427719	0.100213	-0.095	-0.833333	-0.809123	0.0515891	-0.158	-1.38596	-1.29123	0.0742771	-0.225	-1.97368	-1.8386	0.131374	-0.243	-2.13158	-2.14737	0.0816779	0.678367	0.0258026
	2	-0.011	-0.0964912			-0.0445	-0.390351			-0.091	-0.798246			-0.15	-1.31579			-0.218	-1.91228			-0.25	-2.19298
	3	-0.012	-0.105263			-0.045	-0.394737			-0.0912	-0.8			-0.149	-1.30702			-0.218	-1.91228			-0.258	-2.26316
	4	-0.03	-0.263158			-0.069	-0.605263			-0.1	-0.877193			-0.144	-1.26316			-0.194	-1.70175			-0.235	-2.0614
	5	-0.013	-0.114035			-0.041	-0.359649			-0.084	-0.736842			-0.135	-1.18421			-0.193	-1.69298			-0.238	-2.08772
1	1	-0.015	-0.131579	-0.140351	0.00716225	-0.055	-0.482456	-0.494518	0.0218932	-0.085	-0.745614	-0.769737	0.0261937	-0.121	-1.0614	-1.10746	0.033879	-0.168	-1.47368	-1.5307	0.0414545	-0.2	-1.75439	-1.82018	0.0461396	0.575005	0.0145758
	2	-0.016	-0.140351			-0.056	-0.491228			-0.087	-0.763158			-0.126	-1.10526			-0.174	-1.52632			-0.212	-1.85965
	3	-0.017	-0.149123			-0.0545	-0.47807			-0.087	-0.763158			-0.128	-1.12281			-0.178	-1.5614			-0.21	-1.84211
	4	-0.016	-0.140351			-0.06	-0.526316			-0.092	-0.807018			-0.13	-1.14035			-0.178	-1.5614			-0.208	-1.82456

## Sheet: Fig. 5d
Catalyst	pyH+: CoPc	jH avg/mA∙cm-2	jH std	jD avg/mA∙cm-2	jD std	KIE avg	KIE std
CoPc-0.1%P4VP	38	2.085	0.059	0.924	0.058	2.25649	0.155369
CoPc-0.5%P4VP	190	2.671	0.1	1.219	0.053	2.19114	0.12572
CoPc-1%P4VP	380	2.901	0.022	1.365	0.005	2.12527	0.0178989
CoPc-2%P4VP	760	3.028	0.091	1.598	0.06	1.89487	0.0911301
CoPc-3%P4VP	1140	3.165	0.039	1.82	0.046	1.73901	0.0488984
