# Supplementary material for: Modulating the mechanism of electrocatalytic CO2 reduction by cobalt phthalocyanine through polymer coordination and encapsulation
Source: Nat Commun. 2019 Apr 11;10:1683. doi: 10.1038/s41467-019-09626-8 (PMC6459859; doi:10.1038/s41467-019-09626-8)
Supplement: Supplementary file 2 — Source Data [file 41467_2019_9626_MOESM2_ESM.zip › Supplementary Figure 1.xlsx]

## Sheet: 0.2 V s-1
E /V vs. SCE	i / mA
0.80022	0.0122
0.80005	0.01098
0.79995	0.00977
0.79976	0.00854
0.7997	0.00802
0.79956	0.00796
0.79942	0.00789
0.79936	0.00814
0.79923	0.00835
0.79916	0.00832
0.79901	0.00838
0.79891	0.00836
0.79883	0.00833
0.7987	0.00822
0.79864	0.00822
0.7985	0.00828
0.79839	0.00828
0.79826	0.00826
0.79818	0.00818
0.798	0.00786
0.79793	0.00797
0.79777	0.008
0.79765	0.00806
0.79755	0.00765
0.79738	0.00774
0.7973	0.00737
0.79717	0.00754
0.79701	0.00765
0.79693	0.00768
0.79684	0.00773
0.79672	0.0077
0.79655	0.0073
0.79644	0.00697
0.79632	0.00721
0.79622	0.00729
0.79607	0.0073
0.79593	0.00731
0.79587	0.00697
0.79572	0.00711
0.79558	0.00721
0.79548	0.00721
0.79538	0.00682
0.79525	0.00658
0.79512	0.00674
0.79502	0.00687
0.79489	0.0069
0.79475	0.00693
0.79461	0.00697
0.79453	0.00701
0.7944	0.00669
0.79428	0.0068
0.79415	0.00681
0.79407	0.00642
0.79389	0.00654
0.79383	0.00662
0.7937	0.00666
0.7936	0.00633
0.79347	0.00647
0.79328	0.00645
0.79323	0.00658
0.79311	0.00618
0.79296	0.0063
0.79289	0.00639
0.79274	0.00637
0.79263	0.00599
0.79249	0.00577
0.79237	0.00598
0.79221	0.00611
0.79216	0.00616
0.79201	0.00616
0.79193	0.00619
0.79179	0.00624
0.79165	0.00624
0.79153	0.00572
0.79142	0.00562
0.79132	0.00579
0.79117	0.00594
0.79107	0.00598
0.79095	0.00602
0.79081	0.00606
0.79071	0.00602
0.79063	0.00564
0.79043	0.00542
0.79036	0.0056
0.7902	0.00569
0.79011	0.00576
0.79002	0.00576
0.78987	0.00584
0.78971	0.00583
0.78959	0.00548
0.78949	0.00556
0.7894	0.00556
0.78924	0.0052
0.78911	0.00503
0.78902	0.00524
0.78892	0.00532
0.78882	0.00541
0.78868	0.00546
0.78855	0.00548
0.78846	0.00553
0.78832	0.00554
0.78813	0.00543
0.78808	0.0051
0.78795	0.00487
0.78782	0.00508
0.78766	0.00521
0.78761	0.00528
0.78744	0.00527
0.78735	0.00528
0.78722	0.00487
0.78709	0.00473
0.787	0.00486
0.78687	0.00503
0.78672	0.00505
0.78665	0.0051
0.78645	0.00515
0.78636	0.00516
0.78627	0.00509
0.78612	0.0047
0.78594	0.00446
0.78592	0.00467
0.78577	0.00478
0.78566	0.00482
0.78552	0.00491
0.78541	0.00485
0.78526	0.00455
0.78521	0.00465
0.78506	0.00474
0.78497	0.00484
0.78486	0.0048
0.78465	0.00444
0.78457	0.00459
0.78445	0.00471
0.78435	0.0048
0.78421	0.00477
0.78404	0.0044
0.78396	0.00417
0.78385	0.00435
0.78373	0.00455
0.78364	0.00456
0.7835	0.00457
0.78332	0.00462
0.78328	0.00461
0.78316	0.00426
0.78299	0.00438
0.78289	0.00443
0.7828	0.00448
0.78264	0.00407
0.78252	0.00422
0.78242	0.0043
0.78234	0.00438
0.78219	0.00404
0.78204	0.00409
0.78194	0.00423
0.78181	0.00427
0.7817	0.00433
0.78159	0.00398
0.7815	0.00409
0.78137	0.00376
0.78116	0.00393
0.78107	0.00411
0.78094	0.00419
0.78084	0.00421
0.78078	0.00421
0.7806	0.00422
0.7805	0.00383
0.78038	0.00363
0.78029	0.00379
0.78016	0.00393
0.77999	0.00397
0.77992	0.00405
0.77976	0.00404
0.77964	0.00406
0.77956	0.00404
0.77942	0.00363
0.77931	0.00339
0.77917	0.00362
0.77905	0.00372
0.77891	0.00383
0.77881	0.00388
0.77869	0.00388
0.77854	0.00392
0.77847	0.00393
0.77832	0.00354
0.77818	0.00326
0.77812	0.00352
0.77793	0.00363
0.77783	0.00373
0.77771	0.0038
0.77764	0.00384
0.77748	0.00382
0.77734	0.00347
0.77726	0.00358
0.77707	0.00364
0.77696	0.0037
0.77691	0.00335
0.77676	0.00346
0.77667	0.00354
0.77655	0.00365
0.77645	0.00329
0.77624	0.00341
0.77619	0.00345
0.7761	0.00347
0.77589	0.00309
0.77584	0.00327
0.77569	0.00342
0.77563	0.00347
0.77545	0.00345
0.77533	0.00312
0.77524	0.00324
0.77511	0.00332
0.77501	0.00344
0.77485	0.00331
0.77472	0.00297
0.7746	0.00283
0.77447	0.00305
0.77437	0.00323
0.77425	0.00322
0.77419	0.00334
0.77404	0.00332
0.77386	0.00334
0.77376	0.00342
0.77369	0.00333
0.77354	0.00298
0.77335	0.00274
0.7733	0.00286
0.77316	0.00309
0.77307	0.00314
0.7729	0.00317
0.77284	0.00319
0.7727	0.00318
0.77256	0.00279
0.77245	0.00257
0.77235	0.00279
0.77223	0.00291
0.77209	0.00299
0.77198	0.00302
0.77184	0.00307
0.77173	0.00314
0.77161	0.00311
0.77144	0.00266
0.77133	0.00248
0.77129	0.00267
0.77116	0.00289
0.77102	0.00294
0.7709	0.00298
0.77074	0.00296
0.77071	0.00304
0.77057	0.00301
0.77044	0.00271
0.77031	0.00278
0.77019	0.00283
0.77006	0.00285
0.76995	0.00252
0.76985	0.0027
0.76972	0.00279
0.7696	0.00279
0.7695	0.00243
0.76933	0.00257
0.76922	0.00264
0.76909	0.00268
0.76897	0.00237
0.76888	0.00256
0.76873	0.00259
0.76859	0.0027
0.76851	0.00272
0.76835	0.00272
0.76825	0.00238
0.76819	0.00249
0.76802	0.00219
0.7679	0.00239
0.76781	0.00257
0.76766	0.00263
0.76757	0.00265
0.76745	0.00265
0.76728	0.00266
0.7672	0.00231
0.7671	0.00253
0.76697	0.00251
0.76684	0.00219
0.76669	0.00236
0.76657	0.00242
0.76642	0.00248
0.7663	0.00256
0.76623	0.00257
0.76611	0.00256
0.76603	0.00215
0.76582	0.00189
0.76571	0.00212
0.7656	0.00224
0.76555	0.00237
0.76538	0.00237
0.76526	0.00244
0.76517	0.00245
0.76503	0.00211
0.76489	0.00224
0.76477	0.00234
0.76471	0.00234
0.76458	0.00204
0.76445	0.00221
0.76427	0.0023
0.76416	0.00235
0.76402	0.00235
0.76393	0.00236
0.7638	0.002
0.7637	0.00177
0.76358	0.00197
0.76349	0.00212
0.76337	0.0021
0.76323	0.00228
0.76312	0.00223
0.76304	0.0023
0.76289	0.00227
0.76273	0.00182
0.76263	0.00159
0.76252	0.00184
0.76237	0.002
0.76229	0.00205
0.76216	0.00211
0.76204	0.00217
0.76189	0.00219
0.76178	0.00216
0.7617	0.00184
0.76154	0.00188
0.76143	0.00168
0.76128	0.00185
0.76119	0.00196
0.76107	0.00209
0.76092	0.00212
0.7608	0.00208
0.76066	0.00213
0.76057	0.00175
0.7605	0.00192
0.76035	0.002
0.76026	0.00204
0.76012	0.00206
0.75997	0.00163
0.75987	0.00152
0.75972	0.00163
0.7596	0.00181
0.7595	0.00183
0.75939	0.00186
0.75928	0.0019
0.75912	0.00193
0.759	0.00196
0.75891	0.0016
0.75879	0.0017
0.75866	0.00182
0.75856	0.00186
0.75846	0.00154
0.75829	0.0017
0.75816	0.00169
0.75807	0.00142
0.75795	0.0016
0.75781	0.00171
0.75771	0.00183
0.75761	0.00185
0.75747	0.00185
0.75731	0.00184
0.75723	0.00149
0.75707	0.00168
0.75697	0.00167
0.75685	0.0014
0.75676	0.00154
0.75664	0.00165
0.75651	0.00176
0.75639	0.00171
0.75627	0.00175
0.75617	0.00136
0.75604	0.00145
0.75591	0.00118
0.75576	0.00139
0.75565	0.00152
0.75552	0.00157
0.7554	0.00158
0.75527	0.00166
0.75521	0.00168
0.75505	0.00134
0.75495	0.00151
0.75486	0.00156
0.75475	0.00123
0.75457	0.00138
0.75448	0.0015
0.75433	0.0016
0.75422	0.00164
0.75411	0.00164
0.75397	0.00162
0.75387	0.00125
0.75374	0.00143
0.75363	0.0015
0.75348	0.00151
0.75338	0.00123
0.75326	0.00136
0.75315	0.00138
0.75305	0.00152
0.75286	0.00149
0.75276	0.0011
0.75261	0.000897708
0.75252	0.00112
0.75241	0.00122
0.75231	0.00129
0.75217	0.00141
0.75207	0.0014
0.75192	0.00144
0.75183	0.00146
0.7517	0.00111
0.75157	0.00124
0.75144	0.00134
0.75136	0.00137
0.75124	0.00142
0.75106	0.00111
0.75096	0.00125
0.75085	0.0013
0.75074	0.00135
0.75061	0.00137
0.7505	0.00103
0.75036	0.00125
0.75027	0.00125
0.75011	0.000944536
0.75003	0.0011
0.7499	0.00126
0.74977	0.00128
0.74967	0.00135
0.74955	0.00128
0.74942	0.000918208
0.74929	0.000684147
0.74916	0.000936149
0.74906	0.00104
0.7489	0.00121
0.74884	0.00125
0.74868	0.0012
0.7486	0.00126
0.7485	0.0013
0.74833	0.00135
0.74821	0.000906516
0.74808	0.00108
0.74795	0.00111
0.74787	0.00085709
0.74774	0.00108
0.74765	0.00113
0.74755	0.00118
0.7474	0.00118
0.74728	0.00118
0.7471	0.000858141
0.74701	0.000998605
0.74689	0.00111
0.74674	0.00109
0.74663	0.000754704
0.74652	0.000987619
0.74644	0.00106
0.74628	0.00109
0.74613	0.00107
0.74609	0.000717868
0.74593	0.000834374
0.7458	0.000951529
0.7457	0.00103
0.74555	0.00105
0.74543	0.000677059
0.74529	0.000490799
0.74523	0.000670162
0.74513	0.000852791
0.74499	0.000953687
0.74492	0.00094658
0.74476	0.000976289
0.7446	0.000978544
0.74453	0.00109
0.74439	0.00115
0.74426	0.00112
0.74417	0.000737318
0.74396	0.000454174
0.74387	0.000637701
0.74374	0.000876482
0.74368	0.000907204
0.74353	0.000950611
0.7434	0.00101
0.74328	0.00099209
0.74321	0.00108
0.74307	0.000707666
0.74295	0.00080839
0.74279	0.00082484
0.74267	0.00051
0.74259	0.000663093
0.74241	0.00077358
0.7423	0.000849314
0.74222	0.000878622
0.7421	0.000529965
0.74196	0.000722033
0.74186	0.000786189
0.74174	0.00085048
0.7416	0.000870598
0.7415	0.000451002
0.74137	0.000268468
0.74128	0.000521941
0.7411	0.000694082
0.74098	0.000793029
0.74089	0.000838424
0.74078	0.000845359
0.74065	0.000848913
0.74052	0.000864618
0.74042	0.000934009
0.74028	0.000843181
0.74012	0.000537073
0.74003	0.000291223
0.73991	0.000455377
0.73981	0.000650617
0.73969	0.000702832
0.73956	0.00076013
0.73948	0.000723237
0.73931	0.000801264
0.73923	0.000795417
0.73903	0.000371523
0.73899	0.000194702
0.73882	0.000422994
0.73874	0.000464644
0.73856	0.00058583
0.73842	0.000633001
0.73834	0.000714257
0.73823	0.00073279
0.73811	0.00074026
0.73801	0.000388317
0.73788	0.000526565
0.73774	0.000676123
0.73764	0.00073384
0.73751	0.000737432
0.73745	0.000360729
0.73725	0.000138532
0.73721	0.000355322
0.73711	0.000557573
0.73694	0.000580939
0.73678	0.000629104
0.73673	0.000646394
0.73658	0.000684739
0.73648	0.000697444
0.73637	0.000717906
0.73625	0.000398405
0.73613	0.000406123
0.73603	0.000164821
0.73588	0.000318945
0.73574	0.000420242
0.73562	0.000526966
0.73551	0.000590492
0.73535	0.000544084
0.73526	0.000239466
0.73513	0.000396685
0.73499	0.00046302
0.73491	0.000503581
0.73476	0.00057238
0.73464	0.000526431
0.73452	0.000234843
0.73441	5.99125e-05
0.73432	0.000302037
0.7342	0.000392826
0.73407	0.000426471
0.73391	0.000467815
0.73377	0.000509656
0.73364	0.000565807
0.73358	0.000503523
0.73341	0.000171966
0.73329	0.000302247
0.7332	0.000481896
0.73306	0.000449302
0.73296	0.000144091
0.73288	0.000308552
0.73277	0.00033314
0.73263	0.000372498
0.73249	0.000426891
0.73241	6.42304e-05
0.73224	0.00025391
0.73214	0.000346896
0.73201	0.000413364
0.73191	0.000456963
0.73181	7.2847e-05
0.73173	0.000311609
0.73152	0.000285396
0.73143	0.000421064
0.73132	0.000413154
0.73116	3.24961e-05
0.73106	-6.84956e-05
0.73098	0.000174947
0.73085	0.000210483
0.73074	0.00033679
0.73061	0.000410174
0.73046	0.000431114
0.73038	0.000449837
0.73026	0.00045425
0.73012	0.000468006
0.72999	0.00043545
0.72986	0.000156988
0.72977	-0.000113336
0.72965	6.92933e-05
0.72951	0.000142143
0.72941	0.000201981
0.72927	0.000267074
0.72916	0.000304597
0.72903	0.00033956
0.7289	9.52921e-07
0.72881	8.53229e-05
0.72869	0.000236696
0.72857	0.000258209
0.7284	-0.000131143
0.7283	0.000146671
0.72817	8.49408e-05
0.72808	0.000231843
0.72793	0.000246917
0.72785	0.000346151
0.7277	3.64127e-05
0.7276	0.00014348
0.7275	0.000188034
0.72737	0.000239734
0.72724	-7.87744e-05
0.7271	6.21288e-05
0.72699	0.000129304
0.72684	0.000217208
0.72676	0.000273569
0.72663	0.000283562
0.72657	1.42504e-05
0.7264	4.58127e-05
0.72628	0.000131444
0.72617	-0.000180626
0.72605	-4.20536e-05
0.72592	4.51822e-05
0.72581	9.28122e-05
0.72569	0.000206586
0.72557	0.000240842
0.7254	0.000198695
0.7253	-9.82047e-05
0.7252	-0.000338762
0.72501	-0.000134811
0.72493	2.16442e-05
0.72486	6.46507e-05
0.72474	0.000131826
0.7246	0.000199364
0.72447	0.000250566
0.72435	0.000279301
0.72428	0.000322308
0.72412	-0.000147822
0.72401	-0.000356377
0.72386	-0.000176537
0.72377	4.71309e-05
0.72363	9.57354e-05
0.72353	0.00014285
0.72341	0.000130947
0.72326	0.000179169
0.72315	0.000209375
0.723	0.000164401
0.72288	-0.000196694
0.72276	-0.000415394
0.72259	-0.000288247
0.72249	-0.000101319
0.72241	-2.46697e-06
0.72232	-4.09093e-06
0.72215	0.000121604
0.72205	1.64475e-05
0.72192	-0.000262646
0.72179	-0.000158846
0.72165	-4.49003e-05
0.72156	3.98135e-05
0.72145	7.18535e-05
0.72132	-0.000291438
0.72121	-0.000534976
0.7211	-0.000206762
0.72094	-8.41239e-05
0.72083	-4.20918e-05
0.72076	1.32951e-05
0.72064	5.01305e-05
0.72047	4.6233e-05
0.72037	0.000125253
0.72022	0.000125368
0.72014	-0.000243693
0.72005	-0.000129729
0.71993	9.1874e-06
0.71978	1.8893e-05
0.71968	-0.000310964
0.71952	-0.000191573
0.71942	-0.000147841
0.71934	-8.0513e-05
0.7192	-7.1096e-06
0.71911	-0.000320096
0.71893	-0.000227262
0.71878	-0.000148968
0.71869	-3.74683e-05
0.71856	-1.84392e-05
0.71847	-0.000350378
0.71831	-0.000176423
0.71824	-0.00016366
0.71811	-4.90271e-05
0.71798	-1.22872e-05
0.71786	-0.000340233
0.71772	-0.000129251
0.71762	-8.59007e-05
0.71749	-4.46901e-05
0.71738	-3.43732e-05
0.71726	-0.000369427
0.71716	-0.000229345
0.71698	-0.00010214
0.71692	-9.03141e-05
0.71675	-0.000450988
0.71665	-0.000310734
0.71652	-0.000126557
0.71645	-0.000179843
0.71632	-0.000496364
0.71614	-0.000349824
0.71605	-0.000258787
0.71594	-0.000219295
0.71584	-0.000131467
0.71572	-0.000106095
0.71556	-0.000492638
0.7155	-0.000278026
0.71532	-0.000228925
0.7152	-0.000180148
0.7151	-0.000151853
0.71498	-0.000472501
0.71485	-0.000396423
0.71471	-0.00023393
0.7146	-0.000156343
0.71452	-0.000109649
0.71438	-0.000407504
0.71425	-0.000275905
0.71417	-0.000214844
0.71405	-0.000134123
0.71388	-0.00014146
0.71372	-0.000446842
0.71368	-0.000296482
0.71351	-0.00026213
0.71342	-0.000173805
0.71325	-0.000548808
0.7132	-0.000293941
0.71306	-0.000279172
0.71292	-0.000229842
0.71284	-0.000163469
0.71268	-0.00056394
0.71257	-0.000447568
0.71243	-0.000308556
0.71235	-0.000216965
0.71221	-0.000174034
0.71207	-0.000597222
0.71196	-0.000386736
0.71184	-0.000297131
0.71172	-0.000287235
0.71162	-0.00053339
0.71148	-0.000488053
0.71137	-0.000373248
0.71125	-0.000253399
0.71113	-0.000192357
0.71101	-0.000193255
0.71089	-0.000516845
0.71076	-0.00038068
0.71064	-0.000305652
0.71054	-0.000262245
0.71045	-0.000161081
0.71029	-0.000584555
0.71019	-0.000414172
0.71003	-0.000368471
0.70995	-0.000310658
0.70978	-0.000557501
0.70967	-0.000465336
0.70953	-0.000414783
0.70944	-0.000344341
0.70935	-0.000338628
0.70925	-0.000683005
0.70909	-0.000462814
0.70896	-0.000411573
0.7088	-0.000350321
0.70873	-0.000372885
0.70863	-0.000619728
0.70848	-0.000535434
0.70835	-0.000407561
0.70826	-0.000319943
0.70812	-0.000346481
0.70803	-0.000668657
0.70787	-0.000457216
0.70773	-0.000350837
0.7077	-0.000294342
0.70757	-0.000268473
0.70742	-0.000224588
0.70727	-0.000621046
0.70716	-0.000847905
0.70699	-0.000575575
0.70688	-0.000546515
0.70685	-0.000356034
0.70668	-0.000358938
0.70657	-0.000325025
0.70644	-0.00030399
0.70629	-0.000280338
0.70618	-0.000268893
0.70607	-0.000696016
0.70597	-0.000916761
0.70586	-0.000661913
0.70574	-0.000534173
0.70559	-0.000486582
0.70546	-0.000393977
0.70536	-0.000435876
0.70522	-0.000381692
0.7051	-0.000352805
0.70502	-0.000698481
0.70493	-0.000540898
0.70478	-0.00047038
0.70465	-0.000430793
0.70454	-0.000763802
0.70442	-0.000592655
0.70426	-0.000400702
0.70416	-0.000405249
0.70407	-0.000437175
0.7039	-0.00073994
0.70379	-0.000586809
0.70371	-0.000428482
0.70353	-0.000440404
0.70345	-0.000415853
0.70331	-0.000786118
0.70319	-0.000568277
0.70307	-0.000533199
0.70297	-0.000441187
0.70283	-0.000462432
0.70272	-0.000823622
0.70262	-0.00108
0.70245	-0.00079013
0.70236	-0.000637649
0.70221	-0.000540975
0.70213	-0.000482245
0.70199	-0.00044474
0.70184	-0.00047573
0.70175	-0.00045372
0.70167	-0.00035418
0.70148	-0.000424699
0.70141	-0.000746225
0.70127	-0.000980516
0.70115	-0.000723948
0.70104	-0.000564436
0.70091	-0.000514399
0.70083	-0.000463063
0.7007	-0.000446212
0.70061	-0.00039818
0.70041	-0.00043748
0.70034	-0.000739921
0.70019	-0.000666995
0.70007	-0.000531613
0.69994	-0.00054279
0.69982	-0.000768216
0.69973	-0.000661779
0.69959	-0.000629223
0.69949	-0.00052848
0.69934	-0.000548254
0.69922	-0.000938809
0.69907	-0.00111
0.69898	-0.000830462
0.69886	-0.000709753
0.69879	-0.000637477
0.69864	-0.000557043
0.69852	-0.000562258
0.69837	-0.000501789
0.69826	-0.000525423
0.69814	-0.000595196
0.69803	-0.000819247
0.69797	-0.000702608
0.69784	-0.000606488
0.69766	-0.000523646
0.69757	-0.000412108
0.69746	-0.000507827
0.69734	-0.000862502
0.69722	-0.00109
0.69706	-0.000898726
0.69695	-0.000770146
0.69678	-0.000613156
0.69674	-0.000552648
0.69661	-0.000582587
0.69648	-0.000442161
0.69636	-0.000523627
0.69622	-0.000861183
0.69611	-0.000747716
0.69599	-0.000698175
0.69589	-0.000631306
0.69571	-0.000950845
0.69564	-0.000778686
0.69551	-0.000677694
0.69539	-0.000662887
0.6953	-0.000590783
0.69517	-0.000600985
0.69506	-0.000921385
0.6949	-0.000736959
0.69479	-0.000732145
0.69466	-0.00101
0.69457	-0.000797753
0.69439	-0.000694029
0.69436	-0.000576702
0.69417	-0.000580428
0.69406	-0.000584746
0.69394	-0.000557979
0.69385	-0.000936383
0.69373	-0.00107
0.69361	-0.000935695
0.69352	-0.000776966
0.69337	-0.000709677
0.69324	-0.000709103
0.69316	-0.000569136
0.69304	-0.000573168
0.69291	-0.000616098
0.69276	-0.000974326
0.69269	-0.000785659
0.69258	-0.000783901
0.69244	-0.000697602
0.69232	-0.000680101
0.69217	-0.00101
0.69204	-0.000949642
0.69193	-0.00112
0.69182	-0.000943891
0.69167	-0.000847217
0.69158	-0.000727368
0.69146	-0.000712619
0.69134	-0.000624848
0.69126	-0.000616384
0.69108	-0.00060196
0.69095	-0.000897178
0.69081	-0.000798555
0.69068	-0.000715542
0.69059	-0.000699971
0.69051	-0.000680808
0.6904	-0.000951228
0.69027	-0.000838199
0.69014	-0.000743723
0.69	-0.000677216
0.68989	-0.000644431
0.68974	-0.000978052
0.68966	-0.000853847
0.68955	-0.000777023
0.68939	-0.00072861
0.68931	-0.000706066
0.6892	-0.00107
0.68907	-0.00125
0.68893	-0.00101
0.68888	-0.000891733
0.68863	-0.000854745
0.68863	-0.000741067
0.68848	-0.000709466
0.68835	-0.000708435
0.68826	-0.000693456
0.68812	-0.00065685
0.68798	-0.00104
0.68791	-0.00084118
0.68777	-0.000732087
0.68763	-0.00066581
0.68753	-0.00107
0.68735	-0.000897923
0.68731	-0.000789155
0.68717	-0.000793129
0.68703	-0.000731017
0.68689	-0.00107
0.68675	-0.000931721
0.68666	-0.000876449
0.68653	-0.000740417
0.68644	-0.000762503
0.68629	-0.00112
0.68618	-0.000989993
0.68605	-0.00091359
0.68595	-0.000848937
0.68586	-0.00118
0.68565	-0.000988216
0.6856	-0.000834073
0.68548	-0.000875321
0.68539	-0.000799281
0.68522	-0.00111
0.68512	-0.000973027
0.68495	-0.000857152
0.68486	-0.000856522
0.68475	-0.00078457
0.68464	-0.000733062
0.68449	-0.00105
0.6844	-0.00091487
0.68429	-0.000808968
0.68421	-0.000737093
0.68406	-0.000735393
0.6839	-0.00113
0.68376	-0.000954858
0.68363	-0.000899967
0.68353	-0.000809216
0.68344	-0.00113
0.68326	-0.00105
0.68318	-0.0008053
0.68302	-0.000821749
0.68295	-0.000798785
0.68282	-0.00116
0.68265	-0.00105
0.68259	-0.000952412
0.68241	-0.000846873
0.68229	-0.000799606
0.68223	-0.000777138
0.68212	-0.00116
0.68194	-0.00136
0.68183	-0.00116
0.68172	-0.00104
0.68168	-0.000886937
0.68149	-0.000962825
0.68135	-0.00084802
0.68124	-0.000837779
0.68114	-0.000744831
0.68098	-0.000742003
0.68082	-0.0011
0.68078	-0.000998666
0.68066	-0.000907304
0.68056	-0.000878321
0.68043	-0.00116
0.6803	-0.00141
0.68014	-0.00114
0.68004	-0.00108
0.67991	-0.000979733
0.67983	-0.000834722
0.67965	-0.000880059
0.67956	-0.000839346
0.67944	-0.000847102
0.6793	-0.000872838
0.67918	-0.00117
0.67911	-0.00104
0.67895	-0.000960627
0.67886	-0.00089458
0.67874	-0.000922818
0.67864	-0.00119
0.67852	-0.00107
0.67842	-0.000965901
0.67822	-0.000941885
0.67809	-0.00132
0.67802	-0.00144
0.67788	-0.0012
0.67774	-0.00103
0.67765	-0.000948381
0.67753	-0.000858891
0.67742	-0.000871749
0.67727	-0.000861718
0.67712	-0.000840454
0.67704	-0.000792384
0.67688	-0.000789996
0.67679	-0.000812904
0.67671	-0.00114
0.67662	-0.00145
0.67645	-0.00116
0.67632	-0.00107
0.67616	-0.00102
0.67612	-0.00098258
0.67599	-0.000957208
0.67589	-0.000941006
0.67571	-0.00122
0.67559	-0.0011
0.67553	-0.000990451
0.67535	-0.00106
0.67524	-0.00127
0.67518	-0.00116
0.67503	-0.00108
0.67493	-0.000976791
0.67477	-0.000927651
0.67466	-0.000960112
0.67454	-0.00123
0.67441	-0.00105
0.67431	-0.000953749
0.67413	-0.000946661
0.67406	-0.000924728
0.67396	-0.00129
0.67382	-0.00112
0.67371	-0.000985617
0.67356	-0.000954399
0.67343	-0.000940414
0.67335	-0.00127
0.67323	-0.00108
0.67313	-0.00105
0.67297	-0.00098963
0.67286	-0.000959194
0.67271	-0.00136
0.67259	-0.00155
0.67248	-0.00132
0.67237	-0.00114
0.67221	-0.00105
0.67211	-0.000981338
0.67204	-0.00102
0.67192	-0.000954571
0.67176	-0.000935714
0.67164	-0.000909272
0.67154	-0.00128
0.67144	-0.00113
0.67127	-0.00106
0.67113	-0.00101
0.67108	-0.00128
0.67096	-0.00116
0.67082	-0.00107
0.67072	-0.000943643
0.67056	-0.000996508
0.67045	-0.000973734
0.67031	-0.00126
0.67021	-0.00116
0.6701	-0.00109
0.66999	-0.00104
0.66984	-0.00125
0.66973	-0.0012
0.66963	-0.0011
0.66955	-0.0011
0.66936	-0.00106
0.66925	-0.00144
0.6691	-0.00122
0.669	-0.00114
0.66888	-0.00106
0.66875	-0.00103
0.66862	-0.00138
0.66853	-0.00122
0.66836	-0.00116
0.66831	-0.00101
0.66819	-0.00111
0.66807	-0.00141
0.66789	-0.0016
0.66784	-0.00135
0.6677	-0.00117
0.66756	-0.00106
0.66747	-0.00104
0.66732	-0.00103
0.66722	-0.00102
0.66708	-0.000982236
0.66695	-0.000962863
0.66688	-0.00093965
0.66673	-0.00132
0.66659	-0.00121
0.66652	-0.00137
0.66637	-0.00125
0.66624	-0.00116
0.66612	-0.0011
0.66599	-0.00113
0.66593	-0.00109
0.66578	-0.00134
0.66564	-0.00124
0.66555	-0.00113
0.66545	-0.00114
0.66528	-0.00103
0.66517	-0.00102
0.665	-0.0014
0.6649	-0.00119
0.66478	-0.00121
0.66469	-0.00143
0.66455	-0.00128
0.66443	-0.00112
0.66436	-0.00105
0.66419	-0.00105
0.66405	-0.00103
0.66393	-0.000998265
0.66386	-0.00107
0.66372	-0.00131
0.66361	-0.00158
0.66349	-0.0014
0.66334	-0.00128
0.66321	-0.00119
0.66312	-0.00106
0.66304	-0.00106
0.6629	-0.00106
0.66278	-0.00109
0.66265	-0.00144
0.6625	-0.00163
0.66243	-0.00141
0.66226	-0.00131
0.66216	-0.00119
0.66204	-0.00121
0.66188	-0.00114
0.66183	-0.00106
0.66165	-0.00108
0.66156	-0.00138
0.66145	-0.00132
0.66135	-0.00122
0.66118	-0.00115
0.66108	-0.00104
0.66096	-0.000983554
0.6608	-0.0014
0.6607	-0.00122
0.66059	-0.0012
0.66046	-0.00152
0.66038	-0.00121
0.66023	-0.00121
0.66011	-0.00115
0.65999	-0.00109
0.65991	-0.00106
0.65975	-0.00107
0.65965	-0.00138
0.65951	-0.00126
0.6594	-0.0012
0.65929	-0.00119
0.65917	-0.00154
0.65907	-0.00135
0.65895	-0.00121
0.6588	-0.00115
0.65866	-0.00121
0.6586	-0.00149
0.65844	-0.00135
0.6583	-0.00123
0.65822	-0.00119
0.65808	-0.00115
0.65796	-0.0015
0.65786	-0.00134
0.65774	-0.00122
0.6576	-0.0011
0.65747	-0.00112
0.65736	-0.00151
0.65723	-0.00132
0.6571	-0.00125
0.657	-0.00115
0.65687	-0.00114
0.65675	-0.00152
0.65664	-0.00171
0.65653	-0.00147
0.65641	-0.00135
0.65631	-0.00125
0.65616	-0.00127
0.65601	-0.00122
0.65587	-0.00123
0.65581	-0.00117
0.6557	-0.0011
0.65552	-0.00112
0.65545	-0.00148
0.65533	-0.00172
0.6552	-0.00151
0.65503	-0.00134
0.65497	-0.00124
0.65484	-0.00126
0.6547	-0.00114
0.65462	-0.00111
0.65447	-0.00111
0.65439	-0.00144
0.65428	-0.00128
0.65412	-0.00121
0.65401	-0.00117
0.65392	-0.00115
0.65372	-0.00149
0.65363	-0.00133
0.65361	-0.0012
0.65343	-0.0012
0.65332	-0.0012
0.65317	-0.00144
0.65305	-0.00138
0.65291	-0.00127
0.65282	-0.00127
0.65272	-0.00164
0.6526	-0.00146
0.65246	-0.00132
0.65235	-0.00126
0.65224	-0.00124
0.65212	-0.00154
0.65197	-0.00145
0.65183	-0.00137
0.65174	-0.00126
0.65163	-0.00122
0.65149	-0.00163
0.65137	-0.00144
0.65126	-0.00132
0.6511	-0.00124
0.65102	-0.00122
0.65092	-0.00146
0.65074	-0.00136
0.65064	-0.00132
0.65055	-0.00126
0.65037	-0.0012
0.65029	-0.0015
0.65014	-0.00137
0.65006	-0.00135
0.64992	-0.00128
0.64979	-0.00117
0.64974	-0.00118
0.6496	-0.00151
0.64945	-0.00177
0.64933	-0.00159
0.64918	-0.00146
0.64908	-0.00137
0.64901	-0.00129
0.64885	-0.0012
0.64874	-0.00127
0.64858	-0.00121
0.6485	-0.00157
0.64845	-0.0014
0.64828	-0.00127
0.64813	-0.00131
0.64803	-0.0016
0.64792	-0.00144
0.64778	-0.00132
0.64768	-0.0012
0.64755	-0.0012
0.64745	-0.00122
0.6473	-0.00157
0.64715	-0.00142
0.64705	-0.00129
0.64697	-0.00123
0.64682	-0.00122
0.64668	-0.00158
0.64659	-0.00145
0.64646	-0.00131
0.64637	-0.0013
0.64622	-0.00127
0.64608	-0.00168
0.64599	-0.00187
0.6459	-0.00161
0.64577	-0.0015
0.6456	-0.0014
0.64553	-0.00137
0.64539	-0.00138
0.64524	-0.00125
0.64512	-0.00125
0.64501	-0.00124
0.64491	-0.00161
0.64478	-0.00148
0.64463	-0.00175
0.64454	-0.00155
0.64444	-0.00141
0.64428	-0.00126
0.64419	-0.00124
0.64404	-0.00131
0.64388	-0.00126
0.64379	-0.00128
0.64367	-0.00157
0.64356	-0.00142
0.64343	-0.00132
0.64331	-0.00135
0.64318	-0.00163
0.6431	-0.00147
0.64297	-0.00135
0.64287	-0.00131
0.64271	-0.0013
0.64262	-0.00166
0.64249	-0.00154
0.64236	-0.00145
0.64231	-0.00134
0.64211	-0.00128
0.64201	-0.00166
0.64188	-0.00152
0.64178	-0.00137
0.64165	-0.00129
0.64153	-0.00128
0.64139	-0.0013
0.64131	-0.00164
0.64118	-0.00143
0.64108	-0.00131
0.64093	-0.0013
0.64076	-0.00166
0.64071	-0.00147
0.64055	-0.00142
0.64045	-0.00138
0.64033	-0.0013
0.64019	-0.00129
0.64007	-0.00164
0.63999	-0.0019
0.63985	-0.00158
0.6397	-0.00151
0.63962	-0.00143
0.63953	-0.00142
0.63939	-0.0014
0.63923	-0.0014
0.6391	-0.00133
0.63904	-0.00164
0.63888	-0.00154
0.6388	-0.0014
0.63868	-0.00138
0.63859	-0.00133
0.63841	-0.00167
0.63828	-0.00155
0.6382	-0.00147
0.6381	-0.00138
0.63797	-0.00138
0.63774	-0.0017
0.6377	-0.00148
0.63759	-0.00137
0.63741	-0.00133
0.63733	-0.00132
0.63721	-0.00165
0.63709	-0.00151
0.63699	-0.00143
0.63683	-0.00136
0.63672	-0.00133
0.63661	-0.00172
0.63655	-0.00177
0.63634	-0.00166
0.63625	-0.00155
0.63616	-0.00149
0.63602	-0.00145
0.63592	-0.00141
0.63577	-0.00136
0.63565	-0.00129
0.63555	-0.00129
0.63544	-0.00166
0.63531	-0.00151
0.63516	-0.00145
0.63508	-0.0014
0.63496	-0.00167
0.6348	-0.00164
0.6347	-0.00152
0.63455	-0.00143
0.63447	-0.00137
0.63437	-0.00168
0.63423	-0.00149
0.6341	-0.00148
0.63401	-0.00139
0.63383	-0.00141
0.63371	-0.00167
0.63367	-0.00157
0.63352	-0.00145
0.63337	-0.00143
0.63328	-0.00139
0.63316	-0.00165
0.63306	-0.00158
0.6329	-0.00145
0.63283	-0.00146
0.63263	-0.00146
0.63253	-0.00178
0.63239	-0.00159
0.63228	-0.00151
0.63218	-0.00141
0.63203	-0.00146
0.63191	-0.00171
0.63181	-0.00162
0.63167	-0.0015
0.63158	-0.00144
0.63145	-0.00143
0.63131	-0.00174
0.63123	-0.00157
0.63106	-0.00146
0.63095	-0.00138
0.63088	-0.00136
0.6307	-0.00171
0.63067	-0.00151
0.63053	-0.00149
0.63041	-0.00136
0.63025	-0.00139
0.63014	-0.00171
0.62999	-0.00155
0.62987	-0.00151
0.62976	-0.00139
0.62967	-0.00142
0.62956	-0.00169
0.62946	-0.00162
0.62929	-0.00155
0.62917	-0.00148
0.62903	-0.00178
0.62898	-0.0016
0.62881	-0.00154
0.62867	-0.00154
0.62858	-0.00146
0.62845	-0.00141
0.62834	-0.00174
0.62826	-0.00162
0.62814	-0.00157
0.62801	-0.00181
0.6279	-0.00165
0.62777	-0.00151
0.6276	-0.00147
0.6275	-0.00142
0.62736	-0.00139
0.62727	-0.00139
0.62711	-0.0018
0.62706	-0.00192
0.62693	-0.00177
0.62679	-0.00162
0.62664	-0.00156
0.62651	-0.0015
0.62641	-0.00144
0.6263	-0.0014
0.62621	-0.00142
0.62606	-0.00142
0.62593	-0.00181
0.62585	-0.00162
0.62567	-0.00151
0.62559	-0.00149
0.62539	-0.0018
0.62533	-0.00166
0.62525	-0.00154
0.62506	-0.00147
0.62495	-0.00145
0.62485	-0.00145
0.62477	-0.00176
0.62467	-0.00162
0.62451	-0.00149
0.62437	-0.00143
0.62426	-0.00138
0.62414	-0.00176
0.624	-0.00163
0.62389	-0.00152
0.62377	-0.00147
0.62362	-0.00179
0.62355	-0.00161
0.6234	-0.00158
0.6233	-0.00151
0.62316	-0.00141
0.62304	-0.00142
0.6229	-0.00178
0.62279	-0.00168
0.6227	-0.00164
0.62253	-0.0019
0.62241	-0.00175
0.6223	-0.00165
0.62223	-0.00152
0.62207	-0.00153
0.62194	-0.00147
0.62186	-0.00149
0.62173	-0.00181
0.62159	-0.00197
0.62147	-0.00189
0.62138	-0.00165
0.6213	-0.00159
0.62113	-0.00152
0.62101	-0.0014
0.62091	-0.00141
0.62076	-0.00145
0.62064	-0.0014
0.62052	-0.00179
0.62034	-0.002
0.62027	-0.00177
0.62012	-0.00168
0.62004	-0.00157
0.6199	-0.0016
0.61984	-0.0014
0.6197	-0.00145
0.61958	-0.00142
0.61942	-0.00147
0.6193	-0.00181
0.61918	-0.00207
0.61907	-0.0018
0.61894	-0.00167
0.61885	-0.00157
0.61874	-0.00156
0.61861	-0.00148
0.61845	-0.00149
0.6184	-0.00144
0.61827	-0.00141
0.61811	-0.00188
0.61803	-0.00206
0.6179	-0.00175
0.61777	-0.00165
0.61769	-0.00152
0.61754	-0.0015
0.61741	-0.00147
0.6173	-0.00149
0.61718	-0.00146
0.61701	-0.00175
0.61692	-0.00164
0.61679	-0.00158
0.6167	-0.00156
0.61656	-0.0015
0.61646	-0.00178
0.61631	-0.00169
0.61621	-0.0016
0.61611	-0.0016
0.61593	-0.00199
0.61586	-0.00175
0.61572	-0.00168
0.61562	-0.0016
0.61554	-0.00152
0.61536	-0.0016
0.61529	-0.00186
0.61515	-0.00178
0.61506	-0.00195
0.61495	-0.0018
0.61479	-0.0017
0.61471	-0.00158
0.61455	-0.00157
0.61444	-0.00146
0.61432	-0.00148
0.61425	-0.00143
0.61405	-0.00143
0.61393	-0.0018
0.61381	-0.0021
0.61371	-0.00176
0.61362	-0.00169
0.61347	-0.00158
0.61335	-0.00156
0.61322	-0.00158
0.6131	-0.00151
0.61299	-0.00147
0.61284	-0.00185
0.61275	-0.0017
0.61264	-0.0017
0.61251	-0.00154
0.61237	-0.00192
0.61227	-0.00174
0.61218	-0.00166
0.61202	-0.00165
0.61194	-0.0019
0.61178	-0.00175
0.61165	-0.00165
0.6116	-0.00157
0.61147	-0.00158
0.61131	-0.00158
0.61121	-0.00148
0.61108	-0.00146
0.61093	-0.00176
0.61082	-0.00209
0.61071	-0.00187
0.6106	-0.00173
0.61045	-0.00168
0.61043	-0.00151
0.61027	-0.00151
0.61012	-0.00153
0.61	-0.00156
0.60989	-0.00183
0.60974	-0.00208
0.60959	-0.00189
0.60952	-0.00179
0.60941	-0.00175
0.60923	-0.00169
0.60914	-0.00161
0.60902	-0.00158
0.60894	-0.00155
0.60878	-0.00154
0.60869	-0.00188
0.60859	-0.00208
0.60844	-0.00187
0.60836	-0.00172
0.60818	-0.00175
0.60814	-0.00156
0.60794	-0.00159
0.60781	-0.00151
0.60772	-0.00143
0.6076	-0.00144
0.6075	-0.00188
0.60734	-0.00172
0.60725	-0.00165
0.60709	-0.00195
0.60703	-0.00175
0.6069	-0.00168
0.60676	-0.00161
0.60661	-0.00156
0.60655	-0.0015
0.60638	-0.00194
0.60626	-0.00173
0.60616	-0.00167
0.60604	-0.00163
0.60594	-0.00163
0.60581	-0.00195
0.60568	-0.00214
0.60553	-0.0019
0.60543	-0.0018
0.60531	-0.0017
0.60516	-0.00164
0.60508	-0.0016
0.60498	-0.00156
0.60481	-0.00168
0.6047	-0.00198
0.60462	-0.00176
0.60446	-0.00166
0.60434	-0.00162
0.60424	-0.00152
0.6041	-0.00151
0.60396	-0.00156
0.60384	-0.0019
0.60374	-0.0021
0.60359	-0.00193
0.60348	-0.00175
0.60344	-0.00168
0.60331	-0.00165
0.60314	-0.00157
0.60302	-0.00158
0.60286	-0.00159
0.60276	-0.00196
0.60268	-0.00219
0.60253	-0.00196
0.60245	-0.00179
0.60231	-0.0017
0.6022	-0.00162
0.60206	-0.00167
0.60194	-0.00158
0.60181	-0.00158
0.6017	-0.00158
0.60156	-0.00193
0.60147	-0.00181
0.60138	-0.00207
0.60123	-0.00183
0.60111	-0.00171
0.60093	-0.00163
0.60083	-0.00163
0.60076	-0.00158
0.60064	-0.00157
0.6005	-0.00162
0.60038	-0.00185
0.60028	-0.00174
0.60015	-0.00166
0.60006	-0.00164
0.5999	-0.002
0.59979	-0.00177
0.59969	-0.00173
0.59959	-0.00167
0.5994	-0.00169
0.59933	-0.00203
0.59919	-0.00186
0.59908	-0.00172
0.59896	-0.00168
0.59884	-0.00164
0.59868	-0.00169
0.59859	-0.00199
0.59845	-0.00221
0.59833	-0.00196
0.59823	-0.00183
0.5981	-0.00176
0.598	-0.00172
0.59781	-0.00167
0.59772	-0.0016
0.5976	-0.0015
0.59749	-0.00155
0.59735	-0.00193
0.59727	-0.0018
0.59716	-0.00172
0.59704	-0.00162
0.59691	-0.00163
0.59677	-0.00196
0.59668	-0.00219
0.59653	-0.00198
0.59639	-0.00186
0.59629	-0.00173
0.5962	-0.00171
0.59605	-0.0017
0.59593	-0.00165
0.59583	-0.00162
0.59567	-0.00161
0.59557	-0.00195
0.59545	-0.00217
0.59533	-0.00197
0.59525	-0.00184
0.59509	-0.00181
0.59496	-0.00168
0.59489	-0.00166
0.59478	-0.00163
0.59463	-0.00163
0.59446	-0.00159
0.59437	-0.00196
0.59423	-0.00173
0.59416	-0.00171
0.59401	-0.00166
0.59389	-0.00167
0.59377	-0.00194
0.59366	-0.0018
0.59353	-0.00171
0.59337	-0.00172
0.59333	-0.00205
0.59317	-0.00186
0.59303	-0.00178
0.59292	-0.00171
0.59278	-0.00173
0.59264	-0.00207
0.59259	-0.00191
0.59245	-0.0018
0.59234	-0.00176
0.59221	-0.00169
0.59209	-0.00204
0.59198	-0.00186
0.59185	-0.00178
0.59169	-0.00176
0.5916	-0.00205
0.59149	-0.00194
0.59136	-0.0018
0.59126	-0.00175
0.59113	-0.00169
0.59105	-0.00157
0.59089	-0.00159
0.59081	-0.00197
0.59065	-0.00221
0.59057	-0.00196
0.59044	-0.00181
0.59027	-0.00175
0.59012	-0.00174
0.59006	-0.00162
0.58992	-0.00166
0.58983	-0.00156
0.58972	-0.00163
0.58959	-0.00197
0.58944	-0.00224
0.58934	-0.00203
0.58924	-0.0019
0.58915	-0.00179
0.58898	-0.00179
0.58886	-0.00164
0.58877	-0.00171
0.58863	-0.00163
0.5885	-0.00165
0.58839	-0.002
0.58825	-0.00223
0.5881	-0.00209
0.58802	-0.00186
0.58792	-0.00181
0.58775	-0.00168
0.58766	-0.00164
0.58754	-0.00163
0.58744	-0.00164
0.58732	-0.00163
0.58712	-0.00201
0.58703	-0.0022
0.58693	-0.002
0.58685	-0.00185
0.5867	-0.0018
0.58657	-0.00174
0.58647	-0.00164
0.58633	-0.00168
0.5862	-0.00169
0.58608	-0.00205
0.58596	-0.00194
0.58581	-0.00182
0.58574	-0.00213
0.58562	-0.00199
0.58551	-0.00185
0.58539	-0.00185
0.58525	-0.0017
0.58514	-0.00171
0.58499	-0.00171
0.58487	-0.00204
0.58475	-0.00229
0.58464	-0.00208
0.58454	-0.00189
0.58441	-0.00178
0.58429	-0.0017
0.58419	-0.00166
0.5841	-0.00165
0.58398	-0.00169
0.58384	-0.00167
0.58369	-0.00194
0.58358	-0.00187
0.58347	-0.0018
0.58335	-0.00179
0.58325	-0.00205
0.58308	-0.00187
0.583	-0.00182
0.58286	-0.00177
0.58273	-0.00176
0.58269	-0.00207
0.5825	-0.00197
0.58238	-0.00181
0.58226	-0.00177
0.58215	-0.00173
0.58201	-0.00175
0.58188	-0.00206
0.58176	-0.00233
0.58162	-0.0021
0.58153	-0.00194
0.5814	-0.00186
0.58129	-0.00182
0.58117	-0.00175
0.58111	-0.00168
0.58093	-0.00162
0.58084	-0.00165
0.58067	-0.00205
0.58059	-0.00225
0.58045	-0.00206
0.58034	-0.00188
0.58022	-0.00184
0.58007	-0.0018
0.58	-0.00174
0.57982	-0.00172
0.57972	-0.00172
0.5796	-0.00168
0.57945	-0.0021
0.5794	-0.00235
0.57927	-0.0021
0.57911	-0.00198
0.579	-0.00189
0.57889	-0.00176
0.57878	-0.00178
0.5787	-0.00178
0.5785	-0.0017
0.57845	-0.00172
0.57826	-0.00203
0.57817	-0.00232
0.57804	-0.00203
0.57795	-0.00194
0.5778	-0.00179
0.57769	-0.00175
0.57759	-0.00167
0.57745	-0.00169
0.5773	-0.00171
0.57723	-0.00168
0.57707	-0.00203
0.57698	-0.00225
0.57688	-0.00205
0.57675	-0.00191
0.57664	-0.00186
0.57654	-0.0017
0.57637	-0.00178
0.57631	-0.00172
0.57617	-0.00172
0.57607	-0.00212
0.57587	-0.00204
0.57577	-0.00225
0.5757	-0.00204
0.57553	-0.00192
0.57544	-0.00187
0.57531	-0.00183
0.57522	-0.00179
0.57508	-0.00178
0.57496	-0.00173
0.57486	-0.00221
0.57476	-0.00234
0.57462	-0.00211
0.57447	-0.00195
0.5744	-0.0018
0.57421	-0.00175
0.57415	-0.00176
0.57401	-0.00177
0.57387	-0.00178
0.57378	-0.0017
0.57362	-0.00206
0.57356	-0.00192
0.57342	-0.00184
0.57328	-0.00184
0.57314	-0.00201
0.57304	-0.00199
0.57293	-0.00189
0.5728	-0.00184
0.57267	-0.00185
0.57253	-0.00218
0.57245	-0.00199
0.57231	-0.00188
0.57221	-0.00185
0.57209	-0.00186
0.57195	-0.00211
0.57184	-0.00199
0.57172	-0.00188
0.5716	-0.00182
0.57146	-0.00184
0.5714	-0.00211
0.57121	-0.00196
0.57114	-0.00185
0.57103	-0.00177
0.57095	-0.00177
0.57078	-0.00174
0.57061	-0.0021
0.57049	-0.00195
0.57037	-0.00182
0.57027	-0.00181
0.57012	-0.00214
0.57005	-0.00199
0.56991	-0.00192
0.56982	-0.00185
0.56969	-0.00179
0.56958	-0.00178
0.56942	-0.00219
0.56932	-0.00239
0.5692	-0.00218
0.56911	-0.00202
0.56894	-0.00193
0.56881	-0.00188
0.56868	-0.00192
0.5686	-0.00184
0.56844	-0.00181
0.5683	-0.00181
0.56822	-0.00212
0.56814	-0.00236
0.56806	-0.00214
0.5679	-0.00202
0.56773	-0.00187
0.56762	-0.00182
0.56751	-0.00182
0.56739	-0.0018
0.56728	-0.00175
0.56719	-0.00175
0.56699	-0.00203
0.56691	-0.00194
0.56679	-0.00187
0.56661	-0.00187
0.56655	-0.00216
0.56639	-0.00202
0.56629	-0.00192
0.5662	-0.00188
0.56604	-0.00186
0.56594	-0.00221
0.56581	-0.00201
0.56571	-0.00193
0.56554	-0.0019
0.56546	-0.00177
0.56534	-0.00181
0.56523	-0.00214
0.56504	-0.00237
0.56498	-0.00213
0.56491	-0.00206
0.56474	-0.00192
0.56461	-0.00189
0.56454	-0.00181
0.56439	-0.00178
0.56424	-0.00173
0.56416	-0.00176
0.56402	-0.00213
0.56391	-0.00236
0.56374	-0.00213
0.56369	-0.00195
0.56354	-0.00192
0.56346	-0.0019
0.56328	-0.00187
0.56319	-0.00179
0.56307	-0.00184
0.56296	-0.00215
0.5628	-0.00208
0.56268	-0.00199
0.56255	-0.00193
0.56248	-0.00225
0.56234	-0.00205
0.56221	-0.00194
0.5621	-0.00192
0.56196	-0.00187
0.56184	-0.00185
0.56175	-0.00221
0.56165	-0.00201
0.5615	-0.00203
0.56138	-0.0019
0.56128	-0.00185
0.56117	-0.00217
0.56101	-0.00198
0.56092	-0.00188
0.56076	-0.00181
0.56065	-0.00181
0.56053	-0.00184
[truncated: 24,693 more rows]

## Sheet: 0.4 V s-1
E /V vs. SCE	i / mA
0.80013	0.01619
0.79992	0.01464
0.79974	0.01269
0.79961	0.01103
0.79934	0.01
0.79922	0.00918
0.79903	0.00903
0.79889	0.00914
0.79873	0.00958
0.79859	0.01002
0.79841	0.01027
0.79827	0.01042
0.7981	0.01046
0.79791	0.01025
0.79779	0.00996
0.79761	0.00975
0.79747	0.00957
0.7973	0.00939
0.79711	0.00918
0.79699	0.00907
0.79678	0.00889
0.79665	0.00918
0.79651	0.00902
0.79634	0.00915
0.79624	0.00902
0.796	0.00879
0.79585	0.00865
0.79568	0.00883
0.79552	0.00869
0.79538	0.00847
0.79519	0.00828
0.79506	0.0081
0.79491	0.00837
0.79476	0.00832
0.79455	0.00844
0.79441	0.00821
0.79425	0.00799
0.79414	0.00781
0.79396	0.00763
0.79379	0.00787
0.79359	0.00775
0.79348	0.00794
0.7933	0.00774
0.79317	0.00754
0.79301	0.00735
0.79287	0.00721
0.79268	0.00744
0.79251	0.0073
0.79234	0.00716
0.79223	0.00735
0.79203	0.00723
0.79184	0.0074
0.79173	0.00724
0.79154	0.00732
0.79136	0.00713
0.79122	0.00695
0.79108	0.00676
0.79087	0.00664
0.79074	0.00652
0.7906	0.00683
0.79041	0.00673
0.79025	0.00691
0.79014	0.00675
0.78996	0.00686
0.78984	0.00663
0.78964	0.00646
0.78951	0.00629
0.7893	0.00623
0.78916	0.00643
0.78898	0.00629
0.7888	0.00644
0.78867	0.00632
0.78854	0.00645
0.78834	0.00627
0.78819	0.0061
0.78798	0.00586
0.78786	0.00576
0.78775	0.006
0.78754	0.00585
0.78738	0.00568
0.78726	0.00587
0.78707	0.00569
0.78689	0.00557
0.78674	0.00579
0.78663	0.00569
0.78644	0.00586
0.78628	0.0057
0.7861	0.00549
0.78593	0.00528
0.78578	0.00554
0.78568	0.00545
0.78547	0.00559
0.78531	0.00546
0.78513	0.00526
0.78495	0.00509
0.78485	0.00524
0.7847	0.00515
0.78451	0.00502
0.78435	0.00526
0.78422	0.00512
0.78403	0.00531
0.78387	0.00518
0.78373	0.00535
0.78355	0.00514
0.78343	0.00495
0.78322	0.00477
0.78307	0.00463
0.78292	0.0049
0.78277	0.00479
0.78258	0.00504
0.78241	0.00477
0.78229	0.0046
0.7821	0.00445
0.78198	0.00472
0.78182	0.00462
0.78166	0.00478
0.78148	0.00467
0.78131	0.00478
0.78112	0.00458
0.78101	0.00439
0.78082	0.00422
0.78072	0.00409
0.7805	0.00433
0.78036	0.00417
0.78017	0.00437
0.78004	0.00429
0.77987	0.00439
0.7797	0.00426
0.77951	0.00414
0.77937	0.00393
0.77922	0.00375
0.77908	0.00406
0.77893	0.00391
0.77869	0.00416
0.7786	0.00401
0.77841	0.00416
0.77823	0.00401
0.7781	0.00376
0.77791	0.00363
0.77776	0.00389
0.77761	0.00379
0.77748	0.00399
0.77733	0.00381
0.77712	0.00398
0.77695	0.0039
0.77679	0.004
0.77663	0.00381
0.77648	0.00361
0.77634	0.00344
0.77622	0.00331
0.77596	0.00328
0.77588	0.00359
0.77572	0.00375
0.77554	0.00357
0.77545	0.00341
0.77521	0.00359
0.77504	0.00338
0.77491	0.00324
0.77474	0.0032
0.77459	0.00337
0.77448	0.00326
0.77422	0.00346
0.77413	0.00328
0.77394	0.00343
0.77381	0.00328
0.77361	0.00304
0.77348	0.00292
0.77327	0.00318
0.77315	0.00308
0.77302	0.00327
0.77282	0.00312
0.77269	0.00328
0.77251	0.00306
0.77237	0.00285
0.77214	0.00275
0.77199	0.00265
0.77185	0.0029
0.77171	0.00285
0.77156	0.00299
0.77135	0.00317
0.77121	0.00298
0.77108	0.00278
0.77088	0.0027
0.77076	0.00294
0.77059	0.00282
0.77046	0.00296
0.77032	0.00282
0.77009	0.00263
0.76996	0.00245
0.76979	0.00231
0.76963	0.00263
0.76948	0.0025
0.76927	0.00276
0.76914	0.00256
0.76899	0.00279
0.76885	0.00258
0.76866	0.00274
0.76855	0.00258
0.76834	0.00239
0.7682	0.00226
0.76798	0.00214
0.76787	0.0024
0.76775	0.00228
0.76751	0.00247
0.76737	0.00228
0.76724	0.00247
0.76702	0.00227
0.76694	0.0021
0.76678	0.00197
0.76658	0.00223
0.76642	0.00212
0.76626	0.00233
0.76613	0.00225
0.76595	0.0023
0.76583	0.00221
0.76564	0.00235
0.7655	0.00214
0.76535	0.00198
0.76518	0.00189
0.76498	0.00173
0.76481	0.00191
0.76472	0.00189
0.76452	0.00209
0.76437	0.00196
0.7642	0.00216
0.76407	0.00204
0.76388	0.00221
0.76373	0.00205
0.76358	0.00188
0.76341	0.00204
0.76326	0.00186
0.76309	0.00176
0.76294	0.00192
0.76277	0.00176
0.7626	0.0017
0.76245	0.00187
0.76228	0.00176
0.76213	0.00195
0.76195	0.00178
0.76175	0.0016
0.76166	0.00145
0.76145	0.00178
0.76128	0.00153
0.76116	0.00145
0.76097	0.00169
0.76084	0.00153
0.76068	0.00167
0.76051	0.00153
0.76033	0.00135
0.76018	0.0016
0.76004	0.00142
0.75988	0.0013
0.75971	0.00153
0.7595	0.00142
0.75938	0.00162
0.75927	0.00143
0.75906	0.0016
0.75891	0.00148
0.75874	0.00129
0.75861	0.00148
0.75843	0.00136
0.7583	0.0012
0.75812	0.000964174
0.75794	0.000942776
0.75782	0.00122
0.75766	0.00147
0.75748	0.00135
0.75733	0.00154
0.75717	0.00136
0.75699	0.00153
0.75683	0.00135
0.75669	0.00115
0.75657	0.000998373
0.75639	0.00118
0.7562	0.00109
0.75602	0.000944686
0.75594	0.00123
0.75573	0.0014
0.75557	0.00122
0.75539	0.00101
0.75522	0.000873423
0.75508	0.00109
0.75491	0.000965893
0.75475	0.000872849
0.75459	0.00104
0.75444	0.000890809
0.75425	0.00111
0.75416	0.00092176
0.75394	0.000710071
0.75381	0.000591234
0.75362	0.000797192
0.75345	0.000724209
0.75333	0.000976592
0.75314	0.000821456
0.75297	0.00102
0.75282	0.000899406
0.75267	0.00103
0.75249	0.000830817
0.75234	0.000602315
0.75221	0.000547674
0.75206	0.00044737
0.75186	0.000696697
0.75174	0.00103
0.75157	0.000752867
0.75136	0.000859476
0.75123	0.000770444
0.75107	0.00059773
0.75092	0.00047278
0.75078	0.000752485
0.75058	0.000658103
0.75045	0.000818399
0.7503	0.000672433
0.75012	0.000852407
0.74993	0.000671286
0.74975	0.000524365
0.74958	0.00070816
0.7494	0.000580535
0.74928	0.00045654
0.74918	0.000674916
0.74899	0.000545763
0.74881	0.000372667
0.74862	0.000545763
0.74849	0.000468768
0.74835	0.000634795
0.74818	0.000580726
0.74801	0.000356045
0.74786	0.00056143
0.74772	0.000416801
0.74753	0.000586458
0.74736	0.000403045
0.74719	0.000235107
0.74705	9.10519e-05
0.74686	0.000321655
0.7467	0.000207213
0.74659	0.000497044
0.74638	0.00030618
0.74627	0.000492077
0.7461	0.000368273
0.74596	0.000158112
0.74579	7.27106e-05
0.74563	0.000304078
0.74544	0.00014321
0.7453	0.000351078
0.74517	0.000216193
0.745	0.000501629
0.74484	0.000173397
0.74465	9.67835e-05
0.74447	0.000323757
0.74439	0.00010156
0.74418	5.84125e-06
0.74402	0.000302168
0.74387	0.000140917
0.74369	0.000347066
0.74355	0.000213136
0.74342	0.00034057
0.74326	0.000204539
0.74311	1.63805e-06
0.74291	-9.48448e-05
0.74278	8.18812e-05
0.74258	5.41782e-05
0.7424	0.000225555
0.74228	7.46211e-05
0.74209	0.000233006
0.74189	4.19507e-05
0.74179	-0.00014108
0.74161	-0.000244632
0.74144	8.1308e-05
0.74126	-0.000123503
0.74116	9.31535e-05
0.74098	-9.06104e-06
0.74079	-0.000232022
0.74069	-1.68943e-05
0.7405	-0.000164962
0.74028	-0.000341688
0.74015	-3.02682e-05
0.74003	-0.000147576
0.73986	1.59672e-05
0.73969	-0.000121784
0.73952	6.90805e-05
0.73936	-8.12799e-05
0.73919	-0.000317042
0.73909	-0.000422313
0.73889	-0.000153308
0.73879	-0.000255904
0.73861	-6.7715e-05
0.73844	-0.00017547
0.73823	-1.03984e-05
0.73809	-0.000244823
0.73795	-0.000339013
0.73778	-0.000115861
0.73767	-0.000253421
0.73747	-0.000384293
0.73729	-0.000189799
0.73715	-0.000261063
0.73696	-5.14753e-05
0.73683	-0.000230112
0.73666	-6.4276e-05
0.73649	-0.0002261
0.73633	-0.000361558
0.73618	-0.000204702
0.73598	-0.000335765
0.73586	-0.000414862
0.73575	-0.000251319
0.73554	-0.000395757
0.73538	-0.000545353
0.73524	-0.000321245
0.73506	-0.000489756
0.7349	-0.000203937
0.73477	-0.000335001
0.73458	-0.000186933
0.73438	-0.000379517
0.73426	-0.000553377
0.7341	-0.00071501
0.73398	-0.000491093
0.73377	-0.000598848
0.73361	-0.00044161
0.73354	-0.000525674
0.73331	-0.000670303
0.7331	-0.000440273
0.73298	-0.000522044
0.73282	-0.00034016
0.73264	-0.000540959
0.73252	-0.000334619
0.73241	-0.000489756
0.7322	-0.000659795
0.73207	-0.000862886
0.73188	-0.00091791
0.73174	-0.000686925
0.73158	-0.000767741
0.7314	-0.000553186
0.73125	-0.00064986
0.73111	-0.000474089
0.73095	-0.000627889
0.7308	-0.000405118
0.73065	-0.000530833
0.73044	-0.000389261
0.73026	-0.000514211
0.73015	-0.000725327
0.72999	-0.000915809
0.72981	-0.000621393
0.72966	-0.000781497
0.72946	-0.000551849
0.72935	-0.000681193
0.7292	-0.000507142
0.72901	-0.000676608
0.72883	-0.000901862
0.72869	-0.000997771
0.72853	-0.00075666
0.72835	-0.000854289
0.72814	-0.000582609
0.72805	-0.00078933
0.72785	-0.000576113
0.72774	-0.000660101
0.72754	-0.000599591
0.72744	-0.000767547
0.72728	-0.000977402
0.72713	-0.00114
0.72689	-0.0012
0.72677	-0.000876773
0.72661	-0.000639636
0.72645	-0.000786366
0.72628	-0.000571697
0.7261	-0.000801421
0.72594	-0.00103
0.72578	-0.00113
0.72561	-0.000884244
0.72552	-0.000952813
0.7253	-0.00078373
0.72522	-0.000859846
0.72501	-0.000671064
0.72482	-0.000953941
0.72472	-0.00106
0.72454	-0.00119
0.72437	-0.000934701
0.7242	-0.00102
0.724	-0.000793798
0.72388	-0.000909214
0.72375	-0.000725668
0.72359	-0.000867163
0.72344	-0.000714109
0.72322	-0.000888179
0.72308	-0.00106
0.72294	-0.00121
0.72276	-0.000974441
0.72261	-0.00104
0.72247	-0.000893128
0.72229	-0.00103
0.7221	-0.0012
0.72194	-0.001
0.7218	-0.0011
0.72158	-0.000931148
0.7215	-0.000953616
0.7213	-0.000912653
0.72111	-0.000991578
0.72096	-0.00122
0.72081	-0.00136
0.72064	-0.00114
0.72047	-0.00126
0.72037	-0.00105
0.7202	-0.00122
0.72001	-0.00136
0.71985	-0.00105
0.7197	-0.0012
0.71952	-0.00103
0.71938	-0.0012
0.71922	-0.00141
0.71906	-0.0015
0.71891	-0.00118
0.71876	-0.0013
0.71861	-0.00104
0.71843	-0.000884358
0.71829	-0.00105
0.71812	-0.00137
0.71793	-0.00145
0.71779	-0.00121
0.71768	-0.00135
0.71749	-0.00106
0.71733	-0.00119
0.71716	-0.00101
0.71699	-0.00113
0.71685	-0.00101
0.71667	-0.0012
0.7165	-0.00139
0.71634	-0.00152
0.7162	-0.00166
0.71602	-0.00132
0.71585	-0.00144
0.71563	-0.00127
0.71548	-0.00135
0.71539	-0.00112
0.71524	-0.00133
0.71506	-0.00119
0.7149	-0.00129
0.71478	-0.0014
0.71457	-0.00123
0.71437	-0.00135
0.71431	-0.00118
0.71409	-0.00135
0.71394	-0.00155
0.71376	-0.00167
0.71361	-0.00144
0.71342	-0.00153
0.71328	-0.00124
0.71313	-0.00143
0.71293	-0.00126
0.71282	-0.00139
0.7127	-0.00159
0.71252	-0.00137
0.71241	-0.00143
0.71216	-0.00125
0.71205	-0.00144
0.71186	-0.00158
0.71172	-0.00138
0.71159	-0.00151
0.7114	-0.0013
0.71122	-0.00146
0.71108	-0.00159
0.71094	-0.00175
0.71076	-0.00146
0.71059	-0.00157
0.71042	-0.00129
0.7103	-0.00144
0.71011	-0.00131
0.70995	-0.00149
0.70978	-0.00163
0.70961	-0.00143
0.70947	-0.00158
0.7093	-0.00169
0.7091	-0.00147
0.70896	-0.0016
0.70881	-0.00141
0.70862	-0.00157
0.70848	-0.0014
0.70834	-0.00159
0.70815	-0.00165
0.70798	-0.0018
0.70786	-0.00156
0.70772	-0.00168
0.70748	-0.0015
0.70735	-0.00167
0.70725	-0.00145
0.70709	-0.00165
0.70689	-0.00182
0.70671	-0.00196
0.70659	-0.00167
0.70644	-0.00178
0.70622	-0.00155
0.70611	-0.00168
0.70596	-0.00152
0.70578	-0.00166
0.7056	-0.0015
0.70547	-0.00168
0.70526	-0.0018
0.70512	-0.0019
0.70502	-0.00169
0.7048	-0.00184
0.70466	-0.00161
0.70449	-0.00173
0.70441	-0.00153
0.7042	-0.00171
0.704	-0.00176
0.70383	-0.00156
0.70371	-0.00171
0.70351	-0.00154
0.70335	-0.00166
0.70323	-0.00151
0.70307	-0.00172
0.70291	-0.00188
0.70275	-0.00201
0.70259	-0.00168
0.7024	-0.00186
0.70226	-0.00162
0.70208	-0.00176
0.70193	-0.00157
0.70178	-0.00176
0.70159	-0.00196
0.70147	-0.00194
0.70132	-0.00176
0.7011	-0.00188
0.70097	-0.00168
0.70079	-0.00183
0.70064	-0.00168
0.70049	-0.00182
0.70031	-0.00202
0.70015	-0.00175
0.70007	-0.00189
0.69983	-0.00166
0.6997	-0.00182
0.6995	-0.00198
0.69939	-0.00175
0.69921	-0.00199
0.69901	-0.00205
0.69888	-0.0018
0.69872	-0.0019
0.69856	-0.00177
0.69842	-0.00187
0.69825	-0.00204
0.6981	-0.00187
0.69793	-0.00192
0.69778	-0.00176
0.69764	-0.00189
0.69744	-0.00169
0.6973	-0.00186
0.69713	-0.00202
0.697	-0.00174
0.69684	-0.00189
0.69662	-0.00175
0.69645	-0.00192
0.69631	-0.00209
0.69615	-0.0022
0.69603	-0.00196
0.69586	-0.00203
0.6957	-0.00185
0.69554	-0.00196
0.69533	-0.0018
0.6952	-0.00196
0.69504	-0.0021
0.6949	-0.00189
0.69472	-0.00194
0.69459	-0.00183
0.69442	-0.00198
0.69421	-0.00212
0.69412	-0.00233
0.69396	-0.00206
0.6938	-0.00215
0.69362	-0.00197
0.69349	-0.00208
0.69332	-0.00186
0.69317	-0.00205
0.693	-0.00225
0.69285	-0.00232
0.69269	-0.00208
0.69255	-0.00185
0.69232	-0.002
0.69224	-0.00183
0.69204	-0.00199
0.6919	-0.00217
0.69169	-0.0023
0.69156	-0.00207
0.69142	-0.00217
0.69119	-0.00232
0.69107	-0.00207
0.69088	-0.00181
0.69078	-0.00198
0.6906	-0.00182
0.69042	-0.002
0.69028	-0.0021
0.69012	-0.00191
0.68993	-0.00208
0.68981	-0.00223
0.68959	-0.00237
0.6895	-0.00213
0.68929	-0.00217
0.68917	-0.00195
0.68899	-0.00179
0.68882	-0.00199
0.68869	-0.00216
0.68853	-0.00231
0.68839	-0.00208
0.68814	-0.00213
0.68801	-0.00197
0.68788	-0.00215
0.68773	-0.0023
0.68754	-0.00211
0.68739	-0.00225
0.68725	-0.00239
0.6871	-0.00214
0.68693	-0.00231
0.68676	-0.00208
0.68665	-0.0022
0.68647	-0.002
0.68633	-0.00213
0.68612	-0.00234
0.68597	-0.00218
0.68581	-0.00227
0.6856	-0.00242
0.68549	-0.00251
0.68531	-0.00223
0.68516	-0.00197
0.68506	-0.00183
0.68486	-0.00211
0.6847	-0.00225
0.68453	-0.0024
0.68436	-0.00256
0.68417	-0.00258
0.68403	-0.00233
0.68389	-0.00204
0.6837	-0.00181
0.68353	-0.0021
0.68339	-0.00229
0.68324	-0.00245
0.68309	-0.00258
0.68287	-0.00232
0.6827	-0.00244
0.68258	-0.00213
0.68242	-0.00231
0.68227	-0.00212
0.6821	-0.00229
0.68192	-0.0021
0.68182	-0.00227
0.6816	-0.00209
0.68146	-0.0022
0.68133	-0.00239
0.68115	-0.00255
0.681	-0.00263
0.68078	-0.00241
0.68064	-0.00252
0.68045	-0.00232
0.68035	-0.00243
0.68014	-0.00226
0.68002	-0.00238
0.67987	-0.00219
0.67974	-0.00231
0.67952	-0.00213
0.67937	-0.00229
0.67924	-0.00252
0.67902	-0.00263
0.67888	-0.00235
0.67877	-0.00248
0.67861	-0.00226
0.67844	-0.00237
0.67827	-0.0022
0.6781	-0.00244
0.67791	-0.00255
0.67775	-0.00228
0.6776	-0.00243
0.6775	-0.00216
0.67731	-0.00234
0.67717	-0.0025
0.67701	-0.00227
0.67681	-0.00243
0.67663	-0.00221
0.67643	-0.00234
0.67635	-0.00252
0.67617	-0.00233
0.67605	-0.0024
0.67587	-0.00217
0.6757	-0.00239
0.67549	-0.00257
0.67534	-0.00235
0.67519	-0.00242
0.6751	-0.00261
0.67489	-0.00236
0.67473	-0.00241
0.67457	-0.00232
0.6744	-0.00245
0.6743	-0.0026
0.67409	-0.0024
0.67394	-0.00254
0.67378	-0.00233
0.67362	-0.00254
0.67347	-0.0027
0.6733	-0.00278
0.67313	-0.0025
0.67298	-0.00263
0.67279	-0.00237
0.67266	-0.00218
0.67253	-0.00242
0.67234	-0.00257
0.67217	-0.00274
0.67205	-0.00246
0.67188	-0.0026
0.67169	-0.00236
0.67153	-0.00258
0.67136	-0.00234
0.67117	-0.00255
0.67103	-0.00269
0.67092	-0.0028
0.67075	-0.00249
0.6706	-0.00263
0.67041	-0.00239
0.67027	-0.00248
0.67006	-0.00233
0.66994	-0.00253
0.66977	-0.00237
0.66961	-0.00248
0.66941	-0.00268
0.66931	-0.0027
0.66916	-0.0025
0.66898	-0.00233
0.66882	-0.00249
0.66867	-0.00265
0.66848	-0.00243
0.66834	-0.00261
0.66816	-0.00275
0.66798	-0.00282
0.66785	-0.00263
0.6677	-0.00271
0.66755	-0.00246
0.6674	-0.00231
0.66723	-0.00254
0.66704	-0.00274
0.66692	-0.00288
0.66672	-0.00295
0.66656	-0.00268
0.66643	-0.00237
0.66621	-0.00254
0.66616	-0.00235
0.66592	-0.00261
0.66582	-0.00271
0.66562	-0.00249
0.66548	-0.00266
0.66531	-0.00246
0.66514	-0.00259
0.66495	-0.00271
0.6648	-0.00264
0.66465	-0.00267
0.66451	-0.0028
0.66436	-0.00256
0.66413	-0.00268
0.66398	-0.00246
0.66387	-0.00257
0.66365	-0.00237
0.66353	-0.00258
0.66339	-0.00273
0.66317	-0.00253
0.66305	-0.00266
0.66287	-0.00285
0.66275	-0.00258
0.66261	-0.00266
0.66242	-0.0025
0.66228	-0.00264
0.66209	-0.0028
0.66195	-0.00257
0.66178	-0.00274
0.6616	-0.00255
0.66144	-0.00257
0.66129	-0.00246
0.66115	-0.00263
0.66097	-0.00282
0.66083	-0.00299
0.66066	-0.00313
0.6605	-0.00283
0.6603	-0.00292
0.66019	-0.00266
0.66001	-0.00247
0.65983	-0.00262
0.65969	-0.00244
0.65957	-0.00265
0.65941	-0.00285
0.65927	-0.00304
0.65905	-0.00301
0.65889	-0.00283
0.65875	-0.00292
0.65861	-0.00267
0.65842	-0.00282
0.65824	-0.00263
0.65811	-0.00287
0.6579	-0.00292
0.65779	-0.00272
0.65761	-0.00284
0.65744	-0.00262
0.6573	-0.00273
0.65713	-0.00251
0.657	-0.00269
0.65689	-0.00251
0.65662	-0.00268
0.65653	-0.00286
0.65635	-0.00302
0.65618	-0.00274
0.65605	-0.00283
0.6559	-0.0026
0.65571	-0.0028
0.65553	-0.00261
0.65535	-0.00276
0.65518	-0.00294
0.65503	-0.00273
0.6549	-0.00283
0.65477	-0.00256
0.65465	-0.00276
0.65452	-0.00291
0.65429	-0.0027
0.65407	-0.00287
0.65397	-0.00307
0.65376	-0.00309
0.65364	-0.0029
0.65347	-0.00293
0.65334	-0.00273
0.65315	-0.00252
0.65302	-0.00271
0.65285	-0.00253
0.65265	-0.00275
0.6525	-0.00295
0.65234	-0.00311
0.65219	-0.00317
0.65202	-0.00292
0.65189	-0.00297
0.65173	-0.00274
0.65158	-0.00255
0.65141	-0.00277
0.6513	-0.00291
0.65105	-0.00273
0.6509	-0.00285
0.65075	-0.00296
0.6506	-0.00271
0.65042	-0.00285
0.65028	-0.00265
0.65008	-0.00283
0.64999	-0.00267
0.64979	-0.00281
0.64966	-0.00297
0.64947	-0.00315
0.64932	-0.00282
0.64914	-0.00295
0.64899	-0.00273
0.64887	-0.00284
0.64868	-0.00266
0.64848	-0.00289
0.64837	-0.00304
0.64819	-0.0028
0.64801	-0.00294
0.64791	-0.00275
0.64773	-0.00292
0.64756	-0.00308
0.6474	-0.00323
0.64726	-0.00294
0.64712	-0.00306
0.64693	-0.00285
0.6468	-0.00296
0.6466	-0.00278
0.64644	-0.00291
0.64629	-0.00272
0.6461	-0.00292
0.64598	-0.00314
0.64575	-0.00327
0.64562	-0.00332
0.64545	-0.003
0.6453	-0.00276
0.64516	-0.00258
0.64499	-0.0028
0.64487	-0.00302
0.64466	-0.00316
0.64448	-0.00329
0.64438	-0.003
0.64419	-0.0031
0.64397	-0.00281
0.64385	-0.00259
0.64369	-0.00276
0.64355	-0.00263
0.64338	-0.00285
0.64321	-0.00301
0.64309	-0.00316
0.64292	-0.0029
0.64273	-0.00303
0.6426	-0.00278
0.64242	-0.00293
0.64229	-0.00311
0.64208	-0.0029
0.64195	-0.003
0.6418	-0.00283
0.6416	-0.003
0.64152	-0.00304
0.64131	-0.00293
0.64113	-0.00302
0.64094	-0.00282
0.64086	-0.003
0.64067	-0.00318
0.64051	-0.00292
0.64033	-0.00313
0.64016	-0.00325
0.64001	-0.00335
0.63986	-0.00304
0.63975	-0.00278
0.63951	-0.00298
0.63939	-0.00275
0.63926	-0.003
0.6391	-0.00311
0.63892	-0.00288
0.63874	-0.00304
0.63857	-0.00288
0.63846	-0.00296
0.63832	-0.00317
0.63814	-0.00337
0.63794	-0.00338
0.63779	-0.00309
0.63763	-0.00284
0.63749	-0.00264
0.63732	-0.0028
0.63713	-0.00266
0.63699	-0.00279
0.63683	-0.00309
0.63672	-0.00324
0.63655	-0.00332
0.63636	-0.00311
0.63622	-0.00323
0.63606	-0.00296
0.6359	-0.003
0.63572	-0.00289
0.63553	-0.00306
0.63538	-0.00324
0.63526	-0.00298
0.63507	-0.00314
0.6349	-0.00294
0.63478	-0.00299
0.63456	-0.00289
0.63441	-0.00302
0.6343	-0.00321
0.63418	-0.00333
0.63396	-0.00314
0.63379	-0.00327
0.6337	-0.00338
0.63351	-0.00308
0.63335	-0.00286
0.63316	-0.00306
0.63296	-0.00325
0.63284	-0.00305
0.63266	-0.00316
0.63249	-0.00335
0.63237	-0.0034
0.63222	-0.00314
0.63199	-0.00291
0.63189	-0.00303
0.63168	-0.00285
0.63154	-0.00308
0.63137	-0.00296
0.63123	-0.00303
0.63107	-0.00321
0.63089	-0.00336
0.63072	-0.00315
0.63056	-0.0032
0.63045	-0.00297
0.63026	-0.00307
0.63013	-0.00289
0.62989	-0.00306
0.62978	-0.00326
0.62962	-0.00337
0.62953	-0.00311
0.62933	-0.00317
0.62916	-0.00296
0.62901	-0.00279
0.62887	-0.00296
0.62864	-0.00316
0.6285	-0.00332
0.62834	-0.00312
0.62817	-0.00319
0.62802	-0.00334
0.62787	-0.00309
0.62768	-0.00329
0.62757	-0.00299
0.62741	-0.00319
0.62726	-0.003
0.62713	-0.00317
0.62692	-0.00335
0.62672	-0.00345
0.62656	-0.00324
0.62645	-0.00329
0.62629	-0.00308
0.62612	-0.00322
0.62594	-0.00305
0.62581	-0.00316
0.62559	-0.00303
0.62548	-0.00316
0.6253	-0.00331
0.62514	-0.00309
0.62501	-0.00322
0.62484	-0.00311
0.62465	-0.00317
0.62453	-0.00338
0.62434	-0.00346
0.62419	-0.00317
0.62405	-0.00331
0.62385	-0.00307
0.62372	-0.00286
0.62356	-0.00305
0.62338	-0.00327
0.62323	-0.00338
0.62307	-0.00312
0.62288	-0.0033
0.62273	-0.00308
0.62262	-0.00314
0.62244	-0.00302
0.62226	-0.00323
0.62209	-0.00332
0.62193	-0.00315
0.62177	-0.00333
0.62162	-0.00341
0.62147	-0.0031
0.62132	-0.00333
0.62111	-0.00314
0.62098	-0.00325
0.62083	-0.00344
0.62062	-0.00324
0.62047	-0.00335
0.62037	-0.00348
0.62017	-0.00324
0.62005	-0.00338
0.61989	-0.00315
0.6197	-0.00328
0.61959	-0.00305
0.61936	-0.00327
0.61924	-0.00346
0.61904	-0.0032
0.61889	-0.00329
0.61872	-0.00307
0.61858	-0.00327
0.61838	-0.00341
0.61827	-0.00349
0.61805	-0.00335
0.61794	-0.00338
0.61775	-0.00317
0.61761	-0.00335
0.61742	-0.00308
0.61729	-0.00323
0.61712	-0.00301
0.61699	-0.00317
0.61681	-0.00301
0.61669	-0.00318
0.6165	-0.00339
0.6163	-0.00351
0.61618	-0.00325
0.61603	-0.00331
0.61587	-0.00308
0.61573	-0.00329
0.61554	-0.00308
0.6154	-0.00329
0.61527	-0.0034
0.6151	-0.00319
0.61489	-0.0034
0.61475	-0.00339
0.61459	-0.00326
0.61442	-0.00337
0.61433	-0.00315
0.61415	-0.00334
0.61396	-0.00352
0.6138	-0.00332
0.61366	-0.00342
0.61352	-0.00355
0.61335	-0.00331
0.61314	-0.00341
0.613	-0.00318
0.61282	-0.00333
0.61267	-0.00317
0.61253	-0.00335
0.6124	-0.00349
0.6122	-0.00325
0.61208	-0.00339
0.61193	-0.00317
0.6117	-0.00332
0.61159	-0.00318
0.61142	-0.00336
0.61126	-0.00351
0.61111	-0.00362
0.61093	-0.00336
0.61076	-0.00346
0.6106	-0.00322
0.61047	-0.00332
0.61031	-0.00313
0.61017	-0.00331
0.61	-0.00314
0.60983	-0.00332
0.60964	-0.00348
0.60951	-0.00365
0.60932	-0.00367
0.60917	-0.00339
0.60903	-0.00314
0.60887	-0.00293
0.60869	-0.00317
0.60857	-0.00341
0.60837	-0.00358
0.60824	-0.00361
0.60806	-0.00336
0.60794	-0.0031
0.60776	-0.00333
0.60759	-0.00317
0.60742	-0.00338
0.60725	-0.00358
0.60712	-0.00371
0.60694	-0.00378
0.60673	-0.00345
0.60659	-0.00324
0.60645	-0.00335
0.60627	-0.00318
0.60611	-0.00337
0.60592	-0.00357
0.60578	-0.00362
0.60562	-0.00334
0.60549	-0.00314
0.60536	-0.0033
0.60514	-0.00318
0.60498	-0.00331
0.60481	-0.00352
0.60469	-0.00363
0.6045	-0.00379
0.60434	-0.00348
0.6042	-0.00351
0.60406	-0.00327
0.60392	-0.00303
0.60369	-0.00325
0.60357	-0.00308
0.60334	-0.0033
0.6032	-0.00346
0.60309	-0.0036
0.60292	-0.00338
0.60277	-0.00351
0.60261	-0.0032
0.60244	-0.00343
0.6023	-0.00321
0.60213	-0.00337
0.60193	-0.00359
0.60178	-0.00368
0.60163	-0.00347
0.60148	-0.00346
0.60126	-0.00331
0.6012	-0.0035
0.60102	-0.00326
0.60082	-0.00347
0.60069	-0.00365
0.60051	-0.00377
0.6004	-0.00355
0.6002	-0.0036
0.60004	-0.00337
0.59987	-0.00355
0.5997	-0.00331
0.59951	-0.00346
0.59941	-0.00328
0.59923	-0.00348
0.59908	-0.00363
0.59892	-0.00338
0.59874	-0.00349
0.59862	-0.00334
0.59844	-0.00348
0.59823	-0.00362
0.59808	-0.00349
0.59796	-0.00354
0.5978	-0.00332
0.59764	-0.00349
0.59749	-0.00362
0.59736	-0.00332
0.59716	-0.0035
0.597	-0.00324
0.59688	-0.00345
0.59668	-0.00362
0.59652	-0.00341
0.59634	-0.00352
0.59621	-0.00366
0.59606	-0.00345
0.5959	-0.00349
0.59572	-0.00334
0.59557	-0.00349
0.59542	-0.00331
0.59526	-0.00347
0.59503	-0.00366
0.59489	-0.00342
0.59474	-0.00346
0.59457	-0.0034
0.59443	-0.00351
0.59423	-0.00364
0.59412	-0.00381
0.59392	-0.00354
0.59376	-0.00368
0.59362	-0.00346
0.59343	-0.00358
0.59333	-0.00333
0.59315	-0.00352
0.59301	-0.00333
0.59286	-0.00346
0.59266	-0.00368
0.59248	-0.00381
0.59231	-0.00353
0.59222	-0.0036
0.59202	-0.0034
0.59189	-0.00353
0.59172	-0.00335
0.59158	-0.00349
0.59145	-0.00337
0.59124	-0.00349
0.59108	-0.00369
0.59087	-0.00378
0.59077	-0.0035
0.5906	-0.0036
0.59039	-0.00339
0.59027	-0.00349
0.59003	-0.00331
0.58992	-0.00351
0.58979	-0.00331
0.58964	-0.00349
0.58943	-0.00367
0.58928	-0.00375
0.58916	-0.00349
0.58898	-0.00362
0.58885	-0.00345
0.58862	-0.00358
0.58853	-0.00337
0.58836	-0.00356
0.58819	-0.00368
0.58801	-0.00379
0.58789	-0.00354
0.58775	-0.00332
0.58759	-0.00351
0.58739	-0.00341
0.58725	-0.00353
0.58706	-0.00373
0.58691	-0.00384
0.58676	-0.00395
0.58659	-0.00367
0.58642	-0.00336
0.58629	-0.00357
0.5861	-0.00341
0.58593	-0.00359
0.58579	-0.00375
0.58562	-0.00388
0.5855	-0.0036
0.58531	-0.0037
0.58517	-0.00344
0.58499	-0.00324
0.58488	-0.00352
0.58466	-0.00371
0.58452	-0.0038
0.58437	-0.00358
0.58419	-0.00366
0.58402	-0.00343
0.5839	-0.00359
0.58373	-0.00371
0.58356	-0.00351
0.58342	-0.00363
0.58318	-0.00341
0.58306	-0.00355
0.58287	-0.00342
0.58273	-0.00358
0.58259	-0.00366
0.58247	-0.00385
0.58229	-0.00361
0.5821	-0.00369
0.58196	-0.00346
0.58178	-0.00367
0.58161	-0.00344
0.58148	-0.00353
0.58132	-0.00339
0.58115	-0.00359
0.58103	-0.00376
0.58082	-0.00385
0.58069	-0.00362
0.58051	-0.00378
0.5803	-0.00362
0.5802	-0.00366
0.58	-0.00345
0.57988	-0.00363
0.57974	-0.00378
0.57952	-0.00356
0.57941	-0.00367
0.57922	-0.00359
0.57904	-0.00366
0.57894	-0.00382
0.57876	-0.00354
0.57856	-0.00368
0.57844	-0.00346
0.57824	-0.0036
0.57806	-0.00354
0.57795	-0.00364
0.57774	-0.00384
0.57764	-0.0039
0.57745	-0.00365
0.57729	-0.00372
0.57717	-0.0035
0.57699	-0.00361
0.57683	-0.00348
0.57672	-0.00361
0.5765	-0.0038
0.57639	-0.00357
0.57625	-0.00371
0.57606	-0.00352
0.5759	-0.00363
0.57572	-0.00383
0.57557	-0.00395
0.57541	-0.00368
0.57522	-0.00385
0.57509	-0.00355
0.57496	-0.00376
0.57479	-0.00344
0.57463	-0.00335
0.57441	-0.00354
0.5743	-0.00374
0.57411	-0.00392
0.57393	-0.00403
0.57381	-0.00379
0.57365	-0.00386
0.57351	-0.00362
0.57334	-0.00376
0.57314	-0.00354
0.57296	-0.0037
0.57285	-0.00349
0.57273	-0.00371
0.5725	-0.00391
0.57239	-0.00395
0.5722	-0.00374
0.57202	-0.00384
0.57192	-0.0036
0.57174	-0.0037
0.57154	-0.00353
0.57139	-0.00376
0.57126	-0.00388
0.57111	-0.00364
0.57092	-0.00379
0.57078	-0.00354
0.57062	-0.00363
0.57043	-0.00343
0.57032	-0.00362
0.57015	-0.00385
0.56997	-0.00393
0.56983	-0.00368
0.56971	-0.00381
0.56948	-0.00362
0.56934	-0.00369
0.56915	-0.00352
0.56897	-0.0037
0.56883	-0.00383
0.56869	-0.00364
0.56851	-0.00375
0.5684	-0.00358
0.56817	-0.0037
0.56807	-0.00381
0.56785	-0.00367
0.56771	-0.00377
0.56758	-0.00356
0.56745	-0.00373
0.5672	-0.00391
0.56706	-0.00406
0.56689	-0.00384
0.56674	-0.0039
0.56661	-0.00368
0.56649	-0.00374
0.56625	-0.00363
0.56606	-0.00375
0.56602	-0.00359
0.56581	-0.00375
0.56561	-0.00393
0.56547	-0.00371
0.56532	-0.00381
0.56514	-0.00399
0.56499	-0.00367
0.56483	-0.00389
0.56468	-0.00365
0.56453	-0.00379
0.56428	-0.00396
0.56421	-0.00369
0.56402	-0.00382
0.56386	-0.00352
0.56371	-0.00374
0.56358	-0.00358
0.5634	-0.00369
0.56323	-0.00389
0.56308	-0.00406
0.56291	-0.00381
0.56277	-0.0039
0.56254	-0.00361
0.56242	-0.00379
0.56228	-0.00363
0.56211	-0.00372
0.56195	-0.00359
0.56182	-0.00376
0.56163	-0.00394
0.56145	-0.00397
0.56127	-0.00382
0.56113	-0.00387
0.56101	-0.00369
0.56083	-0.00384
0.5607	-0.00366
0.5605	-0.00384
0.56038	-0.004
0.56019	-0.00374
0.56005	-0.00386
0.55985	-0.00367
0.55972	-0.00381
0.55954	-0.00396
0.55939	-0.00373
0.55929	-0.0039
0.55905	-0.00368
0.55894	-0.00382
0.55874	-0.00402
0.55859	-0.00411
0.55843	-0.0038
0.5583	-0.00359
0.55812	-0.00387
0.55798	-0.0039
0.55781	-0.0037
0.55763	-0.00386
0.55748	-0.0036
0.55736	-0.00374
0.55714	-0.00352
0.55701	-0.00371
0.55686	-0.00392
0.55666	-0.00404
0.5565	-0.0038
0.5564	-0.00394
0.55611	-0.0038
0.55601	-0.00386
0.55588	-0.00359
0.55572	-0.00382
0.55553	-0.00401
0.55539	-0.00374
0.55527	-0.00383
0.55509	-0.00367
0.5549	-0.00379
0.55478	-0.00389
0.55463	-0.00375
0.55442	-0.00389
0.55422	-0.00406
0.55412	-0.00379
0.55398	-0.00399
0.55378	-0.00377
0.55362	-0.00394
0.55342	-0.00408
0.5533	-0.00381
0.55312	-0.00392
0.55299	-0.00373
0.55284	-0.00384
0.55271	-0.00369
0.55251	-0.0039
0.55233	-0.00403
0.55222	-0.00377
0.55205	-0.00393
0.55187	-0.00406
0.55176	-0.00383
0.55158	-0.00399
0.55141	-0.00416
0.55123	-0.0042
0.5511	-0.00396
0.55095	-0.00372
0.55078	-0.00382
0.55057	-0.00364
0.55043	-0.00382
0.55026	-0.00361
0.55012	-0.00377
0.54998	-0.00367
0.54977	-0.00387
0.54963	-0.00401
0.54943	-0.00416
0.54927	-0.00423
0.54917	-0.00389
0.54902	-0.00367
0.54885	-0.00383
0.54868	-0.00367
0.54853	-0.00387
0.54834	-0.004
0.54823	-0.0041
0.54807	-0.00385
0.54791	-0.00364
0.54771	-0.00385
0.54754	-0.00401
0.54736	-0.00381
0.54723	-0.00397
0.54705	-0.00412
0.54691	-0.00427
0.54675	-0.00399
0.54663	-0.00405
0.54639	-0.00381
0.54627	-0.00359
0.5461	-0.00377
0.54594	-0.00367
0.54577	-0.00382
0.54566	-0.00402
0.54551	-0.00414
0.54533	-0.00427
0.54514	-0.00395
0.54498	-0.00403
0.54484	-0.00388
0.54468	-0.00363
0.54448	-0.0038
0.5443	-0.00401
0.54416	-0.0041
0.54403	-0.00384
0.5439	-0.00398
0.54369	-0.00379
0.54356	-0.0039
0.54339	-0.00373
0.54324	-0.00387
0.54304	-0.0041
0.54284	-0.0042
0.54275	-0.004
0.54257	-0.00403
0.5424	-0.00387
0.54229	-0.00397
0.54213	-0.00377
0.542	-0.00388
0.54178	-0.00377
0.54163	-0.00387
0.54149	-0.00402
0.54131	-0.00386
0.54115	-0.004
0.54094	-0.00416
0.5408	-0.00388
0.54068	-0.00403
0.54051	-0.0039
0.54034	-0.00407
0.54019	-0.00417
0.54001	-0.00395
0.53988	-0.00405
0.53972	-0.00416
0.53951	-0.00393
0.53939	-0.00411
0.53923	-0.00392
0.53913	-0.00398
0.53892	-0.00379
0.53875	-0.00395
0.53859	-0.00379
0.53839	-0.00396
0.53827	-0.0041
0.53809	-0.00433
0.53798	-0.00399
0.5378	-0.00411
0.53768	-0.00388
0.53752	-0.004
0.53734	-0.00379
0.53716	-0.00394
0.53704	-0.0037
0.53688	-0.00388
0.53671	-0.0041
0.53655	-0.00425
0.53637	-0.00397
0.53622	-0.00407
0.53607	-0.00388
0.53589	-0.004
0.53581	-0.0038
0.5356	-0.00397
0.53541	-0.00411
0.53522	-0.00388
0.53509	-0.00402
0.53494	-0.00382
0.53478	-0.00391
0.53465	-0.00377
0.5345	-0.00394
0.53431	-0.00416
0.53409	-0.00431
0.53396	-0.0044
0.53382	-0.00416
0.53371	-0.00425
0.53353	-0.00394
0.53336	-0.00378
0.53316	-0.00389
0.533	-0.00375
0.53289	-0.00394
0.53275	-0.00412
0.53256	-0.00426
0.53234	-0.00435
0.53221	-0.00408
0.53209	-0.00386
0.53194	-0.00397
0.53171	-0.00378
0.53155	-0.00401
0.53141	-0.0042
0.53128	-0.00425
0.53109	-0.00403
0.53094	-0.00378
0.53076	-0.00395
0.53063	-0.00411
0.53048	-0.00391
0.53032	-0.00402
0.53013	-0.00385
0.52999	-0.004
0.52983	-0.00416
0.52964	-0.00394
0.52949	-0.00409
0.52937	-0.0039
0.52918	-0.00401
0.52905	-0.00382
0.52883	-0.00398
0.52865	-0.00419
0.52856	-0.00431
0.52835	-0.00441
0.52821	-0.00409
0.52802	-0.0042
0.52786	-0.00398
0.52776	-0.00379
0.52755	-0.00403
0.5274	-0.00418
0.52722	-0.00433
0.52709	-0.00406
0.52691	-0.00424
0.52675	-0.004
0.52661	-0.00409
0.52649	-0.00394
0.52628	-0.00407
0.52613	-0.00423
0.52599	-0.00403
0.52577	-0.00414
0.52563	-0.00428
0.52551	-0.00407
0.52534	-0.00414
0.52514	-0.00397
0.52502	-0.00409
0.52485	-0.00397
0.52468	-0.00409
0.52455	-0.00427
0.52437	-0.00408
0.5242	-0.00416
0.52398	-0.00391
0.52385	-0.00405
0.5237	-0.00385
0.52357	-0.00401
0.52336	-0.00418
0.52321	-0.00431
0.52309	-0.00406
0.52291	-0.00423
0.52275	-0.00404
0.52259	-0.00403
0.52246	-0.00391
0.52235	-0.00404
0.52212	-0.00419
0.52194	-0.00403
0.52182	-0.00418
0.52163	-0.00431
0.52148	-0.00393
0.52132	-0.00382
0.52118	-0.00399
0.521	-0.00418
0.52084	-0.00435
0.5207	-0.00407
0.52058	-0.00426
0.52034	-0.00441
0.52019	-0.00415
0.52004	-0.00422
0.51988	-0.004
0.51975	-0.00415
0.51955	-0.00396
0.51937	-0.00412
0.51926	-0.00395
0.51909	-0.00407
0.51895	-0.00424
0.51876	-0.00407
0.51863	-0.00414
0.51844	-0.00433
0.51831	-0.00407
0.51812	-0.0043
0.518	-0.00435
0.5178	-0.00414
0.51765	-0.00425
0.51746	-0.004
0.51733	-0.0041
0.51713	-0.00393
0.51699	-0.00406
0.51678	-0.00391
0.51668	-0.00409
0.51653	-0.00427
0.51636	-0.00438
0.5162	-0.00416
0.51603	-0.00424
0.51593	-0.00398
0.51574	-0.00382
0.51554	-0.00404
0.51541	-0.00422
0.51525	-0.00438
0.5151	-0.00455
0.51491	-0.00424
0.5148	-0.00422
0.5146	-0.00411
0.51445	-0.00418
0.51429	-0.00403
0.51407	-0.00424
0.51398	-0.00404
0.51383	-0.00418
0.51365	-0.00439
0.5135	-0.00444
0.51331	-0.00416
0.5131	-0.00401
0.51302	-0.00407
0.51283	-0.00391
0.5127	-0.00413
0.51255	-0.00435
0.51234	-0.00442
0.5122	-0.00422
0.51206	-0.00428
0.51186	-0.00412
0.51172	-0.00419
0.51157	-0.00407
0.51137	-0.00427
0.5112	-0.00438
0.51106	-0.00413
0.51089	-0.00425
0.51074	-0.00435
0.51064	-0.00411
0.51039	-0.00424
0.51026	-0.00397
0.51011	-0.0042
0.50997	-0.00401
0.50979	-0.00413
0.50966	-0.00395
0.50951	-0.00412
0.50929	-0.00427
0.50919	-0.00438
0.50899	-0.00416
0.50885	-0.00425
0.50868	-0.00412
0.5085	-0.00419
0.5083	-0.00402
0.50819	-0.00412
0.50799	-0.00433
0.50789	-0.00413
0.50772	-0.00423
0.50755	-0.00405
0.50738	-0.00422
0.50718	-0.00438
0.50704	-0.0042
0.50693	-0.00435
0.50676	-0.00441
0.50658	-0.00419
0.50645	-0.0043
0.50628	-0.00412
0.5061	-0.00424
0.50594	-0.00442
0.50578	-0.00417
0.50565	-0.00429
0.50546	-0.00413
0.5053	-0.00432
0.50512	-0.00443
0.50496	-0.00417
0.50484	-0.00438
0.50468	-0.00414
0.50448	-0.0043
0.50428	-0.00444
0.50414	-0.00415
0.50401	-0.00425
0.50386	-0.00405
0.5037	-0.00415
0.50357	-0.00399
0.50341	-0.00421
0.50325	-0.00434
0.50305	-0.0045
0.50288	-0.00429
0.5027	-0.00436
0.50261	-0.00409
0.50245	-0.0043
0.50225	-0.00408
0.50212	-0.00425
0.50197	-0.00438
0.50176	-0.00421
0.50161	-0.00431
0.50148	-0.00404
0.50131	-0.00425
0.50112	-0.00443
0.50097	-0.00421
0.50085	-0.00435
0.50067	-0.00415
0.50051	-0.00431
0.50037	-0.00446
0.50019	-0.00456
0.50002	-0.00429
0.49987	-0.00442
0.4997	-0.00422
0.49956	-0.00432
0.49938	-0.00409
0.49923	-0.00433
0.49907	-0.00408
0.4989	-0.00427
0.49874	-0.00445
0.49858	-0.00424
0.49844	-0.00429
0.49829	-0.00412
0.4981	-0.00435
0.49798	-0.00442
0.4978	-0.00422
0.49764	-0.00436
0.4975	-0.00448
0.49733	-0.00419
0.49717	-0.00429
0.49705	-0.00408
0.49685	-0.00428
0.49671	-0.00408
0.49654	-0.00426
0.49636	-0.00441
0.49616	-0.00423
0.49603	-0.00434
0.49589	-0.00405
0.49574	-0.00428
0.49555	-0.00444
0.4954	-0.00452
0.49524	-0.00427
0.49505	-0.00407
0.49491	-0.00426
0.49472	-0.00434
0.4946	-0.0042
0.49445	-0.00436
0.4943	-0.00443
0.49414	-0.00429
0.494	-0.0044
0.49379	-0.00423
0.49359	-0.00436
0.4935	-0.00451
0.49334	-0.00426
0.49317	-0.00438
0.49305	-0.00417
0.49286	-0.00433
0.49266	-0.00417
0.49254	-0.00438
0.49236	-0.00454
0.49221	-0.00461
0.49205	-0.00438
0.49184	-0.00452
0.49175	-0.00419
0.4916	-0.00438
0.49136	-0.00427
0.49122	-0.00437
0.49108	-0.00452
0.49088	-0.0043
0.49078	-0.00433
0.49057	-0.00413
0.4904	-0.00432
0.49034	-0.00405
0.49013	-0.00428
0.48996	-0.00445
0.48975	-0.0046
0.48966	-0.00432
0.4895	-0.00445
0.48935	-0.00421
0.48909	-0.00435
0.489	-0.00416
0.48883	-0.00432
0.48867	-0.00415
0.48854	-0.00431
0.48835	-0.00452
0.4882	-0.00458
0.4881	-0.00433
0.48786	-0.00449
0.4877	-0.00425
0.48753	-0.00437
0.48735	-0.00424
0.48723	-0.00439
0.48706	-0.00453
0.48693	-0.00465
0.48677	-0.00438
0.48658	-0.00449
0.48647	-0.00428
0.48624	-0.00441
0.48606	-0.00417
0.48592	-0.00441
0.4858	-0.0042
0.48564	-0.0043
0.48548	-0.00415
0.48533	-0.0043
0.48516	-0.00447
0.48499	-0.00458
0.48485	-0.0044
0.48469	-0.00448
0.48452	-0.00427
0.48436	-0.0044
0.48415	-0.00422
0.48408	-0.00434
0.4839	-0.00447
0.4837	-0.00425
0.48349	-0.00438
0.48342	-0.00421
0.48323	-0.00436
0.48306	-0.00451
0.4829	-0.00465
0.48274	-0.00437
0.48258	-0.00444
0.48242	-0.00427
0.48228	-0.00438
0.48216	-0.00421
0.48197	-0.00437
0.48179	-0.00417
0.48165	-0.00436
0.48145	-0.00448
0.48133	-0.00434
0.48118	-0.00443
0.48099	-0.00458
0.48088	-0.00439
0.48066	-0.00452
0.48052	-0.00432
0.48035	-0.00451
[truncated: 18,002 more rows]

## Sheet: 0.8 V s-1
E /V vs. SCE	i / mA
0.80029	0.02728
0.8001	0.02597
0.80002	0.02441
0.79981	0.02252
0.79968	0.02078
0.79955	0.01894
0.79932	0.01716
0.79918	0.01591
0.79906	0.01459
0.79883	0.0135
0.79864	0.01275
0.79852	0.01228
0.79833	0.01203
0.79808	0.01171
0.7979	0.01169
0.79776	0.01189
0.79766	0.01225
0.79745	0.01242
0.79726	0.01263
0.79715	0.01302
0.79699	0.01325
0.79685	0.01358
0.7967	0.01376
0.79653	0.01383
0.79632	0.01363
0.7962	0.01367
0.79605	0.01346
0.79587	0.01317
0.79567	0.01293
0.79554	0.01263
0.79542	0.0124
0.79522	0.01214
0.79507	0.01196
0.79492	0.0118
0.79472	0.01161
0.7946	0.01156
0.79446	0.01133
0.79424	0.01146
0.7942	0.01143
0.79395	0.01119
0.7938	0.01128
0.79365	0.01125
0.79346	0.01109
0.79339	0.01114
0.7932	0.01097
0.793	0.01074
0.79281	0.01056
0.79266	0.01034
0.79248	0.01022
0.79233	0.00996
0.79224	0.01018
0.79214	0.01012
0.79189	0.00995
0.79176	0.01013
0.79164	0.01006
0.79137	0.00976
0.79126	0.00993
0.79117	0.00987
0.79085	0.00958
0.79077	0.00977
0.79064	0.00967
0.79047	0.00947
0.79029	0.00928
0.79012	0.00931
0.79002	0.00929
0.78981	0.00909
0.78961	0.00888
0.78941	0.00875
0.78929	0.00857
0.78919	0.00871
0.78906	0.00871
0.78882	0.00854
0.78868	0.00865
0.78857	0.00861
0.7883	0.00839
0.78824	0.00854
0.78812	0.00839
0.7879	0.00842
0.7878	0.00841
0.78759	0.00817
0.78734	0.00803
0.7872	0.00785
0.78709	0.008
0.78701	0.0079
0.78674	0.00776
0.78664	0.00786
0.78652	0.0078
0.7863	0.00767
0.78614	0.00776
0.786	0.00767
0.78578	0.00742
0.78567	0.00762
0.7855	0.00753
0.7853	0.00737
0.78522	0.00743
0.7851	0.00737
0.78484	0.00711
0.78465	0.00688
0.78452	0.00676
0.78431	0.0066
0.78419	0.0068
0.78411	0.00673
0.78389	0.00657
0.78377	0.00671
0.78357	0.00668
0.78343	0.0069
0.78328	0.00669
0.78311	0.00683
0.78294	0.00672
0.78274	0.00645
0.78263	0.00659
0.7825	0.00629
0.78227	0.00624
0.78218	0.00615
0.78199	0.00599
0.78185	0.00609
0.78168	0.00604
0.78143	0.00583
0.78136	0.00612
0.78122	0.00602
0.78102	0.00603
0.78088	0.00605
0.78067	0.00577
0.78054	0.0059
0.78041	0.00553
0.78016	0.00556
0.78006	0.00546
0.77986	0.00529
0.77968	0.00543
0.77962	0.00536
0.77942	0.00518
0.7793	0.00529
0.7791	0.00518
0.77886	0.00495
0.77872	0.00486
0.77856	0.0047
0.77846	0.00492
0.77828	0.00484
0.7781	0.00496
0.77797	0.00492
0.77774	0.00475
0.77761	0.00491
0.77748	0.00485
0.77735	0.00499
0.77723	0.00486
0.77702	0.00501
0.77684	0.00482
0.77664	0.0046
0.77649	0.00451
0.7763	0.00427
0.77621	0.00441
0.77609	0.00431
0.77582	0.00419
0.77573	0.00439
0.7756	0.00439
0.77539	0.00416
0.77525	0.00428
0.7751	0.00427
0.77496	0.00437
0.77481	0.00422
0.7746	0.00393
0.77445	0.00406
0.77428	0.00381
0.77413	0.0038
0.77397	0.00378
0.77377	0.00364
0.77357	0.00376
0.77354	0.00376
0.77336	0.00384
0.77316	0.00385
0.77307	0.00395
0.77281	0.00383
0.77271	0.00397
0.77252	0.00381
0.77236	0.00367
0.77216	0.00347
0.77208	0.00361
0.77191	0.00354
0.77169	0.00334
0.77153	0.00343
0.77143	0.00342
0.77123	0.00322
0.7711	0.00338
0.77096	0.00326
0.77071	0.0031
0.7706	0.00322
0.7705	0.00325
0.77027	0.00303
0.7702	0.00323
0.77003	0.0031
0.76983	0.00287
0.76965	0.00301
0.76955	0.003
0.76931	0.00279
0.76917	0.00289
0.76911	0.00291
0.76885	0.00274
0.76869	0.00283
0.76863	0.00275
0.76834	0.00254
0.76829	0.00277
0.76806	0.00273
0.76785	0.00257
0.76772	0.00262
0.76758	0.00256
0.7674	0.00243
0.76725	0.00255
0.76713	0.00254
0.76691	0.00226
0.76677	0.00242
0.76664	0.00235
0.76646	0.00221
0.76636	0.00233
0.76616	0.00223
0.76593	0.00202
0.76587	0.00218
0.76573	0.00211
0.76546	0.00199
0.76541	0.00209
0.76519	0.00209
0.76498	0.0019
0.76489	0.00202
0.76469	0.00207
0.76456	0.00219
0.76439	0.00203
0.76421	0.00214
0.76412	0.0021
0.76386	0.00189
0.76378	0.00203
0.76362	0.00191
0.76338	0.00171
0.76325	0.00185
0.76318	0.00177
0.76297	0.00164
0.76279	0.00182
0.76269	0.00173
0.76246	0.00145
0.76231	0.00166
0.7622	0.00164
0.76198	0.00147
0.76184	0.00164
0.76166	0.00155
0.76145	0.00136
0.76137	0.00137
0.76121	0.00133
0.76101	0.00121
0.76086	0.00133
0.76073	0.00132
0.76049	0.00115
0.76036	0.00129
0.76023	0.00122
0.75996	0.00104
0.75986	0.00125
0.75977	0.00116
0.75961	0.00132
0.75943	0.00133
0.75931	0.00144
0.75912	0.00131
0.75898	0.00144
0.75883	0.00125
0.75862	0.00105
0.75843	0.000898069
0.75825	0.000712745
0.75817	0.000934369
0.75796	0.000878963
0.75777	0.000690583
0.75769	0.000828525
0.75746	0.000737582
0.75727	0.00063212
0.75721	0.000753631
0.75704	0.000796427
0.75682	0.000893101
0.75668	0.000810183
0.75658	0.000848012
0.7564	0.000822411
0.75621	0.000682941
0.75609	0.00077694
0.75591	0.000712745
0.75577	0.000584738
0.75557	0.000636705
0.75544	0.000593527
0.75525	0.000384895
0.75512	0.000575186
0.75499	0.000502202
0.75475	0.000318407
0.75458	0.000600405
0.75452	0.000470487
0.75433	0.000523983
0.75416	0.000468959
0.75402	0.000233961
0.75381	0.000392155
0.75372	0.000356618
0.75341	0.000115507
0.75336	0.00030618
0.75322	0.000200718
0.75298	-2.24349e-05
0.75294	0.000161742
0.75269	7.61496e-05
0.75254	-8.70115e-05
0.7524	4.63449e-05
0.7523	4.06133e-05
0.75201	-0.000121019
0.7519	-1.21179e-05
0.75173	-1.70854e-05
0.75155	-0.000161141
0.7514	-1.13537e-05
0.75126	-0.000124076
0.75112	2.60931e-05
0.75094	-3.00771e-05
0.75075	-0.000210433
0.75064	-6.48491e-05
0.7505	-0.000125223
0.75028	-0.000344936
0.75009	-0.000268896
0.75002	-0.000238709
0.74982	-0.000401488
0.74962	-0.000256669
0.74953	-0.000290676
0.74939	-0.000148149
0.74917	-0.000253229
0.74906	-0.000169547
0.74883	-0.000242148
0.74865	-0.00041448
0.74852	-0.000241002
0.7484	-0.000323156
0.74814	-0.00053217
0.7481	-0.00040913
0.74794	-0.000494341
0.74768	-0.000627698
0.74756	-0.000500837
0.74743	-0.000574966
0.74722	-0.000728193
0.74714	-0.000548601
0.74695	-0.000614324
0.7467	-0.000785891
0.74659	-0.000569235
0.74645	-0.000659795
0.74631	-0.000432821
0.74615	-0.000524528
0.746	-0.000447342
0.74583	-0.000505804
0.74563	-0.000612031
0.74548	-0.000549747
0.7453	-0.000598275
0.74512	-0.000808818
0.74498	-0.000662087
0.7449	-0.000747298
0.74465	-0.000909313
0.74453	-0.000793915
0.74443	-0.00078742
0.74423	-0.000983824
0.74409	-0.00092154
0.74387	-0.000974654
0.7437	-0.00106
0.74361	-0.000840915
0.74347	-0.000866899
0.74328	-0.000814932
0.74311	-0.000906638
0.74296	-0.00076029
0.74276	-0.00085811
0.74257	-0.00105
0.74247	-0.000848557
0.7423	-0.00101
0.74211	-0.00119
0.74196	-0.00102
0.74184	-0.00109
0.7416	-0.0013
0.74151	-0.00119
0.74132	-0.00104
0.74114	-0.00126
0.74099	-0.00116
0.74083	-0.00115
0.74069	-0.00109
0.74049	-0.00112
0.74027	-0.00133
0.74018	-0.00115
0.74004	-0.0013
0.73994	-0.00116
0.73979	-0.00117
0.73954	-0.00139
0.73942	-0.0013
0.73927	-0.00136
0.73904	-0.00159
0.73895	-0.0014
0.73881	-0.00137
0.7386	-0.00159
0.73842	-0.00145
0.73834	-0.00145
0.73813	-0.00162
0.73795	-0.00147
0.73783	-0.00158
0.73762	-0.00143
0.73754	-0.00142
0.73732	-0.00163
0.73715	-0.0015
0.73706	-0.00161
0.73689	-0.00152
0.73675	-0.00155
0.73655	-0.00169
0.7364	-0.00153
0.73624	-0.00154
0.73611	-0.00144
0.73593	-0.00159
0.73569	-0.00181
0.73559	-0.00161
0.73543	-0.00162
0.73523	-0.00188
0.7351	-0.0017
0.73501	-0.0017
0.73474	-0.00194
0.73464	-0.00192
0.7345	-0.00184
0.73429	-0.00205
0.73414	-0.00184
0.73399	-0.00194
0.73382	-0.00179
0.73366	-0.00184
0.73344	-0.00196
0.73336	-0.00184
0.73316	-0.00191
0.73303	-0.00176
0.73288	-0.00177
0.73269	-0.00195
0.73256	-0.0018
0.73239	-0.00186
0.73226	-0.0018
0.7321	-0.00187
0.73183	-0.00203
0.73173	-0.0019
0.73163	-0.00199
0.7314	-0.00219
0.73127	-0.00198
0.73113	-0.00208
0.73092	-0.00228
0.73079	-0.00211
0.73066	-0.00219
0.73039	-0.00235
0.73033	-0.00213
0.7302	-0.00209
0.72999	-0.00207
0.72984	-0.00212
0.72966	-0.00203
0.72952	-0.00209
0.72935	-0.00233
0.72919	-0.00213
0.72907	-0.00217
0.72879	-0.00251
0.72867	-0.0023
0.72858	-0.00228
0.72833	-0.00249
0.72824	-0.00234
0.72809	-0.00232
0.72788	-0.00246
0.72772	-0.00236
0.72757	-0.0024
0.7275	-0.00232
0.72726	-0.00238
0.72716	-0.00222
0.72701	-0.00229
0.72678	-0.00251
0.72667	-0.00239
0.72649	-0.00242
0.72628	-0.00267
0.72619	-0.00251
0.72605	-0.00251
0.72585	-0.00273
0.72569	-0.00262
0.72552	-0.0026
0.72533	-0.00276
0.72523	-0.00262
0.72502	-0.00263
0.7249	-0.00252
0.72473	-0.00259
0.72457	-0.00242
0.72445	-0.0025
0.72427	-0.00244
0.72414	-0.00243
0.72392	-0.00266
0.72376	-0.00252
0.72362	-0.00263
0.72337	-0.00288
0.72331	-0.00267
0.72317	-0.00274
0.72291	-0.00287
0.72281	-0.0027
0.72268	-0.00278
0.72244	-0.00295
0.72233	-0.00279
0.72218	-0.00285
0.72195	-0.00304
0.72181	-0.00281
0.72166	-0.0029
0.72156	-0.00272
0.72139	-0.00288
0.7212	-0.00278
0.72107	-0.00269
0.72083	-0.00296
0.72071	-0.00281
0.72056	-0.00292
0.72038	-0.00309
0.72022	-0.00291
0.72007	-0.00295
0.71985	-0.00311
0.71974	-0.00292
0.71959	-0.00291
0.71945	-0.00275
0.71925	-0.00284
0.71912	-0.00274
0.71891	-0.00277
0.71879	-0.00272
0.71868	-0.0028
0.71846	-0.00298
0.7183	-0.0029
0.71817	-0.00292
0.71798	-0.00313
0.71782	-0.00297
0.71776	-0.003
0.71749	-0.00321
0.71733	-0.00306
0.71724	-0.00309
0.71701	-0.00326
0.71688	-0.003
0.71674	-0.00317
0.71654	-0.00306
0.71641	-0.00306
0.7162	-0.00331
0.71606	-0.00314
0.71593	-0.00319
0.71572	-0.00336
0.71557	-0.00321
0.71538	-0.00331
0.71529	-0.0031
0.71513	-0.00318
0.71491	-0.00335
0.71476	-0.0032
0.7146	-0.00313
0.71445	-0.00309
0.71428	-0.00316
0.71415	-0.00301
0.71399	-0.00315
0.71378	-0.00331
0.71365	-0.00319
0.71352	-0.00323
0.71332	-0.00342
0.71315	-0.00333
0.71303	-0.00337
0.71285	-0.00356
0.71266	-0.0034
0.71255	-0.00343
0.71231	-0.00366
0.71224	-0.00343
0.7121	-0.00347
0.71194	-0.00333
0.71177	-0.00339
0.71154	-0.00361
0.7114	-0.00338
0.71127	-0.00346
0.7111	-0.0033
0.71094	-0.00343
0.71078	-0.00325
0.71066	-0.00327
0.71042	-0.00347
0.7103	-0.00343
0.71018	-0.00354
0.70995	-0.00365
0.70984	-0.00351
0.70965	-0.00353
0.70946	-0.00377
0.70931	-0.0036
0.70924	-0.00365
0.70897	-0.00378
0.70889	-0.00365
0.70868	-0.00371
0.70852	-0.0035
0.70841	-0.00359
0.7082	-0.00348
0.70802	-0.0036
0.70785	-0.00386
0.70776	-0.00354
0.70762	-0.0036
0.70742	-0.00352
0.70723	-0.00359
0.7071	-0.00375
0.70695	-0.00361
0.70683	-0.00359
0.70655	-0.00387
0.70646	-0.00372
0.70633	-0.00372
0.70612	-0.00387
0.70598	-0.00372
0.70584	-0.00376
0.70567	-0.00352
0.70551	-0.00367
0.70531	-0.00358
0.70517	-0.00367
0.70496	-0.00383
0.70478	-0.00368
0.70472	-0.00378
0.70449	-0.00399
0.70436	-0.00378
0.70426	-0.00381
0.70399	-0.00398
0.70394	-0.00385
0.70372	-0.00388
0.70353	-0.00369
0.70342	-0.00376
0.70327	-0.00374
0.70311	-0.00377
0.70289	-0.00397
0.70275	-0.00375
0.70262	-0.00386
0.70246	-0.00374
0.70231	-0.00379
0.70209	-0.00399
0.70193	-0.00389
0.70183	-0.00402
0.70157	-0.00408
0.70141	-0.00429
0.70128	-0.00401
0.70121	-0.00406
0.70104	-0.00399
0.70084	-0.00404
0.70071	-0.00386
0.70053	-0.00391
0.70035	-0.00384
0.70022	-0.0039
0.69997	-0.0041
0.6999	-0.00397
0.69979	-0.004
0.69952	-0.0043
0.6994	-0.00411
0.69929	-0.00415
0.69903	-0.00428
0.69894	-0.00416
0.69878	-0.00414
0.69856	-0.00434
0.69844	-0.00412
0.6983	-0.00415
0.69811	-0.00409
0.69797	-0.00414
0.69784	-0.00399
0.69764	-0.00409
0.69746	-0.00422
0.69733	-0.00405
0.69717	-0.00414
0.69708	-0.00399
0.69688	-0.00415
0.69662	-0.00436
0.6965	-0.0041
0.6964	-0.00418
0.69612	-0.00435
0.69603	-0.00423
0.69586	-0.00429
0.69573	-0.00442
0.69557	-0.00421
0.69541	-0.00431
0.69524	-0.00418
0.69507	-0.00422
0.69488	-0.00412
0.69473	-0.0042
0.69456	-0.00447
0.69442	-0.00423
0.69432	-0.00432
0.69408	-0.00447
0.69401	-0.00434
0.69382	-0.00432
0.69358	-0.00447
0.69349	-0.00434
0.69332	-0.00437
0.69316	-0.00426
0.69307	-0.00429
0.69279	-0.00417
0.69273	-0.00421
0.69258	-0.00405
0.69241	-0.00414
0.69228	-0.00405
0.69215	-0.00409
0.69188	-0.00434
0.69172	-0.00422
0.69162	-0.00427
0.69141	-0.00442
0.69129	-0.00435
0.69114	-0.00438
0.69092	-0.00457
0.69078	-0.00439
0.69067	-0.0044
0.69044	-0.00455
0.69026	-0.00441
0.69018	-0.00433
0.69002	-0.00434
0.6898	-0.0044
0.68959	-0.0046
0.6895	-0.00447
0.68936	-0.0045
0.68918	-0.0046
0.68906	-0.00446
0.68889	-0.00451
0.68873	-0.00437
0.68856	-0.00445
0.6884	-0.00432
0.68826	-0.00435
0.68805	-0.00456
0.68793	-0.0043
0.68774	-0.0045
0.68762	-0.00436
0.68749	-0.0044
0.68724	-0.0046
0.68714	-0.00447
0.68697	-0.00452
0.68675	-0.00477
0.68662	-0.00461
0.68649	-0.00465
0.68627	-0.00485
0.68615	-0.00472
0.68606	-0.00472
0.68579	-0.00493
0.68565	-0.00479
0.68554	-0.00471
0.68538	-0.00486
0.68515	-0.00477
0.68498	-0.0048
0.68488	-0.00458
0.68468	-0.00468
0.68453	-0.00453
0.68437	-0.00462
0.6842	-0.00454
0.68406	-0.00454
0.68387	-0.00478
0.68369	-0.00466
0.68359	-0.00475
0.68334	-0.00492
0.68326	-0.00466
0.6831	-0.00474
0.68296	-0.00463
0.68278	-0.00466
0.68266	-0.00451
0.68247	-0.00464
0.68227	-0.0045
0.68217	-0.00462
0.68191	-0.00479
0.68181	-0.00459
0.68169	-0.00469
0.68147	-0.00488
0.68134	-0.00489
0.68123	-0.00485
0.68105	-0.0049
0.6809	-0.0048
0.68073	-0.00488
0.68045	-0.00506
0.6804	-0.00492
0.68021	-0.00493
0.68003	-0.00507
0.67988	-0.0049
0.67975	-0.0049
0.67956	-0.00475
0.67947	-0.00474
0.67931	-0.00466
0.6791	-0.00473
0.67897	-0.00458
0.6788	-0.0047
0.67869	-0.00457
0.67848	-0.00469
0.67824	-0.00489
0.67811	-0.00477
0.67799	-0.00488
0.6778	-0.00501
0.67761	-0.00519
0.67749	-0.00503
0.67737	-0.005
0.67715	-0.00521
0.67699	-0.00502
0.67685	-0.00493
0.67676	-0.00484
0.67652	-0.00499
0.67637	-0.00483
0.67626	-0.00489
0.67608	-0.00478
0.6759	-0.0048
0.6757	-0.00503
0.67557	-0.00487
0.67546	-0.0049
0.67519	-0.00511
0.67509	-0.005
0.67495	-0.00503
0.67474	-0.00517
0.67463	-0.00498
0.67444	-0.00508
0.67425	-0.00501
0.67409	-0.00501
0.6739	-0.0052
0.6738	-0.00503
0.67367	-0.00505
0.67353	-0.00495
0.67335	-0.00501
0.67317	-0.00489
0.67305	-0.00496
0.67283	-0.00518
0.67269	-0.00506
0.67254	-0.00511
0.67234	-0.00533
0.67222	-0.00511
0.6721	-0.00512
0.6718	-0.00534
0.67172	-0.00523
0.67159	-0.00517
0.67139	-0.00531
0.67123	-0.00519
0.6711	-0.00524
0.67091	-0.00511
0.6708	-0.00511
0.67061	-0.00496
0.67044	-0.00506
0.67031	-0.00498
0.67013	-0.00514
0.66992	-0.00519
0.66986	-0.00507
0.66961	-0.00519
0.66957	-0.00497
0.66941	-0.005
0.66914	-0.00528
0.66899	-0.00509
0.66891	-0.00516
0.66864	-0.00541
0.66853	-0.00518
0.66844	-0.00518
0.66824	-0.00504
0.66809	-0.00515
0.66793	-0.0051
0.66778	-0.00512
0.66756	-0.00538
0.66749	-0.00506
0.66732	-0.00518
0.66711	-0.00506
0.66695	-0.00511
0.6667	-0.00536
0.66662	-0.00516
0.66654	-0.0052
0.66622	-0.00535
0.66614	-0.00522
0.66602	-0.00522
0.6658	-0.00543
0.66566	-0.00523
0.66551	-0.00526
0.66533	-0.00516
0.66522	-0.0052
0.66505	-0.00512
0.66485	-0.00517
0.66465	-0.00533
0.66458	-0.00518
0.66443	-0.00527
0.66427	-0.00514
0.66405	-0.00522
0.66385	-0.00541
0.66372	-0.00529
0.66355	-0.00524
0.66339	-0.00538
0.66325	-0.0053
0.66312	-0.00536
0.66291	-0.0055
0.66278	-0.00536
0.66261	-0.00538
0.66249	-0.00528
0.66228	-0.00532
0.66215	-0.00519
0.66202	-0.00528
0.66172	-0.00549
0.66165	-0.0053
0.66151	-0.00539
0.66129	-0.00551
0.66116	-0.00533
0.66098	-0.0055
0.66084	-0.00527
0.66068	-0.00538
0.66057	-0.00521
0.66039	-0.00523
0.66012	-0.00551
0.66002	-0.00537
0.65992	-0.00545
0.65967	-0.00562
0.65956	-0.00548
0.65944	-0.00554
0.65922	-0.0057
0.6591	-0.00558
0.65897	-0.00565
0.65873	-0.00566
0.65863	-0.00557
0.65846	-0.00564
0.65829	-0.00547
0.65817	-0.00551
0.65799	-0.00534
0.6578	-0.00544
0.65765	-0.00534
0.6575	-0.00545
0.65729	-0.0056
0.65718	-0.00548
0.65705	-0.00551
0.6568	-0.00575
0.6567	-0.00553
0.65658	-0.00555
0.65634	-0.00571
0.65621	-0.00561
0.65602	-0.00561
0.65586	-0.00552
0.65573	-0.00558
0.65552	-0.00569
0.65543	-0.00552
0.65529	-0.0056
0.65514	-0.00542
0.65497	-0.00553
0.65476	-0.00543
0.65461	-0.00563
0.65446	-0.00566
0.65428	-0.00585
0.65414	-0.00569
0.65401	-0.00573
0.65384	-0.00557
0.65367	-0.00558
0.65355	-0.00548
0.65334	-0.00556
0.6532	-0.00543
0.65308	-0.00549
0.65285	-0.00566
0.65269	-0.00542
0.65256	-0.0056
0.6524	-0.0054
0.65229	-0.00551
0.65199	-0.00571
0.6519	-0.00555
0.65177	-0.00557
0.65157	-0.00577
0.65142	-0.00562
0.65133	-0.0057
0.65107	-0.00581
0.651	-0.00566
0.65081	-0.00575
0.65067	-0.00562
0.65045	-0.00568
0.65028	-0.00582
0.65016	-0.00556
0.65	-0.00572
0.6498	-0.00563
0.64967	-0.00563
0.64948	-0.00581
0.64935	-0.00565
0.64926	-0.00568
0.64905	-0.00555
0.64889	-0.00561
0.64872	-0.00554
0.64858	-0.00562
0.64835	-0.00583
0.64828	-0.00566
0.64807	-0.00569
0.64789	-0.00579
0.64778	-0.00572
0.6476	-0.00575
0.64748	-0.00563
0.6473	-0.00567
0.64706	-0.00588
0.64693	-0.00574
0.64683	-0.00571
0.64659	-0.00596
0.64643	-0.00582
0.64633	-0.00592
0.64615	-0.00583
0.64599	-0.00582
0.64577	-0.00595
0.64562	-0.00589
0.64554	-0.00588
0.64531	-0.006
0.64519	-0.00585
0.64504	-0.00591
0.64483	-0.00578
0.64468	-0.00581
0.64456	-0.00565
0.64438	-0.00573
0.6442	-0.00561
0.64406	-0.00569
0.64384	-0.0059
0.64372	-0.00575
0.64358	-0.00582
0.64336	-0.00605
0.64325	-0.00578
0.64318	-0.00581
0.64287	-0.00572
0.64278	-0.0058
0.64255	-0.00599
0.64241	-0.00582
0.64233	-0.00588
0.64216	-0.00575
0.642	-0.00582
0.6418	-0.00595
0.64163	-0.00581
0.64149	-0.00589
0.64136	-0.00581
0.64118	-0.00593
0.641	-0.00592
0.64087	-0.00585
0.64068	-0.00588
0.64052	-0.00605
0.6404	-0.00592
0.64025	-0.00596
0.64005	-0.00584
0.63991	-0.00584
0.63972	-0.00597
0.63956	-0.00583
0.63944	-0.0059
0.6393	-0.00578
0.6391	-0.00583
0.63898	-0.00564
0.63878	-0.00577
0.63867	-0.00563
0.63847	-0.00572
0.6383	-0.00597
0.63813	-0.00583
0.638	-0.00587
0.63779	-0.00608
0.6377	-0.00592
0.63753	-0.00593
0.63729	-0.00614
0.63718	-0.00596
0.63703	-0.00603
0.63683	-0.00606
0.63669	-0.00598
0.63655	-0.00605
0.63642	-0.00585
0.63627	-0.00595
0.63612	-0.00584
0.63598	-0.00582
0.6357	-0.00613
0.63557	-0.00599
0.63547	-0.00599
0.63521	-0.00622
0.63511	-0.00603
0.63497	-0.00606
0.63483	-0.00591
0.63463	-0.00586
0.63451	-0.00582
0.63428	-0.00596
0.63408	-0.00615
0.634	-0.00595
0.63387	-0.00603
0.63359	-0.00619
0.63352	-0.00608
0.63339	-0.00615
0.63312	-0.00632
0.63303	-0.00616
0.63289	-0.00624
0.63265	-0.0064
0.63252	-0.00621
0.63238	-0.00626
0.63229	-0.00603
0.63208	-0.00606
0.63191	-0.00599
0.63174	-0.00602
0.63156	-0.00594
0.63144	-0.00598
0.63123	-0.00623
0.6311	-0.00611
0.63097	-0.0061
0.63073	-0.00631
0.6306	-0.00614
0.63047	-0.00617
0.63036	-0.00606
0.63014	-0.00612
0.62992	-0.00622
0.62987	-0.00607
0.62965	-0.00615
0.62949	-0.00606
0.62939	-0.00609
0.62912	-0.00629
0.62903	-0.00612
0.62889	-0.00619
0.62875	-0.00603
0.62856	-0.0061
0.62835	-0.00624
0.62825	-0.00611
0.62811	-0.00621
0.62791	-0.0062
0.62779	-0.00611
0.62758	-0.00632
0.62742	-0.00612
0.6273	-0.00627
0.62712	-0.00609
0.62697	-0.0061
0.62676	-0.00634
0.62661	-0.00613
0.6265	-0.00615
0.62632	-0.00609
0.62613	-0.00605
0.62592	-0.00627
0.62582	-0.00611
0.62568	-0.00613
0.62548	-0.00609
0.62537	-0.00613
0.62512	-0.00631
0.62502	-0.00612
0.62489	-0.00621
0.62471	-0.0061
0.62454	-0.00615
0.62435	-0.00627
0.62424	-0.00614
0.62405	-0.00626
0.62381	-0.00646
0.62371	-0.00626
0.62356	-0.00625
0.62336	-0.00635
0.62323	-0.00629
0.62305	-0.00633
0.62299	-0.0062
0.62278	-0.00623
0.62262	-0.00612
0.62246	-0.00615
0.62228	-0.0061
0.62216	-0.00611
0.62197	-0.00631
0.62183	-0.00615
0.62168	-0.00629
0.62139	-0.00646
0.62127	-0.00618
0.62116	-0.00622
0.62104	-0.00615
0.62084	-0.00623
0.6207	-0.00643
0.62051	-0.00629
0.62043	-0.00629
0.62017	-0.00652
0.62007	-0.0063
0.61991	-0.00637
0.61974	-0.00624
0.6196	-0.00634
0.61937	-0.00658
0.61923	-0.00644
0.61914	-0.00638
0.61888	-0.00661
0.61874	-0.00638
0.61864	-0.00644
0.61846	-0.00623
0.61828	-0.0063
0.61814	-0.00616
0.61797	-0.00625
0.61784	-0.00616
0.61759	-0.00628
0.61746	-0.00646
0.61735	-0.00628
0.61718	-0.00628
0.61698	-0.00646
0.61688	-0.0064
0.61667	-0.00641
0.6165	-0.00654
0.61637	-0.0064
0.61624	-0.00649
0.61608	-0.00633
0.61595	-0.00637
0.61576	-0.00626
0.61565	-0.00634
0.6154	-0.00646
0.61528	-0.00635
0.61519	-0.00631
0.61491	-0.00652
0.61479	-0.00643
0.61464	-0.00658
0.6145	-0.00632
0.61431	-0.00638
0.61418	-0.0063
0.61402	-0.00634
0.61379	-0.00656
0.61366	-0.00642
0.61352	-0.00644
0.6133	-0.00657
0.61321	-0.00638
0.61303	-0.00646
0.61284	-0.0063
0.61269	-0.00638
0.6126	-0.00616
0.61246	-0.00621
0.61222	-0.00616
0.61211	-0.00628
0.61191	-0.00645
0.61184	-0.00632
0.61159	-0.00639
0.61143	-0.00653
0.61131	-0.00647
0.61118	-0.00647
0.61095	-0.00663
0.61082	-0.00652
0.61067	-0.0065
0.61038	-0.00669
0.61028	-0.0065
0.61016	-0.00656
0.61	-0.00641
0.60986	-0.00645
0.60969	-0.00632
0.60958	-0.0064
0.60943	-0.00628
0.60925	-0.00634
0.60897	-0.00657
0.60883	-0.00644
0.60874	-0.00646
0.6086	-0.00661
0.60842	-0.00654
0.60825	-0.00656
0.60804	-0.00671
0.6079	-0.00651
0.60777	-0.00664
0.60759	-0.0065
0.60744	-0.00661
0.60723	-0.00671
0.60708	-0.00656
0.60691	-0.00657
0.60678	-0.00674
0.6066	-0.00665
0.6065	-0.00666
0.60629	-0.00656
0.60613	-0.00656
0.60594	-0.00678
0.60576	-0.00666
0.60569	-0.00674
0.60549	-0.00655
0.60537	-0.00658
0.60516	-0.00644
0.60505	-0.00655
0.60482	-0.00674
0.60471	-0.00652
0.60455	-0.00657
0.60443	-0.0064
0.60425	-0.00649
0.60408	-0.00637
0.60391	-0.00649
0.60372	-0.00667
0.60359	-0.00659
0.60345	-0.00666
0.60326	-0.00674
0.60305	-0.00687
0.60291	-0.00665
0.6028	-0.00675
0.60264	-0.00661
0.60247	-0.00666
0.60235	-0.00652
0.60216	-0.00659
0.60201	-0.00651
0.60187	-0.00651
0.60161	-0.00674
0.60151	-0.00654
0.60136	-0.00674
0.60117	-0.00661
0.60106	-0.00652
0.60087	-0.00673
0.60069	-0.0066
0.60052	-0.00665
0.60038	-0.00683
0.60019	-0.00672
0.60011	-0.0067
0.59988	-0.00686
0.5997	-0.00667
0.59957	-0.00665
0.59941	-0.00654
0.59928	-0.00666
0.5991	-0.00644
0.59896	-0.00647
0.5988	-0.00644
0.59864	-0.00653
0.59846	-0.00666
0.5983	-0.00659
0.59817	-0.00666
0.59795	-0.00681
0.5978	-0.00667
0.59769	-0.00666
0.59748	-0.0069
0.59736	-0.0067
0.59717	-0.00677
0.59701	-0.00665
0.5969	-0.00658
0.59669	-0.00674
0.5965	-0.00668
0.59635	-0.00672
0.59623	-0.00656
0.59607	-0.00663
0.59592	-0.00646
0.59578	-0.00656
0.59556	-0.00653
0.5954	-0.00658
0.59526	-0.00681
0.59512	-0.00668
0.59498	-0.00671
0.59474	-0.00688
0.5946	-0.00664
0.59451	-0.00675
0.59426	-0.00694
0.59412	-0.00671
0.59396	-0.00682
0.59383	-0.00664
0.59368	-0.00669
0.59345	-0.00686
0.59333	-0.00675
0.59318	-0.0068
0.59298	-0.00705
0.59286	-0.00685
0.59267	-0.00692
0.59255	-0.00679
0.5924	-0.00685
0.59219	-0.00696
0.59206	-0.00685
0.59194	-0.00685
0.59176	-0.00663
0.59158	-0.00675
0.59144	-0.00662
0.59129	-0.00672
0.59111	-0.00657
0.59098	-0.00663
0.59072	-0.00687
0.59066	-0.00676
0.5905	-0.00673
0.59029	-0.00692
0.59015	-0.00688
0.59002	-0.00683
0.58983	-0.00704
0.58966	-0.00684
0.58956	-0.00686
0.58939	-0.00671
0.58919	-0.00682
0.58902	-0.00673
0.58892	-0.0067
0.58869	-0.00691
0.58856	-0.00671
0.5884	-0.00679
0.58828	-0.00664
0.58806	-0.00678
0.58784	-0.00706
0.58769	-0.00681
0.58764	-0.00684
0.5874	-0.00704
0.58728	-0.00689
0.58711	-0.00691
0.58689	-0.0071
0.58676	-0.00686
0.58663	-0.0069
0.58645	-0.00682
0.58633	-0.0068
0.58615	-0.00666
0.58596	-0.00678
0.58586	-0.00664
0.58567	-0.0067
0.58544	-0.00689
0.58536	-0.00673
0.58521	-0.00681
0.58499	-0.00696
0.58487	-0.00686
0.58472	-0.0069
0.58446	-0.00709
0.58437	-0.00695
0.58425	-0.00696
0.58408	-0.00686
0.58394	-0.00689
0.58373	-0.00704
0.58358	-0.00677
0.58343	-0.00688
0.58324	-0.00679
0.58312	-0.00684
0.58294	-0.00672
0.58285	-0.0068
0.58261	-0.0067
0.58247	-0.00685
0.58227	-0.00703
0.58211	-0.00718
0.58199	-0.007
0.58184	-0.00711
0.58159	-0.00726
0.58148	-0.00704
0.58135	-0.00695
0.58123	-0.00679
0.58104	-0.00696
0.58089	-0.00683
0.58071	-0.00685
0.58056	-0.0068
0.58039	-0.00682
0.58017	-0.00703
0.58	-0.00692
0.57992	-0.00697
0.5797	-0.00714
0.57957	-0.00706
0.57945	-0.00709
0.57923	-0.00726
0.57907	-0.00713
0.57896	-0.00713
0.57875	-0.00724
0.57857	-0.00708
0.57845	-0.00711
0.57833	-0.00698
0.57814	-0.00697
0.57796	-0.00689
0.5778	-0.00698
0.57766	-0.00687
0.57753	-0.00686
0.57736	-0.00703
0.57718	-0.00691
0.57706	-0.00694
0.57692	-0.00699
0.57674	-0.00702
0.57653	-0.0071
0.57648	-0.00699
0.57628	-0.00701
0.57606	-0.00721
0.57588	-0.00709
0.57571	-0.00709
0.57552	-0.00726
0.57543	-0.00712
0.57531	-0.00707
0.57515	-0.00693
0.57494	-0.00702
0.57481	-0.00687
0.57467	-0.00707
0.57451	-0.00687
0.57439	-0.00687
0.57414	-0.00718
0.57396	-0.00696
0.57389	-0.00698
0.57364	-0.00721
0.57351	-0.00706
0.57336	-0.00705
0.57313	-0.0072
0.57303	-0.00705
0.57287	-0.00707
0.57273	-0.0069
0.57255	-0.00699
0.57241	-0.00684
0.57223	-0.00693
0.57205	-0.00682
0.57198	-0.00686
0.57176	-0.00678
0.57161	-0.0069
0.57141	-0.00708
0.57135	-0.00691
0.57112	-0.00702
0.5709	-0.0072
0.57082	-0.00701
0.5707	-0.00708
0.57045	-0.00725
0.57031	-0.00709
0.57021	-0.00702
0.56999	-0.00732
0.56983	-0.00715
0.56966	-0.00719
0.56954	-0.00704
0.56939	-0.0071
0.56924	-0.00693
0.56903	-0.00703
0.56886	-0.00721
0.56871	-0.00707
0.56856	-0.00716
0.56833	-0.00735
0.56823	-0.0072
0.5681	-0.00716
0.56784	-0.00723
0.56769	-0.00719
0.56757	-0.00723
0.56745	-0.00702
0.56724	-0.00714
0.56711	-0.00697
0.567	-0.00703
0.56678	-0.00693
0.56666	-0.00705
0.56641	-0.00723
0.56633	-0.00709
0.56613	-0.00717
0.56592	-0.00736
0.56584	-0.00718
0.56569	-0.00727
0.56545	-0.00744
0.56534	-0.00721
0.56525	-0.0073
0.56504	-0.00715
0.5649	-0.00716
0.56466	-0.00738
0.5645	-0.00723
0.56438	-0.00722
0.56423	-0.00703
0.56406	-0.00712
0.56392	-0.007
0.56376	-0.0071
0.56363	-0.00708
0.56344	-0.00716
0.56324	-0.00724
0.56306	-0.00739
0.56302	-0.00723
0.56281	-0.00731
0.56266	-0.00714
0.56249	-0.00724
0.56232	-0.00701
0.56221	-0.00714
0.56199	-0.007
0.56183	-0.00706
0.56167	-0.00724
0.56153	-0.00716
0.56137	-0.00729
0.56118	-0.00741
0.56101	-0.00746
0.56089	-0.00738
0.5607	-0.00739
0.56046	-0.00756
0.56037	-0.00745
0.56023	-0.00741
0.56009	-0.00727
0.55995	-0.00725
0.55977	-0.00709
0.55956	-0.00717
0.55945	-0.007
0.55925	-0.0071
0.55909	-0.00701
0.55901	-0.00701
0.55878	-0.00697
0.55864	-0.00708
0.55843	-0.00726
0.55831	-0.00716
0.55819	-0.0072
0.55796	-0.00737
0.55782	-0.00719
0.55772	-0.00729
0.55748	-0.00745
0.55735	-0.00732
0.55722	-0.00735
0.557	-0.00748
0.55689	-0.00727
0.55671	-0.00735
0.55655	-0.00727
0.55642	-0.0073
0.55615	-0.00749
0.55606	-0.00738
0.55593	-0.00739
0.55568	-0.00755
0.55557	-0.00738
0.55548	-0.00739
0.55529	-0.00722
0.55512	-0.00733
0.55496	-0.0072
0.55481	-0.00725
0.55463	-0.00704
0.5545	-0.00718
0.55432	-0.00714
0.5542	-0.00719
0.55392	-0.0074
0.55388	-0.00718
0.55374	-0.00723
0.55346	-0.00748
0.55332	-0.00736
0.55324	-0.00738
0.55302	-0.00759
0.55289	-0.00743
0.55274	-0.00742
0.55253	-0.00768
0.55239	-0.00751
0.55228	-0.00748
0.55205	-0.00758
0.55191	-0.00743
0.55176	-0.00747
0.55158	-0.00734
0.55142	-0.00736
0.55125	-0.00723
0.55115	-0.00736
0.55092	-0.00724
0.55085	-0.00724
0.55065	-0.00747
0.55044	-0.00737
0.55034	-0.00743
0.55011	-0.00761
0.54995	-0.00744
0.54984	-0.00743
0.5497	-0.00726
0.54956	-0.00735
0.54939	-0.0072
0.54921	-0.0073
0.54907	-0.00719
0.54887	-0.00726
0.54872	-0.00744
0.54857	-0.00726
0.54845	-0.00734
0.54819	-0.00751
0.54806	-0.00737
0.54793	-0.0076
0.54767	-0.00763
0.54754	-0.00775
0.5474	-0.00758
0.54726	-0.00759
0.54712	-0.00741
0.54697	-0.00737
0.54675	-0.00731
0.54665	-0.00735
0.54648	-0.00723
0.54628	-0.0073
0.54612	-0.00717
0.54597	-0.00726
0.54581	-0.00715
0.54565	-0.00719
0.54545	-0.00739
0.5453	-0.00729
0.54519	-0.00735
0.54495	-0.00749
0.54486	-0.00737
0.54469	-0.0074
0.54449	-0.00762
0.54436	-0.00748
0.54422	-0.00755
0.54401	-0.00768
0.54388	-0.00753
0.54373	-0.00754
0.54362	-0.00738
0.54342	-0.00739
0.54331	-0.00732
0.54306	-0.00737
0.54298	-0.00723
0.54278	-0.00736
0.54253	-0.00753
0.54246	-0.00738
0.54229	-0.00742
0.54211	-0.00761
0.54196	-0.0075
0.54183	-0.00752
0.54163	-0.00773
0.54151	-0.00752
0.54135	-0.00747
0.5412	-0.00737
0.54101	-0.0075
0.5409	-0.00738
0.54073	-0.0074
0.54049	-0.00758
0.54038	-0.00747
0.54022	-0.00755
0.54	-0.00774
0.5399	-0.00755
0.53975	-0.00757
0.53959	-0.00747
0.53942	-0.00751
0.53923	-0.00769
0.53913	-0.00759
0.53894	-0.00764
0.53877	-0.00776
0.53864	-0.00761
0.53847	-0.00766
0.53835	-0.00747
0.53815	-0.00756
0.53802	-0.00745
0.53785	-0.0075
0.53761	-0.0077
0.5375	-0.00754
0.53745	-0.00754
0.53727	-0.00743
0.53705	-0.00749
0.5369	-0.00751
0.53677	-0.00746
0.53654	-0.00762
0.53639	-0.0075
0.53631	-0.00759
0.53604	-0.00776
0.53595	-0.00753
0.53582	-0.00761
0.53563	-0.00746
0.53546	-0.00759
0.53521	-0.00776
0.53517	-0.00756
0.53502	-0.00759
0.53475	-0.00778
0.53464	-0.00779
0.53448	-0.00772
0.53434	-0.00782
0.53417	-0.00768
0.53403	-0.00775
0.53384	-0.0076
0.53366	-0.00763
0.53353	-0.0075
0.5334	-0.00752
0.53322	-0.00739
0.53307	-0.00742
0.53285	-0.00735
0.53278	-0.00736
0.53258	-0.00756
0.53239	-0.00741
0.53228	-0.00749
0.53209	-0.00743
0.53196	-0.00747
0.53171	-0.00766
0.53164	-0.00758
0.53147	-0.00768
0.53131	-0.00783
0.53104	-0.00797
0.53101	-0.00776
0.53078	-0.00778
0.53067	-0.00767
0.53051	-0.00768
0.53025	-0.00786
0.53015	-0.00765
0.52997	-0.00776
0.52987	-0.00764
0.52966	-0.00766
0.52957	-0.00747
0.52935	-0.00753
0.52926	-0.00742
0.52903	-0.00757
0.52886	-0.00771
0.52872	-0.00757
0.52858	-0.00765
0.52835	-0.00784
0.5282	-0.0077
0.52809	-0.00768
0.52786	-0.00774
0.52774	-0.00772
0.52755	-0.00775
0.52746	-0.00758
0.52726	-0.00766
0.52713	-0.00753
0.52699	-0.00756
0.52672	-0.00779
0.52658	-0.00764
0.52651	-0.00766
0.52623	-0.0079
0.52615	-0.00773
0.526	-0.0078
0.52582	-0.00771
0.52566	-0.0078
0.52544	-0.00798
0.52536	-0.00779
0.52518	-0.00779
0.52494	-0.00798
0.52485	-0.00771
0.52477	-0.00781
0.52452	-0.00768
0.52439	-0.00768
0.52423	-0.00759
0.52407	-0.00767
0.52392	-0.00752
0.52382	-0.0076
0.52356	-0.00783
0.52342	-0.00772
0.52335	-0.00764
0.5231	-0.0079
0.52296	-0.00773
0.52283	-0.00781
0.52263	-0.00772
0.52249	-0.00771
0.52229	-0.00788
0.52213	-0.00769
0.52201	-0.00773
0.52184	-0.00763
0.52174	-0.00765
0.52141	-0.00787
0.52134	-0.00784
0.52115	-0.00784
0.521	-0.00796
0.52086	-0.00779
0.5207	-0.00783
0.52052	-0.00775
0.52038	-0.00775
0.52019	-0.00792
0.52007	-0.00776
0.51991	-0.00777
0.51978	-0.00763
0.5196	-0.00765
0.51941	-0.00755
0.51927	-0.00763
0.51909	-0.0075
0.51899	-0.0075
0.51881	-0.00754
0.51865	-0.00763
0.51844	-0.00779
0.5183	-0.00794
0.51817	-0.0078
0.51799	-0.00787
0.51779	-0.00803
0.51762	-0.00784
0.51755	-0.00787
0.51734	-0.00775
0.51719	-0.00779
0.51698	-0.00795
0.51685	-0.00775
0.51668	-0.00785
0.51649	-0.00778
0.51638	-0.00778
0.5162	-0.00795
0.51608	-0.00781
0.51592	-0.00782
0.51577	-0.0077
0.51557	-0.00778
0.51543	-0.00768
0.51532	-0.00775
0.51508	-0.00796
0.51497	-0.00781
0.51477	-0.00786
0.51456	-0.00789
0.51445	-0.00783
0.51428	-0.00793
0.51418	-0.00771
0.51395	-0.00789
0.51382	-0.00775
0.51368	-0.00777
0.51344	-0.00795
0.51335	-0.00776
0.51321	-0.00785
0.51302	-0.00812
0.51289	-0.00796
0.51274	-0.00795
0.51252	-0.00812
0.51242	-0.00804
0.51223	-0.00807
0.51202	-0.00819
0.51194	-0.00801
0.51178	-0.008
0.51159	-0.0079
0.51145	-0.00797
0.51125	-0.00784
0.51113	-0.00786
0.51087	-0.00806
0.51075	-0.0079
0.51064	-0.00788
0.51049	-0.00781
0.51031	-0.00793
0.51012	-0.00785
0.50997	-0.0078
0.50981	-0.00796
0.50967	-0.00784
0.5095	-0.00795
0.50931	-0.00806
0.50919	-0.00795
0.50902	-0.00798
0.50883	-0.00813
0.5087	-0.00797
0.50855	-0.00799
0.50836	-0.00791
0.50825	-0.00799
0.5081	-0.00786
0.50789	-0.00804
0.5077	-0.0081
0.50762	-0.00791
0.50742	-0.00796
0.50725	-0.00782
0.50712	-0.00785
0.50697	-0.00775
0.50679	-0.0078
0.50659	-0.00802
0.50645	-0.00785
0.50634	-0.00795
0.50609	-0.00808
0.50595	-0.00795
0.50581	-0.00796
0.5056	-0.00809
0.50548	-0.00803
0.50531	-0.00805
0.50518	-0.00789
0.50505	-0.00795
0.5049	-0.00785
0.50467	-0.00786
0.50449	-0.00808
0.50439	-0.0079
0.50422	-0.00798
0.50404	-0.00786
0.5039	-0.00797
0.50367	-0.00811
0.50355	-0.0079
0.50344	-0.00794
0.50323	-0.00788
0.50313	-0.00794
0.50285	-0.00812
0.50279	-0.00793
0.5026	-0.00797
0.50239	-0.00817
0.50229	-0.00801
0.50213	-0.00805
0.50199	-0.00794
0.50182	-0.00801
0.50153	-0.00817
0.50151	-0.00793
0.50133	-0.00793
0.50112	-0.00783
0.50101	-0.00799
0.50087	-0.00778
0.50073	-0.00784
0.50052	-0.00782
0.50035	-0.00785
0.50019	-0.00811
0.50002	-0.00792
0.49991	-0.00796
0.49967	-0.00818
0.49958	-0.00814
0.49949	-0.00812
0.49924	-0.00831
0.49912	-0.00813
0.49895	-0.0082
0.49874	-0.00828
0.49866	-0.00814
0.49849	-0.00815
0.49826	-0.00804
0.49815	-0.00811
0.49789	-0.00829
0.49776	-0.00809
0.4977	-0.00812
0.49752	-0.00798
0.49733	-0.00802
0.49719	-0.00783
0.49707	-0.008
0.49685	-0.00793
0.49671	-0.00798
0.4965	-0.00814
0.4964	-0.00796
0.49624	-0.00808
0.49604	-0.00819
0.49594	-0.00807
0.49573	-0.00813
0.49552	-0.00831
0.49538	-0.00809
0.49529	-0.00814
0.49509	-0.008
0.49492	-0.00804
0.4948	-0.00797
0.49464	-0.00811
0.49447	-0.00822
0.4943	-0.00808
0.49417	-0.00816
0.49397	-0.00826
0.49377	-0.00814
0.49364	-0.00818
0.49344	-0.0083
0.49336	-0.00811
0.49314	-0.0082
0.49303	-0.00807
0.49287	-0.00808
0.49275	-0.0079
0.49257	-0.00793
0.4924	-0.00788
0.49223	-0.00797
0.49207	-0.00788
0.49193	-0.00797
0.4917	-0.00815
0.49159	-0.00806
0.49149	-0.00805
0.49128	-0.00823
0.4911	-0.00807
0.49097	-0.00813
0.4908	-0.00831
0.49064	-0.00819
0.49052	-0.00817
0.49023	-0.0084
0.49009	-0.00813
0.48996	-0.00822
0.48982	-0.00809
0.48962	-0.00815
0.48945	-0.00802
0.48933	-0.00807
0.48912	-0.00825
0.48902	-0.00813
0.48891	-0.00818
0.48869	-0.00807
0.48852	-0.00812
0.48832	-0.00832
0.48819	-0.00813
0.48806	-0.00819
0.48786	-0.00826
0.48772	-0.00823
0.48754	-0.00827
0.48744	-0.00808
0.48725	-0.00816
0.48706	-0.00809
0.48695	-0.00809
0.48672	-0.0083
0.48659	-0.00813
0.48648	-0.0082
0.48626	-0.00841
0.48615	-0.00825
0.48606	-0.00829
0.4858	-0.00849
0.48565	-0.00836
0.4855	-0.00832
0.48534	-0.00848
0.48517	-0.00832
0.48505	-0.00831
0.48487	-0.00812
0.4847	-0.00819
0.48449	-0.00812
0.48438	-0.00818
0.48421	-0.00809
0.48407	-0.0081
0.48392	-0.00801
0.48374	-0.00811
0.48353	-0.00835
0.48348	-0.0082
0.48334	-0.00819
0.48308	-0.00837
0.48294	-0.00822
0.48277	-0.00829
0.48265	-0.00814
0.48249	-0.00825
0.48228	-0.00843
0.48216	-0.00821
0.48201	-0.00824
0.48186	-0.00813
0.48169	-0.00819
0.48145	-0.00839
0.48131	-0.00827
0.4812	-0.00833
0.48095	-0.0084
0.48084	-0.00838
0.4807	-0.00834
0.4805	-0.00853
[truncated: 18,003 more rows]

## Sheet: 1.6 V s-1
E /V vs. SCE	i / mA
0.80024	0.04476
0.79998	0.04249
0.7997	0.03837
0.79936	0.03504
0.79908	0.03088
0.79877	0.02751
0.79842	0.02366
0.79807	0.02117
0.79774	0.01844
0.79742	0.0171
0.79708	0.01551
0.79672	0.01477
0.79639	0.01437
0.79605	0.01432
0.79576	0.0145
0.79548	0.01499
0.79513	0.0153
0.79474	0.01572
0.79448	0.01624
0.79411	0.01637
0.79384	0.01679
0.79354	0.01676
0.79323	0.01701
0.79288	0.01639
0.79263	0.01676
0.79224	0.01587
0.79192	0.01605
0.79162	0.0151
0.79127	0.01506
0.79096	0.0142
0.79062	0.01412
0.7903	0.0133
0.79001	0.01335
0.78966	0.01258
0.78932	0.01259
0.78909	0.01224
0.78877	0.0123
0.78844	0.01196
0.78815	0.01201
0.78778	0.01153
0.78751	0.01153
0.78716	0.0112
0.78674	0.01077
0.78656	0.01083
0.78616	0.01053
0.78591	0.01056
0.78551	0.01014
0.7852	0.01023
0.78494	0.00978
0.7846	0.0099
0.78429	0.00942
0.78394	0.00948
0.78363	0.00907
0.78332	0.00912
0.78296	0.00855
0.78267	0.00884
0.78238	0.00837
0.782	0.0084
0.78168	0.00802
0.78141	0.00804
0.781	0.00772
0.78078	0.00775
0.78041	0.0074
0.78008	0.00738
0.77978	0.00712
0.77947	0.00718
0.77913	0.00681
0.77881	0.00685
0.77847	0.00646
0.77813	0.00644
0.77785	0.00617
0.77753	0.00622
0.7772	0.00585
0.77685	0.00589
0.77647	0.00554
0.77624	0.00561
0.7759	0.00523
0.77554	0.00529
0.77521	0.00498
0.77489	0.00506
0.77466	0.00505
0.77428	0.00477
0.77399	0.00488
0.7737	0.0048
0.77338	0.00482
0.77297	0.00443
0.77274	0.00453
0.77237	0.00411
0.77207	0.00414
0.77173	0.00374
0.77144	0.0038
0.77109	0.00343
0.77081	0.00351
0.77041	0.00317
0.77014	0.00325
0.76977	0.00298
0.76949	0.00308
0.76923	0.00312
0.76892	0.00319
0.76855	0.00275
0.76821	0.00283
0.76792	0.00241
0.76756	0.00248
0.76724	0.00213
0.76694	0.00219
0.76674	0.00227
0.76629	0.00191
0.76599	0.00196
0.76574	0.00204
0.76541	0.00165
0.76504	0.00165
0.7648	0.00183
0.76442	0.00145
0.76407	0.00149
0.76381	0.00152
0.7634	0.00109
0.76314	0.00119
0.76277	0.00087558
0.76246	0.000925649
0.76219	0.000989094
0.76181	0.000662695
0.7615	0.000711617
0.76126	0.000813664
0.76085	0.000343558
0.7605	0.000407003
0.76019	8.6337e-05
0.75987	0.000163541
0.75964	0.00026062
0.75932	0.000246479
0.7589	-5.50771e-05
0.75858	5.80542e-05
0.7584	0.000110033
0.75809	0.00012685
0.75762	-0.000318413
0.75732	-0.000219805
0.757	-0.000539707
0.75669	-0.000485817
0.75637	-0.000893624
0.75603	-0.000739215
0.75573	-0.000984206
0.75547	-0.000580602
0.75514	-0.000886363
0.75481	-0.00091885
0.7545	-0.000876425
0.75408	-0.00116
0.75379	-0.00109
0.75356	-0.000968536
0.75323	-0.00101
0.75295	-0.000902415
0.75251	-0.00135
0.75222	-0.00137
0.75187	-0.0016
0.7516	-0.00149
0.75123	-0.00191
0.75092	-0.00181
0.7506	-0.00211
0.75028	-0.00206
0.75	-0.00201
0.74972	-0.00184
0.74938	-0.00178
0.74905	-0.00176
0.74873	-0.00175
0.74836	-0.00209
0.74804	-0.00213
0.7477	-0.00248
0.74742	-0.00232
0.74708	-0.00271
0.74679	-0.0026
0.74653	-0.00252
0.74614	-0.00282
0.74577	-0.00282
0.74555	-0.00271
0.74529	-0.0026
0.74483	-0.00299
0.7445	-0.00299
0.74429	-0.00286
0.74391	-0.00328
0.74358	-0.00315
0.74333	-0.00304
0.74298	-0.00287
0.74268	-0.003
0.7423	-0.00292
0.74199	-0.00325
0.74166	-0.00329
0.74129	-0.0036
0.74098	-0.00355
0.74069	-0.00384
0.74032	-0.00381
0.74014	-0.00372
0.73967	-0.004
0.73937	-0.00393
0.73911	-0.00386
0.73877	-0.0038
0.73846	-0.00415
0.73812	-0.00408
0.73785	-0.00402
0.73745	-0.0044
0.73712	-0.00425
0.7369	-0.00412
0.73659	-0.00402
0.73627	-0.00401
0.73595	-0.00397
0.7355	-0.00445
0.73524	-0.00436
0.7349	-0.00464
0.7346	-0.00459
0.73435	-0.00452
0.73393	-0.00493
0.73361	-0.00476
0.73326	-0.00506
0.7331	-0.00456
0.73272	-0.00489
0.73238	-0.00481
0.73208	-0.00472
0.7318	-0.00462
0.73146	-0.00466
0.73118	-0.00459
0.73077	-0.005
0.73048	-0.0049
0.73017	-0.00528
0.72982	-0.00525
0.72952	-0.00563
0.72918	-0.00545
0.72887	-0.00572
0.72851	-0.00566
0.72828	-0.00558
0.72795	-0.00542
0.72764	-0.00529
0.72734	-0.00526
0.72703	-0.00518
0.72669	-0.00518
0.72639	-0.0051
0.72602	-0.00552
0.72569	-0.00548
0.72533	-0.00582
0.72506	-0.00567
0.72467	-0.00605
0.72451	-0.00556
0.72412	-0.00593
0.72374	-0.00585
0.72342	-0.0062
0.72313	-0.00611
0.7228	-0.00604
0.7225	-0.00603
0.72209	-0.00627
0.72179	-0.00622
0.72155	-0.00611
0.72124	-0.00602
0.72089	-0.00586
0.72051	-0.00636
0.72028	-0.00584
0.71988	-0.00662
0.71954	-0.00612
0.71927	-0.00649
0.71893	-0.00642
0.71862	-0.00673
0.71826	-0.00659
0.71805	-0.00657
0.71773	-0.00646
0.71739	-0.00644
0.717	-0.00684
0.71667	-0.00673
0.71634	-0.00691
0.71601	-0.00694
0.71577	-0.00686
0.71547	-0.00674
0.71516	-0.00664
0.71477	-0.00668
0.71448	-0.00655
0.71413	-0.00688
0.71381	-0.00691
0.71354	-0.00692
0.71317	-0.00717
0.71282	-0.00711
0.71251	-0.00744
0.71218	-0.00732
0.71194	-0.00729
0.71167	-0.00714
0.71121	-0.00744
0.71085	-0.00743
0.71065	-0.00727
0.71033	-0.00719
0.70999	-0.00719
0.70967	-0.00712
0.70932	-0.0075
0.70895	-0.00741
0.70862	-0.00774
0.70832	-0.00762
0.70809	-0.00755
0.70779	-0.00743
0.70747	-0.00743
0.70713	-0.00735
0.70677	-0.00763
0.70644	-0.00765
0.70618	-0.00749
0.7058	-0.00785
0.70548	-0.00777
0.70523	-0.00767
0.70487	-0.00768
0.70458	-0.00757
0.70418	-0.00792
0.70383	-0.00786
0.70361	-0.00774
0.70318	-0.00814
0.70287	-0.00816
0.70269	-0.00787
0.7023	-0.0082
0.70198	-0.00779
0.70165	-0.00804
0.70127	-0.00804
0.70107	-0.00796
0.70076	-0.00776
0.70033	-0.00811
0.7001	-0.00767
0.69976	-0.00806
0.69941	-0.00794
0.69906	-0.00829
0.69872	-0.00827
0.69851	-0.00808
0.69808	-0.0085
0.69781	-0.00807
0.69751	-0.00833
0.69716	-0.00823
0.69685	-0.00823
0.69659	-0.00819
0.69619	-0.00846
0.69591	-0.00836
0.69563	-0.00829
0.6953	-0.00822
0.69489	-0.00862
0.69457	-0.00857
0.69431	-0.00883
0.69393	-0.0086
0.69372	-0.00862
0.69336	-0.00857
0.69302	-0.00844
0.69275	-0.00837
0.69247	-0.00833
0.69204	-0.0087
0.69171	-0.00867
0.6915	-0.00857
0.69112	-0.00885
0.69077	-0.00881
0.69048	-0.00873
0.69019	-0.0087
0.68978	-0.00891
0.68949	-0.00875
0.68922	-0.0089
0.68886	-0.0087
0.6885	-0.00908
0.68829	-0.00856
0.68799	-0.0089
0.68758	-0.00884
0.68736	-0.0088
0.68688	-0.00916
0.68662	-0.00909
0.6864	-0.009
0.68599	-0.00934
0.68564	-0.00927
0.6854	-0.00915
0.68507	-0.00916
0.68475	-0.009
0.68431	-0.00939
0.684	-0.00931
0.68366	-0.00962
0.68339	-0.00941
0.68316	-0.00933
0.68276	-0.0093
0.68246	-0.00924
0.68217	-0.00915
0.68189	-0.00908
0.68153	-0.00896
0.68118	-0.00936
0.6808	-0.00939
0.68056	-0.00932
0.68019	-0.00962
0.6799	-0.00948
0.67957	-0.00985
0.6793	-0.00934
0.67896	-0.00964
0.67856	-0.00962
0.67831	-0.0095
0.67793	-0.0098
0.6776	-0.00971
0.67734	-0.00951
0.67702	-0.00951
0.6767	-0.00947
0.67646	-0.00956
0.67608	-0.00942
0.67573	-0.00971
0.67537	-0.00968
0.67514	-0.00954
0.67477	-0.00988
0.67441	-0.00987
0.67416	-0.00972
0.67381	-0.01004
0.6735	-0.00993
0.67323	-0.00976
0.67293	-0.00964
0.67254	-0.00963
0.67224	-0.00951
0.67195	-0.00951
0.67162	-0.0095
0.67123	-0.00987
0.67093	-0.0098
0.67063	-0.01017
0.67024	-0.01007
0.66993	-0.01032
0.66962	-0.01027
0.66934	-0.01012
0.66903	-0.00998
0.6687	-0.00996
0.66838	-0.00993
0.66809	-0.00989
0.6678	-0.00967
0.66741	-0.00999
0.66712	-0.00963
0.66681	-0.01008
0.66643	-0.01
0.66615	-0.01028
0.6658	-0.0102
0.66541	-0.01053
0.66514	-0.01038
0.66487	-0.01032
0.6646	-0.01023
0.66428	-0.01009
0.66391	-0.01009
0.6636	-0.00993
0.66327	-0.0103
0.66288	-0.01014
0.66264	-0.0102
0.66232	-0.01009
0.66194	-0.01048
0.6616	-0.01041
0.66135	-0.01027
0.66101	-0.01064
0.66064	-0.01053
0.66044	-0.01044
0.66009	-0.01037
0.65982	-0.01032
0.65948	-0.01027
0.65904	-0.01068
0.6587	-0.01051
0.65844	-0.01085
0.65812	-0.01073
0.65789	-0.01064
0.65756	-0.01056
0.65718	-0.01045
0.65686	-0.01039
0.65658	-0.01029
0.65614	-0.01065
0.65585	-0.01062
0.65565	-0.01044
0.65524	-0.01081
0.655	-0.01036
0.65467	-0.0107
0.65427	-0.01064
0.65401	-0.01065
0.65365	-0.01082
0.65332	-0.01082
0.65304	-0.01076
0.65276	-0.01068
0.65237	-0.01091
0.65202	-0.01086
0.65175	-0.01074
0.65148	-0.01069
0.65114	-0.01063
0.65086	-0.01045
0.65046	-0.01089
0.65017	-0.01044
0.64989	-0.01084
0.64951	-0.01083
0.64919	-0.01103
0.6489	-0.01099
0.64863	-0.01083
0.64822	-0.01116
0.64787	-0.01102
0.64764	-0.01094
0.64729	-0.01084
0.64701	-0.01075
0.64667	-0.01073
0.64633	-0.01069
0.64594	-0.01101
0.64562	-0.01093
0.64538	-0.01083
0.645	-0.01111
0.64467	-0.01112
0.64442	-0.01101
0.64409	-0.01097
0.64378	-0.01087
0.64342	-0.01119
0.64307	-0.01112
0.64285	-0.011
0.64251	-0.01095
0.6422	-0.01085
0.64181	-0.01126
0.64143	-0.01119
0.64118	-0.01149
0.64082	-0.0113
0.64058	-0.01115
0.64029	-0.01116
0.63993	-0.01107
0.63963	-0.01093
0.63936	-0.01094
0.63894	-0.01091
0.63862	-0.01119
0.63828	-0.0112
0.63805	-0.01112
0.63766	-0.01147
0.63735	-0.01133
0.63708	-0.01129
0.63676	-0.0112
0.63634	-0.01142
0.63602	-0.01136
0.63581	-0.01133
0.63546	-0.01121
0.63516	-0.01113
0.63485	-0.01105
0.63445	-0.01151
0.63409	-0.01146
0.63377	-0.01179
0.63345	-0.01163
0.63322	-0.01157
0.63292	-0.0115
0.63259	-0.01136
0.63225	-0.0117
0.63185	-0.01167
0.63161	-0.01149
0.6313	-0.01145
0.63102	-0.01136
0.63071	-0.01131
0.63026	-0.01163
0.62995	-0.01152
0.62965	-0.01154
0.62939	-0.01137
0.62901	-0.01176
0.62866	-0.01167
0.62842	-0.01161
0.62814	-0.01153
0.62774	-0.01182
0.62739	-0.01184
0.62714	-0.0116
0.62674	-0.01199
0.62648	-0.01149
0.62615	-0.01183
0.62579	-0.0117
0.62554	-0.01165
0.62517	-0.01154
0.62489	-0.01145
0.62462	-0.01143
0.62426	-0.01134
0.6239	-0.0117
0.62354	-0.01168
0.6232	-0.01209
0.6229	-0.01201
0.6226	-0.01217
0.62223	-0.01209
0.622	-0.01196
0.62166	-0.01191
0.6213	-0.01183
0.62102	-0.01173
0.62072	-0.01163
0.6204	-0.01159
0.6201	-0.01149
0.61973	-0.01179
0.61938	-0.01177
0.61912	-0.01172
0.61882	-0.01166
0.61844	-0.01198
0.61811	-0.01188
0.61786	-0.01182
0.61747	-0.01176
0.61719	-0.01211
0.61684	-0.01201
0.61664	-0.01191
0.61622	-0.01224
0.61592	-0.01215
0.61558	-0.01205
0.61535	-0.01198
0.61502	-0.01188
0.61471	-0.01186
0.61443	-0.01174
0.61401	-0.01205
0.61366	-0.01205
0.6134	-0.01194
0.61301	-0.01227
0.61268	-0.0122
0.61241	-0.01208
0.61213	-0.01198
0.61179	-0.01193
0.61149	-0.01189
0.61109	-0.01223
0.61077	-0.01211
0.61046	-0.01244
0.6101	-0.01239
0.60986	-0.0121
0.60959	-0.01205
0.60926	-0.01203
0.60893	-0.01198
0.60855	-0.01193
0.6083	-0.01185
0.60784	-0.01227
0.60756	-0.01218
0.60726	-0.0125
0.6069	-0.01242
0.60662	-0.01241
0.60638	-0.01221
0.60594	-0.01254
0.60572	-0.01202
0.60539	-0.01245
0.60499	-0.01237
0.60468	-0.01263
0.60435	-0.01253
0.6041	-0.01232
0.60381	-0.01229
0.6034	-0.01221
0.60314	-0.01213
0.60284	-0.01209
0.60251	-0.01206
0.60217	-0.01199
0.60182	-0.0124
0.60147	-0.01234
0.60113	-0.01267
0.60083	-0.0126
0.60049	-0.01293
0.60017	-0.01268
0.59999	-0.01252
0.5996	-0.01248
0.59927	-0.01238
0.59902	-0.01226
0.59861	-0.0123
0.59831	-0.01222
0.598	-0.01213
0.59761	-0.01245
0.59733	-0.01241
0.59703	-0.01234
0.59676	-0.01223
0.59638	-0.0128
0.59603	-0.01254
0.59572	-0.01281
0.59533	-0.01281
0.59513	-0.01266
0.59481	-0.0126
0.59453	-0.01238
0.59417	-0.01237
0.59381	-0.01234
0.59354	-0.01228
0.59311	-0.01261
0.59281	-0.01249
0.59262	-0.01244
0.59229	-0.01234
0.59184	-0.01266
0.59155	-0.01259
0.59128	-0.01251
0.59098	-0.01247
0.59067	-0.01246
0.59025	-0.01274
0.58995	-0.01264
0.58972	-0.01255
0.5894	-0.01252
0.589	-0.01287
0.5887	-0.01276
0.58843	-0.01265
0.58807	-0.01297
0.58771	-0.01285
0.58745	-0.01265
0.58718	-0.01262
0.58677	-0.01261
0.58645	-0.01256
0.5862	-0.01246
0.58581	-0.01281
0.58548	-0.01274
0.58523	-0.01265
0.58488	-0.0126
0.58447	-0.01291
0.5842	-0.01287
0.58393	-0.01277
0.58356	-0.01319
0.58324	-0.01301
0.58299	-0.01279
0.58267	-0.01279
0.58235	-0.01273
0.58201	-0.01269
0.58172	-0.0126
0.58132	-0.01296
0.58099	-0.01289
0.58072	-0.01285
0.58034	-0.0132
0.58006	-0.013
0.57981	-0.01297
0.57951	-0.01288
0.57918	-0.01282
0.57876	-0.01317
0.57847	-0.01315
0.57822	-0.01299
0.57781	-0.01334
0.57743	-0.01321
0.57725	-0.01309
0.57689	-0.01301
0.57658	-0.01291
0.57629	-0.01287
0.57595	-0.01284
0.57559	-0.01317
0.57527	-0.01303
0.57502	-0.01299
0.57471	-0.0129
0.57427	-0.01324
0.57394	-0.01322
0.57375	-0.01303
0.57331	-0.01338
0.57306	-0.01291
0.57275	-0.01323
0.57241	-0.01314
0.57212	-0.01301
0.5718	-0.01302
0.57148	-0.01287
0.5711	-0.01323
0.57075	-0.01312
0.57053	-0.01307
0.57022	-0.01303
0.5698	-0.01343
0.56947	-0.01342
0.56919	-0.01353
0.56888	-0.01344
0.56861	-0.01329
0.56822	-0.01327
0.5679	-0.01317
0.56762	-0.01311
0.56732	-0.01295
0.56705	-0.01292
0.56665	-0.01284
0.56631	-0.01279
0.56595	-0.01318
0.56562	-0.01316
0.5653	-0.01344
0.56499	-0.01333
0.56473	-0.01331
0.56445	-0.01315
0.56403	-0.01355
0.5638	-0.01303
0.56349	-0.01331
0.5631	-0.0133
0.56281	-0.01323
0.56245	-0.01345
0.56215	-0.01341
0.56188	-0.01333
0.56153	-0.01329
0.56126	-0.01323
0.56084	-0.01339
0.56054	-0.01334
0.56029	-0.01336
0.55991	-0.01329
0.55968	-0.01316
0.55928	-0.01353
0.55891	-0.01345
0.55862	-0.01334
0.55838	-0.01327
0.55803	-0.01327
0.55765	-0.01352
0.55736	-0.01352
0.55704	-0.01344
0.55668	-0.01371
0.55632	-0.01349
0.55616	-0.01345
0.55578	-0.01344
0.55541	-0.01328
0.55512	-0.01326
0.55485	-0.01323
0.55445	-0.01359
0.5541	-0.01348
0.5539	-0.01345
0.55354	-0.01335
0.55316	-0.01365
0.55286	-0.01366
0.55262	-0.01358
0.5522	-0.01386
0.55192	-0.01379
0.55164	-0.01374
0.5513	-0.01358
0.55093	-0.01389
0.5507	-0.01343
0.55034	-0.01366
0.54995	-0.01363
0.54975	-0.01353
0.5494	-0.01344
0.54907	-0.01334
0.54873	-0.01335
0.54844	-0.01329
0.54806	-0.01368
0.5477	-0.01362
0.54739	-0.01406
0.54708	-0.01383
0.54673	-0.01412
0.54638	-0.01407
0.5462	-0.01385
0.54583	-0.01379
0.54548	-0.01367
0.54522	-0.01359
0.54488	-0.01355
0.54458	-0.01353
0.54422	-0.01348
0.54383	-0.01378
0.54355	-0.01368
0.5433	-0.01373
0.54301	-0.01369
0.54262	-0.01389
0.54228	-0.01381
0.54204	-0.01373
0.54162	-0.01412
0.54131	-0.01395
0.54106	-0.01388
0.54072	-0.01379
0.54046	-0.01368
0.5401	-0.01356
0.53981	-0.0135
0.53947	-0.01342
0.53903	-0.01388
0.53881	-0.01379
0.5385	-0.01396
0.53812	-0.01401
0.53782	-0.0139
0.53758	-0.01381
0.53731	-0.01367
0.53684	-0.01402
0.5366	-0.01358
0.53625	-0.01393
0.5359	-0.01384
0.53556	-0.0142
0.53525	-0.01409
0.53505	-0.014
0.53473	-0.01383
0.53437	-0.01376
0.53402	-0.01363
0.53381	-0.01374
0.53346	-0.01362
0.53307	-0.01402
0.53271	-0.01391
0.53241	-0.01428
0.53205	-0.01416
0.53176	-0.01443
0.53141	-0.01436
0.53114	-0.01419
0.53081	-0.01413
0.53051	-0.01399
0.53021	-0.01399
0.52987	-0.01375
0.5295	-0.0138
0.52923	-0.0138
0.52882	-0.01411
0.52854	-0.01411
0.52824	-0.01391
0.52789	-0.01425
0.52752	-0.01421
0.52731	-0.01412
0.52704	-0.01405
0.52664	-0.01441
0.52629	-0.0143
0.52604	-0.01425
0.52572	-0.01415
0.52531	-0.01446
0.525	-0.01442
0.52478	-0.01424
0.52445	-0.01413
0.52411	-0.01409
0.52378	-0.01401
0.52349	-0.01394
0.52309	-0.01427
0.52278	-0.01424
0.52254	-0.01415
0.52213	-0.01448
0.52179	-0.01433
0.52161	-0.01427
0.52118	-0.01417
0.52093	-0.01414
0.52058	-0.01401
0.52026	-0.01436
0.51987	-0.01431
0.51966	-0.01425
0.51932	-0.01415
0.5189	-0.01454
0.51858	-0.01443
0.51836	-0.01431
0.51808	-0.01427
0.51771	-0.01417
0.51733	-0.01452
0.51701	-0.01437
0.51675	-0.01428
0.51644	-0.01435
0.51611	-0.01421
0.51573	-0.01443
0.51543	-0.01446
0.51511	-0.01437
0.51478	-0.01468
0.51444	-0.01457
0.51421	-0.01437
0.51387	-0.01434
0.5136	-0.01421
0.51319	-0.01423
0.51293	-0.01411
0.5125	-0.01449
0.51217	-0.01439
0.51195	-0.01429
0.51167	-0.01418
0.51135	-0.0142
0.51104	-0.01409
0.51061	-0.01452
0.51027	-0.01445
0.50998	-0.01472
0.50966	-0.01462
0.50935	-0.01452
0.50907	-0.01439
0.50871	-0.01438
0.50841	-0.0143
0.50806	-0.01465
0.50774	-0.01453
0.50746	-0.01433
0.50712	-0.01434
0.5068	-0.01429
0.5064	-0.0147
0.50609	-0.01464
0.50581	-0.01492
0.5055	-0.01475
0.50518	-0.01463
0.50489	-0.01458
0.50461	-0.01452
0.50428	-0.01442
0.50393	-0.01443
0.50357	-0.01474
0.5032	-0.01466
0.50301	-0.01434
0.50256	-0.01482
0.50233	-0.01433
0.50198	-0.0147
0.50161	-0.01459
0.50135	-0.01453
0.50107	-0.01446
0.50066	-0.01484
0.50031	-0.01478
0.50012	-0.01467
0.49974	-0.01506
0.49939	-0.01496
0.49917	-0.01476
0.49884	-0.01467
0.49854	-0.01461
0.49817	-0.01452
0.49789	-0.01447
0.49741	-0.01488
0.49717	-0.0147
0.49685	-0.01499
0.4966	-0.01454
0.49627	-0.01485
0.49585	-0.01481
0.49563	-0.01466
0.49538	-0.01463
0.495	-0.01449
0.4946	-0.01492
0.4944	-0.01448
0.49407	-0.01485
0.49372	-0.0147
0.49329	-0.01512
0.49299	-0.01494
0.49271	-0.01521
0.49245	-0.01466
0.49212	-0.01504
0.49176	-0.0146
0.49147	-0.01487
0.49108	-0.01481
0.49077	-0.01471
0.49048	-0.01474
0.49021	-0.01459
0.48979	-0.01506
0.48946	-0.01497
0.4892	-0.01509
0.48885	-0.01513
0.48854	-0.015
0.48824	-0.01489
0.48796	-0.01476
0.48765	-0.01474
0.48729	-0.01469
0.48692	-0.01497
0.48657	-0.01494
0.48635	-0.01484
0.48606	-0.01469
0.48567	-0.015
0.48537	-0.01458
0.48503	-0.01487
0.48466	-0.01492
0.48442	-0.01474
0.48406	-0.01512
0.48372	-0.01506
0.48351	-0.01496
0.48305	-0.01535
0.48273	-0.01517
0.48254	-0.01506
0.4822	-0.01497
0.48189	-0.01492
0.48155	-0.01485
0.48119	-0.01484
0.48083	-0.01508
0.4805	-0.01506
0.48025	-0.01503
0.4799	-0.01525
0.47955	-0.01527
0.47929	-0.01505
0.47896	-0.01505
0.47867	-0.01492
0.47829	-0.01527
0.47802	-0.01484
0.47775	-0.01511
0.47734	-0.01506
0.47705	-0.01499
0.47665	-0.01531
0.47634	-0.01516
0.47613	-0.01508
0.47579	-0.0151
0.47546	-0.015
0.47507	-0.01541
0.47478	-0.01526
0.47445	-0.01552
0.47421	-0.015
0.47386	-0.01537
0.47353	-0.01491
0.47323	-0.01518
0.47284	-0.01521
0.47262	-0.01509
0.47219	-0.01543
0.47189	-0.01541
0.47162	-0.0153
0.47125	-0.01549
0.47091	-0.01541
0.4706	-0.01534
0.47027	-0.0153
0.47	-0.01508
0.46966	-0.01511
0.46935	-0.01505
0.46902	-0.01503
0.46863	-0.01535
0.46831	-0.01525
0.46804	-0.0152
0.46766	-0.01554
0.46738	-0.01555
0.46713	-0.01534
0.46672	-0.01559
0.46652	-0.01508
0.46613	-0.01545
0.46586	-0.01504
0.46553	-0.0153
0.46515	-0.01523
0.46489	-0.01518
0.46458	-0.01512
0.46422	-0.01546
0.46388	-0.01537
0.46361	-0.01527
0.46325	-0.01561
0.46289	-0.01566
0.46264	-0.01546
0.46228	-0.01578
0.46197	-0.01522
0.46175	-0.01551
0.46143	-0.01506
0.46102	-0.0154
0.46069	-0.01528
0.46047	-0.01518
0.46009	-0.01511
0.45982	-0.01512
0.4595	-0.01505
0.4591	-0.01535
0.45878	-0.01533
0.45845	-0.01557
0.45817	-0.01548
0.45785	-0.01548
0.45754	-0.01532
0.45718	-0.01564
0.45692	-0.01519
0.45657	-0.01557
0.45626	-0.01547
0.45587	-0.01584
0.4556	-0.01567
0.45535	-0.01558
0.455	-0.01547
0.45468	-0.01543
0.4544	-0.01531
0.45405	-0.0152
0.4537	-0.01516
0.45342	-0.01514
0.45304	-0.01551
0.45268	-0.01549
0.45236	-0.01573
0.45207	-0.0157
0.45178	-0.01563
0.45146	-0.01587
0.45107	-0.0158
0.45082	-0.0157
0.45053	-0.01559
0.45021	-0.01551
0.44985	-0.01533
0.44957	-0.0153
0.44921	-0.01539
0.44889	-0.01526
0.44856	-0.01559
0.44823	-0.01557
0.44788	-0.01586
0.44751	-0.0158
0.44735	-0.01566
0.44691	-0.01603
0.44665	-0.01554
0.44631	-0.01584
0.44598	-0.01578
0.4457	-0.01569
0.44532	-0.01608
0.44503	-0.01599
0.44476	-0.01576
0.44447	-0.01572
0.44413	-0.01558
0.44379	-0.01556
0.44347	-0.01549
0.44305	-0.01583
0.4427	-0.01579
0.44253	-0.01564
0.44211	-0.01604
0.44187	-0.01554
0.44158	-0.01584
0.44114	-0.01576
0.4409	-0.0158
0.4406	-0.01564
0.44017	-0.01595
0.43987	-0.01584
0.4396	-0.0158
0.43933	-0.0157
0.43895	-0.01602
0.4386	-0.01592
0.43835	-0.01591
0.43807	-0.01569
0.43765	-0.01607
0.43733	-0.0156
0.43706	-0.01597
0.4367	-0.0158
0.4365	-0.01587
0.43612	-0.0157
0.43572	-0.01605
0.43538	-0.01593
0.43517	-0.01588
0.43484	-0.01581
0.43443	-0.01607
0.4341	-0.01601
0.43389	-0.01582
0.43351	-0.01579
0.43323	-0.01565
0.43295	-0.01558
0.43255	-0.01559
0.43231	-0.01556
0.43184	-0.01586
0.43156	-0.01583
0.43136	-0.01585
0.4309	-0.01611
0.4306	-0.01604
0.43027	-0.01629
0.42995	-0.01631
0.42965	-0.01615
0.4294	-0.01603
0.42906	-0.01587
0.42877	-0.01585
0.42842	-0.01578
0.42807	-0.01578
0.42772	-0.01608
0.42742	-0.01584
0.42715	-0.01589
0.42683	-0.01589
0.42645	-0.01617
0.42618	-0.01607
0.42589	-0.016
0.42555	-0.01594
0.42514	-0.01631
0.42482	-0.01617
0.42448	-0.01649
0.42421	-0.01605
0.4239	-0.01638
0.42354	-0.01623
0.42328	-0.016
0.42295	-0.01591
0.42264	-0.0159
0.42233	-0.01591
0.42207	-0.01575
0.42163	-0.01616
0.42135	-0.01609
0.42107	-0.01596
0.4207	-0.01632
0.42036	-0.01631
0.42007	-0.01616
0.41972	-0.01651
0.41946	-0.016
0.41918	-0.01629
0.41877	-0.01623
0.41857	-0.01622
0.41819	-0.01614
0.41781	-0.01645
0.4175	-0.01636
0.41723	-0.01623
0.41693	-0.01614
0.41662	-0.01606
0.4163	-0.01598
0.41589	-0.01634
0.41558	-0.01631
0.41532	-0.01618
0.41494	-0.01656
0.41457	-0.01644
0.41439	-0.01628
0.41408	-0.01627
0.41371	-0.0161
0.41344	-0.01614
0.41307	-0.01604
0.4127	-0.01639
0.41234	-0.01633
0.41211	-0.01624
0.41172	-0.01654
0.4114	-0.0165
0.41116	-0.01638
0.41082	-0.01624
0.41048	-0.01612
0.41022	-0.01604
0.40985	-0.01617
0.40961	-0.01607
0.4092	-0.01632
0.40889	-0.01634
0.40852	-0.01665
0.40821	-0.01655
0.40792	-0.01676
0.40758	-0.01666
0.40734	-0.01653
0.407	-0.01642
0.40664	-0.01636
0.40638	-0.01621
0.40603	-0.01619
0.40569	-0.01614
0.40538	-0.01606
0.40505	-0.01598
0.40466	-0.01649
0.40434	-0.01636
0.40403	-0.01666
0.4037	-0.01658
0.40344	-0.01645
0.40314	-0.01638
0.40287	-0.01627
0.40242	-0.01665
0.40211	-0.01659
0.40188	-0.01652
0.40152	-0.01643
0.40112	-0.01677
0.40081	-0.01658
0.40058	-0.0165
0.40025	-0.0165
0.39996	-0.01637
0.39952	-0.01673
0.39923	-0.01658
0.39898	-0.01649
0.39862	-0.01649
0.39832	-0.01638
0.39798	-0.01672
0.3976	-0.01674
0.39743	-0.01657
0.39695	-0.01686
0.39676	-0.01635
0.39644	-0.01661
0.39609	-0.01621
0.3958	-0.01662
0.39535	-0.01651
0.39507	-0.0169
0.39476	-0.01678
0.39453	-0.01665
0.3942	-0.0166
0.39383	-0.01657
0.39345	-0.01689
0.39315	-0.0168
0.39293	-0.01665
0.39261	-0.01659
0.39226	-0.01662
0.39185	-0.017
0.39159	-0.01685
0.3912	-0.01712
0.39087	-0.01706
0.39063	-0.01695
0.39035	-0.01679
0.39002	-0.01674
0.38966	-0.01663
0.38938	-0.01655
0.38905	-0.01654
0.38873	-0.01649
0.38833	-0.01685
0.38799	-0.0168
0.38772	-0.01711
0.38739	-0.01708
0.38715	-0.01692
0.38673	-0.01721
0.38644	-0.0171
0.38613	-0.01707
0.38585	-0.01687
0.38556	-0.01682
0.38519	-0.01674
0.38492	-0.01669
0.38458	-0.01659
0.38419	-0.01691
0.38386	-0.01687
0.38362	-0.01679
0.38335	-0.01685
0.38303	-0.01683
0.38266	-0.01704
0.38235	-0.01695
0.38198	-0.01732
0.38169	-0.01721
0.3814	-0.01711
0.38108	-0.01699
0.38076	-0.01688
0.3805	-0.01679
0.38012	-0.01679
0.37975	-0.0171
0.37943	-0.01707
0.37918	-0.01693
0.37881	-0.01726
0.37849	-0.01715
0.3782	-0.01702
0.3779	-0.01696
0.37754	-0.01692
0.37723	-0.01689
0.37687	-0.01721
0.37656	-0.01714
0.37631	-0.01705
0.37586	-0.01741
0.37559	-0.01729
0.37531	-0.0172
0.375	-0.0171
0.37469	-0.01702
0.3744	-0.01694
0.374	-0.0172
0.37365	-0.01718
0.3734	-0.01711
0.37311	-0.01708
0.37281	-0.01701
0.37236	-0.01735
0.37202	-0.01726
0.37169	-0.01757
0.37138	-0.01747
0.37117	-0.01737
0.37081	-0.01729
0.37054	-0.01718
0.37017	-0.01718
0.36986	-0.01698
0.36951	-0.01729
0.36922	-0.01692
0.36888	-0.01724
0.3685	-0.01719
0.3682	-0.01752
0.36786	-0.01747
0.36766	-0.01736
0.36723	-0.01767
0.36688	-0.01765
0.3667	-0.01753
0.3664	-0.01741
0.36599	-0.01739
0.36575	-0.01727
0.36531	-0.01763
0.36496	-0.01761
0.36478	-0.01739
0.36437	-0.0178
0.36412	-0.0173
0.36379	-0.01762
0.36338	-0.01753
0.36318	-0.01741
0.36284	-0.01738
0.3625	-0.0173
0.36213	-0.01765
0.36176	-0.01751
0.36156	-0.01747
0.36121	-0.01736
0.36083	-0.01785
0.36052	-0.01768
0.36017	-0.01796
0.35988	-0.0178
0.35963	-0.01773
0.35929	-0.01768
0.35894	-0.01753
0.35871	-0.01743
0.3584	-0.01741
0.35806	-0.0173
0.35775	-0.01731
0.35745	-0.01728
0.35703	-0.0176
0.35673	-0.01755
0.35638	-0.01806
0.35606	-0.01784
0.35575	-0.01811
0.3554	-0.01805
0.35514	-0.01789
0.35479	-0.01785
0.35449	-0.01778
0.35421	-0.01764
0.35376	-0.01797
0.35353	-0.01746
0.35322	-0.0178
0.35282	-0.01769
0.35257	-0.01763
0.35229	-0.01767
0.35201	-0.01745
0.35159	-0.01786
0.3512	-0.01792
0.35097	-0.01776
0.35062	-0.01811
0.35029	-0.01799
0.34997	-0.01833
0.34959	-0.01825
0.34938	-0.01809
0.34906	-0.01802
0.34877	-0.01788
0.34841	-0.01783
0.34804	-0.01785
0.34779	-0.01772
0.34743	-0.01802
0.34709	-0.018
0.34686	-0.01795
0.3464	-0.01825
0.34611	-0.01821
0.3459	-0.01801
0.34549	-0.01839
0.34519	-0.01789
0.34494	-0.01822
0.34453	-0.01816
0.3443	-0.01807
0.34399	-0.01801
0.34369	-0.01791
0.34325	-0.01825
0.34293	-0.0181
0.34269	-0.01811
0.34237	-0.01806
0.34196	-0.01841
0.34168	-0.01834
0.34141	-0.01824
0.34102	-0.01856
0.34065	-0.01849
0.34047	-0.01839
0.34013	-0.01827
0.33983	-0.01823
0.33953	-0.0182
0.3391	-0.0185
0.33877	-0.0184
0.33855	-0.01839
0.33819	-0.01832
0.33783	-0.01863
0.33751	-0.01847
0.33726	-0.01843
0.33693	-0.01839
0.33652	-0.01873
0.33621	-0.01859
0.33598	-0.01844
0.33565	-0.01841
0.33535	-0.01837
0.33504	-0.01822
0.33464	-0.0186
0.33425	-0.01859
0.334	-0.01858
0.3337	-0.01877
0.33336	-0.01871
0.33307	-0.01861
0.33278	-0.01856
0.33244	-0.01839
0.33205	-0.01878
0.33179	-0.01829
0.33145	-0.01865
0.33105	-0.01856
0.33075	-0.01886
0.33047	-0.01877
0.33017	-0.0187
0.32989	-0.01866
0.32957	-0.01864
0.32919	-0.01889
0.32891	-0.01886
0.32859	-0.01877
0.32831	-0.01864
0.3279	-0.01896
0.32752	-0.01893
0.32728	-0.01884
0.32698	-0.01871
0.32669	-0.01865
0.32636	-0.01855
0.326	-0.01886
0.32567	-0.01883
0.32536	-0.01876
0.32512	-0.01859
0.32465	-0.01905
0.32443	-0.01851
0.32414	-0.0189
0.32374	-0.01877
0.32342	-0.01908
0.32304	-0.01908
0.32284	-0.01899
0.32247	-0.01894
0.32216	-0.01924
0.3218	-0.01914
0.32153	-0.01905
0.32126	-0.019
0.32092	-0.01879
0.32051	-0.01916
0.32025	-0.01876
0.31995	-0.01901
0.3196	-0.01903
0.31934	-0.0189
0.31894	-0.01931
0.31863	-0.01924
0.31832	-0.01954
0.31794	-0.01943
0.31772	-0.01927
0.31743	-0.01921
0.3171	-0.0191
0.31678	-0.01904
0.31644	-0.01886
0.31611	-0.01897
0.31578	-0.01888
0.31539	-0.0192
0.31511	-0.01919
0.31476	-0.0195
0.31441	-0.01946
0.31419	-0.01936
0.31381	-0.01962
0.31348	-0.01953
0.31321	-0.01948
0.31288	-0.01935
0.31258	-0.01932
0.31223	-0.0192
0.31188	-0.01954
0.31153	-0.01958
0.31128	-0.01941
0.31091	-0.01979
0.31061	-0.01958
0.31034	-0.01958
0.31	-0.01943
0.30975	-0.01936
0.30938	-0.01929
0.30906	-0.01928
0.30866	-0.01969
0.30836	-0.01958
0.30804	-0.0199
0.30769	-0.01979
0.30746	-0.01971
0.30714	-0.0196
0.30682	-0.01949
0.3065	-0.01947
0.3062	-0.01938
0.30582	-0.01976
0.30553	-0.01963
0.3052	-0.02002
0.30488	-0.01988
0.30462	-0.01985
0.30429	-0.0197
0.30396	-0.0196
0.30365	-0.01953
0.30331	-0.01952
0.30297	-0.02001
0.30259	-0.01984
0.3023	-0.02019
0.30195	-0.02008
0.3017	-0.02033
0.3013	-0.02029
0.30113	-0.02007
0.30076	-0.01995
0.30039	-0.01987
0.30009	-0.01973
0.29981	-0.01968
0.29948	-0.01964
0.29918	-0.01963
0.29891	-0.01951
0.29844	-0.01988
0.29812	-0.01985
0.29792	-0.01977
0.2975	-0.02011
0.29717	-0.02009
0.29692	-0.01997
0.29656	-0.02028
0.29624	-0.02022
0.29595	-0.02014
0.29564	-0.02004
0.29533	-0.01999
0.29499	-0.01989
0.29461	-0.02025
0.29431	-0.02011
0.29402	-0.02002
0.29378	-0.02006
0.29342	-0.01998
0.29303	-0.02033
0.29271	-0.02022
0.29234	-0.02053
0.29205	-0.02044
0.29182	-0.02034
0.29153	-0.02022
0.29116	-0.02017
0.29082	-0.02022
0.29043	-0.02053
0.2901	-0.0204
0.28977	-0.02069
0.28952	-0.02053
0.28919	-0.02057
0.28887	-0.02037
0.28858	-0.02035
0.28826	-0.02022
0.28794	-0.02015
0.28761	-0.02011
0.28734	-0.02017
0.28696	-0.02051
0.28663	-0.02045
0.28636	-0.02073
0.28601	-0.02068
0.28571	-0.02063
0.28534	-0.02085
0.28502	-0.02092
0.28474	-0.02074
0.2844	-0.02101
0.28404	-0.02087
0.28378	-0.0207
0.28346	-0.02066
0.28315	-0.02059
0.2828	-0.02058
0.28253	-0.02041
0.28221	-0.02039
0.28185	-0.02036
0.28147	-0.02068
0.28118	-0.02066
0.28094	-0.02072
0.28048	-0.02104
0.2802	-0.0209
0.2799	-0.02118
0.27958	-0.02105
0.2793	-0.02092
0.27901	-0.02081
0.27869	-0.02079
0.27838	-0.02069
0.27803	-0.02066
0.27775	-0.02063
0.27735	-0.02093
0.27703	-0.02092
0.27673	-0.02086
0.27641	-0.02128
0.27608	-0.02107
0.27572	-0.02138
0.27539	-0.02128
0.27519	-0.02116
0.27484	-0.02109
0.27449	-0.02098
0.27418	-0.02094
0.27386	-0.02082
0.27349	-0.0212
0.27312	-0.02113
0.27288	-0.02095
0.27262	-0.02094
0.27224	-0.02087
0.27185	-0.02119
0.27152	-0.02117
0.27129	-0.02105
0.27087	-0.02145
0.27056	-0.02134
0.27033	-0.02122
0.27003	-0.02119
0.26975	-0.02106
0.26928	-0.02138
0.26901	-0.02137
0.26874	-0.02122
0.26843	-0.02119
0.26811	-0.02117
0.26773	-0.02148
0.26741	-0.02129
0.26714	-0.02132
0.26684	-0.02127
0.26649	-0.02152
0.26618	-0.02145
0.2659	-0.02144
0.26555	-0.02132
0.26517	-0.02165
0.26484	-0.02161
0.2646	-0.02153
0.2642	-0.02185
0.26386	-0.02175
0.2636	-0.02167
0.26334	-0.0215
0.26305	-0.02132
0.26269	-0.02143
0.26237	-0.02136
0.26199	-0.0217
0.26169	-0.02162
0.26145	-0.02161
0.26101	-0.0219
0.26072	-0.02188
0.26047	-0.0217
0.26004	-0.02207
0.25986	-0.02148
0.25945	-0.02194
0.25907	-0.02188
0.25879	-0.02219
0.25848	-0.0221
0.25826	-0.02198
0.25794	-0.02181
0.25755	-0.02182
0.25719	-0.02172
0.25684	-0.02206
0.25654	-0.02202
0.25627	-0.02191
0.25598	-0.02184
0.25568	-0.02174
0.25529	-0.02206
0.25489	-0.02201
0.25472	-0.02193
0.25441	-0.02195
0.25399	-0.02233
0.25364	-0.02213
0.25335	-0.02247
0.25312	-0.02195
0.25273	-0.02234
0.25234	-0.02225
0.25212	-0.02216
0.25183	-0.02206
0.25144	-0.02242
0.25108	-0.02238
0.25089	-0.02219
0.25054	-0.0221
0.2502	-0.02206
0.24991	-0.0221
0.24951	-0.02254
0.2492	-0.0223
0.24885	-0.02274
0.24858	-0.02253
0.24826	-0.02287
0.24793	-0.02241
0.24765	-0.02268
0.24726	-0.02252
0.247	-0.02245
0.24666	-0.02234
0.24635	-0.02223
0.24598	-0.02224
0.24568	-0.02219
0.24542	-0.02216
0.24501	-0.02249
0.24467	-0.02255
0.24436	-0.0228
0.24411	-0.02269
0.24384	-0.02264
0.24346	-0.02259
0.24309	-0.02288
0.24277	-0.02282
0.24253	-0.02265
0.24225	-0.02263
0.24186	-0.02254
0.24148	-0.02297
0.24118	-0.02283
0.24085	-0.02308
0.24053	-0.02296
0.24029	-0.02285
0.23992	-0.02284
0.23961	-0.02277
0.23934	-0.02274
0.23902	-0.02266
0.23858	-0.02308
0.23831	-0.02295
0.23799	-0.02321
0.23763	-0.02313
0.2374	-0.02307
0.23701	-0.02298
0.23669	-0.02287
0.23644	-0.02273
0.2361	-0.02276
0.2358	-0.02277
0.23542	-0.02306
0.23505	-0.02308
0.23474	-0.02338
0.23444	-0.02327
0.23424	-0.02311
0.23381	-0.02347
0.23359	-0.02303
0.23324	-0.02338
0.23283	-0.02335
0.23261	-0.02317
0.23221	-0.02349
0.23182	-0.02353
0.23164	-0.02335
0.23125	-0.02369
0.23097	-0.02318
0.23066	-0.02349
0.23026	-0.02342
0.23001	-0.02329
0.22969	-0.02325
0.2294	-0.02326
0.22909	-0.02318
0.22869	-0.0235
0.22841	-0.02345
0.22807	-0.02371
0.22778	-0.02367
0.22754	-0.02367
0.2272	-0.02357
0.22677	-0.02389
0.22647	-0.02381
0.22626	-0.02361
0.22595	-0.02359
0.22556	-0.02353
0.22523	-0.02347
0.22484	-0.02374
0.22452	-0.02375
0.22427	-0.02363
0.22392	-0.02398
0.22357	-0.02389
0.22336	-0.02376
0.22303	-0.02382
0.22269	-0.02361
0.22238	-0.02397
0.22198	-0.02385
0.22175	-0.02382
0.2214	-0.02379
0.22104	-0.02412
0.22072	-0.02404
0.22048	-0.02393
0.22021	-0.02381
0.21972	-0.02416
0.21952	-0.02363
0.21921	-0.0239
0.21873	-0.02395
0.21856	-0.02374
0.2182	-0.02415
0.21786	-0.02373
0.2176	-0.02403
0.21722	-0.02399
0.21695	-0.02395
0.21654	-0.0243
0.21624	-0.0242
0.21592	-0.02445
0.21557	-0.02447
0.21533	-0.02433
0.21496	-0.02419
0.21471	-0.02411
0.21433	-0.02412
0.21402	-0.02391
0.21362	-0.02447
0.21339	-0.02391
0.21303	-0.02465
0.21267	-0.02418
0.21243	-0.02445
0.21209	-0.02443
0.21183	-0.02431
0.2114	-0.0247
0.21108	-0.02462
0.21087	-0.02453
0.2104	-0.02482
0.21014	-0.02482
0.20989	-0.02455
0.20959	-0.02443
0.20923	-0.02453
0.20892	-0.02442
0.20856	-0.02476
0.20823	-0.02467
0.20796	-0.02465
0.20768	-0.02449
0.20724	-0.02484
0.20691	-0.0248
0.20671	-0.02472
0.20639	-0.02472
0.20597	-0.02504
0.20565	-0.02496
0.20541	-0.02486
0.20498	-0.0253
0.20468	-0.02511
0.20441	-0.02534
0.20415	-0.02488
0.20375	-0.02518
0.20349	-0.02474
0.20315	-0.0251
0.20276	-0.02501
0.20252	-0.02484
0.20222	-0.02478
0.20188	-0.02481
0.20154	-0.0248
0.20116	-0.02521
0.20087	-0.02515
0.2006	-0.02541
0.20022	-0.02527
0.19989	-0.02564
0.19965	-0.02511
0.1993	-0.02545
0.19888	-0.02541
0.19866	-0.02525
0.19824	-0.02559
0.19801	-0.02509
0.19769	-0.0254
0.1973	-0.02533
0.19705	-0.02524
0.1967	-0.02521
0.1964	-0.02528
0.19602	-0.02548
0.19575	-0.02538
0.19545	-0.02537
0.19508	-0.02573
0.19473	-0.02563
0.19448	-0.02591
0.19409	-0.02583
0.19382	-0.02571
0.19353	-0.02567
0.19323	-0.02548
0.19297	-0.0254
0.1926	-0.02537
0.19226	-0.02534
0.19196	-0.02527
0.19158	-0.02561
0.19125	-0.02563
0.1909	-0.02588
0.19061	-0.02581
0.19039	-0.02578
0.19007	-0.02566
0.18962	-0.02601
0.18932	-0.02591
0.18916	-0.02582
0.18876	-0.02576
0.18845	-0.02574
0.18804	-0.02602
0.18772	-0.02594
0.18748	-0.02581
0.18707	-0.02621
0.18679	-0.02575
0.18654	-0.02605
0.18616	-0.02596
0.18588	-0.02593
0.18544	-0.02625
0.18513	-0.02616
0.18495	-0.02609
0.18459	-0.02605
0.18424	-0.02626
0.18388	-0.02632
0.18365	-0.0262
0.18323	-0.02644
0.18288	-0.0263
0.1827	-0.0263
0.18238	-0.02617
0.18204	-0.02611
0.18174	-0.02599
0.18148	-0.02592
0.18109	-0.02595
0.18082	-0.02591
0.18044	-0.02624
0.18011	-0.02628
0.17978	-0.02664
0.17945	-0.02653
0.17913	-0.02685
0.17874	-0.02678
0.17846	-0.02708
0.17808	-0.02687
0.17787	-0.02687
0.17754	-0.02666
0.17721	-0.02656
0.17696	-0.02645
0.17656	-0.02645
0.17627	-0.02642
0.17593	-0.02631
0.17552	-0.02678
0.17523	-0.02664
0.17491	-0.02699
0.17457	-0.02688
0.1744	-0.02684
0.17406	-0.02678
0.17364	-0.02705
0.17333	-0.02692
0.17307	-0.02683
0.17274	-0.02674
0.17244	-0.02672
0.17214	-0.02661
0.17172	-0.02701
0.17138	-0.02689
0.17118	-0.02682
0.17087	-0.02673
0.17056	-0.02666
0.17011	-0.02705
0.16984	-0.02709
0.16955	-0.02706
0.16918	-0.0272
0.16889	-0.02717
0.16859	-0.02715
0.16821	-0.02736
0.16789	-0.0273
0.1676	-0.02722
0.16734	-0.02703
0.16699	-0.02703
0.16667	-0.02694
0.16637	-0.02679
0.16598	-0.0272
0.16572	-0.02675
0.16542	-0.02708
0.16504	-0.02698
0.16466	-0.02739
0.16436	-0.02732
0.16404	-0.02765
0.16368	-0.02757
0.16348	-0.02747
0.16315	-0.02731
0.16287	-0.02729
0.1625	-0.02719
0.1621	-0.02756
0.16185	-0.02751
0.16156	-0.02742
0.16117	-0.02773
0.16081	-0.02763
[truncated: 8,003 more rows]

## Sheet: 3.2 V s-1
E /V vs. SCE	i / mA
0.80049	0.08072
0.79982	0.07572
0.79936	0.0691
0.79876	0.06177
0.79816	0.05406
0.7975	0.04653
0.79689	0.0393
0.79617	0.03285
0.79553	0.02736
0.7948	0.02259
0.79402	0.0189
0.79336	0.01635
0.79272	0.01456
0.79197	0.0135
0.79131	0.01331
0.7906	0.0132
0.78995	0.01387
0.7893	0.01445
0.78862	0.01527
0.78804	0.01586
0.78734	0.01645
0.7867	0.01696
0.7862	0.01738
0.78552	0.01729
0.78488	0.01697
0.78427	0.01677
0.78368	0.01619
0.78297	0.01542
0.78239	0.01481
0.78177	0.01381
0.78114	0.01305
0.78047	0.01185
0.77982	0.01114
0.77916	0.01011
0.77851	0.00947
0.77789	0.00848
0.77724	0.00788
0.77664	0.00724
0.77593	0.00644
0.77531	0.0061
0.77471	0.00554
0.77403	0.00514
0.77341	0.00488
0.77275	0.00465
0.77211	0.00431
0.77143	0.00398
0.77083	0.00366
0.77022	0.00335
0.76954	0.00301
0.76892	0.00271
0.76824	0.00237
0.76756	0.00198
0.76696	0.00169
0.76634	0.00131
0.7657	0.000956532
0.76505	0.000626388
0.76443	0.000277522
0.76381	-6.06459e-05
0.76318	-0.000400342
0.76252	-0.000750355
0.76185	-0.00106
0.76124	-0.00138
0.76057	-0.00178
0.75987	-0.00212
0.75927	-0.00243
0.75862	-0.00267
0.75796	-0.00295
0.75734	-0.00333
0.75674	-0.00335
0.75611	-0.00381
0.75539	-0.00389
0.75487	-0.00407
0.75417	-0.0044
0.75357	-0.00448
0.75297	-0.00467
0.75222	-0.00507
0.75155	-0.00541
0.75097	-0.00573
0.75033	-0.00603
0.74966	-0.00624
0.74902	-0.00641
0.74842	-0.0066
0.74774	-0.00676
0.74711	-0.00703
0.74651	-0.00705
0.74587	-0.00722
0.74521	-0.0076
0.7445	-0.00793
0.74389	-0.00823
0.74322	-0.00851
0.74266	-0.00846
0.74205	-0.00866
0.74132	-0.00895
0.74073	-0.0089
0.74015	-0.00915
0.7394	-0.00939
0.73883	-0.00943
0.73823	-0.00959
0.73757	-0.00994
0.73688	-0.00993
0.73632	-0.01015
0.73558	-0.01046
0.73494	-0.01069
0.73433	-0.01098
0.73375	-0.01092
0.73311	-0.01112
0.73244	-0.01134
0.73178	-0.01141
0.73117	-0.01159
0.73046	-0.01182
0.7299	-0.01182
0.72922	-0.01205
0.72854	-0.01227
0.72795	-0.01219
0.72738	-0.01237
0.72667	-0.01234
0.72607	-0.01254
0.7254	-0.0126
0.72475	-0.01272
0.72409	-0.01304
0.72343	-0.01307
0.72286	-0.01333
0.72221	-0.01367
0.72148	-0.01384
0.72085	-0.01413
0.72028	-0.014
0.71965	-0.01416
0.71902	-0.01411
0.71838	-0.01425
0.71771	-0.01426
0.71706	-0.01443
0.71647	-0.01438
0.71574	-0.01455
0.71518	-0.01455
0.7145	-0.01479
0.71384	-0.01475
0.71324	-0.01484
0.71253	-0.01516
0.71191	-0.01526
0.71137	-0.01541
0.71067	-0.01568
0.71005	-0.01559
0.70942	-0.01572
0.70871	-0.01604
0.70808	-0.01605
0.70747	-0.01623
0.70677	-0.01642
0.70617	-0.01641
0.70552	-0.01659
0.70487	-0.01642
0.70427	-0.01657
0.7036	-0.01657
0.70297	-0.01669
0.70232	-0.01671
0.70173	-0.01685
0.70103	-0.01684
0.7004	-0.01706
0.69978	-0.01702
0.6991	-0.01728
0.69852	-0.0172
0.69785	-0.01733
0.6972	-0.01766
0.69657	-0.01761
0.69593	-0.01766
0.69528	-0.01769
0.69464	-0.01785
0.69403	-0.01782
0.69336	-0.01799
0.69273	-0.01796
0.69209	-0.01809
0.69148	-0.01807
0.69084	-0.01825
0.69017	-0.01828
0.68956	-0.01844
0.68888	-0.01874
0.68827	-0.01869
0.68761	-0.01883
0.68691	-0.01914
0.68627	-0.01912
0.68571	-0.01919
0.68503	-0.01935
0.68438	-0.01926
0.68372	-0.01942
0.68309	-0.01939
0.68244	-0.01948
0.68185	-0.01944
0.68121	-0.01956
0.68056	-0.01952
0.67995	-0.01932
0.6793	-0.0195
0.67861	-0.01953
0.67798	-0.01978
0.67733	-0.0197
0.67674	-0.01982
0.67607	-0.01978
0.67544	-0.02
0.67472	-0.02
0.67414	-0.02014
0.67355	-0.02008
0.67283	-0.02021
0.6722	-0.0202
0.67157	-0.02032
0.67094	-0.02034
0.67037	-0.02043
0.66973	-0.02048
0.66904	-0.02068
0.66845	-0.02052
0.66785	-0.02068
0.66712	-0.02066
0.66646	-0.02085
0.66582	-0.02082
0.66519	-0.02094
0.66459	-0.02088
0.66393	-0.02103
0.66326	-0.021
0.66262	-0.02113
0.66201	-0.02104
0.66136	-0.02124
0.66075	-0.02117
0.66006	-0.02124
0.65943	-0.0213
0.6588	-0.02145
0.65815	-0.02142
0.65756	-0.02157
0.65695	-0.02148
0.65627	-0.02174
0.65559	-0.02162
0.65494	-0.02183
0.65433	-0.02173
0.65368	-0.02188
0.65309	-0.02187
0.65248	-0.02198
0.6518	-0.02192
0.65113	-0.022
0.65053	-0.02202
0.6499	-0.02217
0.64923	-0.02214
0.64853	-0.02228
0.64792	-0.02228
0.64728	-0.02239
0.64662	-0.02233
0.64596	-0.0225
0.64532	-0.02246
0.64469	-0.02259
0.64406	-0.02253
0.64344	-0.02263
0.64279	-0.02253
0.6422	-0.02264
0.6415	-0.02273
0.64088	-0.02249
0.64025	-0.02266
0.63959	-0.02258
0.63896	-0.02277
0.63832	-0.02281
0.63767	-0.02294
0.63706	-0.02288
0.63643	-0.02306
0.63575	-0.02303
0.63511	-0.02324
0.63445	-0.02314
0.63387	-0.02328
0.63321	-0.02331
0.63255	-0.02337
0.63192	-0.02334
0.63131	-0.02346
0.63065	-0.02338
0.63002	-0.02352
0.62931	-0.02349
0.62868	-0.02367
0.62806	-0.02353
0.62746	-0.02364
0.62675	-0.02363
0.62618	-0.02341
0.62551	-0.02362
0.62484	-0.02367
0.62425	-0.02375
0.62357	-0.02368
0.62291	-0.02384
0.62227	-0.02385
0.62165	-0.02397
0.621	-0.02395
0.62037	-0.0241
0.61973	-0.02395
0.61915	-0.02415
0.61847	-0.02404
0.61795	-0.02385
0.61722	-0.02406
0.61654	-0.02405
0.61596	-0.02431
0.61529	-0.0242
0.61466	-0.0243
0.61401	-0.02435
0.61337	-0.02437
0.61277	-0.02436
0.61216	-0.02419
0.61149	-0.0243
0.61077	-0.02432
0.61018	-0.02444
0.60954	-0.0244
0.60885	-0.02452
0.60824	-0.02445
0.6076	-0.02465
0.60693	-0.02458
0.60634	-0.0247
0.60566	-0.02468
0.60512	-0.02457
0.60444	-0.02475
0.60378	-0.02471
0.6031	-0.02485
0.60249	-0.02484
0.60185	-0.02497
0.60122	-0.02485
0.60058	-0.02501
0.59987	-0.02501
0.59928	-0.02512
0.59866	-0.02504
0.59803	-0.02512
0.59737	-0.02519
0.59674	-0.02499
0.59611	-0.02512
0.59548	-0.02513
0.59484	-0.02524
0.5942	-0.02522
0.59358	-0.02524
0.59292	-0.02529
0.59228	-0.02513
0.59162	-0.02534
0.59097	-0.02534
0.59034	-0.02547
0.5897	-0.02534
0.58906	-0.02544
0.58842	-0.0255
0.58773	-0.02566
0.5871	-0.0256
0.5865	-0.02567
0.58586	-0.02567
0.58519	-0.0258
0.58459	-0.02575
0.58391	-0.02592
0.5833	-0.02588
0.58263	-0.02604
0.58203	-0.02595
0.58133	-0.02616
0.58068	-0.02606
0.5801	-0.02624
0.57945	-0.02613
0.5788	-0.02622
0.57814	-0.02615
0.57755	-0.02601
0.57686	-0.02608
0.57626	-0.02606
0.57569	-0.02591
0.57498	-0.02605
0.57434	-0.02601
0.5737	-0.02617
0.57306	-0.02615
0.5724	-0.02635
0.57181	-0.02636
0.57112	-0.0265
0.5705	-0.02641
0.56988	-0.02651
0.56923	-0.02645
0.5686	-0.02659
0.5679	-0.02649
0.5673	-0.02639
0.56661	-0.02653
0.56601	-0.02646
0.56534	-0.02664
0.5647	-0.02658
0.56405	-0.02666
0.56344	-0.0266
0.56289	-0.02651
0.5622	-0.02674
0.56153	-0.02662
0.56087	-0.02684
0.56028	-0.02671
0.55964	-0.02688
0.55897	-0.02685
0.55833	-0.02705
0.55768	-0.02691
0.55706	-0.02704
0.55639	-0.02704
0.55576	-0.02715
0.55513	-0.02703
0.55447	-0.02715
0.55381	-0.02714
0.55325	-0.0269
0.55257	-0.02711
0.55188	-0.02705
0.55136	-0.02686
0.55066	-0.027
0.54996	-0.02705
0.54937	-0.02689
0.54873	-0.02708
0.54809	-0.02712
0.54742	-0.02723
0.54682	-0.02727
0.54619	-0.02736
0.54555	-0.02733
0.54491	-0.02742
0.54427	-0.02736
0.54356	-0.0276
0.54298	-0.02742
0.5424	-0.02761
0.54167	-0.02756
0.54107	-0.02767
0.54039	-0.02763
0.53982	-0.02774
0.53913	-0.02769
0.53852	-0.02785
0.53784	-0.02782
0.53719	-0.0279
0.5366	-0.02791
0.53598	-0.02753
0.53537	-0.02772
0.53463	-0.02781
0.53406	-0.02764
0.53342	-0.0278
0.53276	-0.02778
0.53211	-0.02787
0.53148	-0.02787
0.5308	-0.02806
0.53016	-0.02801
0.52951	-0.02815
0.52887	-0.02816
0.52827	-0.02828
0.52765	-0.02827
0.52697	-0.02839
0.52642	-0.02824
0.52568	-0.02838
0.52507	-0.02833
0.52443	-0.02839
0.52375	-0.02838
0.52314	-0.02818
0.52249	-0.02834
0.52182	-0.02831
0.52116	-0.0285
0.52055	-0.0284
0.51993	-0.02851
0.51929	-0.02846
0.51872	-0.0283
0.51802	-0.02854
0.51731	-0.02846
0.51672	-0.0286
0.51607	-0.02859
0.51543	-0.02871
0.5148	-0.02868
0.51413	-0.02882
0.51352	-0.02874
0.5129	-0.02888
0.5122	-0.0288
0.51165	-0.02854
0.51091	-0.02873
0.51026	-0.02869
0.5097	-0.0286
0.50904	-0.02883
0.50835	-0.02868
0.50772	-0.0289
0.5071	-0.0289
0.50645	-0.02903
0.50584	-0.02894
0.50519	-0.02906
0.50453	-0.02899
0.50391	-0.02912
0.50326	-0.02905
0.50265	-0.02919
0.502	-0.02917
0.50137	-0.02894
0.50073	-0.02903
0.5001	-0.02901
0.49954	-0.02886
0.49883	-0.0291
0.49818	-0.0291
0.49758	-0.02921
0.49689	-0.02919
0.49626	-0.02934
0.49561	-0.02933
0.49497	-0.02943
0.49431	-0.02941
0.49367	-0.02957
0.49301	-0.02947
0.49241	-0.02957
0.49174	-0.02944
0.49107	-0.0296
0.49047	-0.02962
0.48988	-0.02941
0.48919	-0.02953
0.48853	-0.02953
0.48792	-0.02963
0.48724	-0.02958
0.48672	-0.0294
0.48603	-0.02958
0.48535	-0.02955
0.48473	-0.02973
0.48406	-0.02976
0.48345	-0.02987
0.48278	-0.02975
0.48216	-0.02983
0.48151	-0.02991
0.4809	-0.02966
0.48027	-0.0299
0.47962	-0.02984
0.47896	-0.02995
0.47833	-0.02994
0.47767	-0.03011
0.47706	-0.03006
0.47642	-0.03022
0.4758	-0.03015
0.47513	-0.03028
0.47449	-0.03021
0.47384	-0.03028
0.47318	-0.03029
0.47261	-0.0301
0.47195	-0.03025
0.47122	-0.03025
0.47062	-0.03034
0.47	-0.03034
0.46937	-0.03043
0.46867	-0.03037
0.46804	-0.03047
0.46741	-0.03047
0.46683	-0.03022
0.46619	-0.03037
0.46546	-0.03037
0.46492	-0.03024
0.46422	-0.03042
0.46364	-0.0303
0.46297	-0.03044
0.46231	-0.03043
0.46166	-0.03056
0.46104	-0.03062
0.46041	-0.03071
0.4598	-0.03061
0.45919	-0.03072
0.45848	-0.03071
0.45792	-0.03053
0.45724	-0.03076
0.45658	-0.03064
0.45593	-0.03093
0.45528	-0.03078
0.45466	-0.03086
0.45398	-0.03085
0.45337	-0.03095
0.45272	-0.03089
0.45204	-0.03104
0.45137	-0.03098
0.45087	-0.03074
0.45024	-0.03089
0.44952	-0.03084
0.44891	-0.0307
0.44826	-0.03082
0.4476	-0.0308
0.44702	-0.03061
0.44633	-0.03084
0.44566	-0.03084
0.44501	-0.03103
0.44446	-0.03099
0.44375	-0.03111
0.44315	-0.03106
0.44252	-0.03117
0.44184	-0.03114
0.44122	-0.03132
0.44055	-0.03129
0.43991	-0.03134
0.43927	-0.03129
0.43861	-0.03138
0.43799	-0.03128
0.43735	-0.03144
0.43671	-0.03138
0.43614	-0.0312
0.43545	-0.03139
0.43478	-0.03133
0.43413	-0.03144
0.43351	-0.03139
0.43294	-0.03128
0.43223	-0.03144
0.4316	-0.03142
0.43095	-0.03155
0.43032	-0.03153
0.42967	-0.03163
0.42899	-0.03151
0.42841	-0.03173
0.42777	-0.03165
0.42709	-0.03184
0.42644	-0.03176
0.42586	-0.03186
0.42518	-0.03181
0.42462	-0.03166
0.42393	-0.03181
0.42323	-0.03179
0.42263	-0.03195
0.42198	-0.03184
0.42134	-0.03201
0.42071	-0.03195
0.42012	-0.03185
0.41944	-0.03199
0.41879	-0.03193
0.41819	-0.03205
0.41754	-0.03201
0.41687	-0.03212
0.41622	-0.03206
0.41566	-0.0319
0.41501	-0.03208
0.41432	-0.03202
0.41368	-0.03214
0.41303	-0.03208
0.41236	-0.03231
0.41174	-0.03224
0.41114	-0.03237
0.41044	-0.03231
0.40986	-0.03245
0.40916	-0.03236
0.40864	-0.03217
0.40793	-0.03239
0.40729	-0.03228
0.40664	-0.03243
0.40595	-0.03239
0.4054	-0.03222
0.40474	-0.03233
0.40407	-0.03234
0.40348	-0.03224
0.40277	-0.03249
0.40214	-0.03252
0.40155	-0.03248
0.40094	-0.03253
0.40024	-0.03269
0.39959	-0.03262
0.39903	-0.03276
0.3984	-0.03272
0.39771	-0.03283
0.39701	-0.03279
0.39641	-0.03284
0.39578	-0.03279
0.39507	-0.03299
0.39444	-0.03291
0.3938	-0.03307
0.39316	-0.03289
0.39256	-0.03307
0.39189	-0.03306
0.3913	-0.03283
0.39066	-0.03307
0.39	-0.03298
0.38937	-0.0331
0.38877	-0.03303
0.38811	-0.03292
0.38744	-0.03309
0.38681	-0.03306
0.38619	-0.03324
0.38551	-0.03315
0.38488	-0.03323
0.38423	-0.0332
0.3836	-0.03337
0.38298	-0.03338
0.38236	-0.03351
0.38171	-0.03347
0.38107	-0.03359
0.38044	-0.03345
0.3798	-0.03364
0.37912	-0.03357
0.37854	-0.03341
0.37788	-0.03364
0.37721	-0.03358
0.3766	-0.03367
0.37588	-0.03355
0.37529	-0.03374
0.37461	-0.03382
0.37404	-0.03357
0.37338	-0.03372
0.37272	-0.03368
0.37207	-0.03384
0.37146	-0.03385
0.37084	-0.034
0.37019	-0.03392
0.36948	-0.03415
0.36889	-0.03412
0.36823	-0.03429
0.36762	-0.03413
0.36697	-0.0343
0.3663	-0.03425
0.3657	-0.0343
0.36503	-0.03434
0.36447	-0.03411
0.36379	-0.03429
0.36313	-0.03422
0.36251	-0.03439
0.36183	-0.03439
0.36119	-0.03453
0.36056	-0.03448
0.35993	-0.03457
0.35931	-0.03457
0.35864	-0.0347
0.358	-0.03471
0.35735	-0.03476
0.35674	-0.03471
0.35611	-0.0346
0.35549	-0.03475
0.3548	-0.0347
0.35418	-0.03486
0.3535	-0.03491
0.35284	-0.03496
0.35229	-0.03497
0.35163	-0.03507
0.3509	-0.03505
0.35035	-0.03517
0.34973	-0.03513
0.34901	-0.03538
0.34837	-0.0352
0.34776	-0.03541
0.3471	-0.03529
0.34646	-0.03542
0.34581	-0.03541
0.34527	-0.03525
0.34457	-0.03536
0.3439	-0.03536
0.3433	-0.03544
0.34261	-0.03544
0.34201	-0.03559
0.3414	-0.03552
0.34075	-0.03568
0.34009	-0.03561
0.33949	-0.03579
0.33882	-0.03574
0.33818	-0.03587
0.33749	-0.03585
0.33695	-0.03567
0.33628	-0.03583
0.3356	-0.03575
0.33495	-0.03593
0.33432	-0.03594
0.33369	-0.0361
0.33309	-0.03609
0.33242	-0.03621
0.33179	-0.03614
0.33113	-0.03624
0.33054	-0.03631
0.32984	-0.03646
0.32923	-0.03638
0.32853	-0.03654
0.32796	-0.03648
0.32728	-0.03663
0.32665	-0.0366
0.32604	-0.03675
0.32537	-0.03674
0.3247	-0.03687
0.32411	-0.03687
0.32345	-0.03699
0.3228	-0.03683
0.32214	-0.03697
0.32152	-0.03699
0.3209	-0.03677
0.32031	-0.037
0.31962	-0.03695
0.31892	-0.03714
0.31831	-0.03714
0.31766	-0.0373
0.31705	-0.03728
0.31643	-0.03741
0.31577	-0.03739
0.31511	-0.03756
0.31444	-0.03758
0.31388	-0.03763
0.31321	-0.03764
0.31254	-0.03778
0.31192	-0.03774
0.31132	-0.03795
0.31064	-0.03785
0.31002	-0.03789
0.30937	-0.0379
0.30874	-0.03808
0.30811	-0.03804
0.30749	-0.03816
0.30686	-0.0381
0.30623	-0.03826
0.30555	-0.03821
0.30493	-0.03847
0.30424	-0.03838
0.30365	-0.03846
0.30302	-0.03845
0.30237	-0.03856
0.30174	-0.03854
0.30109	-0.03867
0.30043	-0.03864
0.29976	-0.0388
0.29913	-0.03875
0.29849	-0.03886
0.29788	-0.03876
0.29722	-0.03894
0.29656	-0.0389
0.29592	-0.03926
0.29526	-0.03908
0.29472	-0.03909
0.29401	-0.03913
0.29342	-0.03903
0.29275	-0.03913
0.2921	-0.03918
0.29145	-0.03932
0.29083	-0.03925
0.29017	-0.03945
0.28954	-0.03939
0.28891	-0.03946
0.28825	-0.03954
0.28762	-0.03961
0.28699	-0.03955
0.2863	-0.03966
0.28567	-0.03965
0.28507	-0.03977
0.28443	-0.03982
0.28374	-0.03997
0.28316	-0.03993
0.28248	-0.04009
0.28191	-0.04002
0.2812	-0.04024
0.28056	-0.04014
0.27992	-0.04036
0.27927	-0.0403
0.27862	-0.04041
0.278	-0.04026
0.27738	-0.04053
0.27674	-0.0405
0.2761	-0.04062
0.2755	-0.04058
0.27484	-0.04072
0.27418	-0.04066
0.27356	-0.04085
0.27288	-0.04085
0.27226	-0.04097
0.27159	-0.04094
0.27096	-0.0411
0.27033	-0.04107
0.26976	-0.04114
0.26911	-0.04101
0.26843	-0.04135
0.26773	-0.04131
0.26715	-0.04146
0.2665	-0.04143
0.26589	-0.04157
0.26524	-0.04148
0.2646	-0.04163
0.26394	-0.04166
0.26334	-0.04178
0.2627	-0.04176
0.26204	-0.04194
0.26143	-0.04195
0.26075	-0.04202
0.26013	-0.04202
0.25945	-0.04215
0.25885	-0.04213
0.25822	-0.04222
0.25758	-0.04224
0.25694	-0.04237
0.25625	-0.04232
0.25564	-0.0425
0.25497	-0.04245
0.25434	-0.04264
0.25375	-0.04254
0.2531	-0.04272
0.25247	-0.04266
0.25187	-0.04291
0.25116	-0.04289
0.25052	-0.04296
0.2499	-0.043
0.24921	-0.04317
0.2486	-0.04314
0.24797	-0.04325
0.24735	-0.04324
0.24668	-0.04334
0.24607	-0.04329
0.24545	-0.04342
0.24478	-0.04336
0.24414	-0.04356
0.24348	-0.04353
0.24284	-0.04385
0.24222	-0.0438
0.24154	-0.04382
0.24087	-0.04417
0.24024	-0.04412
0.23961	-0.04427
0.23901	-0.04419
0.23832	-0.04432
0.23771	-0.04424
0.23708	-0.0444
0.23647	-0.04432
0.23583	-0.0444
0.23519	-0.04439
0.23455	-0.04454
0.23387	-0.04455
0.23324	-0.04469
0.23254	-0.04476
0.23195	-0.04483
0.23133	-0.04479
0.2307	-0.045
0.23003	-0.04497
0.2294	-0.04514
0.22879	-0.04502
0.22817	-0.04521
0.22747	-0.0452
0.22685	-0.04539
0.22623	-0.04538
0.22562	-0.04552
0.22498	-0.04539
0.22429	-0.04558
0.22367	-0.04559
0.22298	-0.0457
0.22238	-0.04575
0.22176	-0.04585
0.2211	-0.04584
0.22048	-0.04601
0.21984	-0.04601
0.2192	-0.04616
0.21852	-0.0462
0.2179	-0.0464
0.21721	-0.04666
0.21665	-0.04658
0.21598	-0.04659
0.21539	-0.04663
0.21467	-0.04681
0.21407	-0.04677
0.21341	-0.04696
0.21278	-0.0469
0.21213	-0.04707
0.2115	-0.04705
0.21087	-0.04716
0.21013	-0.04746
0.20959	-0.04739
0.20897	-0.04762
0.20833	-0.04752
0.20769	-0.0477
0.20701	-0.04769
0.20636	-0.04788
0.20574	-0.04778
0.2051	-0.04796
0.20447	-0.04793
0.20381	-0.0481
0.20317	-0.04804
0.20256	-0.04816
0.2019	-0.04808
0.20126	-0.04832
0.20059	-0.04829
0.19997	-0.0484
0.19929	-0.04842
0.1987	-0.04863
0.19801	-0.04898
0.19733	-0.04889
0.1968	-0.04892
0.19606	-0.04923
0.19545	-0.04918
0.19482	-0.04934
0.19415	-0.04923
0.19356	-0.04938
0.19293	-0.04936
0.19226	-0.0495
0.19165	-0.04942
0.19101	-0.04961
0.19035	-0.04953
0.18973	-0.04972
0.18907	-0.04983
0.18841	-0.04982
0.18788	-0.04981
0.18716	-0.05004
0.18651	-0.04997
0.18587	-0.05008
0.18527	-0.05007
0.18464	-0.05025
0.18396	-0.05019
0.1833	-0.05035
0.18266	-0.05029
0.18206	-0.05041
0.18144	-0.0504
0.18073	-0.05061
0.1801	-0.05055
0.17947	-0.05073
0.17886	-0.05071
0.17815	-0.05089
0.17757	-0.05089
0.17696	-0.05105
0.1763	-0.05101
0.17568	-0.05122
0.175	-0.05114
0.17441	-0.05137
0.17372	-0.05162
0.17312	-0.05163
0.1725	-0.05175
0.17174	-0.05197
0.17117	-0.05187
0.17049	-0.0521
0.16987	-0.05201
0.16926	-0.05215
0.16862	-0.05212
0.16796	-0.05227
0.16735	-0.05225
0.16666	-0.05239
0.16602	-0.05233
0.16543	-0.0525
0.16474	-0.05251
0.16412	-0.05268
0.16346	-0.05263
0.1628	-0.05271
0.16222	-0.05266
0.16155	-0.05288
0.16092	-0.05278
0.16034	-0.05297
0.15967	-0.05296
0.15903	-0.05308
0.15836	-0.0531
0.15775	-0.05329
0.15709	-0.05329
0.15644	-0.0534
0.15587	-0.05339
0.15517	-0.05365
0.15457	-0.05357
0.15391	-0.0537
0.15324	-0.05404
0.1526	-0.05398
0.15204	-0.0541
0.15131	-0.05438
0.15068	-0.05427
0.15004	-0.05443
0.14938	-0.05438
0.1488	-0.05449
0.14817	-0.05447
0.14746	-0.05457
0.14687	-0.05454
0.14623	-0.05469
0.14553	-0.05463
0.1449	-0.05486
0.14432	-0.0548
0.14363	-0.05492
0.14298	-0.05492
0.14233	-0.05511
0.14173	-0.05503
0.14108	-0.05516
0.14042	-0.05511
0.13979	-0.05525
0.13913	-0.05523
0.13852	-0.0554
0.13785	-0.05532
0.13723	-0.05547
0.13662	-0.05545
0.13593	-0.05573
0.13526	-0.05564
0.13469	-0.05564
0.13402	-0.0557
0.13337	-0.05584
0.13272	-0.05584
0.13214	-0.05597
0.13149	-0.05589
0.13087	-0.05609
0.13018	-0.05608
0.12953	-0.05624
0.12891	-0.05611
0.12831	-0.05629
0.12762	-0.05623
0.12696	-0.05636
0.1264	-0.0563
0.12573	-0.05654
0.12504	-0.05649
0.12443	-0.05668
0.12378	-0.05664
0.12318	-0.05675
0.12249	-0.0567
0.12188	-0.05686
0.12125	-0.05682
0.12057	-0.057
0.11995	-0.05695
0.11931	-0.0571
0.11867	-0.05703
0.11803	-0.05712
0.11739	-0.05717
0.11672	-0.05735
0.11612	-0.05727
0.11551	-0.05742
0.11481	-0.05739
0.11419	-0.05753
0.11358	-0.0575
0.11297	-0.05762
0.11227	-0.05755
0.11168	-0.05777
0.11101	-0.05778
0.11034	-0.05788
0.10975	-0.05781
0.1091	-0.05786
0.10844	-0.05793
0.10778	-0.05803
0.10713	-0.05796
0.10644	-0.05814
0.10585	-0.05808
0.1052	-0.05827
0.10456	-0.0582
0.10392	-0.05834
0.10326	-0.0583
0.10263	-0.05844
0.10205	-0.0584
0.10132	-0.05854
0.10073	-0.0585
0.10008	-0.05867
0.09949	-0.05857
0.09881	-0.05874
0.09813	-0.05867
0.09757	-0.05875
0.09684	-0.05875
0.09629	-0.05858
0.09566	-0.05869
0.09496	-0.05864
0.09438	-0.05851
0.09372	-0.05865
0.09304	-0.05864
0.0924	-0.0588
0.09178	-0.05882
0.09115	-0.05902
0.09047	-0.05892
0.0899	-0.059
0.08922	-0.05908
0.08855	-0.05918
0.08792	-0.05914
0.08728	-0.05925
0.08663	-0.05919
0.08595	-0.05935
0.08532	-0.0593
0.08473	-0.05936
0.08407	-0.05929
0.08347	-0.05911
0.08283	-0.0594
0.08212	-0.05938
0.08159	-0.05939
0.08091	-0.0594
0.08026	-0.05952
0.07966	-0.05949
0.07896	-0.05967
0.07831	-0.0596
0.0777	-0.05971
0.07701	-0.05971
0.07642	-0.05976
0.07578	-0.05968
0.07519	-0.05948
0.07452	-0.0596
0.07383	-0.05963
0.07326	-0.0594
0.07261	-0.05957
0.07194	-0.05957
0.07137	-0.05944
0.07067	-0.05959
0.07007	-0.05958
0.0694	-0.05972
0.06874	-0.0597
0.06809	-0.05984
0.06743	-0.05982
0.06683	-0.05999
0.06621	-0.05994
0.06554	-0.06005
0.06491	-0.05996
0.06426	-0.06009
0.06358	-0.06005
0.063	-0.06014
0.06233	-0.06018
0.06167	-0.06029
0.06105	-0.0602
0.06039	-0.06031
0.05973	-0.06025
0.05916	-0.06008
0.05852	-0.06018
0.05784	-0.06015
0.05727	-0.06003
0.05654	-0.06013
0.05594	-0.05997
0.05532	-0.06021
0.0546	-0.06022
0.05406	-0.06004
0.05341	-0.06022
0.05275	-0.06015
0.05212	-0.06034
0.05144	-0.06032
0.05085	-0.06044
0.05018	-0.06042
0.04956	-0.06051
0.04891	-0.06049
0.04822	-0.06067
0.0476	-0.06062
0.04696	-0.06075
0.04632	-0.06068
0.0457	-0.06076
0.04502	-0.06069
0.04446	-0.0605
0.0438	-0.06063
0.04309	-0.06052
0.04254	-0.06038
0.0419	-0.06058
0.04114	-0.06054
0.04053	-0.06066
0.03995	-0.06059
0.03926	-0.06075
0.03865	-0.06068
0.03812	-0.06061
0.03739	-0.06073
0.03677	-0.0606
0.0361	-0.06081
0.03545	-0.06074
0.03479	-0.06082
0.03414	-0.06077
0.03354	-0.06063
0.03291	-0.06072
0.0323	-0.0607
0.03168	-0.06051
0.03104	-0.0606
0.03034	-0.06064
0.02977	-0.06048
0.02912	-0.06077
0.02839	-0.06066
0.02784	-0.06082
0.02715	-0.06075
0.02648	-0.0609
0.02588	-0.06084
0.02523	-0.06092
0.02463	-0.06087
0.02397	-0.06098
0.0233	-0.06096
0.02267	-0.06108
0.02199	-0.06096
0.02137	-0.06108
0.02073	-0.06101
0.02018	-0.06078
0.01944	-0.06097
0.01875	-0.06098
0.01821	-0.06077
0.01756	-0.06093
0.01689	-0.06094
0.01629	-0.06077
0.01561	-0.06091
0.01499	-0.06088
0.01435	-0.06099
0.01368	-0.06091
0.01303	-0.06108
0.01244	-0.06105
0.01177	-0.06112
0.01117	-0.06104
0.01052	-0.06095
0.00986	-0.06103
0.00921	-0.06102
0.00864	-0.06089
0.00792	-0.06104
0.00726	-0.06096
0.00664	-0.06108
0.00601	-0.061
0.00535	-0.06112
0.00472	-0.06117
0.00415	-0.06098
0.00347	-0.06106
0.00283	-0.06103
0.00216	-0.0611
0.00153	-0.06115
0.000967474	-0.06097
0.000287757	-0.0611
-0.000316513	-0.06105
-0.00105	-0.06124
-0.00162	-0.06114
-0.00226	-0.06127
-0.00298	-0.06126
-0.00356	-0.06138
-0.00424	-0.06137
-0.00487	-0.06145
-0.00551	-0.06134
-0.00609	-0.0612
-0.00677	-0.06137
-0.00741	-0.06124
-0.0081	-0.0614
-0.00868	-0.0613
-0.00931	-0.0611
-0.00999	-0.06128
-0.01065	-0.06122
-0.01119	-0.06104
-0.01188	-0.06122
-0.01256	-0.06117
-0.01317	-0.06095
-0.01381	-0.06112
-0.01446	-0.06109
-0.01516	-0.06133
-0.01577	-0.06121
-0.01636	-0.06122
-0.01702	-0.06122
-0.01765	-0.06099
-0.01828	-0.06117
-0.01891	-0.06115
-0.01951	-0.06099
-0.02022	-0.06113
-0.02083	-0.0611
-0.02153	-0.06119
-0.02214	-0.06116
-0.02272	-0.06106
-0.02337	-0.06126
-0.02403	-0.06123
-0.0247	-0.0613
-0.02532	-0.06126
-0.02595	-0.06136
-0.02658	-0.06128
-0.02725	-0.06143
-0.02792	-0.06134
-0.02857	-0.06148
-0.02923	-0.06139
-0.02978	-0.06114
-0.03047	-0.06124
-0.03116	-0.06117
-0.03174	-0.06102
-0.03235	-0.06088
-0.03305	-0.06101
-0.03366	-0.06102
-0.03425	-0.06085
-0.0349	-0.06104
-0.03559	-0.06101
-0.03621	-0.06119
-0.03682	-0.06111
-0.03748	-0.06125
-0.03817	-0.06125
-0.03878	-0.06134
-0.03941	-0.06131
-0.04008	-0.0615
-0.04066	-0.06135
-0.04131	-0.06144
-0.04198	-0.06131
-0.04256	-0.06118
-0.04322	-0.06133
-0.04395	-0.06124
-0.04445	-0.06109
-0.04516	-0.06124
-0.04581	-0.06124
-0.04642	-0.061
-0.04702	-0.06117
-0.04774	-0.06117
-0.04837	-0.06132
-0.04903	-0.0613
-0.04964	-0.0614
-0.05027	-0.06134
-0.05095	-0.06133
-0.05162	-0.06144
-0.0522	-0.06121
-0.05283	-0.06137
-0.05351	-0.06133
-0.05416	-0.06147
-0.0548	-0.06139
-0.05535	-0.06127
-0.05607	-0.0614
-0.05675	-0.06134
-0.05737	-0.06152
-0.05797	-0.06144
-0.05862	-0.06159
-0.05928	-0.06151
-0.05989	-0.06167
-0.06057	-0.06165
-0.06114	-0.06139
-0.06181	-0.06159
-0.06248	-0.06148
-0.06308	-0.06159
-0.06373	-0.06156
-0.06436	-0.0614
-0.06502	-0.06148
-0.06568	-0.06145
-0.06627	-0.0613
-0.06702	-0.06146
-0.06761	-0.06139
-0.06824	-0.06154
-0.06893	-0.06163
-0.06948	-0.0613
-0.07011	-0.0615
-0.07076	-0.06145
-0.07144	-0.06158
-0.07203	-0.06151
-0.0727	-0.06162
-0.07337	-0.06167
-0.07389	-0.06147
-0.07458	-0.06161
-0.07526	-0.06152
-0.07594	-0.06166
-0.07654	-0.06164
-0.07714	-0.06156
-0.07779	-0.0617
-0.07838	-0.06152
-0.07907	-0.06168
-0.0797	-0.06171
-0.08037	-0.06182
-0.08108	-0.06176
-0.0816	-0.0618
-0.08228	-0.06175
-0.08288	-0.06156
-0.08348	-0.06167
-0.0842	-0.06162
-0.0848	-0.06143
-0.08546	-0.06161
-0.08613	-0.06157
-0.08671	-0.06137
-0.0874	-0.06161
-0.08805	-0.06149
-0.08867	-0.06167
-0.08936	-0.06163
-0.08994	-0.06176
-0.09064	-0.06172
-0.09123	-0.06183
-0.09194	-0.06182
-0.09249	-0.06163
-0.09314	-0.06179
-0.09385	-0.06179
-0.09449	-0.06183
-0.09515	-0.0617
-0.09569	-0.06153
-0.09639	-0.06169
-0.09703	-0.06164
-0.09762	-0.0615
-0.0983	-0.06166
-0.099	-0.06164
-0.09959	-0.06172
-0.1002	-0.06166
-0.10088	-0.06182
-0.1015	-0.06175
-0.10209	-0.06162
-0.10278	-0.06165
-0.10338	-0.06163
-0.10399	-0.06132
-0.10471	-0.06157
-0.1054	-0.06165
-0.10593	-0.0614
-0.10654	-0.06159
-0.10727	-0.06152
-0.10794	-0.06172
-0.10857	-0.06167
-0.10919	-0.06181
-0.10985	-0.06175
-0.11051	-0.06185
-0.11115	-0.06175
-0.11175	-0.06196
-0.11241	-0.0618
-0.11302	-0.06198
-0.11372	-0.06189
-0.11425	-0.06161
-0.11493	-0.06173
-0.11563	-0.06169
-0.11623	-0.06152
-0.11687	-0.06169
-0.11752	-0.06164
-0.11809	-0.06143
-0.11872	-0.06151
-0.11945	-0.06145
-0.12005	-0.06129
-0.12068	-0.06146
-0.12135	-0.06146
-0.12191	-0.06136
-0.12262	-0.06144
-0.12321	-0.06129
-0.12391	-0.06152
-0.12455	-0.06149
-0.12512	-0.06131
-0.12575	-0.06144
-0.12643	-0.06143
-0.1271	-0.06154
-0.12772	-0.06147
-0.12834	-0.06127
-0.12899	-0.0614
-0.12965	-0.06132
-0.13025	-0.06119
-0.1309	-0.06146
-0.13162	-0.06128
-0.13217	-0.06146
-0.13286	-0.06138
-0.13352	-0.0615
-0.1342	-0.06145
-0.13469	-0.06122
-0.1354	-0.06131
-0.13609	-0.06124
-0.13666	-0.06111
-0.13738	-0.06124
-0.138	-0.06119
-0.1386	-0.061
-0.13924	-0.06114
-0.13989	-0.06098
-0.1405	-0.06088
-0.14118	-0.0611
-0.1418	-0.0611
-0.14245	-0.06118
-0.14306	-0.06113
-0.14375	-0.06123
-0.14436	-0.0612
-0.14494	-0.06096
-0.14566	-0.06112
-0.14634	-0.06112
-0.1469	-0.06089
-0.14757	-0.06104
-0.14821	-0.0609
-0.14891	-0.061
-0.14953	-0.06102
-0.15013	-0.06083
-0.15076	-0.061
-0.15144	-0.061
-0.15201	-0.0608
-0.15265	-0.06092
-0.15333	-0.0609
-0.15399	-0.06101
-0.15463	-0.06097
-0.15515	-0.06079
-0.15589	-0.06093
-0.15651	-0.06087
-0.15718	-0.06096
-0.15779	-0.06089
-0.15843	-0.06079
-0.1591	-0.06085
-0.1597	-0.06085
-0.16031	-0.06064
-0.16097	-0.06081
-0.16163	-0.06078
-0.16226	-0.06093
-0.1629	-0.06085
-0.16358	-0.06102
-0.16416	-0.06092
-0.16481	-0.06108
-0.16549	-0.06094
-0.16605	-0.0608
-0.16679	-0.06101
-0.16748	-0.06085
-0.16806	-0.06098
-0.16873	-0.06089
-0.16927	-0.06072
-0.16998	-0.06084
-0.17067	-0.0608
-0.17122	-0.06057
-0.17186	-0.06074
-0.17263	-0.06063
-0.17315	-0.06043
-0.17381	-0.06061
-0.17449	-0.06057
-0.17505	-0.06044
-0.17574	-0.06063
-0.1764	-0.06054
-0.17704	-0.06071
-0.17764	-0.06062
-0.17825	-0.06045
-0.17891	-0.06059
-0.17959	-0.06057
-0.18019	-0.06041
-0.18084	-0.06051
-0.18149	-0.06042
-0.18213	-0.06057
-0.18277	-0.06054
-0.18338	-0.06038
-0.18403	-0.06068
-0.1847	-0.06052
-0.1853	-0.06055
-0.18599	-0.06057
-0.18658	-0.06035
-0.18725	-0.06042
-0.18792	-0.06042
-0.1885	-0.0603
-0.18918	-0.0604
-0.18981	-0.06041
-0.19046	-0.06051
-0.19107	-0.06038
-0.19176	-0.06051
-0.19239	-0.06045
-0.19294	-0.06022
-0.19363	-0.06037
-0.19435	-0.06039
-0.19489	-0.06018
-0.19556	-0.06033
-0.19623	-0.06028
-0.19679	-0.06011
-0.19745	-0.06028
-0.19814	-0.06021
-0.19876	-0.06035
-0.19935	-0.06031
-0.20005	-0.06044
-0.20072	-0.06039
-0.20131	-0.06045
-0.20199	-0.06031
-0.20252	-0.06016
-0.20316	-0.06006
-0.20392	-0.06021
-0.20453	-0.06017
-0.20517	-0.06026
-0.20581	-0.06023
-0.20639	-0.06004
-0.20703	-0.06015
-0.20775	-0.06007
-0.20839	-0.06004
-0.20903	-0.0602
-0.20962	-0.0601
-0.21031	-0.06023
-0.21094	-0.06003
-0.2116	-0.06031
-0.21229	-0.06018
-0.21284	-0.06033
-0.2135	-0.06023
-0.21409	-0.06006
-0.21478	-0.0602
-0.21545	-0.06017
-0.21604	-0.05996
-0.21669	-0.06018
-0.21736	-0.06013
-0.21799	-0.06025
-0.21864	-0.06011
-0.2192	-0.05996
-0.21992	-0.0602
-0.22056	-0.06011
-0.22115	-0.06023
-0.22182	-0.06017
-0.2224	-0.05995
-0.22306	-0.06006
-0.22374	-0.06001
-0.22434	-0.05983
-0.22503	-0.05996
-0.22568	-0.05992
-0.22628	-0.05969
-0.22691	-0.05985
-0.22759	-0.05985
-0.22817	-0.05978
-0.22889	-0.06003
-0.2295	-0.05986
-0.23009	-0.05999
-0.23083	-0.06001
-0.2314	-0.0601
-0.23204	-0.06007
-0.2327	-0.06015
-0.23333	-0.06014
-0.23405	-0.0602
-0.23463	-0.06009
-0.23521	-0.05988
-0.23587	-0.06004
-0.23651	-0.06
-0.23714	-0.05992
-0.23779	-0.06006
-0.23842	-0.05988
-0.2391	-0.06007
-0.23975	-0.05999
-0.24033	-0.05985
-0.241	-0.06
-0.24162	-0.0599
-0.2423	-0.06005
-0.24289	-0.05995
-0.24348	-0.05978
-0.24423	-0.05989
-0.24494	-0.05985
-0.24545	-0.05966
-0.24615	-0.05981
-0.24679	-0.05977
-0.24739	-0.05963
-0.24805	-0.05977
-0.24874	-0.05969
-0.2493	-0.05986
-0.24996	-0.05985
-0.25055	-0.05964
-0.25123	-0.05981
-0.25187	-0.05974
-0.25252	-0.05987
-0.25318	-0.05992
-0.25379	-0.05999
-0.25446	-0.05994
-0.25514	-0.06006
-0.25573	-0.05991
-0.25633	-0.05979
-0.25705	-0.05994
-0.25771	-0.05993
-0.25825	-0.05972
-0.25887	-0.05986
-0.25958	-0.05978
-0.2602	-0.05998
-0.26087	-0.05995
-0.2615	-0.06002
-0.26219	-0.05999
-0.26272	-0.05976
-0.2634	-0.05989
-0.26406	-0.05975
-0.26466	-0.0597
-0.26535	-0.05984
-0.26596	-0.05981
-0.26671	-0.06001
-0.26726	-0.05991
-0.2679	-0.05999
-0.26858	-0.06
-0.26914	-0.0598
-0.2698	-0.05995
-0.27047	-0.0599
-0.27112	-0.06008
-0.27176	-0.06001
-0.27238	-0.06008
-0.27301	-0.06011
-0.27363	-0.05985
-0.27421	-0.05994
-0.27493	-0.05999
-0.27552	-0.0598
-0.27615	-0.05986
-0.27683	-0.05983
-0.27743	-0.05968
-0.27809	-0.05984
-0.27872	-0.05986
-0.27938	-0.05999
-0.28004	-0.05991
-0.28071	-0.06008
-0.28131	-0.06007
-0.28195	-0.06021
-0.28262	-0.0601
-0.28325	-0.06022
-0.28388	-0.06011
-0.28447	-0.05992
-0.28516	-0.06005
-0.28582	-0.06006
-0.28639	-0.05981
-0.28711	-0.06
-0.28775	-0.05993
-0.2883	-0.05975
-0.28896	-0.05994
-0.28964	-0.05984
-0.29027	-0.06006
-0.29092	-0.06011
-0.2916	-0.06008
-0.29216	-0.06002
-0.29276	-0.0599
-0.2935	-0.06005
-0.29415	-0.05998
-0.2948	-0.06014
-0.29542	-0.06008
-0.29606	-0.06019
-0.29669	-0.06016
-0.29724	-0.05992
-0.29797	-0.06005
-0.29861	-0.06
-0.29923	-0.05987
-0.29989	-0.05989
-0.30055	-0.05992
-0.30111	-0.05979
-0.3018	-0.0599
-0.30246	-0.05994
-0.30314	-0.06002
-0.30376	-0.05999
-0.3044	-0.06014
-0.30504	-0.06011
-0.3057	-0.06024
-0.30634	-0.06021
-0.30696	-0.06028
-0.3076	-0.06027
-0.30822	-0.06001
-0.30882	-0.06007
-0.30954	-0.06008
-0.31009	-0.05991
-0.31078	-0.06006
-0.31144	-0.06002
-0.31205	-0.05987
-0.31269	-0.06
-0.31331	-0.06003
-0.31395	-0.06017
-0.31459	-0.0601
-0.31525	-0.06024
-0.31589	-0.06025
-0.31651	-0.06035
-0.31719	-0.06022
-0.31779	-0.0603
-0.31845	-0.06033
-0.31904	-0.06012
-0.31969	-0.06026
-0.32039	-0.06017
-0.32092	-0.05998
-0.32162	-0.06012
-0.32232	-0.0601
-0.32288	-0.05994
-0.32354	-0.06012
-0.32422	-0.0601
-0.32488	-0.06029
-0.32546	-0.06018
-0.32613	-0.06031
-0.32675	-0.06033
-0.3274	-0.06041
-0.328	-0.06036
-0.32871	-0.06046
-0.32932	-0.06039
-0.32991	-0.06028
-0.33062	-0.06039
-0.33122	-0.06033
-0.33183	-0.06047
-0.33255	-0.06045
-0.33312	-0.06018
-0.3338	-0.06033
-0.33444	-0.06034
-0.33509	-0.0602
-0.33573	-0.06034
-0.33636	-0.06027
-0.33697	-0.06044
-0.33765	-0.0604
-0.33827	-0.06049
-0.33895	-0.06048
-0.33958	-0.06061
-0.3402	-0.0605
-0.34084	-0.06061
-0.34153	-0.06057
-0.34209	-0.06033
-0.34277	-0.06049
-0.34349	-0.06048
-0.34399	-0.0604
-0.34468	-0.06047
-0.34538	-0.06048
-0.34598	-0.06055
-0.3466	-0.06048
-0.3472	-0.06039
-0.34789	-0.06051
-0.34852	-0.06048
-0.34919	-0.0606
-0.34982	-0.06049
-0.35041	-0.06056
-0.35101	-0.0605
-0.35172	-0.06044
-0.35238	-0.0606
-0.35303	-0.06047
-0.35361	-0.06052
-0.35427	-0.06057
-0.35495	-0.06047
-0.35555	-0.06062
-0.3562	-0.06055
-0.35681	-0.06072
-0.35752	-0.06068
-0.35815	-0.06084
-0.35875	-0.06068
-0.35938	-0.06088
-0.36006	-0.06086
-0.36067	-0.06094
-0.36134	-0.06088
-0.36194	-0.06067
-0.3626	-0.06082
-0.36326	-0.06075
-0.36382	-0.06056
-0.36455	-0.06078
-0.36517	-0.06068
-0.36579	-0.06087
-0.36643	-0.06081
-0.36706	-0.06067
-0.36769	-0.06086
-0.36835	-0.06079
-0.36897	-0.06097
-0.36967	-0.06096
-0.3703	-0.06103
-0.37091	-0.06085
-0.37155	-0.0611
-0.37223	-0.06102
-0.37287	-0.06115
-0.37352	-0.06108
-0.3741	-0.06094
-0.37476	-0.06104
-0.37542	-0.06101
-0.37593	-0.0608
-0.37666	-0.06098
-0.37732	-0.061
-0.37797	-0.06114
-0.3786	-0.06108
-0.37927	-0.06124
-0.37981	-0.06113
-0.38054	-0.06134
-0.38115	-0.06129
-0.3818	-0.06139
-0.38249	-0.06135
-0.38304	-0.06115
-0.38375	-0.0613
-0.38439	-0.06127
-0.38499	-0.06137
-0.38562	-0.06133
-0.38624	-0.06115
-0.38696	-0.06133
-0.3876	-0.06123
-0.38823	-0.06144
-0.38892	-0.06146
-0.38951	-0.06149
-0.39011	-0.06139
-0.39065	-0.06123
-0.39138	-0.06143
-0.39202	-0.06138
-0.39269	-0.06149
-0.3933	-0.06152
-0.39393	-0.06136
-0.39459	-0.06146
-0.39524	-0.06141
-0.39586	-0.06151
-0.39648	-0.0615
-0.39718	-0.0617
-0.39778	-0.06167
-0.39841	-0.0617
-0.39902	-0.06169
-0.39964	-0.0615
-0.40034	-0.0617
-0.401	-0.06164
-0.4016	-0.0617
-0.40225	-0.06164
-0.40282	-0.0614
-0.40355	-0.06161
-0.40421	-0.06158
-0.40481	-0.0617
-0.40552	-0.06167
-0.40606	-0.0615
-0.40669	-0.06165
-0.40737	-0.06167
-0.40805	-0.06184
-0.40869	-0.06183
-0.40932	-0.0619
-0.40993	-0.06183
-0.41061	-0.062
-0.41125	-0.06194
-0.41187	-0.06209
-0.41248	-0.06198
-0.41317	-0.06223
-0.4139	-0.06215
-0.41446	-0.06227
-0.41513	-0.06209
-0.41573	-0.06223
-0.41638	-0.06221
-0.41692	-0.06201
-0.41761	-0.06217
-0.41829	-0.06214
-0.41886	-0.062
-0.41958	-0.06208
-0.42024	-0.06214
-0.42082	-0.06201
-0.42149	-0.06217
-0.42215	-0.06215
-0.42279	-0.06226
-0.42342	-0.06227
-0.42407	-0.06225
-0.42469	-0.06225
-0.42531	-0.06241
-0.42599	-0.06236
-0.42662	-0.0625
-0.42723	-0.06242
-0.42787	-0.06254
-0.42853	-0.06254
-0.42909	-0.06236
-0.42979	-0.06256
-0.4304	-0.06253
-0.43107	-0.06268
-0.4317	-0.06266
-0.43231	-0.06285
-0.43291	-0.06273
-0.43362	-0.0629
-0.43427	-0.06284
-0.43489	-0.06294
-0.43553	-0.06288
-0.43622	-0.06302
-0.43684	-0.06294
-0.43743	-0.06278
-0.43809	-0.06293
-0.43878	-0.06294
-0.43944	-0.06303
-0.44	-0.06294
-0.44067	-0.06306
-0.44134	-0.06306
-0.4419	-0.06294
-0.44257	-0.06305
-0.44323	-0.06301
-0.44391	-0.06315
-0.44454	-0.0632
-0.44516	-0.06332
-0.44579	-0.06321
-0.44649	-0.06338
-0.44712	-0.06329
-0.44768	-0.0634
-0.44838	-0.06336
-0.44892	-0.06316
-0.44962	-0.06334
-0.4503	-0.06335
-0.45092	-0.06354
-0.45153	-0.06331
-0.45215	-0.06353
-0.45288	-0.06357
-0.4534	-0.06334
-0.45408	-0.06352
-0.4548	-0.06351
-0.45541	-0.06359
-0.45599	-0.06353
-0.45664	-0.06368
-0.45737	-0.06367
-0.45794	-0.06376
-0.45856	-0.0637
-0.4592	-0.06361
-0.45987	-0.06364
-0.46049	-0.06367
-0.46109	-0.0635
-0.46174	-0.06366
-0.46244	-0.06366
-0.46309	-0.06381
-0.46369	-0.06378
-0.46435	-0.06396
-0.46499	-0.06396
-0.46562	-0.06408
-0.46625	-0.06413
-0.46691	-0.0642
-0.46754	-0.06409
-0.46819	-0.06421
-0.46884	-0.06412
-0.46946	-0.06441
-0.47012	-0.06431
-0.47073	-0.06444
-0.47143	-0.06436
-0.47204	-0.06448
-0.47272	-0.06442
-0.47332	-0.06453
-0.47396	-0.06452
-0.47452	-0.06442
-0.47517	-0.06456
-0.47585	-0.06455
-0.47648	-0.06462
-0.47716	-0.06448
-0.47774	-0.06459
-0.47845	-0.0647
[truncated: 3,003 more rows]

## Sheet: 6.4 V s-1
E /V vs. SCE	i / mA
0.80037	0.13558
0.79901	0.12607
0.79799	0.11053
0.79658	0.09612
0.79544	0.07955
0.79408	0.06487
0.79289	0.05048
0.79144	0.03803
0.79022	0.02749
0.78886	0.01867
0.7876	0.01224
0.78628	0.0073
0.78497	0.00421
0.78363	0.00254
0.78236	0.00203
0.78098	0.00194
0.77981	0.00305
0.77848	0.00355
0.7772	0.00486
0.77587	0.00528
0.77463	0.0059
0.77331	0.00589
0.77205	0.00573
0.77082	0.00539
0.7696	0.00459
0.76824	0.00324
0.76693	0.00188
0.76573	0.000457427
0.76448	-0.00114
0.76311	-0.00299
0.76191	-0.00435
0.76062	-0.00611
0.75934	-0.00744
0.75806	-0.00902
0.75676	-0.01011
0.75543	-0.01164
0.7542	-0.01219
0.75291	-0.01369
0.75156	-0.01429
0.75031	-0.01516
0.74909	-0.01567
0.74781	-0.01632
0.74649	-0.01693
0.74522	-0.01754
0.74394	-0.01814
0.74262	-0.01888
0.74144	-0.01905
0.74017	-0.01964
0.73881	-0.0204
0.73759	-0.02063
0.73621	-0.02176
0.735	-0.022
0.73377	-0.02265
0.73243	-0.0232
0.73113	-0.02392
0.72996	-0.02415
0.72869	-0.02475
0.72726	-0.02539
0.72607	-0.0256
0.72478	-0.02628
0.72343	-0.02687
0.72215	-0.02753
0.72093	-0.02763
0.71964	-0.02825
0.71837	-0.02847
0.71709	-0.02912
0.71577	-0.0293
0.71454	-0.02964
0.71322	-0.02999
0.71189	-0.03065
0.7107	-0.03079
0.70938	-0.03139
0.70808	-0.03151
0.70681	-0.03211
0.70546	-0.0323
0.70423	-0.03277
0.70294	-0.03297
0.70172	-0.03356
0.70041	-0.0337
0.69911	-0.03428
0.69783	-0.03432
0.69662	-0.03455
0.69534	-0.03463
0.69399	-0.03519
0.69281	-0.03488
0.6915	-0.03546
0.69014	-0.03566
0.68897	-0.03578
0.68765	-0.03597
0.6864	-0.03621
0.68502	-0.03678
0.6838	-0.03691
0.68249	-0.0375
0.68117	-0.03763
0.67997	-0.03769
0.67866	-0.03828
0.6774	-0.03798
0.67609	-0.03858
0.67478	-0.03868
0.67357	-0.0388
0.67231	-0.03883
0.67104	-0.0391
0.66977	-0.03917
0.66833	-0.03975
0.66717	-0.03946
0.66589	-0.04001
0.66448	-0.04023
0.66333	-0.04035
0.66205	-0.04048
0.66069	-0.04106
0.65943	-0.04109
0.65819	-0.04126
0.65695	-0.04131
0.65563	-0.04146
0.65431	-0.04161
0.65311	-0.04162
0.65181	-0.04179
0.6505	-0.04194
0.64922	-0.04209
0.64798	-0.04217
0.6467	-0.04225
0.64542	-0.04251
0.64414	-0.04267
0.6428	-0.04304
0.64151	-0.04321
0.64029	-0.0433
0.63899	-0.04349
0.63772	-0.04359
0.63646	-0.04371
0.63514	-0.04381
0.63389	-0.04392
0.63258	-0.0441
0.63135	-0.04411
0.63005	-0.04437
0.62878	-0.04436
0.62751	-0.04455
0.62617	-0.04473
0.62491	-0.0447
0.62367	-0.04497
0.62243	-0.04505
0.62115	-0.0452
0.61986	-0.04533
0.61855	-0.04543
0.61734	-0.04555
0.61604	-0.04568
0.61475	-0.04585
0.61333	-0.04634
0.61207	-0.0465
0.61086	-0.04657
0.60962	-0.04658
0.60827	-0.04665
0.607	-0.04674
0.60573	-0.0469
0.60438	-0.04702
0.60315	-0.04707
0.60186	-0.04717
0.6006	-0.04721
0.59932	-0.04735
0.598	-0.04745
0.59674	-0.04767
0.59549	-0.04764
0.59417	-0.04784
0.59287	-0.0479
0.59163	-0.04805
0.59033	-0.04809
0.58905	-0.04826
0.58773	-0.04828
0.58651	-0.04843
0.58521	-0.04852
0.58395	-0.04855
0.58261	-0.04875
0.58134	-0.04897
0.5801	-0.0489
0.57884	-0.04895
0.57752	-0.04907
0.57619	-0.04921
0.57492	-0.04939
0.57365	-0.0494
0.5724	-0.0496
0.57107	-0.04966
0.56987	-0.04961
0.56849	-0.04979
0.56732	-0.04946
0.56613	-0.04968
0.56473	-0.04984
0.56345	-0.04995
0.56219	-0.05008
0.56091	-0.0502
0.55961	-0.05033
0.55836	-0.05037
0.55709	-0.05054
0.55579	-0.05072
0.5545	-0.05091
0.55324	-0.0509
0.55195	-0.0509
0.55065	-0.05115
0.54935	-0.05123
0.54812	-0.05129
0.54681	-0.05137
0.54557	-0.0515
0.54426	-0.05155
0.54301	-0.05164
0.54174	-0.05176
0.54048	-0.05179
0.53914	-0.0519
0.53784	-0.05202
0.53658	-0.05201
0.53527	-0.05216
0.53406	-0.05185
0.53277	-0.0521
0.53147	-0.0521
0.53022	-0.05227
0.5289	-0.05245
0.52761	-0.05257
0.52636	-0.05271
0.52506	-0.05281
0.52382	-0.05292
0.52245	-0.05299
0.52124	-0.05313
0.51994	-0.05323
0.51864	-0.05325
0.51738	-0.05337
0.51608	-0.05348
0.51486	-0.05353
0.51351	-0.05368
0.51224	-0.05382
0.51086	-0.05393
0.50971	-0.05391
0.50843	-0.05401
0.50709	-0.05411
0.50578	-0.05419
0.50457	-0.05433
0.50336	-0.05401
0.502	-0.05451
0.50076	-0.05408
0.49956	-0.05435
0.49821	-0.05404
0.49687	-0.05451
0.49561	-0.05427
0.49438	-0.05477
0.49311	-0.05448
0.49176	-0.05506
0.49053	-0.05478
0.48923	-0.05526
0.48795	-0.0551
0.48669	-0.05556
0.48541	-0.05525
0.48411	-0.05568
0.48291	-0.0554
0.48153	-0.0559
0.48026	-0.05558
0.47899	-0.05612
0.47771	-0.05567
0.4764	-0.05627
0.47506	-0.05596
0.47385	-0.05642
0.47259	-0.05607
0.47137	-0.0561
0.46997	-0.05623
0.46865	-0.05637
0.46739	-0.05639
0.46615	-0.05665
0.46497	-0.0563
0.46363	-0.05676
0.46236	-0.05655
0.46113	-0.05663
0.4598	-0.05667
0.45849	-0.05685
0.45722	-0.05692
0.45592	-0.05711
0.45466	-0.0571
0.45336	-0.05722
0.45211	-0.05735
0.45081	-0.05746
0.44953	-0.05755
0.44827	-0.05769
0.44694	-0.05777
0.44565	-0.05769
0.44441	-0.05782
0.44318	-0.05754
0.4419	-0.05761
0.44053	-0.05781
0.43929	-0.05784
0.43799	-0.05797
0.43671	-0.05809
0.4354	-0.05822
0.43416	-0.05826
0.43287	-0.05839
0.43158	-0.0584
0.43027	-0.0586
0.42908	-0.05826
0.42775	-0.05878
0.42649	-0.05842
0.4252	-0.05907
0.42388	-0.0587
0.42266	-0.05919
0.42135	-0.05883
0.42019	-0.05894
0.41879	-0.05909
0.41753	-0.05916
0.41622	-0.05931
0.41496	-0.05944
0.4137	-0.05948
0.41242	-0.05957
0.41111	-0.05967
0.4098	-0.05983
0.40854	-0.05987
0.40725	-0.05994
0.40606	-0.05961
0.40477	-0.05974
0.40345	-0.0599
0.40217	-0.06007
0.40087	-0.06013
0.39958	-0.06027
0.39828	-0.06037
0.39698	-0.06048
0.3957	-0.06062
0.39447	-0.06058
0.39322	-0.06074
0.39187	-0.06088
0.39065	-0.061
0.38933	-0.06114
0.38808	-0.06115
0.38685	-0.06127
0.38552	-0.06136
0.38426	-0.06146
0.383	-0.0616
0.38171	-0.06171
0.38041	-0.06173
0.37912	-0.06191
0.37789	-0.06155
0.37653	-0.06215
0.37526	-0.06188
0.37397	-0.06233
0.37269	-0.06209
0.37156	-0.06215
0.37013	-0.06235
0.36887	-0.0624
0.36761	-0.06256
0.36633	-0.06269
0.3651	-0.06271
0.36384	-0.06287
0.36245	-0.06307
0.36122	-0.06314
0.35994	-0.06341
0.35869	-0.06346
0.35742	-0.0635
0.35612	-0.06368
0.35485	-0.06377
0.35356	-0.06386
0.35232	-0.06405
0.35101	-0.06416
0.34972	-0.0643
0.34846	-0.0644
0.34718	-0.06454
0.34592	-0.06463
0.34461	-0.06475
0.34333	-0.06488
0.34202	-0.06505
0.34079	-0.06517
0.33949	-0.06524
0.3382	-0.06543
0.33696	-0.06548
0.33565	-0.06565
0.33439	-0.06584
0.33308	-0.06593
0.33181	-0.06609
0.33053	-0.06616
0.32923	-0.06672
0.32799	-0.06639
0.32676	-0.06688
0.32546	-0.06666
0.32409	-0.06722
0.32275	-0.06726
0.32159	-0.06741
0.32026	-0.06752
0.31901	-0.06767
0.3177	-0.0678
0.31643	-0.06791
0.31518	-0.06807
0.31388	-0.06824
0.31264	-0.06829
0.31123	-0.06892
0.31009	-0.06868
0.30883	-0.06909
0.30747	-0.06928
0.30623	-0.06929
0.30494	-0.06948
0.30367	-0.06968
0.30236	-0.06974
0.30112	-0.06984
0.29978	-0.07
0.29852	-0.07014
0.29723	-0.07021
0.296	-0.07056
0.29467	-0.07055
0.29338	-0.07109
0.29207	-0.07129
0.29089	-0.07133
0.28958	-0.07147
0.28829	-0.07153
0.28703	-0.07163
0.28577	-0.0719
0.28441	-0.07199
0.28306	-0.07256
0.28182	-0.07257
0.28063	-0.07281
0.27929	-0.07292
0.27807	-0.07306
0.27676	-0.07317
0.27555	-0.07333
0.27428	-0.07352
0.27295	-0.07374
0.27161	-0.07419
0.27036	-0.07431
0.26917	-0.07453
0.26782	-0.07453
0.26648	-0.07515
0.26528	-0.07476
0.26397	-0.07534
0.26271	-0.0751
0.26138	-0.07565
0.26011	-0.07583
0.25889	-0.07598
0.25758	-0.07607
0.25626	-0.07666
0.25508	-0.07639
0.25378	-0.07685
0.25243	-0.07715
0.25119	-0.07726
0.24986	-0.07768
0.24853	-0.07783
0.24731	-0.07805
0.24604	-0.07807
0.2448	-0.0782
0.2435	-0.07847
0.24222	-0.07859
0.24094	-0.0787
0.23972	-0.07883
0.23839	-0.07899
0.23708	-0.07961
0.2358	-0.0798
0.2346	-0.08003
0.23321	-0.08055
0.23193	-0.08066
0.23064	-0.08129
0.22939	-0.08132
0.22817	-0.08143
0.22687	-0.08167
0.22555	-0.08174
0.22431	-0.08181
0.22303	-0.08203
0.22175	-0.08215
0.22039	-0.08277
0.21913	-0.08282
0.2179	-0.08309
0.21663	-0.0832
0.21525	-0.08379
0.21399	-0.08394
0.21281	-0.08414
0.21152	-0.08429
0.2102	-0.08489
0.20888	-0.0851
0.20762	-0.08553
0.20632	-0.08579
0.20507	-0.08592
0.20383	-0.08601
0.20246	-0.08662
0.2013	-0.08634
0.20001	-0.0868
0.19863	-0.08696
0.19741	-0.08723
0.19614	-0.0874
0.1948	-0.08794
0.19355	-0.08819
0.19233	-0.08825
0.19098	-0.08881
0.18962	-0.08899
0.18851	-0.0892
0.18721	-0.08939
0.18583	-0.09002
0.18456	-0.09015
0.18332	-0.09069
0.182	-0.0907
0.18079	-0.09082
0.17956	-0.09108
0.17821	-0.09121
0.17687	-0.09188
0.17559	-0.09198
0.17428	-0.09259
0.17301	-0.0928
0.17177	-0.09283
0.17053	-0.09344
0.16926	-0.09317
0.16796	-0.0937
0.16659	-0.09394
0.16544	-0.09405
0.16408	-0.09464
0.16277	-0.09488
0.16161	-0.09492
0.16028	-0.09556
0.15906	-0.09527
0.15778	-0.09568
0.15637	-0.09605
0.15517	-0.09622
0.15383	-0.09678
0.15255	-0.09687
0.15135	-0.09703
0.15005	-0.09725
0.14872	-0.0978
0.14745	-0.09792
0.14625	-0.09806
0.14497	-0.0983
0.14364	-0.09867
0.14232	-0.09893
0.14109	-0.0991
0.13989	-0.09926
0.1385	-0.09977
0.13723	-0.09998
0.136	-0.10007
0.13477	-0.10027
0.13345	-0.10039
0.13204	-0.10102
0.13081	-0.10109
0.12962	-0.10117
0.12831	-0.10145
0.12706	-0.10167
0.12569	-0.10207
0.12442	-0.10225
0.12322	-0.10242
0.12199	-0.10242
0.12056	-0.10309
0.11941	-0.10284
0.11812	-0.10331
0.11675	-0.10338
0.11546	-0.10353
0.11423	-0.1036
0.11294	-0.1038
0.1116	-0.10398
0.11039	-0.1041
0.10907	-0.10454
0.10775	-0.10483
0.10649	-0.10488
0.10529	-0.10501
0.10397	-0.10513
0.10269	-0.10525
0.10142	-0.10534
0.1001	-0.10559
0.09885	-0.10572
0.09749	-0.10618
0.09618	-0.10638
0.09497	-0.10633
0.0937	-0.10645
0.0924	-0.10643
0.09113	-0.10659
0.08986	-0.1067
0.08857	-0.10688
0.08729	-0.10703
0.08597	-0.10725
0.08481	-0.10722
0.08349	-0.10737
0.0822	-0.10748
0.08091	-0.10763
0.07967	-0.10766
0.0784	-0.10781
0.07707	-0.10792
0.07581	-0.10805
0.07449	-0.10799
0.07322	-0.10823
0.07194	-0.10837
0.07068	-0.10837
0.06941	-0.1086
0.06814	-0.1086
0.06686	-0.10874
0.06554	-0.1088
0.06424	-0.10894
0.06296	-0.10906
0.06168	-0.10918
0.06043	-0.10925
0.05912	-0.10939
0.05783	-0.1094
0.05659	-0.10954
0.05522	-0.10965
0.05399	-0.10967
0.05269	-0.10977
0.05139	-0.10985
0.05015	-0.10993
0.04892	-0.10957
0.04766	-0.10965
0.04629	-0.10984
0.04501	-0.10991
0.04375	-0.10995
0.04242	-0.11007
0.04127	-0.10974
0.03997	-0.11028
0.03864	-0.11003
0.03742	-0.11007
0.03607	-0.11024
0.03479	-0.1102
0.03357	-0.11038
0.0322	-0.11042
0.03097	-0.11052
0.02968	-0.1107
0.02836	-0.11074
0.02713	-0.1108
0.02581	-0.11083
0.02466	-0.11042
0.02331	-0.11059
0.02208	-0.11032
0.02081	-0.11048
0.01947	-0.11046
0.01815	-0.11064
0.01687	-0.1107
0.01561	-0.11084
0.01432	-0.11087
0.01305	-0.11098
0.0117	-0.11103
0.01043	-0.1112
0.00925	-0.11079
0.00793	-0.11119
0.00668	-0.11084
0.00542	-0.11101
0.0042	-0.11068
0.00293	-0.11074
0.00154	-0.11089
0.000241928	-0.11097
-0.00107	-0.11108
-0.00235	-0.11114
-0.00359	-0.11124
-0.00488	-0.11137
-0.00619	-0.11135
-0.00746	-0.11135
-0.00869	-0.11108
-0.0099	-0.11108
-0.01122	-0.11082
-0.0125	-0.11091
-0.01384	-0.11098
-0.01511	-0.11108
-0.01646	-0.11123
-0.01763	-0.1109
-0.01893	-0.11137
-0.02028	-0.11107
-0.02146	-0.11113
-0.02283	-0.11126
-0.0241	-0.1112
-0.02534	-0.11133
-0.02661	-0.11107
-0.02785	-0.11115
-0.02923	-0.11121
-0.03048	-0.11135
-0.03174	-0.11136
-0.03301	-0.11137
-0.03426	-0.11111
-0.03548	-0.11109
-0.03685	-0.11128
-0.03804	-0.11086
-0.03945	-0.1115
-0.04073	-0.11118
-0.04198	-0.11154
-0.04327	-0.11127
-0.04452	-0.11137
-0.04583	-0.11149
-0.04712	-0.1116
-0.04842	-0.11164
-0.04967	-0.11163
-0.05087	-0.11133
-0.05213	-0.11141
-0.05348	-0.11113
-0.0547	-0.11121
-0.0561	-0.11127
-0.05736	-0.1113
-0.05862	-0.11149
-0.05987	-0.11111
-0.06123	-0.11159
-0.06246	-0.11123
-0.0637	-0.11136
-0.06505	-0.11149
-0.06631	-0.1116
-0.06758	-0.1117
-0.06891	-0.11181
-0.07012	-0.11169
-0.07145	-0.11196
-0.07267	-0.11153
-0.07389	-0.11159
-0.07519	-0.11124
-0.07646	-0.11139
-0.07781	-0.11141
-0.0791	-0.1116
-0.08038	-0.11168
-0.08166	-0.11181
-0.08297	-0.11181
-0.08424	-0.11197
-0.08547	-0.1117
-0.0867	-0.11162
-0.08808	-0.11173
-0.08936	-0.11176
-0.09069	-0.11194
-0.09184	-0.11152
-0.09313	-0.11172
-0.09445	-0.11165
-0.09578	-0.11175
-0.09701	-0.11142
-0.09826	-0.1115
-0.09964	-0.11162
-0.1009	-0.11164
-0.10219	-0.11186
-0.10341	-0.11145
-0.10473	-0.1119
-0.10602	-0.11157
-0.10726	-0.11167
-0.1085	-0.11135
-0.10978	-0.11142
-0.11113	-0.11154
-0.11232	-0.11158
-0.11362	-0.11166
-0.11498	-0.11173
-0.11615	-0.11143
-0.11744	-0.11147
-0.11879	-0.11162
-0.12011	-0.11164
-0.12134	-0.11159
-0.12261	-0.11129
-0.12389	-0.11144
-0.12514	-0.11107
-0.12643	-0.11155
-0.12776	-0.11119
-0.12895	-0.11126
-0.13034	-0.11141
-0.1315	-0.11097
-0.13291	-0.11154
-0.13415	-0.11119
-0.13534	-0.11131
-0.13671	-0.11132
-0.13801	-0.1113
-0.13922	-0.11087
-0.14047	-0.11106
-0.14182	-0.11077
-0.14304	-0.11077
-0.1444	-0.11092
-0.14561	-0.11058
-0.14701	-0.11108
-0.14822	-0.11073
-0.14943	-0.11084
-0.15081	-0.11095
-0.15205	-0.11104
-0.15332	-0.11107
-0.15466	-0.11109
-0.15581	-0.11069
-0.15714	-0.11084
-0.15841	-0.11041
-0.15967	-0.11045
-0.16102	-0.11059
-0.16222	-0.11019
-0.16351	-0.11031
-0.16487	-0.11042
-0.16616	-0.1104
-0.16748	-0.11051
-0.16869	-0.11022
-0.16995	-0.1102
-0.17129	-0.11032
-0.17249	-0.10991
-0.17375	-0.11011
-0.17511	-0.11029
-0.17642	-0.11017
-0.17768	-0.1103
-0.1789	-0.10986
-0.18021	-0.10996
-0.18144	-0.10965
-0.18272	-0.10971
-0.18409	-0.1098
-0.18538	-0.10993
-0.18666	-0.11001
-0.1879	-0.11003
-0.18924	-0.11011
-0.1904	-0.10972
-0.19165	-0.10977
-0.19292	-0.10945
-0.19421	-0.10942
-0.19558	-0.10953
-0.1968	-0.10925
-0.19811	-0.10932
-0.1995	-0.10948
-0.20074	-0.10957
-0.20201	-0.10948
-0.20329	-0.1096
-0.20453	-0.10916
-0.2058	-0.10928
-0.20706	-0.10889
-0.20832	-0.10896
-0.20962	-0.10862
-0.2109	-0.10869
-0.21226	-0.10891
-0.21351	-0.10899
-0.21477	-0.10902
-0.21604	-0.10909
-0.21739	-0.10921
-0.2186	-0.10884
-0.21989	-0.10894
-0.22124	-0.10898
-0.22249	-0.10907
-0.2237	-0.10869
-0.22495	-0.10877
-0.22633	-0.10891
-0.22756	-0.10884
-0.22892	-0.10897
-0.23013	-0.10865
-0.23136	-0.10866
-0.2327	-0.10882
-0.23393	-0.10848
-0.23518	-0.10853
-0.23656	-0.10864
-0.23788	-0.10888
-0.23914	-0.1088
-0.24037	-0.10881
-0.24158	-0.10868
-0.2429	-0.10859
-0.2442	-0.10861
-0.24544	-0.10829
-0.24671	-0.10843
-0.24809	-0.10855
-0.24936	-0.10857
-0.25063	-0.10867
-0.25183	-0.10831
-0.2531	-0.10842
-0.25447	-0.10847
-0.25579	-0.10863
-0.25705	-0.10872
-0.25836	-0.10889
-0.25965	-0.1088
-0.26092	-0.10897
-0.26212	-0.10859
-0.26338	-0.10868
-0.26474	-0.1087
-0.26601	-0.10865
-0.26716	-0.10833
-0.26851	-0.10847
-0.26975	-0.10821
-0.27101	-0.10831
-0.27237	-0.10846
-0.27366	-0.10849
-0.27497	-0.10859
-0.27628	-0.10869
-0.27756	-0.1087
-0.27884	-0.10873
-0.28001	-0.10835
-0.2813	-0.10863
-0.28258	-0.10829
-0.28388	-0.10871
-0.28516	-0.10843
-0.28642	-0.10847
-0.28776	-0.10855
-0.28902	-0.1087
-0.29035	-0.10878
-0.2916	-0.10886
-0.29288	-0.10886
-0.29417	-0.10894
-0.29536	-0.10859
-0.29668	-0.10868
-0.29802	-0.10875
-0.29924	-0.10863
-0.30049	-0.10851
-0.30184	-0.1086
-0.30314	-0.10875
-0.30443	-0.10891
-0.30565	-0.1089
-0.30694	-0.10901
-0.30815	-0.10865
-0.30946	-0.10875
-0.31081	-0.10888
-0.3121	-0.1089
-0.3133	-0.10892
-0.31467	-0.10903
-0.31584	-0.10865
-0.3171	-0.10869
-0.31838	-0.10843
-0.31966	-0.10848
-0.32098	-0.10871
-0.32234	-0.10886
-0.32355	-0.10894
-0.32487	-0.10902
-0.32617	-0.10919
-0.32741	-0.10923
-0.32867	-0.10927
-0.32999	-0.10935
-0.33128	-0.10945
-0.33257	-0.1096
-0.33384	-0.10947
-0.33512	-0.10953
-0.33634	-0.10921
-0.3377	-0.1093
-0.33888	-0.10898
-0.34016	-0.10907
-0.34154	-0.10913
-0.3428	-0.10922
-0.34403	-0.10902
-0.34527	-0.10907
-0.3466	-0.10932
-0.34786	-0.10935
-0.34918	-0.10951
-0.35043	-0.10951
-0.35171	-0.10957
-0.35301	-0.10976
-0.35428	-0.10985
-0.35557	-0.10991
-0.35683	-0.11002
-0.3581	-0.1101
-0.35941	-0.11017
-0.36073	-0.11025
-0.36192	-0.10992
-0.36319	-0.11004
-0.36452	-0.11006
-0.36583	-0.11021
-0.36712	-0.11031
-0.36839	-0.11032
-0.36969	-0.11042
-0.37089	-0.11019
-0.37215	-0.11025
-0.37348	-0.11037
-0.37476	-0.11043
-0.37609	-0.11047
-0.37735	-0.1106
-0.37858	-0.11032
-0.3799	-0.11083
-0.38118	-0.11047
-0.38246	-0.11098
-0.38371	-0.11058
-0.38493	-0.11076
-0.38629	-0.11093
-0.38758	-0.11102
-0.38885	-0.11113
-0.39011	-0.11117
-0.3914	-0.11124
-0.39272	-0.11136
-0.39395	-0.111
-0.39516	-0.11108
-0.39656	-0.11126
-0.39782	-0.11133
-0.39904	-0.11139
-0.40037	-0.1115
-0.40166	-0.1116
-0.40299	-0.11172
-0.40424	-0.11184
-0.40551	-0.11199
-0.4068	-0.11199
-0.40812	-0.1121
-0.40926	-0.11183
-0.41053	-0.11186
-0.41194	-0.11193
-0.41322	-0.11207
-0.41448	-0.11215
-0.41576	-0.11226
-0.41705	-0.11231
-0.41832	-0.11241
-0.41954	-0.11201
-0.4208	-0.11219
-0.42216	-0.11237
-0.42341	-0.11245
-0.42468	-0.11253
-0.42596	-0.11274
-0.42724	-0.11272
-0.42849	-0.1129
-0.42981	-0.11302
-0.43112	-0.11313
-0.43242	-0.11324
-0.43367	-0.11337
-0.43493	-0.1134
-0.43621	-0.11353
-0.43751	-0.11363
-0.43882	-0.11375
-0.44012	-0.11382
-0.44136	-0.11382
-0.44265	-0.11396
-0.44383	-0.11368
-0.44508	-0.11365
-0.44646	-0.11385
-0.44765	-0.11353
-0.44903	-0.11413
-0.45027	-0.11386
-0.4516	-0.11442
-0.45288	-0.11415
-0.45414	-0.11468
-0.45539	-0.11452
-0.45668	-0.11491
-0.45794	-0.11469
-0.45921	-0.11495
-0.46049	-0.11488
-0.46182	-0.11529
-0.46305	-0.11504
-0.46435	-0.11552
-0.46556	-0.11519
-0.46693	-0.11572
-0.46821	-0.1155
-0.46951	-0.11602
-0.47077	-0.11569
-0.47203	-0.11615
-0.47332	-0.11595
-0.47462	-0.11647
-0.47586	-0.11615
-0.47719	-0.11679
-0.47848	-0.11637
-0.47972	-0.11688
-0.48099	-0.11655
-0.48229	-0.1171
-0.48356	-0.11675
-0.48482	-0.11728
-0.48615	-0.11697
-0.48746	-0.11751
-0.4887	-0.11721
-0.48997	-0.1177
-0.49126	-0.11751
-0.49257	-0.11799
-0.49382	-0.11781
-0.49512	-0.11832
-0.49639	-0.11786
-0.49763	-0.11848
-0.49895	-0.11825
-0.50021	-0.11866
-0.50147	-0.1184
-0.50275	-0.11885
-0.50403	-0.11866
-0.50533	-0.11918
-0.50661	-0.11887
-0.50785	-0.11935
-0.50916	-0.11905
-0.5105	-0.11963
-0.51171	-0.11936
-0.513	-0.11996
-0.51425	-0.11959
-0.51561	-0.12009
-0.51684	-0.11981
-0.5181	-0.12033
-0.5194	-0.12004
-0.52068	-0.12055
-0.52202	-0.12016
-0.52328	-0.12078
-0.52451	-0.12054
-0.52582	-0.12105
-0.52709	-0.12071
-0.52834	-0.1212
-0.52968	-0.121
-0.53092	-0.12143
-0.5322	-0.12132
-0.5335	-0.12179
-0.53475	-0.12155
-0.53609	-0.12207
-0.5373	-0.12176
-0.53852	-0.12229
-0.53979	-0.12207
-0.54111	-0.12258
-0.54248	-0.12279
-0.5437	-0.12294
-0.54494	-0.12295
-0.54634	-0.12353
-0.54753	-0.12315
-0.54883	-0.12371
-0.55014	-0.12352
-0.55143	-0.12388
-0.55272	-0.12401
-0.55397	-0.12421
-0.55527	-0.12428
-0.55647	-0.1244
-0.55778	-0.12451
-0.55905	-0.12461
-0.56035	-0.12476
-0.56163	-0.12488
-0.56288	-0.12508
-0.56421	-0.12524
-0.56547	-0.12519
-0.56675	-0.12535
-0.56801	-0.12549
-0.56929	-0.12568
-0.57058	-0.12582
-0.57184	-0.12589
-0.57313	-0.1261
-0.5744	-0.12619
-0.57567	-0.12645
-0.57694	-0.1265
-0.5783	-0.12705
-0.57962	-0.12734
-0.58079	-0.12743
-0.5821	-0.12798
-0.5834	-0.12807
-0.58465	-0.12812
-0.58594	-0.12819
-0.58728	-0.1283
-0.58854	-0.12841
-0.58979	-0.12859
-0.59108	-0.12872
-0.59238	-0.12883
-0.59361	-0.12898
-0.59493	-0.12902
-0.59622	-0.12917
-0.59742	-0.12925
-0.59873	-0.12942
-0.60002	-0.12964
-0.60127	-0.1299
-0.60264	-0.13039
-0.60392	-0.13051
-0.60516	-0.13059
-0.60643	-0.13074
-0.60772	-0.13082
-0.60892	-0.13094
-0.61024	-0.13109
-0.61154	-0.13131
-0.61279	-0.13144
-0.61414	-0.13197
-0.61542	-0.13207
-0.61664	-0.13217
-0.61789	-0.13233
-0.61921	-0.13267
-0.62044	-0.13258
-0.62179	-0.13313
-0.62306	-0.13292
-0.62427	-0.13343
-0.62566	-0.13359
-0.62687	-0.13372
-0.62813	-0.13387
-0.62939	-0.13395
-0.63078	-0.13455
-0.63198	-0.13424
-0.63332	-0.13469
-0.63458	-0.13487
-0.63588	-0.13502
-0.63713	-0.13513
-0.63837	-0.13528
-0.63967	-0.13542
-0.64098	-0.13562
-0.64225	-0.13579
-0.64359	-0.13633
-0.64485	-0.13644
-0.64605	-0.13666
-0.64734	-0.1368
-0.64873	-0.13737
-0.64998	-0.13757
-0.65121	-0.13765
-0.65251	-0.13812
-0.65382	-0.13828
-0.65506	-0.1384
-0.65631	-0.13858
-0.65758	-0.13868
-0.65882	-0.13885
-0.6601	-0.13894
-0.66142	-0.13923
-0.66273	-0.13939
-0.6641	-0.13994
-0.66532	-0.14007
-0.6666	-0.14064
-0.66787	-0.1408
-0.66911	-0.14091
-0.67039	-0.14106
-0.67167	-0.14111
-0.67299	-0.14169
-0.67428	-0.1415
-0.67548	-0.14208
-0.67688	-0.14229
-0.67814	-0.14282
-0.67939	-0.14311
-0.68063	-0.14318
-0.68199	-0.14369
-0.68325	-0.14393
-0.68451	-0.1441
-0.68585	-0.14463
-0.68716	-0.14485
-0.68828	-0.14489
-0.68963	-0.14548
-0.69088	-0.14528
-0.69211	-0.14588
-0.6935	-0.14607
-0.69478	-0.14659
-0.69605	-0.14672
-0.69729	-0.14687
-0.69856	-0.14701
-0.69981	-0.1473
-0.70117	-0.14784
-0.70242	-0.14799
-0.70372	-0.14855
-0.70505	-0.14881
-0.70622	-0.14893
-0.70756	-0.14964
-0.70884	-0.14972
-0.71011	-0.15017
-0.71147	-0.15049
-0.71266	-0.15055
-0.71397	-0.15117
-0.71529	-0.15134
-0.71646	-0.15146
-0.71777	-0.15163
-0.71913	-0.15231
-0.72042	-0.15253
-0.72163	-0.15303
-0.72295	-0.15334
-0.72415	-0.15345
-0.7255	-0.15427
-0.72684	-0.15434
-0.72806	-0.15488
-0.72934	-0.15516
-0.73061	-0.15571
-0.73191	-0.15587
-0.73315	-0.15649
-0.73445	-0.15662
-0.73573	-0.15721
-0.73703	-0.15743
-0.73832	-0.15803
-0.73956	-0.15812
-0.74086	-0.15875
-0.74206	-0.1585
-0.74331	-0.15909
-0.74472	-0.1594
-0.74596	-0.15996
-0.74723	-0.16022
-0.74855	-0.1609
-0.74982	-0.16112
-0.75105	-0.16166
-0.7523	-0.1619
-0.75364	-0.16265
-0.75489	-0.16286
-0.75614	-0.1634
-0.75744	-0.16364
-0.75871	-0.16431
-0.76	-0.16449
-0.76125	-0.16507
-0.76255	-0.16534
-0.76389	-0.16596
-0.76508	-0.16633
-0.76631	-0.16686
-0.76774	-0.16744
-0.76899	-0.1682
-0.7702	-0.16828
-0.77148	-0.16896
-0.77281	-0.16924
-0.77402	-0.1699
-0.7754	-0.17053
-0.77665	-0.17106
-0.77799	-0.17186
-0.77924	-0.17188
-0.78046	-0.17256
-0.78178	-0.17287
-0.78304	-0.17357
-0.78438	-0.17414
-0.7857	-0.17482
-0.78686	-0.17502
-0.78815	-0.17561
-0.78949	-0.17638
-0.79068	-0.17654
-0.79198	-0.17725
-0.79337	-0.17799
-0.79463	-0.17852
-0.79592	-0.17922
-0.79711	-0.17946
-0.79839	-0.18006
-0.79971	-0.18069
-0.79867	-0.17061
-0.7974	-0.16063
-0.79624	-0.1441
-0.79492	-0.12839
-0.79371	-0.10901
-0.79245	-0.09191
-0.79114	-0.07286
-0.78986	-0.05709
-0.78858	-0.04074
-0.78725	-0.02783
-0.78598	-0.01538
-0.7847	-0.00623
-0.78342	0.00227
-0.78204	0.00821
-0.78067	0.01348
-0.77939	0.01639
-0.7781	0.019
-0.7768	0.01954
-0.77549	0.0205
-0.77426	0.0198
-0.77294	0.01992
-0.77169	0.01871
-0.77034	0.01891
-0.76914	0.0175
-0.7679	0.01763
-0.76654	0.01706
-0.76524	0.01768
-0.7639	0.01795
-0.76279	0.01847
-0.7614	0.0196
-0.7602	0.02034
-0.75891	0.02187
-0.75758	0.0231
-0.75631	0.02496
-0.75502	0.02639
-0.7538	0.02813
-0.75247	0.0295
-0.75125	0.03114
-0.74992	0.03229
-0.74859	0.03393
-0.74737	0.03456
-0.74615	0.03591
-0.74483	0.03652
-0.74357	0.03744
-0.74228	0.0381
-0.74097	0.03875
-0.73973	0.03919
-0.73846	0.03986
-0.73713	0.04045
-0.73579	0.04109
-0.7345	0.04164
-0.7333	0.04181
-0.73202	0.04253
-0.73075	0.04269
-0.72943	0.0433
-0.72821	0.04349
-0.72689	0.04417
-0.72562	0.04441
-0.72437	0.04503
-0.72296	0.04568
-0.72172	0.04628
-0.72057	0.04643
-0.71924	0.047
-0.71794	0.04719
-0.71667	0.04774
-0.71539	0.04794
-0.71409	0.04863
-0.71281	0.04876
-0.71152	0.04925
-0.71023	0.04943
-0.70896	0.04997
-0.7077	0.05014
-0.70636	0.05077
-0.7051	0.05082
-0.70385	0.05132
-0.70251	0.05144
-0.70132	0.05155
-0.70003	0.05165
-0.69875	0.05178
-0.69747	0.05192
-0.69615	0.05211
-0.69495	0.0522
-0.69361	0.05247
-0.69234	0.05268
-0.69099	0.05321
-0.68969	0.05338
-0.68838	0.05395
-0.68714	0.05407
-0.68598	0.05421
-0.6847	0.05433
-0.68334	0.05487
-0.68204	0.055
-0.68081	0.05517
-0.67957	0.05526
-0.67828	0.05521
-0.677	0.05543
-0.67568	0.05557
-0.67439	0.05574
-0.67315	0.05581
-0.67183	0.05602
-0.67056	0.05617
-0.66921	0.05671
-0.66795	0.05677
-0.66673	0.05689
-0.66546	0.05707
-0.6642	0.05716
-0.66293	0.05729
-0.66162	0.05737
-0.66035	0.05734
-0.65904	0.05769
-0.65777	0.05779
-0.65652	0.05793
-0.65519	0.05805
-0.65394	0.05816
-0.65267	0.05829
-0.65135	0.05846
-0.65001	0.05895
-0.64872	0.05907
-0.64754	0.05919
-0.64631	0.05929
-0.64495	0.05945
-0.64374	0.05951
-0.64246	0.05962
-0.64118	0.05972
-0.63991	0.05985
-0.63861	0.05989
-0.63728	0.06003
-0.63601	0.06016
-0.63474	0.06026
-0.63348	0.06033
-0.63215	0.06054
-0.63094	0.06067
-0.62966	0.06073
-0.62837	0.06082
-0.62709	0.06096
-0.62578	0.06111
-0.62452	0.06133
-0.62324	0.06131
-0.62195	0.06144
-0.62066	0.06158
-0.61938	0.06172
-0.61811	0.0618
-0.61682	0.06187
-0.61551	0.06196
-0.61426	0.06213
-0.61292	0.06216
-0.61169	0.06234
-0.6104	0.06243
-0.60913	0.06261
-0.6079	0.06268
-0.60657	0.06287
-0.60531	0.0628
-0.60403	0.06291
-0.60277	0.06313
-0.60145	0.06324
-0.60018	0.0633
-0.59891	0.0633
-0.59764	0.06339
-0.59635	0.06347
-0.59502	0.06357
-0.59375	0.06361
-0.59249	0.06377
-0.5911	0.06397
-0.58988	0.06402
-0.58861	0.06394
-0.58737	0.06421
-0.586	0.06433
-0.58478	0.06444
-0.58351	0.06451
-0.58225	0.06456
-0.58097	0.06467
-0.57961	0.06487
-0.57835	0.065
-0.57713	0.065
-0.57579	0.06511
-0.57449	0.06508
-0.57322	0.06522
-0.57205	0.06485
-0.57079	0.065
-0.5694	0.06519
-0.56815	0.06531
-0.56691	0.06544
-0.56563	0.06552
-0.56435	0.06563
-0.56302	0.06576
-0.56176	0.06589
-0.56048	0.06605
-0.55922	0.06611
-0.55788	0.06629
-0.5566	0.06634
-0.55537	0.06649
-0.55409	0.06633
-0.5528	0.0665
-0.55154	0.06629
-0.55019	0.0668
-0.54901	0.06647
-0.54767	0.06693
-0.54635	0.0667
-0.5452	0.06679
-0.54386	0.06695
-0.54255	0.06709
-0.5413	0.06719
-0.54002	0.06733
-0.53873	0.0674
-0.53742	0.06748
-0.53614	0.06771
-0.53483	0.06777
-0.53361	0.06772
-0.53233	0.06789
-0.53099	0.0679
-0.52977	0.06802
-0.52843	0.06818
-0.52718	0.06824
-0.52589	0.06831
-0.52462	0.0684
-0.52331	0.06852
-0.52203	0.06859
-0.52077	0.06857
-0.51957	0.06831
-0.51822	0.06847
-0.51694	0.06858
-0.51562	0.0686
-0.51434	0.06869
-0.51317	0.06847
-0.51191	0.0686
-0.51053	0.06874
-0.50928	0.06884
-0.50806	0.06894
-0.50668	0.06909
-0.50545	0.06916
-0.50414	0.0693
-0.50287	0.06938
-0.5016	0.06949
-0.50029	0.06972
-0.499	0.06959
-0.49773	0.06971
-0.49645	0.06976
-0.49515	0.06979
-0.49385	0.06999
-0.49266	0.06964
-0.49128	0.07008
-0.49003	0.06983
-0.48879	0.0699
-0.48749	0.06997
-0.48622	0.07001
-0.48488	0.07016
-0.48374	0.06987
-0.48234	0.07036
-0.48107	0.07009
-0.47983	0.07026
-0.47852	0.0703
-0.47724	0.07047
-0.47599	0.07054
-0.4747	0.07062
-0.47341	0.07069
-0.47216	0.07079
-0.47089	0.07084
-0.46957	0.07088
-0.46825	0.07103
-0.46709	0.07067
-0.46582	0.07078
-0.46443	0.07085
-0.46318	0.07105
-0.46184	0.07112
-0.46054	0.07127
-0.45935	0.07136
-0.45807	0.07139
-0.45678	0.07154
-0.45542	0.07159
-0.45412	0.07173
-0.4529	0.07176
-0.45164	0.07184
-0.4504	0.07151
-0.4492	0.07153
-0.44782	0.07168
-0.44659	0.07123
-0.44533	0.07154
-0.44396	0.0716
-0.44273	0.07169
-0.44141	0.07182
-0.44008	0.07202
-0.43886	0.07205
-0.43757	0.0722
-0.4363	0.07233
-0.43498	0.07248
-0.43373	0.07246
-0.43247	0.07251
-0.43117	0.07272
-0.42986	0.07274
-0.4286	0.07298
-0.42726	0.0729
-0.42607	0.07299
-0.42485	0.07255
-0.42357	0.07264
-0.42225	0.07236
-0.42099	0.07239
-0.41965	0.07264
-0.41836	0.07279
-0.41709	0.07287
-0.41583	0.07298
-0.4145	0.07308
-0.41324	0.07319
-0.41201	0.0733
-0.41068	0.07343
-0.40937	0.07341
-0.40815	0.07346
-0.40683	0.07356
-0.40558	0.07364
-0.40437	0.07334
-0.40308	0.07336
-0.4017	0.0735
-0.40045	0.07362
-0.39913	0.07365
-0.39785	0.07375
-0.39673	0.0734
-0.39537	0.07358
-0.39406	0.07371
-0.39282	0.07385
-0.39154	0.07386
-0.39019	0.07409
-0.3889	0.07413
-0.38767	0.07425
-0.38639	0.07428
-0.3851	0.07437
-0.3838	0.07444
-0.3825	0.07444
-0.38119	0.07457
-0.38004	0.07418
-0.37871	0.07426
-0.37747	0.07401
-0.37621	0.07405
-0.37487	0.0743
-0.37356	0.07438
-0.37231	0.07449
-0.37104	0.07461
-0.36976	0.07464
-0.36851	0.07478
-0.36718	0.07486
-0.36596	0.07488
-0.36462	0.07514
-0.3633	0.07513
-0.36208	0.07523
-0.36074	0.07534
-0.35943	0.07541
-0.35819	0.07538
-0.35702	0.07509
-0.35571	0.07523
-0.35435	0.07529
-0.35311	0.07535
-0.35179	0.07555
-0.3506	0.0752
-0.34923	0.07569
-0.34798	0.07547
-0.34678	0.07554
-0.34542	0.07559
-0.34413	0.07568
-0.34281	0.07584
-0.34159	0.07578
-0.34029	0.07588
-0.33909	0.07583
-0.33779	0.07582
-0.33653	0.0759
-0.33521	0.076
-0.33396	0.07605
-0.33269	0.07626
-0.33133	0.0764
-0.3301	0.07643
-0.32884	0.07656
-0.32753	0.07663
-0.3262	0.0768
-0.32494	0.0768
-0.32372	0.07685
-0.32237	0.07696
-0.32104	0.07704
-0.31985	0.0771
-0.31861	0.0768
-0.31727	0.07687
-0.31599	0.07689
-0.31468	0.0771
-0.31346	0.07674
-0.3121	0.0772
-0.31088	0.07694
-0.30963	0.07691
-0.30833	0.0771
-0.3071	0.07678
-0.30574	0.07739
-0.30447	0.0772
-0.30319	0.07755
-0.3019	0.07732
-0.30061	0.0779
-0.29929	0.0775
-0.29804	0.07788
-0.29679	0.07768
-0.2956	0.07771
-0.29425	0.07773
-0.29294	0.07788
-0.29164	0.0779
-0.29036	0.078
-0.28918	0.07767
-0.28784	0.07789
-0.2865	0.07806
-0.28525	0.07804
-0.28398	0.07817
-0.28269	0.07828
-0.28141	0.07838
-0.28009	0.07846
-0.27886	0.07856
-0.27758	0.07854
-0.27627	0.07869
-0.27507	0.07833
-0.27382	0.07843
-0.27247	0.07851
-0.27119	0.07865
-0.26992	0.07873
-0.26862	0.07874
-0.26732	0.0789
-0.26607	0.07868
-0.26474	0.07902
-0.26345	0.07878
-0.26224	0.07888
-0.26092	0.07904
-0.25963	0.07914
-0.2584	0.07925
-0.25705	0.07927
-0.2558	0.07944
-0.25452	0.07955
-0.25327	0.0796
-0.25199	0.0796
-0.25069	0.07967
-0.24948	0.07948
-0.24818	0.07945
-0.24688	0.07964
-0.24555	0.0797
-0.24432	0.07974
-0.24296	0.07991
-0.24179	0.0795
-0.24045	0.08012
-0.23924	0.07973
-0.23789	0.08028
-0.23659	0.07997
-0.23539	0.08002
-0.23411	0.08008
-0.23278	0.08023
-0.23155	0.08001
-0.23018	0.0804
-0.2289	0.08015
-0.22767	0.0802
-0.22636	0.08039
-0.22504	0.08056
-0.22381	0.08066
-0.22254	0.08067
-0.22125	0.08086
-0.21997	0.08091
-0.2187	0.08104
-0.2174	0.0811
-0.21617	0.08119
-0.21481	0.08133
-0.21361	0.08136
-0.21231	0.08146
-0.211	0.08152
-0.20972	0.08159
-0.20851	0.08117
-0.20727	0.08122
-0.20594	0.081
-0.20471	0.08108
-0.20335	0.08114
-0.20211	0.08133
-0.2008	0.0814
-0.19949	0.08161
-0.1982	0.0818
-0.19695	0.08179
-0.19571	0.0818
-0.19443	0.08192
-0.19308	0.08204
-0.1918	0.08217
-0.19056	0.08215
-0.18921	0.08219
-0.18803	0.08194
-0.18671	0.08206
-0.1854	0.08211
-0.1841	0.08219
-0.1829	0.08222
-0.18154	0.08238
-0.18037	0.08219
-0.17913	0.08216
-0.17778	0.08227
-0.17644	0.08244
-0.17521	0.08249
-0.17393	0.08271
-0.17266	0.08273
-0.1714	0.08289
-0.17006	0.08288
-0.16882	0.08302
-0.16748	0.08307
-0.16621	0.08305
-0.16494	0.0831
-0.16373	0.08285
-0.1624	0.08286
-0.16104	0.08315
-0.15985	0.08287
-0.15852	0.08342
-0.15726	0.08304
-0.15597	0.08355
-0.1547	0.08328
-0.15345	0.08379
-0.15216	0.08345
-0.15084	0.08399
-0.14964	0.08369
-0.14827	0.08413
-0.14697	0.08383
-0.14579	0.08382
-0.14447	0.0839
-0.14326	0.08367
-0.14196	0.08379
-0.14064	0.08394
-0.13934	0.08406
-0.13813	0.0842
-0.13683	0.08432
-0.13556	0.08445
-0.13426	0.08451
-0.133	0.08461
-0.13166	0.08476
-0.1304	0.0848
-0.12907	0.08494
-0.12787	0.08494
-0.12655	0.08499
-0.12528	0.08528
-0.12401	0.08527
-0.12271	0.0854
-0.12142	0.0855
-0.12012	0.08563
-0.11884	0.08568
-0.1176	0.08576
-0.11634	0.08586
-0.11502	0.08604
-0.11375	0.08612
-0.11243	0.08625
-0.11116	0.08634
-0.10986	0.0864
-0.10857	0.08649
-0.10737	0.08622
-0.10613	0.08623
-0.10478	0.08643
-0.1035	0.08647
-0.10224	0.08665
-0.1009	0.08685
-0.09966	0.0869
-0.09838	0.08712
-0.09712	0.08718
-0.09587	0.0873
-0.09457	0.08741
-0.09325	0.08757
-0.09201	0.08772
-0.09069	0.08776
-0.08945	0.0878
-0.08817	0.08797
-0.08689	0.08806
-0.08562	0.08837
-0.08429	0.08838
-0.08307	0.08856
-0.08177	0.0886
-0.08047	0.08882
-0.07921	0.08887
-0.07796	0.08899
-0.0767	0.08913
-0.07535	0.08927
-0.07408	0.08949
-0.07282	0.08963
-0.07152	0.08969
-0.07029	0.08984
-0.06897	0.08988
-0.06771	0.09008
-0.06638	0.09021
-0.06515	0.0903
-0.06389	0.09048
-0.06261	0.09051
-0.06127	0.09105
-0.06005	0.09081
-0.05874	0.09141
-0.05742	0.09151
-0.0562	0.09157
-0.05495	0.09167
-0.05361	0.0919
-0.05238	0.09213
-0.0511	0.09211
-0.04971	0.09267
-0.04852	0.09237
-0.04725	0.09285
-0.04593	0.09256
-0.04464	0.09311
-0.0434	0.09272
-0.04217	0.0933
-0.04086	0.09298
-0.03957	0.09361
-0.03827	0.09314
-0.03699	0.09382
-0.03567	0.09361
-0.03445	0.09411
-0.0331	0.09433
-0.03191	0.09436
-0.03054	0.09483
-0.02929	0.09464
-0.02798	0.09512
-0.0268	0.09481
-0.0255	0.09529
-0.02422	0.09511
-0.02294	0.09554
-0.02163	0.09528
-0.02038	0.09569
-0.01908	0.09549
-0.01779	0.09597
-0.01662	0.09571
-0.01528	0.09619
-0.01398	0.09603
-0.01266	0.09646
-0.01137	0.09658
-0.01009	0.09668
-0.00883	0.09683
-0.00754	0.09692
-0.00627	0.09707
-0.00497	0.09713
-0.00369	0.0973
-0.0024	0.09736
-0.00121	0.09745
0.000136424	0.09759
0.00141	0.09764
0.00271	0.09779
0.00399	0.09784
0.00528	0.09793
0.00661	0.09805
0.00785	0.09812
0.00911	0.09814
0.01043	0.09832
0.01167	0.09835
0.01293	0.0985
0.01422	0.0986
0.01552	0.09877
0.01679	0.09875
0.01809	0.0989
0.01934	0.09902
0.02066	0.09915
0.02194	0.09919
0.02321	0.0993
0.02454	0.0994
0.02582	0.0995
0.02696	0.09918
0.02824	0.0992
0.02962	0.09935
0.03091	0.0995
0.0322	0.09964
0.03344	0.09984
0.03466	0.09973
0.03598	0.09992
0.03734	0.10009
0.03859	0.10015
0.03983	0.10026
0.04114	0.10037
0.04243	0.10051
0.04371	0.10055
0.04498	0.10067
0.04627	0.10069
0.04754	0.10079
0.04877	0.10041
0.05	0.1007
0.05138	0.10069
0.05266	0.10082
0.05393	0.101
0.0552	0.10109
0.05646	0.10129
0.05773	0.1013
0.05902	0.1014
0.06028	0.1016
0.06162	0.10164
0.06287	0.10169
0.06415	0.10186
0.06545	0.10196
0.06671	0.10202
0.068	0.1021
0.0693	0.10218
0.0706	0.10248
0.07181	0.10207
0.07309	0.10257
0.0744	0.10229
0.07571	0.10278
0.077	0.10256
0.07827	0.10306
0.07949	0.10271
0.08084	0.10325
0.0821	0.10298
0.08339	0.10343
0.0847	0.10327
0.08591	0.10361
0.08716	0.10341
0.08844	0.10354
0.08973	0.10362
0.09105	0.1038
0.0923	0.10394
0.09358	0.10407
0.09486	0.10408
0.09614	0.10436
0.09739	0.10434
0.09871	0.10452
0.10005	0.10464
0.10132	0.1048
0.10255	0.10491
0.10384	0.1051
0.10511	0.10514
0.10636	0.10518
0.10768	0.10531
0.10895	0.10537
0.11021	0.10551
0.11153	0.10562
0.1128	0.10578
0.11409	0.1058
0.11538	0.106
0.1166	0.10603
0.1179	0.10614
0.11922	0.1063
0.12049	0.10638
0.12177	0.10659
0.12306	0.10663
0.12433	0.10679
0.12562	0.10685
0.1269	0.10692
0.12814	0.10706
0.12946	0.10717
0.13068	0.10729
0.13198	0.1074
0.13324	0.10752
0.13454	0.10755
0.13579	0.10762
0.13717	0.10781
0.13836	0.10783
0.13968	0.10817
0.14096	0.10811
0.1422	0.10818
0.14352	0.10837
0.14483	0.10847
0.14607	0.10862
0.14736	0.10865
0.14863	0.10868
0.14996	0.10885
0.1512	0.10882
0.15245	0.10898
0.15369	0.10868
0.15507	0.10917
0.15632	0.10888
0.15764	0.10947
[truncated: 503 more rows]
