# Supplementary material for: Modulating the mechanism of electrocatalytic CO2 reduction by cobalt phthalocyanine through polymer coordination and encapsulation
Source: Nat Commun. 2019 Apr 11;10:1683. doi: 10.1038/s41467-019-09626-8 (PMC6459859; doi:10.1038/s41467-019-09626-8)
Supplement: Supplementary file 2 — Source Data [file 41467_2019_9626_MOESM2_ESM.zip › Supplementary Figure 10.xlsx]

## Sheet: SI Fig. 10a
scan rate ν/ V s-1	Cathodic peak area/ μA V	Anodic peak area/ μA V
0.2	-0.40904	0.21906
0.4	-0.84364	0.4049
0.8	-1.66215	0.79738
1.6	-3.34848	1.71474
3.2	-6.45095	3.32109
6.4	-11.764	6.46729

## Sheet: SI Fig. 10b
log(scan rate ν/ V s-1)	log(|Cathodic peak area|/ μA V)	log(|Anodic peak area|/ μA V)
-0.69897	-0.38823	-0.65944
-0.39794	-0.07384	-0.39265
-0.09691	0.22067	-0.09834
0.20412	0.52485	0.2342
0.50515	0.80962	0.52128
0.80618	1.07055	0.81072

## Sheet: SI Fig. 10c
scan rate1/2 ν1/2/ V1/2 s-1/2	Cathodic peak area/ μA V	Anodic peak area/ μA V
0.44721	-0.40904	0.21906
0.63246	-0.84364	0.4049
0.89443	-1.66215	0.79738
1.26491	-3.34848	1.71474
1.78885	-6.45095	3.32109
2.52982	-11.764	6.46729

## Sheet: SI Fig. 10d
log(scan rate1/2 ν1/2/ V1/2 s-1/2)	log(|Cathodic peak area|/ μA V)	log(|Anodic peak area|/ μA V)
-0.34949	-0.38823	-0.65944
-0.19897	-0.07384	-0.39265
-0.04846	0.22067	-0.09834
0.10206	0.52485	0.2342
0.25257	0.80962	0.52128
0.40309	1.07055	0.81072
