# Supplementary material for: Modulating the mechanism of electrocatalytic CO2 reduction by cobalt phthalocyanine through polymer coordination and encapsulation
Source: Nat Commun. 2019 Apr 11;10:1683. doi: 10.1038/s41467-019-09626-8 (PMC6459859; doi:10.1038/s41467-019-09626-8)
Supplement: Supplementary file 2 — Source Data [file 41467_2019_9626_MOESM2_ESM.zip › Supplementary Figure 11.xlsx]

## Sheet: 0.2 V s-1
E /V vs. SCE	i / mA
0.80012	0.00625
0.79997	0.00537
0.79988	0.00435
0.79974	0.00379
0.79963	0.00368
0.79951	0.00365
0.79941	0.00392
0.79931	0.00411
0.79915	0.00411
0.79905	0.00422
0.79891	0.0042
0.7988	0.0042
0.79866	0.00414
0.79858	0.00414
0.79844	0.00377
0.79832	0.00347
0.79817	0.00365
0.79808	0.00381
0.79797	0.00385
0.79784	0.00388
0.79769	0.00387
0.79761	0.00392
0.79745	0.00348
0.79735	0.00323
0.79724	0.00343
0.79712	0.0036
0.797	0.00365
0.79682	0.0037
0.79677	0.00372
0.79662	0.00372
0.79654	0.00336
0.79646	0.00348
0.79629	0.00352
0.79616	0.00319
0.79606	0.00331
0.79593	0.00345
0.79581	0.00343
0.79571	0.00357
0.79554	0.00311
0.79542	0.00324
0.79532	0.0033
0.79517	0.00333
0.79502	0.00291
0.79498	0.00273
0.79482	0.00304
0.79472	0.00315
0.79462	0.00317
0.79451	0.0032
0.79431	0.00319
0.79427	0.00328
0.79407	0.00328
0.79394	0.00281
0.79383	0.00261
0.79377	0.00292
0.79363	0.00304
0.79351	0.00312
0.79337	0.0032
0.79331	0.00319
0.79316	0.00311
0.79303	0.00318
0.79291	0.00318
0.79281	0.00278
0.79264	0.00257
0.79253	0.00276
0.79243	0.00286
0.79229	0.00301
0.79221	0.00296
0.7921	0.00303
0.79194	0.00298
0.79185	0.00262
0.7917	0.00238
0.79165	0.00264
0.79148	0.0027
0.79132	0.00279
0.79121	0.00277
0.79115	0.00283
0.79095	0.00289
0.79088	0.00287
0.79079	0.00251
0.7906	0.00262
0.79047	0.00232
0.7904	0.00255
0.79025	0.00268
0.79011	0.00274
0.79004	0.00275
0.78992	0.00272
0.78978	0.00236
0.78966	0.00254
0.78953	0.00267
0.78942	0.00264
0.78932	0.00231
0.7892	0.00245
0.78906	0.00251
0.78892	0.00258
0.78887	0.00265
0.78866	0.00257
0.78858	0.00221
0.78845	0.00193
0.78834	0.00222
0.78827	0.00231
0.78809	0.0024
0.78794	0.00246
0.78785	0.00245
0.78778	0.00253
0.78766	0.0025
0.78755	0.0022
0.78742	0.0023
0.78724	0.00238
0.78715	0.00243
0.787	0.00214
0.7869	0.00231
0.7868	0.00237
0.78665	0.00239
0.78651	0.00244
0.78644	0.00209
0.78638	0.00221
0.78619	0.00238
0.78608	0.00236
0.78597	0.00201
0.78583	0.00213
0.78571	0.00222
0.7856	0.00223
0.78547	0.00195
0.78534	0.00203
0.78524	0.00209
0.7851	0.00212
0.78498	0.0022
0.78488	0.00189
0.78473	0.00205
0.78464	0.00211
0.78453	0.00215
0.78441	0.00187
0.78426	0.00193
0.78416	0.00204
0.78409	0.00209
0.78393	0.00214
0.78382	0.00177
0.7837	0.00193
0.78358	0.00209
0.78344	0.00211
0.7833	0.00214
0.78319	0.00209
0.78311	0.00176
0.78295	0.00153
0.78287	0.00181
0.78268	0.00187
0.78264	0.00199
0.78244	0.00196
0.78234	0.00209
0.78226	0.00206
0.78211	0.00209
0.78203	0.00164
0.78186	0.00141
0.78172	0.0016
0.78162	0.00176
0.78149	0.00186
0.78137	0.00194
0.78126	0.00192
0.78117	0.00199
0.781	0.00195
0.78094	0.00163
0.7808	0.00177
0.78069	0.00175
0.7805	0.00151
0.78041	0.00167
0.78028	0.00182
0.78019	0.0019
0.78009	0.0019
0.77998	0.00187
0.77981	0.00156
0.77969	0.00163
0.77958	0.00179
0.77949	0.00181
0.77936	0.00187
0.77918	0.00149
0.77911	0.00161
0.77895	0.0018
0.77882	0.00174
0.77871	0.00139
0.77865	0.00153
0.77848	0.0016
0.7784	0.00165
0.77824	0.00133
0.77818	0.00149
0.77801	0.00164
0.77788	0.00162
0.77779	0.00165
0.77767	0.00135
0.77755	0.00148
0.77745	0.00162
0.77725	0.00156
0.77718	0.00128
0.77708	0.00143
0.77694	0.00157
0.77683	0.00168
0.7767	0.00167
0.77654	0.00168
0.77642	0.00166
0.77631	0.00128
0.77622	0.00114
0.77607	0.00133
0.77601	0.00145
0.77586	0.00149
0.77573	0.00153
0.77559	0.00159
0.77551	0.00162
0.77546	0.00163
0.77527	0.00118
0.77514	0.000970195
0.77501	0.0012
0.77493	0.00133
0.77482	0.00143
0.77463	0.00145
0.77455	0.00146
0.77449	0.00152
0.77433	0.00155
0.7742	0.00118
0.77407	0.0013
0.77393	0.00139
0.77383	0.00144
0.77372	0.00112
0.7736	0.00132
0.77343	0.0014
0.77334	0.00144
0.77321	0.00142
0.77309	0.00111
0.77295	0.0012
0.77287	0.00135
0.77274	0.00134
0.77261	0.00108
0.77252	0.00117
0.77244	0.00129
0.77229	0.00131
0.77216	0.00131
0.77204	0.000990255
0.77187	0.00113
0.77181	0.00119
0.77164	0.00125
0.77154	0.00127
0.7714	0.000973404
0.77134	0.00111
0.7712	0.00121
0.77108	0.00123
0.77099	0.00088743
0.77089	0.00108
0.77075	0.00117
0.77059	0.00119
0.77048	0.00128
0.77037	0.00132
0.77019	0.000974398
0.77011	0.00113
0.77006	0.00121
0.76985	0.00121
0.76973	0.000856288
0.76962	0.00107
0.76951	0.00118
0.7694	0.00119
0.76928	0.00122
0.76913	0.00124
0.76903	0.0009137
0.76887	0.000684586
0.7688	0.000894518
0.76866	0.000973423
0.76856	0.000987657
0.76846	0.00109
0.76831	0.00114
0.76819	0.0012
0.76808	0.00121
0.76798	0.000829368
0.76783	0.00095321
0.7677	0.00102
0.76762	0.00111
0.7675	0.000800652
0.76735	0.00082205
0.76728	0.000973825
0.76713	0.0011
0.76701	0.00109
0.7669	0.000815421
0.76672	0.000975468
0.76664	0.00104
0.76649	0.00104
0.76639	0.00107
0.76627	0.000739152
0.76614	0.000913852
0.76608	0.00095172
0.76594	0.00101
0.76577	0.00105
0.76569	0.000771402
0.76556	0.000835806
0.76543	0.000918247
0.76534	0.00092757
0.7652	0.000579143
0.76509	0.000774
0.76497	0.000862611
0.76484	0.000901606
0.76474	0.000638408
0.76462	0.000771765
0.76453	0.000884163
0.7644	0.00088101
0.76423	0.000946542
0.76414	0.000969602
0.76399	0.000580805
0.76386	0.00074945
0.76372	0.000872241
0.76366	0.000974761
0.76358	0.00104
0.76335	0.00101
0.76332	0.000641962
0.76318	0.000429661
0.76305	0.000609272
0.76293	0.000813969
0.76276	0.00084918
0.76268	0.000866738
0.76255	0.000924571
0.76243	0.000906077
0.76231	0.000589384
0.76221	0.000720428
0.76213	0.000808486
0.76195	0.000795054
0.76181	0.000855714
0.76174	0.000502912
0.76159	0.000698228
0.76149	0.000781967
0.76137	0.000851989
0.76126	0.000803346
0.76111	0.000457594
0.761	0.000630938
0.76086	0.000720753
0.76074	0.000825872
0.76063	0.000789628
0.76051	0.000437552
0.76039	0.000631779
0.76028	0.000696737
0.76014	0.000756824
0.76002	0.000424923
0.75991	0.000632371
0.75979	0.00070031
0.75969	0.000720677
0.75956	0.0008385
0.75944	0.000786304
0.75927	0.000437992
0.75918	0.000184442
0.75901	0.000412524
0.75894	0.000570488
0.75885	0.000673314
0.75874	0.000696451
0.7586	0.000675416
0.75848	0.000711659
0.75834	0.00071932
0.75821	0.000378287
0.7581	0.000566094
0.75798	0.000659806
0.7579	0.00060675
0.75772	0.000326874
0.75767	0.000493799
0.75749	0.000594275
0.75742	0.000634625
0.7573	0.000672168
0.75716	0.000725491
0.75701	0.000378554
0.75691	0.000568482
0.75678	0.000683115
0.75668	0.000679084
0.75657	0.000339636
0.75643	0.000490302
0.75631	0.000560706
0.75621	0.000665252
0.7561	0.000673505
0.75597	0.00025242
0.7558	0.000414606
0.75573	0.000575093
0.75562	0.000577787
0.75551	0.000258075
0.75537	0.000423739
0.75525	0.000481265
0.75514	0.000484838
0.75502	0.000577232
0.75485	0.000591542
0.75477	0.0002618
0.75469	0.000430922
0.75456	0.000477578
0.75437	0.000526851
0.75426	0.000192581
0.75409	0.000381688
0.75406	0.00037395
0.75388	0.000473833
0.75381	0.000526717
0.75375	0.000215355
0.75354	0.000360901
0.75342	0.000530539
0.75331	0.000541008
0.75316	0.000568673
0.75308	0.000574099
0.75293	0.000201312
0.75284	0.000362601
0.75269	0.000445939
0.7526	0.000474464
0.75246	0.000116847
0.75237	0.000368925
0.75217	0.000413594
0.75207	0.000451575
0.75198	0.000146652
0.75182	0.00021738
0.75178	0.000304081
0.75162	0.00041325
0.7515	0.000489252
0.75143	0.000512369
0.75125	0.000121241
0.75116	0.00033914
0.75103	0.000373625
0.75091	0.000409333
0.75079	0.000150702
0.75069	0.000202249
0.75057	0.00036497
0.75044	0.000426146
0.75031	0.00042584
0.75019	0.000526202
0.75009	0.000172119
0.74994	0.000263367
0.74983	0.000367358
0.74973	0.000420816
0.74952	0.000100875
0.74952	0.000215546
0.74937	0.000344776
0.74924	0.000345769
0.74911	0.000386025
0.74896	0.000100168
0.74888	0.000262928
0.74872	0.000291433
0.74866	0.000270245
0.74852	-3.90922e-05
0.74834	0.000111134
0.74828	0.000241415
0.74817	0.000354099
0.74806	0.000363499
0.74791	0.000302247
0.74775	1.40975e-05
0.74766	-0.000205826
0.74753	2.13385e-05
0.74743	0.000184385
0.74728	0.000124604
0.74721	0.000289427
0.74708	0.000341432
0.74691	0.000340897
0.74682	0.00043503
0.7467	0.000424579
0.74659	0.00041602
0.74649	5.42361e-06
0.74635	-0.000215532
0.74622	8.27627e-05
0.74608	0.00014541
0.74602	0.000237135
0.74586	0.000287478
0.74575	0.000287001
0.74559	0.000369728
0.74551	0.000370473
0.74538	-3.70097e-05
0.74532	-0.00027195
0.74518	-2.89854e-05
0.74506	6.70198e-05
0.7449	0.000164362
0.74482	0.000213081
0.74467	0.000270895
0.74456	0.000204369
0.74442	-6.12164e-05
0.74432	6.7058e-05
0.74413	0.000168355
0.74411	0.000199058
0.74395	0.000258553
0.74382	0.000268831
0.74368	-5.20458e-05
0.74355	0.00012405
0.74348	0.000220131
0.74337	0.000224258
0.74321	-0.000118399
0.7431	4.6959e-05
0.74296	0.000113446
0.74291	0.000226245
0.74275	0.000273187
0.74261	0.000247261
0.74246	-0.00011859
0.74238	-0.000315453
0.74223	-0.000100211
0.74211	2.6134e-05
0.74203	6.18613e-05
0.7419	7.29043e-05
0.74173	0.000121776
0.74164	0.000153128
0.74154	0.000181156
0.74141	-0.000179575
0.74128	-7.66573e-07
0.74117	7.48913e-05
0.74106	0.000148371
0.74092	0.00015523
0.74078	-0.000137524
0.74073	-5.55994e-05
0.74056	5.92247e-05
0.74049	0.000108612
0.74033	-0.000179499
0.74023	-3.02103e-06
0.74011	0.000144512
0.73997	0.000138799
0.73984	0.000178023
0.73973	0.000147206
0.73961	-0.000150439
0.7395	-3.33988e-05
0.73938	8.61253e-05
0.7393	0.000140251
0.73912	8.81123e-05
0.73903	-0.000123596
0.7389	-6.02993e-05
0.73875	2.86941e-05
0.73867	6.09442e-05
0.73855	-0.000349595
0.73842	-0.000161253
0.7383	-5.63848e-06
0.73814	3.51136e-05
0.73805	7.97631e-05
0.73794	-0.000201489
0.73782	-0.000115763
0.73773	5.84393e-06
0.73764	3.42347e-05
0.73741	9.52386e-05
0.73734	-0.000329649
0.73716	-0.000126462
0.73706	-7.86597e-05
0.73696	6.67714e-05
0.73684	8.70233e-05
0.73674	-0.000233433
0.7366	-0.000112075
0.7365	-4.45946e-05
0.73636	2.68982e-05
0.7363	8.60871e-05
0.73612	-0.000281235
0.736	-0.000139224
0.73594	-2.39607e-05
0.73583	-2.28717e-05
0.73566	-0.000273097
0.73556	-0.000188899
0.73541	-4.77661e-05
0.7353	-5.74144e-05
0.7352	-2.38651e-05
0.73503	-0.000406472
0.73497	-0.000187026
0.73481	-0.000141345
0.73473	-1.92798e-05
0.73453	-4.68491e-05
0.73446	-4.60887e-07
0.73433	-0.00034629
0.73421	-0.000532626
0.73412	-0.000257583
0.73392	-0.000258882
0.73386	-6.05477e-05
0.73374	-2.62533e-05
0.7336	2.53316e-05
0.73348	-1.64543e-06
0.73337	3.78457e-05
0.73327	0.000111688
0.73314	-0.000316084
0.73302	-0.000525633
0.73285	-0.000252367
0.7328	-0.000207163
0.73267	-0.000114979
0.73253	-5.29819e-05
0.73237	-5.79303e-05
0.7323	4.96338e-05
0.73218	9.83698e-06
0.73209	7.61869e-07
0.73197	-0.000417057
0.73184	-0.000607519
0.73174	-0.000367745
0.73159	-0.000250246
0.73149	-0.000161559
0.73136	-7.61569e-05
0.73128	-0.000128525
0.73111	-8.63784e-05
0.73099	-5.06129e-05
0.73088	-0.00042468
0.73078	-0.000646399
0.73067	-0.000404714
0.73047	-0.000307448
0.7304	-0.000142052
0.73029	-7.5985e-05
0.73016	-1.59172e-05
0.73	-4.72694e-05
0.72991	-5.66884e-05
0.7298	-5.21604e-05
0.72966	-0.000467648
0.72956	-0.00053723
0.72946	-0.000384348
0.72928	-0.000277682
0.7292	-0.000204412
0.72909	-0.00017327
0.72898	-0.000111922
0.72883	-0.000110604
0.72869	-0.000148968
0.72859	-0.00050968
0.72849	-0.000360179
0.72836	-0.000224206
0.72823	-0.000198623
0.72815	-0.000490613
0.72798	-0.000330604
0.72788	-0.000267174
0.72775	-0.000193656
0.72761	-0.000196598
0.72753	-0.000131582
0.72738	-0.000496077
0.72727	-0.0003136
0.72713	-0.000235879
0.72705	-0.00017948
0.72692	-0.000114444
0.72679	-0.000369025
0.72672	-0.000316351
0.72657	-0.000184638
0.72643	-0.000196732
0.72632	-0.000155063
0.72621	-0.000503547
0.72607	-0.00033945
0.72595	-0.000226173
0.72585	-0.000210583
0.72575	-0.000490479
0.72561	-0.000375712
0.72549	-0.000291591
0.72536	-0.000278007
0.72523	-0.000287063
0.72508	-0.000639712
0.72497	-0.000433869
0.72486	-0.000347455
0.72478	-0.000236529
0.72467	-0.000251909
0.72452	-0.000572843
0.72445	-0.000406682
0.72425	-0.000354066
0.72417	-0.000221703
0.72407	-0.000287235
0.72396	-0.000582625
0.72382	-0.000425348
0.72372	-0.00027516
0.72359	-0.000191975
0.72346	-0.000147363
0.72337	-0.000163488
0.72317	-0.000567207
0.72307	-0.000821578
0.72289	-0.000521048
0.72284	-0.000387347
0.7227	-0.000301315
0.72261	-0.000280108
0.72246	-0.000296042
0.72237	-0.000185288
0.72225	-0.000211099
0.72211	-0.000562984
0.72201	-0.000402345
0.72186	-0.00040074
0.72173	-0.000354868
0.72166	-0.000610576
0.72151	-0.000477831
0.72144	-0.000320879
0.72128	-0.0003354
0.72115	-0.000298278
0.72101	-0.00023735
0.72087	-0.000572747
0.72078	-0.000424584
0.72069	-0.000427412
0.72056	-0.000711778
0.72042	-0.00049665
0.72032	-0.000349308
0.72021	-0.000275733
0.72006	-0.000215914
0.71991	-0.000287999
0.7198	-0.00026276
0.71965	-0.000674179
0.71954	-0.000418872
0.7195	-0.000390748
0.71934	-0.00031039
0.7192	-0.000320688
0.71908	-0.00067244
0.71895	-0.000816744
0.71885	-0.000646915
0.7187	-0.000512298
0.71866	-0.000435226
0.7185	-0.000423189
0.71836	-0.000358307
0.71826	-0.000334463
0.71813	-0.00031274
0.718	-0.000653124
0.71788	-0.000568621
0.71778	-0.000439697
0.71765	-0.000419349
0.71755	-0.000317402
0.71745	-0.000307028
0.71732	-0.000700831
0.71717	-0.000832926
0.71704	-0.000662008
0.71695	-0.000478175
0.71682	-0.000409663
0.71669	-0.000359759
0.7166	-0.00032963
0.71646	-0.000349308
0.71635	-0.000304086
0.71625	-0.000219754
0.71609	-0.00064938
0.71597	-0.000859903
0.71586	-0.00064831
0.71575	-0.000566003
0.71559	-0.000496841
0.71552	-0.000397091
0.71538	-0.000374489
0.71525	-0.00040097
0.71513	-0.000408421
0.71503	-0.000710154
0.71489	-0.000585109
0.71481	-0.000485645
0.71468	-0.000390806
0.71456	-0.000427488
0.71447	-0.000754594
0.71431	-0.000945802
0.71419	-0.000678344
0.71405	-0.000614646
0.71392	-0.000541281
0.71381	-0.000442773
0.71366	-0.00041144
0.71355	-0.000371165
0.71342	-0.000307047
0.71333	-0.000352079
0.71317	-0.00067756
0.71312	-0.000580925
0.71297	-0.000486333
0.71289	-0.000426399
0.71272	-0.000418356
0.71259	-0.000770604
0.7125	-0.000963875
0.71233	-0.00069166
0.71226	-0.00062802
0.71216	-0.00053104
0.71203	-0.000489619
0.71189	-0.000538281
0.71174	-0.000476475
0.71164	-0.000458936
0.71154	-0.000764318
0.71143	-0.000599056
0.71133	-0.000517953
0.71124	-0.000491224
0.71106	-0.000827749
0.71095	-0.000641202
0.71085	-0.000540058
0.71072	-0.000528652
0.71056	-0.000438416
0.71051	-0.000400186
0.71033	-0.000751594
0.71024	-0.000576091
0.71012	-0.00048383
0.71001	-0.000449173
0.70986	-0.000449803
0.70975	-0.000834569
0.70956	-0.000596648
0.70945	-0.000543153
0.70937	-0.000484652
0.7093	-0.000432284
0.70915	-0.000842269
0.70902	-0.00056115
0.70891	-0.000541701
0.70879	-0.000525901
0.70866	-0.000868806
0.70859	-0.00075702
0.7084	-0.000641145
0.70833	-0.000592388
0.70818	-0.000522634
0.70806	-0.000827118
0.70798	-0.000708148
0.70783	-0.000591547
0.70773	-0.000545159
0.70761	-0.00049814
0.70744	-0.00083732
0.70732	-0.000757994
0.7072	-0.000606832
0.70708	-0.000543439
0.70697	-0.000498962
0.70688	-0.000427603
0.70671	-0.000852414
0.70663	-0.00102
0.70648	-0.000806503
0.70638	-0.000672593
0.70624	-0.000578517
0.70615	-0.000528747
0.70602	-0.000529951
0.70587	-0.000515469
0.7058	-0.000493058
0.7057	-0.000411879
0.70552	-0.00045628
0.70547	-0.000819839
0.70532	-0.00113
0.70518	-0.000909921
0.70509	-0.000739118
0.70493	-0.000636331
0.70483	-0.000563328
0.70469	-0.000527028
0.70459	-0.000563596
0.70446	-0.000847523
0.70435	-0.000741908
0.70424	-0.000595846
0.70415	-0.00052399
0.70401	-0.000614531
0.7039	-0.000851439
0.70368	-0.000720185
0.70361	-0.000567092
0.70347	-0.000548674
0.70341	-0.000548254
0.70323	-0.000876009
0.70315	-0.000729336
0.70301	-0.000635604
0.7029	-0.000555935
0.7028	-0.000561762
0.70265	-0.00092832
0.70252	-0.000746244
0.70237	-0.00070939
0.70227	-0.000569652
0.70215	-0.000565392
0.70202	-0.0009484
0.70193	-0.000800925
0.70181	-0.000736596
0.70169	-0.000639922
0.70156	-0.000599495
0.70143	-0.00101
0.70132	-0.00117
0.70119	-0.000945248
0.70106	-0.000772687
0.70095	-0.000780004
0.70083	-0.00061157
0.7007	-0.0005964
0.70056	-0.000606927
0.70045	-0.000558915
0.7004	-0.00051501
0.70023	-0.000535492
0.70008	-0.000882066
0.70002	-0.00109
0.69985	-0.000928798
0.69975	-0.000759905
0.69966	-0.000692443
0.69953	-0.000583351
0.69935	-0.000614054
0.69929	-0.00056608
0.69918	-0.000578517
0.69899	-0.000936268
0.69893	-0.00112
0.69881	-0.000898611
0.69869	-0.000815865
0.69852	-0.000754288
0.69847	-0.000723662
0.69832	-0.000660174
0.6982	-0.000633904
0.69807	-0.000565602
0.69796	-0.000543669
0.69786	-0.000971212
0.69773	-0.00117
0.69759	-0.000938427
0.69747	-0.000760287
0.69739	-0.000775896
0.69724	-0.000662868
0.69713	-0.000627064
0.69698	-0.0005729
0.69686	-0.000549534
0.69676	-0.000535874
0.69668	-0.000928205
0.69652	-0.00118
0.69637	-0.000935695
0.69628	-0.000807267
0.69613	-0.000759561
0.69605	-0.000688202
0.69592	-0.000669994
0.69582	-0.000655493
0.69568	-0.000589713
0.69554	-0.00102
0.69543	-0.000811624
0.6953	-0.000792346
0.69519	-0.000771311
0.69507	-0.00114
0.69497	-0.000904132
0.69483	-0.000778208
0.6947	-0.000717701
0.69458	-0.000683922
0.69444	-0.000654175
0.69436	-0.00104
0.69423	-0.000851917
0.69413	-0.000763172
0.69403	-0.000786672
0.69387	-0.00111
0.69381	-0.000894159
0.69361	-0.000775476
0.69353	-0.000630771
0.69342	-0.000622536
0.6933	-0.000626185
0.69321	-0.000996909
0.69305	-0.000863782
0.69293	-0.000739118
0.69286	-0.000694965
0.69271	-0.000667492
0.69258	-0.00104
0.6925	-0.000878741
0.69236	-0.000719974
0.69222	-0.000700315
0.69215	-0.000684706
0.69197	-0.00109
0.69184	-0.0013
0.69174	-0.00103
0.69164	-0.000928358
0.6915	-0.000797944
0.69137	-0.000758224
0.69125	-0.00077433
0.69114	-0.0007049
0.69105	-0.000682279
0.69091	-0.000678535
0.69081	-0.000988426
0.69069	-0.000940739
0.69051	-0.00119
0.69038	-0.000966913
0.69027	-0.000849529
0.69018	-0.000754288
0.69009	-0.00069187
0.68993	-0.000710555
0.68982	-0.000681572
0.68973	-0.000690151
0.68963	-0.000976791
0.68943	-0.00090952
0.68935	-0.000803637
0.68924	-0.000774234
0.6891	-0.00113
0.68897	-0.000929466
0.68892	-0.000816954
0.68882	-0.000743226
0.68862	-0.000865444
0.68853	-0.00111
0.68841	-0.000993145
0.68831	-0.000825838
0.68813	-0.000855948
0.688	-0.00114
0.6879	-0.000966187
0.68783	-0.000858814
0.68769	-0.00082066
0.68758	-0.0007724
0.68742	-0.000741468
0.68733	-0.00113
0.6872	-0.00132
0.68706	-0.00106
0.68693	-0.000837053
0.68683	-0.000761968
0.68671	-0.000762694
0.68661	-0.00076172
0.68647	-0.00071814
0.68632	-0.000736539
0.68627	-0.000635413
0.68612	-0.000740303
0.68598	-0.00103
0.68586	-0.00092981
0.68571	-0.000857553
0.68565	-0.00116
0.68553	-0.000976447
0.68539	-0.000886231
0.6853	-0.000860992
0.68515	-0.000839862
0.685	-0.00079995
0.68493	-0.00112
0.68477	-0.000961162
0.68473	-0.000874805
0.68455	-0.000805605
0.6845	-0.00117
0.68434	-0.000951266
0.68417	-0.000915366
0.68403	-0.000905221
0.68393	-0.00085142
0.68377	-0.00121
0.68368	-0.00102
0.68357	-0.000812541
0.68346	-0.00079995
0.68331	-0.000796358
0.68325	-0.00074378
0.6831	-0.00113
0.68292	-0.00103
0.68288	-0.000856044
0.68273	-0.000806293
0.6826	-0.000819132
0.68248	-0.00118
0.68237	-0.00129
0.68226	-0.00112
0.68212	-0.001
0.68201	-0.000936115
0.68185	-0.000886842
0.68179	-0.000924614
0.68167	-0.000846587
0.68154	-0.000792136
0.68141	-0.00078606
0.68127	-0.00117
0.68119	-0.00138
0.68104	-0.00112
0.68095	-0.000988483
0.6808	-0.000907457
0.68067	-0.000930059
0.68058	-0.000770451
0.68045	-0.000817527
0.68032	-0.000742194
0.6802	-0.000730712
0.68013	-0.0011
0.67996	-0.000979886
0.67983	-0.000911393
0.67978	-0.000828933
0.67959	-0.00116
0.67947	-0.00101
0.67933	-0.000929485
0.67925	-0.000841313
0.67908	-0.000866132
0.67902	-0.0011
0.67889	-0.000997425
0.67881	-0.000935332
0.67865	-0.00087364
0.67858	-0.000924594
0.67846	-0.00126
0.67832	-0.00143
0.67819	-0.00116
0.67812	-0.000984337
0.67794	-0.00103
0.67785	-0.000916436
0.67774	-0.000844523
0.67761	-0.000854936
0.67749	-0.000827825
0.67732	-0.000907934
0.67722	-0.00124
0.67712	-0.00106
0.67695	-0.000969569
0.67686	-0.000837015
0.6767	-0.000820718
0.67659	-0.000854764
0.67651	-0.0012
0.67642	-0.00144
0.67627	-0.00111
0.6761	-0.00104
0.676	-0.00095096
0.67595	-0.000896643
0.67582	-0.00092511
0.67566	-0.000769859
0.67554	-0.00087043
0.67546	-0.00121
0.67531	-0.00108
0.67521	-0.000971938
0.67507	-0.000961182
0.675	-0.00129
0.67485	-0.00111
0.67471	-0.000965499
0.67462	-0.000971346
0.67448	-0.00088604
0.67435	-0.000864756
0.67421	-0.00126
0.67407	-0.00139
0.67399	-0.00119
0.67383	-0.00108
0.67372	-0.0009706
0.67364	-0.000898554
0.67346	-0.000818673
0.67341	-0.000836499
0.67331	-0.000821826
0.67315	-0.000867335
0.67302	-0.00123
0.67287	-0.00102
0.6728	-0.000955908
0.6727	-0.000901821
0.67256	-0.000913628
0.67244	-0.00124
0.67232	-0.00109
0.67221	-0.000995285
0.67204	-0.000962977
0.67193	-0.00132
0.67178	-0.00119
0.67167	-0.00107
0.67158	-0.000990623
0.67144	-0.000951724
0.67131	-0.00128
0.67122	-0.00116
0.67106	-0.00105
0.67094	-0.000988025
0.67085	-0.000946776
0.67077	-0.00128
0.67061	-0.00114
0.6705	-0.00103
0.67038	-0.000974288
0.67028	-0.000879142
0.67013	-0.000829487
0.67006	-0.00122
0.66992	-0.00111
0.66979	-0.001
0.66967	-0.000992247
0.66953	-0.00124
0.66947	-0.0011
0.66935	-0.00102
0.66921	-0.000954533
0.66905	-0.000883957
0.66895	-0.0013
0.66884	-0.00111
0.66868	-0.00103
0.66857	-0.00102
0.66848	-0.00102
0.66831	-0.00133
0.66823	-0.00109
0.6681	-0.00104
0.66803	-0.0009924
0.66785	-0.000983153
0.66776	-0.00128
0.66758	-0.00113
0.66749	-0.00105
0.66737	-0.0011
0.66723	-0.000962156
0.66712	-0.00131
0.66697	-0.00107
0.66691	-0.000990164
0.66676	-0.00094498
0.66668	-0.00094433
0.66649	-0.00133
0.66645	-0.00109
0.6663	-0.00106
0.66618	-0.000969416
0.66609	-0.000957112
0.66596	-0.0013
0.66581	-0.00119
0.66572	-0.000979637
0.66558	-0.00101
0.66543	-0.00135
0.66533	-0.00126
0.6652	-0.00113
0.66511	-0.0011
0.66496	-0.00103
0.66488	-0.000981185
0.66475	-0.00129
0.6646	-0.00119
0.66454	-0.00105
0.66442	-0.00102
0.66422	-0.00134
0.66411	-0.00122
0.66401	-0.00118
0.66389	-0.00101
0.66377	-0.00104
0.66365	-0.00128
0.66352	-0.00112
0.6634	-0.00107
0.66329	-0.00101
0.66318	-0.000962003
0.66307	-0.000958239
0.66291	-0.00126
0.66283	-0.00116
0.66268	-0.00104
0.66258	-0.000975243
0.66248	-0.00102
0.66232	-0.00123
0.66218	-0.00115
0.66207	-0.00108
0.66199	-0.00108
0.66183	-0.00142
0.66172	-0.00123
0.66157	-0.00111
0.66149	-0.00106
0.66139	-0.00101
0.66127	-0.00138
0.66115	-0.0012
0.66101	-0.0011
0.6609	-0.00104
0.66078	-0.000983993
0.66063	-0.00107
0.66054	-0.00133
0.66041	-0.00121
0.66029	-0.00106
0.66021	-0.001
0.66004	-0.00098749
0.6599	-0.00135
0.65982	-0.00157
0.65971	-0.00133
0.65959	-0.0011
0.65945	-0.00114
0.65935	-0.00103
0.65924	-0.00104
0.65905	-0.00104
0.65897	-0.00101
0.65886	-0.000975988
0.65879	-0.0013
0.65862	-0.00124
0.65851	-0.00151
0.65835	-0.00133
0.65826	-0.00123
0.65812	-0.00114
0.65801	-0.00108
0.65786	-0.00113
0.65777	-0.00138
0.65767	-0.00125
0.65754	-0.00109
0.65741	-0.00106
0.65729	-0.00102
0.65717	-0.00102
0.65705	-0.00135
0.65695	-0.00115
0.65683	-0.00108
0.65668	-0.00105
0.65653	-0.00103
0.65647	-0.00136
0.6563	-0.00127
0.65617	-0.0011
0.65606	-0.00102
0.65599	-0.000995973
0.65585	-0.00139
0.6557	-0.00119
0.65563	-0.00112
0.65545	-0.00106
0.65538	-0.00106
0.65526	-0.00143
0.6551	-0.0017
0.65502	-0.00139
0.65491	-0.00124
0.65476	-0.00119
0.65464	-0.00105
0.65451	-0.0011
0.65441	-0.00105
0.65429	-0.0011
0.65417	-0.00102
0.65408	-0.0014
0.65401	-0.00122
0.65382	-0.00116
0.65366	-0.00109
0.65359	-0.001
0.65349	-0.0014
0.65333	-0.00124
0.65324	-0.00114
0.65312	-0.00109
0.65302	-0.00111
0.65287	-0.0014
0.65279	-0.00124
0.65263	-0.00118
0.65251	-0.00114
0.65239	-0.00141
0.65224	-0.00125
0.65214	-0.00118
0.65204	-0.00115
0.6519	-0.00117
0.65177	-0.00151
0.65171	-0.0013
0.65154	-0.00117
0.65141	-0.0011
0.65131	-0.00111
0.65117	-0.0011
0.65109	-0.00144
0.65099	-0.00159
0.65083	-0.00134
0.6507	-0.0013
0.65058	-0.00114
0.6505	-0.00113
0.65034	-0.00103
0.65022	-0.00106
0.65013	-0.000969473
0.65	-0.00103
0.64991	-0.00135
0.64974	-0.00122
0.64967	-0.0011
0.64955	-0.00111
0.6494	-0.00143
0.64927	-0.00131
0.64916	-0.00123
0.64907	-0.00103
0.64891	-0.00109
0.64877	-0.00104
0.64864	-0.00147
0.64851	-0.00173
0.64843	-0.00141
0.64829	-0.0013
0.64822	-0.0012
0.64809	-0.00118
0.64791	-0.00121
0.64782	-0.00109
0.6477	-0.00112
0.6476	-0.00143
0.64745	-0.00125
0.64733	-0.00126
0.64724	-0.00118
0.64711	-0.00114
0.64699	-0.00148
0.64687	-0.00125
0.64678	-0.00117
0.64668	-0.00111
0.64656	-0.00111
0.64636	-0.00145
0.64626	-0.00124
0.64615	-0.00122
0.64602	-0.00118
0.64595	-0.00108
0.64575	-0.00149
0.64567	-0.00123
0.64558	-0.00121
0.64545	-0.00119
0.6453	-0.00118
0.64515	-0.00154
0.64505	-0.00169
0.64489	-0.00146
0.64479	-0.00129
0.64469	-0.00119
0.64459	-0.00123
0.64446	-0.0011
0.64438	-0.0011
0.6442	-0.00113
0.6441	-0.00104
0.64401	-0.00112
0.64385	-0.00145
0.6437	-0.00163
0.64361	-0.00137
0.64346	-0.00127
0.64338	-0.00118
0.64328	-0.00111
0.64314	-0.00114
0.64295	-0.00115
0.6429	-0.001
0.64277	-0.00112
0.6426	-0.00146
0.64259	-0.00165
0.64237	-0.00145
0.64232	-0.00135
0.64216	-0.00121
0.64204	-0.0012
0.64193	-0.0012
0.6418	-0.00121
0.6417	-0.00116
0.64161	-0.0015
0.64144	-0.00133
0.64132	-0.00126
0.64121	-0.00126
0.64111	-0.00156
0.64097	-0.00137
0.64086	-0.00125
0.64079	-0.00125
0.6406	-0.00114
0.64047	-0.00115
0.64038	-0.00149
0.64027	-0.00128
0.64011	-0.00117
0.64002	-0.00114
0.63992	-0.00114
0.63974	-0.00149
0.63965	-0.00134
0.63953	-0.00123
0.63942	-0.00116
0.6393	-0.00113
0.63918	-0.00154
0.63904	-0.00161
0.63896	-0.00144
0.63885	-0.00128
0.63872	-0.00128
0.63859	-0.00127
0.63846	-0.00121
0.63836	-0.00117
0.63825	-0.00114
0.63811	-0.00113
0.63802	-0.00147
0.63789	-0.00137
0.63774	-0.00127
0.63762	-0.00118
0.63752	-0.00115
0.63742	-0.00158
0.63721	-0.00172
0.63714	-0.00145
0.63702	-0.00133
0.63693	-0.00121
0.63682	-0.00115
0.63667	-0.00115
0.63655	-0.00115
0.63643	-0.00117
0.63627	-0.00153
0.6362	-0.0014
0.63605	-0.00126
0.63595	-0.00121
0.63581	-0.00125
0.6357	-0.00147
0.63558	-0.00135
0.63549	-0.00127
0.63536	-0.00128
0.63523	-0.00125
0.63509	-0.0016
0.63498	-0.00177
0.63485	-0.00153
0.63477	-0.00136
0.63461	-0.00132
0.63454	-0.00123
0.63436	-0.00119
0.63427	-0.00124
0.63416	-0.00117
0.63403	-0.00124
0.63391	-0.00151
0.63374	-0.00134
0.63371	-0.00122
0.63357	-0.00119
0.6334	-0.00116
0.63328	-0.00111
0.63319	-0.00151
0.63305	-0.00134
0.63291	-0.0012
0.63284	-0.00123
0.63272	-0.00157
0.63259	-0.00139
0.63247	-0.00133
0.63237	-0.00118
0.63227	-0.00123
0.6321	-0.00152
0.63194	-0.00143
0.63186	-0.00133
0.63171	-0.00129
0.6316	-0.00122
0.63153	-0.00157
0.63143	-0.0014
0.63123	-0.00139
0.63115	-0.00125
0.63103	-0.00122
0.63096	-0.00153
0.63077	-0.00142
0.63065	-0.00134
0.63053	-0.00125
0.63045	-0.00122
0.63031	-0.00156
0.6302	-0.00138
0.63004	-0.0013
0.6299	-0.00128
0.62987	-0.00123
0.62969	-0.00156
0.62959	-0.00134
0.6295	-0.00132
0.62935	-0.00128
0.62922	-0.0016
0.62911	-0.00143
0.62899	-0.00129
0.62884	-0.00126
0.62877	-0.00124
0.62858	-0.00132
0.62854	-0.00164
0.62836	-0.00146
0.62828	-0.00131
0.62813	-0.00124
0.62801	-0.00122
0.62794	-0.00164
0.62781	-0.00179
0.62766	-0.00154
0.62754	-0.00136
0.62742	-0.00133
0.62728	-0.00126
0.62719	-0.00129
0.62707	-0.0012
0.62694	-0.00115
0.62681	-0.00114
0.62667	-0.00155
0.62657	-0.00138
0.62647	-0.00133
0.62632	-0.00125
0.62619	-0.00121
0.6261	-0.00153
0.62597	-0.0014
0.62586	-0.00137
0.62572	-0.00122
0.62565	-0.00123
0.62551	-0.0016
0.62533	-0.0018
0.6252	-0.00156
0.62508	-0.00154
0.62496	-0.00137
0.6249	-0.0013
0.62476	-0.00128
0.62462	-0.00123
0.62452	-0.00123
0.62438	-0.00125
0.62432	-0.0016
0.62418	-0.00142
0.62411	-0.00138
0.62396	-0.00126
0.62384	-0.00128
0.62366	-0.00161
0.62356	-0.0018
0.62347	-0.0015
0.62329	-0.00145
0.62318	-0.00138
0.62308	-0.00129
0.62296	-0.00125
0.62287	-0.00127
0.62273	-0.00121
0.62261	-0.00122
0.62248	-0.00163
0.62234	-0.00171
0.62224	-0.00155
0.62216	-0.00138
0.62204	-0.00136
0.62189	-0.00137
0.62175	-0.00134
0.62167	-0.00125
0.62151	-0.00126
0.62141	-0.00153
0.62129	-0.00145
0.62113	-0.00136
0.62105	-0.00135
0.62091	-0.00128
0.62082	-0.00157
0.62069	-0.00154
0.62058	-0.00134
0.6205	-0.00129
0.62031	-0.00123
0.62019	-0.00121
0.62008	-0.00156
0.61999	-0.0014
0.61987	-0.00135
0.61973	-0.00132
0.6196	-0.00159
0.61947	-0.00149
0.61934	-0.00135
0.61927	-0.0013
0.61914	-0.0013
0.61898	-0.00156
0.61887	-0.0015
0.61872	-0.00138
0.61865	-0.00136
0.61859	-0.00136
0.6184	-0.00169
0.61829	-0.00187
0.61818	-0.0016
0.61805	-0.00144
0.61789	-0.00147
0.61784	-0.00134
0.61772	-0.00126
0.61756	-0.00138
0.61746	-0.00127
0.61737	-0.00129
0.61725	-0.00158
0.61706	-0.00149
0.617	-0.00135
0.61687	-0.00129
0.61669	-0.00127
0.61661	-0.00121
0.61649	-0.00164
0.61637	-0.00181
0.61625	-0.00151
0.6162	-0.00146
0.61602	-0.00132
0.61589	-0.00135
0.61581	-0.00129
0.61565	-0.00123
0.61554	-0.00124
0.61538	-0.00129
0.61532	-0.00166
0.61522	-0.00189
0.61507	-0.00162
0.61496	-0.00145
0.61481	-0.00139
0.61474	-0.00131
0.61459	-0.00136
0.6145	-0.00128
0.61439	-0.00128
0.61425	-0.00161
0.61411	-0.00146
0.61402	-0.00141
0.61382	-0.00135
0.61376	-0.00132
0.61364	-0.00161
0.61351	-0.00147
0.61341	-0.00135
0.61328	-0.00134
0.61315	-0.00127
0.61302	-0.00164
0.61288	-0.00149
0.61282	-0.00138
0.61271	-0.00134
0.61256	-0.00135
0.61244	-0.00167
0.61228	-0.00189
0.61223	-0.00164
0.61204	-0.00154
0.61196	-0.0015
0.61181	-0.00143
0.61174	-0.00134
0.61161	-0.00131
0.61153	-0.0013
0.61141	-0.00131
0.61128	-0.00169
0.61113	-0.00187
0.61097	-0.00166
0.61089	-0.00152
0.61076	-0.00145
0.61062	-0.00138
0.61053	-0.00134
0.61043	-0.00128
0.6103	-0.00123
0.61019	-0.00124
0.60999	-0.00121
0.60994	-0.0016
0.60975	-0.00187
0.60966	-0.00163
0.6096	-0.00145
0.60943	-0.0014
0.60932	-0.00136
0.60922	-0.0013
0.60906	-0.00126
0.60898	-0.00129
0.60882	-0.00165
0.60873	-0.00151
0.60857	-0.00146
0.60846	-0.0018
0.60839	-0.00158
0.60828	-0.00146
0.60812	-0.00138
0.60805	-0.00135
0.60793	-0.00133
0.60778	-0.00134
0.60767	-0.00165
0.60753	-0.00148
0.60736	-0.00152
0.60725	-0.00175
0.60713	-0.00158
0.60703	-0.00138
0.60694	-0.00138
0.60684	-0.00128
0.60667	-0.00133
0.60658	-0.00135
0.60649	-0.00165
0.60632	-0.00151
0.60618	-0.0014
0.60605	-0.00134
0.6059	-0.00172
0.60582	-0.00158
0.60567	-0.00139
0.60561	-0.00143
0.60543	-0.00138
0.60532	-0.00176
0.6052	-0.00159
0.60511	-0.0015
0.60498	-0.00143
0.60485	-0.00137
0.60472	-0.00167
0.60466	-0.00161
0.60453	-0.00146
0.60441	-0.00143
0.60431	-0.00134
0.60418	-0.00132
0.60406	-0.00177
0.60392	-0.00189
0.6038	-0.00161
0.60369	-0.00149
0.60355	-0.00136
0.60342	-0.00133
0.60328	-0.00134
0.60319	-0.00133
0.60306	-0.00134
0.60292	-0.0013
0.60283	-0.00166
0.60273	-0.00186
0.60266	-0.00163
0.6025	-0.00157
0.60235	-0.00141
0.60225	-0.00138
0.60211	-0.00139
0.60197	-0.00137
0.60192	-0.00135
0.60176	-0.00174
0.60158	-0.00157
0.60149	-0.00151
0.60137	-0.00138
0.60127	-0.00145
0.60117	-0.00179
0.60105	-0.00154
0.60093	-0.00149
0.60078	-0.00139
0.60064	-0.00141
0.60051	-0.00175
0.60044	-0.00155
0.60028	-0.00144
0.60014	-0.00136
0.60007	-0.00135
0.59993	-0.00174
0.59985	-0.00154
0.59969	-0.0015
0.59959	-0.00137
0.5995	-0.00139
0.5993	-0.00176
0.59923	-0.00158
0.59911	-0.00148
0.59899	-0.00141
0.59885	-0.0014
0.59875	-0.00174
0.59865	-0.00162
0.5985	-0.00156
0.59836	-0.00143
0.59826	-0.00141
0.59809	-0.00172
0.59803	-0.00154
0.5979	-0.00155
0.5978	-0.00179
0.59765	-0.00162
0.59758	-0.0015
0.59745	-0.00147
0.59732	-0.00138
0.59718	-0.00142
0.59706	-0.00136
0.59694	-0.00166
0.59683	-0.00149
0.59667	-0.00144
0.59656	-0.00137
0.59648	-0.00138
0.59635	-0.00171
0.59626	-0.00149
0.59615	-0.0015
0.59598	-0.00139
0.59584	-0.0014
0.59571	-0.00171
0.59564	-0.00156
0.59547	-0.00149
0.59539	-0.00147
0.5953	-0.00183
0.59517	-0.00166
0.59503	-0.00157
0.59487	-0.00147
0.5948	-0.00142
0.59465	-0.00144
0.59455	-0.00178
0.59443	-0.002
0.5943	-0.00172
0.59418	-0.00158
0.59407	-0.00158
0.59393	-0.00149
0.5938	-0.00146
0.5937	-0.0014
0.59355	-0.0013
0.59345	-0.00129
0.59337	-0.0013
0.59322	-0.00171
0.5931	-0.00195
0.59295	-0.00167
0.59287	-0.00157
0.59275	-0.00146
0.59262	-0.00145
0.59249	-0.00144
0.59242	-0.00132
0.59223	-0.00137
0.59215	-0.00171
0.59202	-0.00157
0.59191	-0.00156
0.5918	-0.00188
0.59166	-0.00169
0.59149	-0.00156
0.59141	-0.00143
0.59132	-0.00147
0.59118	-0.00142
0.59105	-0.00176
0.59095	-0.00155
0.59079	-0.00145
0.5907	-0.00154
0.59062	-0.00179
0.59046	-0.00159
0.59032	-0.00148
0.59026	-0.00144
0.59011	-0.00134
0.58998	-0.00139
0.5899	-0.0014
0.58974	-0.00176
0.58961	-0.00188
0.5895	-0.00172
0.58936	-0.00157
0.58927	-0.00152
0.5892	-0.00147
0.58906	-0.00139
0.5889	-0.00143
0.58876	-0.00139
0.58868	-0.00145
0.58853	-0.0018
0.58842	-0.00208
0.58829	-0.00176
0.5882	-0.0016
0.58807	-0.00152
0.58795	-0.00156
0.58779	-0.00143
0.58775	-0.00141
0.58761	-0.00139
0.5875	-0.00139
0.58733	-0.00178
0.58725	-0.00197
0.58712	-0.00175
0.58698	-0.00159
0.58686	-0.00146
0.58675	-0.00145
0.58663	-0.00143
0.5865	-0.00141
0.58635	-0.00146
0.58625	-0.00167
0.5861	-0.00158
0.58601	-0.0015
0.5859	-0.00143
0.58576	-0.00144
0.58563	-0.00179
0.58552	-0.00159
0.5854	-0.00151
0.58529	-0.00154
0.5852	-0.00149
0.58505	-0.00178
0.5849	-0.00163
0.5848	-0.00154
0.58469	-0.00149
0.58457	-0.00149
0.58444	-0.00181
0.58432	-0.00163
0.58424	-0.00153
0.58408	-0.00147
0.58398	-0.00143
0.58383	-0.00183
0.58371	-0.00164
0.58365	-0.00149
0.58351	-0.00142
0.5834	-0.00147
0.58324	-0.00178
0.58313	-0.00166
0.58297	-0.00155
0.5829	-0.00145
0.5828	-0.00143
0.58266	-0.00181
0.58251	-0.00164
0.5824	-0.00154
0.58227	-0.00153
0.58217	-0.00177
0.58208	-0.00168
0.58194	-0.00163
0.58179	-0.00163
0.58171	-0.00148
0.58159	-0.00149
0.58144	-0.00188
0.58133	-0.00203
0.58122	-0.00179
0.58108	-0.00164
0.58095	-0.00157
0.58082	-0.00152
0.58075	-0.00154
0.58061	-0.00144
0.58048	-0.00143
0.5804	-0.00138
0.58022	-0.00134
0.58014	-0.00171
0.57999	-0.00162
0.5799	-0.00186
0.57979	-0.00168
0.57966	-0.00161
0.57954	-0.0015
0.57939	-0.00148
0.57929	-0.00146
0.57917	-0.00142
0.57912	-0.00173
0.57891	-0.00161
0.57876	-0.00157
0.57872	-0.00147
0.57863	-0.00153
0.57844	-0.00191
0.57834	-0.00203
0.57821	-0.0018
0.57812	-0.00166
0.57802	-0.00159
0.57789	-0.00152
0.57775	-0.00149
0.57765	-0.00144
0.57752	-0.00145
0.57737	-0.00157
0.57724	-0.00183
0.57715	-0.00204
0.57703	-0.00173
0.5769	-0.00166
0.57678	-0.0015
0.57667	-0.0015
0.57652	-0.00146
0.57644	-0.00149
0.57634	-0.00147
0.57622	-0.00145
0.57606	-0.00177
0.57598	-0.00165
0.57584	-0.00158
0.57576	-0.00148
0.57562	-0.00148
0.57548	-0.00185
0.57536	-0.00168
0.57522	-0.0016
0.57515	-0.00158
0.57497	-0.0019
0.57486	-0.0017
0.57479	-0.00153
0.57466	-0.0016
0.57452	-0.0015
0.57437	-0.00148
0.57429	-0.00181
0.57419	-0.00165
0.57405	-0.00169
0.57391	-0.00187
0.57381	-0.00171
0.57368	-0.00158
0.57359	-0.00148
0.57345	-0.00146
0.57334	-0.00149
0.57325	-0.00142
0.57307	-0.00179
0.57296	-0.00163
0.57281	-0.00158
0.57273	-0.0015
0.57258	-0.0015
0.57249	-0.00181
0.57234	-0.00166
0.57221	-0.00161
0.57212	-0.00154
0.57199	-0.00194
0.57189	-0.00173
0.57181	-0.00164
0.57162	-0.00158
0.57146	-0.00155
0.57137	-0.00185
0.57127	-0.00174
0.57115	-0.00161
0.57109	-0.00153
0.5709	-0.00153
0.57082	-0.0019
0.57071	-0.00168
0.57058	-0.00162
0.57043	-0.00155
0.57035	-0.00146
0.57019	-0.00143
0.57006	-0.00184
0.57	-0.00168
0.56987	-0.00157
0.56974	-0.00159
0.56962	-0.00184
0.5695	-0.00171
0.56938	-0.00164
0.56929	-0.00151
0.56916	-0.00152
0.56898	-0.00188
0.56888	-0.00167
0.56877	-0.00166
0.56863	-0.00157
0.56853	-0.00161
0.56843	-0.00188
0.56827	-0.00171
0.56812	-0.00162
0.56807	-0.00158
0.56791	-0.00158
0.56781	-0.00188
0.56768	-0.00166
0.56758	-0.00163
0.56748	-0.00153
0.56732	-0.00154
0.56723	-0.00186
0.56708	-0.00169
0.56697	-0.00153
0.56681	-0.0015
0.56669	-0.00151
0.56659	-0.0015
0.56644	-0.00186
0.56637	-0.00204
0.56621	-0.00179
0.56613	-0.00172
0.56598	-0.00162
0.56589	-0.00159
0.56569	-0.00151
0.56566	-0.00153
0.5655	-0.00147
0.56536	-0.00153
0.56527	-0.00191
0.56515	-0.00211
0.56502	-0.00185
0.56486	-0.00174
0.56477	-0.00168
0.56467	-0.00157
0.56453	-0.00156
0.56442	-0.00153
0.56428	-0.00155
0.5642	-0.00187
0.56406	-0.00178
0.56393	-0.0016
0.56387	-0.00159
0.56371	-0.00187
0.56359	-0.00166
0.56345	-0.00161
0.56338	-0.00153
0.56326	-0.00154
0.56312	-0.0015
0.56296	-0.00148
0.56289	-0.00187
0.56279	-0.00207
0.56262	-0.00182
0.56251	-0.00172
0.56242	-0.00152
0.56227	-0.00155
0.56215	-0.00151
0.56204	-0.00154
0.56191	-0.00155
0.56182	-0.00193
0.56167	-0.00209
0.56155	-0.00182
0.56142	-0.00172
0.56135	-0.00167
0.56121	-0.00158
0.56107	-0.00155
0.56095	-0.00152
0.56081	-0.0015
0.56071	-0.00159
0.56058	-0.00186
0.5605	-0.0017
0.56039	-0.0016
[truncated: 24,667 more rows]

## Sheet: 0.4 V s-1
E /V vs. SCE	i / mA
0.80008	0.0109
0.79995	0.0094
0.79972	0.00775
0.79951	0.00614
0.79938	0.0053
0.79924	0.00504
0.79905	0.00517
0.79889	0.00529
0.79877	0.00574
0.79859	0.00604
0.79842	0.00623
0.79827	0.00634
0.79809	0.00611
0.79795	0.00587
0.7978	0.00562
0.79759	0.00546
0.79743	0.00535
0.79729	0.00561
0.79712	0.00536
0.79698	0.00528
0.79685	0.00551
0.79659	0.00527
0.79654	0.0055
0.79634	0.00534
0.79621	0.00517
0.79606	0.00536
0.79584	0.00517
0.79571	0.00499
0.79553	0.00516
0.79539	0.00498
0.79524	0.00478
0.79504	0.00463
0.79489	0.00458
0.79473	0.00477
0.79456	0.00468
0.79446	0.00488
0.79424	0.00468
0.79409	0.00448
0.79396	0.0047
0.7938	0.00467
0.79365	0.00475
0.79346	0.0045
0.79332	0.00436
0.79315	0.00414
0.79298	0.00404
0.79284	0.00429
0.79265	0.00414
0.79256	0.00439
0.79235	0.0042
0.79222	0.00442
0.79206	0.00423
0.79184	0.00401
0.79173	0.00391
0.79155	0.00409
0.7914	0.00405
0.79122	0.00418
0.7911	0.00399
0.79089	0.00383
0.79076	0.00371
0.79059	0.00397
0.79039	0.0037
0.79025	0.00359
0.79011	0.00384
0.78996	0.00374
0.78979	0.00396
0.78967	0.00381
0.78946	0.00397
0.78933	0.00381
0.78915	0.00361
0.78901	0.00342
0.78885	0.00366
0.78865	0.00351
0.78849	0.00338
0.78838	0.00363
0.78817	0.00351
0.78804	0.00359
0.78787	0.00345
0.78774	0.00331
0.78758	0.00351
0.78738	0.00331
0.7872	0.0032
0.78707	0.00347
0.78692	0.00327
0.78675	0.00307
0.7866	0.00296
0.78644	0.00315
0.78626	0.003
0.78615	0.00323
0.78597	0.00305
0.78582	0.00288
0.78566	0.0031
0.78546	0.00301
0.78535	0.00319
0.78519	0.003
0.78504	0.00277
0.7848	0.00263
0.78465	0.00256
0.78454	0.00286
0.78433	0.00304
0.78417	0.00291
0.784	0.00306
0.78388	0.00285
0.7837	0.00307
0.78357	0.00285
0.78344	0.00266
0.78328	0.00253
0.78305	0.00244
0.7829	0.00267
0.78269	0.0026
0.7826	0.00281
0.78243	0.0026
0.78226	0.00278
0.7821	0.00263
0.78197	0.00244
0.78176	0.00231
0.78164	0.00261
0.78146	0.00239
0.78133	0.00266
0.78114	0.00244
0.78099	0.00227
0.78081	0.0025
0.78067	0.00235
0.78051	0.00229
0.78035	0.00244
0.7802	0.0023
0.78005	0.0025
0.77986	0.00231
0.77971	0.00208
0.77956	0.00193
0.7794	0.00219
0.7792	0.00209
0.77907	0.00231
0.7789	0.00217
0.77877	0.00239
0.77859	0.00219
0.77836	0.00201
0.77825	0.00217
0.77811	0.00209
0.77795	0.00191
0.77779	0.00208
0.77764	0.00203
0.77746	0.00223
0.77732	0.00211
0.77716	0.00181
0.77695	0.00175
0.7768	0.002
0.77666	0.00188
0.77648	0.00208
0.77638	0.00198
0.77621	0.00217
0.77605	0.00201
0.77591	0.0018
0.7757	0.00165
0.77555	0.00191
0.77532	0.00178
0.7752	0.002
0.77505	0.00179
0.7749	0.00204
0.77475	0.0018
0.77457	0.00159
0.77445	0.00151
0.77429	0.00177
0.7741	0.00158
0.77397	0.00187
0.77381	0.00172
0.77361	0.00185
0.77345	0.00169
0.77331	0.0015
0.77312	0.00133
0.77298	0.00157
0.77286	0.0014
0.77269	0.00126
0.77253	0.0015
0.77236	0.00142
0.77221	0.00163
0.77203	0.00144
0.77187	0.00165
0.77172	0.00146
0.77155	0.00121
0.77139	0.00117
0.77127	0.00139
0.77109	0.00132
0.77091	0.0015
0.77071	0.00136
0.77063	0.00157
0.77047	0.00133
0.77027	0.00121
0.7701	0.00135
0.76994	0.00127
0.76979	0.00111
0.76962	0.00138
0.76947	0.00131
0.76936	0.00145
0.76915	0.00129
0.76904	0.00112
0.76879	0.00132
0.76873	0.00114
0.76853	0.000957105
0.76834	0.000902845
0.7682	0.0012
0.76808	0.00138
0.76792	0.00125
0.76772	0.00138
0.76759	0.00123
0.76738	0.000966849
0.76721	0.000861195
0.7671	0.000774456
0.7669	0.00103
0.76676	0.000962072
0.76656	0.00116
0.76647	0.00136
0.76625	0.0011
0.76612	0.000933032
0.76594	0.000757452
0.76582	0.00102
0.7657	0.000922333
0.76553	0.00109
0.76536	0.000946406
0.76519	0.000787066
0.76501	0.00102
0.76487	0.000831199
0.76472	0.000715038
0.76453	0.000951564
0.76434	0.000779806
0.76419	0.00103
0.76403	0.000903418
0.76388	0.000984999
0.76373	0.000845529
0.76358	0.000700327
0.76345	0.000516914
0.76326	0.000829098
0.76312	0.000712172
0.7629	0.000929784
0.7628	0.000786875
0.7626	0.000988438
0.76244	0.000811139
0.76228	0.00059773
0.76211	0.000797765
0.76196	0.000694977
0.76177	0.000486918
0.76164	0.000476028
0.76147	0.00066842
0.76133	0.00089826
0.76113	0.000752294
0.76098	0.00085126
0.76082	0.000708924
0.76064	0.000451955
0.76054	0.000440874
0.76033	0.000219823
0.76017	0.000560474
0.76004	0.000773692
0.75982	0.000591998
0.75973	0.000705294
0.7595	0.000519971
0.75936	0.000308282
0.75926	0.00026453
0.75905	0.000101751
0.75888	0.000426354
0.75874	0.000331017
0.75855	0.000510991
0.75841	0.000432658
0.75825	0.000526849
0.75808	0.00045463
0.75795	0.000592381
0.75778	0.000435906
0.75768	0.000305034
0.7575	0.000123149
0.75731	0.000388716
0.75711	0.000157348
0.75699	0.000510609
0.75685	0.00033694
0.75666	0.0005343
0.75652	0.000377252
0.75634	0.000562576
0.75623	0.000451382
0.75602	0.000288412
0.75582	0.000106145
0.7557	0.000348403
0.75555	0.000227847
0.75534	0.000417374
0.75527	0.000301595
0.755	0.000424061
0.75497	0.000386805
0.75479	0.000126588
0.75457	-2.22438e-05
0.75445	0.00022288
0.75425	0.000132702
0.75407	0.000316879
0.75394	0.000131556
0.75378	0.000102897
0.75358	0.000267014
0.75351	0.000148368
0.7533	0.000342098
0.75317	0.000188299
0.75298	0.000314586
0.75281	0.000128499
0.75264	-8.31904e-05
0.75246	-0.000168401
0.75236	-0.000261445
0.75218	4.15686e-05
0.75204	0.000289176
0.75185	0.000130982
0.75173	0.000311529
0.75157	6.35399e-05
0.75141	-8.39547e-05
0.75124	-0.000230303
0.75107	0.00010156
0.75094	-0.000111084
0.75077	0.000148177
0.75058	1.67314e-05
0.75043	0.000124486
0.75027	1.63493e-05
0.75012	-0.000136686
0.74992	1.8833e-05
0.74983	-5.79712e-05
0.7496	-0.000187315
0.74942	4.74913e-05
0.74933	-4.93737e-05
0.74915	0.000115125
0.74896	-3.02682e-05
0.74883	0.000126779
0.74867	-5.09021e-05
0.74851	-0.000195722
0.74833	-0.000357164
0.74814	-5.79712e-05
0.74802	-0.000234697
0.74784	-1.68943e-05
0.7477	-0.000172031
0.74757	-2.85487e-05
0.74738	-0.000180438
0.74722	-0.000319908
0.74707	-0.000408557
0.74696	-0.000171649
0.74671	-0.000321818
0.7466	-0.000135157
0.74643	-0.000295453
0.74627	-9.46537e-05
0.74607	-0.00024616
0.74588	-0.00048517
0.74577	-0.000525101
0.74564	-0.000265266
0.74545	-0.000370919
0.7453	-0.00014471
0.74516	-0.000312074
0.74502	-0.000134584
0.74481	-0.000313985
0.7447	-0.000449443
0.74449	-0.000257051
0.74435	-0.000360029
0.74421	-0.00010478
0.74406	-0.000287237
0.74388	-0.000151206
0.7437	-0.000282843
0.74356	-0.000477337
0.74343	-0.000617954
0.74323	-0.00031131
0.74306	-0.000459187
0.74289	-0.000145665
0.74277	-0.000299656
0.74261	-0.000146239
0.74243	-0.000340733
0.74225	-0.000519369
0.74208	-0.000625214
0.74188	-0.000382192
0.74179	-0.000512873
0.7416	-0.000246925
0.74145	-0.000423269
0.74134	-0.000223234
0.74113	-0.000377797
0.74098	-0.000339709
0.74087	-0.000401294
0.74065	-0.000604023
0.74044	-0.00067179
0.74033	-0.000441588
0.7402	-0.000541816
0.74004	-0.000370917
0.73984	-0.000493249
0.7397	-0.000336336
0.73954	-0.000511858
0.73937	-0.000690017
0.73923	-0.000835391
0.73907	-0.000536714
0.73888	-0.000651558
0.73874	-0.000448982
0.7386	-0.000614149
0.73844	-0.00076749
0.73828	-0.000579988
0.73808	-0.000664377
0.73795	-0.000416808
0.7378	-0.000578613
0.73762	-0.000425902
0.73745	-0.000614665
0.73734	-0.000754727
0.7371	-0.000946757
0.73701	-0.000626816
0.73685	-0.000744258
0.73668	-0.000517418
0.73647	-0.000674293
0.73633	-0.000458401
0.73618	-0.000561895
0.73605	-0.000388284
0.73583	-0.000620244
0.7357	-0.000786958
0.7356	-0.000938981
0.73541	-0.000657538
0.73527	-0.000756275
0.73508	-0.000608245
0.7349	-0.00069806
0.73477	-0.000590382
0.7346	-0.000690208
0.73443	-0.000875493
0.73424	-0.00101
0.73406	-0.000781055
0.73398	-0.000894752
0.73379	-0.000600985
0.73361	-0.000793798
0.73345	-0.000602819
0.73332	-0.000775571
0.73311	-0.000933593
0.73292	-0.000703353
0.73281	-0.000886594
0.73269	-0.00106
0.73253	-0.000757039
0.73238	-0.000872876
0.7322	-0.000689788
0.73205	-0.00086361
0.73191	-0.000991406
0.73172	-0.000810802
0.73154	-0.000971632
0.73138	-0.000996431
0.73119	-0.000798957
0.73108	-0.000570569
0.73094	-0.000742232
0.73075	-0.000895478
0.73064	-0.000730406
0.73048	-0.00093174
0.73033	-0.00104
0.73008	-0.000837397
0.72998	-0.000921862
0.72984	-0.000699092
0.72966	-0.000826507
0.72951	-0.000639254
0.72933	-0.000820049
0.72919	-0.00102
0.72898	-0.00119
0.72887	-0.00124
0.72868	-0.000977077
0.72851	-0.000734877
0.72836	-0.000909769
0.72823	-0.000696073
0.72808	-0.000891504
0.72793	-0.00107
0.72774	-0.00113
0.72756	-0.000943031
0.7274	-0.00109
0.72722	-0.000842441
0.72709	-0.00093046
0.72691	-0.000815846
0.72676	-0.000952775
0.72664	-0.000744429
0.72645	-0.000972874
0.72631	-0.00117
0.72611	-0.00134
0.72598	-0.00142
0.72584	-0.00112
0.72565	-0.000877996
0.72549	-0.00104
0.72531	-0.000843472
0.72519	-0.00102
0.72501	-0.00123
0.72484	-0.00136
0.72469	-0.00107
0.72453	-0.00123
0.72436	-0.00103
0.72418	-0.00115
0.72408	-0.00085549
0.72388	-0.0011
0.72375	-0.000919914
0.72359	-0.0011
0.72339	-0.00125
0.72325	-0.00137
0.72309	-0.00108
0.72286	-0.00119
0.72275	-0.000984911
0.72258	-0.00111
0.72247	-0.00092832
0.72226	-0.00111
0.72212	-0.00131
0.72194	-0.00146
0.72177	-0.00121
0.72162	-0.00128
0.72142	-0.00106
0.72131	-0.00125
0.72114	-0.000967123
0.72099	-0.00115
0.72084	-0.000996584
0.72069	-0.00122
0.72049	-0.00124
0.72031	-0.00144
0.72018	-0.00116
0.72	-0.0013
0.71991	-0.00111
0.71974	-0.00126
0.71952	-0.00111
0.71938	-0.00127
0.71923	-0.00145
0.71905	-0.00152
0.71892	-0.00122
0.71878	-0.00135
0.71855	-0.00115
0.71839	-0.00127
0.71827	-0.00117
0.71809	-0.00129
0.71796	-0.00141
0.71778	-0.0012
0.71768	-0.00131
0.71749	-0.00112
0.71735	-0.00121
0.71716	-0.00116
0.71706	-0.00123
0.71683	-0.00144
0.71666	-0.00163
0.71651	-0.00127
0.71637	-0.00134
0.71617	-0.00112
0.71605	-0.000896567
0.71586	-0.00118
0.71573	-0.00143
0.71553	-0.00155
0.7154	-0.00161
0.71524	-0.00137
0.71504	-0.0015
0.71494	-0.00119
0.71473	-0.00108
0.71458	-0.00126
0.71444	-0.0014
0.71424	-0.00157
0.7141	-0.00134
0.71393	-0.00151
0.71381	-0.00153
0.71359	-0.00132
0.7135	-0.00112
0.71329	-0.00133
0.71313	-0.00156
0.71297	-0.00172
0.71284	-0.00142
0.71265	-0.00157
0.7125	-0.00134
0.71235	-0.00148
0.71221	-0.00129
0.71204	-0.00145
0.71185	-0.0016
0.7117	-0.00135
0.71155	-0.00157
0.71143	-0.0017
0.71124	-0.00145
0.71105	-0.00159
0.71091	-0.00133
0.71077	-0.00146
0.7106	-0.0013
0.71043	-0.00153
0.71025	-0.00163
0.71012	-0.00144
0.70995	-0.00152
0.70976	-0.00135
0.70967	-0.00146
0.70942	-0.00168
0.7093	-0.00169
0.70917	-0.00149
0.70901	-0.00167
0.70882	-0.0014
0.70862	-0.00155
0.70848	-0.00134
0.70836	-0.00151
0.70816	-0.00164
0.70801	-0.00148
0.70785	-0.00159
0.70773	-0.00137
0.70753	-0.00151
0.70736	-0.00137
0.70723	-0.00149
0.70708	-0.00165
0.70689	-0.00146
0.70674	-0.00158
0.70659	-0.00174
0.70638	-0.00156
0.70622	-0.0017
0.70612	-0.00181
0.70596	-0.00161
0.70582	-0.00169
0.70559	-0.00146
0.70548	-0.00162
0.7053	-0.00145
0.70516	-0.00156
0.70496	-0.00175
0.70481	-0.00191
0.70466	-0.0016
0.7045	-0.00175
0.70432	-0.00148
0.70421	-0.00165
0.70399	-0.00144
0.70391	-0.00164
0.70369	-0.00144
0.70354	-0.0016
0.7034	-0.00176
0.70321	-0.00189
0.70301	-0.00161
0.70286	-0.00168
0.70277	-0.00148
0.70257	-0.00166
0.70238	-0.0015
0.7022	-0.00164
0.70212	-0.00143
0.7019	-0.00165
0.70179	-0.00181
0.70157	-0.00193
0.70146	-0.00197
0.70132	-0.00174
0.70118	-0.00147
0.70095	-0.00163
0.70081	-0.00154
0.70065	-0.00168
0.70046	-0.00179
0.70031	-0.00162
0.70013	-0.00176
0.70001	-0.00192
0.69982	-0.00175
0.69973	-0.00182
0.69953	-0.00201
0.69936	-0.00176
0.6992	-0.00187
0.69904	-0.00166
0.69888	-0.0018
0.69872	-0.00161
0.69857	-0.00174
0.69842	-0.0019
0.69825	-0.00176
0.69809	-0.00183
0.69792	-0.00197
0.69778	-0.0017
0.69759	-0.00183
0.69743	-0.00168
0.69725	-0.0018
0.69713	-0.00169
0.69697	-0.00177
0.69681	-0.00195
0.69664	-0.00209
0.69647	-0.00183
0.69628	-0.0019
0.69622	-0.00167
0.696	-0.00178
0.69582	-0.00162
0.69573	-0.00176
0.69552	-0.00159
0.69532	-0.00176
0.69518	-0.00193
0.69504	-0.0017
0.69489	-0.00179
0.69472	-0.0017
0.69454	-0.00183
0.69436	-0.00195
0.69426	-0.00207
0.6941	-0.00186
0.69397	-0.00197
0.69379	-0.00161
0.6936	-0.00153
0.69347	-0.00174
0.69332	-0.00193
0.69313	-0.00206
0.69297	-0.00218
0.69286	-0.00197
0.69263	-0.00207
0.69246	-0.00183
0.69237	-0.00191
0.6922	-0.00173
0.69207	-0.00188
0.69188	-0.00166
0.6917	-0.00184
0.69155	-0.00211
0.69139	-0.00215
0.69121	-0.00188
0.69103	-0.00169
0.6909	-0.00184
0.69074	-0.00201
0.69058	-0.00179
0.69042	-0.00201
0.69024	-0.00206
0.6901	-0.00187
0.68998	-0.00199
0.68981	-0.00171
0.68964	-0.00186
0.68953	-0.00171
0.68929	-0.00188
0.68915	-0.00206
0.68902	-0.0022
0.68882	-0.0019
0.68866	-0.00206
0.68855	-0.00186
0.68836	-0.00198
0.68821	-0.00175
0.68804	-0.00199
0.68787	-0.00211
0.6877	-0.00188
0.68753	-0.00201
0.68739	-0.00182
0.68721	-0.00197
0.68707	-0.00212
0.68692	-0.00187
0.68678	-0.00201
0.68658	-0.00187
0.68647	-0.00204
0.68629	-0.00223
0.68613	-0.0023
0.6859	-0.00207
0.68574	-0.00213
0.68566	-0.00192
0.68549	-0.00204
0.68529	-0.00187
0.68518	-0.00202
0.68499	-0.00184
0.68486	-0.00209
0.68466	-0.00218
0.68451	-0.00231
0.68434	-0.00204
0.68418	-0.00214
0.68402	-0.00191
0.68388	-0.00213
0.68371	-0.00194
0.68358	-0.00205
0.68339	-0.00221
0.68325	-0.00192
0.68302	-0.00206
0.68291	-0.00184
0.68271	-0.002
0.68262	-0.0018
0.68237	-0.00199
0.68232	-0.00214
0.68208	-0.00195
0.68193	-0.00211
0.68176	-0.00228
0.6816	-0.00227
0.68145	-0.00207
0.68134	-0.0018
0.68112	-0.00203
0.68093	-0.00188
0.68082	-0.00205
0.68068	-0.00223
0.68047	-0.00228
0.68031	-0.00206
0.6802	-0.00213
0.68002	-0.00197
0.67987	-0.00214
0.67971	-0.00199
0.67957	-0.00213
0.67941	-0.00229
0.67923	-0.00248
0.67912	-0.00244
0.67891	-0.00213
0.67876	-0.00192
0.67857	-0.00173
0.67844	-0.00196
0.67827	-0.00224
0.67813	-0.00237
0.67796	-0.00211
0.6778	-0.00222
0.67765	-0.00206
0.67745	-0.00218
0.67732	-0.0023
0.67716	-0.00218
0.67698	-0.00223
0.67681	-0.00203
0.67669	-0.00217
0.6765	-0.00234
0.67638	-0.0024
0.67619	-0.00212
0.676	-0.0019
0.67583	-0.00208
0.67572	-0.00195
0.67556	-0.00213
0.67538	-0.0023
0.6752	-0.00243
0.67503	-0.00218
0.67488	-0.0022
0.67474	-0.00206
0.6746	-0.00219
0.67441	-0.00202
0.67427	-0.00219
0.6741	-0.00235
0.67397	-0.00213
0.67381	-0.0022
0.67361	-0.00204
0.67347	-0.0022
0.67332	-0.00238
0.67314	-0.00253
0.673	-0.0023
0.67285	-0.00238
0.67265	-0.00219
0.67254	-0.00225
0.67233	-0.00211
0.67216	-0.00226
0.67201	-0.00206
0.67188	-0.00216
0.67172	-0.00235
0.67157	-0.00218
0.67137	-0.00226
0.67121	-0.00212
0.67102	-0.00229
0.67091	-0.00245
0.67071	-0.0025
0.67055	-0.00225
0.67041	-0.00242
0.67028	-0.00213
0.6701	-0.00231
0.66995	-0.00213
0.66979	-0.00224
0.66962	-0.002
0.6695	-0.00213
0.66933	-0.00198
0.66911	-0.00219
0.66896	-0.00236
0.66881	-0.00249
0.66862	-0.0026
0.66847	-0.00234
0.6683	-0.00243
0.66821	-0.00212
0.66803	-0.00198
0.66787	-0.00215
0.66772	-0.00236
0.66758	-0.00214
0.66746	-0.00233
0.66721	-0.00248
0.66706	-0.00253
0.66687	-0.00231
0.66672	-0.00241
0.66663	-0.00223
0.66647	-0.00237
0.66635	-0.00217
0.66611	-0.00233
0.66596	-0.00219
0.66573	-0.00235
0.66562	-0.00247
0.66545	-0.00228
0.66533	-0.00243
0.66516	-0.0025
0.66496	-0.00231
0.66478	-0.00244
0.66463	-0.00255
0.66457	-0.0023
0.66435	-0.00241
0.66419	-0.00223
0.66402	-0.00232
0.6639	-0.0022
0.66373	-0.00237
0.66351	-0.00257
0.66339	-0.00232
0.66321	-0.00238
0.66304	-0.00216
0.66289	-0.00235
0.66277	-0.0021
0.66256	-0.00229
0.66245	-0.00249
0.66228	-0.00261
0.66208	-0.0024
0.66194	-0.00246
0.66177	-0.00228
0.66163	-0.00237
0.66146	-0.00218
0.66129	-0.00236
0.66111	-0.00254
0.66095	-0.00229
0.6608	-0.00243
0.66067	-0.00226
0.66048	-0.00233
0.66037	-0.00255
0.66018	-0.00232
0.66005	-0.00243
0.65983	-0.00227
0.65969	-0.00243
0.6596	-0.00261
0.65939	-0.00272
0.65921	-0.00244
0.65907	-0.00258
0.65885	-0.00233
0.65871	-0.00247
0.65858	-0.00223
0.65839	-0.00246
0.65823	-0.00268
0.65805	-0.00236
0.65793	-0.00249
0.65781	-0.00227
0.65758	-0.00244
0.65741	-0.00223
0.65731	-0.00237
0.65714	-0.00265
0.657	-0.00268
0.65684	-0.0024
0.65668	-0.00218
0.65648	-0.00235
0.65633	-0.00215
0.65621	-0.0023
0.65604	-0.00247
0.65589	-0.00272
0.6557	-0.00274
0.65549	-0.00249
0.65533	-0.00224
0.65519	-0.00241
0.65508	-0.00224
0.65494	-0.00233
0.65476	-0.0026
0.65463	-0.00271
0.65443	-0.00244
0.65431	-0.00256
0.65413	-0.00233
0.65394	-0.00252
0.65383	-0.00222
0.65364	-0.00248
0.65347	-0.00266
0.65331	-0.0024
0.65315	-0.00255
0.65299	-0.00236
0.65288	-0.00257
0.65265	-0.00278
0.6525	-0.0028
0.65234	-0.00256
0.65218	-0.00268
0.65201	-0.00249
0.65184	-0.00251
0.65172	-0.00236
0.65155	-0.00256
0.65137	-0.00268
0.65122	-0.00251
0.65103	-0.00258
0.65094	-0.00237
0.65075	-0.00251
0.65064	-0.00231
0.65041	-0.00257
0.65032	-0.00267
0.65012	-0.00245
0.64994	-0.00258
0.64981	-0.00272
0.64966	-0.00243
0.64949	-0.00252
0.64933	-0.00232
0.64915	-0.00251
0.64902	-0.00233
0.64884	-0.00252
0.64865	-0.00268
0.64845	-0.00284
0.64834	-0.00253
0.64825	-0.00257
0.64805	-0.0024
0.64787	-0.00256
0.64774	-0.00235
0.64757	-0.00257
0.64741	-0.00273
0.64723	-0.00246
0.64709	-0.00253
0.64693	-0.00238
0.64677	-0.00257
0.64661	-0.00271
0.64647	-0.00252
0.64628	-0.00262
0.64616	-0.00245
0.64598	-0.00263
0.6458	-0.00277
0.64563	-0.00289
0.64544	-0.00263
0.64529	-0.00272
0.64513	-0.00246
0.645	-0.0023
0.64479	-0.00254
0.64465	-0.0027
0.64449	-0.00284
0.64439	-0.00256
0.64419	-0.00267
0.64403	-0.00243
0.64388	-0.00264
0.64371	-0.00243
0.64353	-0.00256
0.64334	-0.00242
0.64324	-0.00258
0.64304	-0.0027
0.64288	-0.00277
0.64278	-0.00252
0.64255	-0.00265
0.6424	-0.00246
0.64223	-0.00264
0.64212	-0.00241
0.64197	-0.00258
0.64181	-0.00281
0.64163	-0.00287
0.64146	-0.00258
0.64125	-0.00236
0.6411	-0.00255
0.64099	-0.00273
0.64087	-0.00256
0.64064	-0.0027
0.64051	-0.00276
0.64035	-0.00256
0.64014	-0.00272
0.64004	-0.00249
0.63984	-0.00267
0.6397	-0.00253
0.63956	-0.00268
0.63937	-0.00293
0.63924	-0.00295
0.63907	-0.003
0.63889	-0.00273
0.63876	-0.00246
0.63856	-0.00229
0.6384	-0.00249
0.6383	-0.00273
0.63809	-0.00294
0.63793	-0.00301
0.63779	-0.00274
0.63766	-0.00278
0.63746	-0.00257
0.6373	-0.0023
0.63713	-0.00265
0.63701	-0.00277
0.63682	-0.00289
0.63672	-0.00266
0.63649	-0.00274
0.63635	-0.00253
0.63617	-0.00265
0.63604	-0.0024
0.63588	-0.00261
0.63571	-0.00242
0.63555	-0.0026
0.63542	-0.00281
0.63525	-0.0029
0.63507	-0.00268
0.63496	-0.00271
0.63477	-0.00256
0.63458	-0.0027
0.63445	-0.00249
0.63432	-0.00267
0.63411	-0.00287
0.63397	-0.00263
0.63377	-0.00268
0.63367	-0.00252
0.63347	-0.0027
0.63331	-0.00288
0.63316	-0.00301
0.63296	-0.00274
0.63281	-0.0029
0.63271	-0.0027
0.63251	-0.00279
0.63231	-0.00259
0.63221	-0.00271
0.63202	-0.00255
0.6319	-0.0027
0.63171	-0.00287
0.63156	-0.00267
0.63137	-0.00278
0.63123	-0.00295
0.63111	-0.00272
0.63093	-0.00276
0.63075	-0.00258
0.63062	-0.00271
0.63041	-0.00264
0.63026	-0.00274
0.63007	-0.00294
0.62998	-0.00302
0.62979	-0.00273
0.62966	-0.0028
0.6295	-0.00258
0.62931	-0.0027
0.62919	-0.00256
0.629	-0.00273
0.62884	-0.00261
0.62865	-0.00275
0.62854	-0.00292
0.62834	-0.003
0.62822	-0.00269
0.62803	-0.0025
0.62787	-0.00269
0.62769	-0.00286
0.62755	-0.00298
0.6274	-0.00282
0.62721	-0.00289
0.62708	-0.00262
0.62691	-0.00247
0.62672	-0.00267
0.6266	-0.00285
0.6264	-0.00305
0.62625	-0.00316
0.62609	-0.0029
0.62593	-0.00299
0.62579	-0.00273
0.6256	-0.00287
0.62548	-0.00267
0.62532	-0.00277
0.62512	-0.00259
0.625	-0.00279
0.62483	-0.00301
0.62469	-0.00307
0.62451	-0.00282
0.62434	-0.00293
0.62414	-0.00271
0.62403	-0.00281
0.62384	-0.00268
0.62372	-0.00281
0.62352	-0.0026
0.62336	-0.00281
0.62325	-0.00292
0.62307	-0.003
0.62282	-0.00274
0.62272	-0.00248
0.62255	-0.00269
0.62241	-0.00256
0.62228	-0.0027
0.62208	-0.00291
0.62189	-0.003
0.62174	-0.00282
0.62161	-0.00286
0.62146	-0.00266
0.62132	-0.0028
0.62113	-0.0026
0.62099	-0.00278
0.62084	-0.00301
0.62068	-0.00309
0.62054	-0.00274
0.62034	-0.00293
0.6202	-0.00273
0.62003	-0.00287
0.61987	-0.00271
0.61972	-0.00289
0.61956	-0.00304
0.61937	-0.00319
0.61923	-0.00294
0.61905	-0.00296
0.61884	-0.00278
0.61873	-0.00257
0.61855	-0.00277
0.61843	-0.00295
0.61821	-0.00315
0.6181	-0.00284
0.61797	-0.00295
0.61778	-0.00276
0.61763	-0.00286
0.61747	-0.00271
0.61728	-0.00283
0.61714	-0.00275
0.617	-0.00282
0.6168	-0.00304
0.61669	-0.00315
0.61649	-0.00287
0.61638	-0.00295
0.61615	-0.00273
0.61601	-0.00281
0.61585	-0.0027
0.61571	-0.00283
0.61554	-0.003
0.61545	-0.00283
0.61523	-0.00296
0.61508	-0.00307
0.61493	-0.0028
0.61479	-0.00297
0.61465	-0.00273
0.61443	-0.00291
0.61426	-0.00274
0.61413	-0.00292
0.614	-0.00305
0.61381	-0.00278
0.61365	-0.00299
0.61347	-0.00312
0.61331	-0.00287
0.61318	-0.00299
0.61301	-0.00284
0.61284	-0.00295
0.61267	-0.00315
0.61253	-0.00288
0.61236	-0.00299
0.61216	-0.00282
0.61211	-0.00291
0.61187	-0.00271
0.61169	-0.00288
0.61152	-0.00311
0.61144	-0.00318
0.61126	-0.00292
0.61111	-0.003
0.61095	-0.00279
0.61079	-0.00294
0.61062	-0.00275
0.61045	-0.00296
0.61031	-0.00308
0.61018	-0.00286
0.60998	-0.00298
0.60984	-0.00274
0.60967	-0.00289
0.6095	-0.00266
0.60937	-0.00281
0.60918	-0.00264
0.60903	-0.00287
0.60884	-0.00306
0.60871	-0.00317
0.6085	-0.00329
0.60834	-0.00298
0.60822	-0.00305
0.60801	-0.00288
0.60784	-0.00299
0.60771	-0.0028
0.60759	-0.00296
0.60739	-0.00277
0.6072	-0.00296
0.60714	-0.00305
0.60695	-0.00284
0.60677	-0.00299
0.60658	-0.0028
0.60647	-0.00298
0.60626	-0.00322
0.60608	-0.0033
0.60594	-0.0031
0.60576	-0.00311
0.60561	-0.00287
0.60546	-0.00271
0.60533	-0.00287
0.60513	-0.00304
0.60506	-0.00284
0.60481	-0.00305
0.60469	-0.00315
0.60446	-0.00294
0.60434	-0.00309
0.6042	-0.00321
0.60401	-0.0029
0.60389	-0.00312
0.60368	-0.00289
0.60356	-0.00303
0.6034	-0.00284
0.6032	-0.00298
0.60306	-0.00314
0.60292	-0.0032
0.60274	-0.00293
0.60259	-0.00272
0.60244	-0.00286
0.60231	-0.00276
0.60206	-0.0029
0.60194	-0.00315
0.6018	-0.00325
0.60162	-0.00333
0.60145	-0.00302
0.60136	-0.00278
0.60115	-0.00294
0.60107	-0.0028
0.60083	-0.00296
0.60065	-0.00323
0.60054	-0.00322
0.60033	-0.00301
0.60023	-0.00277
0.60002	-0.00293
0.5999	-0.00314
0.59974	-0.00294
0.59956	-0.00308
0.5994	-0.00325
0.59924	-0.00301
0.59911	-0.0031
0.59892	-0.00287
0.59875	-0.00306
0.59856	-0.00319
0.59844	-0.00293
0.59826	-0.00317
0.5981	-0.0029
0.59798	-0.00304
0.59783	-0.00322
0.5976	-0.00295
0.59747	-0.00305
0.59732	-0.00286
0.59716	-0.0031
0.59696	-0.00323
0.59687	-0.00299
0.59674	-0.00305
0.59654	-0.00286
0.59633	-0.00303
0.59621	-0.00281
0.59603	-0.00293
0.59582	-0.00317
0.5957	-0.00326
0.59554	-0.00303
0.59542	-0.00314
0.59521	-0.00293
0.59509	-0.00308
0.59496	-0.00282
0.59474	-0.00307
0.59457	-0.00321
0.5944	-0.00297
0.59426	-0.00316
0.59409	-0.00327
0.59398	-0.00303
0.59379	-0.0031
0.59364	-0.00293
0.59343	-0.0031
0.59328	-0.00293
0.59309	-0.0031
0.59293	-0.00331
0.59281	-0.00343
0.59267	-0.00315
0.59254	-0.00323
0.59234	-0.00298
0.59216	-0.00314
0.59205	-0.00293
0.59189	-0.00308
0.5917	-0.00286
0.59154	-0.00316
0.59141	-0.00327
0.59121	-0.00335
0.59109	-0.00309
0.59089	-0.0032
0.59077	-0.00298
0.59056	-0.00318
0.59045	-0.00301
0.59023	-0.00312
0.59014	-0.00295
0.58994	-0.00308
0.58981	-0.00317
0.58963	-0.00296
0.58949	-0.00309
0.5893	-0.00287
0.58913	-0.00305
0.589	-0.00323
0.58884	-0.00297
0.58867	-0.00311
0.5885	-0.00297
0.58837	-0.00309
0.58821	-0.0032
0.58805	-0.00301
0.58789	-0.0031
0.58769	-0.00331
0.58756	-0.00305
0.58739	-0.00322
0.58721	-0.00294
0.58709	-0.00307
0.58692	-0.00291
0.58677	-0.00308
0.58655	-0.00328
0.58638	-0.00339
0.58624	-0.00313
0.58606	-0.00327
0.58593	-0.00307
0.5858	-0.0032
0.58563	-0.00296
0.58545	-0.0031
0.58532	-0.00296
0.58516	-0.00309
0.58497	-0.00329
0.58481	-0.00345
0.58469	-0.00348
0.58446	-0.00319
0.58431	-0.00299
0.58421	-0.00308
0.58398	-0.00289
0.58385	-0.00316
0.58371	-0.00294
0.58359	-0.00308
0.58339	-0.00328
0.5832	-0.00337
0.58305	-0.00305
0.58293	-0.00285
0.58278	-0.00304
0.58256	-0.00324
0.58242	-0.00303
0.58228	-0.00318
0.58213	-0.00333
0.58198	-0.00309
0.58181	-0.00326
0.58158	-0.00336
0.58143	-0.00308
0.58129	-0.00326
0.58112	-0.00305
0.58097	-0.00321
0.58081	-0.00301
0.58065	-0.00317
0.58051	-0.00327
0.58032	-0.00312
0.58022	-0.0032
0.58005	-0.00302
0.57985	-0.00319
0.5797	-0.00341
0.57954	-0.00352
0.57941	-0.00325
0.57922	-0.00334
0.57906	-0.0031
0.57888	-0.00321
0.57875	-0.00307
0.5786	-0.00319
0.57841	-0.003
0.57832	-0.00326
0.5781	-0.00335
0.57795	-0.00346
0.57774	-0.00322
0.57762	-0.0033
0.57745	-0.00307
0.57732	-0.00319
0.57711	-0.00315
0.57703	-0.00318
0.57684	-0.00299
0.57668	-0.00317
0.57654	-0.00335
0.57637	-0.00341
0.57621	-0.00312
0.57606	-0.00286
0.57594	-0.00308
0.57573	-0.00294
0.57556	-0.00316
0.57538	-0.00334
0.57526	-0.00344
0.57505	-0.00353
0.57496	-0.00314
0.57475	-0.00299
0.57459	-0.0032
0.57437	-0.00294
0.57432	-0.00313
0.57413	-0.00333
0.57398	-0.00347
0.57382	-0.00313
0.57362	-0.00298
0.57349	-0.00312
0.57332	-0.0033
0.57313	-0.00311
0.57301	-0.00328
0.57282	-0.00347
0.57266	-0.00361
0.57249	-0.00328
0.57235	-0.00339
0.57223	-0.0031
0.57203	-0.00293
0.57185	-0.00316
0.5717	-0.00332
0.57156	-0.00354
0.57139	-0.00352
0.57128	-0.00327
0.57112	-0.00304
0.57091	-0.0032
0.57078	-0.00302
0.57061	-0.00316
0.57046	-0.00305
0.5703	-0.00322
0.5701	-0.00339
0.56997	-0.00348
0.56977	-0.00324
0.56964	-0.00332
0.56952	-0.00309
0.56932	-0.00321
0.5692	-0.00303
0.56899	-0.0033
0.56885	-0.00343
0.56867	-0.0035
0.56851	-0.00327
0.56836	-0.00338
0.56824	-0.00306
0.56802	-0.00291
0.56792	-0.00315
0.56772	-0.00338
0.56757	-0.00351
0.56737	-0.00361
0.56723	-0.00331
0.56707	-0.00336
0.5669	-0.0032
0.56674	-0.00293
0.5666	-0.00283
0.56645	-0.00308
0.56629	-0.00332
0.5661	-0.00351
0.56593	-0.0036
0.56581	-0.00368
0.56564	-0.00335
0.56547	-0.00346
0.56525	-0.00322
0.56517	-0.00337
0.56502	-0.00318
0.56485	-0.00334
0.56467	-0.00309
0.56449	-0.00332
0.56436	-0.00343
0.5642	-0.00318
0.56405	-0.0033
0.56388	-0.00316
0.56372	-0.0033
0.56358	-0.00343
0.56337	-0.00323
0.56325	-0.00336
0.56308	-0.00312
0.56288	-0.00324
0.56272	-0.00306
0.56259	-0.00317
0.56238	-0.00304
0.56231	-0.00318
0.5621	-0.0034
0.56193	-0.00352
0.56176	-0.00366
0.56164	-0.0033
0.56147	-0.00304
0.56127	-0.00294
0.56111	-0.00312
0.56101	-0.00333
0.5608	-0.0035
0.56066	-0.00362
0.56049	-0.00325
0.56034	-0.00341
0.5602	-0.00315
0.56001	-0.00338
0.55986	-0.00313
0.55971	-0.00339
0.55956	-0.00353
0.55937	-0.00364
0.55922	-0.00336
0.55905	-0.00349
0.55893	-0.00322
0.55877	-0.003
0.55863	-0.00324
0.55843	-0.00342
0.55826	-0.00364
0.5581	-0.00332
0.55796	-0.00339
0.55781	-0.00321
0.55764	-0.00336
0.55749	-0.00317
0.55732	-0.00334
0.55714	-0.00356
0.55707	-0.00323
0.5568	-0.00342
0.5567	-0.00357
0.55653	-0.00329
0.5564	-0.00335
0.55623	-0.0032
0.55609	-0.00332
0.55591	-0.00314
0.55572	-0.00334
0.55556	-0.0035
0.55538	-0.00327
0.55525	-0.00338
0.55508	-0.00324
0.5549	-0.00329
0.55472	-0.00353
0.55459	-0.0036
0.55438	-0.00335
0.55425	-0.00347
0.55411	-0.00325
0.55397	-0.00305
0.5538	-0.00317
0.55366	-0.00312
0.55347	-0.00325
0.55332	-0.00344
0.55313	-0.00362
0.553	-0.00372
0.55285	-0.00379
0.5527	-0.00351
0.55251	-0.0032
0.55239	-0.00302
0.55226	-0.0032
0.55207	-0.00314
0.55191	-0.00324
0.55175	-0.00344
0.55158	-0.00366
0.55137	-0.0037
0.55126	-0.00339
0.55107	-0.00349
0.55097	-0.00327
0.55075	-0.00339
0.55062	-0.00328
0.55043	-0.00345
0.55025	-0.00357
0.55008	-0.00333
0.54999	-0.00344
0.54983	-0.00321
0.54965	-0.00337
0.54952	-0.00314
0.54933	-0.00328
0.54916	-0.00353
0.549	-0.00359
0.54884	-0.00335
0.54864	-0.0035
0.54853	-0.0033
0.54834	-0.0034
0.5482	-0.00316
0.54798	-0.00338
0.54788	-0.00315
0.54771	-0.00334
0.5475	-0.00354
0.5474	-0.00367
0.54722	-0.00337
0.54702	-0.00347
0.54693	-0.00327
0.54675	-0.0034
0.54662	-0.00327
0.54642	-0.00345
0.54626	-0.00363
0.54608	-0.00335
0.54597	-0.00353
0.54583	-0.00362
0.54561	-0.00342
0.54546	-0.00352
0.54536	-0.00331
0.54513	-0.00342
0.54494	-0.00331
0.54484	-0.0035
0.54467	-0.00361
0.54448	-0.00337
0.54432	-0.00347
0.54416	-0.00363
0.54402	-0.00338
0.5439	-0.00355
0.54372	-0.00335
0.54354	-0.00347
0.54336	-0.00332
0.54319	-0.00343
0.54304	-0.00361
0.5429	-0.00365
0.54274	-0.00333
0.54258	-0.00312
0.54242	-0.00302
0.54224	-0.00325
0.54211	-0.00344
0.54198	-0.00358
0.54178	-0.0037
0.54163	-0.00341
0.54146	-0.00356
0.5413	-0.00333
0.54112	-0.00347
0.54097	-0.0033
0.54083	-0.00343
0.54062	-0.00366
0.54049	-0.00365
0.54039	-0.00343
0.54021	-0.00318
0.54001	-0.00335
0.53986	-0.00321
0.53974	-0.0034
0.53955	-0.00361
0.53938	-0.00377
0.5392	-0.00385
0.53908	-0.00353
0.5389	-0.00361
0.53872	-0.00336
0.53865	-0.00318
0.53844	-0.00335
0.53827	-0.00324
0.53808	-0.00339
0.53795	-0.00358
0.53779	-0.0037
0.53763	-0.00378
0.53749	-0.00351
0.5373	-0.00359
0.53712	-0.00346
0.53699	-0.00315
0.53685	-0.00335
0.53665	-0.00319
0.53656	-0.00335
0.53638	-0.00353
0.53619	-0.00362
0.53607	-0.00338
0.53594	-0.00353
0.53573	-0.00334
0.53556	-0.00347
0.53544	-0.00366
0.53519	-0.00338
0.53506	-0.00357
0.53493	-0.00329
0.53476	-0.00349
0.53461	-0.00365
0.5344	-0.00338
0.53428	-0.00356
0.53413	-0.00335
0.534	-0.00357
0.53381	-0.00359
0.53365	-0.00344
0.53347	-0.00355
0.53334	-0.00334
0.53321	-0.0035
0.53305	-0.00375
0.53284	-0.00383
0.5327	-0.0036
0.53254	-0.00369
0.53234	-0.00349
0.53222	-0.00355
0.53208	-0.00333
0.53192	-0.00349
0.53174	-0.00331
0.53156	-0.00357
0.53147	-0.00371
0.53126	-0.00344
0.53112	-0.00356
0.53095	-0.0034
0.53076	-0.00352
0.53065	-0.0037
0.5304	-0.00387
0.53026	-0.00355
0.53015	-0.00365
0.53	-0.00341
0.52984	-0.0035
0.52964	-0.00331
0.52948	-0.00347
0.52932	-0.00325
0.5292	-0.00344
0.52901	-0.00328
0.52889	-0.0034
0.52872	-0.00366
0.52853	-0.0038
0.52834	-0.00389
0.52819	-0.00352
0.52806	-0.0033
0.52787	-0.00347
0.52769	-0.00332
0.52758	-0.00348
0.52743	-0.00371
0.52725	-0.00342
0.52707	-0.0035
0.52693	-0.00333
0.52674	-0.00351
0.52656	-0.00368
0.52646	-0.00345
0.52624	-0.00366
0.52611	-0.00379
0.526	-0.00357
0.52577	-0.00366
0.52564	-0.0034
0.52548	-0.00358
0.52532	-0.00329
0.52515	-0.00349
0.52498	-0.00379
0.52481	-0.00387
0.52468	-0.00389
0.52453	-0.00363
0.52434	-0.00337
0.52422	-0.00318
0.52406	-0.00336
0.52391	-0.00364
0.52368	-0.0038
0.52353	-0.00388
0.52341	-0.00359
0.52326	-0.00336
0.52309	-0.00348
0.5229	-0.00327
0.52274	-0.00349
0.52261	-0.00365
0.52242	-0.00342
0.52226	-0.00362
0.52214	-0.00375
0.52198	-0.00347
0.52181	-0.00365
0.52165	-0.00341
0.52147	-0.00361
0.52134	-0.00375
0.52113	-0.00385
0.52101	-0.00361
0.52083	-0.00335
0.52068	-0.00353
0.52055	-0.00323
0.52036	-0.00355
0.5202	-0.00372
0.52006	-0.00383
0.51987	-0.00361
0.51972	-0.00377
0.51957	-0.00351
0.5194	-0.00367
0.5193	-0.00379
0.5191	-0.00357
0.51891	-0.00371
0.51876	-0.00346
0.51864	-0.00359
0.51848	-0.00343
0.51829	-0.00365
0.51815	-0.00373
0.51798	-0.00352
0.51779	-0.00366
0.51763	-0.00348
0.51745	-0.00362
0.51733	-0.00375
0.51711	-0.00359
0.51699	-0.00364
0.51683	-0.00349
0.51666	-0.00361
0.5165	-0.00376
0.51634	-0.00352
0.51618	-0.0036
0.51608	-0.00334
0.51591	-0.00356
0.51572	-0.00339
0.51558	-0.00353
0.51544	-0.00372
0.51521	-0.0039
0.5151	-0.00393
0.51495	-0.0036
0.51478	-0.00339
0.5146	-0.00354
0.51443	-0.00339
0.51431	-0.00354
0.51414	-0.00338
0.51399	-0.00358
0.51382	-0.00369
0.51364	-0.00386
0.51348	-0.00358
0.51334	-0.00377
0.51318	-0.00353
0.51294	-0.00366
0.51285	-0.00387
0.51269	-0.00398
0.51252	-0.00363
0.51238	-0.00342
0.51224	-0.00361
0.51208	-0.00344
0.51189	-0.00358
0.51172	-0.00378
0.51156	-0.00399
0.51136	-0.00367
0.51126	-0.00373
0.51104	-0.00356
0.51089	-0.00369
0.51076	-0.00346
0.51064	-0.00361
0.51043	-0.00356
0.51025	-0.00364
0.51012	-0.00378
0.50993	-0.0039
0.50979	-0.00363
0.50964	-0.00371
0.50946	-0.00351
0.50937	-0.0036
0.50915	-0.00348
0.509	-0.00362
0.50882	-0.00383
0.50868	-0.00359
0.50851	-0.00376
0.50833	-0.00351
0.50813	-0.00359
0.50803	-0.00346
0.50784	-0.00362
0.5077	-0.0038
0.50756	-0.00389
0.50742	-0.00368
0.50723	-0.00377
0.50709	-0.00352
0.50692	-0.00334
0.5067	-0.00355
0.50661	-0.00374
0.50644	-0.0039
0.50624	-0.00406
0.50609	-0.00373
0.50595	-0.00383
0.50578	-0.0036
0.50567	-0.00377
0.50546	-0.00358
0.50526	-0.00371
0.50514	-0.00347
0.50499	-0.00364
0.50481	-0.00386
0.50463	-0.004
0.50446	-0.00368
0.50437	-0.00346
0.50415	-0.00361
0.50403	-0.0034
0.50389	-0.00366
0.50371	-0.00384
0.50354	-0.00396
0.50333	-0.00366
0.50319	-0.00373
0.50306	-0.00349
0.50293	-0.00363
0.50272	-0.00349
0.5026	-0.00362
0.50241	-0.00345
0.50226	-0.00365
0.50207	-0.0038
0.50199	-0.00393
0.50177	-0.00369
0.50155	-0.00372
0.50147	-0.00355
0.50128	-0.00373
0.5011	-0.0035
0.50095	-0.00368
0.50077	-0.00384
0.50065	-0.00365
0.50053	-0.0037
0.50035	-0.00384
0.50019	-0.00361
0.50003	-0.00376
0.49984	-0.00359
0.49973	-0.00377
0.49958	-0.00396
0.49937	-0.00405
0.49922	-0.00379
0.49901	-0.00385
0.49892	-0.00363
0.49874	-0.00344
0.49862	-0.00363
0.49848	-0.00382
0.49829	-0.00365
0.49813	-0.00375
0.49792	-0.00393
0.4978	-0.00368
0.49763	-0.00383
0.49748	-0.00361
0.49731	-0.00373
0.49716	-0.0036
0.49699	-0.00368
0.49683	-0.0039
0.49666	-0.00404
0.49649	-0.00372
0.49634	-0.00379
0.49619	-0.00359
0.49607	-0.0037
0.49588	-0.00355
0.49573	-0.0037
0.49559	-0.00352
0.4954	-0.0037
0.49526	-0.00384
0.49506	-0.00367
0.49487	-0.00372
0.49473	-0.00393
0.49462	-0.00371
0.49442	-0.00381
0.49424	-0.00358
0.49413	-0.00374
0.49397	-0.00363
0.49383	-0.00363
0.4936	-0.00389
0.49349	-0.00398
0.4933	-0.00372
0.49317	-0.00387
0.49303	-0.00367
0.49285	-0.00383
0.49263	-0.00362
0.49254	-0.00378
0.49237	-0.00392
0.49218	-0.00365
0.49202	-0.00382
0.4919	-0.0036
0.49172	-0.00376
0.49155	-0.00396
0.49143	-0.00403
0.49121	-0.00379
0.49108	-0.0039
0.49092	-0.0037
0.49082	-0.00372
0.49059	-0.00356
0.49048	-0.00378
0.49025	-0.00359
0.4901	-0.00375
0.48995	-0.0039
0.48982	-0.00362
0.48961	-0.00375
0.48952	-0.00354
0.48933	-0.00368
0.48911	-0.00357
0.48899	-0.00366
0.48882	-0.00389
0.48867	-0.004
0.4885	-0.00379
0.48831	-0.00387
0.48816	-0.0036
0.48801	-0.0038
0.48791	-0.00357
0.48771	-0.00377
0.48754	-0.0039
0.48738	-0.00371
0.48724	-0.00385
0.48707	-0.00391
0.4869	-0.00374
0.48674	-0.00387
0.48667	-0.00365
0.48642	-0.00382
0.48621	-0.00366
0.48609	-0.00384
0.48596	-0.00397
0.48578	-0.00407
0.48567	-0.00378
0.48548	-0.0039
0.48534	-0.00367
0.4852	-0.00382
0.485	-0.00364
0.48484	-0.00386
0.48467	-0.00397
0.48448	-0.00378
0.48436	-0.00385
0.48424	-0.00367
0.484	-0.00378
0.48389	-0.00364
0.48371	-0.00381
0.48353	-0.00396
0.48341	-0.00406
0.48326	-0.00382
0.48308	-0.00388
0.48292	-0.00365
0.48276	-0.0038
0.48259	-0.00358
0.48246	-0.00377
0.48228	-0.00361
0.4821	-0.00378
0.48195	-0.00395
0.48179	-0.00407
0.48165	-0.00381
0.48148	-0.00387
0.48133	-0.00369
0.48117	-0.00381
0.48097	-0.0036
0.48084	-0.0038
0.48071	-0.00362
0.48053	-0.00371
0.48036	-0.00394
[truncated: 18,002 more rows]

## Sheet: 0.8 V s-1
E /V vs. SCE	i / mA
0.80028	0.02018
0.80013	0.01885
0.80002	0.01737
0.79985	0.01553
0.79971	0.01382
0.79954	0.01203
0.79938	0.01063
0.79917	0.00925
0.79897	0.00825
0.79881	0.00748
0.79864	0.00711
0.79848	0.00692
0.79833	0.007
0.79816	0.00713
0.7979	0.00712
0.79777	0.00757
0.79763	0.00775
0.79749	0.008
0.79727	0.00836
0.79716	0.00865
0.79696	0.00886
0.7968	0.00906
0.79669	0.00921
0.79656	0.00906
0.79636	0.00914
0.79622	0.00893
0.79606	0.00891
0.79596	0.00876
0.79573	0.00853
0.79554	0.00823
0.79539	0.00794
0.79521	0.0078
0.7951	0.00762
0.79493	0.00737
0.79474	0.00722
0.79458	0.00706
0.79448	0.00725
0.79434	0.00716
0.79414	0.007
0.79395	0.00713
0.79386	0.00705
0.7936	0.00691
0.79352	0.00713
0.79342	0.00697
0.79319	0.00705
0.79309	0.00698
0.79284	0.00682
0.79275	0.00687
0.79255	0.00683
0.79236	0.0066
0.79219	0.00635
0.79204	0.00618
0.79188	0.00605
0.79174	0.00613
0.79159	0.00618
0.79139	0.00608
0.79127	0.00626
0.79118	0.00615
0.791	0.00624
0.79083	0.0061
0.79061	0.00595
0.7905	0.00606
0.79037	0.00599
0.79012	0.00568
0.79002	0.00585
0.78991	0.00572
0.78966	0.0055
0.78949	0.00532
0.78933	0.00519
0.78919	0.00537
0.78906	0.00528
0.7888	0.00513
0.78872	0.00527
0.78856	0.00524
0.78836	0.00512
0.7882	0.00525
0.78808	0.00521
0.78791	0.00531
0.78777	0.0052
0.78754	0.005
0.78744	0.00515
0.78733	0.00503
0.78709	0.00483
0.78697	0.0049
0.78682	0.00482
0.78662	0.00469
0.78644	0.00449
0.7863	0.00458
0.78616	0.00457
0.78597	0.00445
0.78585	0.00458
0.78571	0.00452
0.78551	0.00429
0.78531	0.00448
0.78523	0.00445
0.785	0.00424
0.78487	0.00437
0.78474	0.00416
0.78457	0.00433
0.78448	0.00441
0.7842	0.00411
0.78405	0.00419
0.78399	0.00412
0.78371	0.00398
0.78355	0.00382
0.78345	0.00401
0.7833	0.00396
0.78311	0.00376
0.78295	0.0039
0.78283	0.00388
0.78264	0.00368
0.78246	0.0038
0.78234	0.00381
0.78221	0.00386
0.78206	0.00386
0.78178	0.00357
0.78169	0.00373
0.78153	0.00361
0.78125	0.0034
0.7812	0.00355
0.78108	0.00347
0.78089	0.00334
0.78072	0.00343
0.78059	0.00336
0.78037	0.00322
0.78025	0.0034
0.7801	0.00335
0.77983	0.00303
0.77973	0.00322
0.77964	0.00313
0.77942	0.00297
0.77928	0.00311
0.77912	0.00299
0.77891	0.00285
0.77879	0.00293
0.77864	0.0029
0.77844	0.00268
0.77827	0.00283
0.77816	0.0028
0.77797	0.00278
0.77781	0.0028
0.7777	0.00271
0.77744	0.00256
0.77732	0.00271
0.7772	0.00268
0.77697	0.00241
0.77683	0.00261
0.77673	0.00253
0.77657	0.00265
0.77639	0.00264
0.77621	0.00235
0.7761	0.0025
0.77596	0.00242
0.7757	0.00226
0.7756	0.00238
0.77552	0.00239
0.77523	0.0022
0.77509	0.00234
0.77499	0.00232
0.77474	0.00204
0.77457	0.00221
0.77448	0.00222
0.77424	0.00201
0.77413	0.00215
0.77401	0.00218
0.77382	0.00227
0.77368	0.00215
0.77354	0.00222
0.77339	0.00222
0.7732	0.00205
0.77301	0.00207
0.77287	0.00199
0.7727	0.00186
0.77253	0.00167
0.77239	0.00178
0.77224	0.00172
0.77203	0.00161
0.77194	0.00176
0.77177	0.00171
0.77154	0.00155
0.77146	0.00167
0.77131	0.00154
0.77113	0.00181
0.77097	0.00169
0.77081	0.00177
0.77063	0.00173
0.77049	0.00154
0.77031	0.0017
0.77018	0.00161
0.77001	0.00143
0.76982	0.00152
0.76969	0.00152
0.76946	0.00132
0.76934	0.00154
0.76922	0.0014
0.76897	0.00128
0.76887	0.00141
0.76875	0.0014
0.76849	0.00123
0.76833	0.00132
0.76826	0.00128
0.76803	0.00108
0.76793	0.00127
0.76782	0.00124
0.76762	0.00129
0.76746	0.00116
0.76719	0.000952328
0.76712	0.00116
0.76704	0.00116
0.76682	0.00105
0.76663	0.00111
0.76652	0.00104
0.76633	0.00113
0.76618	0.00111
0.76594	0.000855655
0.76582	0.001
0.76573	0.000972198
0.76552	0.000775411
0.76538	0.000949654
0.76521	0.000861386
0.76506	0.000691729
0.76486	0.000835403
0.76476	0.000873996
0.76453	0.000657339
0.76443	0.00076968
0.76424	0.000757834
0.76411	0.000850305
0.76396	0.00079872
0.76371	0.000585885
0.76367	0.000742168
0.76351	0.000639762
0.76325	0.000744078
0.76318	0.000644348
0.76291	0.000513666
0.76284	0.000607283
0.76266	0.000528186
0.76248	0.000414699
0.7623	0.000478512
0.7622	0.000451764
0.76194	0.000238164
0.76186	0.000442593
0.76168	0.000404764
0.76153	0.000243514
0.76136	0.000365407
0.76117	0.000334074
0.76099	0.000173588
0.76089	0.000353944
0.76073	0.000332163
0.76055	0.000413553
0.7604	0.000290131
0.76022	0.000384513
0.7601	0.000327578
0.75986	0.000127734
0.75979	0.000308855
0.75959	0.000211799
0.7594	2.45647e-05
0.75929	9.94583e-05
0.75912	0.000135377
0.75891	1.15729e-05
0.75878	0.000152572
0.75865	6.69789e-05
0.75845	-7.97514e-05
0.75833	4.44344e-05
0.75815	1.11908e-05
0.75799	-2.51097e-05
0.75787	5.66619e-05
0.75763	-0.000181011
0.75751	-1.51748e-05
0.7574	-7.55482e-05
0.75713	-0.000229157
0.75704	-9.61822e-05
0.7569	-0.00010841
0.75665	-0.000213108
0.75655	-8.01336e-05
0.75641	-0.000156556
0.75625	-2.72506e-07
0.75603	-0.000125987
0.7559	-8.29682e-06
0.75573	-2.01422e-05
0.75554	-0.000185596
0.75546	-0.000100385
0.75531	-0.00017184
0.75506	-0.000430529
0.75496	-0.000291058
0.75482	-0.000300611
0.75463	-0.000458423
0.75447	-0.000302522
0.75436	-0.000373976
0.75413	-0.000339586
0.75399	-0.000401488
0.75383	-0.000565796
0.75372	-0.000367098
0.75357	-0.000334237
0.7533	-0.000632283
0.75319	-0.00049778
0.75308	-0.000548219
0.75284	-0.000681575
0.7527	-0.00053217
0.75257	-0.000528731
0.75239	-0.000452691
0.75224	-0.000455366
0.75201	-0.000689599
0.75191	-0.00059369
0.75176	-0.000603242
0.75154	-0.000818753
0.75144	-0.000627315
0.75129	-0.000568853
0.75116	-0.000550893
0.75094	-0.000599039
0.75077	-0.000828305
0.75065	-0.000635722
0.75052	-0.000690746
0.75033	-0.000556243
0.75017	-0.000700299
0.74999	-0.000831362
0.74979	-0.000723607
0.74964	-0.000840151
0.74943	-0.00106
0.74938	-0.000866516
0.74925	-0.000871866
0.74903	-0.00115
0.74887	-0.000928036
0.74874	-0.00087989
0.74847	-0.00113
0.74834	-0.00101
0.74826	-0.00102
0.74801	-0.0012
0.74791	-0.00105
0.74778	-0.00105
0.74757	-0.000903199
0.74744	-0.000940646
0.74731	-0.000839004
0.7471	-0.000978857
0.74697	-0.000908549
0.7468	-0.00103
0.74663	-0.00109
0.74642	-0.00128
0.7463	-0.00116
0.7462	-0.0012
0.74594	-0.00136
0.74579	-0.00118
0.74569	-0.0012
0.74556	-0.00106
0.74538	-0.00113
0.7452	-0.000965483
0.74506	-0.001
0.7449	-0.000969686
0.74475	-0.00116
0.74451	-0.00139
0.74433	-0.00145
0.74419	-0.00165
0.74406	-0.00139
0.74392	-0.00143
0.74378	-0.00124
0.74359	-0.0013
0.74345	-0.0012
0.74328	-0.00125
0.74313	-0.00111
0.74295	-0.00116
0.74273	-0.00133
0.74263	-0.00118
0.7425	-0.00124
0.74234	-0.00108
0.74209	-0.00121
0.74199	-0.00117
0.74186	-0.00124
0.74166	-0.00144
0.74142	-0.00161
0.74138	-0.00142
0.74122	-0.00143
0.74099	-0.00168
0.74087	-0.00155
0.74082	-0.00162
0.74052	-0.00175
0.74042	-0.00158
0.74024	-0.00151
0.74004	-0.00169
0.73989	-0.00159
0.7397	-0.00168
0.73959	-0.00153
0.73943	-0.00156
0.73926	-0.00141
0.73912	-0.00146
0.73898	-0.00138
0.7388	-0.00144
0.73859	-0.00174
0.73846	-0.00164
0.73835	-0.00167
0.73816	-0.00178
0.73801	-0.00149
0.73789	-0.00166
0.73769	-0.00157
0.73752	-0.00163
0.73735	-0.00185
0.73721	-0.00166
0.73706	-0.00176
0.73684	-0.00198
0.73667	-0.00182
0.73658	-0.0018
0.73637	-0.00203
0.73624	-0.00185
0.73607	-0.00194
0.73589	-0.00208
0.73578	-0.00195
0.7356	-0.00197
0.73537	-0.00216
0.73521	-0.00204
0.7351	-0.002
0.73497	-0.0019
0.7348	-0.00191
0.73461	-0.00182
0.73451	-0.00187
0.7343	-0.00208
0.73414	-0.00191
0.73402	-0.00198
0.73386	-0.00186
0.73365	-0.00195
0.73347	-0.00215
0.73333	-0.00193
0.73323	-0.00197
0.73301	-0.0022
0.73284	-0.00204
0.73276	-0.00211
0.7325	-0.00227
0.7324	-0.0021
0.73225	-0.00221
0.73209	-0.00204
0.73199	-0.00202
0.73175	-0.00221
0.73158	-0.00208
0.73143	-0.00222
0.73131	-0.00214
0.73117	-0.00206
0.73095	-0.0023
0.73076	-0.00222
0.7307	-0.0022
0.73048	-0.0024
0.73031	-0.00222
0.73017	-0.00225
0.73002	-0.00209
0.72984	-0.00216
0.72973	-0.00202
0.72957	-0.00207
0.7294	-0.00201
0.72921	-0.0021
0.729	-0.00227
0.72892	-0.00218
0.72876	-0.00228
0.72857	-0.0024
0.72838	-0.00259
0.72827	-0.00236
0.72812	-0.00246
0.72792	-0.00228
0.72779	-0.00235
0.72755	-0.00256
0.72749	-0.00242
0.72733	-0.00241
0.72707	-0.00259
0.72693	-0.00236
0.72682	-0.00233
0.72664	-0.00233
0.72646	-0.00239
0.72631	-0.00228
0.72618	-0.00235
0.72596	-0.00256
0.72584	-0.00243
0.72563	-0.00247
0.72547	-0.00257
0.72541	-0.00249
0.72524	-0.00254
0.72506	-0.00239
0.7249	-0.00248
0.72466	-0.00258
0.72457	-0.0024
0.72444	-0.00256
0.72423	-0.00241
0.72411	-0.00254
0.72386	-0.0027
0.72377	-0.00258
0.72361	-0.00257
0.7234	-0.0028
0.72327	-0.00264
0.72318	-0.00269
0.7229	-0.00294
0.72278	-0.00273
0.72271	-0.00274
0.72244	-0.00294
0.72225	-0.00286
0.72215	-0.00287
0.72189	-0.00299
0.72182	-0.00281
0.72175	-0.00279
0.72152	-0.00273
0.72135	-0.00278
0.72116	-0.00259
0.72102	-0.00266
0.72093	-0.0025
0.72067	-0.0026
0.72054	-0.00246
0.72043	-0.00252
0.72025	-0.00253
0.72005	-0.00263
0.71989	-0.00281
0.71972	-0.00295
0.71966	-0.00277
0.71942	-0.00288
0.71921	-0.00306
0.71913	-0.00289
0.71895	-0.00291
0.71875	-0.00305
0.71867	-0.00289
0.71848	-0.00291
0.71834	-0.00275
0.71812	-0.00289
0.71802	-0.00285
0.71784	-0.00281
0.71766	-0.00301
0.71748	-0.00286
0.71737	-0.00287
0.71719	-0.00304
0.71702	-0.00293
0.71692	-0.00296
0.71677	-0.00278
0.71659	-0.00287
0.71643	-0.00271
0.71625	-0.00282
0.71609	-0.00272
0.71595	-0.00283
0.71569	-0.00299
0.71557	-0.00314
0.71543	-0.00304
0.71526	-0.00306
0.71505	-0.00321
0.71492	-0.00308
0.71484	-0.0031
0.7146	-0.00325
0.71447	-0.00312
0.71429	-0.00317
0.71418	-0.00294
0.714	-0.003
0.71383	-0.00292
0.71367	-0.00297
0.71353	-0.00283
0.71336	-0.0029
0.71315	-0.00312
0.71301	-0.00307
0.71288	-0.00306
0.71272	-0.00324
0.71252	-0.00309
0.71243	-0.00314
0.7122	-0.0033
0.71206	-0.00315
0.71191	-0.00321
0.71179	-0.00312
0.71167	-0.00317
0.7114	-0.00325
0.7113	-0.00298
0.7111	-0.00322
0.7109	-0.0031
0.71084	-0.00307
0.7106	-0.00328
0.71047	-0.00316
0.71031	-0.00319
0.71015	-0.00309
0.71	-0.00318
0.70976	-0.00345
0.70969	-0.00326
0.70958	-0.0033
0.7093	-0.00346
0.70922	-0.00334
0.70909	-0.00342
0.70882	-0.00356
0.70875	-0.0034
0.70857	-0.00344
0.7084	-0.00327
0.70825	-0.00335
0.7081	-0.00317
0.70791	-0.00324
0.70766	-0.00349
0.70756	-0.00333
0.70747	-0.00331
0.70724	-0.00349
0.70709	-0.00338
0.70697	-0.00347
0.70679	-0.00341
0.70664	-0.00336
0.70649	-0.00349
0.70629	-0.00333
0.70613	-0.00348
0.70599	-0.00332
0.70588	-0.00332
0.70562	-0.00353
0.70553	-0.00338
0.70532	-0.00344
0.70524	-0.00331
0.70507	-0.00341
0.70486	-0.00355
0.70471	-0.00351
0.70452	-0.00354
0.70435	-0.00362
0.70419	-0.00354
0.7041	-0.00357
0.70387	-0.00371
0.70374	-0.00356
0.7036	-0.00365
0.70342	-0.00345
0.70327	-0.00349
0.70311	-0.00341
0.70294	-0.00342
0.7027	-0.00363
0.70261	-0.00345
0.70244	-0.00349
0.70228	-0.00336
0.70213	-0.00344
0.70201	-0.00331
0.70189	-0.00341
0.70158	-0.00359
0.7015	-0.00351
0.70137	-0.00354
0.70114	-0.00371
0.70099	-0.00358
0.70083	-0.00364
0.70066	-0.00383
0.70054	-0.00365
0.70043	-0.00366
0.70013	-0.00378
0.70008	-0.00365
0.69994	-0.00369
0.69975	-0.00355
0.69962	-0.00362
0.69942	-0.00349
0.69927	-0.00359
0.69912	-0.00345
0.69895	-0.0036
0.6987	-0.00381
0.69864	-0.00358
0.69849	-0.00368
0.69824	-0.00382
0.6982	-0.00368
0.69799	-0.00364
0.69778	-0.00389
0.69763	-0.00373
0.69753	-0.0038
0.69734	-0.00366
0.6972	-0.0037
0.69698	-0.00389
0.69685	-0.00373
0.69671	-0.00386
0.69645	-0.00403
0.69639	-0.00383
0.69624	-0.0039
0.69607	-0.00378
0.69592	-0.00386
0.69568	-0.00409
0.69558	-0.00388
0.69542	-0.00386
0.69522	-0.00405
0.69509	-0.00392
0.69491	-0.00392
0.69476	-0.00374
0.6946	-0.00381
0.69442	-0.00373
0.69431	-0.00379
0.69412	-0.0039
0.69397	-0.00382
0.69383	-0.00378
0.6937	-0.00372
0.69352	-0.00387
0.69335	-0.00373
0.6932	-0.00377
0.69297	-0.00399
0.69289	-0.00383
0.69276	-0.00388
0.69248	-0.00405
0.69244	-0.00387
0.69229	-0.00389
0.69201	-0.00415
0.6919	-0.00391
0.69181	-0.0039
0.69158	-0.00384
0.69143	-0.00399
0.69123	-0.00426
0.69111	-0.00396
0.69102	-0.00397
0.69078	-0.00416
0.69065	-0.00399
0.69046	-0.00402
0.69031	-0.0039
0.69012	-0.00394
0.69003	-0.00382
0.68984	-0.00386
0.68971	-0.00373
0.68958	-0.00377
0.68931	-0.00397
0.68921	-0.00393
0.68907	-0.00386
0.68888	-0.00408
0.68875	-0.004
0.6886	-0.00401
0.68836	-0.00422
0.68824	-0.00404
0.68809	-0.00408
0.68792	-0.00399
0.68779	-0.00397
0.68756	-0.0042
0.68746	-0.00405
0.68729	-0.0041
0.68716	-0.00398
0.68696	-0.00396
0.68673	-0.00409
0.68662	-0.00401
0.68649	-0.0041
0.68631	-0.00398
0.68617	-0.00403
0.68599	-0.00417
0.68585	-0.00395
0.6857	-0.00408
0.68554	-0.00397
0.68539	-0.00404
0.68515	-0.00424
0.68506	-0.00411
0.68487	-0.00416
0.68465	-0.00425
0.68454	-0.00405
0.68436	-0.00427
0.6842	-0.00404
0.68413	-0.00411
0.68393	-0.00403
0.68375	-0.0041
0.68354	-0.00425
0.68341	-0.00417
0.68332	-0.0042
0.6831	-0.00439
0.6829	-0.00433
0.68276	-0.0043
0.68261	-0.00442
0.68249	-0.00423
0.68231	-0.00437
0.68217	-0.00421
0.68202	-0.00427
0.68174	-0.00445
0.68163	-0.00428
0.68152	-0.00426
0.6814	-0.00409
0.68122	-0.00423
0.68105	-0.00408
0.68093	-0.00412
0.68064	-0.00432
0.68056	-0.00419
0.68041	-0.00428
0.68014	-0.00457
0.68003	-0.00436
0.67995	-0.00434
0.67968	-0.00452
0.67956	-0.00439
0.67944	-0.00444
0.67928	-0.00424
0.67909	-0.0043
0.67897	-0.0042
0.67883	-0.00422
0.67858	-0.00449
0.67841	-0.00426
0.67837	-0.00426
0.67815	-0.00422
0.67795	-0.00443
0.67777	-0.00451
0.67764	-0.00457
0.67751	-0.00449
0.67733	-0.00453
0.67721	-0.0044
0.67705	-0.00437
0.6768	-0.00459
0.67669	-0.00444
0.67652	-0.00431
0.67643	-0.00431
0.67617	-0.00433
0.67612	-0.00417
0.6759	-0.00427
0.6757	-0.00416
0.6756	-0.00418
0.6754	-0.00443
0.67527	-0.00427
0.67513	-0.00434
0.67496	-0.00425
0.6748	-0.00438
0.67458	-0.00455
0.67447	-0.00439
0.67434	-0.00445
0.67409	-0.0046
0.674	-0.00446
0.67386	-0.0045
0.67366	-0.00467
0.67352	-0.00441
0.67335	-0.00455
0.67318	-0.00445
0.67305	-0.00443
0.67282	-0.00459
0.67269	-0.00448
0.67256	-0.00457
0.67244	-0.00436
0.67226	-0.00441
0.67205	-0.00439
0.6719	-0.00445
0.67173	-0.00467
0.67159	-0.00451
0.67141	-0.00449
0.67122	-0.0046
0.67113	-0.00451
0.67097	-0.00456
0.67075	-0.00475
0.67066	-0.00458
0.67049	-0.00464
0.67032	-0.00448
0.6702	-0.00455
0.67001	-0.00444
0.66982	-0.00456
0.66964	-0.00465
0.66952	-0.00458
0.66935	-0.00466
0.6692	-0.00483
0.66904	-0.00469
0.66889	-0.00468
0.66867	-0.00485
0.66854	-0.00467
0.66843	-0.00472
0.66823	-0.00454
0.66808	-0.00464
0.66794	-0.00444
0.66777	-0.0045
0.66756	-0.00441
0.66748	-0.00444
0.66722	-0.0047
0.6671	-0.00454
0.66698	-0.00465
0.66675	-0.00485
0.66664	-0.00465
0.66652	-0.00466
0.66627	-0.00485
0.66612	-0.00476
0.66598	-0.00476
0.66582	-0.00488
0.66565	-0.00474
0.66547	-0.00478
0.6653	-0.00467
0.66516	-0.00466
0.66501	-0.00453
0.66486	-0.00454
0.66474	-0.00453
0.66452	-0.00465
0.66434	-0.00476
0.6642	-0.00456
0.66406	-0.00466
0.66393	-0.00456
0.66372	-0.00463
0.66354	-0.00477
0.66345	-0.00463
0.66331	-0.00465
0.66302	-0.00484
0.66293	-0.00468
0.66282	-0.00468
0.66264	-0.00453
0.66243	-0.00464
0.66229	-0.00447
0.66217	-0.00464
0.66197	-0.00451
0.66186	-0.00456
0.66165	-0.00476
0.66153	-0.00463
0.66136	-0.0047
0.66115	-0.00488
0.66102	-0.00476
0.66094	-0.00477
0.66065	-0.00497
0.66056	-0.00483
0.66037	-0.00486
0.6602	-0.00493
0.6601	-0.00476
0.65989	-0.00492
0.65975	-0.00473
0.65962	-0.00481
0.65942	-0.00497
0.65928	-0.00485
0.6591	-0.00487
0.65889	-0.00506
0.65876	-0.0049
0.65859	-0.00498
0.65847	-0.00479
0.65831	-0.00482
0.65813	-0.00474
0.65795	-0.00465
0.65777	-0.00486
0.65759	-0.0048
0.65753	-0.00483
0.65742	-0.00472
0.6572	-0.00475
0.65694	-0.00494
0.65686	-0.00481
0.6567	-0.00492
0.65661	-0.00477
0.65643	-0.00483
0.65619	-0.00507
0.65607	-0.00494
0.65593	-0.00499
0.65569	-0.00519
0.65553	-0.00497
0.65547	-0.00498
0.65522	-0.00516
0.65509	-0.00503
0.65499	-0.00501
0.65485	-0.00482
0.65467	-0.00489
0.65449	-0.00483
0.65432	-0.00485
0.65412	-0.00504
0.65394	-0.00491
0.65384	-0.00498
0.65373	-0.0048
0.65357	-0.00491
0.65338	-0.00483
0.65323	-0.00484
0.65302	-0.00507
0.65287	-0.00491
0.65271	-0.00501
0.65248	-0.00523
0.65239	-0.00499
0.65228	-0.00502
0.65201	-0.00516
0.65191	-0.00503
0.65173	-0.00504
0.65162	-0.00493
0.65145	-0.005
0.65122	-0.0053
0.65111	-0.00501
0.65093	-0.00509
0.65081	-0.00495
0.6507	-0.00496
0.65043	-0.0051
0.65028	-0.00501
0.65016	-0.00507
0.65004	-0.00486
0.64984	-0.00493
0.64973	-0.00486
0.6495	-0.00492
0.64929	-0.0051
0.64918	-0.00496
0.64905	-0.00491
0.64882	-0.00513
0.64865	-0.00503
0.64853	-0.00508
0.64842	-0.00493
0.64831	-0.00501
0.64805	-0.00515
0.64789	-0.00509
0.64775	-0.00508
0.64754	-0.00526
0.64749	-0.00503
0.64734	-0.00516
0.64709	-0.00508
0.64698	-0.00497
0.64677	-0.00516
0.64665	-0.00503
0.64648	-0.00509
0.6463	-0.00502
0.64618	-0.00509
0.64601	-0.00496
0.64583	-0.00501
0.64562	-0.00526
0.64548	-0.00508
0.64539	-0.0051
0.64518	-0.00528
0.64502	-0.00517
0.64487	-0.00516
0.64467	-0.00529
0.64455	-0.00503
0.64443	-0.00519
0.6442	-0.00501
0.64405	-0.00511
0.64389	-0.00499
0.64373	-0.0051
0.64361	-0.00494
0.64347	-0.00502
0.6432	-0.00523
0.64305	-0.00515
0.64293	-0.00518
0.64276	-0.00534
0.64263	-0.00516
0.6425	-0.00521
0.64223	-0.00548
0.64212	-0.00524
0.64202	-0.00527
0.64184	-0.00519
0.64168	-0.0052
0.64145	-0.00536
0.64128	-0.00523
0.64122	-0.0052
0.64104	-0.00505
0.64082	-0.00511
0.64073	-0.005
0.64059	-0.00512
0.64037	-0.005
0.64023	-0.00512
0.64002	-0.0053
0.63992	-0.00509
0.63981	-0.00518
0.63955	-0.00537
0.63939	-0.00521
0.63935	-0.0052
0.63907	-0.00542
0.63893	-0.00525
0.63885	-0.00522
0.63866	-0.00517
0.63847	-0.00519
0.63827	-0.0054
0.63822	-0.00521
0.63802	-0.00537
0.63789	-0.00517
0.63772	-0.00515
0.63746	-0.00532
0.63735	-0.00525
0.6372	-0.00529
0.63696	-0.00556
0.63682	-0.00535
0.63676	-0.00532
0.63659	-0.00512
0.63644	-0.00521
0.6362	-0.00506
0.63613	-0.00513
0.63592	-0.00502
0.63576	-0.00514
0.63553	-0.00531
0.63545	-0.00521
0.63532	-0.00525
0.63506	-0.00541
0.63496	-0.00525
0.63478	-0.00534
0.63459	-0.00549
0.63444	-0.00534
0.63431	-0.00532
0.63414	-0.00525
0.63399	-0.00531
0.63379	-0.00548
0.63366	-0.00529
0.63351	-0.00527
0.63337	-0.00516
0.63319	-0.00531
0.63306	-0.00516
0.63289	-0.00521
0.63266	-0.00544
0.63253	-0.00532
0.63238	-0.00541
0.63223	-0.00553
0.63209	-0.00533
0.6319	-0.00542
0.63176	-0.00531
0.63161	-0.0053
0.63144	-0.00546
0.63128	-0.0052
0.63113	-0.00533
0.63096	-0.00529
0.63077	-0.00536
0.63058	-0.00556
0.6305	-0.00538
0.63033	-0.00541
0.63015	-0.00559
0.62996	-0.00547
0.62983	-0.00552
0.62961	-0.00568
0.62952	-0.00554
0.62939	-0.00553
0.62921	-0.00538
0.62902	-0.00552
0.6289	-0.00536
0.62872	-0.00536
0.6285	-0.00558
0.62841	-0.00539
0.62829	-0.00548
0.62808	-0.0053
0.62791	-0.0054
0.62779	-0.00528
0.62761	-0.00534
0.62742	-0.00559
0.62727	-0.00538
0.62717	-0.00548
0.62695	-0.0057
0.62679	-0.0056
0.62665	-0.00552
0.62646	-0.00567
0.62631	-0.00549
0.62614	-0.00555
0.62599	-0.00541
0.62584	-0.00547
0.62565	-0.00533
0.62552	-0.00542
0.62531	-0.00534
0.62524	-0.00535
0.62499	-0.00557
0.62486	-0.00543
0.62474	-0.00548
0.62453	-0.00572
0.62436	-0.00545
0.62426	-0.00556
0.62405	-0.00573
0.62386	-0.0056
0.62375	-0.00563
0.62353	-0.00581
0.62342	-0.00556
0.62326	-0.00557
0.62307	-0.00545
0.62297	-0.00548
0.6228	-0.00532
0.62263	-0.00539
0.62247	-0.00531
0.62229	-0.00529
0.62216	-0.00525
0.622	-0.00532
0.6218	-0.00552
0.62162	-0.00538
0.62155	-0.0055
0.62136	-0.00564
0.62121	-0.00552
0.62105	-0.00562
0.62079	-0.00574
0.62073	-0.00559
0.62055	-0.00566
0.62032	-0.00579
0.6202	-0.00554
0.6201	-0.00556
0.61989	-0.00548
0.61977	-0.00552
0.61959	-0.00549
0.61943	-0.00551
0.61924	-0.00572
0.61903	-0.00555
0.61892	-0.00561
0.61879	-0.00538
0.61861	-0.00551
0.61844	-0.00544
0.61834	-0.00547
0.61813	-0.00565
0.61798	-0.00538
0.6179	-0.00552
0.61766	-0.00545
0.61749	-0.00553
0.61733	-0.00573
0.61717	-0.00552
0.61706	-0.0056
0.61686	-0.00576
0.61675	-0.00564
0.61656	-0.00568
0.61636	-0.00584
0.61626	-0.00572
0.61606	-0.00577
0.61586	-0.00595
0.61577	-0.00575
0.61561	-0.0058
0.6155	-0.00558
0.6153	-0.00567
0.61513	-0.00559
0.61497	-0.00558
0.61474	-0.0058
0.61463	-0.00564
0.6145	-0.0057
0.61437	-0.00552
0.61421	-0.00558
0.61406	-0.00546
0.6139	-0.00553
0.61364	-0.00575
0.61352	-0.00577
0.61337	-0.0057
0.61316	-0.00586
0.61303	-0.00569
0.61291	-0.00572
0.61267	-0.00588
0.61253	-0.00573
0.61242	-0.00574
0.6123	-0.00561
0.61211	-0.0057
0.61193	-0.00554
0.61181	-0.00559
0.61162	-0.00551
0.61147	-0.00557
0.61131	-0.00584
0.61111	-0.00568
0.61103	-0.00567
0.61082	-0.00586
0.61062	-0.00571
0.61052	-0.0058
0.61032	-0.00595
0.61018	-0.00573
0.61001	-0.00577
0.60985	-0.00567
0.60972	-0.00567
0.60949	-0.00583
0.60931	-0.00568
0.6092	-0.00572
0.60907	-0.00553
0.60889	-0.00567
0.60872	-0.00552
0.6086	-0.0056
0.60845	-0.00545
0.60824	-0.00556
0.60807	-0.00578
0.60794	-0.00563
0.60777	-0.00573
0.60758	-0.00597
0.60742	-0.00582
0.60729	-0.00583
0.60713	-0.00596
0.60698	-0.00576
0.6068	-0.00581
0.60667	-0.00573
0.60646	-0.00575
0.6063	-0.0059
0.60617	-0.00576
0.60601	-0.00585
0.60583	-0.00565
0.60572	-0.00571
0.60545	-0.00592
0.60529	-0.00578
0.6052	-0.00584
0.60501	-0.00601
0.60485	-0.00588
0.60473	-0.00583
0.60459	-0.00562
0.60439	-0.00578
0.60421	-0.00561
0.60405	-0.00572
0.60396	-0.00562
0.60377	-0.00569
0.60356	-0.00583
0.60343	-0.00581
0.60327	-0.00588
0.60308	-0.00604
0.60291	-0.00621
0.6028	-0.00601
0.60265	-0.00606
0.60241	-0.00619
0.60229	-0.00608
0.60215	-0.00602
0.60204	-0.00584
0.6018	-0.00592
0.60168	-0.00578
0.60146	-0.0059
0.60134	-0.00575
0.60121	-0.00573
0.60104	-0.00567
0.60087	-0.00572
0.60066	-0.00598
0.60051	-0.00582
0.6004	-0.00585
0.60022	-0.00607
0.60005	-0.00597
0.59992	-0.00591
0.59969	-0.00612
0.59955	-0.00592
0.59945	-0.00594
0.59934	-0.00582
0.59912	-0.0059
0.59896	-0.00575
0.59883	-0.00578
0.59865	-0.0057
0.59852	-0.00577
0.59824	-0.00594
0.59819	-0.00585
0.59803	-0.00597
0.59785	-0.00608
0.59768	-0.00592
0.59756	-0.006
0.59729	-0.00609
0.59722	-0.00598
0.59704	-0.00602
0.59685	-0.00584
0.59676	-0.0059
0.59655	-0.00577
0.59645	-0.00576
0.59613	-0.00598
0.59608	-0.00579
0.59593	-0.00585
0.59574	-0.00572
0.59563	-0.0057
0.5955	-0.00565
0.59526	-0.0058
0.59505	-0.006
0.59496	-0.00587
0.59482	-0.00592
0.59462	-0.00608
0.59446	-0.00597
0.59435	-0.00598
0.59407	-0.00618
0.594	-0.00602
0.59379	-0.00607
0.59358	-0.0062
0.59344	-0.00593
0.59339	-0.00601
0.59316	-0.00594
0.59302	-0.00598
0.59283	-0.00583
0.59274	-0.00586
0.59255	-0.00572
0.59239	-0.0058
0.59228	-0.0057
0.59214	-0.00582
0.59192	-0.00603
0.59179	-0.00589
0.5916	-0.00597
0.59139	-0.00612
0.59122	-0.00616
0.5911	-0.00605
0.59093	-0.00614
0.59079	-0.00595
0.59068	-0.006
0.59047	-0.00588
0.59031	-0.00594
0.59011	-0.00615
0.58998	-0.00596
0.58983	-0.00602
0.58966	-0.00594
0.58957	-0.00603
0.58935	-0.0062
0.58922	-0.00598
0.5891	-0.00616
0.58883	-0.0063
0.58869	-0.0061
0.5886	-0.00612
0.58837	-0.00627
0.58826	-0.00611
0.58811	-0.00612
0.58792	-0.00599
0.58779	-0.00604
0.58759	-0.00589
0.58745	-0.0059
0.58725	-0.00584
0.58706	-0.00593
0.58691	-0.00618
0.58678	-0.00606
0.58667	-0.00601
0.58646	-0.00619
0.58632	-0.00604
0.5862	-0.00608
0.58595	-0.00597
0.58583	-0.00603
0.58563	-0.00619
0.58549	-0.00611
0.58531	-0.00617
0.58512	-0.00624
0.58503	-0.00605
0.58485	-0.00612
0.58467	-0.00607
0.58454	-0.00616
0.58431	-0.00619
0.58424	-0.00611
0.5841	-0.00614
0.5839	-0.00601
0.58379	-0.00607
0.58363	-0.0059
0.5834	-0.00598
0.58328	-0.00587
0.5831	-0.00595
0.58287	-0.00611
0.58283	-0.00592
0.58266	-0.00599
0.5825	-0.00592
0.58233	-0.00598
0.58213	-0.0062
0.58203	-0.00603
0.58188	-0.00604
0.58161	-0.00631
0.58151	-0.00617
0.58142	-0.00618
0.58118	-0.00635
0.58106	-0.00615
0.5809	-0.00622
0.58072	-0.00608
0.58057	-0.00612
0.58035	-0.00632
0.58019	-0.00609
0.58007	-0.00612
0.5799	-0.00605
0.57976	-0.00615
0.57956	-0.00601
0.57944	-0.00602
0.57924	-0.00624
0.57905	-0.00611
0.57899	-0.00616
0.57874	-0.00636
0.57863	-0.00615
0.57856	-0.00617
0.57834	-0.00609
0.57821	-0.00615
0.57792	-0.00623
0.57787	-0.00608
0.57766	-0.00624
0.57748	-0.0061
0.57739	-0.00612
0.57714	-0.00634
0.57704	-0.00616
0.57691	-0.00618
0.57674	-0.00611
0.57656	-0.00616
0.5764	-0.00639
0.57628	-0.00619
0.57615	-0.00627
0.57592	-0.0064
0.57576	-0.00631
0.57562	-0.00636
0.5754	-0.00643
0.57528	-0.00631
0.57514	-0.00636
0.575	-0.00619
0.57481	-0.00624
0.57463	-0.00613
0.57447	-0.00622
0.57434	-0.00602
0.57422	-0.00614
0.57402	-0.00599
0.57384	-0.0061
0.57365	-0.00627
0.57357	-0.00618
0.57341	-0.00621
0.57318	-0.00635
0.57307	-0.00624
0.57293	-0.00624
0.57269	-0.00648
0.57255	-0.00632
0.57243	-0.00635
0.57224	-0.00648
0.57207	-0.00632
0.57195	-0.00638
0.57177	-0.00614
0.57161	-0.00625
0.57145	-0.00614
0.5713	-0.00634
0.57115	-0.00605
0.57103	-0.00608
0.57069	-0.00638
0.57068	-0.00617
0.57051	-0.00619
0.57029	-0.00641
0.57015	-0.00631
0.57007	-0.0063
0.56979	-0.0065
0.56967	-0.00625
0.56957	-0.00628
0.56937	-0.00619
0.56918	-0.00627
0.56902	-0.00609
0.56893	-0.00617
0.56871	-0.00605
0.56859	-0.00608
0.56835	-0.00635
0.56822	-0.00617
0.56813	-0.00622
0.56786	-0.00642
0.56773	-0.00626
0.5676	-0.0063
0.56749	-0.0062
0.56729	-0.00626
0.5671	-0.00642
0.56697	-0.00627
0.5668	-0.00622
0.56653	-0.0065
0.56644	-0.00636
0.5663	-0.00643
0.56618	-0.00621
0.566	-0.00627
0.56578	-0.00621
0.56565	-0.00624
0.56544	-0.00639
0.56542	-0.00626
0.5652	-0.0063
0.56507	-0.00623
0.56489	-0.00624
0.56464	-0.00642
0.56459	-0.00616
0.56435	-0.00639
0.56427	-0.00624
0.56414	-0.00623
0.56386	-0.00639
0.5638	-0.0063
0.56359	-0.0064
0.56339	-0.00656
0.56325	-0.00647
0.56315	-0.00646
0.56293	-0.00655
0.56284	-0.00641
0.56262	-0.00649
0.56245	-0.00636
0.5624	-0.00639
0.56216	-0.00627
0.56197	-0.00636
0.5618	-0.00652
0.56168	-0.00634
0.56151	-0.00642
0.56134	-0.00634
0.56123	-0.0063
0.56101	-0.0065
0.56088	-0.00635
0.56076	-0.00641
0.56057	-0.00625
0.56042	-0.00632
0.56017	-0.00661
0.56007	-0.00645
0.55996	-0.00646
0.55975	-0.00658
0.55961	-0.00641
0.55947	-0.00647
0.55928	-0.00634
0.55913	-0.0064
0.55904	-0.00623
0.55882	-0.00633
0.55867	-0.00622
0.55856	-0.00628
0.55831	-0.00648
0.55817	-0.00631
0.55806	-0.0065
0.55783	-0.00668
0.5576	-0.00669
0.55756	-0.00654
0.55737	-0.00657
0.55722	-0.00639
0.55706	-0.00649
0.55687	-0.00632
0.55674	-0.00641
0.5566	-0.0063
0.5564	-0.00638
0.55622	-0.00651
0.55609	-0.00636
0.55593	-0.00638
0.5558	-0.0062
0.55562	-0.00628
0.55547	-0.00622
0.55528	-0.00632
0.55508	-0.00648
0.55496	-0.00632
0.55484	-0.00643
0.55455	-0.00661
0.55454	-0.00644
0.5544	-0.0065
0.5541	-0.00669
0.55399	-0.00657
0.55388	-0.00651
0.55369	-0.00668
0.55348	-0.00648
0.55337	-0.00652
0.55319	-0.0065
0.55302	-0.00652
0.55285	-0.00661
0.55276	-0.00651
0.55253	-0.00656
0.55242	-0.00639
0.55226	-0.00645
0.55209	-0.00636
0.55195	-0.00643
0.55168	-0.00667
0.55162	-0.00648
0.55146	-0.00654
0.55127	-0.00659
0.5511	-0.00647
0.55096	-0.00656
0.5508	-0.00644
0.55068	-0.00648
0.55052	-0.00637
0.55038	-0.00643
0.55015	-0.0066
0.55	-0.0065
0.54986	-0.00658
0.54965	-0.00679
0.54953	-0.00661
0.5494	-0.00663
0.54914	-0.00679
0.549	-0.00667
0.54888	-0.00669
0.54879	-0.00644
0.54859	-0.00656
0.54838	-0.00647
0.5482	-0.0065
0.54799	-0.00666
0.5479	-0.00649
0.54772	-0.00656
0.54759	-0.00653
0.54742	-0.00652
0.54724	-0.00669
0.54708	-0.00647
0.54699	-0.00659
0.54679	-0.0065
0.54663	-0.00653
0.54642	-0.00671
0.5463	-0.00654
0.54618	-0.00658
0.54601	-0.00643
0.5458	-0.00656
0.54566	-0.00641
0.54549	-0.00648
0.5453	-0.00662
0.54518	-0.00647
0.54506	-0.00649
0.54481	-0.00671
0.54474	-0.0066
0.54456	-0.00676
0.54433	-0.0068
0.54422	-0.00661
0.54406	-0.00671
0.54392	-0.00651
0.54377	-0.00661
0.54357	-0.00647
0.54344	-0.00648
0.54324	-0.00667
0.54307	-0.00656
0.54296	-0.00652
0.54282	-0.00639
0.54263	-0.00651
0.54247	-0.00636
0.54233	-0.00633
0.5421	-0.00665
0.54192	-0.00652
0.54186	-0.00662
0.54164	-0.00675
0.54152	-0.00657
0.54134	-0.00664
0.54111	-0.00682
0.541	-0.00662
0.54086	-0.00676
0.54075	-0.0066
0.54056	-0.00661
0.54033	-0.00677
0.54021	-0.00654
0.5401	-0.00656
0.5399	-0.00651
0.53975	-0.00657
0.5396	-0.00643
0.53948	-0.00652
0.53929	-0.00642
0.5391	-0.00648
0.53892	-0.00666
0.53882	-0.00658
0.53866	-0.00661
0.5384	-0.00679
0.53831	-0.00665
0.53819	-0.00667
0.53798	-0.00681
0.53785	-0.00661
0.5377	-0.00673
0.53754	-0.00661
0.53743	-0.00669
0.53719	-0.00681
0.53708	-0.00665
0.5369	-0.00668
0.53673	-0.00658
0.53656	-0.00664
0.53635	-0.00685
0.53621	-0.00671
0.53612	-0.00674
0.53588	-0.00693
0.53581	-0.00674
0.53559	-0.00691
0.53544	-0.00665
0.53535	-0.00672
0.53519	-0.00655
0.535	-0.00665
0.53477	-0.00685
0.53463	-0.00669
0.53453	-0.0067
0.53428	-0.00686
0.53421	-0.0067
0.53402	-0.00673
0.53384	-0.00666
0.53373	-0.00671
0.53354	-0.00664
0.53335	-0.00668
0.5332	-0.00683
0.53309	-0.00665
0.53294	-0.00672
0.53274	-0.00662
0.53261	-0.00666
0.5324	-0.00685
0.53225	-0.00674
0.53213	-0.00676
0.5319	-0.00694
0.53178	-0.00675
0.53163	-0.00679
0.53144	-0.00668
0.53132	-0.00688
0.53109	-0.00695
0.53102	-0.00672
0.53085	-0.00679
0.53067	-0.00659
0.53048	-0.00678
0.53034	-0.00665
0.53022	-0.00668
0.52997	-0.00685
0.52989	-0.00664
0.52969	-0.00676
0.52958	-0.00658
0.52941	-0.00662
0.52921	-0.00682
0.52904	-0.00666
0.52894	-0.00672
0.52863	-0.00695
0.52855	-0.00678
0.52843	-0.00681
0.52818	-0.00701
0.52802	-0.00685
0.52792	-0.00682
0.52775	-0.00666
0.52761	-0.00675
0.52745	-0.00664
0.52731	-0.00677
0.52716	-0.0066
0.52698	-0.00663
0.52677	-0.00678
0.52664	-0.00666
0.52648	-0.00678
0.52627	-0.00691
0.52613	-0.00677
0.526	-0.00677
0.52578	-0.007
0.52563	-0.00684
0.5255	-0.00691
0.52539	-0.00673
0.52521	-0.00682
0.52501	-0.00673
0.52489	-0.00676
0.5247	-0.00691
0.52456	-0.00665
0.52441	-0.00683
0.52424	-0.00667
0.52407	-0.00678
0.52389	-0.00691
0.52377	-0.00675
0.52362	-0.00684
0.52346	-0.00678
0.5233	-0.00682
0.5231	-0.00695
0.52297	-0.00676
0.52282	-0.00687
0.52258	-0.00709
0.52248	-0.00691
0.52233	-0.00701
0.5221	-0.00712
0.52199	-0.00693
0.52184	-0.00699
0.52167	-0.00684
0.52158	-0.00688
0.5214	-0.00667
0.52119	-0.00671
0.52103	-0.00663
0.52091	-0.00669
0.52068	-0.00693
0.52053	-0.00671
0.5204	-0.00682
0.52025	-0.00677
0.52011	-0.00691
0.51986	-0.00701
0.51971	-0.00712
0.51962	-0.00693
0.51946	-0.00696
0.51926	-0.00681
0.51913	-0.00694
0.51895	-0.00674
0.51877	-0.0068
0.51863	-0.00666
0.51848	-0.00677
0.51829	-0.00695
0.51815	-0.00681
0.51801	-0.00693
0.51777	-0.00718
0.51771	-0.00687
0.51753	-0.00698
0.5173	-0.00707
0.51719	-0.00696
0.517	-0.00698
0.51693	-0.00682
0.51676	-0.00688
0.51658	-0.0067
0.51642	-0.0068
0.51625	-0.00665
0.51607	-0.00673
0.51584	-0.00691
0.51577	-0.00678
0.5156	-0.00679
0.51538	-0.00707
0.51528	-0.00687
0.51515	-0.00692
0.51488	-0.0071
0.51479	-0.00693
0.51469	-0.00692
0.51447	-0.00681
0.51432	-0.00691
0.51418	-0.00676
0.51403	-0.00691
0.51379	-0.00706
0.51372	-0.00689
0.5135	-0.00684
0.51333	-0.00707
0.51316	-0.00698
0.51305	-0.00698
0.5128	-0.00718
0.5127	-0.00696
0.51257	-0.00701
0.51243	-0.00685
0.51226	-0.00696
0.51209	-0.00685
0.51191	-0.00688
0.51173	-0.00714
0.51157	-0.00698
0.51143	-0.00703
0.51118	-0.00711
0.51114	-0.00693
0.51094	-0.00711
0.51077	-0.00687
0.51065	-0.00697
0.51049	-0.00682
0.51029	-0.00689
0.51012	-0.00678
0.51001	-0.0069
0.50982	-0.00709
0.50967	-0.00692
0.50953	-0.00703
0.50931	-0.00722
0.50914	-0.00703
0.50901	-0.00713
0.50879	-0.0073
0.50872	-0.00705
0.50859	-0.00709
0.50839	-0.00695
0.50822	-0.007
0.50807	-0.00688
0.50789	-0.00696
0.50769	-0.00708
0.50756	-0.00702
0.50741	-0.007
0.50722	-0.00715
0.50709	-0.00701
0.50694	-0.00708
0.50678	-0.00705
0.50666	-0.00701
0.5064	-0.00715
0.5063	-0.00708
0.50616	-0.00709
0.50595	-0.00726
0.50581	-0.00708
0.50564	-0.00712
0.50552	-0.00698
0.50534	-0.00705
0.50518	-0.0069
0.50503	-0.00687
0.50489	-0.0068
0.50469	-0.00693
0.50456	-0.00692
0.50434	-0.00688
0.50423	-0.00711
0.50407	-0.00703
0.50393	-0.00702
0.50371	-0.00724
0.50356	-0.00701
0.50344	-0.00708
0.50321	-0.00727
0.5031	-0.00708
0.50292	-0.00708
0.50273	-0.00725
0.50263	-0.00707
0.50248	-0.00708
0.50226	-0.00692
0.50214	-0.007
0.502	-0.00686
0.5018	-0.00692
0.50169	-0.00686
0.50149	-0.00693
0.50131	-0.00712
0.50118	-0.00695
0.50104	-0.00709
0.50083	-0.00723
0.50072	-0.00705
0.50057	-0.00709
0.50038	-0.00699
0.50023	-0.00697
0.50003	-0.00716
0.49991	-0.00706
0.49971	-0.0071
0.49956	-0.00728
0.49942	-0.00714
0.49926	-0.00713
0.49913	-0.00698
0.49896	-0.00707
0.49883	-0.00689
0.49866	-0.00706
0.49849	-0.00698
0.49834	-0.00702
0.49814	-0.00719
0.498	-0.00695
0.49783	-0.00697
0.49763	-0.00728
0.49749	-0.00705
0.49742	-0.00711
0.49727	-0.00701
0.49709	-0.0071
0.49682	-0.00725
0.49673	-0.00716
0.49658	-0.00713
0.49633	-0.00734
0.49623	-0.00725
0.49609	-0.00726
0.49592	-0.00733
0.49579	-0.00716
0.49558	-0.0073
0.49547	-0.0071
0.49526	-0.00716
0.49507	-0.00706
0.49496	-0.00711
0.4948	-0.0072
0.49464	-0.00706
0.49445	-0.0071
0.49431	-0.00697
0.49419	-0.00703
0.49409	-0.0069
0.49386	-0.00702
0.49372	-0.00691
0.49357	-0.00708
0.49331	-0.00732
0.49313	-0.00736
0.49297	-0.0076
0.49289	-0.00735
0.49273	-0.00735
0.49254	-0.00726
0.49236	-0.00727
0.49226	-0.00708
0.49212	-0.00714
0.49191	-0.007
0.49178	-0.00706
0.49162	-0.00689
0.49147	-0.00704
0.49137	-0.00706
0.49116	-0.0071
0.49097	-0.00716
0.49075	-0.00737
0.49065	-0.0072
0.4905	-0.00725
0.49032	-0.00739
0.49014	-0.00724
0.48998	-0.00729
0.48985	-0.00713
0.4897	-0.00717
0.4895	-0.00697
0.48936	-0.00709
0.4892	-0.00694
0.48899	-0.00701
0.48882	-0.0072
0.48868	-0.00711
0.48855	-0.00718
0.48837	-0.0073
0.48826	-0.00717
0.48811	-0.00721
0.48788	-0.00736
0.48777	-0.00725
0.48762	-0.00727
0.48747	-0.00719
0.48727	-0.0072
0.48704	-0.00739
0.48694	-0.00722
0.48681	-0.0072
0.48665	-0.00707
0.48648	-0.00718
0.48635	-0.00704
0.48619	-0.00706
0.48598	-0.00724
0.48581	-0.00711
0.48568	-0.0072
0.48552	-0.00709
0.48535	-0.00716
0.48514	-0.00733
0.485	-0.00723
0.48494	-0.00727
0.48473	-0.00737
0.48456	-0.00711
0.48446	-0.00733
0.48425	-0.00718
0.48409	-0.00725
0.4839	-0.00738
0.48377	-0.00725
0.4836	-0.0073
0.48346	-0.00721
0.48331	-0.00716
0.48307	-0.00743
0.48295	-0.0073
0.48285	-0.00734
0.48261	-0.00759
0.48248	-0.00729
0.48235	-0.00737
0.48218	-0.00724
0.48201	-0.00721
0.48185	-0.00716
0.48169	-0.00727
0.48146	-0.00743
0.48134	-0.00724
0.48124	-0.00729
0.48104	-0.00713
0.48088	-0.00726
0.48066	-0.00743
0.48055	-0.00721
[truncated: 18,003 more rows]

## Sheet: 1.6 V s-1
E /V vs. SCE	i / mA
0.80024	0.0348
0.80001	0.03242
0.79964	0.02823
0.79931	0.02495
0.79907	0.021
0.79869	0.01777
0.79839	0.01482
0.79808	0.01287
0.79771	0.01055
0.79735	0.00984
0.79706	0.00873
0.79666	0.00864
0.79635	0.00847
0.79604	0.0091
0.79571	0.00922
0.7954	0.00999
0.7951	0.0103
0.79475	0.01089
0.79448	0.01144
0.79416	0.01179
0.7938	0.01175
0.79353	0.01204
0.7932	0.0115
0.79285	0.01173
0.79263	0.01121
0.79229	0.01109
0.79201	0.01062
0.7916	0.01005
0.79127	0.00963
0.79095	0.00918
0.79061	0.00876
0.79032	0.00856
0.78996	0.00817
0.78973	0.00824
0.78941	0.00791
0.78905	0.0079
0.78872	0.00768
0.78841	0.00771
0.78806	0.0074
0.78773	0.00742
0.7874	0.00712
0.78712	0.00708
0.78684	0.00719
0.78648	0.00683
0.78617	0.00685
0.78582	0.00651
0.78552	0.00656
0.78522	0.00653
0.78485	0.006
0.78455	0.00613
0.78428	0.00586
0.78393	0.00583
0.7836	0.0055
0.78329	0.00556
0.78292	0.00524
0.78262	0.00525
0.78236	0.00536
0.78197	0.005
0.78165	0.00507
0.78136	0.00514
0.78097	0.00474
0.78063	0.00481
0.78045	0.00485
0.78006	0.00455
0.7797	0.00448
0.77948	0.00448
0.77908	0.00409
0.77872	0.00412
0.77846	0.00379
0.77811	0.00376
0.7778	0.00346
0.77752	0.00352
0.77713	0.00321
0.77683	0.00322
0.77662	0.00332
0.77621	0.00295
0.77587	0.0032
0.77553	0.00269
0.77533	0.00321
0.775	0.00287
0.77457	0.00286
0.77435	0.00289
0.77398	0.00253
0.77366	0.00262
0.77331	0.00221
0.77301	0.00222
0.77268	0.00185
0.77238	0.00196
0.772	0.00161
0.77173	0.00171
0.77145	0.00189
0.77118	0.00197
0.77084	0.00188
0.77053	0.00193
0.77011	0.00151
0.76985	0.0016
0.7695	0.00124
0.76925	0.00131
0.76881	0.000762449
0.76852	0.000924884
0.76822	0.000594281
0.76788	0.000697475
0.76758	0.000398212
0.76724	0.000478474
0.76704	0.00058893
0.76668	0.000664224
0.76635	0.000735313
0.76604	0.000809842
0.76576	0.000756334
0.76535	0.000410443
0.76506	0.000457453
0.76471	8.4426e-05
0.76438	0.000147871
0.76404	-0.000211015
0.76373	-9.40615e-05
0.76343	-0.000400968
0.76309	-0.000266052
0.7628	-0.000253057
0.76252	-0.00022401
0.76218	-6.99829e-05
0.76182	-0.000443393
0.76155	-8.44865e-06
0.76127	-0.000346314
0.76085	-0.000294717
0.76053	-0.000704053
0.76021	-0.000618822
0.75988	-0.000967007
0.75962	-0.000849289
0.75929	-0.000769409
0.75899	-0.000691823
0.75864	-0.000630288
0.75827	-0.00107
0.75794	-0.00111
0.75763	-0.0013
0.75734	-0.00124
0.75706	-0.00112
0.75674	-0.00108
0.75645	-0.00107
0.75606	-0.00142
0.75574	-0.00137
0.75544	-0.00163
0.75508	-0.00154
0.75488	-0.00148
0.75452	-0.00139
0.75424	-0.00132
0.75372	-0.00179
0.75347	-0.00163
0.7532	-0.00203
0.75279	-0.00198
0.75261	-0.00191
0.75219	-0.00224
0.75189	-0.00214
0.75162	-0.00207
0.7513	-0.00201
0.75099	-0.00196
0.75058	-0.00231
0.75034	-0.0022
0.75002	-0.0023
0.74967	-0.00254
0.74935	-0.00237
0.74909	-0.00229
0.74875	-0.00233
0.74844	-0.00228
0.748	-0.00272
0.74771	-0.00258
0.7474	-0.00292
0.74713	-0.00287
0.74675	-0.00317
0.74646	-0.0031
0.74619	-0.00294
0.7459	-0.00287
0.74556	-0.00276
0.7453	-0.00278
0.74495	-0.00263
0.74455	-0.00301
0.74418	-0.00311
0.74396	-0.00301
0.7436	-0.00339
0.74326	-0.00322
0.7429	-0.00361
0.74256	-0.00349
0.74223	-0.00385
0.74196	-0.00373
0.74168	-0.00363
0.74137	-0.00354
0.74112	-0.00346
0.74076	-0.00345
0.74044	-0.00337
0.74001	-0.00381
0.73971	-0.00368
0.7394	-0.00402
0.73908	-0.00391
0.73884	-0.00382
0.73852	-0.00374
0.73819	-0.0037
0.73783	-0.00405
0.73751	-0.00395
0.73724	-0.00391
0.73684	-0.00427
0.73651	-0.00417
0.73626	-0.0041
0.73601	-0.0041
0.73553	-0.00452
0.7352	-0.00434
0.73487	-0.00467
0.73457	-0.00457
0.73435	-0.00446
0.73402	-0.0043
0.73369	-0.00432
0.73337	-0.0042
0.73303	-0.00461
0.73269	-0.00446
0.73247	-0.00437
0.73212	-0.00438
0.73181	-0.00434
0.73145	-0.00485
0.73111	-0.00468
0.73079	-0.005
0.73046	-0.00495
0.73009	-0.00522
0.72981	-0.0051
0.72952	-0.00505
0.72925	-0.00492
0.72893	-0.00487
0.72862	-0.00471
0.72835	-0.00466
0.72798	-0.00465
0.72763	-0.00495
0.72728	-0.005
0.72702	-0.00486
0.72661	-0.0052
0.72632	-0.00521
0.7261	-0.00515
0.72567	-0.00548
0.72533	-0.00542
0.72501	-0.0057
0.72471	-0.0055
0.72442	-0.00551
0.72413	-0.00535
0.72381	-0.00528
0.72349	-0.00525
0.72318	-0.00523
0.72274	-0.00557
0.72244	-0.00545
0.72219	-0.00548
0.72189	-0.00536
0.72146	-0.00582
0.72112	-0.0057
0.72087	-0.00594
0.72051	-0.0059
0.72027	-0.00579
0.71994	-0.00573
0.7196	-0.0056
0.71926	-0.00596
0.71893	-0.0059
0.71867	-0.00588
0.71833	-0.0058
0.71801	-0.006
0.71771	-0.00604
0.71739	-0.00594
0.71701	-0.00631
0.71667	-0.00626
0.7164	-0.00618
0.71614	-0.00601
0.71574	-0.00638
0.71546	-0.00592
0.7152	-0.00619
0.71473	-0.00624
0.71453	-0.00616
0.71413	-0.00644
0.71384	-0.00632
0.71356	-0.00638
0.71325	-0.00622
0.71286	-0.00654
0.71251	-0.00645
0.71225	-0.00638
0.71194	-0.00635
0.71157	-0.00658
0.71125	-0.00659
0.71101	-0.00646
0.71069	-0.00637
0.71031	-0.00638
0.70998	-0.00625
0.70966	-0.00664
0.70932	-0.00666
0.709	-0.00704
0.70869	-0.00678
0.70839	-0.00708
0.70811	-0.0066
0.70778	-0.00689
0.70744	-0.0064
0.70709	-0.00679
0.70672	-0.00671
0.70651	-0.00666
0.70619	-0.00663
0.70582	-0.00687
0.70551	-0.00681
0.70525	-0.00674
0.70491	-0.00685
0.70452	-0.00719
0.70421	-0.00695
0.70389	-0.00732
0.70352	-0.00716
0.70329	-0.00711
0.70296	-0.00702
0.70263	-0.00694
0.70231	-0.0068
0.70201	-0.0068
0.70171	-0.00672
0.70129	-0.00712
0.701	-0.007
0.70066	-0.00734
0.7003	-0.00731
0.7001	-0.00712
0.69969	-0.00753
0.69948	-0.00696
0.69916	-0.00731
0.69877	-0.00727
0.69849	-0.00722
0.69816	-0.0071
0.69779	-0.00755
0.69751	-0.00738
0.69713	-0.00768
0.69687	-0.00731
0.69656	-0.00755
0.69617	-0.00748
0.69593	-0.0073
0.69557	-0.00721
0.6953	-0.00725
0.69499	-0.00716
0.69462	-0.00757
0.69428	-0.00753
0.69398	-0.00782
0.69364	-0.00779
0.69336	-0.00763
0.69303	-0.00794
0.69274	-0.0074
0.69242	-0.00782
0.69204	-0.00773
0.69177	-0.0076
0.69147	-0.00746
0.69115	-0.0075
0.69082	-0.00743
0.69047	-0.00779
0.6902	-0.0077
0.6898	-0.00808
0.68949	-0.00792
0.68927	-0.00784
0.68892	-0.00779
0.68863	-0.00775
0.68819	-0.00809
0.68786	-0.00804
0.68765	-0.00795
0.68726	-0.00824
0.68698	-0.00818
0.68674	-0.00806
0.68638	-0.00792
0.68607	-0.00787
0.68575	-0.0078
0.68532	-0.00818
0.68502	-0.0081
0.68473	-0.00801
0.68437	-0.0084
0.68409	-0.00829
0.68381	-0.00815
0.68349	-0.00805
0.68316	-0.00799
0.68285	-0.00805
0.68242	-0.00847
0.68213	-0.00834
0.68176	-0.00859
0.6815	-0.00845
0.68126	-0.00836
0.68086	-0.00824
0.68061	-0.00821
0.68027	-0.0081
0.67986	-0.00852
0.67956	-0.00839
0.67932	-0.00829
0.67895	-0.00824
0.67866	-0.00819
0.67831	-0.00857
0.67792	-0.00855
0.67764	-0.0087
0.67733	-0.00868
0.67707	-0.00859
0.67679	-0.00848
0.67644	-0.00843
0.67608	-0.0084
0.67571	-0.00865
0.67539	-0.00861
0.67514	-0.00847
0.67488	-0.00841
0.6745	-0.00828
0.67422	-0.00823
0.67389	-0.00822
0.67343	-0.00857
0.67316	-0.0086
0.67281	-0.0089
0.67254	-0.0088
0.67217	-0.00918
0.67187	-0.00899
0.67162	-0.00879
0.67127	-0.00876
0.67098	-0.00868
0.67067	-0.00858
0.67037	-0.00853
0.67001	-0.00854
0.66965	-0.00885
0.66933	-0.00877
0.66906	-0.00864
0.66869	-0.009
0.6684	-0.00851
0.66807	-0.00892
0.66772	-0.00884
0.6674	-0.00915
0.66711	-0.00909
0.66683	-0.00898
0.66652	-0.00886
0.66619	-0.0088
0.66589	-0.00877
0.66549	-0.00905
0.66514	-0.00905
0.6649	-0.00877
0.66451	-0.00918
0.66422	-0.00884
0.66398	-0.00906
0.66354	-0.00903
0.66332	-0.00895
0.66288	-0.00928
0.66263	-0.00918
0.66234	-0.00911
0.66203	-0.00911
0.66164	-0.00932
0.66133	-0.00931
0.66108	-0.00915
0.66069	-0.00917
0.6604	-0.00912
0.65999	-0.00941
0.65973	-0.00932
0.65946	-0.00925
0.65915	-0.0091
0.65873	-0.00944
0.65837	-0.00944
0.65814	-0.00929
0.65784	-0.00925
0.65752	-0.00908
0.65714	-0.00946
0.65687	-0.00893
0.65661	-0.00926
0.65616	-0.00932
0.65599	-0.00933
0.65557	-0.00955
0.65526	-0.00941
0.65499	-0.00938
0.65469	-0.00928
0.65426	-0.00962
0.65396	-0.00952
0.65374	-0.00941
0.65342	-0.00937
0.65311	-0.00929
0.6527	-0.00953
0.65236	-0.00948
0.65212	-0.00942
0.6518	-0.00935
0.65146	-0.00945
0.6511	-0.00967
0.65078	-0.00954
0.65055	-0.00946
0.65023	-0.00937
0.64978	-0.00976
0.64948	-0.00968
0.64931	-0.00949
0.64884	-0.00985
0.64864	-0.00938
0.64829	-0.00964
0.64794	-0.00954
0.64762	-0.00952
0.64732	-0.00947
0.64704	-0.00937
0.6466	-0.00977
0.64629	-0.00971
0.64605	-0.00954
0.64565	-0.00993
0.64529	-0.00984
0.64506	-0.00974
0.64479	-0.00964
0.64445	-0.00957
0.64412	-0.00955
0.6437	-0.00987
0.64341	-0.00977
0.64314	-0.0097
0.64274	-0.00999
0.6424	-0.00989
0.64219	-0.00987
0.64187	-0.00974
0.64156	-0.00966
0.64128	-0.00958
0.64084	-0.00994
0.64052	-0.00995
0.6403	-0.00979
0.63991	-0.0101
0.63956	-0.00998
0.63931	-0.00999
0.63898	-0.00989
0.63868	-0.00974
0.6383	-0.01005
0.63801	-0.00953
0.63772	-0.01
0.63733	-0.00991
0.63702	-0.01022
0.63664	-0.01012
0.63644	-0.01005
0.6361	-0.00995
0.63582	-0.00993
0.6355	-0.00984
0.63508	-0.01024
0.63479	-0.01009
0.63442	-0.01052
0.63419	-0.01002
0.63387	-0.01024
0.63353	-0.01025
0.63319	-0.01012
0.63288	-0.01045
0.63254	-0.01034
0.63228	-0.01021
0.63197	-0.0101
0.63164	-0.01005
0.63131	-0.00998
0.63099	-0.00998
0.63061	-0.01025
0.63028	-0.01023
0.63004	-0.01014
0.62965	-0.01044
0.62934	-0.01042
0.62904	-0.01031
0.62879	-0.01016
0.62846	-0.0101
0.62816	-0.01007
0.62772	-0.01043
0.62745	-0.0103
0.62713	-0.01025
0.62682	-0.01021
0.62646	-0.01054
0.62614	-0.01041
0.62589	-0.01034
0.62557	-0.01019
0.62515	-0.0106
0.62495	-0.01012
0.62463	-0.01048
0.62414	-0.0103
0.62386	-0.01073
0.62361	-0.01017
0.62334	-0.01052
0.62288	-0.01044
0.62267	-0.01032
0.62227	-0.0107
0.62196	-0.01056
0.62168	-0.01045
0.62141	-0.01032
0.62106	-0.01033
0.62075	-0.0102
0.62035	-0.01057
0.62002	-0.01043
0.61976	-0.01045
0.61945	-0.01037
0.61904	-0.01072
0.61874	-0.0106
0.61845	-0.01057
0.61816	-0.01052
0.61776	-0.01078
0.6175	-0.01069
0.6172	-0.01056
0.61694	-0.01051
0.61663	-0.01041
0.61628	-0.01037
0.616	-0.01021
0.6156	-0.01067
0.61524	-0.01065
0.61493	-0.01091
0.61459	-0.01085
0.61439	-0.01065
0.61409	-0.01067
0.61375	-0.01052
0.61333	-0.01092
0.61306	-0.01039
0.61277	-0.01074
0.61236	-0.01067
0.61213	-0.01065
0.61176	-0.01091
0.61149	-0.01065
0.61116	-0.01073
0.61087	-0.01064
0.61055	-0.0106
0.6103	-0.0105
0.60985	-0.01091
0.6095	-0.01078
0.60917	-0.01116
0.60882	-0.01106
0.60863	-0.01094
0.60827	-0.01081
0.60798	-0.01084
0.60769	-0.01072
0.60724	-0.01105
0.60693	-0.01098
0.60668	-0.01091
0.60638	-0.01072
0.6059	-0.01115
0.60573	-0.01062
0.60538	-0.01092
0.60505	-0.01086
0.60478	-0.01079
0.60443	-0.0107
0.60405	-0.01108
0.60372	-0.01099
0.60347	-0.01087
0.60308	-0.01122
0.60274	-0.0112
0.6025	-0.01115
0.6022	-0.01094
0.60176	-0.01136
0.60155	-0.01082
0.60121	-0.01109
0.60081	-0.01103
0.60062	-0.01093
0.60024	-0.01089
0.59992	-0.01074
0.59956	-0.01108
0.59918	-0.01106
0.599	-0.01097
0.59871	-0.0108
0.59833	-0.01091
0.59802	-0.01092
0.59768	-0.01112
0.59735	-0.01107
0.59703	-0.01142
0.59669	-0.0113
0.59644	-0.01119
0.59613	-0.01106
0.59581	-0.01104
0.59553	-0.01088
0.59513	-0.01123
0.5948	-0.01118
0.5945	-0.01107
0.5942	-0.01096
0.59386	-0.01091
0.59344	-0.01121
0.59319	-0.01113
0.59289	-0.01111
0.59261	-0.01106
0.59215	-0.01133
0.59187	-0.01129
0.59163	-0.01117
0.59132	-0.0111
0.591	-0.011
0.59061	-0.01142
0.5903	-0.01132
0.59002	-0.01122
0.58966	-0.01151
0.58932	-0.01139
0.58906	-0.01119
0.58872	-0.01124
0.58842	-0.01118
0.58814	-0.01105
0.58774	-0.01142
0.58746	-0.01098
0.58719	-0.0113
0.58675	-0.01121
0.58643	-0.01161
0.58613	-0.01148
0.58585	-0.01145
0.58557	-0.01136
0.58518	-0.01166
0.58483	-0.01143
0.58461	-0.01134
0.58424	-0.01129
0.58389	-0.01128
0.58364	-0.01117
0.5833	-0.01114
0.58295	-0.01151
0.58259	-0.01145
0.58234	-0.01144
0.58196	-0.01178
0.58166	-0.01157
0.58132	-0.01199
0.58105	-0.01147
0.5807	-0.01172
0.58037	-0.01162
0.58009	-0.01159
0.57976	-0.01145
0.57952	-0.01137
0.57915	-0.01133
0.57883	-0.0113
0.57841	-0.01162
0.57815	-0.01149
0.57789	-0.01148
0.57755	-0.01143
0.57713	-0.01175
0.57684	-0.01162
0.57657	-0.01196
0.57623	-0.01143
0.57597	-0.01179
0.57558	-0.01173
0.57533	-0.01154
0.57501	-0.01149
0.57469	-0.01143
0.57439	-0.01141
0.57396	-0.01181
0.57364	-0.01167
0.57337	-0.01199
0.57302	-0.01186
0.57275	-0.01174
0.57249	-0.01156
0.57212	-0.01153
0.5718	-0.01151
0.57149	-0.0116
0.57111	-0.01183
0.57087	-0.01168
0.57055	-0.0117
0.57023	-0.01156
0.56984	-0.01192
0.56951	-0.01185
0.56928	-0.01175
0.56896	-0.01163
0.56853	-0.01192
0.5682	-0.01187
0.56794	-0.01176
0.56761	-0.01162
0.56729	-0.01156
0.56701	-0.01142
0.56669	-0.01146
0.56634	-0.0115
0.56598	-0.01179
0.5657	-0.01175
0.56532	-0.01206
0.56504	-0.01191
0.56475	-0.01183
0.56443	-0.01176
0.56414	-0.0117
0.56373	-0.01201
0.56344	-0.01195
0.5632	-0.01186
0.56287	-0.01171
0.56244	-0.01192
0.56223	-0.01157
0.56183	-0.01189
0.56149	-0.01189
0.56126	-0.01171
0.56085	-0.01204
0.56054	-0.01202
0.56028	-0.01191
0.55999	-0.01178
0.55962	-0.01179
0.55931	-0.01175
0.55894	-0.01209
0.55861	-0.01201
0.55829	-0.01223
0.5579	-0.01207
0.55773	-0.01208
0.55738	-0.01191
0.55707	-0.01191
0.55674	-0.01185
0.55645	-0.01174
0.55608	-0.01209
0.55571	-0.01206
0.55546	-0.01199
0.55508	-0.01229
0.55479	-0.01222
0.55448	-0.01217
0.55422	-0.01204
0.55387	-0.01195
0.55359	-0.01201
0.55316	-0.01223
0.55286	-0.01214
0.55261	-0.01207
0.55231	-0.012
0.55186	-0.01228
0.55157	-0.0123
0.5513	-0.01206
0.55093	-0.0124
0.55068	-0.01191
0.55038	-0.01221
0.55003	-0.01173
0.5497	-0.01205
0.54936	-0.01211
0.54907	-0.01212
0.54866	-0.01236
0.54839	-0.0122
0.54812	-0.01218
0.54782	-0.01206
0.5474	-0.01236
0.54705	-0.01232
0.54677	-0.01223
0.54652	-0.01219
0.54624	-0.01197
0.54574	-0.01244
0.54555	-0.01184
0.54524	-0.01222
0.5448	-0.01227
0.54456	-0.01222
0.54422	-0.01245
0.54387	-0.01237
0.54362	-0.01229
0.54334	-0.01215
0.54288	-0.01247
0.54259	-0.01246
0.54237	-0.01227
0.54201	-0.01221
0.54167	-0.01208
0.54137	-0.01199
0.54105	-0.01196
0.54073	-0.012
0.54037	-0.01232
0.54	-0.01224
0.53969	-0.01262
0.53938	-0.01256
0.53914	-0.01277
0.53874	-0.01268
0.53851	-0.01249
0.5382	-0.01237
0.53789	-0.01232
0.53751	-0.01225
0.53724	-0.0122
0.53691	-0.01217
0.53664	-0.01212
0.53626	-0.01247
0.5359	-0.01227
0.53568	-0.01228
0.53532	-0.01227
0.53495	-0.01254
0.53467	-0.01247
0.53439	-0.01238
0.53405	-0.01229
0.53368	-0.01268
0.53332	-0.01264
0.53304	-0.01249
0.5327	-0.01277
0.53235	-0.01283
0.53212	-0.01265
0.53175	-0.01294
0.53146	-0.0123
0.53118	-0.01259
0.53083	-0.01223
0.53048	-0.01251
0.53021	-0.01208
0.52989	-0.01238
0.52942	-0.0124
0.52925	-0.01236
0.52886	-0.01274
0.52853	-0.01262
0.52817	-0.01299
0.52785	-0.01289
0.52766	-0.01275
0.5273	-0.01264
0.52702	-0.01253
0.52667	-0.01248
0.52632	-0.01246
0.52597	-0.01274
0.52563	-0.01271
0.52541	-0.01254
0.52499	-0.01291
0.52473	-0.01239
0.52441	-0.01276
0.52397	-0.01267
0.52379	-0.01254
0.52347	-0.01249
0.52318	-0.01242
0.52275	-0.01289
0.52247	-0.01274
0.5221	-0.01309
0.5218	-0.01292
0.52151	-0.01279
0.52125	-0.01272
0.5209	-0.01263
0.5206	-0.01257
0.52026	-0.0125
0.51985	-0.01289
0.51958	-0.01281
0.51933	-0.01261
0.51892	-0.01299
0.51866	-0.01253
0.51832	-0.01287
0.51796	-0.01286
0.51771	-0.01262
0.5174	-0.01302
0.51711	-0.01253
0.51673	-0.01288
0.51638	-0.01276
0.51611	-0.01268
0.5158	-0.01259
0.51538	-0.01303
0.51504	-0.01287
0.51475	-0.01318
0.51455	-0.01257
0.51421	-0.01291
0.51388	-0.01248
0.51353	-0.01278
0.51308	-0.01279
0.5129	-0.01267
0.51255	-0.01307
0.51219	-0.01294
0.51195	-0.01285
0.51165	-0.01278
0.5113	-0.0127
0.51091	-0.01303
0.51053	-0.01304
0.5103	-0.01291
0.50995	-0.01322
0.50957	-0.01312
0.50934	-0.01289
0.50905	-0.01283
0.50869	-0.01288
0.50841	-0.01277
0.50811	-0.01266
0.5078	-0.01263
0.50739	-0.01298
0.50712	-0.01292
0.50684	-0.01285
0.50636	-0.01326
0.50611	-0.01313
0.50575	-0.0134
0.50542	-0.01329
0.50518	-0.01315
0.50487	-0.01297
0.50462	-0.01284
0.50426	-0.01286
0.50391	-0.01281
0.50358	-0.01279
0.50331	-0.01267
0.50292	-0.01308
0.50258	-0.01302
0.50236	-0.01292
0.50194	-0.01325
0.50163	-0.01322
0.50141	-0.01308
0.50106	-0.01308
0.50076	-0.01298
0.50038	-0.01335
0.50003	-0.01331
0.49973	-0.0135
0.49942	-0.01341
0.49915	-0.01329
0.49883	-0.01319
0.49853	-0.01304
0.4982	-0.01298
0.49788	-0.01291
0.49755	-0.01284
0.49726	-0.0128
0.49689	-0.01279
0.49653	-0.01317
0.49625	-0.01305
0.4959	-0.01357
0.49555	-0.01336
0.49526	-0.01356
0.49493	-0.0135
0.49467	-0.01335
0.49435	-0.01322
0.49402	-0.01321
0.49368	-0.01311
0.49338	-0.01304
0.49312	-0.01297
0.49276	-0.01297
0.49245	-0.01285
0.49206	-0.01324
0.49174	-0.01318
0.49139	-0.01371
0.49105	-0.01348
0.49077	-0.01369
0.49041	-0.01359
0.49019	-0.01345
0.48982	-0.01338
0.4895	-0.01329
0.48923	-0.01312
0.48889	-0.01306
0.48859	-0.01298
0.48827	-0.01292
0.48797	-0.01293
0.48763	-0.01292
0.48722	-0.01324
0.48695	-0.01311
0.48663	-0.0135
0.48628	-0.0135
0.48604	-0.01331
0.48566	-0.01368
0.48543	-0.01316
0.48512	-0.01342
0.4847	-0.01339
0.48447	-0.01328
0.48414	-0.01326
0.48383	-0.01315
0.4834	-0.01354
0.48309	-0.01348
0.48287	-0.01335
0.48247	-0.0136
0.48208	-0.01354
0.48188	-0.01351
0.48155	-0.01338
0.48124	-0.01331
0.48091	-0.01323
0.48052	-0.01363
0.48021	-0.01351
0.47994	-0.01344
0.47963	-0.01336
0.47922	-0.01365
0.47889	-0.01362
0.47869	-0.01344
0.47835	-0.01342
0.47805	-0.01318
0.47763	-0.01371
0.47734	-0.01319
0.47705	-0.01355
0.47667	-0.01345
0.47635	-0.01378
0.47605	-0.01367
0.47579	-0.0136
0.47545	-0.01348
0.47514	-0.01346
0.47486	-0.01342
0.47446	-0.01375
0.47408	-0.01367
0.47389	-0.01356
0.4735	-0.01389
0.47316	-0.01378
0.47291	-0.01364
0.4726	-0.01352
0.47229	-0.01348
0.47195	-0.01339
0.47164	-0.01341
0.4713	-0.01322
0.47093	-0.01361
0.47062	-0.01359
0.47036	-0.01355
0.46994	-0.01386
0.46965	-0.01374
0.4694	-0.01369
0.46908	-0.01363
0.46862	-0.01391
0.46836	-0.01379
0.46807	-0.01367
0.46783	-0.01357
0.46744	-0.01355
0.46716	-0.01352
0.46673	-0.01389
0.46642	-0.01373
0.46616	-0.014
0.46585	-0.01349
0.46553	-0.01376
0.46523	-0.01335
0.46487	-0.01374
0.46452	-0.01373
0.46425	-0.01354
0.46391	-0.01392
0.46354	-0.01382
0.46333	-0.01379
0.463	-0.01364
0.46264	-0.01395
0.46226	-0.01388
0.46201	-0.01367
0.4617	-0.01366
0.46134	-0.01353
0.46109	-0.01342
0.46077	-0.01341
0.46044	-0.01345
0.46008	-0.01366
0.45976	-0.01373
0.45946	-0.01365
0.45909	-0.01395
0.45882	-0.01386
0.45854	-0.0137
0.45814	-0.01407
0.45789	-0.01365
0.45757	-0.01388
0.45718	-0.01381
0.45693	-0.01379
0.45663	-0.0137
0.45622	-0.01403
0.45594	-0.01386
0.45567	-0.01381
0.45531	-0.01383
0.45504	-0.01367
0.45464	-0.01398
0.45428	-0.01393
0.45406	-0.01383
0.4538	-0.01368
0.45332	-0.01405
0.45309	-0.01361
0.45278	-0.01397
0.45238	-0.01391
0.45208	-0.01421
0.45173	-0.01411
0.45152	-0.01388
0.45114	-0.01381
0.45082	-0.01381
0.45054	-0.01371
0.45019	-0.01369
0.44981	-0.01403
0.4495	-0.01401
0.44921	-0.01396
0.44883	-0.01422
0.44855	-0.01417
0.44833	-0.01397
0.44795	-0.01403
0.44769	-0.01386
0.44729	-0.01426
0.44694	-0.01415
0.44666	-0.01408
0.44636	-0.01398
0.44598	-0.01425
0.44565	-0.01419
0.44537	-0.01403
0.44505	-0.01393
0.44474	-0.01393
0.44437	-0.01385
0.444	-0.01417
0.4437	-0.01413
0.44349	-0.01394
0.44319	-0.01395
0.44282	-0.01388
0.44241	-0.01436
0.44211	-0.01421
0.44183	-0.0144
0.44145	-0.01439
0.44121	-0.01422
0.44091	-0.0141
0.44054	-0.01402
0.44025	-0.014
0.43991	-0.01394
0.43963	-0.01378
0.43928	-0.0142
0.439	-0.01369
0.43865	-0.0141
0.43828	-0.01404
0.43796	-0.01446
0.43762	-0.01426
0.43733	-0.01459
0.43705	-0.01408
0.43675	-0.01443
0.43632	-0.01432
0.43612	-0.01415
0.43578	-0.01418
0.43547	-0.01398
0.43511	-0.01436
0.43484	-0.01384
0.43455	-0.01417
0.43416	-0.01409
0.43389	-0.01402
0.43357	-0.01384
0.43325	-0.0139
0.43296	-0.01388
0.43258	-0.01424
0.43226	-0.01416
0.43186	-0.0145
0.43163	-0.01443
0.43124	-0.01472
0.43092	-0.01461
0.43071	-0.01447
0.43037	-0.01432
0.42998	-0.0143
0.42966	-0.01419
0.42937	-0.01406
0.42906	-0.01403
0.42878	-0.01402
0.42837	-0.01433
0.42807	-0.01429
0.42778	-0.01419
0.4274	-0.0145
0.42705	-0.0145
0.42676	-0.01434
0.42645	-0.01463
0.42619	-0.01419
0.42587	-0.01449
0.42546	-0.01445
0.42522	-0.01434
0.42491	-0.01415
0.4246	-0.01404
0.42428	-0.01413
0.42398	-0.01402
0.42358	-0.01442
0.42326	-0.01436
0.4229	-0.01469
0.42259	-0.01461
0.42236	-0.01448
0.42198	-0.01477
0.42163	-0.0147
0.42138	-0.01453
0.42109	-0.01447
0.42074	-0.01442
0.42043	-0.01432
0.42017	-0.01431
0.41982	-0.01417
0.41943	-0.01453
0.41912	-0.01447
0.41883	-0.0144
0.41844	-0.01467
0.41813	-0.01462
0.41785	-0.01452
0.41759	-0.01438
0.41724	-0.01438
0.4169	-0.01428
0.41653	-0.01466
0.4162	-0.01454
0.41599	-0.01452
0.41562	-0.01447
0.41526	-0.01472
0.41494	-0.01464
0.41465	-0.01456
0.41435	-0.01451
0.41409	-0.01434
0.41367	-0.0147
0.41331	-0.01464
0.41311	-0.01451
0.41276	-0.01448
0.41245	-0.01436
0.41206	-0.01466
0.41171	-0.01469
0.41147	-0.01467
0.41112	-0.01491
0.41079	-0.01473
0.41048	-0.01471
0.41012	-0.01459
0.40986	-0.01455
0.40956	-0.01441
0.40923	-0.01435
0.40889	-0.01433
0.40853	-0.01463
0.4082	-0.01461
0.408	-0.01454
0.4076	-0.01478
0.40722	-0.01478
0.407	-0.0146
0.40667	-0.01451
0.40635	-0.01448
0.40602	-0.01439
0.40562	-0.01474
0.40531	-0.01471
0.40504	-0.01467
0.4047	-0.01496
0.40438	-0.01487
0.4041	-0.0148
0.40382	-0.01467
0.40341	-0.01507
0.40305	-0.01492
0.4028	-0.01477
0.4025	-0.01462
0.4022	-0.01458
0.40182	-0.01457
0.40156	-0.01452
0.40114	-0.01489
0.40084	-0.01482
0.40061	-0.01473
0.40022	-0.01503
0.39988	-0.01493
0.39962	-0.01484
0.39933	-0.01473
0.39898	-0.01465
0.39868	-0.01463
0.39828	-0.01496
0.39797	-0.01476
0.39774	-0.01484
0.39738	-0.01473
0.397	-0.0151
0.39667	-0.01497
0.39644	-0.0149
0.39612	-0.0148
0.39569	-0.01509
0.39537	-0.01506
0.39512	-0.01495
0.39481	-0.01493
0.39449	-0.0148
0.39415	-0.01512
0.39382	-0.01506
0.39358	-0.01501
0.39329	-0.01489
0.3928	-0.01522
0.39247	-0.01509
0.39227	-0.01501
0.39194	-0.01495
0.39162	-0.01487
0.39129	-0.01478
0.39087	-0.01512
0.39055	-0.01508
0.3903	-0.01498
0.39	-0.01492
0.38966	-0.01487
0.38931	-0.01521
0.38898	-0.0152
0.38872	-0.01506
0.38834	-0.01532
0.38805	-0.01522
0.38778	-0.01512
0.38745	-0.01509
0.38712	-0.01501
0.38682	-0.01491
0.38644	-0.01528
0.38609	-0.01518
0.3859	-0.01512
0.38556	-0.0149
0.38517	-0.01527
0.38489	-0.0149
0.3846	-0.01528
0.38421	-0.01514
0.3839	-0.01548
0.38353	-0.01532
0.38328	-0.01529
0.38302	-0.01513
0.38267	-0.0151
0.38237	-0.01499
0.38198	-0.01539
0.38164	-0.01528
0.38143	-0.0151
0.38109	-0.015
0.38075	-0.01496
0.38048	-0.01493
0.38011	-0.01488
0.37972	-0.01529
0.37941	-0.01523
0.37911	-0.01556
0.37878	-0.01547
0.37849	-0.01576
0.37814	-0.01561
0.37787	-0.01547
0.37757	-0.01538
0.3772	-0.01526
0.37688	-0.01521
0.37664	-0.01515
0.37629	-0.01512
0.37598	-0.01503
0.37553	-0.01538
0.37525	-0.01535
0.37498	-0.01525
0.37463	-0.01557
0.3743	-0.01549
0.37407	-0.01537
0.37375	-0.01524
0.37342	-0.01524
0.37308	-0.01516
0.37272	-0.0156
0.37242	-0.01548
0.37203	-0.01583
0.37171	-0.01572
0.37147	-0.01544
0.37116	-0.01537
0.37081	-0.01541
0.37052	-0.01527
0.37019	-0.01525
0.36984	-0.01525
0.36946	-0.01552
0.36917	-0.01548
0.36894	-0.01549
0.36852	-0.01578
0.36823	-0.01567
0.36788	-0.01601
0.36755	-0.01584
0.36732	-0.01571
0.367	-0.01563
0.36668	-0.01561
0.36636	-0.01553
0.36606	-0.01546
0.36561	-0.01578
0.36534	-0.01568
0.36512	-0.0156
0.36481	-0.0155
0.36445	-0.01544
0.36412	-0.01545
0.36373	-0.01578
0.36346	-0.01564
0.36308	-0.01612
0.36274	-0.0159
0.36244	-0.01628
0.36219	-0.01572
0.36184	-0.01596
0.36152	-0.01552
0.36125	-0.01582
0.36077	-0.01585
0.36061	-0.01564
0.36026	-0.01562
0.35994	-0.01554
0.35966	-0.0155
0.35927	-0.01581
0.35891	-0.01576
0.3587	-0.01571
0.3583	-0.01601
0.35796	-0.01615
0.35774	-0.01579
0.35738	-0.01617
0.35708	-0.01564
0.35677	-0.016
0.35634	-0.01592
0.35611	-0.01587
0.35583	-0.0158
0.35542	-0.01614
0.35509	-0.016
0.35485	-0.01584
0.35447	-0.01585
0.35418	-0.01567
0.35376	-0.01613
0.35354	-0.01557
0.35323	-0.01595
0.35287	-0.01594
0.35261	-0.01583
0.35222	-0.01621
0.35186	-0.01612
0.35156	-0.01644
0.3512	-0.01631
0.35101	-0.01624
0.35066	-0.01615
0.35032	-0.01607
0.35007	-0.01599
0.34963	-0.01632
0.34932	-0.01623
0.34904	-0.01603
0.34878	-0.01599
0.34839	-0.01603
0.3481	-0.01592
0.34773	-0.0163
0.34744	-0.01616
0.34716	-0.01615
0.34686	-0.01606
0.34642	-0.01642
0.34613	-0.01636
0.3459	-0.01626
0.34552	-0.01655
0.34516	-0.0165
0.34491	-0.01627
0.34462	-0.01611
0.34425	-0.01625
0.34397	-0.01607
0.34359	-0.01644
0.34323	-0.01637
0.34298	-0.01633
0.34271	-0.01616
0.3423	-0.01659
0.34203	-0.01613
0.34172	-0.01647
0.34137	-0.01644
0.34104	-0.0168
0.34071	-0.01667
0.34035	-0.017
0.33999	-0.01691
0.33977	-0.01667
0.3395	-0.01657
0.3392	-0.01641
0.33886	-0.01643
0.33849	-0.01639
0.3382	-0.01638
0.33793	-0.01626
0.33751	-0.01661
0.33714	-0.01657
0.33691	-0.01648
0.33653	-0.01683
0.33622	-0.01666
0.33594	-0.01669
0.33566	-0.01665
0.33529	-0.01685
0.33493	-0.0168
0.33466	-0.01662
0.33436	-0.01658
0.33403	-0.01658
0.33373	-0.01646
0.33334	-0.01682
0.333	-0.01677
0.33279	-0.01666
0.33236	-0.017
0.33202	-0.01687
0.33177	-0.01674
0.33151	-0.01681
0.33114	-0.01672
0.33082	-0.01694
0.33043	-0.0169
0.33019	-0.01679
0.32988	-0.01677
0.32957	-0.01666
0.32912	-0.01701
0.32882	-0.01693
0.32859	-0.01681
0.32827	-0.01679
0.32801	-0.01662
0.32761	-0.01703
0.3272	-0.01697
0.32703	-0.01683
0.3267	-0.01671
0.32643	-0.01667
0.32609	-0.0166
0.32568	-0.01699
0.32533	-0.01698
0.325	-0.0173
0.32469	-0.01716
0.32448	-0.01704
0.32415	-0.01697
0.32382	-0.0169
0.32343	-0.0172
0.32307	-0.01715
0.32289	-0.01707
0.32253	-0.01688
0.32224	-0.0168
0.32189	-0.01684
0.32153	-0.01686
0.32123	-0.01718
0.32088	-0.01708
0.32057	-0.0174
0.32017	-0.01733
0.31998	-0.01723
0.31959	-0.01754
0.31925	-0.01744
0.31903	-0.01735
0.31866	-0.01725
0.31838	-0.01715
0.31804	-0.01691
0.31776	-0.01697
0.31741	-0.01694
0.317	-0.01735
0.31671	-0.01725
0.31637	-0.01759
0.31606	-0.01746
0.31581	-0.01745
0.31551	-0.0174
0.31506	-0.01763
0.31477	-0.01763
0.31449	-0.01754
0.31417	-0.01748
0.31374	-0.01777
0.31345	-0.01767
0.3132	-0.0176
0.3129	-0.01747
0.31258	-0.01737
0.3123	-0.01726
0.31198	-0.01728
0.31165	-0.01721
0.31128	-0.01758
0.31089	-0.01755
0.31063	-0.0178
0.31032	-0.01771
0.31003	-0.01764
0.30973	-0.01755
0.30943	-0.01752
0.30897	-0.01797
0.30867	-0.01776
0.30837	-0.01803
0.30804	-0.01799
0.30781	-0.01783
0.30745	-0.0177
0.3071	-0.01771
0.30676	-0.01761
0.30649	-0.01747
0.30618	-0.01747
0.30585	-0.01746
0.3055	-0.01778
0.30521	-0.01773
0.30488	-0.01811
0.30454	-0.01811
0.30422	-0.01823
0.30396	-0.01811
0.30365	-0.01802
0.30337	-0.01793
0.30304	-0.01784
0.30269	-0.01775
0.30232	-0.01774
0.30201	-0.01765
0.30174	-0.01761
0.30136	-0.01788
0.30103	-0.01786
0.30082	-0.01775
0.3004	-0.01813
0.30004	-0.01803
0.29982	-0.01799
0.29949	-0.01788
0.29912	-0.01821
0.29877	-0.0182
0.29854	-0.01801
0.29822	-0.01797
0.29794	-0.01787
0.29749	-0.01822
0.29716	-0.01819
0.29691	-0.01813
0.29664	-0.01807
0.29621	-0.01837
0.29583	-0.01821
0.29566	-0.01807
0.29531	-0.01822
0.295	-0.01799
0.29464	-0.01839
0.29426	-0.01829
0.29398	-0.01825
0.29376	-0.0181
0.2933	-0.01844
0.29299	-0.01837
0.29275	-0.01828
0.29245	-0.01823
0.29214	-0.01815
0.29174	-0.01853
0.29138	-0.01824
0.29117	-0.01824
0.29077	-0.0183
0.29054	-0.01812
0.29014	-0.01863
0.28978	-0.0185
0.2895	-0.01874
0.28917	-0.01863
0.28888	-0.0186
0.28861	-0.01853
0.28828	-0.01843
0.28795	-0.01843
0.28757	-0.0187
0.28727	-0.01864
0.28702	-0.01856
0.2867	-0.01845
0.28625	-0.01871
0.28597	-0.0187
0.2857	-0.01856
0.2854	-0.01845
0.28509	-0.01843
0.28476	-0.01835
0.28437	-0.01874
0.28402	-0.01863
0.2838	-0.01857
0.28344	-0.01851
0.28313	-0.01873
0.28274	-0.01875
0.28249	-0.01876
0.28224	-0.01863
0.28184	-0.01887
0.28152	-0.01883
0.28128	-0.01875
0.28094	-0.01866
0.28064	-0.01857
0.28025	-0.01892
0.27988	-0.01881
0.2797	-0.01869
0.27934	-0.01873
0.27903	-0.01861
0.27862	-0.01896
0.27832	-0.01892
0.27802	-0.01893
0.27767	-0.01911
0.27736	-0.01902
0.2771	-0.01897
0.27672	-0.01885
0.27638	-0.01882
0.27613	-0.0188
0.2757	-0.01902
0.27543	-0.01897
0.27514	-0.01883
0.27485	-0.01877
0.27453	-0.01878
0.2741	-0.01911
0.27381	-0.01904
0.27352	-0.01926
0.27315	-0.01922
0.27286	-0.01916
0.27257	-0.01905
0.27227	-0.01897
0.27197	-0.01891
0.27165	-0.01887
0.27127	-0.01926
0.271	-0.01916
0.2706	-0.01946
0.27024	-0.01936
0.27001	-0.0193
0.26973	-0.01918
0.2694	-0.01906
0.26907	-0.01897
0.26873	-0.01906
0.26838	-0.01934
0.26805	-0.0193
0.26774	-0.01961
0.26739	-0.01953
0.26714	-0.01944
0.26682	-0.01934
0.26646	-0.01962
0.26614	-0.01959
0.26591	-0.01943
0.26561	-0.01937
0.26526	-0.01934
0.26495	-0.01923
0.26458	-0.01948
0.26418	-0.01961
0.26394	-0.01946
0.26357	-0.01981
0.26326	-0.01973
0.26297	-0.01955
0.26272	-0.01945
0.26235	-0.01945
0.26204	-0.01938
0.26164	-0.01972
0.26135	-0.01971
0.26112	-0.01958
0.26069	-0.01996
0.26038	-0.01982
0.26014	-0.01986
0.25985	-0.01963
0.25943	-0.02004
0.25918	-0.0195
0.25889	-0.01981
0.2585	-0.01972
0.25817	-0.01968
0.25792	-0.01961
0.25747	-0.01989
0.25717	-0.01987
0.25689	-0.01975
0.25663	-0.01967
0.25628	-0.01966
0.25592	-0.02013
0.25556	-0.02
0.2553	-0.02023
0.25493	-0.02017
0.25467	-0.02007
0.25436	-0.01993
0.25405	-0.01988
0.2537	-0.01981
0.25334	-0.02014
0.253	-0.02006
0.2528	-0.01998
0.25245	-0.01991
0.25214	-0.01987
0.2517	-0.02022
0.25143	-0.02027
0.25121	-0.02017
0.25081	-0.02044
0.25048	-0.02029
0.25023	-0.02019
0.24991	-0.02014
0.24957	-0.02008
0.2492	-0.02042
0.24887	-0.02031
0.24865	-0.02018
0.24831	-0.02009
0.248	-0.02004
0.24762	-0.01997
0.24726	-0.02032
0.24694	-0.02024
0.24665	-0.02018
0.24628	-0.02056
0.24597	-0.02043
0.2457	-0.02045
0.24539	-0.0203
0.24503	-0.02059
0.24472	-0.02051
0.24444	-0.02046
0.24414	-0.02033
0.24375	-0.02071
0.2435	-0.02026
0.24318	-0.02052
0.24281	-0.02048
0.24256	-0.02031
0.24211	-0.02066
0.24188	-0.02033
0.24156	-0.02055
0.24119	-0.02053
0.24094	-0.02051
0.24054	-0.02084
0.24023	-0.02067
0.2399	-0.02105
0.23964	-0.02057
0.23938	-0.02087
0.23898	-0.0208
0.23868	-0.02074
0.23828	-0.02107
0.23798	-0.02083
0.23772	-0.02084
0.23739	-0.02077
0.23708	-0.02065
0.23675	-0.02062
0.23643	-0.02055
0.23605	-0.02089
0.23571	-0.02082
0.2355	-0.02082
0.2351	-0.02119
0.23477	-0.0211
0.23445	-0.02146
0.23415	-0.0213
0.23386	-0.02114
0.23356	-0.02104
0.23322	-0.02102
0.23295	-0.02094
0.23252	-0.02119
0.23221	-0.02109
0.23189	-0.021
0.23162	-0.02098
0.23134	-0.02086
0.231	-0.02085
0.23068	-0.02079
0.23027	-0.02113
0.22996	-0.02108
0.22964	-0.02142
0.22933	-0.02127
0.22908	-0.02136
0.22877	-0.02114
0.22841	-0.02147
0.22802	-0.02142
0.22781	-0.02131
0.22745	-0.02126
0.22718	-0.02114
0.22676	-0.02153
0.22643	-0.0215
0.22623	-0.02137
0.22582	-0.02162
0.22549	-0.02153
0.22524	-0.02139
0.22495	-0.02143
0.22462	-0.02142
0.22431	-0.02122
0.22396	-0.02157
0.22364	-0.02111
0.22334	-0.02148
0.22295	-0.02138
0.22267	-0.02172
0.2223	-0.02166
0.22205	-0.02158
0.22176	-0.02145
0.22144	-0.0213
0.22114	-0.02126
0.22081	-0.02125
0.22044	-0.02166
0.22008	-0.02157
0.21976	-0.02195
0.21945	-0.02188
0.21915	-0.0221
0.21878	-0.02201
0.21846	-0.02192
0.21815	-0.02177
0.21787	-0.02176
0.21752	-0.02165
0.21728	-0.02157
0.21694	-0.02154
0.2166	-0.02146
0.21622	-0.0219
0.21592	-0.02178
0.21558	-0.0221
0.21521	-0.02204
0.21504	-0.02189
0.21468	-0.02185
0.21437	-0.02182
0.21401	-0.0222
0.21369	-0.02205
0.21333	-0.02246
0.21299	-0.02231
0.21277	-0.02219
0.21248	-0.02214
0.21212	-0.02205
0.2118	-0.02188
0.21147	-0.02218
0.21115	-0.02174
0.21084	-0.02226
0.21044	-0.02206
0.21012	-0.02242
0.20983	-0.02231
0.20955	-0.02229
0.20923	-0.02216
0.20888	-0.02252
0.20848	-0.02242
0.20827	-0.02236
0.20803	-0.02233
0.20766	-0.02221
0.20723	-0.02263
0.20694	-0.02246
0.20661	-0.02295
0.2064	-0.02231
0.20601	-0.02262
0.20564	-0.02261
0.20539	-0.02245
0.20499	-0.02275
0.20475	-0.02224
0.2044	-0.0227
0.20417	-0.02213
0.2038	-0.02256
0.20341	-0.02249
0.20307	-0.02286
0.2028	-0.0227
0.20247	-0.02317
0.2022	-0.02262
0.20189	-0.02291
0.20149	-0.02288
0.20125	-0.02271
0.20088	-0.02314
0.2006	-0.02255
0.20029	-0.02293
0.1999	-0.0228
0.19968	-0.02281
0.19932	-0.02267
0.19896	-0.02295
0.19859	-0.02294
0.19837	-0.02281
0.19804	-0.02286
0.19775	-0.0227
0.19734	-0.02307
0.19701	-0.02299
0.19668	-0.0233
0.19634	-0.02319
0.19611	-0.02311
0.19575	-0.02303
0.19545	-0.02294
0.19516	-0.0229
0.19487	-0.02283
0.19446	-0.02315
0.19416	-0.02306
0.19388	-0.02302
0.19347	-0.02335
0.19312	-0.02323
0.19291	-0.02312
0.19261	-0.02307
0.19227	-0.02306
0.19182	-0.02338
0.19154	-0.02328
0.19135	-0.02322
0.19097	-0.02316
0.1906	-0.02343
0.19028	-0.02343
0.19005	-0.02329
0.18961	-0.02372
0.18939	-0.02321
0.18905	-0.02346
0.18878	-0.02337
0.18846	-0.02335
0.18816	-0.02326
0.18778	-0.02358
0.1874	-0.02358
0.18717	-0.02348
0.18682	-0.02376
0.18647	-0.02371
0.18626	-0.02357
0.18584	-0.02355
0.18561	-0.02344
0.18514	-0.02383
0.18488	-0.02369
0.18466	-0.02349
0.18431	-0.02359
0.18392	-0.02347
0.18358	-0.02386
0.18324	-0.02376
0.18307	-0.02366
0.18266	-0.02392
0.18227	-0.02393
0.18207	-0.02379
0.18174	-0.02371
0.18145	-0.0237
0.18113	-0.02358
0.18077	-0.02403
0.1804	-0.02389
0.18008	-0.02426
0.17974	-0.02414
0.17948	-0.02406
0.17917	-0.02391
0.17882	-0.02383
0.17854	-0.02379
0.17819	-0.02367
0.17781	-0.02409
0.17751	-0.024
0.17714	-0.02434
0.17686	-0.02419
0.17657	-0.02414
0.17629	-0.02405
0.17599	-0.02408
0.17569	-0.02399
0.17528	-0.02428
0.17491	-0.02424
0.1747	-0.02415
0.1743	-0.02446
0.17395	-0.0244
0.17378	-0.02426
0.17344	-0.02419
0.17311	-0.02413
0.17279	-0.02409
0.17238	-0.02441
0.17209	-0.02433
0.17184	-0.02428
0.1714	-0.02472
0.1711	-0.02457
0.1708	-0.0248
0.17044	-0.02473
0.17021	-0.02462
0.16983	-0.02454
0.16954	-0.02438
0.16926	-0.02431
0.1689	-0.02425
0.16858	-0.02427
0.16827	-0.02421
0.16787	-0.02453
0.16756	-0.02452
0.16731	-0.02439
0.16693	-0.02479
0.16664	-0.0246
0.16631	-0.02501
0.16603	-0.02451
0.16568	-0.02484
0.16529	-0.02485
0.16511	-0.02464
0.16466	-0.02507
0.1645	-0.02453
0.16414	-0.02483
0.16375	-0.02483
0.16345	-0.02474
0.16311	-0.02506
0.16279	-0.025
0.16254	-0.0248
0.1621	-0.02516
0.16189	-0.02469
0.16156	-0.02502
0.16115	-0.02499
0.16088	-0.02494
[truncated: 8,003 more rows]

## Sheet: 3.2 V s-1
E /V vs. SCE	i / mA
0.8005	0.06386
0.79982	0.05873
0.79939	0.05219
0.7988	0.04504
0.79816	0.0376
0.79748	0.03062
0.79681	0.02428
0.79612	0.01886
0.7954	0.01447
0.79466	0.0109
0.79394	0.00843
0.79329	0.00703
0.79257	0.00625
0.79192	0.00652
0.79124	0.0069
0.79056	0.00779
0.78992	0.00853
0.78924	0.00956
0.78866	0.01054
0.78799	0.01117
0.78739	0.01197
0.78674	0.01213
0.78615	0.01222
0.7855	0.0121
0.78489	0.01182
0.78424	0.01112
0.7836	0.01049
0.78304	0.00981
0.78233	0.00888
0.78169	0.00818
0.78115	0.00738
0.7804	0.00657
0.77985	0.00595
0.77918	0.00532
0.77848	0.00457
0.77782	0.00407
0.77721	0.00358
0.77656	0.00323
0.77597	0.00294
0.77535	0.0027
0.77468	0.00243
0.77399	0.00208
0.77338	0.00184
0.77269	0.0015
0.77208	0.00133
0.77138	0.000959589
0.77083	0.000920231
0.77022	0.000759363
0.76953	0.000426927
0.7689	0.000363114
0.76836	0.000196132
0.76762	-0.000198206
0.76699	-0.000570381
0.76639	-0.00090702
0.76569	-0.00128
0.76505	-0.00157
0.76438	-0.00191
0.76376	-0.0022
0.7631	-0.00241
0.76254	-0.00246
0.76187	-0.00262
0.76125	-0.00298
0.76063	-0.00304
0.75997	-0.00328
0.75931	-0.00358
0.75865	-0.00396
0.75797	-0.00422
0.75732	-0.0045
0.75678	-0.00453
0.75612	-0.00471
0.75547	-0.00505
0.75472	-0.00536
0.75413	-0.00569
0.75351	-0.00566
0.75289	-0.00577
0.75221	-0.00604
0.75167	-0.00599
0.75106	-0.00619
0.75028	-0.00655
0.7497	-0.00648
0.74904	-0.00666
0.74838	-0.00707
0.74774	-0.00705
0.74714	-0.00713
0.74646	-0.00746
0.74588	-0.00753
0.74522	-0.00772
0.74454	-0.00802
0.74397	-0.00797
0.74338	-0.00808
0.74265	-0.0084
0.74199	-0.00842
0.7414	-0.00857
0.74072	-0.00889
0.74006	-0.00888
0.73947	-0.0091
0.73875	-0.00934
0.73822	-0.00923
0.73756	-0.00945
0.73694	-0.00954
0.73626	-0.00981
0.73556	-0.01001
0.73496	-0.01032
0.73435	-0.01025
0.73373	-0.01041
0.73301	-0.0107
0.73243	-0.01059
0.73177	-0.01072
0.7312	-0.0107
0.73049	-0.01088
0.72986	-0.01089
0.72929	-0.01102
0.72864	-0.01097
0.72798	-0.01114
0.72733	-0.01112
0.72673	-0.01136
0.72607	-0.01142
0.72544	-0.01154
0.72472	-0.01191
0.72412	-0.01194
0.7235	-0.01208
0.72279	-0.01237
0.72223	-0.01235
0.7216	-0.01246
0.72092	-0.01277
0.72023	-0.0127
0.71964	-0.01288
0.71893	-0.01304
0.71835	-0.01293
0.71772	-0.01321
0.71703	-0.01322
0.71644	-0.01336
0.71574	-0.01332
0.71511	-0.01347
0.71449	-0.01342
0.71388	-0.01358
0.71323	-0.01358
0.7126	-0.01377
0.71197	-0.01375
0.71133	-0.01394
0.71062	-0.01419
0.70997	-0.01405
0.70943	-0.01424
0.70874	-0.01425
0.70808	-0.0144
0.70744	-0.01442
0.70681	-0.01457
0.7062	-0.0145
0.70558	-0.01463
0.70492	-0.01463
0.70421	-0.01494
0.70367	-0.01488
0.703	-0.01501
0.70232	-0.01537
0.70167	-0.01527
0.70107	-0.01545
0.70032	-0.01571
0.69974	-0.0156
0.69911	-0.01575
0.69852	-0.01572
0.69781	-0.01587
0.69721	-0.01576
0.69657	-0.01589
0.6959	-0.01589
0.69528	-0.01596
0.6947	-0.01593
0.69403	-0.01607
0.69338	-0.01607
0.69275	-0.01623
0.6921	-0.01629
0.69147	-0.01632
0.69087	-0.01628
0.69016	-0.01647
0.68951	-0.01644
0.68894	-0.01655
0.68827	-0.0166
0.68761	-0.01669
0.68696	-0.01669
0.68637	-0.01677
0.68573	-0.01681
0.68503	-0.01695
0.68439	-0.01695
0.68385	-0.01704
0.68312	-0.01712
0.68245	-0.01721
0.68185	-0.01719
0.68124	-0.01735
0.6806	-0.01727
0.67995	-0.01746
0.67927	-0.01747
0.67859	-0.01757
0.67807	-0.01746
0.67739	-0.01761
0.67673	-0.01757
0.6761	-0.01773
0.67547	-0.01768
0.67482	-0.0178
0.67412	-0.01772
0.6735	-0.01794
0.67288	-0.01797
0.67225	-0.01808
0.67162	-0.01801
0.67097	-0.01818
0.67032	-0.01813
0.66962	-0.01834
0.66902	-0.01828
0.66839	-0.0184
0.66774	-0.01836
0.6671	-0.01852
0.66648	-0.01845
0.66584	-0.01854
0.66522	-0.01845
0.66456	-0.01869
0.66391	-0.01863
0.66325	-0.01877
0.66263	-0.01869
0.66201	-0.01889
0.66134	-0.01881
0.6607	-0.01901
0.66005	-0.01899
0.65943	-0.01906
0.65876	-0.01901
0.65821	-0.01887
0.65755	-0.01899
0.6569	-0.01896
0.65624	-0.01905
0.6556	-0.01916
0.65499	-0.01897
0.65436	-0.01915
0.65372	-0.01918
0.65307	-0.01931
0.65247	-0.01924
0.65181	-0.01951
0.65112	-0.01953
0.65055	-0.01965
0.64984	-0.0199
0.64923	-0.01984
0.64857	-0.02002
0.64794	-0.01988
0.64732	-0.02012
0.64663	-0.01997
0.64599	-0.02011
0.64535	-0.02
0.64476	-0.02014
0.64406	-0.0201
0.64342	-0.02025
0.64279	-0.02015
0.64212	-0.02029
0.64148	-0.02017
0.64097	-0.01998
0.64023	-0.02016
0.63955	-0.02018
0.639	-0.02006
0.63836	-0.02023
0.63768	-0.02014
0.63706	-0.02034
0.63642	-0.0203
0.63575	-0.02052
0.63514	-0.02045
0.63449	-0.02066
0.63384	-0.02058
0.63325	-0.02071
0.63257	-0.02067
0.63192	-0.02072
0.63132	-0.02077
0.63066	-0.02086
0.63004	-0.02087
0.62936	-0.02105
0.62877	-0.02094
0.62807	-0.02109
0.62743	-0.02097
0.62679	-0.02113
0.62615	-0.02105
0.62553	-0.02118
0.62483	-0.02119
0.6243	-0.02094
0.6236	-0.02107
0.62292	-0.02103
0.62236	-0.02088
0.62171	-0.02111
0.62101	-0.02103
0.62042	-0.0212
0.61977	-0.0212
0.6191	-0.02138
0.61847	-0.02135
0.61792	-0.0215
0.61728	-0.02147
0.6166	-0.0216
0.61597	-0.02153
0.61527	-0.02161
0.61466	-0.02162
0.614	-0.02183
0.61338	-0.02173
0.6128	-0.0218
0.61213	-0.02165
0.61151	-0.02155
0.61081	-0.0218
0.61016	-0.02177
0.60952	-0.02188
0.6089	-0.02183
0.60823	-0.02201
0.60755	-0.02196
0.60696	-0.02209
0.6063	-0.02199
0.60569	-0.02217
0.60502	-0.02218
0.60439	-0.02226
0.60376	-0.02219
0.60314	-0.02222
0.60249	-0.02226
0.60189	-0.02211
0.60117	-0.02226
0.60054	-0.02225
0.5999	-0.02234
0.59928	-0.02229
0.59869	-0.02214
0.59802	-0.02234
0.59736	-0.02235
0.5967	-0.02249
0.59607	-0.0225
0.59545	-0.02259
0.59483	-0.02255
0.59414	-0.0228
0.59351	-0.02269
0.59294	-0.02281
0.59229	-0.0227
0.5916	-0.02282
0.59099	-0.02272
0.59041	-0.02257
0.58967	-0.02274
0.589	-0.02273
0.58836	-0.02289
0.58776	-0.02279
0.58716	-0.0229
0.58647	-0.02289
0.58589	-0.02273
0.5852	-0.02306
0.58453	-0.02288
0.58392	-0.02301
0.58331	-0.02296
0.58266	-0.0231
0.58197	-0.02311
0.58133	-0.02322
0.5807	-0.02314
0.58006	-0.02328
0.57944	-0.0232
0.57877	-0.02339
0.57813	-0.02326
0.57752	-0.02344
0.57688	-0.02343
0.57627	-0.02328
0.57567	-0.02328
0.57501	-0.02333
0.57436	-0.02314
0.57371	-0.0233
0.57305	-0.02328
0.57243	-0.02345
0.57176	-0.02338
0.57116	-0.02361
0.57049	-0.02349
0.56986	-0.02357
0.56922	-0.02351
0.56863	-0.02334
0.56793	-0.02356
0.56727	-0.02346
0.56665	-0.02365
0.56598	-0.02362
0.56532	-0.02375
0.5647	-0.02373
0.5641	-0.02376
0.56347	-0.02378
0.56284	-0.02362
0.56223	-0.02379
0.56149	-0.02377
0.5609	-0.02395
0.56026	-0.02387
0.55958	-0.02405
0.55897	-0.02384
0.55833	-0.02403
0.5577	-0.02399
0.5571	-0.02382
0.55642	-0.02402
0.55575	-0.02398
0.55516	-0.02416
0.55455	-0.02404
0.55387	-0.02422
0.5532	-0.02423
0.55256	-0.02436
0.55196	-0.02435
0.55128	-0.02446
0.55068	-0.02435
0.55001	-0.0244
0.54935	-0.02433
0.54872	-0.02432
0.54806	-0.02434
0.54749	-0.02433
0.54686	-0.0242
0.54615	-0.02436
0.54549	-0.0243
0.54493	-0.02445
0.54421	-0.02446
0.54366	-0.02466
0.54298	-0.02465
0.54234	-0.02478
0.54172	-0.02468
0.54107	-0.02486
0.5404	-0.02482
0.53983	-0.02487
0.53914	-0.02482
0.53849	-0.0249
0.53785	-0.02489
0.53727	-0.02464
0.53662	-0.02478
0.53593	-0.02479
0.53537	-0.02462
0.53468	-0.02481
0.53408	-0.02478
0.53334	-0.02497
0.53277	-0.02494
0.53214	-0.0251
0.53146	-0.02501
0.53082	-0.0251
0.53017	-0.02511
0.52948	-0.02525
0.52887	-0.02519
0.52826	-0.0253
0.52759	-0.02525
0.52695	-0.02534
0.52632	-0.02528
0.52576	-0.02509
0.52507	-0.02528
0.52441	-0.02521
0.52375	-0.02538
0.52311	-0.02537
0.52253	-0.02516
0.52187	-0.0253
0.52118	-0.02534
0.52055	-0.02546
0.51996	-0.02536
0.51924	-0.02553
0.51863	-0.02545
0.518	-0.0256
0.51735	-0.0255
0.5168	-0.02535
0.51609	-0.02552
0.51545	-0.02543
0.51479	-0.02566
0.51415	-0.02552
0.51349	-0.0257
0.51287	-0.02568
0.51228	-0.02545
0.51159	-0.02565
0.51094	-0.02568
0.51032	-0.02576
0.50968	-0.02574
0.50906	-0.02591
0.50838	-0.02586
0.50774	-0.02606
0.50708	-0.02594
0.50649	-0.02602
0.50583	-0.02597
0.5052	-0.02571
0.50455	-0.02589
0.50387	-0.02591
0.50329	-0.02575
0.50266	-0.02591
0.50203	-0.0259
0.50139	-0.02601
0.50071	-0.02598
0.5001	-0.02615
0.49944	-0.02611
0.49878	-0.02626
0.4982	-0.02625
0.4975	-0.02633
0.49689	-0.0262
0.49627	-0.02627
0.49561	-0.02634
0.49504	-0.02613
0.49436	-0.02629
0.49367	-0.02626
0.49302	-0.02642
0.4924	-0.02632
0.49175	-0.02648
0.49108	-0.02642
0.49047	-0.02626
0.48987	-0.02642
0.48921	-0.02644
0.48856	-0.02658
0.48796	-0.02645
0.48733	-0.02668
0.48663	-0.02659
0.48598	-0.02671
0.48535	-0.02664
0.48479	-0.02638
0.48412	-0.02655
0.48345	-0.02662
0.48285	-0.02641
0.48224	-0.02656
0.48148	-0.02658
0.48092	-0.02671
0.48025	-0.02666
0.4796	-0.02682
0.47896	-0.02679
0.47836	-0.02698
0.47774	-0.02689
0.47708	-0.02701
0.47642	-0.02696
0.47577	-0.02703
0.47515	-0.02695
0.47458	-0.0268
0.47386	-0.02695
0.47318	-0.02694
0.47254	-0.02705
0.47189	-0.02692
0.47122	-0.02711
0.4706	-0.0271
0.47007	-0.02696
0.46932	-0.0271
0.46871	-0.02697
0.46809	-0.02714
0.46741	-0.02714
0.46683	-0.02697
0.46618	-0.02712
0.46548	-0.02706
0.46485	-0.02717
0.46425	-0.02713
0.46361	-0.02723
0.46301	-0.02715
0.46239	-0.02696
0.46172	-0.02713
0.46104	-0.02716
0.4605	-0.02689
0.45977	-0.02719
0.45915	-0.02712
0.45857	-0.02721
0.45786	-0.02725
0.45723	-0.02744
0.45661	-0.02738
0.45595	-0.02757
0.45532	-0.02749
0.4547	-0.02758
0.45401	-0.02755
0.45338	-0.02769
0.45275	-0.02755
0.45205	-0.02768
0.45142	-0.02764
0.45086	-0.02745
0.45019	-0.02762
0.4495	-0.02756
0.44883	-0.02774
0.44823	-0.02767
0.4476	-0.02786
0.44695	-0.02779
0.4463	-0.0279
0.44567	-0.02783
0.44506	-0.02772
0.44442	-0.02782
0.44373	-0.02775
0.44309	-0.0278
0.44243	-0.02792
0.44185	-0.02775
0.44123	-0.02779
0.44055	-0.02783
0.43996	-0.02767
0.43931	-0.02781
0.43864	-0.02783
0.43803	-0.02798
0.43741	-0.02794
0.43676	-0.02807
0.43612	-0.02804
0.43546	-0.0282
0.43477	-0.02815
0.43418	-0.02835
0.43357	-0.02823
0.43287	-0.02831
0.43225	-0.02829
0.43159	-0.02843
0.43097	-0.02833
0.43031	-0.02845
0.42964	-0.0284
0.42909	-0.02818
0.42841	-0.02834
0.42775	-0.02831
0.42717	-0.02809
0.42651	-0.02828
0.42581	-0.02839
0.42514	-0.02857
0.42457	-0.02846
0.42391	-0.02854
0.42335	-0.02848
0.42273	-0.02857
0.42203	-0.02855
0.42143	-0.02843
0.4208	-0.0285
0.42015	-0.02843
0.41946	-0.02865
0.41882	-0.02856
0.41818	-0.02871
0.41754	-0.02869
0.4169	-0.02887
0.41628	-0.02888
0.41562	-0.02886
0.41494	-0.02887
0.41439	-0.02869
0.41367	-0.0288
0.413	-0.0288
0.41247	-0.02859
0.41177	-0.02873
0.41115	-0.02872
0.41052	-0.02892
0.40983	-0.02882
0.40926	-0.02893
0.40858	-0.02885
0.40793	-0.02902
0.40726	-0.02893
0.40671	-0.02885
0.40604	-0.02898
0.40543	-0.02895
0.40479	-0.02911
0.40409	-0.02912
0.4034	-0.02926
0.40282	-0.02916
0.40215	-0.02927
0.40153	-0.02927
0.40085	-0.02943
0.40027	-0.02936
0.39961	-0.02947
0.39895	-0.02934
0.39841	-0.02914
0.3977	-0.02935
0.39704	-0.02931
0.39647	-0.02914
0.39582	-0.02923
0.39515	-0.02927
0.39453	-0.02908
0.3939	-0.02935
0.3932	-0.0293
0.39257	-0.02951
0.39195	-0.02944
0.39131	-0.02961
0.39063	-0.02961
0.38996	-0.0296
0.38937	-0.02954
0.38872	-0.02981
0.38811	-0.02968
0.38745	-0.02984
0.38683	-0.02975
0.38614	-0.02987
0.38553	-0.02975
0.38486	-0.02997
0.38424	-0.0299
0.3836	-0.03008
0.38297	-0.02999
0.38235	-0.03014
0.38173	-0.03008
0.38113	-0.02991
0.38042	-0.03009
0.37977	-0.02997
0.37916	-0.03013
0.37851	-0.03006
0.37792	-0.02992
0.37724	-0.03012
0.37658	-0.03007
0.37593	-0.03018
0.3753	-0.03019
0.3746	-0.03034
0.37398	-0.03028
0.37338	-0.0304
0.37271	-0.03035
0.37205	-0.03058
0.37141	-0.03047
0.37081	-0.03058
0.37015	-0.03046
0.36963	-0.03029
0.3689	-0.03051
0.36823	-0.03049
0.36759	-0.03066
0.36699	-0.03055
0.36628	-0.03067
0.36567	-0.03067
0.36508	-0.03041
0.36445	-0.03057
0.36374	-0.03061
0.36319	-0.03056
0.36256	-0.03066
0.36186	-0.03069
0.36124	-0.03083
0.36058	-0.03072
0.36	-0.03089
0.35938	-0.03081
0.35868	-0.03101
0.35805	-0.03094
0.35741	-0.03112
0.35674	-0.03096
0.35602	-0.03118
0.3554	-0.03115
0.35478	-0.0313
0.35414	-0.03116
0.35355	-0.03137
0.35289	-0.03133
0.35222	-0.03146
0.35159	-0.03142
0.35097	-0.03153
0.35031	-0.0315
0.34967	-0.03166
0.34904	-0.03159
0.34838	-0.03174
0.34775	-0.03167
0.34712	-0.03185
0.34647	-0.03174
0.34591	-0.03155
0.34526	-0.03164
0.3446	-0.03171
0.34402	-0.03152
0.34331	-0.03177
0.34267	-0.03174
0.34203	-0.03195
0.34135	-0.03188
0.34075	-0.03204
0.3401	-0.03197
0.33949	-0.0321
0.33885	-0.03216
0.33819	-0.03225
0.33755	-0.03219
0.33687	-0.03228
0.33623	-0.0322
0.33555	-0.03245
0.33496	-0.03239
0.33436	-0.03257
0.33367	-0.03249
0.33306	-0.03266
0.33244	-0.03257
0.33181	-0.03279
0.33117	-0.03267
0.33053	-0.03287
0.32986	-0.03284
0.32918	-0.03298
0.32861	-0.0329
0.32797	-0.03303
0.32731	-0.03308
0.32661	-0.03315
0.32602	-0.03311
0.32536	-0.03323
0.32471	-0.0332
0.32408	-0.0333
0.32349	-0.03323
0.32286	-0.03307
0.32219	-0.03323
0.32154	-0.03319
0.32088	-0.03342
0.32025	-0.03334
0.3196	-0.03351
0.319	-0.03347
0.31832	-0.03371
0.3177	-0.03358
0.31712	-0.03371
0.31638	-0.03371
0.31576	-0.03386
0.31511	-0.03382
0.31444	-0.03399
0.3138	-0.03388
0.3132	-0.03402
0.31255	-0.03399
0.31189	-0.03414
0.31126	-0.03411
0.31062	-0.03425
0.30996	-0.03431
0.30937	-0.03413
0.30872	-0.03424
0.30812	-0.03422
0.30745	-0.03435
0.30689	-0.03426
0.30618	-0.03445
0.3055	-0.03442
0.30489	-0.03458
0.30428	-0.03452
0.30365	-0.03463
0.30301	-0.03459
0.30236	-0.03475
0.30172	-0.03464
0.30106	-0.03481
0.30041	-0.03467
0.29986	-0.03459
0.29915	-0.0348
0.29851	-0.0348
0.29786	-0.03499
0.2972	-0.03496
0.29659	-0.0351
0.29596	-0.03504
0.29536	-0.03517
0.29466	-0.03522
0.29407	-0.03531
0.29342	-0.03524
0.2927	-0.03552
0.29207	-0.03535
0.29149	-0.03543
0.29079	-0.03551
0.29014	-0.03561
0.28957	-0.03556
0.2889	-0.03573
0.28826	-0.03567
0.28762	-0.03576
0.28696	-0.03574
0.28633	-0.03587
0.28571	-0.0358
0.28503	-0.03598
0.28442	-0.03601
0.28372	-0.03609
0.28315	-0.03592
0.28251	-0.03618
0.28181	-0.03616
0.28128	-0.03596
0.28061	-0.03613
0.27996	-0.03614
0.27925	-0.03627
0.27866	-0.03626
0.27803	-0.03646
0.27741	-0.03643
0.27676	-0.03655
0.27605	-0.03656
0.27545	-0.03669
0.27484	-0.03671
0.27418	-0.03693
0.27353	-0.03683
0.27293	-0.03693
0.27232	-0.0369
0.2716	-0.03703
0.27098	-0.03697
0.2703	-0.03712
0.26974	-0.03705
0.26913	-0.03714
0.26844	-0.03716
0.26779	-0.03737
0.26716	-0.03727
0.26654	-0.03745
0.26588	-0.03744
0.26526	-0.03762
0.26463	-0.03758
0.26399	-0.03766
0.26334	-0.03763
0.26268	-0.03772
0.26199	-0.03773
0.26137	-0.03791
0.26079	-0.03777
0.26011	-0.03796
0.25943	-0.03793
0.25887	-0.03804
0.2582	-0.03796
0.25763	-0.03781
0.25692	-0.03811
0.25627	-0.03811
0.25564	-0.03814
0.25503	-0.03819
0.25439	-0.03835
0.2537	-0.03831
0.2531	-0.03845
0.25242	-0.03844
0.25185	-0.03864
0.25117	-0.03854
0.25054	-0.03869
0.24988	-0.0386
0.24924	-0.03881
0.2486	-0.03884
0.24795	-0.03892
0.24734	-0.03882
0.24671	-0.03905
0.24604	-0.03903
0.24542	-0.03916
0.24473	-0.03913
0.24414	-0.03927
0.24349	-0.0393
0.24283	-0.03945
0.24222	-0.03945
0.2416	-0.03954
0.24091	-0.03951
0.24027	-0.03964
0.23966	-0.03965
0.23899	-0.03975
0.23838	-0.03966
0.2377	-0.03994
0.23706	-0.03991
0.23642	-0.04004
0.23579	-0.03997
0.23519	-0.04012
0.23454	-0.04003
0.23397	-0.04018
0.23323	-0.04022
0.2326	-0.04033
0.23197	-0.04029
0.23133	-0.04047
0.23072	-0.04051
0.23004	-0.04056
0.22942	-0.04052
0.22877	-0.04081
0.22817	-0.04071
0.22754	-0.0409
0.22687	-0.04087
0.22626	-0.04099
0.22562	-0.04099
0.22498	-0.04112
0.22439	-0.04108
0.2237	-0.04129
0.22306	-0.04126
0.22243	-0.04145
0.22177	-0.0414
0.22116	-0.04154
0.22041	-0.04186
0.21983	-0.04168
0.21918	-0.04188
0.21852	-0.04174
0.2179	-0.04197
0.21725	-0.0419
0.21662	-0.04206
0.21593	-0.0421
0.2153	-0.04219
0.21474	-0.04212
0.21404	-0.04222
0.21339	-0.04224
0.21277	-0.04237
0.21211	-0.04243
0.21149	-0.04255
0.21083	-0.04248
0.21018	-0.04267
0.20958	-0.04256
0.20893	-0.04278
0.20826	-0.04278
0.20766	-0.04287
0.207	-0.04281
0.20637	-0.04299
0.2057	-0.04299
0.20511	-0.04309
0.20445	-0.04307
0.20378	-0.04331
0.2032	-0.04336
0.2025	-0.0434
0.20194	-0.04335
0.20122	-0.04357
0.2006	-0.04354
0.19997	-0.04372
0.1993	-0.04362
0.19872	-0.04372
0.19806	-0.04374
0.19737	-0.04386
0.19677	-0.04385
0.19614	-0.04398
0.19551	-0.04393
0.19487	-0.04412
0.19417	-0.04403
0.19358	-0.04421
0.19295	-0.04418
0.19233	-0.04435
0.19168	-0.04442
0.19107	-0.04452
0.19036	-0.04478
0.18971	-0.04474
0.18907	-0.04492
0.18849	-0.04476
0.18782	-0.04494
0.18717	-0.04498
0.18652	-0.04509
0.18587	-0.04505
0.18527	-0.04509
0.18463	-0.04514
0.18397	-0.04528
0.18331	-0.04523
0.1827	-0.04538
0.18205	-0.04536
0.18139	-0.04555
0.1808	-0.04549
0.18014	-0.04565
0.17946	-0.04567
0.17879	-0.04585
0.17822	-0.0458
0.17759	-0.04598
0.17691	-0.04588
0.17628	-0.04589
0.17566	-0.04602
0.17496	-0.04616
0.1744	-0.04612
0.17376	-0.04627
0.17307	-0.0463
0.17242	-0.04644
0.17185	-0.0464
0.17114	-0.0465
0.17055	-0.04651
0.1699	-0.04674
0.16926	-0.04669
0.16866	-0.04683
0.16801	-0.04676
0.16736	-0.04702
0.16673	-0.04697
0.16607	-0.04706
0.16543	-0.04735
0.16477	-0.0473
0.16413	-0.04743
0.1635	-0.04742
0.16282	-0.04755
0.16219	-0.04753
0.16156	-0.04761
0.16094	-0.04761
0.16024	-0.04772
0.15965	-0.04768
0.15904	-0.04789
0.15839	-0.04789
0.1577	-0.04794
0.15714	-0.04797
0.15642	-0.04811
0.1558	-0.04811
0.15515	-0.04823
0.15456	-0.04822
0.15392	-0.04844
0.15329	-0.04831
0.15266	-0.04851
0.15197	-0.04852
0.15135	-0.04863
0.15073	-0.04855
0.15009	-0.04879
0.14941	-0.0488
0.14879	-0.04886
0.14818	-0.04889
0.1475	-0.04903
0.14691	-0.04895
0.14627	-0.0491
0.14554	-0.04913
0.14496	-0.04925
0.14432	-0.04918
0.14366	-0.04928
0.14303	-0.04921
0.14235	-0.04944
0.14174	-0.04942
0.14111	-0.04958
0.1405	-0.0495
0.13985	-0.0497
0.13921	-0.04967
0.13856	-0.04985
0.1379	-0.04989
0.1373	-0.04998
0.13654	-0.0503
0.13592	-0.0502
0.13533	-0.05027
0.13473	-0.05021
0.1341	-0.05035
0.1334	-0.05033
0.13276	-0.05047
0.13213	-0.05039
0.13147	-0.05052
0.13082	-0.0505
0.13019	-0.05066
0.12959	-0.05063
0.12893	-0.05081
0.1283	-0.0508
0.12764	-0.05093
0.12697	-0.05088
0.12639	-0.05103
0.12574	-0.05101
0.12508	-0.0512
0.12436	-0.05118
0.12378	-0.05126
0.12315	-0.05113
0.12255	-0.05137
0.12187	-0.05137
0.12124	-0.05143
0.12062	-0.05142
0.11991	-0.05161
0.1193	-0.05158
0.11868	-0.05172
0.11802	-0.05171
0.11739	-0.05184
0.11673	-0.05183
0.11614	-0.05204
0.11545	-0.05203
0.11484	-0.05213
0.11421	-0.05208
0.11356	-0.05227
0.11297	-0.05219
0.11225	-0.05237
0.11161	-0.05225
0.11104	-0.05239
0.11037	-0.05245
0.10975	-0.05253
0.10911	-0.05252
0.10847	-0.05265
0.10782	-0.05263
0.10714	-0.05276
0.10655	-0.0527
0.10584	-0.05283
0.10523	-0.05289
0.10457	-0.05294
0.10395	-0.05288
0.10329	-0.05306
0.10264	-0.05302
0.102	-0.05317
0.10135	-0.05317
0.10074	-0.05332
0.10006	-0.05322
0.09945	-0.05331
0.09881	-0.05327
0.09824	-0.05309
0.09758	-0.05328
0.09693	-0.05325
0.09624	-0.05352
0.09558	-0.05343
0.09501	-0.05357
0.0943	-0.05354
0.09369	-0.05358
0.09308	-0.05362
0.09236	-0.05375
0.09176	-0.05371
0.09115	-0.05386
0.09048	-0.05379
0.0898	-0.05389
0.08922	-0.0538
0.08866	-0.05368
0.08797	-0.05384
0.08728	-0.05373
0.08662	-0.05395
0.08596	-0.05395
0.08542	-0.05406
0.0848	-0.054
0.08407	-0.0542
0.08348	-0.05416
0.08276	-0.05427
0.08218	-0.05423
0.08153	-0.05438
0.08092	-0.05435
0.08024	-0.05444
0.07963	-0.0544
0.07903	-0.05419
0.07837	-0.05431
0.07765	-0.05442
0.07708	-0.05422
0.07646	-0.05436
0.07581	-0.05434
0.07514	-0.0545
0.07456	-0.05448
0.07388	-0.0546
0.07326	-0.05458
0.07258	-0.05476
0.072	-0.05475
0.07131	-0.05488
0.07072	-0.05479
0.07006	-0.05482
0.06944	-0.05477
0.06878	-0.05495
0.06812	-0.05489
0.06746	-0.05506
0.06684	-0.055
0.06618	-0.05511
0.06556	-0.0551
0.06494	-0.05494
0.06427	-0.05514
0.0636	-0.05508
0.06303	-0.0552
0.06234	-0.05521
0.0617	-0.05537
0.06108	-0.05534
0.06044	-0.05551
0.05979	-0.05536
0.05918	-0.05551
0.05851	-0.05545
0.05787	-0.05557
0.05723	-0.0555
0.05661	-0.0553
0.05593	-0.05551
0.05529	-0.05539
0.05465	-0.05554
0.05401	-0.05552
0.05345	-0.05535
0.05275	-0.05556
0.05212	-0.05563
0.05146	-0.0558
0.05085	-0.05562
0.0502	-0.05576
0.04954	-0.05572
0.0489	-0.05593
0.04824	-0.05587
0.0476	-0.05597
0.04697	-0.05596
0.04634	-0.05605
0.04571	-0.05596
0.04509	-0.05577
0.04441	-0.05598
0.04374	-0.05595
0.04314	-0.05613
0.04249	-0.05605
0.04189	-0.0561
0.04121	-0.05615
0.04059	-0.05599
0.03996	-0.05608
0.0393	-0.05605
0.0386	-0.05612
0.03801	-0.05607
0.03745	-0.0559
0.03676	-0.05601
0.0361	-0.05599
0.03558	-0.05581
0.03486	-0.05595
0.03416	-0.05596
0.03357	-0.05607
0.03293	-0.05606
0.03231	-0.05612
0.03167	-0.0561
0.03103	-0.05601
0.03042	-0.0561
0.02977	-0.05607
0.02909	-0.05626
0.02846	-0.05619
0.02783	-0.05641
0.02715	-0.05636
0.02651	-0.05654
0.02583	-0.05647
0.02528	-0.05642
0.02462	-0.0565
0.02404	-0.05632
0.02338	-0.05646
0.0227	-0.05643
0.02203	-0.05657
0.02139	-0.05651
0.02075	-0.05673
0.02011	-0.05666
0.01952	-0.0568
0.0189	-0.05671
0.01821	-0.05685
0.01754	-0.05686
0.0169	-0.05684
0.01627	-0.05669
0.01567	-0.05665
0.01497	-0.05686
0.01429	-0.05681
0.01372	-0.05694
0.01309	-0.05685
0.0124	-0.05698
0.01176	-0.05701
0.0112	-0.05682
0.0105	-0.05696
0.00989	-0.0569
0.0092	-0.05712
0.00854	-0.05705
0.00798	-0.05715
0.00734	-0.05716
0.00664	-0.05722
0.00604	-0.05712
0.00542	-0.05697
0.00472	-0.05713
0.00412	-0.05705
0.00353	-0.05691
0.00287	-0.05703
0.00214	-0.05698
0.00154	-0.05718
0.000848326	-0.0571
0.000229055	-0.05725
-0.000441412	-0.05715
-0.00101	-0.05733
-0.00164	-0.05729
-0.00227	-0.05706
-0.00288	-0.05716
-0.00353	-0.05714
-0.00415	-0.05703
-0.00482	-0.05724
-0.00545	-0.05715
-0.00609	-0.05726
-0.00676	-0.05721
-0.00741	-0.0574
-0.00803	-0.05732
-0.00867	-0.05741
-0.00929	-0.05729
-0.0099	-0.05727
-0.01063	-0.05747
-0.01127	-0.05731
-0.01193	-0.05749
-0.01251	-0.05742
-0.01322	-0.05759
-0.01385	-0.05754
-0.01448	-0.05766
-0.01511	-0.05756
-0.01564	-0.0573
-0.01637	-0.05747
-0.01707	-0.0574
-0.0176	-0.05717
-0.01828	-0.05736
-0.01894	-0.05732
-0.01947	-0.05707
-0.02018	-0.05731
-0.02084	-0.05728
-0.0214	-0.0571
-0.02211	-0.05724
-0.02278	-0.05727
-0.02341	-0.05743
-0.02405	-0.05742
-0.02466	-0.05756
-0.02532	-0.05753
-0.02596	-0.05762
-0.02656	-0.05751
-0.02722	-0.05766
-0.02793	-0.05757
-0.02856	-0.05769
-0.02916	-0.05761
-0.02972	-0.05744
-0.03045	-0.05759
-0.03114	-0.05758
-0.03167	-0.05736
-0.03236	-0.0575
-0.03303	-0.05754
-0.03363	-0.05732
-0.03425	-0.05747
-0.03492	-0.05753
-0.03555	-0.05761
-0.03618	-0.05755
-0.03687	-0.05763
-0.0375	-0.0576
-0.03804	-0.05749
-0.03876	-0.0576
-0.03937	-0.05756
-0.04002	-0.05771
-0.04067	-0.05771
-0.04129	-0.0578
-0.04195	-0.05777
-0.04264	-0.0579
-0.04324	-0.05784
-0.04389	-0.05795
-0.04443	-0.05787
-0.04514	-0.05774
-0.04576	-0.05785
-0.04643	-0.0578
-0.04698	-0.05756
-0.04766	-0.0578
-0.04836	-0.05777
-0.049	-0.05794
-0.04959	-0.05786
-0.05026	-0.05799
-0.05087	-0.05787
-0.05154	-0.058
-0.05223	-0.058
-0.05283	-0.05776
-0.0535	-0.05796
-0.0541	-0.05791
-0.05475	-0.05812
-0.05539	-0.05809
-0.05605	-0.05816
-0.05668	-0.05812
-0.05724	-0.0579
-0.05799	-0.05804
-0.05863	-0.05801
-0.0592	-0.05788
-0.0599	-0.05799
-0.06048	-0.05792
-0.06116	-0.05804
-0.06177	-0.05806
-0.0624	-0.05794
-0.06304	-0.05808
-0.06369	-0.05816
-0.06435	-0.05818
-0.065	-0.05808
-0.06567	-0.05828
-0.06625	-0.05811
-0.0669	-0.05833
-0.06761	-0.05833
-0.06823	-0.05842
-0.06886	-0.05826
-0.0695	-0.05841
-0.07018	-0.05838
-0.07073	-0.05815
-0.07141	-0.05828
-0.07209	-0.05826
-0.07267	-0.05801
-0.07334	-0.05818
-0.074	-0.0582
-0.07456	-0.05803
-0.07523	-0.05819
-0.07592	-0.05817
-0.07656	-0.05844
-0.07719	-0.05836
-0.07783	-0.0585
-0.07839	-0.05846
-0.07908	-0.05857
-0.07968	-0.05852
-0.08035	-0.05868
-0.08099	-0.05849
-0.0817	-0.05866
-0.08227	-0.05865
-0.08285	-0.05843
-0.0835	-0.05858
-0.08419	-0.0585
-0.08477	-0.05838
-0.08546	-0.05855
-0.08611	-0.05851
-0.08678	-0.05867
-0.08741	-0.05866
-0.08803	-0.05874
-0.0887	-0.0587
-0.08936	-0.05876
-0.08993	-0.05869
-0.09055	-0.0585
-0.09123	-0.05872
-0.09191	-0.05862
-0.0925	-0.05873
-0.09319	-0.05871
-0.09373	-0.05857
-0.09442	-0.05875
-0.09506	-0.05871
-0.09571	-0.05887
-0.09638	-0.05881
-0.09699	-0.05897
-0.09769	-0.05894
-0.09827	-0.05903
-0.09892	-0.05894
-0.09951	-0.05881
-0.10022	-0.05892
-0.1009	-0.05885
-0.10154	-0.05896
-0.10218	-0.05886
-0.10273	-0.05869
-0.10342	-0.05883
-0.1041	-0.05878
-0.10466	-0.0586
-0.10531	-0.05878
-0.10598	-0.05874
-0.1066	-0.05888
-0.10725	-0.05888
-0.10786	-0.05872
-0.10857	-0.05884
-0.10921	-0.05874
-0.10983	-0.0589
-0.11049	-0.05885
-0.1111	-0.0589
-0.11181	-0.05893
-0.11235	-0.0587
-0.11301	-0.05889
-0.1137	-0.05877
-0.11428	-0.05891
-0.11493	-0.05881
-0.11554	-0.0587
-0.11625	-0.05882
-0.11685	-0.05892
-0.11749	-0.05865
-0.11811	-0.05873
-0.11875	-0.05876
-0.11934	-0.05854
-0.11997	-0.05866
-0.1207	-0.05871
-0.12133	-0.05877
-0.1219	-0.05868
-0.12259	-0.0588
-0.12327	-0.05875
-0.12379	-0.05854
-0.12448	-0.05868
-0.12516	-0.05861
-0.12578	-0.05849
-0.12643	-0.05865
-0.12704	-0.05862
-0.12773	-0.05879
-0.12839	-0.05872
-0.12901	-0.05885
-0.12966	-0.05873
-0.1303	-0.05887
-0.13093	-0.05882
-0.13152	-0.0586
-0.13217	-0.05874
-0.13288	-0.05871
-0.13347	-0.05851
-0.13415	-0.05866
-0.13485	-0.05855
-0.13538	-0.05837
-0.13602	-0.0585
-0.13667	-0.05844
-0.13732	-0.0583
-0.13799	-0.05847
-0.13862	-0.0584
-0.13927	-0.0586
-0.13991	-0.05852
-0.14058	-0.05866
-0.1412	-0.05863
-0.14174	-0.05843
-0.14243	-0.05856
-0.14305	-0.05847
-0.14369	-0.05818
-0.14435	-0.05836
-0.14505	-0.05834
-0.14561	-0.05815
-0.14626	-0.05826
-0.14691	-0.05825
-0.14752	-0.05808
-0.1482	-0.05827
-0.14884	-0.05826
-0.14948	-0.05838
-0.15015	-0.0584
-0.15076	-0.05854
-0.15141	-0.05845
-0.15207	-0.05861
-0.1527	-0.05857
-0.15334	-0.05867
-0.154	-0.05863
-0.15465	-0.0587
-0.15532	-0.05858
-0.15587	-0.05838
-0.15659	-0.05851
-0.15721	-0.05839
-0.15774	-0.05826
-0.15841	-0.05804
-0.15909	-0.0582
-0.15973	-0.05814
-0.16031	-0.05799
-0.16095	-0.05817
-0.16163	-0.05824
-0.16228	-0.05827
-0.16286	-0.05825
-0.16349	-0.0581
-0.16415	-0.05825
-0.16482	-0.05824
-0.16547	-0.05834
-0.16608	-0.05831
-0.16673	-0.05844
-0.16749	-0.0583
-0.16806	-0.05846
-0.16872	-0.05837
-0.16927	-0.05819
-0.16999	-0.05841
-0.17062	-0.05834
-0.17125	-0.05836
-0.17186	-0.05837
-0.17245	-0.05811
-0.17316	-0.05826
-0.17383	-0.05825
-0.17436	-0.058
-0.17506	-0.05816
-0.17574	-0.05804
-0.17628	-0.05788
-0.17701	-0.05804
-0.17771	-0.05802
-0.17819	-0.05779
-0.17885	-0.05796
-0.17962	-0.05788
-0.18016	-0.05774
-0.18081	-0.05789
-0.18147	-0.05785
-0.18208	-0.05802
-0.1828	-0.05801
-0.18342	-0.05812
-0.18403	-0.05803
-0.18467	-0.05816
-0.18534	-0.05808
-0.18591	-0.0579
-0.1866	-0.05804
-0.18731	-0.05798
-0.18783	-0.05775
-0.18849	-0.0579
-0.18919	-0.0579
-0.18975	-0.05773
-0.19045	-0.05791
-0.19105	-0.05781
-0.19178	-0.05799
-0.19241	-0.05793
-0.19308	-0.05802
-0.19364	-0.05795
-0.19427	-0.05776
-0.19495	-0.05793
-0.19556	-0.05786
-0.19612	-0.05765
-0.19687	-0.05773
-0.19744	-0.05775
-0.1981	-0.0576
-0.19872	-0.05774
-0.19943	-0.05769
-0.20002	-0.05788
-0.20069	-0.05777
-0.20135	-0.0579
-0.20195	-0.0578
-0.20252	-0.05769
-0.20321	-0.05788
-0.2039	-0.0578
-0.20448	-0.05793
-0.20521	-0.05794
-0.20575	-0.05772
-0.20643	-0.0579
-0.20703	-0.05773
-0.20771	-0.05788
-0.20837	-0.05787
-0.20897	-0.05767
-0.20965	-0.05781
-0.2103	-0.05774
-0.21085	-0.05757
-0.21155	-0.05775
-0.21221	-0.05768
-0.21287	-0.05781
-0.21349	-0.05771
-0.21415	-0.05789
-0.21477	-0.0579
-0.21536	-0.05773
-0.21599	-0.05778
-0.2167	-0.05774
-0.21731	-0.05755
-0.21797	-0.05772
-0.21866	-0.05769
-0.21928	-0.05779
-0.21998	-0.05774
-0.22051	-0.05753
-0.22117	-0.05768
-0.22182	-0.05763
-0.22249	-0.05774
-0.22309	-0.05767
-0.22365	-0.05758
-0.22435	-0.05766
-0.22497	-0.05757
-0.22561	-0.05745
-0.22629	-0.0576
-0.22695	-0.05751
-0.22755	-0.05764
-0.22824	-0.05761
-0.22883	-0.05739
-0.2295	-0.05754
-0.23016	-0.05748
-0.23075	-0.0576
-0.23143	-0.05756
-0.232	-0.05739
-0.23269	-0.05746
-0.23333	-0.05744
-0.23393	-0.05732
-0.23459	-0.05752
-0.23525	-0.05745
-0.23589	-0.05763
-0.23651	-0.05757
-0.23714	-0.0576
-0.23777	-0.05759
-0.23839	-0.05739
-0.23906	-0.05757
-0.23972	-0.05748
-0.24032	-0.05759
-0.24102	-0.05755
-0.24161	-0.0573
-0.24228	-0.05751
-0.24293	-0.05747
-0.24356	-0.05758
-0.24423	-0.05753
-0.24479	-0.05732
-0.24549	-0.05749
-0.24615	-0.05746
-0.24672	-0.05727
-0.24743	-0.05743
-0.24803	-0.05737
-0.2487	-0.05747
-0.24928	-0.05748
-0.24994	-0.05714
-0.25057	-0.05725
-0.25121	-0.05733
-0.25182	-0.05716
-0.25248	-0.05736
-0.25318	-0.05735
-0.25386	-0.05748
-0.25447	-0.05746
-0.25506	-0.05755
-0.25571	-0.05752
-0.25639	-0.05766
-0.25703	-0.05765
-0.25767	-0.05777
-0.25829	-0.05767
-0.25892	-0.05777
-0.25961	-0.05783
-0.26018	-0.05757
-0.26082	-0.05766
-0.26147	-0.05766
-0.2621	-0.05744
-0.26274	-0.05761
-0.2634	-0.05754
-0.26404	-0.05763
-0.26472	-0.05765
-0.26532	-0.05739
-0.26597	-0.05754
-0.26667	-0.05756
-0.26718	-0.05739
-0.26789	-0.05759
-0.26854	-0.05752
-0.26919	-0.05765
-0.26979	-0.05758
-0.27045	-0.05774
-0.27112	-0.05768
-0.27179	-0.05776
-0.27238	-0.05771
-0.27292	-0.05755
-0.27367	-0.05764
-0.27431	-0.05751
-0.27487	-0.05738
-0.27555	-0.05756
-0.27627	-0.05749
-0.2768	-0.05772
-0.27747	-0.0576
-0.27809	-0.05769
-0.27874	-0.05765
-0.27929	-0.05746
-0.28005	-0.05764
-0.28067	-0.05756
-0.28126	-0.05738
-0.28192	-0.05757
-0.28258	-0.0575
-0.28325	-0.05755
-0.28386	-0.05754
-0.28451	-0.05736
-0.2852	-0.05755
-0.28586	-0.05746
-0.28648	-0.05751
-0.28709	-0.05755
-0.28765	-0.05733
-0.28837	-0.05753
-0.28903	-0.05752
-0.28963	-0.05761
-0.29029	-0.05752
-0.29091	-0.0574
-0.29157	-0.05749
-0.29218	-0.05749
-0.29281	-0.05737
-0.29345	-0.05747
-0.29413	-0.05742
-0.29475	-0.0575
-0.29536	-0.05745
-0.29606	-0.0576
-0.29671	-0.05762
-0.29731	-0.05739
-0.2979	-0.05755
-0.29858	-0.05752
-0.29926	-0.05766
-0.29988	-0.05759
-0.30055	-0.05767
-0.30119	-0.05761
-0.30177	-0.05742
-0.30241	-0.0576
-0.30311	-0.05748
-0.30375	-0.05753
-0.30439	-0.0576
-0.30503	-0.05741
-0.30566	-0.05752
-0.30633	-0.05749
-0.30692	-0.05729
-0.30759	-0.05746
-0.30824	-0.05747
-0.30882	-0.05734
-0.30951	-0.05744
-0.31015	-0.05741
-0.31078	-0.05766
-0.31147	-0.05761
-0.31208	-0.05778
-0.31271	-0.0577
-0.31334	-0.0578
-0.31396	-0.05777
-0.31461	-0.05788
-0.31527	-0.05779
-0.31587	-0.05792
-0.31653	-0.05786
-0.3172	-0.05799
-0.31775	-0.05792
-0.31842	-0.05775
-0.31909	-0.05786
-0.31968	-0.05777
-0.32029	-0.05759
-0.32098	-0.05773
-0.32158	-0.05775
-0.32219	-0.05752
-0.3229	-0.05768
-0.3236	-0.05769
-0.32419	-0.05784
-0.32485	-0.05771
-0.32548	-0.05786
-0.32613	-0.05783
-0.32671	-0.05757
-0.3274	-0.05776
-0.32805	-0.05768
-0.32865	-0.0575
-0.32929	-0.05765
-0.32993	-0.05773
-0.33059	-0.05762
-0.33119	-0.05764
-0.33185	-0.05767
-0.33249	-0.0578
-0.33311	-0.05774
-0.33383	-0.0579
-0.33444	-0.05784
-0.33504	-0.05788
-0.3357	-0.05781
-0.33632	-0.05794
-0.33701	-0.05787
-0.33759	-0.05767
-0.33828	-0.05778
-0.33892	-0.05778
-0.33952	-0.05756
-0.34016	-0.05777
-0.3409	-0.05777
-0.34148	-0.05782
-0.34214	-0.05781
-0.34272	-0.05758
-0.34334	-0.05774
-0.34407	-0.05771
-0.34468	-0.05786
-0.34537	-0.05782
-0.34596	-0.05792
-0.34666	-0.05789
-0.34722	-0.05765
-0.34789	-0.05769
-0.34854	-0.05769
-0.34913	-0.05759
-0.34981	-0.0577
-0.35042	-0.05758
-0.35104	-0.05749
-0.35174	-0.05766
-0.35238	-0.05761
-0.35298	-0.0578
-0.35365	-0.05771
-0.35428	-0.05788
-0.35488	-0.05788
-0.35552	-0.05799
-0.35621	-0.05793
-0.35685	-0.05803
-0.35748	-0.05799
-0.35801	-0.05786
-0.35872	-0.05795
-0.3594	-0.05798
-0.36002	-0.058
-0.36064	-0.05803
-0.36124	-0.0578
-0.36193	-0.05801
-0.3626	-0.05801
-0.36322	-0.05817
-0.36388	-0.05816
-0.36455	-0.05827
-0.36518	-0.05823
-0.36577	-0.05837
-0.36641	-0.05825
-0.36709	-0.05838
-0.36772	-0.05825
-0.36825	-0.05809
-0.369	-0.05828
-0.36963	-0.05824
-0.37028	-0.05841
-0.37096	-0.0583
-0.37154	-0.05843
-0.37222	-0.05837
-0.37281	-0.05813
-0.37343	-0.05825
-0.37416	-0.05821
-0.37473	-0.05816
-0.37538	-0.05825
-0.37601	-0.05812
-0.37664	-0.05799
-0.37727	-0.05811
-0.37796	-0.05814
-0.37857	-0.05797
-0.37915	-0.05813
-0.37982	-0.05811
-0.38046	-0.05821
-0.38113	-0.05817
-0.38177	-0.05835
-0.38243	-0.05829
-0.38309	-0.05845
-0.38378	-0.05856
-0.38438	-0.05854
-0.38493	-0.05841
-0.38563	-0.0586
-0.38631	-0.05855
-0.38692	-0.0587
-0.38755	-0.05862
-0.38816	-0.05837
-0.38881	-0.05854
-0.38949	-0.05847
-0.39008	-0.05827
-0.39076	-0.05841
-0.39142	-0.05838
-0.39198	-0.05823
-0.39263	-0.05832
-0.39329	-0.05829
-0.39386	-0.05819
-0.39454	-0.05833
-0.39521	-0.05835
-0.39587	-0.05851
-0.3965	-0.05843
-0.3971	-0.0586
-0.39781	-0.05858
-0.39835	-0.05869
-0.39901	-0.05866
-0.39971	-0.0588
-0.40031	-0.05872
-0.40098	-0.05879
-0.40165	-0.05865
-0.40233	-0.05883
-0.40293	-0.0588
-0.40351	-0.05855
-0.40417	-0.0587
-0.40488	-0.05864
-0.40545	-0.05849
-0.40609	-0.05866
-0.40676	-0.05864
-0.40739	-0.05878
-0.40804	-0.05874
-0.40874	-0.05889
-0.40931	-0.0588
-0.40998	-0.05886
-0.41064	-0.05871
-0.41115	-0.05862
-0.41185	-0.05852
-0.41248	-0.05868
-0.41315	-0.05872
-0.41375	-0.05887
-0.4144	-0.05884
-0.41513	-0.05899
-0.41575	-0.05893
-0.41639	-0.05913
-0.41698	-0.05905
-0.41761	-0.05917
-0.41827	-0.0591
-0.41891	-0.05923
-0.41959	-0.05922
-0.42017	-0.05927
-0.42086	-0.05928
-0.42143	-0.05911
-0.42211	-0.05916
-0.42276	-0.05912
-0.42338	-0.05896
-0.42404	-0.05914
-0.42473	-0.05914
-0.42538	-0.0592
-0.42596	-0.05913
-0.42662	-0.05933
-0.42726	-0.05923
-0.42788	-0.05946
-0.42852	-0.05941
-0.42916	-0.05942
-0.42978	-0.05945
-0.43042	-0.05923
-0.43104	-0.05944
-0.43171	-0.05934
-0.43237	-0.05954
-0.43302	-0.05949
-0.43356	-0.05925
-0.43424	-0.05941
-0.43493	-0.05939
-0.43551	-0.05916
-0.43616	-0.0594
-0.43676	-0.05951
-0.43747	-0.0596
-0.43807	-0.05948
-0.43872	-0.05971
-0.43935	-0.05965
-0.44007	-0.05977
-0.44065	-0.05969
-0.44132	-0.0598
-0.44199	-0.05972
-0.44257	-0.05982
-0.44327	-0.05979
-0.4438	-0.05953
-0.44448	-0.05968
-0.44519	-0.05971
-0.44578	-0.05957
-0.44646	-0.05966
-0.44705	-0.05965
-0.44773	-0.05978
-0.44837	-0.05975
-0.44903	-0.05991
-0.44963	-0.05988
-0.4503	-0.06002
-0.45097	-0.05997
-0.45155	-0.06006
-0.45222	-0.05995
-0.45274	-0.05976
-0.45349	-0.05997
-0.45412	-0.05998
-0.45474	-0.06001
-0.45538	-0.06003
-0.45601	-0.05994
-0.45668	-0.06007
-0.45727	-0.05999
-0.45791	-0.06022
-0.45857	-0.06019
-0.4592	-0.06025
-0.45979	-0.06028
-0.46051	-0.06044
-0.46115	-0.06037
-0.46174	-0.06054
-0.46242	-0.06047
-0.46308	-0.06057
-0.46373	-0.06041
-0.46442	-0.0607
-0.46504	-0.06062
-0.46567	-0.06077
-0.46629	-0.06074
-0.46695	-0.06083
-0.46754	-0.06082
-0.46821	-0.06065
-0.46884	-0.06077
-0.46949	-0.06074
-0.47007	-0.06092
-0.47073	-0.06091
-0.47136	-0.06107
-0.47199	-0.06096
-0.47264	-0.06115
-0.47334	-0.06113
-0.47397	-0.06115
-0.47457	-0.06113
-0.47517	-0.06093
-0.47581	-0.06106
-0.47648	-0.06105
-0.47716	-0.06091
-0.47775	-0.06099
-0.47844	-0.06098
[truncated: 3,003 more rows]

## Sheet: 6.4 V s-1
E /V vs. SCE	i / mA
0.80033	0.11024
0.79908	0.10043
0.79789	0.0849
0.79664	0.07127
0.79543	0.05526
0.79409	0.04214
0.79283	0.02887
0.79146	0.01895
0.79018	0.01014
0.78892	0.00457
0.78753	-1.26795e-05
0.78623	-0.00196
0.78495	-0.00342
0.78359	-0.0031
0.78231	-0.00245
0.78108	-0.000914672
0.77978	0.000312191
0.77849	0.00185
0.77717	0.00269
0.77594	0.00366
0.77466	0.00355
0.77339	0.00366
0.77205	0.00271
0.77088	0.00243
0.76957	0.000679103
0.76823	-0.000150272
0.76704	-0.00208
0.76576	-0.00313
0.76446	-0.00492
0.7631	-0.00623
0.76191	-0.00749
0.76065	-0.00869
0.75935	-0.00972
0.75809	-0.01075
0.75672	-0.01177
0.75552	-0.01245
0.75416	-0.0135
0.75291	-0.01389
0.75164	-0.01454
0.75028	-0.0151
0.74902	-0.01558
0.74786	-0.01585
0.7465	-0.01639
0.74524	-0.01667
0.74392	-0.01726
0.74268	-0.0175
0.74141	-0.01809
0.74015	-0.01834
0.73881	-0.019
0.73757	-0.01931
0.73626	-0.01983
0.73498	-0.02056
0.73373	-0.02087
0.73247	-0.02154
0.73114	-0.0222
0.72988	-0.02265
0.72857	-0.02324
0.72734	-0.02343
0.72601	-0.02407
0.72475	-0.02415
0.72342	-0.02481
0.72219	-0.02488
0.72093	-0.02549
0.71957	-0.02566
0.71841	-0.02573
0.71704	-0.02644
0.71575	-0.02663
0.71447	-0.02711
0.71312	-0.02726
0.71198	-0.02738
0.71073	-0.02755
0.70941	-0.02779
0.70814	-0.02799
0.70675	-0.0287
0.70547	-0.02895
0.70422	-0.02945
0.70295	-0.02955
0.70164	-0.03003
0.70037	-0.0302
0.69913	-0.03043
0.69791	-0.0305
0.69661	-0.0307
0.69535	-0.03086
0.694	-0.03142
0.6927	-0.03149
0.69151	-0.0317
0.6902	-0.03187
0.68896	-0.03197
0.68758	-0.03267
0.68631	-0.03281
0.68499	-0.03333
0.68375	-0.03337
0.68254	-0.03361
0.68124	-0.03362
0.67992	-0.03385
0.67868	-0.03392
0.67744	-0.03409
0.67609	-0.03421
0.67483	-0.03436
0.67362	-0.03454
0.67228	-0.03474
0.67094	-0.03526
0.66964	-0.03528
0.6684	-0.03549
0.66717	-0.03556
0.66591	-0.03571
0.66461	-0.03585
0.6633	-0.03599
0.66207	-0.03623
0.66079	-0.0363
0.65947	-0.03681
0.65814	-0.03693
0.65696	-0.03704
0.6557	-0.0371
0.65437	-0.03727
0.65314	-0.03736
0.6518	-0.0375
0.65049	-0.03765
0.64923	-0.03777
0.64795	-0.03802
0.64668	-0.038
0.64536	-0.03846
0.64411	-0.03826
0.64281	-0.03874
0.64159	-0.03847
0.64027	-0.03892
0.63901	-0.03863
0.63767	-0.03923
0.63643	-0.03888
0.63511	-0.03954
0.6339	-0.03907
0.63263	-0.03964
0.6313	-0.03944
0.63003	-0.03989
0.62875	-0.03961
0.62744	-0.04021
0.62622	-0.03992
0.6249	-0.04052
0.62365	-0.04014
0.62239	-0.04069
0.62108	-0.0405
0.61982	-0.04099
0.61847	-0.04108
0.61725	-0.04115
0.61599	-0.04129
0.61469	-0.04139
0.61341	-0.04144
0.6121	-0.04155
0.61082	-0.04161
0.60954	-0.04178
0.60826	-0.04182
0.60696	-0.04194
0.60574	-0.04212
0.60444	-0.04215
0.60314	-0.04226
0.60185	-0.04237
0.60059	-0.04248
0.59927	-0.04263
0.598	-0.04267
0.59671	-0.04278
0.59543	-0.04278
0.59417	-0.04286
0.59286	-0.0431
0.59163	-0.0428
0.5903	-0.04329
0.58902	-0.04303
0.58772	-0.04348
0.58651	-0.04327
0.58523	-0.04379
0.58388	-0.04353
0.58264	-0.04404
0.58142	-0.04376
0.5801	-0.04426
0.57887	-0.04395
0.57755	-0.04445
0.57628	-0.04418
0.57497	-0.04476
0.57368	-0.04435
0.57239	-0.04483
0.57117	-0.04445
0.56994	-0.04465
0.56858	-0.04474
0.56728	-0.04481
0.56604	-0.04493
0.56472	-0.04497
0.56346	-0.04514
0.56219	-0.04526
0.5609	-0.04539
0.55962	-0.04549
0.55833	-0.04564
0.55701	-0.04568
0.55577	-0.04571
0.55447	-0.04582
0.55321	-0.04561
0.552	-0.04565
0.55063	-0.04582
0.54939	-0.04593
0.54805	-0.04609
0.5468	-0.04621
0.54554	-0.04627
0.54434	-0.04631
0.543	-0.04646
0.5417	-0.04658
0.54038	-0.04674
0.53915	-0.04673
0.53788	-0.04691
0.53661	-0.04697
0.5353	-0.04705
0.53403	-0.04715
0.53269	-0.04728
0.53142	-0.04739
0.53016	-0.04745
0.52888	-0.04744
0.52767	-0.04713
0.52637	-0.04724
0.52503	-0.04739
0.52375	-0.04766
0.52246	-0.04767
0.5212	-0.04782
0.51993	-0.04795
0.51864	-0.0481
0.51735	-0.0482
0.51607	-0.04818
0.5148	-0.04836
0.51354	-0.04834
0.51223	-0.04852
0.51099	-0.04824
0.50966	-0.04882
0.50837	-0.04848
0.50711	-0.04898
0.50588	-0.04852
0.50458	-0.04906
0.50328	-0.04884
0.5021	-0.0489
0.50073	-0.049
0.49946	-0.04919
0.49815	-0.04924
0.49692	-0.04934
0.49555	-0.04951
0.49432	-0.04952
0.49301	-0.04967
0.49182	-0.04935
0.4905	-0.04986
0.48921	-0.04954
0.48798	-0.04955
0.48666	-0.04973
0.48536	-0.04991
0.48408	-0.04993
0.48285	-0.05007
0.48153	-0.05019
0.48021	-0.05029
0.47894	-0.05034
0.47767	-0.05046
0.47641	-0.05062
0.4751	-0.05068
0.47382	-0.05077
0.47257	-0.05075
0.47139	-0.05042
0.47008	-0.0506
0.46878	-0.05039
0.46743	-0.05084
0.4662	-0.05052
0.4649	-0.05102
0.46365	-0.0508
0.46229	-0.05131
0.46106	-0.05096
0.45978	-0.05153
0.45853	-0.05119
0.45724	-0.05165
0.45595	-0.05128
0.45471	-0.05147
0.45336	-0.05162
0.45208	-0.05176
0.45081	-0.05179
0.44955	-0.05184
0.44828	-0.05195
0.44697	-0.05212
0.44567	-0.05218
0.44439	-0.05228
0.44311	-0.05236
0.44188	-0.05245
0.44062	-0.05213
0.43931	-0.05221
0.438	-0.0523
0.43671	-0.05252
0.4354	-0.0527
0.43414	-0.05288
0.43294	-0.05279
0.43162	-0.05293
0.43032	-0.05307
0.42904	-0.05312
0.4278	-0.05318
0.4265	-0.05338
0.4252	-0.05339
0.42395	-0.05344
0.4227	-0.0531
0.42144	-0.05325
0.42004	-0.05335
0.41882	-0.05342
0.41747	-0.05353
0.41623	-0.05363
0.41494	-0.05368
0.41367	-0.05373
0.41245	-0.05352
0.41122	-0.05365
0.40985	-0.05387
0.40853	-0.05399
0.40729	-0.05413
0.40602	-0.05413
0.40474	-0.05431
0.40344	-0.05448
0.40219	-0.05454
0.4009	-0.05466
0.39968	-0.05461
0.39829	-0.05476
0.39706	-0.05491
0.39576	-0.05499
0.39447	-0.05515
0.39318	-0.05515
0.39189	-0.05524
0.39064	-0.05529
0.38938	-0.05543
0.38816	-0.05506
0.3869	-0.05522
0.38552	-0.05538
0.38428	-0.05559
0.38297	-0.05573
0.3817	-0.05566
0.38041	-0.05575
0.37913	-0.05602
0.37783	-0.05609
0.37661	-0.05624
0.37528	-0.05635
0.37401	-0.05646
0.37273	-0.05659
0.37143	-0.05667
0.37017	-0.05675
0.3689	-0.05689
0.36763	-0.05699
0.36637	-0.05715
0.36506	-0.0572
0.36377	-0.05728
0.3625	-0.05745
0.36121	-0.05746
0.35991	-0.05764
0.35861	-0.05769
0.35737	-0.05787
0.35607	-0.05795
0.35478	-0.05809
0.35349	-0.05815
0.35225	-0.05828
0.35097	-0.05834
0.3497	-0.05847
0.34843	-0.05865
0.34713	-0.05872
0.34589	-0.05891
0.3446	-0.05909
0.34332	-0.05899
0.34205	-0.05919
0.34075	-0.05896
0.33942	-0.05955
0.33818	-0.05923
0.33694	-0.05974
0.33566	-0.05952
0.33432	-0.06006
0.33304	-0.05976
0.33179	-0.06034
0.33052	-0.06003
0.32922	-0.06066
0.32797	-0.06043
0.3267	-0.06092
0.32532	-0.06102
0.32416	-0.06116
0.32286	-0.06133
0.32155	-0.06141
0.32021	-0.06157
0.31903	-0.06158
0.31777	-0.06175
0.31643	-0.06196
0.31519	-0.06203
0.31392	-0.0622
0.31265	-0.06229
0.31135	-0.06247
0.31007	-0.06259
0.30881	-0.06269
0.30754	-0.06294
0.30623	-0.06302
0.30495	-0.06358
0.30358	-0.06376
0.30236	-0.0639
0.30113	-0.06395
0.29985	-0.06405
0.29854	-0.06417
0.29729	-0.06437
0.29598	-0.06447
0.29466	-0.06501
0.29346	-0.06474
0.29218	-0.06514
0.29081	-0.06533
0.2896	-0.06541
0.28832	-0.06561
0.28705	-0.0657
0.28574	-0.06586
0.28449	-0.06604
0.28317	-0.06616
0.28189	-0.06634
0.2806	-0.06637
0.27941	-0.06652
0.27805	-0.06677
0.27677	-0.06686
0.27544	-0.06738
0.2741	-0.06744
0.27297	-0.06771
0.27169	-0.06787
0.27039	-0.06779
0.26904	-0.06846
0.26778	-0.06817
0.26653	-0.06865
0.26524	-0.06835
0.264	-0.06892
0.26271	-0.06864
0.26142	-0.06926
0.26014	-0.06899
0.25886	-0.0696
0.25753	-0.06968
0.25633	-0.06995
0.25502	-0.07001
0.2537	-0.07057
0.25238	-0.07069
0.25123	-0.07085
0.24992	-0.07103
0.24861	-0.07116
0.2473	-0.07166
0.246	-0.0718
0.24476	-0.07194
0.24356	-0.07196
0.24221	-0.07215
0.24093	-0.07237
0.23967	-0.07242
0.23837	-0.0727
0.23714	-0.07274
0.23577	-0.07343
0.23458	-0.07312
0.23331	-0.07374
0.23197	-0.07384
0.23069	-0.07438
0.22938	-0.07458
0.22817	-0.07466
0.22688	-0.07482
0.22556	-0.07487
0.22428	-0.07506
0.22303	-0.07513
0.22182	-0.07549
0.2205	-0.07564
0.21917	-0.0761
0.21787	-0.07629
0.21662	-0.07639
0.21529	-0.07697
0.21407	-0.07669
0.21275	-0.07729
0.21148	-0.07737
0.21028	-0.07745
0.20897	-0.0776
0.20768	-0.07771
0.20634	-0.0779
0.20509	-0.07816
0.2038	-0.07836
0.20247	-0.0788
0.20123	-0.07901
0.2	-0.07925
0.19864	-0.07973
0.1974	-0.07998
0.19612	-0.08011
0.19485	-0.08064
0.19355	-0.08074
0.19234	-0.08094
0.19106	-0.08097
0.18981	-0.08116
0.18845	-0.0813
0.18722	-0.08142
0.18593	-0.08159
0.18463	-0.08185
0.18326	-0.08255
0.18203	-0.08263
0.18076	-0.08313
0.17945	-0.08337
0.17829	-0.08345
0.17691	-0.08401
0.17559	-0.08416
0.17439	-0.08422
0.17312	-0.08441
0.17183	-0.08459
0.1706	-0.08474
0.16928	-0.08487
0.16794	-0.08538
0.16662	-0.08567
0.16542	-0.08572
0.16409	-0.08633
0.16289	-0.08603
0.16159	-0.08656
0.16022	-0.08681
0.15907	-0.08686
0.15782	-0.0871
0.15649	-0.08726
0.1551	-0.08795
0.15385	-0.08811
0.15261	-0.08861
0.15127	-0.08876
0.15007	-0.08896
0.14879	-0.08904
0.14742	-0.08958
0.14624	-0.08936
0.14493	-0.08981
0.14361	-0.09003
0.14234	-0.09018
0.14114	-0.0903
0.13988	-0.09035
0.13855	-0.09058
0.1373	-0.09077
0.13592	-0.0913
0.13464	-0.09157
0.13343	-0.09166
0.13212	-0.09231
0.13079	-0.09235
0.1296	-0.09247
0.12826	-0.09266
0.12702	-0.09271
0.12578	-0.09291
0.12445	-0.09307
0.12317	-0.09322
0.12184	-0.0938
0.12051	-0.09401
0.11936	-0.09404
0.11805	-0.09458
0.11681	-0.09437
0.11547	-0.09491
0.11418	-0.09517
0.11293	-0.09522
0.11158	-0.09574
0.11037	-0.09544
0.10908	-0.09592
0.10785	-0.09562
0.1065	-0.09628
0.10524	-0.09593
0.10393	-0.09646
0.10275	-0.09619
0.10142	-0.09672
0.1001	-0.09679
0.09887	-0.097
0.09755	-0.09716
0.09628	-0.09723
0.09508	-0.0974
0.09369	-0.09754
0.09247	-0.09769
0.09122	-0.09784
0.08989	-0.09796
0.08859	-0.09852
0.08728	-0.09855
0.08599	-0.09878
0.08477	-0.09882
0.08348	-0.09901
0.08221	-0.09906
0.08095	-0.09916
0.07965	-0.0993
0.0784	-0.09931
0.07711	-0.09953
0.07581	-0.09963
0.07458	-0.09972
0.0732	-0.09982
0.07196	-0.10001
0.07068	-0.10005
0.06944	-0.10024
0.0681	-0.10035
0.06686	-0.10039
0.0656	-0.10061
0.06427	-0.10072
0.06303	-0.10074
0.06177	-0.1008
0.06043	-0.10091
0.05913	-0.10117
0.05791	-0.10122
0.05664	-0.10131
0.05536	-0.10143
0.05402	-0.10156
0.05273	-0.1017
0.05146	-0.10186
0.05024	-0.10195
0.04895	-0.10197
0.04769	-0.10222
0.04636	-0.10227
0.04512	-0.10243
0.04381	-0.10247
0.04256	-0.10262
0.04124	-0.10267
0.04001	-0.10276
0.03868	-0.10285
0.03743	-0.10292
0.03607	-0.10305
0.03486	-0.1032
0.03357	-0.10328
0.03225	-0.10337
0.031	-0.10342
0.02971	-0.10355
0.02846	-0.10358
0.02716	-0.10371
0.02583	-0.10386
0.02459	-0.10392
0.02335	-0.10393
0.02199	-0.1041
0.02082	-0.10377
0.01946	-0.10432
0.01817	-0.10392
0.01691	-0.10444
0.01559	-0.1041
0.01437	-0.10424
0.01302	-0.10421
0.01172	-0.10441
0.01052	-0.10399
0.00914	-0.10456
0.00788	-0.10443
0.00669	-0.1044
0.00545	-0.10442
0.0041	-0.10452
0.00274	-0.10466
0.00155	-0.10477
0.000245016	-0.10482
-0.000989221	-0.10484
-0.00222	-0.10458
-0.00355	-0.10468
-0.00485	-0.10464
-0.00615	-0.10482
-0.00739	-0.10449
-0.00871	-0.10499
-0.00995	-0.10469
-0.01118	-0.10464
-0.01253	-0.10484
-0.0138	-0.1046
-0.01507	-0.10516
-0.01637	-0.10486
-0.01768	-0.10538
-0.01893	-0.10504
-0.02021	-0.10558
-0.0215	-0.10523
-0.02281	-0.10577
-0.02407	-0.10542
-0.02538	-0.10584
-0.0266	-0.10545
-0.02789	-0.1055
-0.02915	-0.10518
-0.03041	-0.1053
-0.03179	-0.1054
-0.03304	-0.10544
-0.03431	-0.10558
-0.03549	-0.10522
-0.03673	-0.1053
-0.03813	-0.10537
-0.03941	-0.10552
-0.04069	-0.10564
-0.04199	-0.10575
-0.04329	-0.10579
-0.04456	-0.10585
-0.04576	-0.10537
-0.04699	-0.10556
-0.04834	-0.10526
-0.0497	-0.10587
-0.05094	-0.10558
-0.05222	-0.10608
-0.05348	-0.10573
-0.05477	-0.1063
-0.05607	-0.10603
-0.05737	-0.10637
-0.05861	-0.10606
-0.05984	-0.10615
-0.06117	-0.10625
-0.06248	-0.10646
-0.06373	-0.10652
-0.06503	-0.10655
-0.06636	-0.10662
-0.06755	-0.10626
-0.06882	-0.10633
-0.07017	-0.10646
-0.0713	-0.10614
-0.0727	-0.10669
-0.074	-0.10641
-0.07527	-0.1069
-0.07656	-0.10654
-0.07774	-0.10657
-0.07913	-0.10674
-0.08041	-0.10691
-0.08165	-0.10702
-0.08295	-0.10703
-0.08423	-0.10706
-0.08554	-0.10715
-0.08666	-0.10685
-0.08798	-0.10697
-0.08936	-0.10707
-0.09062	-0.1071
-0.09196	-0.10727
-0.0931	-0.10687
-0.0945	-0.10737
-0.09575	-0.10707
-0.09694	-0.10717
-0.09836	-0.10743
-0.09963	-0.10758
-0.10089	-0.10745
-0.10214	-0.10761
-0.10349	-0.10763
-0.10469	-0.1077
-0.10593	-0.10732
-0.10721	-0.10744
-0.10859	-0.10751
-0.10984	-0.10758
-0.11102	-0.10723
-0.11232	-0.10726
-0.1137	-0.10729
-0.11488	-0.10702
-0.11611	-0.10708
-0.11753	-0.10726
-0.11876	-0.10729
-0.12012	-0.10741
-0.12138	-0.10753
-0.12268	-0.10766
-0.12395	-0.10765
-0.12523	-0.10767
-0.12641	-0.10729
-0.12769	-0.10737
-0.12897	-0.10697
-0.13028	-0.10725
-0.13153	-0.10688
-0.13289	-0.1073
-0.13413	-0.10695
-0.13539	-0.10708
-0.13673	-0.10725
-0.138	-0.10711
-0.13926	-0.10725
-0.14049	-0.10688
-0.14179	-0.107
-0.14315	-0.10702
-0.1444	-0.10724
-0.14561	-0.10676
-0.14696	-0.1072
-0.1483	-0.10697
-0.14949	-0.10703
-0.15071	-0.10662
-0.15197	-0.10662
-0.15334	-0.10667
-0.15458	-0.10641
-0.15582	-0.10648
-0.15721	-0.10669
-0.15838	-0.10633
-0.15973	-0.10685
-0.16108	-0.10655
-0.16228	-0.10703
-0.16355	-0.10675
-0.16477	-0.10677
-0.16612	-0.10688
-0.16743	-0.10693
-0.1687	-0.10708
-0.16999	-0.10712
-0.17126	-0.1072
-0.17247	-0.1068
-0.17377	-0.10699
-0.17513	-0.10692
-0.17637	-0.10703
-0.17764	-0.10668
-0.17885	-0.10669
-0.18024	-0.10671
-0.18148	-0.10641
-0.18277	-0.10644
-0.18401	-0.10609
-0.18524	-0.10611
-0.18666	-0.10626
-0.18782	-0.10611
-0.18907	-0.10615
-0.19041	-0.10611
-0.19173	-0.10621
-0.19301	-0.10628
-0.1943	-0.10643
-0.19555	-0.10648
-0.19689	-0.1065
-0.1981	-0.10612
-0.19944	-0.10622
-0.20066	-0.10588
-0.20194	-0.10591
-0.20327	-0.10611
-0.20454	-0.10609
-0.20588	-0.10636
-0.20702	-0.10585
-0.20838	-0.10638
-0.20968	-0.10605
-0.21089	-0.1061
-0.21223	-0.1061
-0.21346	-0.10578
-0.21478	-0.10584
-0.21611	-0.10594
-0.21727	-0.10547
-0.21855	-0.10555
-0.21979	-0.10529
-0.22114	-0.10543
-0.22245	-0.10553
-0.22377	-0.10563
-0.22506	-0.10566
-0.22638	-0.10587
-0.22759	-0.10589
-0.22884	-0.10591
-0.23019	-0.10598
-0.23131	-0.10561
-0.23267	-0.10575
-0.23401	-0.10581
-0.23527	-0.10593
-0.23648	-0.10558
-0.23773	-0.10561
-0.23911	-0.10563
-0.24039	-0.1057
-0.24162	-0.10522
-0.24288	-0.10534
-0.24418	-0.10509
-0.24548	-0.1053
-0.24681	-0.10533
-0.24804	-0.1055
-0.24935	-0.1056
-0.25065	-0.10568
-0.25189	-0.10577
-0.25319	-0.10577
-0.25449	-0.10587
-0.25566	-0.10548
-0.25694	-0.10554
-0.25837	-0.10562
-0.25966	-0.10563
-0.2608	-0.10539
-0.26212	-0.10545
-0.26344	-0.10553
-0.26474	-0.10555
-0.26603	-0.10555
-0.26717	-0.10518
-0.26848	-0.10535
-0.26974	-0.10503
-0.27103	-0.10514
-0.27235	-0.10528
-0.27366	-0.10541
-0.27495	-0.10547
-0.27622	-0.10552
-0.27753	-0.10568
-0.2788	-0.1056
-0.28009	-0.10578
-0.28129	-0.10542
-0.28254	-0.10542
-0.28391	-0.10555
-0.28511	-0.10516
-0.28643	-0.10527
-0.28778	-0.1054
-0.28905	-0.10546
-0.29029	-0.10553
-0.29161	-0.10559
-0.29284	-0.10524
-0.29408	-0.10532
-0.29546	-0.10548
-0.29668	-0.10515
-0.29801	-0.10557
-0.29926	-0.10529
-0.3005	-0.10537
-0.30185	-0.1055
-0.30316	-0.10566
-0.3044	-0.10565
-0.30569	-0.10573
-0.30684	-0.10543
-0.3081	-0.10539
-0.30947	-0.10556
-0.31068	-0.10523
-0.31204	-0.10587
-0.31337	-0.10557
-0.31462	-0.10597
-0.31589	-0.10563
-0.31711	-0.10575
-0.31847	-0.10572
-0.31975	-0.10588
-0.32096	-0.10547
-0.32234	-0.10602
-0.3236	-0.10568
-0.3248	-0.10574
-0.32613	-0.10577
-0.32745	-0.10584
-0.3287	-0.10551
-0.32994	-0.10554
-0.33127	-0.10555
-0.3325	-0.10539
-0.33378	-0.10541
-0.33506	-0.10561
-0.33644	-0.10568
-0.33766	-0.10575
-0.33897	-0.10584
-0.34027	-0.10583
-0.34151	-0.10589
-0.34274	-0.10552
-0.34401	-0.10576
-0.34528	-0.10537
-0.34659	-0.10585
-0.34788	-0.10547
-0.34908	-0.10571
-0.35042	-0.10578
-0.35171	-0.1059
-0.35301	-0.10604
-0.3543	-0.10615
-0.35557	-0.10623
-0.35682	-0.1063
-0.35816	-0.10637
-0.35944	-0.10649
-0.36074	-0.10663
-0.36201	-0.10669
-0.36328	-0.10672
-0.36448	-0.10639
-0.36575	-0.1063
-0.36712	-0.10662
-0.36832	-0.10624
-0.36965	-0.10681
-0.3709	-0.10634
-0.3722	-0.10691
-0.37358	-0.10668
-0.37475	-0.10673
-0.37609	-0.10685
-0.37738	-0.10699
-0.3786	-0.10698
-0.37992	-0.10713
-0.38114	-0.10682
-0.38241	-0.10686
-0.38374	-0.10701
-0.38498	-0.10711
-0.3863	-0.10725
-0.38756	-0.10731
-0.38888	-0.10737
-0.39012	-0.10745
-0.39143	-0.10755
-0.39262	-0.10717
-0.39389	-0.1073
-0.39521	-0.10732
-0.39654	-0.10744
-0.39774	-0.10716
-0.39906	-0.10725
-0.40036	-0.10735
-0.40166	-0.10766
-0.40293	-0.10756
-0.40418	-0.10763
-0.40548	-0.10775
-0.40678	-0.10783
-0.40806	-0.1079
-0.40936	-0.10794
-0.41063	-0.10806
-0.41184	-0.1077
-0.41309	-0.10787
-0.41449	-0.10792
-0.41576	-0.10798
-0.41706	-0.10816
-0.41822	-0.10792
-0.4196	-0.10844
-0.42086	-0.10802
-0.42216	-0.10863
-0.42336	-0.10822
-0.42471	-0.1088
-0.42596	-0.10852
-0.42717	-0.10859
-0.42847	-0.10873
-0.42978	-0.10878
-0.4311	-0.1089
-0.43239	-0.10888
-0.43365	-0.10901
-0.43487	-0.1087
-0.43614	-0.10884
-0.43749	-0.10898
-0.43878	-0.1091
-0.44001	-0.10924
-0.44134	-0.10935
-0.4426	-0.10946
-0.44386	-0.10951
-0.44511	-0.10958
-0.44641	-0.10972
-0.44766	-0.10972
-0.44905	-0.10991
-0.45031	-0.11003
-0.45153	-0.11006
-0.45285	-0.11019
-0.45417	-0.1103
-0.45542	-0.11032
-0.4567	-0.1105
-0.45793	-0.11021
-0.45923	-0.1103
-0.46053	-0.11036
-0.46176	-0.11046
-0.46312	-0.11067
-0.46436	-0.11074
-0.46563	-0.11081
-0.46688	-0.11095
-0.46822	-0.11111
-0.46947	-0.11117
-0.47074	-0.11124
-0.47208	-0.11122
-0.47335	-0.1113
-0.47455	-0.11111
-0.47582	-0.11124
-0.47715	-0.11137
-0.47845	-0.11147
-0.47975	-0.1116
-0.48102	-0.11188
-0.48224	-0.11185
-0.48353	-0.11201
-0.48483	-0.11215
-0.48609	-0.11225
-0.4874	-0.11248
-0.48865	-0.11248
-0.48997	-0.11267
-0.49128	-0.11278
-0.49253	-0.11281
-0.49381	-0.11296
-0.49506	-0.11308
-0.49637	-0.11319
-0.49766	-0.11325
-0.49894	-0.11337
-0.50023	-0.11344
-0.50149	-0.1136
-0.50277	-0.11371
-0.50405	-0.11382
-0.50535	-0.11388
-0.50663	-0.11402
-0.50789	-0.11419
-0.50921	-0.11431
-0.51041	-0.11429
-0.51174	-0.11445
-0.51305	-0.11468
-0.51434	-0.11466
-0.51556	-0.11475
-0.5169	-0.11488
-0.51817	-0.11502
-0.51939	-0.11508
-0.52069	-0.11524
-0.52198	-0.11527
-0.52322	-0.1154
-0.52456	-0.11549
-0.52585	-0.11576
-0.52712	-0.11578
-0.52837	-0.11583
-0.52967	-0.11604
-0.53101	-0.11606
-0.53231	-0.11621
-0.53353	-0.11635
-0.53479	-0.11646
-0.53608	-0.11648
-0.53731	-0.11657
-0.53854	-0.11631
-0.53984	-0.11634
-0.54118	-0.11655
-0.54243	-0.11671
-0.54369	-0.11676
-0.54497	-0.11695
-0.54627	-0.11721
-0.54754	-0.11726
-0.54881	-0.11754
-0.5501	-0.1177
-0.55135	-0.1178
-0.55264	-0.11799
-0.55391	-0.11806
-0.55522	-0.11829
-0.55646	-0.11841
-0.55783	-0.11901
-0.5591	-0.1191
-0.5603	-0.11922
-0.56165	-0.11925
-0.56288	-0.11954
-0.56415	-0.11966
-0.56552	-0.12018
-0.56677	-0.1203
-0.568	-0.1204
-0.56932	-0.12047
-0.57057	-0.12064
-0.5719	-0.12067
-0.57313	-0.12081
-0.57443	-0.12093
-0.57573	-0.12109
-0.57695	-0.12126
-0.57824	-0.1213
-0.57949	-0.12135
-0.5808	-0.1217
-0.58208	-0.12175
-0.58335	-0.12193
-0.58464	-0.12205
-0.58588	-0.12217
-0.5872	-0.12226
-0.58846	-0.1225
-0.58976	-0.12269
-0.59111	-0.12323
-0.59237	-0.12339
-0.59362	-0.12346
-0.59492	-0.12398
-0.59615	-0.12374
-0.59747	-0.12422
-0.59877	-0.12427
-0.60003	-0.1244
-0.60133	-0.12451
-0.60259	-0.12469
-0.60387	-0.12475
-0.60513	-0.12482
-0.60648	-0.12498
-0.60776	-0.12506
-0.609	-0.12526
-0.61029	-0.12535
-0.61153	-0.12551
-0.61284	-0.12566
-0.61411	-0.1258
-0.61535	-0.12602
-0.61661	-0.12602
-0.61791	-0.12626
-0.61914	-0.12638
-0.6205	-0.12698
-0.62175	-0.12673
-0.62297	-0.12725
-0.62438	-0.12733
-0.62557	-0.12752
-0.62689	-0.12768
-0.62812	-0.12775
-0.62951	-0.12834
-0.63071	-0.12803
-0.632	-0.12877
-0.63332	-0.12885
-0.63462	-0.12931
-0.63596	-0.12958
-0.63714	-0.12962
-0.63836	-0.12971
-0.63968	-0.12984
-0.64098	-0.1299
-0.64222	-0.13003
-0.64354	-0.13019
-0.64479	-0.13036
-0.64607	-0.13047
-0.64737	-0.13075
-0.64867	-0.13083
-0.65001	-0.13137
-0.65126	-0.13155
-0.65247	-0.13171
-0.65374	-0.13178
-0.65503	-0.132
-0.6563	-0.13223
-0.65768	-0.1327
-0.65896	-0.13293
-0.66018	-0.1331
-0.66139	-0.13317
-0.66278	-0.13373
-0.66407	-0.13391
-0.66526	-0.13403
-0.66652	-0.13417
-0.6678	-0.1342
-0.66911	-0.13433
-0.67034	-0.13461
-0.67165	-0.13477
-0.673	-0.13531
-0.6743	-0.1355
-0.67549	-0.13567
-0.67672	-0.13579
-0.67809	-0.13637
-0.67944	-0.13652
-0.68061	-0.13665
-0.68189	-0.13689
-0.6832	-0.13702
-0.68449	-0.13751
-0.68585	-0.13756
-0.68702	-0.13782
-0.6883	-0.13799
-0.68961	-0.13822
-0.69094	-0.13869
-0.69219	-0.13886
-0.69342	-0.13899
-0.69469	-0.13926
-0.69591	-0.13937
-0.69726	-0.13992
-0.69859	-0.14011
-0.69984	-0.1403
-0.70116	-0.14093
-0.70244	-0.14109
-0.70373	-0.14166
-0.70507	-0.14174
-0.70626	-0.14184
-0.70752	-0.14197
-0.70877	-0.14213
-0.7101	-0.14228
-0.71137	-0.14246
-0.7126	-0.14266
-0.71402	-0.14319
-0.71524	-0.14341
-0.71645	-0.1436
-0.71781	-0.14407
-0.71912	-0.14433
-0.72031	-0.14448
-0.72166	-0.14513
-0.72296	-0.14519
-0.72423	-0.14574
-0.72543	-0.14554
-0.72668	-0.14605
-0.72801	-0.14627
-0.72927	-0.14648
-0.73049	-0.14666
-0.7319	-0.14725
-0.73321	-0.14751
-0.73445	-0.148
-0.73568	-0.14821
-0.73694	-0.14845
-0.73832	-0.14914
-0.73958	-0.14941
-0.74079	-0.14989
-0.74213	-0.15013
-0.74339	-0.15065
-0.74467	-0.15086
-0.74595	-0.15143
-0.74726	-0.15177
-0.74845	-0.15181
-0.74978	-0.15245
-0.75105	-0.15274
-0.75239	-0.1532
-0.75362	-0.15342
-0.75487	-0.15361
-0.75621	-0.1542
-0.75755	-0.15437
-0.75878	-0.155
-0.76013	-0.15523
-0.76126	-0.15538
-0.7626	-0.1561
-0.76394	-0.15632
-0.76519	-0.15686
-0.76643	-0.15703
-0.76774	-0.15761
-0.76902	-0.1578
-0.77026	-0.15842
-0.77152	-0.15863
-0.77281	-0.15916
-0.77411	-0.15936
-0.77533	-0.15949
-0.77669	-0.16024
-0.77799	-0.16046
-0.77931	-0.16106
-0.78056	-0.16121
-0.78181	-0.1619
-0.78306	-0.16203
-0.78439	-0.1627
-0.7856	-0.16278
-0.78695	-0.16352
-0.78825	-0.16377
-0.78951	-0.16428
-0.79073	-0.16455
-0.79199	-0.16467
-0.7933	-0.16527
-0.79461	-0.16564
-0.7959	-0.16613
-0.79719	-0.16645
-0.7985	-0.16708
-0.79972	-0.16731
-0.79862	-0.15698
-0.79739	-0.14689
-0.79631	-0.13018
-0.79494	-0.11442
-0.79372	-0.09533
-0.79238	-0.07787
-0.79116	-0.05971
-0.78986	-0.04395
-0.78858	-0.02901
-0.7872	-0.01624
-0.78595	-0.00529
-0.78468	0.00342
-0.78334	0.01036
-0.78196	0.01564
-0.78074	0.01909
-0.77936	0.02157
-0.77812	0.02251
-0.77687	0.02297
-0.77549	0.0229
-0.77424	0.02207
-0.77299	0.0215
-0.77167	0.02025
-0.77047	0.0197
-0.76906	0.01909
-0.7678	0.01902
-0.76653	0.01903
-0.76527	0.0192
-0.76396	0.01991
-0.76266	0.02059
-0.76145	0.02173
-0.76019	0.02285
-0.75891	0.02434
-0.75751	0.02593
-0.75636	0.02723
-0.75509	0.02866
-0.75384	0.02978
-0.75247	0.03167
-0.75125	0.03249
-0.74999	0.03394
-0.74858	0.03514
-0.74735	0.03622
-0.74606	0.03721
-0.74482	0.03782
-0.74349	0.03885
-0.74218	0.03948
-0.74103	0.0399
-0.73965	0.04058
-0.73845	0.04076
-0.73716	0.04135
-0.73581	0.04192
-0.73457	0.04223
-0.7333	0.04273
-0.73203	0.04296
-0.73071	0.04357
-0.72945	0.04388
-0.72817	0.04441
-0.7269	0.04461
-0.72558	0.04529
-0.72432	0.04545
-0.72302	0.04615
-0.72179	0.04628
-0.72053	0.04695
-0.71921	0.04715
-0.71792	0.04786
-0.71667	0.0479
-0.71537	0.04857
-0.71406	0.04869
-0.71281	0.04931
-0.71153	0.04949
-0.71027	0.05
-0.70892	0.05024
-0.70767	0.05071
-0.70636	0.05085
-0.70508	0.05137
-0.70377	0.05145
-0.70252	0.05163
-0.70128	0.05169
-0.70002	0.05191
-0.69867	0.05191
-0.69743	0.05213
-0.6962	0.0523
-0.69494	0.05253
-0.69351	0.05309
-0.69228	0.05327
-0.69106	0.05336
-0.6897	0.05393
-0.68842	0.05405
-0.68717	0.05419
-0.68591	0.0542
-0.68467	0.05437
-0.68338	0.05456
-0.68208	0.05464
-0.68081	0.05479
-0.67959	0.05494
-0.67823	0.05512
-0.677	0.0553
-0.67561	0.05588
-0.67435	0.05591
-0.67317	0.05601
-0.67187	0.0562
-0.67051	0.05637
-0.66931	0.05639
-0.66795	0.05708
-0.66674	0.05675
-0.66542	0.05715
-0.66407	0.05731
-0.66289	0.05755
-0.6616	0.05763
-0.66031	0.05777
-0.65906	0.05782
-0.65778	0.05792
-0.65648	0.05802
-0.65519	0.05826
-0.65387	0.05826
-0.65263	0.05856
-0.65136	0.05862
-0.65009	0.05869
-0.64879	0.05877
-0.64752	0.05889
-0.64629	0.059
-0.64498	0.05918
-0.64371	0.05931
-0.64243	0.05948
-0.64114	0.05959
-0.6399	0.05977
-0.63862	0.05982
-0.63732	0.06039
-0.636	0.0601
-0.63477	0.06056
-0.63337	0.0607
-0.63217	0.06083
-0.63092	0.06091
-0.6296	0.06103
-0.62826	0.06112
-0.62708	0.06117
-0.62578	0.06127
-0.62445	0.06148
-0.62319	0.06151
-0.62189	0.06156
-0.62061	0.06164
-0.61935	0.06177
-0.61799	0.06191
-0.61676	0.06202
-0.6155	0.06205
-0.61422	0.06209
-0.6129	0.06219
-0.61162	0.06248
-0.6103	0.06248
-0.60905	0.06249
-0.60777	0.06256
-0.6066	0.06235
-0.60532	0.06248
-0.60398	0.0626
-0.6027	0.06278
-0.60144	0.06289
-0.60014	0.06297
-0.59893	0.06309
-0.59762	0.06321
-0.59625	0.06326
-0.59503	0.06333
-0.59375	0.06359
-0.59243	0.0637
-0.59122	0.06375
-0.58992	0.06389
-0.58863	0.064
-0.58736	0.064
-0.58612	0.06411
-0.58475	0.06431
-0.5835	0.06437
-0.5822	0.06443
-0.58093	0.06449
-0.57959	0.06468
-0.57831	0.06472
-0.57706	0.06472
-0.57571	0.06482
-0.57456	0.06445
-0.57329	0.06456
-0.57203	0.06437
-0.57077	0.06446
-0.5694	0.06465
-0.56815	0.06489
-0.56685	0.06495
-0.56563	0.06507
-0.56432	0.0653
-0.5631	0.06532
-0.56173	0.06554
-0.56051	0.0657
-0.55925	0.06568
-0.55796	0.06566
-0.55668	0.06585
-0.55533	0.06607
-0.55408	0.06612
-0.55282	0.06618
-0.55154	0.06632
-0.55026	0.06638
-0.54898	0.06647
-0.54774	0.06655
-0.54643	0.06664
-0.54508	0.0668
-0.54379	0.06681
-0.5426	0.06697
-0.54119	0.06701
-0.53996	0.06695
-0.53873	0.06719
-0.53747	0.06688
-0.53616	0.06733
-0.53479	0.06708
-0.53353	0.0675
-0.53231	0.0672
-0.53107	0.0673
-0.52974	0.06745
-0.52844	0.06759
-0.52724	0.06765
-0.52588	0.0678
-0.52464	0.06796
-0.52334	0.068
-0.52206	0.06811
-0.52077	0.06813
-0.51946	0.0682
-0.51819	0.06835
-0.51696	0.06805
-0.5157	0.06804
-0.51439	0.06817
-0.51307	0.0683
-0.51178	0.06829
-0.51051	0.06853
-0.50933	0.06816
-0.50797	0.06875
-0.50661	0.0685
-0.50545	0.06897
-0.50415	0.0687
-0.50284	0.06908
-0.50153	0.06879
-0.50032	0.06886
-0.49895	0.06892
-0.49767	0.06902
-0.49642	0.06914
-0.49512	0.06915
-0.49387	0.06917
-0.49263	0.06891
-0.49137	0.06906
-0.49001	0.06908
-0.48872	0.06925
-0.48754	0.06899
-0.48619	0.06952
-0.48495	0.06923
-0.48363	0.06979
-0.48238	0.06936
-0.48107	0.0699
-0.4798	0.06963
-0.47862	0.06965
-0.47724	0.06978
-0.47594	0.06976
-0.47469	0.06983
-0.47347	0.06954
-0.47216	0.06964
-0.47082	0.06977
-0.46955	0.06993
-0.46829	0.06997
-0.467	0.07004
-0.4657	0.07024
-0.46447	0.07029
-0.46316	0.07032
-0.46181	0.07044
-0.46064	0.07007
-0.45937	0.07024
-0.45806	0.07032
-0.45672	0.07048
-0.45549	0.07056
-0.4542	0.07068
-0.45289	0.07084
-0.45167	0.07078
-0.45036	0.07092
-0.44913	0.07065
-0.44782	0.07105
-0.4466	0.07073
-0.44536	0.07081
-0.44398	0.07096
-0.4427	0.07103
-0.44143	0.07107
-0.4401	0.0712
-0.43889	0.07087
-0.43766	0.07095
-0.43628	0.07119
-0.43498	0.07126
-0.4337	0.07126
-0.43246	0.07144
-0.43109	0.07158
-0.42989	0.07162
-0.42859	0.07171
-0.42728	0.07182
-0.42606	0.07173
-0.42476	0.07184
-0.42356	0.07148
-0.4222	0.07161
-0.42099	0.07138
-0.41969	0.07152
-0.41838	0.07157
-0.41703	0.07172
-0.41578	0.07191
-0.41451	0.072
-0.41325	0.07205
-0.41202	0.07211
-0.4107	0.07217
-0.40941	0.07224
-0.40813	0.07235
-0.40694	0.07202
-0.4057	0.07214
-0.4043	0.0722
-0.40298	0.07235
-0.40173	0.0724
-0.40038	0.07252
-0.39918	0.07264
-0.3979	0.0727
-0.39659	0.07273
-0.39528	0.0728
-0.39409	0.07242
-0.39278	0.07256
-0.39152	0.07221
-0.39016	0.07282
-0.38888	0.07245
-0.38762	0.07298
-0.3864	0.07263
-0.38513	0.0727
-0.38379	0.07281
-0.38247	0.07295
-0.38127	0.07308
-0.37994	0.07323
-0.37868	0.07311
-0.37736	0.07329
-0.37616	0.07289
-0.3749	0.07303
-0.37356	0.07303
-0.37226	0.07322
-0.37106	0.07278
-0.3698	0.07286
-0.36844	0.07301
-0.36726	0.0727
-0.36589	0.07314
-0.36458	0.07293
-0.36343	0.07306
-0.36205	0.07307
-0.3608	0.07325
-0.35948	0.07335
-0.35818	0.07353
-0.35693	0.0736
-0.35562	0.07373
-0.35432	0.07379
-0.3531	0.07384
-0.35176	0.074
-0.35052	0.07397
-0.34924	0.07407
-0.34801	0.07383
-0.34676	0.07382
-0.34542	0.07393
-0.34407	0.07388
-0.34287	0.07402
-0.34162	0.07372
-0.34035	0.0739
-0.33898	0.07399
-0.33773	0.07411
-0.33644	0.0742
-0.33522	0.07429
-0.33394	0.07433
-0.33262	0.07448
-0.33136	0.07459
-0.33006	0.07467
-0.32878	0.07482
-0.32743	0.07479
-0.32619	0.07484
-0.32498	0.07454
-0.32373	0.07459
-0.32234	0.07471
-0.32116	0.07441
-0.31989	0.0746
-0.31854	0.07471
-0.31727	0.07484
-0.31604	0.07492
-0.31474	0.07504
-0.3134	0.07518
-0.31212	0.07531
-0.31086	0.07536
-0.30964	0.07539
-0.30832	0.07558
-0.30698	0.07558
-0.30572	0.07562
-0.30444	0.07571
-0.30322	0.07535
-0.30191	0.07539
-0.3006	0.07555
-0.2994	0.07529
-0.29805	0.07576
-0.29677	0.07548
-0.29564	0.07542
-0.29422	0.07564
-0.29296	0.07571
-0.29165	0.0759
-0.29039	0.07592
-0.28911	0.07601
-0.28781	0.07618
-0.28654	0.07616
-0.28522	0.07619
-0.28397	0.07586
-0.28272	0.07594
-0.2815	0.07569
-0.28021	0.07577
-0.27888	0.0759
-0.27757	0.076
-0.27628	0.07612
-0.27503	0.07629
-0.27372	0.07653
-0.27242	0.07651
-0.27124	0.07648
-0.26991	0.07665
-0.26861	0.07669
-0.26733	0.07682
-0.26602	0.07683
-0.26477	0.07679
-0.26359	0.07655
-0.26227	0.07659
-0.2609	0.0768
-0.25974	0.07644
-0.25839	0.07692
-0.25709	0.07671
-0.25588	0.07674
-0.2546	0.07686
-0.25331	0.07699
-0.25197	0.07706
-0.2507	0.07727
-0.24942	0.07736
-0.24815	0.07738
-0.24681	0.07749
-0.24556	0.0776
-0.24424	0.0776
-0.24298	0.0777
-0.24179	0.07739
-0.24051	0.0774
-0.23917	0.07759
-0.238	0.07711
-0.2366	0.07777
-0.23535	0.0775
-0.23397	0.07799
-0.23281	0.07762
-0.23168	0.07764
-0.2302	0.07786
-0.22903	0.07745
-0.22765	0.07801
-0.22637	0.07776
-0.22507	0.07832
-0.22383	0.07798
-0.22253	0.0785
-0.22123	0.07803
-0.21995	0.07848
-0.21868	0.07828
-0.21743	0.07838
-0.2161	0.07842
-0.21485	0.07847
-0.21364	0.0782
-0.21238	0.07831
-0.21105	0.0784
-0.20974	0.0786
-0.20847	0.07853
-0.20716	0.07869
-0.20587	0.07881
-0.20463	0.07892
-0.20332	0.07892
-0.20207	0.07908
-0.20081	0.07868
-0.19955	0.07877
-0.19816	0.07887
-0.19688	0.07901
-0.19558	0.07906
-0.19435	0.07916
-0.19316	0.07878
-0.19187	0.0789
-0.19052	0.07895
-0.18921	0.07901
-0.18811	0.07872
-0.18677	0.07886
-0.18537	0.07905
-0.18413	0.07918
-0.18282	0.07921
-0.18159	0.07937
-0.1803	0.0794
-0.17904	0.07953
-0.17773	0.07958
-0.17645	0.07973
-0.17516	0.07976
-0.17388	0.07974
-0.17264	0.07989
-0.17136	0.07953
-0.17009	0.07959
-0.16874	0.07978
-0.16752	0.07938
-0.1662	0.07992
-0.16494	0.07955
-0.16374	0.07968
-0.16236	0.0798
-0.16113	0.07989
-0.15979	0.07999
-0.15855	0.08013
-0.15723	0.08011
-0.156	0.08021
-0.15477	0.07997
-0.15345	0.07998
-0.15215	0.08007
-0.15085	0.08019
-0.14952	0.0803
-0.14825	0.08033
-0.14699	0.08047
-0.14577	0.08017
-0.14452	0.08039
-0.14313	0.08039
-0.14189	0.08045
-0.14064	0.08054
-0.13935	0.08066
-0.13809	0.08075
-0.13676	0.08083
-0.13553	0.08098
-0.13432	0.08062
-0.13297	0.08108
-0.13168	0.08077
-0.13045	0.08081
-0.12911	0.08104
-0.12789	0.08069
-0.12653	0.08124
-0.12523	0.08092
-0.124	0.08146
-0.12269	0.0812
-0.12141	0.08166
-0.12013	0.08145
-0.11882	0.08195
-0.11762	0.08161
-0.11629	0.08218
-0.11508	0.08187
-0.11373	0.08219
-0.11246	0.08187
-0.11121	0.08208
-0.10985	0.08213
-0.10863	0.08232
-0.10726	0.08249
-0.10604	0.08257
-0.10473	0.08258
-0.10347	0.0828
-0.10218	0.08286
-0.10097	0.08295
-0.09967	0.08305
-0.09837	0.08317
-0.09708	0.08333
-0.0958	0.08343
-0.09455	0.08353
-0.09324	0.08359
-0.09191	0.08366
-0.09076	0.08337
-0.08947	0.08336
-0.08812	0.08355
-0.08688	0.08373
-0.08557	0.0838
-0.08429	0.08398
-0.083	0.08412
-0.08171	0.08418
-0.08045	0.08432
-0.07922	0.08446
-0.07796	0.08466
-0.07664	0.08474
-0.07533	0.08477
-0.07412	0.08496
-0.07278	0.08503
-0.07154	0.08524
-0.07019	0.0854
-0.06897	0.08555
-0.06769	0.08555
-0.06637	0.08575
-0.06515	0.08578
-0.06388	0.08594
-0.06256	0.08612
-0.06127	0.08628
-0.06004	0.08659
-0.05874	0.08656
-0.05755	0.08674
-0.05625	0.08683
-0.05492	0.08696
-0.05364	0.08715
-0.05236	0.08735
-0.05108	0.08744
-0.04971	0.088
-0.04844	0.08802
-0.0472	0.08818
-0.04593	0.08817
-0.04469	0.08832
-0.04334	0.08855
-0.04207	0.08851
-0.04083	0.08866
-0.03952	0.08881
-0.03824	0.08893
-0.03693	0.08907
-0.0357	0.08914
-0.03441	0.08941
-0.03308	0.08951
-0.03187	0.08956
-0.03058	0.08969
-0.02928	0.08974
-0.02801	0.09004
-0.02672	0.0901
-0.02551	0.0902
-0.02421	0.0902
-0.02291	0.09039
-0.02168	0.09061
-0.02039	0.09075
-0.01909	0.09085
-0.01784	0.09099
-0.01652	0.09104
-0.01523	0.09118
-0.01393	0.09131
-0.01267	0.09141
-0.01144	0.09151
-0.01014	0.09161
-0.00884	0.09186
-0.00756	0.09182
-0.0062	0.0924
-0.00501	0.09207
-0.00371	0.09257
-0.00242	0.09227
-0.00112	0.09279
0.000107433	0.09248
0.00143	0.09299
0.00266	0.09266
0.00406	0.09323
0.00526	0.09282
0.00662	0.09342
0.00791	0.09322
0.00914	0.09357
0.01038	0.09336
0.01171	0.09387
0.01294	0.0935
0.01418	0.09396
0.01552	0.09371
0.01688	0.09421
0.01808	0.09381
0.01937	0.09436
0.02061	0.09397
0.02188	0.0941
0.0232	0.09418
0.02452	0.09432
0.0258	0.09445
0.02704	0.09454
0.02829	0.09476
0.02962	0.09481
0.03089	0.0949
0.0322	0.09499
0.03349	0.09502
0.03476	0.09509
0.03596	0.09482
0.03721	0.09499
0.03852	0.09509
0.03982	0.09511
0.04109	0.09529
0.04246	0.09538
0.04369	0.09551
0.04497	0.09557
0.04623	0.09581
0.04758	0.0959
0.04879	0.09595
0.05008	0.09603
0.05141	0.09615
0.05269	0.09627
0.05398	0.09639
0.0552	0.09641
0.05655	0.09645
0.05771	0.09612
0.059	0.09622
0.06031	0.09634
0.06162	0.09642
0.06286	0.09656
0.06421	0.0967
0.06544	0.09671
0.06679	0.097
0.06794	0.09659
0.06928	0.09712
0.07054	0.09684
0.07185	0.09736
0.07311	0.09706
0.07443	0.09764
0.07567	0.09739
0.077	0.09784
0.07823	0.09754
0.07955	0.09806
0.08078	0.09772
0.08211	0.0982
0.08341	0.09798
0.08462	0.09798
0.08598	0.09825
0.0872	0.09823
0.08851	0.09848
0.0898	0.09854
0.09104	0.09864
0.09236	0.09883
0.09357	0.09885
0.09487	0.09894
0.09619	0.09914
0.09745	0.09918
0.09873	0.09916
0.10002	0.09934
0.10125	0.09902
0.10258	0.09957
0.10384	0.0993
0.10515	0.09984
0.1064	0.09957
0.10769	0.10005
0.10896	0.09979
0.11024	0.1003
0.11153	0.10006
0.11283	0.10054
0.1141	0.1003
0.11537	0.10069
0.11665	0.10032
0.11795	0.10103
0.11923	0.10063
0.12055	0.10113
0.12182	0.10085
0.1231	0.10125
0.12437	0.10094
0.12556	0.10106
0.12692	0.10121
0.12823	0.10133
0.12946	0.1014
0.13078	0.10152
0.13204	0.10153
0.13332	0.10172
0.13447	0.10144
0.13588	0.10214
0.13711	0.10174
0.13837	0.10228
0.13968	0.10201
0.14099	0.10249
0.14222	0.10222
0.14355	0.10286
0.1448	0.1025
0.1461	0.10301
0.14735	0.10265
0.14865	0.1031
0.14993	0.10297
0.15123	0.10333
0.15249	0.1032
0.1538	0.10361
0.15501	0.10332
0.15635	0.10375
0.15762	0.10348
[truncated: 503 more rows]
