# Supplementary material for: Modulating the mechanism of electrocatalytic CO2 reduction by cobalt phthalocyanine through polymer coordination and encapsulation
Source: Nat Commun. 2019 Apr 11;10:1683. doi: 10.1038/s41467-019-09626-8 (PMC6459859; doi:10.1038/s41467-019-09626-8)
Supplement: Supplementary file 2 — Source Data [file 41467_2019_9626_MOESM2_ESM.zip › Supplementary Figure 12.xlsx]

## Sheet: SI Fig. 12a
scan rate ν/ V s-1	Cathodic peak area/ μA V	Anodic peak area/ μA V
0.2	-0.42278	0.21066
0.4	-0.80082	0.44986
0.8	-1.65951	0.86353
1.6	-3.22867	1.75132
3.2	-6.34617	3.4545
6.4	-11.1126	6.54375

## Sheet: SI Fig. 12b
log(scan rate ν/ V s-1)	log(|Cathodic peak area|/ μA V)	log(|Anodic peak area|/ μA V)
-0.69897	-0.37389	-0.67642
-0.39794	-0.09646	-0.34692
-0.09691	0.21998	-0.06372
0.20412	0.50902	0.24337
0.50515	0.80251	0.53839
0.80618	1.04581	0.81583

## Sheet: SI Fig. 12c
scan rate1/2 ν1/2/ V1/2 s-1/2	Cathodic peak area/ μA V	Anodic peak area/ μA V
0.44721	-0.42278	0.21066
0.63246	-0.80082	0.44986
0.89443	-1.65951	0.86353
1.26491	-3.22867	1.75132
1.78885	-6.34617	3.4545
2.52982	-11.1126	6.54375

## Sheet: SI Fig. 12d
log(scan rate1/2 ν1/2/ V1/2 s-1/2)	log(|Cathodic peak area|/ μA V)	log(|Anodic peak area|/ μA V)
-0.34949	-0.37389	-0.67642
-0.19897	-0.09646	-0.34692
-0.04846	0.21998	-0.06372
0.10206	0.50902	0.24337
0.25257	0.80251	0.53839
0.40309	1.04581	0.81583
