# Supplementary material for: Modulating the mechanism of electrocatalytic CO2 reduction by cobalt phthalocyanine through polymer coordination and encapsulation
Source: Nat Commun. 2019 Apr 11;10:1683. doi: 10.1038/s41467-019-09626-8 (PMC6459859; doi:10.1038/s41467-019-09626-8)
Supplement: Supplementary file 2 — Source Data [file 41467_2019_9626_MOESM2_ESM.zip › Supplementary Figure 13.xlsx]

## Sheet: 0.2 V s-1
E /V vs. SCE	i / mA
0.80005	0.0057
0.79995	0.00477
0.79981	0.0041
0.79963	0.004
0.79954	0.00428
0.79946	0.00438
0.79934	0.00449
0.79917	0.00451
0.79904	0.00454
0.79897	0.00415
0.79885	0.00425
0.79873	0.00432
0.79865	0.00438
0.79846	0.00394
0.79837	0.00378
0.79823	0.00394
0.79809	0.00401
0.798	0.00406
0.79788	0.00415
0.79777	0.00409
0.79761	0.00414
0.79751	0.00372
0.7974	0.00344
0.7973	0.00374
0.79711	0.00378
0.79701	0.00386
0.79692	0.00392
0.7968	0.0039
0.79668	0.00388
0.79654	0.0035
0.79646	0.00365
0.79628	0.00375
0.79619	0.00371
0.79604	0.00343
0.79592	0.00352
0.79582	0.00362
0.79569	0.00376
0.79559	0.00367
0.79543	0.00335
0.79536	0.00311
0.79528	0.00331
0.79512	0.00349
0.79501	0.00353
0.79488	0.00354
0.79478	0.00358
0.7947	0.00356
0.79452	0.00325
0.79441	0.00334
0.7943	0.0034
0.79417	0.00338
0.79406	0.00301
0.79396	0.0028
0.79379	0.00309
0.79368	0.00321
0.79358	0.00323
0.79341	0.00324
0.79331	0.00328
0.79322	0.00333
0.79311	0.00329
0.79295	0.00292
0.79281	0.00297
0.79274	0.00315
0.7926	0.00319
0.79247	0.00282
0.79232	0.00303
0.79228	0.00312
0.79214	0.00312
0.79199	0.00316
0.79188	0.00281
0.79173	0.00303
0.79163	0.00306
0.79156	0.0031
0.79142	0.00313
0.79131	0.00272
0.79117	0.00257
0.79108	0.00277
0.7909	0.00281
0.79082	0.00287
0.79068	0.00293
0.79054	0.00296
0.7904	0.00298
0.79035	0.00296
0.79026	0.0026
0.79009	0.00233
0.78995	0.0026
0.78983	0.00266
0.7897	0.00279
0.78963	0.00288
0.78948	0.00277
0.78936	0.00245
0.78924	0.00265
0.78913	0.00269
0.78903	0.00276
0.78882	0.00281
0.78878	0.00275
0.78862	0.00244
0.78851	0.00259
0.78838	0.00268
0.78831	0.00231
0.78813	0.00249
0.78803	0.00253
0.78796	0.00263
0.78785	0.00269
0.78767	0.00268
0.78753	0.00227
0.78742	0.00202
0.78731	0.00225
0.78719	0.00242
0.7871	0.00252
0.78699	0.00252
0.78683	0.00254
0.78672	0.0025
0.78661	0.00217
0.78648	0.00233
0.78636	0.00238
0.78623	0.00249
0.78614	0.00247
0.78602	0.00211
0.78587	0.00227
0.78578	0.00245
0.7856	0.00245
0.78551	0.00241
0.78538	0.00212
0.78529	0.00227
0.78517	0.00231
0.78507	0.0021
0.78494	0.00215
0.7848	0.00227
0.78469	0.00231
0.78457	0.00236
0.78443	0.00238
0.78431	0.00202
0.78422	0.00209
0.78407	0.00218
0.78395	0.00221
0.78385	0.0019
0.78373	0.00208
0.78356	0.00208
0.78349	0.0022
0.78334	0.00216
0.78324	0.00188
0.78314	0.00201
0.78304	0.0021
0.78295	0.00214
0.78279	0.0018
0.78265	0.00191
0.78252	0.00203
0.78238	0.00215
0.78231	0.00218
0.78216	0.0018
0.78204	0.00188
0.78194	0.00204
0.78182	0.00208
0.78169	0.00214
0.78156	0.00212
0.78144	0.00175
0.78132	0.00151
0.78117	0.00181
0.78108	0.00187
0.78092	0.00195
0.78081	0.00195
0.78073	0.00202
0.7806	0.00202
0.7805	0.00164
0.78035	0.00143
0.78024	0.00163
0.78013	0.00174
0.78	0.00181
0.77987	0.00192
0.77975	0.00193
0.77965	0.00198
0.77952	0.00189
0.77937	0.00194
0.77926	0.00161
0.77914	0.00143
0.77903	0.00167
0.7789	0.00171
0.7788	0.0018
0.7787	0.00179
0.77851	0.00187
0.77844	0.00188
0.77832	0.00192
0.77822	0.00152
0.77806	0.00168
0.77795	0.00172
0.77785	0.0019
0.77769	0.0018
0.77761	0.00151
0.7775	0.00155
0.7774	0.00124
0.77722	0.0015
0.77714	0.00163
0.77699	0.00165
0.77691	0.00173
0.77678	0.00167
0.77667	0.00134
0.77652	0.00146
0.7764	0.00159
0.77626	0.00164
0.77616	0.00158
0.77605	0.00127
0.77589	0.00148
0.77581	0.00162
0.77567	0.00166
0.77558	0.00169
0.77545	0.00131
0.77534	0.00146
0.77522	0.00149
0.77508	0.00168
0.77495	0.00166
0.7748	0.00125
0.7747	0.00105
0.77458	0.00126
0.77449	0.00149
0.77437	0.00153
0.77428	0.00151
0.77412	0.00152
0.77401	0.0015
0.77387	0.00152
0.77374	0.00123
0.77364	0.00137
0.77348	0.00143
0.7734	0.00147
0.7733	0.00148
0.77314	0.00111
0.77302	0.00129
0.77295	0.00142
0.77282	0.00136
0.77266	0.00111
0.77258	0.00126
0.77243	0.00138
0.77229	0.00146
0.77221	0.00142
0.77205	0.00107
0.77192	0.00128
0.77181	0.00135
0.77169	0.00145
0.77153	0.00144
0.77148	0.00103
0.77136	0.000843449
0.77126	0.00105
0.7711	0.00124
0.77098	0.00128
0.77089	0.0013
0.77075	0.00127
0.77064	0.00131
0.77053	0.00135
0.7704	0.000963699
0.77029	0.00117
0.77018	0.00117
0.77002	0.00121
0.76994	0.000879004
0.76981	0.00106
0.76968	0.00122
0.76958	0.00123
0.76948	0.00124
0.76935	0.00127
0.76916	0.000912611
0.76906	0.00072125
0.76894	0.000962973
0.76886	0.00111
0.76876	0.00118
0.7686	0.0012
0.76849	0.00126
0.76835	0.00131
0.7682	0.00129
0.76809	0.00131
0.76795	0.000903707
0.76789	0.000735866
0.76775	0.000890085
0.76765	0.00103
0.76753	0.00113
0.76742	0.00109
0.76728	0.00117
0.76716	0.00116
0.76702	0.0012
0.76691	0.000817312
0.76677	0.000961482
0.76668	0.00104
0.76657	0.0011
0.76646	0.000793106
0.7663	0.000925564
0.76619	0.000941766
0.76613	0.00105
0.76589	0.00107
0.76588	0.000770771
0.76577	0.000937944
0.76561	0.000996866
0.7655	0.00106
0.76541	0.00105
0.76524	0.000692974
0.76512	0.000885041
0.76504	0.00105
0.76489	0.00102
0.76481	0.00102
0.76465	0.000656291
0.76458	0.000559751
0.76445	0.000708067
0.76428	0.000783629
0.76418	0.000875527
0.76406	0.000892225
0.76393	0.000912267
0.7638	0.000989357
0.7637	0.00104
0.76358	0.00095
0.76347	0.000632295
0.7633	0.000397564
0.7632	0.000654533
0.7631	0.000779751
0.76294	0.000860892
0.76283	0.000820388
0.76271	0.000939014
0.76256	0.000915362
0.7625	0.00104
0.76239	0.00106
0.76223	0.000596644
0.7621	0.000398825
0.76204	0.000620946
0.76192	0.000792093
0.76177	0.000917674
0.76166	0.000914024
0.76149	0.000929385
0.76143	0.000938537
0.7613	0.000937811
0.76119	0.000656922
0.76103	0.000731204
0.76091	0.000805219
0.76081	0.000798799
0.76067	0.000451461
0.76057	0.000625627
0.76045	0.000751608
0.76036	0.000801187
0.76022	0.00080176
0.7601	0.000364493
0.75999	0.000222634
0.75983	0.000469802
0.75969	0.000577767
0.75964	0.000746889
0.75944	0.000635084
0.75935	0.000772013
0.75926	0.000784546
0.75913	0.000816414
0.75895	0.000846467
0.75887	0.000471273
0.75874	0.000223952
0.75863	0.000464816
0.75852	0.000612616
0.75836	0.000716206
0.75825	0.000754302
0.75816	0.000738693
0.75802	0.000759021
0.7579	0.000753175
0.75781	0.000410919
0.75766	0.000575379
0.75757	0.000592823
0.75744	0.000647961
0.75733	0.000652317
0.7572	0.000340725
0.75705	0.00054504
0.75696	0.000598707
0.75682	0.000621194
0.75671	0.000244969
0.75659	0.000477215
0.75647	0.000552663
0.75638	0.000649776
0.75627	0.000698323
0.75611	0.000281899
0.756	0.000477521
0.75586	0.000575379
0.75573	0.000663494
0.75564	0.000682771
0.75549	0.000680956
0.75543	0.000314207
0.75531	0.000145066
0.75519	0.000348043
0.75506	0.000537054
0.75492	0.000506905
0.75484	0.000608737
0.75469	0.000615023
0.75456	0.000637338
0.75439	0.000665595
0.75427	0.000246764
0.75421	0.000421121
0.75409	0.00043782
0.75397	0.000134176
0.75384	0.000301196
0.7537	0.00046472
0.7536	0.000507001
0.75351	0.000525476
0.75336	0.000450429
0.75316	0.000173552
0.75311	0.000352265
0.753	0.00042456
0.75292	0.000421236
0.75275	0.000529583
0.75262	0.000145868
0.75252	0.00030603
0.75241	0.000478514
0.75223	0.000509637
0.75222	0.000556694
0.75205	0.000143423
0.7519	0.000322212
0.75183	0.000395119
0.75169	0.000529621
0.75156	0.000525991
0.7514	0.000170037
0.75129	0.000297719
0.75123	0.000455206
0.75108	0.000467452
0.75096	0.000500142
0.7508	0.000129495
0.75069	-0.000116756
0.75054	0.000148906
0.75051	0.000314302
0.75034	0.000381344
0.75022	0.000417033
0.75016	0.0004173
0.75002	0.000415638
0.74986	0.000470318
0.74974	0.000480673
0.74967	0.00017168
0.74952	0.000176724
0.74934	0.00035003
0.74927	0.000410823
0.74914	8.98318e-05
0.74899	0.000284765
0.74886	0.000341375
0.74876	0.000392444
0.74869	0.000407079
0.7485	5.24996e-05
0.74844	0.000250643
0.74837	0.00035836
0.74817	0.000375421
0.74804	0.000380732
0.74796	-4.58174e-05
0.74783	-8.70471e-05
0.74769	6.08487e-05
0.74758	0.000175596
0.74747	0.000205439
0.74737	0.000230907
0.74732	0.000295751
0.74711	0.000347412
0.747	0.000399035
0.74686	0.00033058
0.74672	-4.9008e-05
0.74664	-0.00027132
0.74652	2.18543e-05
0.74642	0.000129246
0.74628	0.000233486
0.74622	0.000203357
0.74601	0.000282167
0.74591	0.000294662
0.74578	0.000356048
0.74567	0.000425879
0.74556	2.22556e-05
0.74544	0.000121394
0.7453	-0.000149427
0.74519	3.13307e-05
0.74507	0.000234709
0.74494	0.000284689
0.74485	0.000309813
0.7447	0.000243746
0.74459	0.000281154
0.74448	4.64431e-05
0.74432	0.000111345
0.74425	0.000225175
0.74412	0.000238148
0.74402	0.000214724
0.74388	-0.000127016
0.74376	7.42226e-05
0.7436	0.000122865
0.74357	0.000233773
0.74335	0.00013066
0.74331	-0.000143714
0.74314	-0.00033517
0.74308	-0.000106993
0.74292	8.3355e-05
0.74275	8.18266e-05
0.74268	0.000161668
0.7426	0.000247987
0.74244	0.000285854
0.7423	0.000283867
0.74219	0.000226551
0.74204	-0.00016431
0.74198	-0.000356186
0.74184	-0.000109401
0.74169	5.96642e-05
0.74154	5.8728e-05
0.74147	0.000176705
0.74133	0.000159567
0.74121	0.000162605
0.74114	0.000241205
0.74101	0.000202573
0.74084	-0.00017776
0.74074	-0.000413274
0.74062	-0.000190637
0.74052	-3.64557e-05
0.74035	6.23198e-05
0.74028	7.90371e-05
0.74016	0.000133087
0.74002	4.97293e-05
0.73992	-0.000178925
0.73978	-0.000108006
0.73966	3.43303e-05
0.73956	8.13871e-05
0.73941	0.000133239
0.73935	0.000108498
0.73923	-0.000187466
0.73912	1.30658e-05
0.73897	8.20749e-05
0.73886	8.03363e-05
0.73872	-0.000211653
0.73859	-5.41665e-05
0.73845	-6.65107e-06
0.73834	0.000160064
0.73824	0.000119292
0.73809	-0.000256647
0.73802	-5.32303e-05
0.7379	5.0226e-05
0.73777	6.68669e-05
0.73766	0.000109797
0.73754	9.4761e-05
0.73739	-0.000310467
0.73726	-0.000532167
0.73716	-0.00025401
0.73703	-0.000133359
0.7369	-5.18738e-05
0.73678	3.47484e-06
0.73669	-4.79784e-06
0.73656	4.03485e-05
0.73645	5.73906e-05
0.7363	-0.000278943
0.73621	-0.000203304
0.73609	-6.73875e-05
0.73596	-2.78773e-05
0.73584	-0.000261442
0.73569	-0.000160259
0.73557	-5.76437e-05
0.73544	-5.10905e-05
0.73537	3.11778e-05
0.7352	8.1557e-06
0.73513	-0.000300838
0.73501	-0.000153649
0.73483	-8.96263e-05
0.73472	-8.3589e-05
0.73461	-0.000401658
0.73455	-0.000110566
0.73441	-0.000112266
0.73428	-8.82889e-05
0.73412	-5.41474e-05
0.73404	-0.000439792
0.73393	-0.000247209
0.7338	-0.000110394
0.73363	-5.046e-05
0.7336	-6.68334e-05
0.73344	-0.000419789
0.73334	-0.000232994
0.73317	-0.000121876
0.73308	-7.35395e-05
0.73295	-1.84392e-05
0.73279	-0.00050349
0.73272	-0.000590726
0.73262	-0.000376553
0.7325	-0.000168723
0.73241	-6.2592e-05
0.73228	-6.61074e-05
0.73214	-3.33033e-05
0.73199	-5.85799e-05
0.73188	1.14992e-05
0.73182	1.31613e-05
0.73162	-0.000376992
0.73153	-0.000203992
0.73145	-7.63289e-05
0.73127	-8.54422e-05
0.73118	-0.000331578
0.73107	-0.000253074
0.73093	-0.000150802
0.73082	-0.000183645
0.73067	-0.000196674
0.73054	-0.000491587
0.73045	-0.000303856
0.7303	-0.000252042
0.73021	-0.000124494
0.73013	-0.000170385
0.72994	-0.00049025
0.72984	-0.000311804
0.72974	-0.000218932
0.72963	-0.000132384
0.72948	-0.000212322
0.72938	-0.000514552
0.72925	-0.000376859
0.72916	-0.000193885
0.72904	-0.000131238
0.72888	-0.000120443
0.72879	-0.000485894
0.72867	-0.000281446
0.72851	-0.000266906
0.72839	-0.000115132
0.72833	-8.60154e-05
0.72818	-0.000473762
0.72804	-0.000367764
0.7279	-0.00025871
0.7278	-0.000106325
0.72773	-0.000159495
0.72759	-0.000496918
0.72743	-0.000391799
0.72729	-0.000295316
0.72721	-0.00026043
0.72709	-0.000556049
0.72696	-0.000383182
0.72682	-0.00031104
0.72673	-0.000252749
0.72667	-0.000162533
0.72653	-0.000207335
0.7264	-0.000539829
0.72625	-0.00035953
0.72617	-0.000292087
0.72601	-0.000270498
0.72592	-0.000576034
0.72578	-0.00029715
0.72563	-0.000287349
0.72554	-0.000222066
0.72542	-0.000191783
0.7253	-0.000158081
0.7252	-0.000552056
0.72509	-0.000678611
0.72495	-0.000491797
0.72488	-0.000315969
0.7247	-0.000344857
0.7246	-0.000231045
0.72446	-0.000237675
0.72432	-0.000220232
0.72428	-0.000226403
0.72407	-0.000635433
0.72399	-0.000448447
0.72384	-0.00032663
0.72376	-0.000311422
0.72365	-0.000646896
0.72349	-0.000483391
0.72335	-0.000399785
0.72323	-0.000338151
0.72311	-0.000283719
0.72299	-0.000249883
0.72287	-0.000651175
0.72278	-0.000461611
0.72263	-0.000381387
0.72252	-0.000309187
0.7224	-0.000244285
0.72229	-0.000610385
0.72216	-0.000415528
0.72206	-0.000391092
0.72193	-0.000310295
0.72179	-0.000254144
0.72168	-0.00058016
0.72155	-0.000421145
0.72143	-0.000371776
0.72132	-0.00032342
0.7212	-0.000214576
0.72105	-0.000615563
0.72095	-0.000445658
0.72082	-0.000432322
0.72071	-0.000397664
0.72059	-0.000684419
0.72044	-0.000521334
0.72034	-0.000369981
0.72021	-0.000358116
0.72009	-0.000313371
0.72002	-0.000317727
0.7199	-0.000666326
0.71972	-0.000872379
0.7197	-0.000587077
0.7195	-0.000555075
0.71941	-0.000441053
0.71928	-0.000410427
0.71916	-0.000295545
0.71904	-0.000247018
0.71896	-0.000267709
0.71881	-0.000311785
0.71865	-0.000671313
0.71851	-0.000861756
0.71843	-0.000584879
0.71829	-0.000515679
0.71817	-0.000406014
0.71804	-0.000377909
0.71798	-0.000373381
0.71782	-0.000282859
0.71771	-0.000322083
0.7176	-0.00034543
0.71745	-0.000697048
0.71735	-0.00098598
0.71724	-0.000678286
0.7171	-0.000539504
0.71701	-0.00046077
0.7169	-0.000429074
0.7168	-0.000436296
0.71665	-0.000406128
0.71651	-0.000719802
0.71641	-0.000591146
0.71625	-0.000451103
0.71613	-0.000494262
0.71607	-0.000408994
0.7159	-0.000416197
0.7158	-0.000666383
0.71563	-0.000539809
0.71556	-0.000443518
0.71546	-0.000423266
0.71532	-0.000353091
0.71519	-0.000722363
0.71503	-0.000489963
0.71496	-0.000480984
0.71484	-0.000393595
0.71469	-0.000373286
0.71454	-0.00078948
0.71447	-0.000863705
0.71433	-0.000738258
0.71421	-0.000562679
0.71407	-0.000520093
0.71401	-0.000484136
0.71387	-0.000465546
0.71377	-0.000407103
0.71365	-0.000411745
0.71345	-0.000748805
0.71338	-0.000692291
0.71327	-0.000525308
0.71312	-0.000476417
0.71304	-0.000462146
0.71293	-0.000791238
0.71276	-0.000710957
0.71265	-0.000929562
0.71254	-0.000700659
0.7124	-0.000537288
0.71231	-0.000482932
0.71217	-0.000438512
0.71207	-0.000443078
0.71189	-0.00045202
0.71188	-0.000427679
0.71168	-0.000359033
0.71159	-0.000777673
0.7115	-0.000978969
0.71137	-0.000732126
0.71126	-0.000658225
0.71114	-0.000542675
0.711	-0.000477277
0.71088	-0.000475252
0.71077	-0.000523933
0.71062	-0.000454771
0.71052	-0.000816152
0.71034	-0.000673013
0.71029	-0.000591968
0.71012	-0.000481079
0.71001	-0.000533161
0.70987	-0.000891255
0.70977	-0.00109
0.70965	-0.000802568
0.70949	-0.000699436
0.70943	-0.000574792
0.70931	-0.000569843
0.70917	-0.000491931
0.70904	-0.000460044
0.70895	-0.000431844
0.70883	-0.000456949
0.70869	-0.000831379
0.70858	-0.000691202
0.70847	-0.000549381
0.70836	-0.000455057
0.70823	-0.000499268
0.7081	-0.000816304
0.70794	-0.000681725
0.70786	-0.00059982
0.7078	-0.00088218
0.70764	-0.000738488
0.70749	-0.000655092
0.70742	-0.000643476
0.70732	-0.000538147
0.70716	-0.000502535
0.70704	-0.000500892
0.70689	-0.00082259
0.70679	-0.000713479
0.70666	-0.000697201
0.70653	-0.000960303
0.70642	-0.000765694
0.70634	-0.000648291
0.70623	-0.000670491
0.70603	-0.000546878
0.70596	-0.000549209
0.70582	-0.000869628
0.70576	-0.000646991
0.70558	-0.000676127
0.70548	-0.000604883
0.70532	-0.000589216
0.70523	-0.000870469
0.7051	-0.000694736
0.705	-0.000634057
0.70487	-0.000551158
0.70475	-0.000556469
0.70464	-0.00094456
0.70452	-0.000632681
0.70436	-0.000657767
0.7043	-0.000617989
0.7041	-0.000600966
0.70399	-0.000993355
0.70388	-0.00117
0.70374	-0.000884931
0.70364	-0.000771063
0.70355	-0.000706925
0.70339	-0.000639731
0.70332	-0.000570779
0.7032	-0.000589484
0.70303	-0.000567035
0.70294	-0.000521354
0.7028	-0.000665447
0.70272	-0.0009155
0.70257	-0.0011
0.70244	-0.000872819
0.70235	-0.000673892
0.70222	-0.000651558
0.70208	-0.0006199
0.70194	-0.000590687
0.70182	-0.000563882
0.70171	-0.000495695
0.70162	-0.000935141
0.70146	-0.000770642
0.70137	-0.000650067
0.70127	-0.000619193
0.70112	-0.000502172
0.70105	-0.000575078
0.70092	-0.000946642
0.70075	-0.00117
0.70068	-0.00095503
0.70051	-0.000878397
0.70039	-0.000712141
0.70025	-0.000709505
0.7002	-0.000644164
0.70006	-0.000668619
0.69991	-0.000982656
0.69981	-0.000838715
0.69973	-0.000726356
0.69962	-0.000646017
0.69945	-0.000724235
0.69931	-0.00104
0.69921	-0.000831742
0.69909	-0.000668065
0.699	-0.000643782
0.69888	-0.000652131
0.69874	-0.000607462
0.69859	-0.00102
0.69851	-0.00119
0.69837	-0.000908221
0.69828	-0.00077859
0.69814	-0.000646686
0.69799	-0.000676643
0.69791	-0.000667836
0.69778	-0.000574104
0.69764	-0.000611226
0.69753	-0.000607539
0.6974	-0.00104
0.69727	-0.00121
0.69714	-0.00101
0.69712	-0.000817107
0.69695	-0.00081042
0.69683	-0.000679241
0.69671	-0.000728839
0.69657	-0.00067265
0.69645	-0.000667702
0.69631	-0.00105
0.69624	-0.000807478
0.69609	-0.000768923
0.69595	-0.000722248
0.69584	-0.000646456
0.69572	-0.000982197
0.69559	-0.000810363
0.69546	-0.000750964
0.6954	-0.000720834
0.69526	-0.000716574
0.69517	-0.00102
0.69501	-0.000782946
0.69489	-0.000751804
0.69478	-0.000683445
0.69467	-0.000705072
0.6945	-0.00101
0.69439	-0.000928721
0.69429	-0.000775782
0.69419	-0.000754059
0.69398	-0.00117
0.69394	-0.00092106
0.69386	-0.000823851
0.69369	-0.000773661
0.69358	-0.000788429
0.69346	-0.00111
0.69336	-0.000948152
0.69327	-0.000808911
0.69312	-0.000768904
0.69302	-0.000737781
0.69288	-0.00113
0.69281	-0.000903005
0.69264	-0.000838046
0.69251	-0.00071944
0.69242	-0.000701862
0.6923	-0.000690399
0.69215	-0.00105
0.69203	-0.000900388
0.69194	-0.000758491
0.69177	-0.000730884
0.69168	-0.00101
0.69157	-0.000862234
0.69144	-0.000786653
0.69132	-0.00083262
0.69118	-0.000679261
0.69103	-0.00109
0.69093	-0.000897388
0.69086	-0.0008228
0.69073	-0.000838887
0.69062	-0.00114
0.69051	-0.000959156
0.69036	-0.000874156
0.69025	-0.000782984
0.69012	-0.00074036
0.69005	-0.000731705
0.68986	-0.0011
0.68976	-0.000970218
0.68965	-0.000808949
0.68951	-0.000859426
0.68944	-0.000786939
0.6892	-0.00117
0.68913	-0.000900426
0.68906	-0.000763936
0.68895	-0.000784551
0.68879	-0.000773642
0.68868	-0.00112
0.68854	-0.000912405
0.68846	-0.000810229
0.68836	-0.000787627
0.68821	-0.000760746
0.68808	-0.00108
0.68797	-0.00103
0.68788	-0.000779049
0.68769	-0.000815273
0.68761	-0.000749703
0.68748	-0.00119
0.68738	-0.00144
0.68725	-0.00109
0.68715	-0.000947674
0.687	-0.000922053
0.68693	-0.00082559
0.68682	-0.00087364
0.68667	-0.000802166
0.68656	-0.000773202
0.68639	-0.000763669
0.68626	-0.00108
0.68618	-0.00104
0.68608	-0.00124
0.68594	-0.00106
0.68583	-0.000879601
0.68567	-0.000805395
0.68558	-0.000757784
0.68543	-0.000798288
0.68531	-0.000785124
0.68519	-0.000724942
0.68512	-0.001
0.685	-0.000939229
0.68486	-0.000839518
0.68473	-0.00081191
0.6846	-0.000835735
0.68451	-0.00108
0.68438	-0.000990699
0.68426	-0.000882409
0.68416	-0.000894236
0.68402	-0.00124
0.68388	-0.00101
0.68373	-0.000944713
0.68362	-0.000864221
0.68351	-0.000856063
0.68339	-0.00127
0.68326	-0.00104
0.6832	-0.00096485
0.68306	-0.00088795
0.6829	-0.000863304
0.68275	-0.00123
0.68263	-0.001
0.68253	-0.000954838
0.68244	-0.000828436
0.6823	-0.000807573
0.6822	-0.00083369
0.68211	-0.00118
0.68191	-0.00136
0.68184	-0.00114
0.68175	-0.000927403
0.68165	-0.000895019
0.68152	-0.000855967
0.68135	-0.000866323
0.68119	-0.000828589
0.68112	-0.000809809
0.68098	-0.000798536
0.68085	-0.00123
0.68074	-0.00143
0.68067	-0.00114
0.68052	-0.00103
0.68042	-0.000905928
0.6803	-0.000906998
0.68014	-0.00090547
0.67999	-0.000934797
0.67992	-0.00124
0.67982	-0.00104
0.67965	-0.00098598
0.67962	-0.000915844
0.67942	-0.000881072
0.6793	-0.000848459
0.6792	-0.00119
0.67905	-0.000953348
0.67897	-0.000896127
0.67886	-0.000851057
0.67874	-0.000857496
0.67854	-0.00119
0.67846	-0.00101
0.67835	-0.00090973
0.67823	-0.000915099
0.67809	-0.000863839
0.67801	-0.000846548
0.67786	-0.00115
0.67773	-0.0014
0.6776	-0.00115
0.67749	-0.00108
0.67738	-0.00106
0.67726	-0.000918977
0.67714	-0.00089116
0.67706	-0.000860056
0.67688	-0.000912157
0.67682	-0.0012
0.67668	-0.00113
0.67655	-0.00102
0.6764	-0.00094049
0.67635	-0.00125
0.67619	-0.00123
0.67608	-0.00101
0.67593	-0.000983745
0.67585	-0.000889249
0.67575	-0.000852108
0.67562	-0.00119
0.67549	-0.00105
0.67536	-0.00102
0.67525	-0.000920812
0.67518	-0.000845631
0.67498	-0.00126
0.67485	-0.00147
0.67478	-0.00121
0.67467	-0.00108
0.6745	-0.000903426
0.67442	-0.000932351
0.67425	-0.000928778
0.67413	-0.000927709
0.67405	-0.000941197
0.67393	-0.00125
0.67382	-0.00109
0.67368	-0.00102
0.67355	-0.000981357
0.67348	-0.000915481
0.67333	-0.000905947
0.67318	-0.00128
0.67304	-0.00148
0.67297	-0.00118
0.67282	-0.00116
0.67267	-0.00105
0.67256	-0.0009296
0.6725	-0.000882562
0.67235	-0.000848726
0.67226	-0.000878321
0.67213	-0.000864737
0.67203	-0.00124
0.6719	-0.00106
0.67176	-0.000974383
0.67165	-0.00129
0.67147	-0.00112
0.67137	-0.00106
0.67126	-0.000989553
0.67118	-0.000863476
0.67104	-0.000938618
0.67091	-0.000959596
0.67077	-0.0013
0.67064	-0.00155
0.67059	-0.00128
0.67047	-0.00114
0.67027	-0.00103
0.67018	-0.00104
0.67006	-0.00103
0.66998	-0.000973084
0.66982	-0.000952699
0.66967	-0.00135
0.66958	-0.00113
0.66946	-0.00109
0.66934	-0.00137
0.66922	-0.00119
0.66912	-0.00103
0.66896	-0.000965557
0.66883	-0.000932867
0.66877	-0.000946107
0.66864	-0.000924365
0.66848	-0.00133
0.66842	-0.00104
0.66825	-0.00103
0.66817	-0.000956539
0.66807	-0.000936612
0.66791	-0.00136
0.66776	-0.00109
0.66768	-0.00103
0.66755	-0.00102
0.66746	-0.000999125
0.6673	-0.00134
0.6672	-0.00155
0.66705	-0.0013
0.66696	-0.00116
0.66683	-0.00105
0.66668	-0.00109
0.66658	-0.00101
0.66649	-0.001
0.66632	-0.000979083
0.66624	-0.000932676
0.66609	-0.00132
0.66601	-0.0011
0.66591	-0.00104
0.66574	-0.000913208
0.66563	-0.00102
0.66555	-0.0013
0.6654	-0.00119
0.66526	-0.00107
0.66519	-0.000976791
0.66505	-0.000920449
0.66492	-0.000983248
0.66478	-0.00127
0.66463	-0.00151
0.66454	-0.00125
0.66446	-0.00112
0.66434	-0.00105
0.66415	-0.00109
0.66406	-0.00108
0.66396	-0.00102
0.66389	-0.000941312
0.66371	-0.00136
0.66361	-0.00155
0.66347	-0.00131
0.66329	-0.00125
0.66326	-0.00115
0.66308	-0.00105
0.66298	-0.00103
0.66292	-0.00106
0.66274	-0.000997673
0.66262	-0.000990222
0.66246	-0.00129
0.66239	-0.00112
0.66226	-0.00104
0.66212	-0.00105
0.66202	-0.00133
0.66193	-0.00117
0.66177	-0.0011
0.66169	-0.001
0.66153	-0.000991062
0.66145	-0.00101
0.66132	-0.00136
0.66121	-0.00109
0.66107	-0.00107
0.66096	-0.00101
0.66082	-0.00105
0.66068	-0.00145
0.66059	-0.00155
0.66045	-0.00136
0.66031	-0.0012
0.66023	-0.00111
0.66012	-0.00109
0.65996	-0.00108
0.65985	-0.00103
0.65972	-0.00102
0.65964	-0.000977689
0.65949	-0.00146
0.65934	-0.00156
0.65927	-0.00136
0.65914	-0.00116
0.65907	-0.00102
0.65891	-0.00108
0.65877	-0.00112
0.6587	-0.001
0.65852	-0.000993374
0.65839	-0.000949795
0.6583	-0.00134
0.65815	-0.0016
0.65806	-0.00137
0.65794	-0.00126
0.65785	-0.00104
0.65772	-0.00106
0.65758	-0.00107
0.65744	-0.00107
0.65736	-0.00108
0.65721	-0.00143
0.65711	-0.00121
0.657	-0.00118
0.65686	-0.00107
0.65674	-0.00112
0.65665	-0.00139
0.6565	-0.00123
0.65638	-0.00115
0.65631	-0.00107
0.6561	-0.00115
0.65601	-0.00142
0.65592	-0.00123
0.65579	-0.0011
0.65565	-0.00105
0.65557	-0.00102
0.65544	-0.00142
0.6553	-0.00157
0.65517	-0.00136
0.65505	-0.00114
0.65496	-0.00114
0.65479	-0.0011
0.6547	-0.00105
0.65462	-0.00105
0.65449	-0.000961277
0.65438	-0.00102
0.65425	-0.0014
0.65412	-0.00128
0.65402	-0.00118
0.65388	-0.00149
0.65377	-0.00129
0.65364	-0.00124
0.65353	-0.00115
0.65339	-0.00116
0.65328	-0.00109
0.65316	-0.00105
0.65299	-0.00141
0.65297	-0.00125
0.6528	-0.00118
0.65268	-0.00153
0.65254	-0.00134
0.65247	-0.00117
0.65236	-0.00111
0.65221	-0.00108
0.6521	-0.00109
0.652	-0.00104
0.65185	-0.00141
0.65169	-0.0012
0.65163	-0.00117
0.65146	-0.00114
0.65134	-0.00147
0.65124	-0.00128
0.6511	-0.00117
0.65101	-0.00115
0.65087	-0.00112
0.65078	-0.00113
0.65061	-0.00146
0.6505	-0.0017
0.65041	-0.00137
0.65029	-0.0013
0.65017	-0.00118
0.65004	-0.00118
0.6499	-0.00109
0.64982	-0.00111
0.64966	-0.00106
0.64959	-0.00105
0.64946	-0.00145
0.64936	-0.00127
0.64921	-0.00115
0.64907	-0.00105
0.64899	-0.00108
0.64882	-0.00146
0.64868	-0.00164
0.64861	-0.00137
0.64848	-0.00126
0.64835	-0.00117
0.64824	-0.00106
0.64813	-0.00107
0.64799	-0.00111
0.64788	-0.00106
0.64778	-0.00143
0.64766	-0.00129
0.64752	-0.00123
0.64741	-0.00121
0.64728	-0.00114
0.64718	-0.00147
0.64707	-0.00132
0.64693	-0.00124
0.64681	-0.0012
0.6467	-0.00114
0.64658	-0.00152
0.64646	-0.00135
0.64636	-0.00119
0.64624	-0.00128
0.64606	-0.00117
0.64594	-0.00153
0.64583	-0.00128
0.64571	-0.00119
0.6456	-0.00116
0.64545	-0.00114
0.64536	-0.00153
0.64524	-0.00129
0.64509	-0.0012
0.64498	-0.00118
0.64486	-0.00111
0.64477	-0.00143
0.64467	-0.00136
0.6445	-0.00116
0.64436	-0.00118
0.64429	-0.00111
0.64414	-0.00151
0.64401	-0.00136
0.64394	-0.00126
0.64381	-0.00119
0.64369	-0.00113
0.64356	-0.00147
0.64339	-0.00138
0.64334	-0.0012
0.6432	-0.00121
0.64304	-0.00152
0.64292	-0.00129
0.64281	-0.00132
0.64266	-0.00121
0.64261	-0.00112
0.64242	-0.00113
0.64236	-0.00147
0.64222	-0.00129
0.64211	-0.0012
0.64201	-0.00119
0.64187	-0.00151
0.64173	-0.00126
0.64164	-0.00124
0.64153	-0.00117
0.64136	-0.00121
0.64127	-0.00112
0.6412	-0.00141
0.64099	-0.00128
0.64088	-0.00124
0.64078	-0.00124
0.64064	-0.00159
0.64053	-0.00142
0.64041	-0.00129
0.64034	-0.00121
0.64018	-0.0012
0.64009	-0.0012
0.63993	-0.00155
0.63979	-0.00176
0.6397	-0.00148
0.63958	-0.00136
0.63943	-0.00137
0.63931	-0.00121
0.63925	-0.00118
0.63912	-0.00113
0.63902	-0.00105
0.63887	-0.00107
0.63879	-0.00116
0.63866	-0.00151
0.63849	-0.0017
0.63841	-0.00134
0.63829	-0.0013
0.63814	-0.00122
0.63801	-0.00117
0.63792	-0.00119
0.63783	-0.00112
0.63766	-0.00116
0.63755	-0.00149
0.6374	-0.00138
0.63735	-0.00129
0.63724	-0.00118
0.6371	-0.00153
0.63698	-0.00139
0.63687	-0.00126
0.63671	-0.00129
0.63662	-0.00122
0.6365	-0.00153
0.63634	-0.00141
0.63625	-0.00121
0.63619	-0.00122
0.63603	-0.00117
0.63588	-0.00118
0.63577	-0.00146
0.63566	-0.00135
0.63551	-0.00128
0.63543	-0.00121
0.63529	-0.00155
0.63516	-0.00138
0.63504	-0.00124
0.63487	-0.00124
0.63482	-0.00121
0.63466	-0.00153
0.6345	-0.00136
0.63443	-0.00128
0.63431	-0.00126
0.63418	-0.00118
0.63408	-0.00123
0.63395	-0.00156
0.63383	-0.00176
0.63366	-0.00152
0.63362	-0.00138
0.63348	-0.00135
0.63333	-0.00132
0.63326	-0.00126
0.63314	-0.00124
0.63299	-0.00119
0.63288	-0.0016
0.63276	-0.0014
0.63265	-0.00134
0.63253	-0.00123
0.63241	-0.00112
0.63225	-0.00116
0.63217	-0.00153
0.63205	-0.00135
0.63191	-0.00129
0.63182	-0.00123
0.63172	-0.0015
0.63156	-0.00136
0.63145	-0.0013
0.6313	-0.00126
0.63118	-0.00118
0.63105	-0.00155
0.63096	-0.00136
0.63085	-0.00131
0.6307	-0.00132
0.63057	-0.00159
0.63048	-0.00141
0.63037	-0.00133
0.63026	-0.0013
0.63012	-0.00122
0.62999	-0.00125
0.62988	-0.00159
0.62974	-0.0014
0.62965	-0.0013
0.62949	-0.00141
0.62941	-0.00159
0.62928	-0.00143
0.62915	-0.00129
0.62906	-0.00123
0.62893	-0.00121
0.6288	-0.00121
0.62868	-0.00122
0.62852	-0.00154
0.62843	-0.00174
0.62828	-0.00153
0.62821	-0.00137
0.62806	-0.00133
0.62798	-0.00133
0.62785	-0.00113
0.62771	-0.0012
0.62763	-0.00124
0.62746	-0.00158
0.62736	-0.00145
0.62726	-0.00136
0.62706	-0.0013
0.62701	-0.00124
0.62687	-0.0016
0.62677	-0.00148
0.62664	-0.00134
0.62652	-0.0013
0.62642	-0.00159
0.62628	-0.00144
0.6261	-0.00141
0.62604	-0.00131
0.62593	-0.00126
0.62579	-0.00157
0.6257	-0.00135
0.6255	-0.00131
0.62538	-0.0013
0.62528	-0.00117
0.6252	-0.0012
0.62506	-0.0015
0.62495	-0.00139
0.6248	-0.00134
0.62473	-0.00125
0.62455	-0.00126
0.62446	-0.00155
0.62433	-0.00142
0.62422	-0.0013
0.62409	-0.00132
0.62402	-0.00166
0.62388	-0.00146
0.62376	-0.00138
0.62365	-0.0013
0.62347	-0.00129
0.6234	-0.00134
0.62324	-0.00166
0.62312	-0.00183
0.62303	-0.00155
0.62289	-0.00142
0.62281	-0.00138
0.62269	-0.00133
0.62252	-0.00126
0.62239	-0.00124
0.62235	-0.00122
0.6222	-0.00121
0.6221	-0.00157
0.62195	-0.00143
0.62182	-0.00137
0.62169	-0.00119
0.62159	-0.00125
0.62149	-0.00158
0.62132	-0.00145
0.62121	-0.00135
0.62111	-0.00128
0.62101	-0.00126
0.62088	-0.00163
0.6207	-0.00188
0.62062	-0.00156
0.6205	-0.00149
0.62035	-0.00134
0.62027	-0.00134
0.62014	-0.00126
0.62006	-0.00132
0.61992	-0.00127
0.61978	-0.00127
0.6197	-0.00156
0.61959	-0.00147
0.61942	-0.00136
0.6193	-0.00129
0.61917	-0.00159
0.61903	-0.00142
0.61895	-0.00136
0.61885	-0.00133
0.61869	-0.00125
0.61862	-0.00125
0.61844	-0.0016
0.61832	-0.00176
0.61821	-0.00157
0.61814	-0.00141
0.61793	-0.00139
0.61788	-0.00124
0.61772	-0.0013
0.61765	-0.00126
0.61753	-0.00127
0.61738	-0.00134
0.61728	-0.00161
0.61713	-0.00183
0.61708	-0.0016
0.61692	-0.00149
0.61678	-0.00144
0.61666	-0.00138
0.61655	-0.00135
0.6164	-0.0013
0.61632	-0.00126
0.61617	-0.00172
0.61605	-0.00151
0.61593	-0.00141
0.61579	-0.00135
0.61573	-0.00121
0.61557	-0.00124
0.61553	-0.00158
0.61534	-0.00147
0.61527	-0.0014
0.61515	-0.00166
0.61504	-0.00146
0.61495	-0.00137
0.6148	-0.00138
0.61467	-0.00131
0.6145	-0.00118
0.61444	-0.00128
0.61435	-0.00163
0.61418	-0.00185
0.61402	-0.00165
0.61399	-0.00147
0.61381	-0.00139
0.61374	-0.00135
0.61358	-0.00132
0.61348	-0.00136
0.61333	-0.00128
0.6132	-0.00166
0.61312	-0.00149
0.61297	-0.00135
0.61281	-0.00146
0.61269	-0.00174
0.61256	-0.00147
0.61249	-0.00134
0.61243	-0.00128
0.61228	-0.0013
0.61212	-0.00127
0.61199	-0.00127
0.61189	-0.00161
0.61179	-0.0018
0.61167	-0.00158
0.6115	-0.00145
0.61144	-0.00139
0.61129	-0.00138
0.61126	-0.00123
0.6111	-0.00131
0.61095	-0.00131
0.61081	-0.00168
0.61072	-0.00154
0.61057	-0.00148
0.61045	-0.00139
0.61032	-0.00169
0.61024	-0.00156
0.61015	-0.00149
0.61001	-0.00135
0.60983	-0.0014
0.60974	-0.0017
0.6096	-0.00152
0.60946	-0.00151
0.60939	-0.00138
0.60927	-0.00133
0.60914	-0.00132
0.60901	-0.00163
0.60891	-0.00148
0.60881	-0.00138
0.60865	-0.00138
0.60856	-0.00163
0.60841	-0.00142
0.60829	-0.00142
0.60822	-0.00135
0.60802	-0.00134
0.60796	-0.00131
0.60782	-0.00162
0.60769	-0.00148
0.60753	-0.00144
0.60749	-0.00139
0.60737	-0.00135
0.60723	-0.00171
0.60706	-0.00191
0.60701	-0.00162
0.60686	-0.00152
0.60676	-0.00151
0.60666	-0.00138
0.6065	-0.0014
0.60636	-0.00133
0.60627	-0.00129
0.60615	-0.00133
0.60596	-0.00166
0.60584	-0.00147
0.60576	-0.00135
0.60562	-0.00137
0.60549	-0.00132
0.60539	-0.00168
0.60526	-0.00148
0.60516	-0.00143
0.60506	-0.00134
0.60495	-0.00136
0.60479	-0.00171
0.60465	-0.00194
0.60456	-0.00166
0.60441	-0.00156
0.60428	-0.00146
0.60422	-0.00143
0.60403	-0.00141
0.60391	-0.00139
0.60387	-0.00138
0.60371	-0.00169
0.60359	-0.00155
0.60351	-0.00144
0.60334	-0.00144
0.60325	-0.00139
0.60312	-0.00174
0.60297	-0.00157
0.60291	-0.00146
0.60274	-0.00135
0.60262	-0.00141
0.6025	-0.00171
0.60235	-0.00146
0.60228	-0.00143
0.6022	-0.00135
0.60204	-0.00131
0.6019	-0.0013
0.60181	-0.00164
0.60168	-0.00147
0.60152	-0.00143
0.60147	-0.00135
0.60128	-0.00174
0.60122	-0.00145
0.60103	-0.00148
0.60096	-0.00138
0.60081	-0.0014
0.60075	-0.00179
0.60059	-0.00154
0.6005	-0.00148
0.60034	-0.00141
0.6002	-0.00141
0.60014	-0.00173
0.59998	-0.00153
0.59989	-0.0015
0.59978	-0.00144
0.59958	-0.00174
0.59952	-0.00167
0.59945	-0.00149
0.59927	-0.00146
0.59916	-0.0014
0.59904	-0.00129
0.59893	-0.00129
0.59883	-0.0017
0.59867	-0.00195
0.59856	-0.00167
0.59845	-0.0015
0.59833	-0.00142
0.5982	-0.00142
0.5981	-0.00136
0.59797	-0.00139
0.59783	-0.00125
0.59769	-0.00133
0.59759	-0.0017
0.59745	-0.00197
0.59735	-0.00172
0.59724	-0.00155
0.59713	-0.00147
0.59701	-0.00139
0.59688	-0.00139
0.59678	-0.00144
0.59663	-0.00137
0.5965	-0.00173
0.59641	-0.00155
0.59631	-0.00143
0.59615	-0.00146
0.59602	-0.00174
0.5959	-0.00156
0.59577	-0.00147
0.59566	-0.00136
0.59557	-0.00137
0.59543	-0.00137
0.59533	-0.00169
0.5952	-0.00153
0.59506	-0.00142
0.59499	-0.00137
0.59486	-0.00136
0.59471	-0.00171
0.59461	-0.00156
0.59446	-0.00145
0.59436	-0.00141
0.59422	-0.0014
0.5941	-0.00141
0.594	-0.00176
0.59391	-0.00196
0.59374	-0.00167
0.59361	-0.00159
0.59349	-0.00151
0.59336	-0.00154
0.59325	-0.00146
0.59319	-0.00144
0.59298	-0.00141
0.59293	-0.00171
0.59277	-0.0016
0.59269	-0.00148
0.59256	-0.00143
0.59243	-0.00137
0.59233	-0.00174
0.59217	-0.00159
0.59202	-0.00151
0.59196	-0.00141
0.59183	-0.00142
0.59173	-0.00166
0.5916	-0.00158
0.59151	-0.00147
0.59137	-0.00145
0.59122	-0.00143
0.5911	-0.00176
0.59102	-0.00154
0.5909	-0.00149
0.59076	-0.00146
0.59065	-0.00142
0.59048	-0.00178
0.59036	-0.00195
0.59029	-0.00172
0.59013	-0.0016
0.59003	-0.00154
0.58991	-0.00144
0.58981	-0.0014
0.58966	-0.0014
0.58956	-0.0014
0.58946	-0.00137
0.5893	-0.00171
0.5892	-0.00155
0.58908	-0.00144
0.58899	-0.00138
0.58888	-0.0014
0.58873	-0.00176
0.58864	-0.00193
0.58848	-0.0017
0.58835	-0.00152
0.58824	-0.00144
0.58807	-0.00142
0.588	-0.00149
0.58789	-0.00134
0.58776	-0.00134
0.58765	-0.00137
0.58748	-0.00179
0.58742	-0.00166
0.5873	-0.00152
0.58717	-0.00145
0.58705	-0.00178
0.58694	-0.00166
0.58678	-0.00158
0.58672	-0.00147
0.58658	-0.00148
0.58646	-0.00176
0.58632	-0.00161
0.58616	-0.00162
0.58608	-0.00149
0.58595	-0.00147
0.58582	-0.00176
0.58572	-0.00153
0.58562	-0.00148
0.58548	-0.00148
0.58539	-0.00145
0.58525	-0.00177
0.58511	-0.00158
0.58499	-0.0015
0.5849	-0.0014
0.58478	-0.00142
0.58461	-0.00143
0.58449	-0.00167
0.58433	-0.00159
0.58428	-0.00148
0.5842	-0.00147
0.58399	-0.00185
0.58388	-0.00162
0.58379	-0.00152
0.58368	-0.00149
0.58361	-0.00144
0.58343	-0.0018
0.58335	-0.00165
0.58319	-0.00157
0.58309	-0.00148
0.58292	-0.00138
0.58284	-0.00151
0.58275	-0.00177
0.58259	-0.00196
0.58251	-0.00168
0.58235	-0.00159
0.5822	-0.00148
0.58207	-0.00151
0.58198	-0.00144
0.58185	-0.00143
0.58176	-0.00132
0.58165	-0.00144
0.58151	-0.00174
0.5814	-0.0016
0.58123	-0.0016
0.58117	-0.00175
0.58107	-0.00165
0.58091	-0.00159
0.5808	-0.00155
0.58064	-0.0015
0.58058	-0.00146
0.58043	-0.00182
0.58031	-0.00162
0.58017	-0.00156
0.58007	-0.0016
0.57991	-0.00146
0.57982	-0.00183
0.57969	-0.00166
0.57959	-0.0015
0.57949	-0.00158
0.57939	-0.00181
0.57916	-0.00164
0.57908	-0.00153
0.579	-0.00144
0.57889	-0.00141
0.57876	-0.00143
0.57865	-0.00139
0.57851	-0.0018
0.57843	-0.00185
0.57824	-0.00174
0.57817	-0.00158
0.57808	-0.0015
0.57793	-0.00148
0.57778	-0.00146
0.57768	-0.00144
0.57755	-0.00143
0.5774	-0.00145
0.57735	-0.00181
0.57717	-0.00201
0.57706	-0.00178
0.57694	-0.00163
0.57677	-0.0016
0.57671	-0.00154
0.5766	-0.00149
0.57646	-0.00145
0.57634	-0.00141
0.57627	-0.00143
0.57611	-0.00179
0.57603	-0.00201
0.57593	-0.00173
0.57576	-0.00159
0.57565	-0.00154
0.57552	-0.00152
0.57542	-0.00145
0.5753	-0.00147
0.57518	-0.00143
0.57507	-0.00169
0.57492	-0.00166
0.57479	-0.00152
0.57467	-0.00155
0.57456	-0.00147
0.5744	-0.0018
0.57435	-0.00167
0.57419	-0.0016
0.57412	-0.00157
0.57394	-0.00187
0.57388	-0.00163
0.57373	-0.00158
0.57362	-0.00157
0.57354	-0.00151
0.57338	-0.00149
0.57329	-0.00181
0.5731	-0.00168
0.57299	-0.00157
0.57292	-0.00155
0.57276	-0.0015
0.57267	-0.0018
0.57251	-0.00161
0.57242	-0.00152
0.57227	-0.0015
0.57219	-0.00144
0.57206	-0.00185
0.57193	-0.00164
0.57179	-0.00155
0.5717	-0.00147
0.5716	-0.00142
0.57147	-0.0018
0.57134	-0.00167
0.57121	-0.00145
0.5711	-0.00154
0.571	-0.00183
0.57083	-0.00169
0.57072	-0.00164
0.57061	-0.00153
0.5705	-0.00151
0.5704	-0.00149
0.57026	-0.00179
0.57015	-0.00172
0.57002	-0.00158
0.5699	-0.00156
0.56975	-0.00188
0.56966	-0.00166
0.56955	-0.00174
0.56939	-0.00195
0.56932	-0.00172
0.56917	-0.00161
0.56908	-0.00149
0.56893	-0.00149
0.56881	-0.00148
0.56867	-0.00153
0.56857	-0.00145
0.56846	-0.00178
0.56838	-0.00164
0.56821	-0.00154
0.56808	-0.00151
0.56798	-0.00151
0.56784	-0.00176
0.56773	-0.00168
0.56759	-0.00156
0.56748	-0.00154
0.56739	-0.00193
0.56728	-0.0017
0.56712	-0.00158
0.56698	-0.00159
0.56685	-0.00151
0.56681	-0.00154
0.56664	-0.00184
0.56652	-0.00204
0.56643	-0.00182
0.5663	-0.00165
0.56614	-0.00165
0.56606	-0.0016
0.56592	-0.00153
0.56579	-0.0014
0.56566	-0.00145
0.56554	-0.00141
0.56542	-0.0018
0.56531	-0.00164
0.5652	-0.00156
0.56506	-0.00148
0.56496	-0.00147
0.56485	-0.0018
0.56472	-0.00165
0.56461	-0.00156
0.56444	-0.0015
0.56439	-0.00148
0.56421	-0.00187
0.56409	-0.00175
0.56399	-0.00164
0.56389	-0.00191
0.56371	-0.00178
0.56364	-0.00163
0.56352	-0.00156
0.56338	-0.00163
0.56327	-0.00196
0.56315	-0.00174
0.56305	-0.00166
0.56295	-0.00156
0.56282	-0.00158
0.56267	-0.00153
0.56255	-0.00184
0.56244	-0.00166
0.56229	-0.00154
0.5622	-0.00153
0.56207	-0.00153
0.56198	-0.00184
0.56185	-0.00171
0.56169	-0.00148
0.5616	-0.00154
0.5615	-0.0015
0.56136	-0.00149
0.56125	-0.00185
0.56113	-0.00205
0.561	-0.00181
0.56092	-0.00168
0.5608	-0.00166
0.56069	-0.00157
0.56052	-0.00158
0.56041	-0.0015
0.56031	-0.00146
[truncated: 24,668 more rows]

## Sheet: 0.4 V s-1
E /V vs. SCE	i / mA
0.8	0.01047
0.79981	0.00865
0.7996	0.00728
0.79943	0.00622
0.79936	0.00546
0.79915	0.00524
0.79902	0.00536
0.79881	0.00589
0.79869	0.00623
0.79852	0.00648
0.79833	0.00666
0.79818	0.00636
0.79803	0.00649
0.79781	0.00623
0.79772	0.006
0.79753	0.00589
0.79741	0.00566
0.79725	0.00555
0.79709	0.00544
0.79688	0.00564
0.79675	0.00555
0.79655	0.00577
0.7964	0.00566
0.79621	0.00578
0.79607	0.00559
0.79593	0.00534
0.79579	0.00521
0.7956	0.00504
0.79548	0.00534
0.79534	0.00521
0.79516	0.00543
0.79495	0.0052
0.79485	0.00498
0.79466	0.00486
0.79451	0.00509
0.79435	0.00493
0.79415	0.00509
0.79404	0.00502
0.79385	0.00508
0.79371	0.00493
0.79355	0.00469
0.79342	0.0045
0.79324	0.00436
0.79307	0.00425
0.79293	0.00456
0.79273	0.0044
0.79261	0.00466
0.79241	0.00444
0.79227	0.00464
0.79209	0.00444
0.79191	0.00422
0.79176	0.00399
0.79163	0.00398
0.79148	0.00425
0.79131	0.00449
0.79119	0.00426
0.79097	0.00406
0.79087	0.00431
0.79067	0.00403
0.79048	0.00388
0.79037	0.00376
0.79019	0.00402
0.79002	0.00392
0.78987	0.00415
0.78974	0.00399
0.78955	0.00415
0.7894	0.00398
0.78921	0.00373
0.78909	0.0036
0.78891	0.00381
0.78874	0.00366
0.78864	0.00353
0.78844	0.00383
0.78827	0.00365
0.7881	0.00383
0.78793	0.00364
0.78776	0.00347
0.78765	0.00364
0.78749	0.00349
0.78731	0.00344
0.78715	0.00362
0.78699	0.00341
0.7868	0.00325
0.78665	0.00343
0.78653	0.00328
0.78638	0.0031
0.78621	0.00297
0.78606	0.00325
0.78588	0.00317
0.7857	0.00339
0.78556	0.00354
0.78538	0.00328
0.78524	0.00304
0.78507	0.00285
0.78491	0.00282
0.78477	0.00308
0.78457	0.00295
0.78447	0.00315
0.78426	0.00302
0.78409	0.00319
0.78396	0.00293
0.7838	0.00285
0.78364	0.00269
0.78351	0.00295
0.78331	0.00282
0.78319	0.00307
0.783	0.0029
0.78283	0.00307
0.78265	0.00284
0.78249	0.00269
0.78234	0.00252
0.78217	0.00279
0.78204	0.00262
0.78188	0.0029
0.78174	0.00271
0.78155	0.00288
0.78142	0.00272
0.78121	0.00252
0.78108	0.00235
0.78088	0.0022
0.78069	0.00255
0.78062	0.00242
0.78039	0.00258
0.78024	0.00244
0.7801	0.00265
0.77991	0.00242
0.7798	0.0022
0.77967	0.00207
0.77948	0.00236
0.77931	0.00224
0.77911	0.00244
0.77895	0.00225
0.7788	0.00247
0.77869	0.00229
0.77851	0.00204
0.7783	0.00193
0.77818	0.00187
0.778	0.00209
0.77787	0.002
0.77771	0.00223
0.77752	0.00248
0.77739	0.00219
0.77724	0.00235
0.77704	0.0022
0.77691	0.0019
0.77676	0.00182
0.77659	0.00173
0.77644	0.00207
0.77628	0.00191
0.77609	0.00211
0.77594	0.00198
0.77577	0.00212
0.7756	0.00202
0.77543	0.00213
0.7753	0.00196
0.77512	0.00184
0.77497	0.00171
0.77482	0.0019
0.77473	0.00181
0.77454	0.00158
0.77435	0.00186
0.77421	0.00169
0.774	0.002
0.77387	0.00178
0.77371	0.0016
0.77355	0.00183
0.77342	0.00159
0.77324	0.00148
0.77303	0.00165
0.77291	0.00153
0.77277	0.0014
0.77259	0.00169
0.77239	0.00157
0.77228	0.00173
0.77211	0.00161
0.77195	0.00177
0.77171	0.00154
0.77163	0.00138
0.77148	0.00118
0.77131	0.00109
0.77113	0.0015
0.77104	0.00165
0.77086	0.0015
0.77065	0.00158
0.77052	0.00146
0.77041	0.0013
0.77022	0.00113
0.77005	0.00141
0.7699	0.00139
0.76968	0.00154
0.76958	0.00134
0.76941	0.00154
0.76919	0.00136
0.76907	0.00114
0.76889	0.00103
0.76877	0.00127
0.76858	0.00114
0.76846	0.00145
0.7683	0.00127
0.76812	0.00143
0.76796	0.00128
0.76782	0.00104
0.76765	0.000895012
0.76748	0.00117
0.76731	0.00111
0.76714	0.00122
0.76698	0.0011
0.76685	0.00128
0.76671	0.00108
0.76651	0.000886988
0.76635	0.000741977
0.76622	0.00104
0.76603	0.000883166
0.76588	0.00115
0.76572	0.000973344
0.7656	0.00116
0.76545	0.001
0.76528	0.000780379
0.76511	0.000652563
0.76497	0.0005343
0.76477	0.000842663
0.76463	0.00112
0.76446	0.000921378
0.76431	0.00111
0.76415	0.000910487
0.76391	0.000677973
0.76383	0.000619892
0.76364	0.000852216
0.76351	0.000712745
0.76332	0.00102
0.76316	0.0008205
0.76299	0.00101
0.76283	0.000841516
0.76266	0.000644921
0.76251	0.000839033
0.7624	0.000788021
0.76219	0.000952902
0.76204	0.000777895
0.76188	0.000571173
0.7617	0.000535064
0.76157	0.000786684
0.76138	0.000986527
0.76126	0.000782671
0.76106	0.000590088
0.76092	0.000400752
0.76076	0.000715802
0.76062	0.000602697
0.76041	0.000765476
0.76025	0.000579198
0.76011	0.000417374
0.75995	0.000596584
0.7598	0.000455203
0.75958	0.000267969
0.7595	0.000200717
0.7593	0.000533153
0.75911	0.000758981
0.75897	0.000583974
0.75883	0.000741786
0.75871	0.000565442
0.75852	0.00030618
0.75836	0.000176262
0.75819	7.21374e-05
0.75802	0.000395785
0.75787	0.000607474
0.75774	0.000483861
0.75754	0.000647595
0.75742	0.000404764
0.75724	0.000276566
0.75706	0.000100031
0.75691	0.000403045
0.75674	0.000264912
0.75661	0.000532771
0.75649	0.000365025
0.75626	0.000527422
0.7561	0.000359675
0.75595	0.000162124
0.75579	0.000378972
0.75561	0.000224982
0.75547	0.000115125
0.75532	0.000355472
0.75509	0.000250583
0.75501	0.000454439
0.75486	0.000337513
0.75469	0.000486918
0.7545	0.000253067
0.75435	6.90805e-05
0.75419	-0.00012656
0.75399	-8.5101e-05
0.75388	0.000117226
0.75366	9.66236e-06
0.75357	0.000230904
0.75342	7.67227e-05
0.75321	0.000269497
0.75305	0.000101178
0.75289	0.000304078
0.75278	0.000127161
0.75255	-4.65079e-05
0.75245	0.00022651
0.75226	3.77475e-05
0.75206	-0.000116434
0.75194	0.000134039
0.75181	-7.03897e-05
0.75165	0.000179701
0.75149	1.48209e-05
0.75131	-0.000173942
0.75114	6.96537e-05
0.75094	-2.77844e-05
0.75079	0.000169576
0.75065	-9.92391e-05
0.75052	-0.000185978
0.75036	-0.00025877
0.7502	-3.59998e-05
0.74999	-0.000123503
0.74988	0.00014684
0.74973	0.000355472
0.74953	5.53245e-05
0.74936	-0.000129426
0.7492	-0.000258006
0.74907	1.23371e-05
0.74893	-0.000116243
0.74873	5.89546e-05
0.74856	-8.81579e-05
0.74843	-0.00020451
0.74824	-1.80095e-06
0.74808	-0.000175088
0.74799	9.52551e-05
0.74774	-0.000119873
0.74765	-0.000319335
0.74748	-0.000487463
0.74734	-6.50402e-05
0.74713	2.78126e-05
0.74701	-9.29343e-05
0.74679	-0.000317042
0.74663	-0.000467402
0.74648	-0.000268705
0.74637	-0.000390025
0.74619	-0.000131718
0.74604	-0.000309209
0.74588	-0.000413334
0.7457	-0.00022075
0.74556	-0.000341688
0.74544	-0.000124458
0.74522	-0.000342834
0.74509	-0.000512682
0.74491	-0.00059369
0.74472	-0.000422695
0.74458	-0.000459951
0.74442	-0.000231258
0.74427	-0.000302522
0.74408	-0.00014643
0.74394	-6.80971e-05
0.74378	-0.000232596
0.74362	-0.000453073
0.74352	-0.000559491
0.74328	-0.0007024
0.74314	-0.000327932
0.74303	-0.000129808
0.74278	-0.000309591
0.74265	-0.000176616
0.74252	-0.000395375
0.74235	-0.000521089
0.74218	-0.000644701
0.74198	-0.000750737
0.74182	-0.00047791
0.74171	-0.000542296
0.74154	-0.000347993
0.74136	-0.000153308
0.74127	-0.000332708
0.74107	-0.000540003
0.74085	-0.000705648
0.74072	-0.000381619
0.74059	-0.000507524
0.74042	-0.000390598
0.74029	-0.000480967
0.74013	-0.000358692
0.73992	-0.000585283
0.73974	-0.000774046
0.73966	-0.000828688
0.73945	-0.000900906
0.73926	-0.000614897
0.73916	-0.000399005
0.73901	-0.000523381
0.73882	-0.000360985
0.73865	-0.00055567
0.7385	-0.000784363
0.73833	-0.000539812
0.73816	-0.000692274
0.73803	-0.000833846
0.73784	-0.000525674
0.73769	-0.000713863
0.7376	-0.000412187
0.73741	-0.000668392
0.73723	-0.000458996
0.73706	-0.000635149
0.73695	-0.000791814
0.73671	-0.000931857
0.73661	-0.000608019
0.73645	-0.000657693
0.73627	-0.000521089
0.7361	-0.000651962
0.73601	-0.000496443
0.73581	-0.000697815
0.73564	-0.000858874
0.73543	-0.000608019
0.73536	-0.0007494
0.73511	-0.000864606
0.73496	-0.00066801
0.73484	-0.000785127
0.73469	-0.000662126
0.73453	-0.000682854
0.73433	-0.000584593
0.73417	-0.000801918
0.73404	-0.000824825
0.73385	-0.00106
0.73369	-0.000747123
0.73355	-0.00087385
0.73338	-0.000723566
0.73325	-0.000858356
0.73308	-0.000704193
0.73289	-0.000828207
0.7328	-0.00105
0.7326	-0.0011
0.73244	-0.000867316
0.73232	-0.00101
0.73215	-0.000799262
0.73193	-0.000921977
0.7318	-0.000812999
0.73165	-0.000881741
0.73148	-0.000736099
0.73131	-0.000875551
0.73115	-0.00108
0.73102	-0.00112
0.73087	-0.00088474
0.7307	-0.00113
0.73052	-0.000827596
0.73034	-0.00098598
0.73022	-0.00112
0.73007	-0.000853579
0.72991	-0.000992629
0.72973	-0.000724025
0.72959	-0.000935828
0.72945	-0.000729336
0.72925	-0.000948495
0.72907	-0.00112
0.72891	-0.00126
0.72877	-0.000968976
0.72862	-0.00114
0.72847	-0.000793454
0.72829	-0.000965576
0.72815	-0.000821692
0.72798	-0.000969894
0.7278	-0.00114
0.72764	-0.000915921
0.72749	-0.0011
0.72733	-0.000766611
0.72711	-0.00104
0.72701	-0.0012
0.72683	-0.00131
0.72669	-0.00106
0.72652	-0.00123
0.72643	-0.000976122
0.72619	-0.00114
0.72609	-0.000874099
0.72589	-0.00105
0.72574	-0.000847618
0.72561	-0.00112
0.72544	-0.00125
0.72525	-0.00139
0.72509	-0.00117
0.72495	-0.00124
0.7248	-0.001
0.7246	-0.00115
0.72445	-0.000923773
0.72431	-0.00108
0.72412	-0.000951552
0.72403	-0.00116
0.72384	-0.00131
0.72365	-0.00139
0.7235	-0.00113
0.72329	-0.00125
0.72316	-0.000950922
0.72295	-0.00116
0.72282	-0.00099026
0.72261	-0.00116
0.72252	-0.00134
0.72234	-0.00149
0.72216	-0.00124
0.722	-0.0013
0.72183	-0.00102
0.72169	-0.0012
0.72156	-0.00098449
0.72135	-0.00122
0.72125	-0.000972874
0.72106	-0.00115
0.72087	-0.00141
0.7207	-0.00149
0.72059	-0.00123
0.72044	-0.00135
0.72031	-0.00111
0.72009	-0.00128
0.71998	-0.00115
0.7198	-0.00132
0.71961	-0.00147
0.71946	-0.00157
0.71933	-0.0013
0.71915	-0.00144
0.71898	-0.00124
0.7188	-0.00139
0.71866	-0.00114
0.71851	-0.00141
0.71836	-0.00154
0.71823	-0.00162
0.71805	-0.00137
0.7179	-0.00148
0.71772	-0.00125
0.71751	-0.00141
0.71734	-0.00126
0.71725	-0.00136
0.71708	-0.00118
0.71687	-0.00134
0.71675	-0.00112
0.71662	-0.00132
0.71641	-0.00142
0.71627	-0.00122
0.71608	-0.00139
0.71595	-0.00163
0.71578	-0.00171
0.71564	-0.00142
0.71548	-0.00152
0.71528	-0.0013
0.71511	-0.00136
0.71495	-0.00126
0.7148	-0.0014
0.71465	-0.00119
0.71447	-0.00135
0.71436	-0.00158
0.71415	-0.0017
0.71403	-0.0013
0.71383	-0.00153
0.7137	-0.00127
0.71354	-0.00147
0.71338	-0.00129
0.71321	-0.00147
0.71303	-0.00168
0.71292	-0.00173
0.71276	-0.00147
0.71257	-0.00124
0.71243	-0.00139
0.71226	-0.00125
0.71213	-0.00142
0.71195	-0.00166
0.71177	-0.00183
0.71159	-0.00189
0.71145	-0.0016
0.71127	-0.00173
0.71115	-0.00141
0.71098	-0.00121
0.71084	-0.00137
0.71065	-0.00136
0.71045	-0.00141
0.71029	-0.00164
0.71018	-0.00179
0.71001	-0.00184
0.70986	-0.00154
0.70968	-0.00129
0.70959	-0.0015
0.70933	-0.00136
0.70924	-0.00157
0.70907	-0.00172
0.70895	-0.00182
0.70877	-0.00159
0.70859	-0.00164
0.70842	-0.00139
0.70824	-0.00165
0.70808	-0.0014
0.70791	-0.00156
0.70784	-0.00173
0.70762	-0.00153
0.70746	-0.00164
0.70728	-0.00139
0.70711	-0.00162
0.70696	-0.00179
0.70683	-0.0019
0.70666	-0.00167
0.70648	-0.00184
0.70633	-0.00158
0.70621	-0.00169
0.70605	-0.00153
0.70585	-0.00163
0.70572	-0.00145
0.70557	-0.00168
0.70537	-0.00183
0.70526	-0.00199
0.70505	-0.00171
0.70488	-0.00179
0.70476	-0.00157
0.70457	-0.00175
0.70444	-0.00187
0.70425	-0.00162
0.70411	-0.00176
0.7039	-0.00161
0.70376	-0.00172
0.70363	-0.0015
0.70346	-0.00166
0.70329	-0.00146
0.70315	-0.00165
0.703	-0.00181
0.70281	-0.00196
0.70265	-0.0017
0.7025	-0.00182
0.70235	-0.00159
0.70216	-0.00175
0.70201	-0.00151
0.70184	-0.00168
0.70166	-0.00188
0.70155	-0.00164
0.70136	-0.00177
0.70121	-0.00153
0.70104	-0.00173
0.70085	-0.00194
0.70071	-0.00196
0.70056	-0.00172
0.7004	-0.00151
0.70023	-0.00174
0.70007	-0.0019
0.69991	-0.00169
0.69976	-0.00187
0.69961	-0.002
0.69945	-0.00211
0.69929	-0.00183
0.69907	-0.00197
0.69895	-0.00169
0.6988	-0.00145
0.69864	-0.00172
0.69848	-0.00197
0.69832	-0.00213
0.69822	-0.00217
0.69803	-0.00191
0.69784	-0.00163
0.69769	-0.00181
0.69757	-0.00154
0.69741	-0.00184
0.69725	-0.00201
0.69706	-0.00213
0.69692	-0.00185
0.69674	-0.00195
0.69658	-0.00173
0.69642	-0.00186
0.69628	-0.00169
0.69608	-0.00188
0.69591	-0.00204
0.69577	-0.00182
0.69563	-0.00197
0.69541	-0.00169
0.69524	-0.00189
0.6951	-0.00199
0.69498	-0.00178
0.69482	-0.00193
0.69466	-0.00164
0.69448	-0.0019
0.69433	-0.0021
0.69418	-0.0018
0.69401	-0.00189
0.69387	-0.00178
0.69369	-0.00193
0.69356	-0.00206
0.69339	-0.00188
0.69324	-0.00205
0.69307	-0.0022
0.69286	-0.00191
0.69276	-0.00206
0.69262	-0.00176
0.69243	-0.00193
0.69227	-0.00179
0.69209	-0.00197
0.69195	-0.00214
0.6918	-0.00229
0.69166	-0.00197
0.69148	-0.0021
0.6913	-0.0019
0.69111	-0.002
0.691	-0.00179
0.69086	-0.00191
0.69064	-0.00186
0.69053	-0.00193
0.69034	-0.00208
0.69019	-0.00223
0.69004	-0.00192
0.68988	-0.00201
0.68974	-0.00178
0.68957	-0.00201
0.68938	-0.00182
0.68924	-0.002
0.68904	-0.00215
0.68891	-0.00189
0.68877	-0.00205
0.68861	-0.00177
0.68848	-0.00185
0.68826	-0.00182
0.68812	-0.00195
0.68797	-0.00214
0.68783	-0.00228
0.68762	-0.00201
0.68747	-0.00215
0.68728	-0.00184
0.68716	-0.00206
0.68703	-0.00221
0.68683	-0.002
0.68666	-0.00211
0.68655	-0.00194
0.68637	-0.00212
0.68619	-0.00226
0.68607	-0.002
0.6859	-0.00213
0.68571	-0.00192
0.6856	-0.00206
0.68536	-0.00191
0.68524	-0.00209
0.68507	-0.00236
0.68492	-0.00237
0.6848	-0.00209
0.6846	-0.00227
0.68445	-0.00197
0.68424	-0.00213
0.68411	-0.00198
0.68389	-0.00224
0.68376	-0.00233
0.68363	-0.00244
0.68343	-0.00215
0.68329	-0.00225
0.68315	-0.00191
0.68296	-0.00172
0.68279	-0.00198
0.68271	-0.0022
0.6825	-0.0023
0.68237	-0.00208
0.68215	-0.00222
0.68203	-0.00197
0.68182	-0.00208
0.68171	-0.00191
0.68152	-0.00211
0.6814	-0.00227
0.68124	-0.00205
0.68103	-0.0022
0.68097	-0.00238
0.68073	-0.00206
0.68062	-0.00215
0.68044	-0.00202
0.68027	-0.00215
0.68007	-0.00197
0.67992	-0.00219
0.67979	-0.00238
0.67959	-0.00251
0.6795	-0.00252
0.67929	-0.00225
0.67914	-0.00196
0.67897	-0.00178
0.67881	-0.00199
0.6787	-0.0022
0.67846	-0.00243
0.6784	-0.00223
0.67816	-0.00227
0.67803	-0.00245
0.67785	-0.00215
0.67769	-0.00232
0.67757	-0.00204
0.67737	-0.00227
0.67721	-0.00206
0.67701	-0.00224
0.67687	-0.0024
0.6767	-0.00213
0.67656	-0.0022
0.6764	-0.002
0.67625	-0.00219
0.67609	-0.00194
0.67595	-0.00218
0.67574	-0.00237
0.67562	-0.00248
0.67546	-0.00221
0.67531	-0.0023
0.67514	-0.00203
0.67498	-0.0022
0.67486	-0.00205
0.67463	-0.00219
0.67452	-0.00242
0.67434	-0.00217
0.67414	-0.00232
0.67401	-0.00244
0.67381	-0.0022
0.67368	-0.00236
0.67355	-0.0021
0.6734	-0.00231
0.67322	-0.00254
0.67306	-0.00229
0.67292	-0.00234
0.67274	-0.00217
0.67261	-0.00226
0.67243	-0.00211
0.67227	-0.00229
0.67209	-0.00245
0.67192	-0.00262
0.67178	-0.00239
0.67163	-0.00241
0.67144	-0.0022
0.67131	-0.00235
0.67111	-0.0022
0.671	-0.00232
0.6708	-0.00249
0.67061	-0.00273
0.67053	-0.00235
0.67031	-0.00244
0.67021	-0.00222
0.67	-0.00238
0.66992	-0.00214
0.6697	-0.0022
0.66957	-0.00211
0.66939	-0.00225
0.66922	-0.00212
0.66907	-0.00227
0.66889	-0.00245
0.66877	-0.00253
0.6686	-0.00232
0.66838	-0.00238
0.66828	-0.0022
0.66806	-0.00233
0.66792	-0.00216
0.66778	-0.00229
0.66762	-0.00253
0.66739	-0.00267
0.66735	-0.00223
0.66713	-0.00211
0.66699	-0.00228
0.6668	-0.00247
0.66663	-0.00228
0.66653	-0.00241
0.66635	-0.00223
0.66618	-0.00237
0.66603	-0.00253
0.66583	-0.00265
0.66569	-0.00236
0.66555	-0.0025
0.66541	-0.00232
0.66522	-0.00246
0.66507	-0.00225
0.66488	-0.00237
0.66471	-0.00219
0.66457	-0.00237
0.66441	-0.00256
0.66424	-0.00264
0.66409	-0.00238
0.66393	-0.00255
0.66378	-0.00266
0.66363	-0.00242
0.66343	-0.00253
0.66332	-0.00223
0.66315	-0.00199
0.66295	-0.00222
0.66278	-0.00211
0.66266	-0.00227
0.66254	-0.00253
0.66229	-0.00266
0.66215	-0.00276
0.66201	-0.00248
0.66181	-0.00254
0.6617	-0.00226
0.66154	-0.00212
0.66137	-0.00229
0.66118	-0.00249
0.66102	-0.0023
0.66089	-0.00248
0.66073	-0.00261
0.6606	-0.0027
0.6604	-0.00245
0.66025	-0.00255
0.66014	-0.00235
0.65992	-0.00254
0.65982	-0.00237
0.65965	-0.00249
0.65947	-0.0023
0.65929	-0.00246
0.65915	-0.00262
0.65898	-0.00276
0.65886	-0.00248
0.65867	-0.00261
0.65853	-0.00241
0.65831	-0.0026
0.6582	-0.00275
0.65801	-0.00251
0.65786	-0.00258
0.6577	-0.00236
0.65756	-0.00249
0.65738	-0.00241
0.65717	-0.0025
0.6571	-0.00265
0.65688	-0.00244
0.65678	-0.00253
0.65658	-0.00229
0.65642	-0.00242
0.65625	-0.00225
0.65612	-0.00239
0.65597	-0.00231
0.6558	-0.00241
0.65564	-0.00261
0.65548	-0.00278
0.65532	-0.00287
0.65511	-0.0025
0.65499	-0.00259
0.65485	-0.00239
0.65472	-0.00218
0.65449	-0.00243
0.65437	-0.00262
0.65424	-0.00273
0.65406	-0.00243
0.65388	-0.00263
0.65375	-0.00234
0.6536	-0.0025
0.65346	-0.00237
0.65323	-0.00251
0.6531	-0.00275
0.65292	-0.00284
0.65276	-0.00255
0.6526	-0.00267
0.65246	-0.00244
0.65233	-0.00258
0.65215	-0.00237
0.65195	-0.0026
0.65179	-0.00248
0.65165	-0.00259
0.65147	-0.00273
0.65129	-0.00288
0.65116	-0.00257
0.651	-0.00263
0.6508	-0.00244
0.65068	-0.00235
0.65056	-0.00245
0.65035	-0.00266
0.65023	-0.00277
0.65006	-0.00253
0.6499	-0.00264
0.64971	-0.00237
0.64954	-0.00259
0.64939	-0.0024
0.64925	-0.00258
0.64911	-0.00273
0.64894	-0.00287
0.64877	-0.00258
0.64863	-0.00267
0.64846	-0.00241
0.64827	-0.00261
0.64818	-0.0024
0.64795	-0.00261
0.64782	-0.00277
0.64766	-0.00254
0.64751	-0.00268
0.64735	-0.00239
0.64716	-0.00259
0.64695	-0.00279
0.64683	-0.00254
0.64671	-0.00268
0.64653	-0.00253
0.64637	-0.00269
0.6462	-0.00283
0.64607	-0.00257
0.64589	-0.00272
0.64572	-0.00292
0.64559	-0.00259
0.64538	-0.00274
0.6452	-0.00254
0.64509	-0.00268
0.64495	-0.00283
0.64472	-0.00258
0.64459	-0.00278
0.64442	-0.00252
0.64427	-0.00265
0.64412	-0.00246
0.64399	-0.00267
0.64383	-0.00281
0.64362	-0.00257
0.64343	-0.00269
0.64332	-0.0028
0.64315	-0.00251
0.64297	-0.00266
0.64281	-0.00251
0.64265	-0.00268
0.64249	-0.00247
0.64235	-0.00259
0.64217	-0.00276
0.64201	-0.00257
0.64186	-0.00265
0.64168	-0.00247
0.64154	-0.00262
0.64134	-0.0028
0.64124	-0.00294
0.64106	-0.00266
0.64093	-0.00277
0.64076	-0.00254
0.64058	-0.00266
0.64046	-0.00248
0.6403	-0.00261
0.64007	-0.0025
0.63995	-0.0027
0.63982	-0.00289
0.63963	-0.00298
0.6395	-0.00276
0.63933	-0.00281
0.63915	-0.00257
0.63902	-0.00275
0.63883	-0.00253
0.63869	-0.00268
0.63854	-0.00256
0.63839	-0.00272
0.63818	-0.00291
0.63805	-0.00301
0.63783	-0.00308
0.63771	-0.00277
0.63758	-0.00249
0.63738	-0.00241
0.63726	-0.00258
0.63708	-0.00279
0.63693	-0.00294
0.6368	-0.00303
0.63659	-0.0027
0.63645	-0.00246
0.6363	-0.00266
0.63613	-0.00248
0.63595	-0.00272
0.63581	-0.00283
0.63561	-0.00296
0.63545	-0.00271
0.6353	-0.00283
0.63514	-0.00256
0.635	-0.00272
0.63484	-0.00257
0.63462	-0.00273
0.63451	-0.00293
0.63433	-0.003
0.63418	-0.00276
0.63405	-0.00274
0.63387	-0.00264
0.63369	-0.00276
0.63357	-0.00256
0.63341	-0.00277
0.63325	-0.00258
0.63306	-0.0028
0.63291	-0.00297
0.63275	-0.00307
0.63262	-0.00274
0.63241	-0.00293
0.63224	-0.00267
0.63213	-0.00281
0.63195	-0.00261
0.63179	-0.00284
0.63165	-0.00295
0.63149	-0.00269
0.63131	-0.00286
0.6312	-0.00258
0.63099	-0.00278
0.63085	-0.00258
0.63067	-0.00285
0.63053	-0.00293
0.63039	-0.00273
0.63023	-0.00282
0.63006	-0.00293
0.62991	-0.00267
0.62974	-0.00281
0.62957	-0.00261
0.62939	-0.00274
0.62922	-0.00261
0.62908	-0.00271
0.6289	-0.00295
0.62877	-0.00304
0.62857	-0.00276
0.62845	-0.00281
0.62826	-0.00272
0.62812	-0.00279
0.62797	-0.0026
0.62779	-0.0028
0.62766	-0.00296
0.62743	-0.00273
0.62733	-0.00276
0.62713	-0.0027
0.62699	-0.00282
0.62682	-0.00301
0.62669	-0.00313
0.62649	-0.00293
0.62637	-0.00299
0.62621	-0.00277
0.62601	-0.00289
0.62589	-0.00269
0.62573	-0.00284
0.62554	-0.00266
0.62543	-0.0028
0.62522	-0.00306
0.62504	-0.00323
0.62488	-0.00322
0.62478	-0.00287
0.62454	-0.00274
0.6244	-0.00281
0.62423	-0.00264
0.6241	-0.00282
0.62394	-0.00273
0.62378	-0.0028
0.62361	-0.00299
0.6235	-0.00275
0.62333	-0.00287
0.62315	-0.00298
0.623	-0.00275
0.62285	-0.00292
0.62268	-0.00266
0.62249	-0.00288
0.62232	-0.00263
0.62214	-0.00284
0.62206	-0.00303
0.62184	-0.00311
0.62169	-0.00276
0.62153	-0.00258
0.62139	-0.00276
0.62122	-0.00257
0.62108	-0.00278
0.62088	-0.00302
0.62073	-0.0031
0.62054	-0.00319
0.62042	-0.00288
0.62032	-0.00266
0.6201	-0.00284
0.61991	-0.00269
0.61974	-0.00293
0.6196	-0.00308
0.61946	-0.00318
0.61927	-0.0029
0.61915	-0.00299
0.61898	-0.00277
0.61886	-0.00288
0.6187	-0.00271
0.61853	-0.00295
0.61833	-0.00308
0.6182	-0.00282
0.61806	-0.00295
0.61783	-0.00281
0.61769	-0.00289
0.61755	-0.00306
0.6174	-0.00288
0.61726	-0.00298
0.61709	-0.00309
0.61691	-0.00287
0.61672	-0.00301
0.61654	-0.0027
0.61647	-0.00287
0.61626	-0.00269
0.61607	-0.0029
0.61594	-0.00308
0.61579	-0.00282
0.61567	-0.00297
0.61551	-0.00272
0.61535	-0.00286
0.61515	-0.00265
0.61508	-0.00289
0.61486	-0.00301
0.61472	-0.0032
0.61452	-0.00328
0.61436	-0.00299
0.61424	-0.00275
0.61407	-0.00286
0.61392	-0.00272
0.61371	-0.00292
0.61356	-0.00307
0.61337	-0.00324
0.61325	-0.003
0.61309	-0.00315
0.61294	-0.00285
0.61275	-0.00301
0.61263	-0.00276
0.61241	-0.00295
0.61231	-0.0028
0.61209	-0.00297
0.61195	-0.00312
0.61182	-0.00332
0.61167	-0.00295
0.61149	-0.0031
0.61132	-0.00285
0.6112	-0.003
0.61103	-0.00281
0.61088	-0.00298
0.61066	-0.00284
0.61058	-0.00294
0.61036	-0.00315
0.61023	-0.00327
0.61004	-0.00296
0.60988	-0.00305
0.60973	-0.00279
0.6096	-0.00297
0.60941	-0.00277
0.60925	-0.00295
0.60909	-0.00278
0.60895	-0.0029
0.60875	-0.00308
0.60863	-0.00319
0.60848	-0.00286
0.60833	-0.00271
0.60814	-0.00288
0.60796	-0.00308
0.6078	-0.00284
0.60766	-0.00301
0.60747	-0.00319
0.60731	-0.00321
0.6072	-0.00298
0.60699	-0.00269
0.60685	-0.00296
0.60666	-0.00283
0.60659	-0.00299
0.60635	-0.00321
0.60623	-0.00326
0.60603	-0.003
0.6059	-0.00308
0.60574	-0.00287
0.60554	-0.00301
0.60536	-0.00283
0.60527	-0.00303
0.60507	-0.00319
0.60491	-0.0033
0.60478	-0.00303
0.6046	-0.00317
0.60443	-0.00288
0.60433	-0.00264
0.6041	-0.00295
0.60389	-0.00316
0.60379	-0.00326
0.60363	-0.00298
0.60343	-0.00315
0.60331	-0.00288
0.60316	-0.00299
0.60295	-0.00279
0.60281	-0.00298
0.60265	-0.00281
0.60249	-0.003
0.60233	-0.00316
0.6022	-0.00328
0.60205	-0.003
0.60186	-0.0031
0.60168	-0.00284
0.60155	-0.00306
0.6014	-0.00284
0.60121	-0.00304
0.6011	-0.00319
0.60091	-0.00335
0.60076	-0.00302
0.60063	-0.00311
0.60041	-0.00298
0.6003	-0.00306
0.60012	-0.00292
0.59997	-0.00309
0.59982	-0.00333
0.59963	-0.00336
0.59944	-0.00308
0.59931	-0.00279
0.59915	-0.00299
0.59906	-0.00282
0.59885	-0.00301
0.59867	-0.00322
0.5985	-0.00341
0.59837	-0.00307
0.5982	-0.00322
0.59803	-0.00297
0.59784	-0.00311
0.59768	-0.00288
0.59754	-0.00304
0.5974	-0.00287
0.59723	-0.00305
0.5971	-0.00321
0.59691	-0.00336
0.59677	-0.00305
0.5966	-0.00313
0.59642	-0.00294
0.5963	-0.00307
0.59607	-0.00285
0.59599	-0.003
0.59579	-0.00283
0.59564	-0.003
0.59547	-0.00317
0.59531	-0.00293
0.59519	-0.00305
0.59501	-0.00323
0.59483	-0.00301
0.59469	-0.00308
0.59451	-0.00296
0.59436	-0.00312
0.59422	-0.00336
0.59402	-0.00325
0.59386	-0.00311
0.59369	-0.00322
0.59355	-0.00299
0.59338	-0.00278
0.59326	-0.00302
0.59311	-0.00322
0.59287	-0.00334
0.59277	-0.00308
0.59259	-0.00315
0.59245	-0.00297
0.5923	-0.00317
0.59212	-0.00332
0.59193	-0.00306
0.59174	-0.00329
0.59167	-0.00296
0.59146	-0.00315
0.59136	-0.00296
0.59118	-0.00312
0.59102	-0.00326
0.59082	-0.00304
0.59067	-0.00327
0.59047	-0.00333
0.59033	-0.0031
0.59016	-0.00323
0.59005	-0.00299
0.58988	-0.0031
0.58973	-0.00287
0.58954	-0.00311
0.58942	-0.00321
0.58929	-0.00303
0.58909	-0.00315
0.58894	-0.00293
0.58874	-0.00314
0.58857	-0.0033
0.5885	-0.00333
0.58827	-0.00311
0.58819	-0.00328
0.58798	-0.00302
0.58781	-0.00313
0.58764	-0.00299
0.58748	-0.00317
0.58734	-0.00285
0.58715	-0.0031
0.58702	-0.00331
0.58679	-0.00335
0.58664	-0.0032
0.58652	-0.00331
0.58628	-0.00302
0.58624	-0.0032
0.58603	-0.00297
0.58589	-0.00315
0.58569	-0.00296
0.58557	-0.00315
0.5854	-0.00331
0.58525	-0.00344
0.58504	-0.00321
0.58488	-0.00329
0.58471	-0.00307
0.58455	-0.00322
0.58445	-0.00296
0.58424	-0.00313
0.58412	-0.00298
0.5839	-0.00322
0.58377	-0.00332
0.58361	-0.00344
0.58347	-0.00314
0.58332	-0.00321
0.58316	-0.00297
0.58301	-0.00278
0.58285	-0.00298
0.58268	-0.0032
0.5825	-0.00341
0.58235	-0.00349
0.58214	-0.00321
0.58205	-0.00326
0.58188	-0.00302
0.58171	-0.00281
0.58155	-0.00302
0.58139	-0.00322
0.58122	-0.00304
0.5811	-0.00322
0.58089	-0.00341
0.58076	-0.00339
0.58061	-0.00316
0.58046	-0.00291
0.58031	-0.00313
0.58011	-0.00298
0.57996	-0.00318
0.57981	-0.00337
0.57958	-0.00351
0.57949	-0.0032
0.57927	-0.00332
0.57915	-0.00309
0.57899	-0.00323
0.57885	-0.00311
0.57861	-0.0032
0.57851	-0.00344
0.57829	-0.00353
0.57821	-0.00327
0.57803	-0.00332
0.5779	-0.00311
0.57773	-0.00328
0.57753	-0.00305
0.57739	-0.00328
0.57726	-0.00306
0.57708	-0.00323
0.57688	-0.00341
0.57677	-0.00346
0.57662	-0.00317
0.57646	-0.0029
0.57631	-0.00315
0.57614	-0.00296
0.57596	-0.0032
0.57581	-0.00337
0.57564	-0.00344
0.57547	-0.0032
0.57533	-0.00333
0.57516	-0.00304
0.57506	-0.0032
0.57486	-0.00301
0.5747	-0.00321
0.57454	-0.00338
0.5744	-0.0035
0.57423	-0.00323
0.57404	-0.00327
0.57391	-0.00314
0.57374	-0.00324
0.57355	-0.00305
0.57339	-0.00324
0.57322	-0.00308
0.57312	-0.00324
0.57292	-0.00339
0.57275	-0.00351
0.57262	-0.00323
0.57246	-0.00337
0.57233	-0.00315
0.57213	-0.00328
0.57196	-0.00305
0.57185	-0.00329
0.57161	-0.00342
0.57148	-0.00318
0.57134	-0.00333
0.57118	-0.00309
0.57103	-0.00322
0.57086	-0.00303
0.57067	-0.00332
0.57053	-0.00339
0.57036	-0.00352
0.57025	-0.00324
0.5701	-0.00334
0.56985	-0.00313
0.56972	-0.00324
0.56961	-0.00309
0.56944	-0.00319
0.56929	-0.0031
0.56912	-0.0032
0.56893	-0.00342
0.56877	-0.00353
0.5686	-0.00325
0.56849	-0.0033
0.56828	-0.00313
0.56814	-0.00328
0.56798	-0.00307
0.56777	-0.00326
0.56764	-0.00317
0.5675	-0.00326
0.56735	-0.00331
0.56719	-0.00314
0.56695	-0.00335
0.56683	-0.00347
0.56667	-0.00364
0.56654	-0.00334
0.56635	-0.00348
0.56617	-0.00323
0.56601	-0.00336
0.56589	-0.00315
0.56571	-0.00333
0.56558	-0.00308
0.56542	-0.00332
0.56521	-0.00349
0.56507	-0.00363
0.56489	-0.00337
0.56477	-0.00341
0.56459	-0.00322
0.56444	-0.00337
0.56425	-0.00312
0.56415	-0.00333
0.564	-0.00317
0.56382	-0.00327
0.56362	-0.00346
0.56345	-0.00364
0.56331	-0.00329
0.56314	-0.00333
0.56298	-0.0032
0.56282	-0.00332
0.56267	-0.00311
0.56253	-0.00327
0.56237	-0.00305
0.56218	-0.00323
0.56204	-0.0031
0.56189	-0.00322
0.56172	-0.00339
0.56159	-0.00353
0.56137	-0.00327
0.56124	-0.00342
0.5611	-0.00321
0.5609	-0.00332
0.56074	-0.00306
0.5606	-0.00325
0.56047	-0.00304
0.56029	-0.00323
0.56016	-0.00348
0.55996	-0.00356
0.55984	-0.00336
0.55967	-0.00346
0.55947	-0.00358
0.55932	-0.00331
0.55922	-0.00341
0.559	-0.00321
0.55887	-0.00335
0.55874	-0.00314
0.55853	-0.00339
0.55835	-0.00354
0.5582	-0.00367
0.55804	-0.00339
0.55792	-0.00348
0.55771	-0.0032
0.55758	-0.00296
0.55736	-0.00291
0.55727	-0.00315
0.55709	-0.00336
0.55697	-0.00352
0.55679	-0.00364
0.55663	-0.00369
0.55644	-0.00334
0.55627	-0.00314
0.55612	-0.0033
0.55597	-0.00315
0.55578	-0.0033
0.55565	-0.0035
0.55547	-0.00364
0.55535	-0.00336
0.55518	-0.0034
0.55503	-0.00321
0.55487	-0.00334
0.55467	-0.00315
0.55454	-0.00337
0.55433	-0.00352
0.55416	-0.00331
0.55402	-0.00338
0.5539	-0.00316
0.55371	-0.0034
0.55359	-0.00353
0.55339	-0.00336
0.55322	-0.0035
0.55305	-0.00366
0.55289	-0.00334
0.55275	-0.00349
0.55263	-0.00327
0.55248	-0.00337
0.55227	-0.00321
0.55214	-0.00339
0.55198	-0.00356
0.55179	-0.00378
0.55166	-0.0034
0.5515	-0.00351
0.55137	-0.00331
0.55116	-0.00344
0.551	-0.00324
0.55086	-0.00333
0.55067	-0.00328
0.55053	-0.00338
0.55033	-0.00357
0.55021	-0.00371
0.55004	-0.00338
0.54988	-0.00347
0.5497	-0.00322
0.54954	-0.00302
0.54936	-0.00324
0.54922	-0.00345
0.54911	-0.00358
0.54892	-0.00333
0.54873	-0.00346
0.54861	-0.00324
0.54842	-0.00331
0.54829	-0.00316
0.54809	-0.00334
0.54799	-0.0035
0.54778	-0.00326
0.54763	-0.00344
0.54744	-0.00324
0.5473	-0.00335
0.54713	-0.00314
0.54697	-0.00339
0.54683	-0.00358
0.54665	-0.00368
0.54654	-0.00343
0.54633	-0.00357
0.5462	-0.00365
0.54602	-0.00342
0.54586	-0.00353
0.54573	-0.00328
0.54556	-0.00345
0.5454	-0.00326
0.54522	-0.00345
0.54506	-0.00328
0.5449	-0.00341
0.54477	-0.00357
0.54461	-0.00371
0.54446	-0.00337
0.54427	-0.00358
0.54416	-0.00335
0.54393	-0.00353
0.54379	-0.00364
0.54361	-0.00341
0.54346	-0.00361
0.5433	-0.00331
0.54316	-0.00336
0.54301	-0.00324
0.54281	-0.00342
0.54266	-0.00317
0.54248	-0.00339
0.54235	-0.0036
0.5422	-0.0037
0.54201	-0.00342
0.54184	-0.00354
0.54169	-0.00324
0.54156	-0.00307
0.5414	-0.0033
0.54122	-0.00353
0.54102	-0.00369
0.54085	-0.00382
0.54072	-0.00341
0.5406	-0.0032
0.54043	-0.00343
0.54024	-0.0036
0.5401	-0.00336
0.53992	-0.00353
0.53976	-0.00335
0.53962	-0.0035
0.53946	-0.00368
0.53933	-0.00374
0.5391	-0.0035
0.53893	-0.0036
0.5388	-0.0034
0.53863	-0.00353
0.53853	-0.00338
0.5383	-0.00345
0.53819	-0.00329
0.53804	-0.00342
0.53791	-0.00359
0.53766	-0.00338
0.53759	-0.00347
0.53736	-0.00339
0.53725	-0.00346
0.5371	-0.00361
0.53695	-0.00331
0.53671	-0.0035
0.53658	-0.00326
0.53646	-0.00341
0.53629	-0.00322
0.53618	-0.00341
0.53597	-0.00363
0.53583	-0.00372
0.53563	-0.00346
0.53548	-0.00356
0.53531	-0.00333
0.53515	-0.00342
0.53498	-0.00322
0.53486	-0.00348
0.53468	-0.00363
0.53454	-0.0034
0.53438	-0.00353
0.5342	-0.0037
0.5341	-0.00335
0.5339	-0.00357
0.53378	-0.00329
0.53356	-0.0035
0.53343	-0.00336
0.53326	-0.00353
0.53308	-0.0037
0.53292	-0.00379
0.53275	-0.00356
0.53261	-0.00357
0.53251	-0.00337
0.53232	-0.00354
0.53216	-0.00332
0.53199	-0.00356
0.5318	-0.00375
0.53168	-0.00382
0.5315	-0.00355
0.53133	-0.00362
0.53118	-0.00341
0.53101	-0.00324
0.53083	-0.00339
0.53066	-0.00336
0.53056	-0.00347
0.53043	-0.00368
0.53018	-0.00376
0.53001	-0.00386
0.5299	-0.00349
0.52974	-0.00325
0.52957	-0.00348
0.52942	-0.00328
0.52926	-0.00347
0.52908	-0.0037
0.52892	-0.00378
0.52877	-0.0035
0.52864	-0.0036
0.52845	-0.00334
0.52828	-0.00354
0.5281	-0.00337
0.52799	-0.00349
0.52779	-0.00369
0.52763	-0.00343
0.52746	-0.00359
0.5273	-0.00331
0.52715	-0.00347
0.52704	-0.00332
0.5269	-0.00349
0.52665	-0.00376
0.52651	-0.00384
0.52636	-0.00357
0.5262	-0.00365
0.52602	-0.00347
0.52586	-0.00358
0.52569	-0.00336
0.52557	-0.00349
0.52537	-0.00371
0.52526	-0.00348
0.52504	-0.00368
0.52492	-0.00381
0.52477	-0.00349
0.5246	-0.00363
0.52442	-0.00341
0.52429	-0.00359
0.52415	-0.00336
0.52395	-0.00356
0.52379	-0.0037
0.52367	-0.00346
0.52349	-0.00362
0.52333	-0.00368
0.52319	-0.00344
0.52302	-0.00358
0.52286	-0.00341
0.5227	-0.00357
0.52256	-0.00337
0.52235	-0.00352
0.52222	-0.00368
0.52209	-0.00344
0.52186	-0.00354
0.52175	-0.00333
0.52156	-0.00355
0.52141	-0.00372
0.52123	-0.00382
0.52107	-0.00359
0.52093	-0.00369
0.52076	-0.00341
0.52064	-0.00353
0.52042	-0.00343
0.52028	-0.00361
0.52015	-0.00336
0.51998	-0.00358
0.51981	-0.00381
0.51965	-0.00386
0.5195	-0.00359
0.51928	-0.00375
0.5192	-0.00344
0.51901	-0.0036
0.51882	-0.00346
0.51872	-0.00362
0.51851	-0.00383
0.5184	-0.00352
0.5182	-0.00366
0.51802	-0.00352
0.51792	-0.00367
0.51772	-0.00382
0.51755	-0.00351
0.51736	-0.00374
0.51726	-0.00349
0.51711	-0.00358
0.51689	-0.00378
0.51676	-0.0035
0.51661	-0.00366
0.51641	-0.00338
0.51623	-0.00362
0.51611	-0.00375
0.51597	-0.0035
0.51581	-0.00362
0.51566	-0.00341
0.51546	-0.00364
0.51527	-0.00378
0.51518	-0.0034
0.51498	-0.00362
0.51487	-0.00343
0.5147	-0.00356
0.51455	-0.00376
0.51437	-0.00352
0.51419	-0.00364
0.51406	-0.00334
0.51389	-0.00364
0.51377	-0.00374
0.51359	-0.00353
0.51342	-0.0037
0.5132	-0.00352
0.51314	-0.00371
0.51293	-0.00378
0.51272	-0.00357
0.51261	-0.00365
0.51244	-0.00344
0.51228	-0.00366
0.51215	-0.00378
0.51195	-0.00356
0.51183	-0.00373
0.51163	-0.00351
0.51149	-0.00368
0.5113	-0.00385
0.51113	-0.00391
0.51097	-0.00364
0.51084	-0.00374
0.51064	-0.00363
0.51051	-0.0037
0.51034	-0.00344
0.51019	-0.00365
0.51004	-0.0034
0.50986	-0.00355
0.50972	-0.00336
0.50957	-0.00351
0.50945	-0.00374
0.50924	-0.0039
0.50909	-0.0036
0.50891	-0.00368
0.50878	-0.00353
0.50858	-0.00366
0.5084	-0.00341
0.50825	-0.00365
0.50808	-0.00376
0.50795	-0.00356
0.50779	-0.0037
0.50763	-0.00349
0.50747	-0.00369
0.50732	-0.00379
0.50712	-0.00359
0.50695	-0.00372
0.5068	-0.00389
0.50666	-0.00363
0.50653	-0.00377
0.50633	-0.00361
0.50621	-0.00368
0.50601	-0.0035
0.50587	-0.00365
0.50574	-0.0038
0.50553	-0.00392
0.50541	-0.00368
0.50524	-0.0038
0.50506	-0.00368
0.5049	-0.00372
0.50473	-0.00355
0.50458	-0.00368
0.5044	-0.00387
0.50427	-0.0036
0.50409	-0.00376
0.50391	-0.00361
0.50379	-0.0037
0.50362	-0.00354
0.50346	-0.00364
0.50329	-0.00374
0.50319	-0.00347
0.50302	-0.00368
0.50277	-0.00348
0.50265	-0.00367
0.50247	-0.00382
0.50236	-0.00394
0.50217	-0.00367
0.50201	-0.00378
0.50186	-0.00351
0.5017	-0.00367
0.50154	-0.00348
0.50138	-0.00364
0.50123	-0.00346
0.50107	-0.00366
0.50086	-0.0039
0.50074	-0.00387
0.50054	-0.00361
0.5004	-0.00342
0.50027	-0.00363
0.50013	-0.00376
0.49995	-0.00359
0.49977	-0.00377
0.49958	-0.00391
0.49949	-0.00399
0.49924	-0.00374
0.49915	-0.0038
0.49894	-0.0036
0.49882	-0.0034
0.49863	-0.00361
0.49853	-0.00384
0.49834	-0.00398
0.49825	-0.00404
0.49801	-0.00376
0.49785	-0.00352
0.49772	-0.00368
0.49759	-0.00348
0.4974	-0.00374
0.49722	-0.00384
0.49709	-0.00364
0.49695	-0.00376
0.49676	-0.00353
0.49658	-0.00365
0.49645	-0.00345
0.49628	-0.00365
0.49611	-0.00383
0.49596	-0.00398
0.49577	-0.00371
0.49557	-0.00385
0.4955	-0.00355
0.49535	-0.00372
0.49519	-0.00347
0.495	-0.00371
0.49487	-0.00385
0.4947	-0.00365
0.49456	-0.00377
0.4944	-0.00356
0.49419	-0.00376
0.494	-0.00382
0.49389	-0.00368
0.49372	-0.00376
0.49359	-0.00355
0.49342	-0.00376
0.49323	-0.00396
0.49314	-0.00408
0.49293	-0.00376
0.49276	-0.00389
0.49261	-0.00362
0.49242	-0.0038
0.49229	-0.00362
0.49212	-0.00374
0.49196	-0.00355
0.49181	-0.00383
0.49166	-0.00388
0.49147	-0.00407
0.4913	-0.00379
0.49119	-0.00386
0.49098	-0.00362
0.49088	-0.00376
0.49068	-0.00368
0.49058	-0.00374
0.49037	-0.00356
0.49019	-0.0037
0.49006	-0.00385
0.48985	-0.0036
0.48969	-0.0037
0.48955	-0.00358
0.48945	-0.0037
0.48923	-0.00391
0.48913	-0.00361
0.48894	-0.00377
0.48875	-0.00397
0.48858	-0.00366
0.48841	-0.00372
0.48833	-0.00358
0.48811	-0.00373
0.48792	-0.00354
0.48776	-0.00369
0.48768	-0.00394
0.4875	-0.00401
0.48731	-0.00366
0.48716	-0.0035
0.48694	-0.00366
0.48686	-0.00389
0.48665	-0.00405
0.48652	-0.00379
0.48637	-0.0039
0.4862	-0.00366
0.48602	-0.00383
0.48586	-0.00355
0.48575	-0.00374
0.48559	-0.00358
0.48541	-0.00376
0.48522	-0.00393
0.48509	-0.00409
0.48491	-0.00416
0.48476	-0.00391
0.48458	-0.00394
0.48442	-0.00372
0.48425	-0.00346
0.48411	-0.00373
0.48393	-0.00358
0.48377	-0.00369
0.48366	-0.00392
0.48345	-0.00407
0.48333	-0.00369
0.48315	-0.00349
0.48299	-0.00367
0.48285	-0.00393
0.4827	-0.004
0.4825	-0.00376
0.48234	-0.00388
0.48218	-0.00367
0.48207	-0.0038
0.48184	-0.00358
0.48176	-0.00373
0.48157	-0.00359
0.48138	-0.00376
0.48128	-0.0039
0.48105	-0.00401
0.48094	-0.00381
0.4808	-0.00384
0.48066	-0.00362
0.48045	-0.00341
0.48027	-0.00369
[truncated: 18,002 more rows]

## Sheet: 0.8 V s-1
E /V vs. SCE	i / mA
0.80028	0.02072
0.80013	0.01935
0.80001	0.01771
0.79981	0.01584
0.79968	0.01414
0.79948	0.01232
0.79937	0.01091
0.79917	0.00951
0.79896	0.00844
0.79874	0.00771
0.79863	0.00734
0.79846	0.00715
0.79832	0.00719
0.7981	0.00728
0.79796	0.0078
0.79779	0.00808
0.79758	0.0084
0.79746	0.00871
0.79729	0.00906
0.79719	0.0093
0.79697	0.00951
0.79687	0.00964
0.7967	0.0098
0.79658	0.00964
0.79638	0.00958
0.79625	0.00941
0.79604	0.00894
0.79587	0.00867
0.79575	0.00851
0.79561	0.00828
0.7954	0.00813
0.79523	0.00793
0.79511	0.00777
0.7949	0.00758
0.79472	0.00744
0.79464	0.00763
0.79448	0.00756
0.79426	0.0074
0.79415	0.00755
0.794	0.00749
0.79389	0.00767
0.79366	0.00757
0.79353	0.00771
0.79336	0.00754
0.79316	0.0073
0.79302	0.00737
0.79293	0.00733
0.7927	0.00707
0.79253	0.00686
0.79237	0.0067
0.79219	0.00651
0.79211	0.00665
0.79196	0.0066
0.79173	0.00641
0.79164	0.00668
0.79147	0.00662
0.79121	0.00634
0.7911	0.00653
0.79098	0.00651
0.79076	0.00622
0.79065	0.00639
0.7905	0.0063
0.79028	0.00609
0.79015	0.00619
0.79005	0.00612
0.78979	0.00588
0.78969	0.00605
0.78956	0.006
0.78937	0.00587
0.7892	0.006
0.78909	0.00578
0.78887	0.00564
0.78871	0.00545
0.78862	0.0056
0.78845	0.00552
0.7882	0.00539
0.78813	0.00544
0.78795	0.00542
0.7877	0.0052
0.7876	0.00527
0.78749	0.00519
0.78729	0.00505
0.78708	0.0049
0.78695	0.0051
0.78683	0.00502
0.78661	0.00478
0.7865	0.00502
0.78638	0.00492
0.78611	0.00473
0.78601	0.00483
0.78587	0.00481
0.78567	0.0046
0.7855	0.00473
0.7854	0.0047
0.78514	0.00439
0.785	0.00451
0.78495	0.00448
0.78467	0.00431
0.78459	0.0045
0.78443	0.00441
0.78419	0.00423
0.78406	0.00435
0.78393	0.00432
0.78373	0.00412
0.78354	0.00423
0.78351	0.00426
0.78326	0.004
0.78313	0.00419
0.78297	0.0041
0.78279	0.00383
0.78265	0.00387
0.78248	0.00392
0.7823	0.00379
0.78214	0.00392
0.78201	0.00386
0.78177	0.00361
0.7817	0.00383
0.78158	0.00378
0.78127	0.00357
0.78115	0.00373
0.78104	0.00369
0.78091	0.00387
0.78073	0.00374
0.78057	0.00384
0.78044	0.00373
0.78024	0.00353
0.78007	0.00359
0.77999	0.00355
0.77976	0.00329
0.77953	0.0031
0.77936	0.00291
0.77917	0.00278
0.77911	0.00295
0.77895	0.00292
0.77876	0.00286
0.77863	0.00306
0.77843	0.00296
0.77829	0.00311
0.77811	0.00315
0.778	0.00321
0.7778	0.00311
0.77768	0.00319
0.77753	0.00314
0.77732	0.00292
0.77718	0.00303
0.77709	0.00299
0.77682	0.00272
0.77678	0.00285
0.77659	0.00278
0.77635	0.00254
0.77624	0.00274
0.77611	0.00277
0.77592	0.00264
0.77578	0.00259
0.7756	0.00257
0.77537	0.00237
0.77528	0.00249
0.77513	0.00246
0.77496	0.00227
0.77481	0.0024
0.77467	0.00232
0.77448	0.00215
0.77431	0.00223
0.77419	0.00218
0.77399	0.00205
0.77387	0.00221
0.7737	0.00214
0.77346	0.00191
0.77333	0.00212
0.77323	0.00209
0.77304	0.00186
0.7729	0.00203
0.77275	0.00199
0.77253	0.00183
0.77233	0.00194
0.77222	0.00185
0.7721	0.00203
0.77193	0.00199
0.77169	0.00175
0.77156	0.00175
0.77146	0.00171
0.77127	0.00165
0.7711	0.00178
0.77104	0.00171
0.77075	0.00148
0.77063	0.00168
0.77051	0.00166
0.77028	0.00148
0.77011	0.00155
0.77002	0.00154
0.76977	0.0014
0.76965	0.00158
0.76953	0.00151
0.76934	0.00149
0.76918	0.00145
0.76902	0.00139
0.76889	0.00149
0.76873	0.00143
0.76858	0.00152
0.76835	0.00144
0.7682	0.00127
0.76809	0.00141
0.76797	0.00143
0.76771	0.00122
0.76762	0.00139
0.76753	0.00135
0.76733	0.00141
0.76712	0.00128
0.76695	0.00109
0.76683	0.00123
0.76666	0.00116
0.76645	0.00101
0.76635	0.00115
0.76619	0.0011
0.76597	0.000896158
0.76587	0.00106
0.76575	0.00104
0.76551	0.000869028
0.76537	0.000988247
0.76521	0.000916028
0.76507	0.00103
0.76494	0.00106
0.76473	0.000899979
0.76457	0.000922906
0.76441	0.000928255
0.7642	0.000681412
0.76408	0.000861004
0.764	0.000801395
0.76377	0.000595437
0.76364	0.000757452
0.76347	0.000662689
0.76331	0.000817443
0.76312	0.000724973
0.7629	0.000506788
0.7628	0.00071542
0.76268	0.000785346
0.76246	0.000485008
0.76227	0.00063938
0.76216	0.000508316
0.76201	0.000681794
0.76191	0.000629063
0.76167	0.000379927
0.76155	0.000544999
0.76141	0.000448707
0.76118	0.000256888
0.76106	0.000345919
0.76093	0.000317643
0.76069	0.00014149
0.76058	0.000308091
0.76044	0.000285928
0.76024	6.0483e-05
0.76009	0.000235107
0.75995	0.000213327
0.75974	4.91718e-07
0.75964	0.000190018
0.75951	0.000151807
0.75924	0.000264148
0.75913	0.000172823
0.75889	1.5394e-05
0.7588	0.000123149
0.75864	9.86941e-05
0.75839	-6.82881e-05
0.75827	5.07704e-06
0.75815	-8.39547e-05
0.75796	-0.000176043
0.75782	-4.76542e-05
0.75773	-6.67597e-05
0.75754	9.64014e-05
0.75737	1.08087e-05
0.75724	7.11821e-05
0.75704	3.48816e-05
0.75684	-0.000154263
0.75671	-4.57436e-05
0.75659	-1.21179e-05
0.75636	-0.000196295
0.75626	-0.000100385
0.75612	-0.000198588
0.75591	-0.000514975
0.75575	-0.000278449
0.75569	-0.000255904
0.7554	-0.000439317
0.75526	-0.000300611
0.75519	-0.000303286
0.75497	-0.00016458
0.75482	-0.000241766
0.75467	-3.04592e-05
0.75446	-0.000168401
0.75432	-4.0936e-06
0.75418	-0.000162287
0.75397	-0.000397667
0.75388	-0.00029679
0.75376	-0.000324684
0.75351	-0.000512682
0.75334	-0.000670494
0.75324	-0.000509243
0.75304	-0.000591015
0.75286	-0.000779013
0.75269	-0.000600186
0.75257	-0.000612795
0.75233	-0.000790477
0.75223	-0.000645657
0.75206	-0.000665144
0.75193	-0.000492813
0.75181	-0.000518796
0.75165	-0.000332326
0.75147	-0.000451927
0.7513	-0.000427472
0.75115	-0.000484788
0.7509	-0.000705648
0.75084	-0.000543633
0.75068	-0.000655974
0.75047	-0.00085085
0.75033	-0.000667055
0.75023	-0.000793915
0.74995	-0.00096128
0.74981	-0.00109
0.74968	-0.00096319
0.74951	-0.000967776
0.7493	-0.00103
0.74923	-0.000845883
0.74903	-0.000999491
0.74893	-0.000826013
0.74869	-0.000884476
0.7486	-0.000754176
0.74837	-0.000888297
0.74828	-0.000709851
0.74811	-0.000808818
0.74789	-0.00107
0.74778	-0.00096128
0.74764	-0.00101
0.74739	-0.0012
0.74733	-0.00104
0.74716	-0.00101
0.74693	-0.00129
0.74673	-0.00113
0.74668	-0.00115
0.74645	-0.00127
0.7463	-0.00111
0.74613	-0.00115
0.74598	-0.00103
0.74586	-0.00114
0.74564	-0.00129
0.74553	-0.00117
0.74543	-0.00118
0.74515	-0.00139
0.74504	-0.00135
0.74486	-0.00139
0.74467	-0.00151
0.74456	-0.00137
0.74438	-0.00137
0.74419	-0.0015
0.74404	-0.00137
0.74391	-0.00138
0.74375	-0.00123
0.74361	-0.00127
0.74345	-0.00118
0.74328	-0.00127
0.74313	-0.0011
0.74295	-0.00116
0.7428	-0.00113
0.74264	-0.00136
0.74242	-0.00144
0.74226	-0.00157
0.74215	-0.00149
0.74205	-0.00148
0.74181	-0.00164
0.74164	-0.0015
0.7415	-0.00155
0.74131	-0.00169
0.74116	-0.00155
0.74108	-0.00152
0.7409	-0.00133
0.74067	-0.00145
0.74052	-0.00137
0.74039	-0.00141
0.74017	-0.0016
0.73998	-0.00148
0.73992	-0.00152
0.7397	-0.00175
0.73953	-0.00162
0.73945	-0.00168
0.73921	-0.00184
0.73907	-0.00166
0.73893	-0.00171
0.73879	-0.00157
0.73865	-0.00167
0.73847	-0.00146
0.7383	-0.00153
0.73819	-0.00131
0.73803	-0.00152
0.73785	-0.00144
0.73774	-0.00151
0.73749	-0.00173
0.73728	-0.00194
0.73716	-0.00209
0.73708	-0.00195
0.73689	-0.00199
0.73672	-0.00206
0.73655	-0.00197
0.73636	-0.00201
0.7362	-0.00211
0.73604	-0.0019
0.73593	-0.00186
0.73576	-0.00187
0.73555	-0.00186
0.73542	-0.00178
0.73528	-0.00182
0.73515	-0.00173
0.73496	-0.00185
0.73474	-0.00206
0.73464	-0.0019
0.73452	-0.00197
0.73429	-0.00223
0.73418	-0.00203
0.73403	-0.00206
0.73381	-0.00228
0.73365	-0.00213
0.73357	-0.00216
0.73331	-0.00234
0.7332	-0.00218
0.73302	-0.00217
0.73294	-0.00199
0.73279	-0.00206
0.7326	-0.00197
0.73243	-0.00205
0.7322	-0.00223
0.73206	-0.00216
0.73196	-0.00215
0.73172	-0.00238
0.73164	-0.00227
0.73147	-0.00229
0.73127	-0.00243
0.73116	-0.0023
0.73096	-0.00236
0.73083	-0.0022
0.73069	-0.00222
0.73042	-0.00245
0.73031	-0.0023
0.73018	-0.00232
0.72994	-0.00251
0.72987	-0.00226
0.72974	-0.00231
0.72952	-0.00222
0.72938	-0.00246
0.72923	-0.00222
0.72911	-0.00224
0.72888	-0.00251
0.72873	-0.00233
0.7286	-0.00242
0.72837	-0.00258
0.72827	-0.00243
0.72815	-0.00245
0.72788	-0.00257
0.72776	-0.00241
0.72761	-0.00243
0.72744	-0.00231
0.72726	-0.00239
0.72714	-0.00227
0.72697	-0.00234
0.72686	-0.0022
0.72671	-0.00229
0.72648	-0.00252
0.72633	-0.00245
0.7262	-0.00247
0.72598	-0.00263
0.72586	-0.00255
0.72572	-0.00261
0.72554	-0.00276
0.72543	-0.00257
0.72527	-0.00264
0.72497	-0.00275
0.72488	-0.00258
0.72477	-0.0026
0.7246	-0.00249
0.72441	-0.00258
0.72427	-0.00244
0.72412	-0.0025
0.72392	-0.00268
0.72379	-0.00254
0.72362	-0.00261
0.72341	-0.00281
0.72328	-0.00268
0.72308	-0.0028
0.72293	-0.00295
0.72281	-0.00268
0.72267	-0.00267
0.72249	-0.00264
0.72231	-0.0027
0.72211	-0.00287
0.72194	-0.00275
0.72183	-0.00281
0.72171	-0.00267
0.72158	-0.00274
0.72133	-0.00295
0.72118	-0.00279
0.72105	-0.00288
0.72083	-0.00304
0.72073	-0.00284
0.72056	-0.0029
0.72036	-0.00281
0.72027	-0.00284
0.72006	-0.00302
0.71993	-0.00286
0.71976	-0.00291
0.71958	-0.00277
0.71945	-0.00279
0.71926	-0.00299
0.71912	-0.00289
0.719	-0.00288
0.71872	-0.00314
0.71862	-0.003
0.71849	-0.00303
0.71829	-0.00317
0.71811	-0.00309
0.718	-0.00305
0.71789	-0.00287
0.71768	-0.00293
0.71752	-0.00278
0.71738	-0.00289
0.71723	-0.00272
0.71704	-0.00286
0.71689	-0.00276
0.71676	-0.00282
0.71655	-0.00304
0.71644	-0.00288
0.71628	-0.00294
0.71607	-0.00331
0.71593	-0.00314
0.71575	-0.0034
0.71559	-0.00336
0.71545	-0.00334
0.71524	-0.00344
0.71509	-0.00329
0.71495	-0.00333
0.71483	-0.00308
0.71464	-0.00319
0.71445	-0.00305
0.71434	-0.00302
0.71413	-0.00291
0.71403	-0.00296
0.7138	-0.00293
0.71369	-0.00298
0.71353	-0.00289
0.71336	-0.00297
0.71317	-0.00324
0.71301	-0.00306
0.71289	-0.00314
0.71269	-0.00331
0.71258	-0.00313
0.71243	-0.00321
0.71221	-0.0034
0.71203	-0.00323
0.71191	-0.00331
0.71172	-0.00343
0.71152	-0.00318
0.71142	-0.00326
0.71127	-0.00315
0.71114	-0.00322
0.71095	-0.00311
0.71079	-0.00313
0.71057	-0.0034
0.71046	-0.00323
0.71035	-0.00328
0.71014	-0.00352
0.71	-0.00328
0.70986	-0.00341
0.70964	-0.00327
0.70953	-0.00331
0.7093	-0.00337
0.7092	-0.00331
0.70905	-0.0034
0.7089	-0.00323
0.70876	-0.0033
0.70848	-0.00351
0.70836	-0.00334
0.70823	-0.00337
0.70806	-0.00352
0.70793	-0.00343
0.70778	-0.00353
0.70757	-0.00346
0.70748	-0.00343
0.70727	-0.0036
0.7071	-0.00346
0.70702	-0.00349
0.70678	-0.00371
0.70658	-0.00356
0.7065	-0.00353
0.70634	-0.0034
0.70615	-0.00348
0.70601	-0.00336
0.70586	-0.00344
0.7056	-0.00362
0.70547	-0.0035
0.70537	-0.00357
0.70513	-0.00377
0.70504	-0.00361
0.70487	-0.00374
0.70467	-0.00381
0.70459	-0.00365
0.70438	-0.00364
0.70421	-0.00357
0.7041	-0.00355
0.70386	-0.00379
0.70374	-0.00366
0.70359	-0.00367
0.70341	-0.00357
0.70327	-0.00361
0.70308	-0.00374
0.70288	-0.00366
0.7028	-0.00376
0.70262	-0.00363
0.70247	-0.00362
0.70226	-0.00379
0.70215	-0.00368
0.702	-0.00368
0.70176	-0.00387
0.70161	-0.0037
0.70157	-0.00372
0.70135	-0.00355
0.70118	-0.00358
0.70101	-0.0035
0.70084	-0.00351
0.70073	-0.00344
0.70057	-0.00354
0.70034	-0.00377
0.70025	-0.00357
0.70008	-0.00367
0.69983	-0.00386
0.69976	-0.0037
0.69961	-0.00382
0.69937	-0.00395
0.69927	-0.00379
0.69915	-0.00374
0.69885	-0.00403
0.69876	-0.00385
0.69863	-0.00386
0.69849	-0.0037
0.69827	-0.0037
0.69815	-0.00352
0.69799	-0.00369
0.69781	-0.00358
0.69768	-0.00364
0.69744	-0.00384
0.69735	-0.00371
0.69721	-0.00378
0.69695	-0.00399
0.69685	-0.00385
0.69672	-0.00391
0.69652	-0.0041
0.69634	-0.00394
0.69625	-0.00396
0.69603	-0.004
0.69592	-0.00386
0.69563	-0.00409
0.69556	-0.00386
0.69543	-0.00392
0.69528	-0.00375
0.69511	-0.00383
0.69497	-0.00363
0.69477	-0.00374
0.69461	-0.00371
0.69449	-0.00376
0.6943	-0.00399
0.69417	-0.00386
0.69403	-0.00393
0.69381	-0.00412
0.69362	-0.00425
0.6935	-0.00412
0.69336	-0.00413
0.69316	-0.00428
0.69305	-0.00409
0.6929	-0.00412
0.69278	-0.00398
0.69259	-0.004
0.69237	-0.00389
0.69227	-0.00392
0.69203	-0.00413
0.69189	-0.00395
0.69178	-0.00404
0.69159	-0.00394
0.69146	-0.00402
0.69125	-0.00423
0.69113	-0.00405
0.69095	-0.00407
0.69078	-0.00424
0.69065	-0.00403
0.69053	-0.00411
0.69028	-0.00401
0.69018	-0.00409
0.68993	-0.00424
0.68985	-0.00405
0.68969	-0.00408
0.6895	-0.00398
0.68936	-0.00418
0.68924	-0.00396
0.68905	-0.00393
0.6888	-0.00417
0.68876	-0.00401
0.68861	-0.0041
0.68838	-0.00426
0.68818	-0.00415
0.68807	-0.0042
0.68785	-0.00434
0.68776	-0.00416
0.68767	-0.00418
0.68748	-0.00398
0.68731	-0.00414
0.68707	-0.00398
0.68696	-0.00405
0.68682	-0.00391
0.68671	-0.00401
0.68647	-0.00424
0.68635	-0.00411
0.68622	-0.00418
0.68597	-0.00433
0.68586	-0.00414
0.6857	-0.00423
0.68544	-0.00444
0.68539	-0.00427
0.6852	-0.00422
0.68501	-0.00441
0.68488	-0.0042
0.68473	-0.00433
0.68453	-0.00419
0.68441	-0.00426
0.68425	-0.00411
0.68409	-0.00416
0.68398	-0.00406
0.68373	-0.00415
0.68355	-0.00441
0.68339	-0.00423
0.68332	-0.00427
0.68304	-0.0045
0.68297	-0.00436
0.68282	-0.0043
0.68257	-0.00443
0.68241	-0.00437
0.68231	-0.00434
0.68212	-0.00458
0.68192	-0.0044
0.68184	-0.0044
0.68168	-0.00429
0.6815	-0.00439
0.68138	-0.00428
0.68118	-0.00434
0.68099	-0.00457
0.68088	-0.00441
0.68072	-0.00443
0.68049	-0.00461
0.68038	-0.00436
0.68023	-0.00447
0.68006	-0.00432
0.67996	-0.0044
0.67975	-0.00429
0.6796	-0.00434
0.67943	-0.00446
0.6793	-0.00434
0.67916	-0.00444
0.67888	-0.00458
0.67881	-0.00445
0.67871	-0.00451
0.67846	-0.00435
0.67837	-0.00447
0.6781	-0.00468
0.678	-0.00446
0.67782	-0.00455
0.6776	-0.0047
0.67752	-0.00449
0.67737	-0.00454
0.67723	-0.00444
0.67707	-0.00443
0.67685	-0.00432
0.67668	-0.00441
0.67658	-0.00422
0.67638	-0.00434
0.67621	-0.0046
0.67609	-0.0046
0.67592	-0.00456
0.67573	-0.00467
0.67558	-0.00453
0.67548	-0.00462
0.67527	-0.00479
0.6751	-0.0046
0.67496	-0.00454
0.67475	-0.00474
0.67459	-0.00452
0.67443	-0.00458
0.67426	-0.00443
0.67414	-0.00444
0.67397	-0.00439
0.67388	-0.00443
0.67368	-0.00434
0.67358	-0.00439
0.6733	-0.00461
0.67318	-0.00449
0.6731	-0.00455
0.67282	-0.00469
0.67278	-0.00457
0.67256	-0.00461
0.67237	-0.0048
0.67219	-0.00465
0.67208	-0.00471
0.67188	-0.00451
0.67174	-0.00446
0.67156	-0.00434
0.67142	-0.0045
0.67127	-0.00439
0.67116	-0.00447
0.67085	-0.00472
0.67077	-0.00455
0.67064	-0.00457
0.67044	-0.00483
0.67031	-0.00462
0.67026	-0.00468
0.66993	-0.00487
0.66984	-0.00472
0.6697	-0.0047
0.66945	-0.00484
0.66932	-0.00457
0.66923	-0.00476
0.669	-0.00459
0.6689	-0.00466
0.66875	-0.0045
0.66861	-0.00456
0.66839	-0.00454
0.66824	-0.0045
0.66807	-0.00471
0.66791	-0.00464
0.66778	-0.00475
0.66761	-0.00494
0.66745	-0.00481
0.6673	-0.00478
0.6671	-0.00495
0.66699	-0.00482
0.66678	-0.00478
0.66659	-0.00495
0.66645	-0.00478
0.66628	-0.00482
0.66618	-0.0047
0.66599	-0.00476
0.66585	-0.00459
0.66572	-0.0047
0.66553	-0.00455
0.66537	-0.00462
0.66515	-0.00489
0.66502	-0.00472
0.66488	-0.00486
0.66469	-0.00496
0.66458	-0.00477
0.66441	-0.00481
0.66427	-0.00472
0.66408	-0.0048
0.6639	-0.00496
0.66372	-0.00479
0.6636	-0.00484
0.66336	-0.005
0.66324	-0.00485
0.66312	-0.00484
0.66301	-0.00471
0.66281	-0.00488
0.66263	-0.00481
0.66247	-0.00473
0.6623	-0.00499
0.66211	-0.00484
0.66202	-0.00484
0.6618	-0.005
0.66166	-0.00485
0.66151	-0.0049
0.66139	-0.0047
0.6612	-0.00479
0.66103	-0.00464
0.66092	-0.00471
0.66071	-0.00462
0.66059	-0.00475
0.66035	-0.00495
0.66023	-0.00478
0.66015	-0.00483
0.65994	-0.00502
0.65972	-0.0049
0.65958	-0.00493
0.65939	-0.00509
0.65928	-0.00499
0.65911	-0.00501
0.65888	-0.00517
0.65878	-0.00496
0.65865	-0.00504
0.65845	-0.00493
0.65826	-0.00491
0.65812	-0.00504
0.65795	-0.00498
0.65781	-0.00506
0.6577	-0.00482
0.65752	-0.00488
0.65735	-0.00481
0.65718	-0.00484
0.657	-0.00501
0.65691	-0.00486
0.65668	-0.00498
0.65662	-0.00483
0.65638	-0.00489
0.6562	-0.00506
0.65606	-0.00484
0.65591	-0.00492
0.65574	-0.00487
0.65559	-0.0049
0.65541	-0.00513
0.65529	-0.0049
0.65519	-0.00504
0.65492	-0.00518
0.65483	-0.00509
0.65465	-0.00511
0.65447	-0.00529
0.65436	-0.00518
0.65421	-0.00521
0.65397	-0.00534
0.65384	-0.00515
0.65368	-0.00517
0.65354	-0.00503
0.6534	-0.00506
0.65321	-0.0049
0.65303	-0.00502
0.65288	-0.0049
0.65271	-0.00493
0.65252	-0.00518
0.6524	-0.00507
0.65222	-0.00507
0.65209	-0.00523
0.65191	-0.00512
0.6518	-0.00518
0.65157	-0.00539
0.65142	-0.00522
0.65133	-0.00517
0.65115	-0.00504
0.65097	-0.00516
0.65082	-0.00494
0.6507	-0.005
0.6505	-0.00491
0.65036	-0.00495
0.65014	-0.00517
0.65002	-0.00503
0.64989	-0.00504
0.64963	-0.00529
0.64952	-0.00508
0.64938	-0.0053
0.6492	-0.00504
0.64909	-0.00507
0.64887	-0.00527
0.64871	-0.00515
0.64863	-0.0052
0.64838	-0.00541
0.64827	-0.00518
0.64814	-0.00516
0.64799	-0.00506
0.64774	-0.00508
0.64764	-0.00491
0.64747	-0.00499
0.64729	-0.00487
0.64718	-0.00507
0.64696	-0.00521
0.64684	-0.00504
0.64668	-0.00512
0.64642	-0.00533
0.64632	-0.00513
0.64621	-0.0052
0.64596	-0.00542
0.64582	-0.00522
0.6457	-0.00528
0.64548	-0.00507
0.64538	-0.00516
0.64523	-0.005
0.64504	-0.00505
0.64484	-0.00523
0.64472	-0.00511
0.64453	-0.00515
0.64433	-0.00537
0.64426	-0.0052
0.64411	-0.00522
0.64398	-0.00506
0.64377	-0.00514
0.64361	-0.00503
0.64343	-0.00518
0.6432	-0.00535
0.64314	-0.00516
0.64296	-0.00527
0.64276	-0.00531
0.64266	-0.00518
0.64251	-0.00526
0.64232	-0.00513
0.64218	-0.00523
0.64191	-0.00541
0.64182	-0.00526
0.64165	-0.00531
0.64151	-0.00546
0.64133	-0.00533
0.64122	-0.00535
0.64107	-0.00518
0.64092	-0.00526
0.64073	-0.00516
0.64057	-0.0052
0.64031	-0.00543
0.64027	-0.0053
0.64013	-0.00539
0.63987	-0.00553
0.63974	-0.00532
0.63962	-0.00539
0.63947	-0.00524
0.63932	-0.00526
0.63907	-0.00546
0.63894	-0.0053
0.63885	-0.00534
0.63867	-0.00522
0.6385	-0.00527
0.63833	-0.00555
0.63811	-0.00544
0.63804	-0.00536
0.63783	-0.00559
0.63767	-0.00536
0.63748	-0.00545
0.63733	-0.00531
0.6372	-0.00535
0.63706	-0.00524
0.63689	-0.00526
0.63671	-0.00546
0.63656	-0.00531
0.63638	-0.00541
0.63626	-0.00531
0.63613	-0.00543
0.63587	-0.00553
0.6358	-0.00537
0.63564	-0.00542
0.63541	-0.00561
0.63524	-0.00546
0.63512	-0.00549
0.63491	-0.00559
0.63482	-0.00543
0.63462	-0.00541
0.6345	-0.00531
0.63431	-0.00541
0.63417	-0.00524
0.63405	-0.00532
0.63387	-0.00528
0.63371	-0.00525
0.63352	-0.00542
0.63334	-0.00536
0.63326	-0.00539
0.63302	-0.00559
0.63292	-0.00543
0.63275	-0.0055
0.6326	-0.00535
0.6324	-0.00544
0.63222	-0.0056
0.6321	-0.00544
0.63191	-0.00544
0.63174	-0.00562
0.6316	-0.00536
0.6315	-0.00549
0.63127	-0.00535
0.6311	-0.00544
0.63098	-0.00527
0.63085	-0.0053
0.63066	-0.00527
0.63044	-0.00538
0.6303	-0.00557
0.63016	-0.00541
0.63001	-0.00545
0.6298	-0.0057
0.62971	-0.0055
0.62955	-0.00549
0.62934	-0.00553
0.62923	-0.00548
0.62904	-0.0056
0.62892	-0.00543
0.62874	-0.00545
0.62855	-0.00568
0.6284	-0.0055
0.62827	-0.00551
0.62812	-0.00544
0.62793	-0.00555
0.62772	-0.00574
0.62757	-0.00558
0.62749	-0.00557
0.62728	-0.00582
0.62709	-0.00562
0.62692	-0.00571
0.62679	-0.00545
0.62664	-0.00548
0.62646	-0.00538
0.62629	-0.00544
0.62613	-0.00536
0.62598	-0.0054
0.62579	-0.0056
0.62565	-0.00552
0.62555	-0.00556
0.6253	-0.00575
0.6252	-0.00554
0.62506	-0.00569
0.6248	-0.0059
0.62471	-0.00568
0.62459	-0.0057
0.62435	-0.00582
0.62422	-0.00567
0.62407	-0.00569
0.62394	-0.00558
0.62376	-0.00556
0.62361	-0.00548
0.6234	-0.00553
0.62327	-0.00531
0.62311	-0.0054
0.62299	-0.00534
0.62279	-0.00553
0.62254	-0.00581
0.62242	-0.00583
0.62225	-0.00601
0.62214	-0.00574
0.62198	-0.00577
0.62183	-0.00556
0.62167	-0.00563
0.6215	-0.00549
0.62137	-0.00554
0.6212	-0.00544
0.62107	-0.00545
0.62085	-0.00531
0.62072	-0.00546
0.62056	-0.00542
0.62042	-0.00546
0.62018	-0.00568
0.62006	-0.00553
0.61994	-0.00555
0.61973	-0.00576
0.61959	-0.0056
0.61942	-0.00569
0.61923	-0.00585
0.61913	-0.00569
0.61897	-0.00569
0.61878	-0.00586
0.61861	-0.00571
0.61851	-0.00567
0.61831	-0.00549
0.61813	-0.00555
0.61795	-0.00555
0.61783	-0.00563
0.61761	-0.00582
0.6175	-0.0056
0.61736	-0.00565
0.6172	-0.00552
0.61702	-0.00565
0.61684	-0.00584
0.61673	-0.0056
0.61656	-0.00569
0.61641	-0.00555
0.61629	-0.00562
0.61598	-0.00572
0.61594	-0.00563
0.61579	-0.00575
0.61555	-0.00592
0.61545	-0.00573
0.61532	-0.00574
0.61514	-0.00562
0.61498	-0.00576
0.61485	-0.00563
0.61468	-0.00567
0.61445	-0.00588
0.61433	-0.0058
0.61417	-0.00582
0.614	-0.00594
0.61387	-0.00576
0.61375	-0.0058
0.61347	-0.00603
0.61334	-0.00584
0.61321	-0.00585
0.61305	-0.0057
0.61292	-0.00576
0.61274	-0.00566
0.61262	-0.00569
0.61235	-0.00592
0.6123	-0.00571
0.61216	-0.00577
0.61196	-0.00569
0.6118	-0.00576
0.61161	-0.00604
0.61147	-0.00585
0.61135	-0.00579
0.61113	-0.00604
0.61101	-0.00582
0.61086	-0.00584
0.61067	-0.00575
0.61049	-0.00589
0.61028	-0.006
0.61018	-0.0058
0.61006	-0.00581
0.60989	-0.0057
0.60969	-0.00584
0.60954	-0.00573
0.60942	-0.00589
0.6092	-0.0059
0.60908	-0.00608
0.60893	-0.00587
0.60875	-0.00596
0.60857	-0.00582
0.6084	-0.00583
0.60828	-0.00572
0.60812	-0.00569
0.60801	-0.00555
0.60777	-0.00569
0.60767	-0.00557
0.60752	-0.00564
0.60726	-0.00588
0.60713	-0.00573
0.60698	-0.00581
0.60678	-0.00599
0.60668	-0.00582
0.6065	-0.00584
0.60627	-0.00607
0.60616	-0.0059
0.60602	-0.00592
0.60584	-0.00603
0.60569	-0.00594
0.60553	-0.00595
0.60535	-0.00578
0.60521	-0.0059
0.60505	-0.00572
0.60489	-0.00571
0.60473	-0.00571
0.60454	-0.0057
0.6044	-0.00588
0.60425	-0.00575
0.60412	-0.0058
0.60389	-0.00607
0.60378	-0.00593
0.60366	-0.00593
0.60344	-0.00608
0.60333	-0.00599
0.60314	-0.00596
0.60294	-0.00608
0.60276	-0.00582
0.60263	-0.0059
0.60246	-0.00588
0.60234	-0.00587
0.60216	-0.00577
0.60202	-0.00583
0.60183	-0.00573
0.60169	-0.0058
0.60144	-0.00607
0.60135	-0.00588
0.60124	-0.00593
0.60101	-0.00611
0.60089	-0.006
0.60074	-0.00602
0.60052	-0.0062
0.60041	-0.00597
0.60024	-0.0061
0.60008	-0.00592
0.59991	-0.0059
0.59976	-0.00577
0.59961	-0.00584
0.59944	-0.00576
0.59927	-0.00584
0.59905	-0.00605
0.59896	-0.00587
0.59881	-0.00596
0.59857	-0.00616
0.59846	-0.006
0.59837	-0.0061
0.5981	-0.00621
0.59801	-0.006
0.59787	-0.00602
0.5977	-0.0059
0.59752	-0.00598
0.59736	-0.00586
0.59721	-0.00592
0.59703	-0.00608
0.59691	-0.00593
0.59671	-0.00594
0.59656	-0.00579
0.59642	-0.00585
0.59627	-0.00577
0.59609	-0.00601
0.59583	-0.00609
0.59576	-0.0062
0.5956	-0.00606
0.5955	-0.00605
0.59531	-0.00597
0.59513	-0.00607
0.59492	-0.00623
0.59477	-0.00607
0.59469	-0.00601
0.59446	-0.00619
0.59428	-0.00602
0.5941	-0.00602
0.59403	-0.00589
0.59383	-0.00603
0.5937	-0.00592
0.59351	-0.00597
0.59342	-0.00577
0.59321	-0.00593
0.59303	-0.00573
0.59294	-0.00588
0.59263	-0.00611
0.59256	-0.00595
0.59248	-0.00597
0.59225	-0.00614
0.5921	-0.00598
0.59193	-0.00606
0.59174	-0.00618
0.59158	-0.00597
0.59149	-0.00609
0.59125	-0.00599
0.59116	-0.00603
0.5909	-0.0062
0.59078	-0.00604
0.59063	-0.00607
0.59049	-0.00602
0.59035	-0.00607
0.59012	-0.00623
0.59001	-0.00606
0.58987	-0.00613
0.58964	-0.00629
0.58952	-0.0061
0.58942	-0.00601
0.58923	-0.00603
0.58902	-0.00608
0.58889	-0.00595
0.58878	-0.00602
0.58853	-0.00614
0.58843	-0.00598
0.58827	-0.00605
0.58811	-0.00602
0.58789	-0.00605
0.58778	-0.00632
0.58759	-0.00616
0.58749	-0.00618
0.58727	-0.0063
0.58715	-0.00618
0.58701	-0.00618
0.58673	-0.00635
0.58662	-0.00618
0.58648	-0.00623
0.58628	-0.00613
0.58614	-0.00611
0.58597	-0.00603
0.58583	-0.00611
0.58574	-0.00595
0.58555	-0.00607
0.58529	-0.00621
0.58518	-0.00609
0.58508	-0.00616
0.58482	-0.00645
0.58471	-0.0062
0.58459	-0.00626
0.58434	-0.00642
0.58421	-0.00626
0.58411	-0.00627
0.58393	-0.00608
0.58376	-0.00612
0.58362	-0.00603
0.5835	-0.00603
0.5833	-0.00594
0.58311	-0.00603
0.58291	-0.00622
0.58279	-0.00621
0.58264	-0.00623
0.58244	-0.00636
0.58233	-0.00627
0.58221	-0.00623
0.58198	-0.00645
0.58186	-0.00627
0.58168	-0.00629
0.58147	-0.00644
0.58138	-0.00623
0.58117	-0.00625
0.581	-0.00612
0.58086	-0.00618
0.5807	-0.00603
0.58051	-0.00611
0.58041	-0.00595
0.58025	-0.00603
0.58007	-0.0059
0.57995	-0.00601
0.57979	-0.00595
0.57969	-0.00599
0.57941	-0.00624
0.57934	-0.00605
0.57918	-0.0061
0.57891	-0.00636
0.57887	-0.00612
0.57869	-0.00619
0.57848	-0.0064
0.57836	-0.00611
0.57821	-0.00623
0.57798	-0.00616
0.5779	-0.0062
0.57764	-0.00637
0.57757	-0.00622
0.57739	-0.00623
0.57719	-0.0064
0.57705	-0.00622
0.57694	-0.00626
0.57672	-0.00615
0.57655	-0.00625
0.57636	-0.00647
0.57628	-0.00628
0.57612	-0.00618
0.57585	-0.00646
0.57568	-0.00631
0.57562	-0.00631
0.57544	-0.00615
0.57531	-0.0062
0.57513	-0.00613
0.57501	-0.00618
0.5748	-0.00609
0.57472	-0.00614
0.57443	-0.00643
0.57434	-0.00626
0.57418	-0.0063
0.57396	-0.00647
0.57389	-0.00627
0.57374	-0.00633
0.5735	-0.00651
0.57337	-0.00634
0.57323	-0.00637
0.57308	-0.00618
0.57291	-0.00623
0.57279	-0.00609
0.57263	-0.00619
0.57243	-0.00613
0.5723	-0.00617
0.57207	-0.00639
0.57199	-0.00627
0.57181	-0.00635
0.57157	-0.00663
0.57154	-0.00637
0.5713	-0.0067
0.57109	-0.00661
0.57097	-0.00663
0.57083	-0.0064
0.57068	-0.00649
0.57049	-0.0063
0.57035	-0.00635
0.57018	-0.00619
0.56998	-0.00627
0.56986	-0.00616
0.56973	-0.00618
0.56954	-0.00619
0.56932	-0.00636
0.56916	-0.00644
0.56911	-0.00623
0.56891	-0.00631
0.56876	-0.00626
0.56858	-0.00625
0.56837	-0.00644
0.56824	-0.00633
0.56817	-0.00635
0.5679	-0.00652
0.56771	-0.00629
0.56761	-0.00634
0.56744	-0.0062
0.5673	-0.00636
0.56712	-0.00613
0.56698	-0.00628
0.56674	-0.00649
0.56663	-0.0063
0.56651	-0.00637
0.56632	-0.00655
0.56616	-0.00641
0.56602	-0.00644
0.56579	-0.00659
0.5657	-0.00641
0.56554	-0.00648
0.56535	-0.00634
0.5652	-0.0064
0.56507	-0.00614
0.5649	-0.0062
0.56469	-0.0062
0.56456	-0.00621
0.56437	-0.00644
0.56424	-0.00631
0.56407	-0.00634
0.56395	-0.00658
0.56371	-0.00635
0.56362	-0.00638
0.5634	-0.00665
0.56323	-0.00656
0.56314	-0.00653
0.56295	-0.00667
0.56277	-0.00632
0.56267	-0.00638
0.56248	-0.00634
0.5623	-0.00641
0.56218	-0.0063
0.56201	-0.00633
0.5619	-0.00625
0.56175	-0.0063
0.5615	-0.0065
0.56133	-0.00639
0.56121	-0.00647
0.56102	-0.0067
0.56088	-0.00653
0.56071	-0.00653
0.56054	-0.00665
0.56044	-0.00658
0.56023	-0.00659
0.5601	-0.00635
0.55994	-0.00643
0.55977	-0.00636
0.5596	-0.0064
0.55941	-0.00653
0.55929	-0.00637
0.55917	-0.00647
0.55897	-0.00635
0.55883	-0.00638
0.55861	-0.00666
0.55848	-0.0065
0.55837	-0.00653
0.55819	-0.0067
0.558	-0.0065
0.55788	-0.00657
0.5577	-0.00646
0.55753	-0.00649
0.55736	-0.00661
0.55716	-0.00656
0.5571	-0.00653
0.55688	-0.00642
0.55675	-0.00646
0.5566	-0.00631
0.55644	-0.0064
0.55628	-0.00627
0.55611	-0.00645
0.55592	-0.00657
0.55571	-0.00675
0.55558	-0.00663
0.55548	-0.00661
0.55526	-0.00682
0.5551	-0.00661
0.55497	-0.00664
0.55481	-0.00644
0.55466	-0.00648
0.5545	-0.00634
0.5543	-0.00643
0.55419	-0.00627
0.55404	-0.00631
0.55386	-0.00623
0.5537	-0.00629
0.55352	-0.00656
0.55335	-0.00643
0.55326	-0.0065
0.55301	-0.00666
0.55291	-0.00642
0.55273	-0.00657
0.55263	-0.0064
0.55246	-0.0065
0.55221	-0.00665
0.55207	-0.00653
0.55196	-0.00647
0.55175	-0.00662
0.55162	-0.00644
0.55148	-0.00655
0.55129	-0.00643
0.55114	-0.00647
0.55096	-0.00632
0.55081	-0.00644
0.55061	-0.00665
0.55047	-0.00649
0.55034	-0.00657
0.55011	-0.00674
0.54997	-0.00656
0.54987	-0.00663
0.54969	-0.00681
0.54951	-0.00656
0.54941	-0.00649
0.54926	-0.00654
0.54904	-0.00653
0.54888	-0.00642
0.54874	-0.00653
0.54861	-0.00635
0.5484	-0.00641
0.54823	-0.00663
0.5481	-0.0065
0.54797	-0.00661
0.54768	-0.00682
0.54755	-0.00668
0.5475	-0.00669
0.54724	-0.0068
0.54714	-0.00659
0.54697	-0.00667
0.54684	-0.00653
0.54662	-0.00662
0.54646	-0.0065
0.5464	-0.00654
0.54615	-0.00676
0.54604	-0.00658
0.54588	-0.00664
0.54561	-0.00687
0.54553	-0.00669
0.5454	-0.00665
0.54517	-0.00688
0.54496	-0.00676
0.54487	-0.00679
0.54475	-0.00654
0.54455	-0.00664
0.54441	-0.00647
0.54423	-0.00658
0.54408	-0.00646
0.54394	-0.0066
0.54372	-0.00676
0.54356	-0.00662
0.54347	-0.00664
0.54326	-0.00682
0.54313	-0.00667
0.54298	-0.00667
0.54277	-0.00703
0.54262	-0.00684
0.5425	-0.00675
0.54226	-0.00695
0.5421	-0.00664
0.54197	-0.00678
0.5418	-0.00663
0.54165	-0.0067
0.5415	-0.00655
0.54135	-0.00655
0.54117	-0.00649
0.54106	-0.00645
0.5409	-0.00642
0.54069	-0.00651
0.54053	-0.00672
0.54041	-0.00654
0.54028	-0.00664
0.54	-0.00682
0.5399	-0.00668
0.5398	-0.00671
0.53956	-0.00681
0.53944	-0.00673
0.53923	-0.00675
0.53912	-0.00661
0.53894	-0.00663
0.53881	-0.00654
0.53864	-0.00656
0.53842	-0.00678
0.53832	-0.00656
0.53818	-0.00662
0.53804	-0.00659
0.53787	-0.00664
0.53767	-0.00682
0.53755	-0.0066
0.53743	-0.00667
0.53722	-0.00656
0.53708	-0.00665
0.53688	-0.00682
0.53681	-0.00665
0.53657	-0.00674
0.53637	-0.00692
0.53628	-0.00678
0.53611	-0.00663
0.53591	-0.00695
0.53568	-0.0068
0.53564	-0.00684
0.53549	-0.00663
0.53529	-0.00667
0.53516	-0.00655
0.53501	-0.00666
0.53481	-0.0066
0.53466	-0.00666
0.53448	-0.00688
0.53436	-0.00674
0.5342	-0.00681
0.53399	-0.00696
0.53391	-0.00675
0.53376	-0.00679
0.53359	-0.00664
0.53343	-0.00663
0.53315	-0.0069
0.53303	-0.00672
0.53292	-0.00679
0.53276	-0.00664
0.53262	-0.00674
0.53241	-0.00693
0.53224	-0.00675
0.53214	-0.00678
0.53196	-0.00669
0.53185	-0.00676
0.53161	-0.00698
0.53145	-0.00682
0.53135	-0.00684
0.53115	-0.00702
0.53099	-0.00685
0.53087	-0.00686
0.53069	-0.00672
0.53048	-0.00685
0.53035	-0.00664
0.53022	-0.00666
0.52999	-0.00689
0.52987	-0.0067
0.52974	-0.00679
0.52956	-0.00669
0.52938	-0.00685
0.5292	-0.0069
0.52908	-0.00676
0.5289	-0.0068
0.52869	-0.00703
0.52855	-0.00681
0.52838	-0.00692
0.52825	-0.00678
0.5281	-0.00675
0.52789	-0.00692
0.52777	-0.00675
0.52761	-0.00672
0.52743	-0.00668
0.52728	-0.00673
0.52717	-0.00662
0.52696	-0.00667
0.5268	-0.00659
0.52664	-0.00665
0.52647	-0.00687
0.52637	-0.00669
0.5262	-0.00669
0.526	-0.00693
0.52585	-0.00678
0.5257	-0.00685
0.52549	-0.0071
0.52536	-0.00687
0.52525	-0.00692
0.52495	-0.00701
0.52487	-0.00674
0.52476	-0.00687
0.52457	-0.00675
0.52439	-0.00684
0.52426	-0.00667
0.52407	-0.00681
0.52395	-0.00663
0.52377	-0.00669
0.52361	-0.00692
0.5235	-0.00682
0.52329	-0.00685
0.52308	-0.0071
0.52296	-0.00687
0.52287	-0.00672
0.52264	-0.00696
0.52247	-0.00693
0.52236	-0.00694
0.52218	-0.0068
0.52203	-0.00688
0.52189	-0.00672
0.52169	-0.00681
0.52156	-0.00669
0.52142	-0.00678
0.5212	-0.00699
0.52107	-0.00692
0.52089	-0.0069
0.52071	-0.00705
0.52053	-0.00692
0.52042	-0.00697
0.52023	-0.00716
0.52009	-0.00694
0.51991	-0.00701
0.51977	-0.00683
0.51966	-0.00691
0.51947	-0.00677
0.51931	-0.00684
0.51912	-0.00698
0.519	-0.00685
0.51881	-0.00693
0.5186	-0.00713
0.51848	-0.00702
0.51836	-0.00716
0.51809	-0.00725
0.51806	-0.007
0.51785	-0.0071
0.51771	-0.0069
0.51757	-0.00694
0.5174	-0.00683
0.51726	-0.00686
0.51706	-0.00678
0.5169	-0.00684
0.51666	-0.00701
0.51658	-0.00684
0.51642	-0.00694
0.51621	-0.00714
0.51607	-0.00709
0.51595	-0.007
0.51574	-0.00719
0.51562	-0.00705
0.51541	-0.00706
0.51529	-0.00693
0.51515	-0.007
0.51497	-0.00681
0.51482	-0.00686
0.51467	-0.00665
0.51454	-0.00673
0.51436	-0.00666
0.51422	-0.00673
0.51398	-0.00697
0.51382	-0.00688
0.51371	-0.00693
0.51356	-0.00713
0.51338	-0.00691
0.51325	-0.00699
0.51304	-0.0072
0.51292	-0.00697
0.51277	-0.00704
0.5125	-0.00719
0.51238	-0.00703
0.51224	-0.00707
0.51208	-0.00693
0.51195	-0.007
0.51176	-0.0068
0.51163	-0.00687
0.51148	-0.0068
0.51133	-0.00684
0.51113	-0.00701
0.511	-0.00689
0.51089	-0.00696
0.51062	-0.00722
0.51048	-0.00705
0.51036	-0.00704
0.51011	-0.00722
0.50996	-0.00706
0.50983	-0.00706
0.50975	-0.00699
0.50952	-0.00689
0.50932	-0.00706
0.50916	-0.00701
0.50903	-0.0071
0.50891	-0.00689
0.50871	-0.00693
0.50858	-0.00679
0.50843	-0.00691
0.50826	-0.0068
0.50814	-0.00689
0.50792	-0.00712
0.50777	-0.00701
0.50762	-0.00708
0.5074	-0.00724
0.50722	-0.00734
0.50714	-0.00712
0.507	-0.00716
0.50677	-0.007
0.50662	-0.00705
0.50648	-0.00689
0.50635	-0.00701
0.50617	-0.00692
0.50605	-0.00688
0.5058	-0.00714
0.50564	-0.00711
0.5055	-0.00708
0.50529	-0.00723
0.5052	-0.0071
0.50504	-0.00717
0.50482	-0.00734
0.50469	-0.0071
0.50457	-0.00723
0.5044	-0.00701
0.50426	-0.00708
0.50411	-0.00696
0.50397	-0.007
0.5037	-0.00717
0.50356	-0.00706
0.50346	-0.00705
0.50319	-0.00724
0.50307	-0.00713
0.50297	-0.00712
0.50284	-0.00712
0.50265	-0.00713
0.50242	-0.00718
0.50228	-0.00707
0.50216	-0.00712
0.502	-0.00702
0.50184	-0.00705
0.50169	-0.00688
0.50154	-0.00691
0.50135	-0.00679
0.50119	-0.00691
0.50107	-0.00673
0.50092	-0.00683
0.50068	-0.00703
0.50053	-0.00697
0.50042	-0.007
0.50021	-0.00724
0.50004	-0.00708
0.49996	-0.0071
0.49975	-0.00732
0.49959	-0.00722
0.49948	-0.00718
0.49929	-0.00731
0.49913	-0.00723
0.49897	-0.00723
0.49881	-0.00734
0.49867	-0.00717
0.49849	-0.00724
0.49834	-0.00693
0.49824	-0.00705
0.49799	-0.007
0.49784	-0.00702
0.4977	-0.0069
0.49756	-0.00699
0.49739	-0.00687
0.49722	-0.00699
0.49702	-0.00714
0.49694	-0.00701
0.49678	-0.00703
0.49655	-0.00731
0.49638	-0.00715
0.49626	-0.00716
0.49601	-0.00722
0.49592	-0.00718
0.49574	-0.00722
0.49552	-0.00736
0.49542	-0.0072
0.49527	-0.00725
0.4951	-0.00715
0.49496	-0.0072
0.49478	-0.00741
0.49465	-0.00726
0.49452	-0.00731
0.49438	-0.00715
0.49415	-0.00715
0.49395	-0.0074
0.49385	-0.00721
0.49373	-0.00728
0.49358	-0.0071
0.49343	-0.0071
0.49324	-0.00697
0.49307	-0.00706
0.49291	-0.00701
0.49276	-0.00701
0.49255	-0.00728
0.49244	-0.00716
0.49225	-0.0072
0.49209	-0.00736
0.49192	-0.00722
0.49182	-0.00734
0.49157	-0.00754
0.4915	-0.00726
0.49136	-0.0073
0.49109	-0.0075
0.49094	-0.00733
0.49085	-0.0073
0.49066	-0.00715
0.49046	-0.00724
0.49033	-0.00708
0.49019	-0.00718
0.49	-0.00699
0.48987	-0.00707
0.48969	-0.00695
0.48953	-0.00713
0.48932	-0.00742
0.48918	-0.00715
0.48904	-0.0075
0.48879	-0.0075
0.48869	-0.00748
0.48845	-0.00766
0.48838	-0.00745
0.48821	-0.00741
0.48809	-0.0072
0.48789	-0.00728
0.48769	-0.00714
0.48759	-0.00715
0.48746	-0.00699
0.48723	-0.00713
0.48707	-0.00698
0.48694	-0.00709
0.48676	-0.007
0.48665	-0.00707
0.48646	-0.00697
0.48631	-0.00702
0.48611	-0.00726
0.48601	-0.00716
0.48585	-0.00717
0.48566	-0.00738
0.48552	-0.00719
0.48538	-0.00722
0.48516	-0.00737
0.48503	-0.00716
0.48491	-0.00717
0.48476	-0.00712
0.48454	-0.00714
0.48445	-0.00705
0.48428	-0.00713
0.48409	-0.00732
0.48392	-0.0072
0.48381	-0.00721
0.48357	-0.00745
0.48342	-0.00727
0.48335	-0.00732
0.48308	-0.00748
0.48293	-0.00732
0.48279	-0.0072
0.48269	-0.00716
0.48251	-0.00726
0.48234	-0.00707
0.48219	-0.00719
0.48202	-0.00701
0.48184	-0.00712
0.48164	-0.00734
0.48151	-0.00721
0.48139	-0.00727
0.48116	-0.00743
0.48104	-0.00735
0.48092	-0.00742
0.48068	-0.00758
0.48056	-0.00737
[truncated: 18,003 more rows]

## Sheet: 1.6 V s-1
E /V vs. SCE	i / mA
0.80028	0.03528
0.80003	0.03333
0.79968	0.0287
0.79938	0.02581
0.79904	0.02122
0.79876	0.01849
0.79841	0.01478
0.79796	0.01272
0.79775	0.01063
0.79733	0.00953
0.79705	0.00913
0.79678	0.00898
0.79642	0.00916
0.79603	0.0094
0.79571	0.0099
0.79548	0.01082
0.79506	0.01108
0.79485	0.01215
0.79449	0.01209
0.79412	0.01255
0.79379	0.01238
0.79355	0.01266
0.79321	0.01208
0.79289	0.0119
0.79252	0.01136
0.79226	0.01126
0.79198	0.0108
0.79158	0.01032
0.79123	0.00984
0.7909	0.00943
0.79065	0.00908
0.79029	0.00872
0.79005	0.00887
0.78973	0.00859
0.78937	0.00855
0.78903	0.00823
0.78875	0.00823
0.7884	0.00791
0.7881	0.00792
0.78778	0.00758
0.78742	0.00768
0.78711	0.00732
0.78681	0.00733
0.78655	0.0074
0.78612	0.0071
0.78585	0.00704
0.78558	0.0071
0.78519	0.00668
0.78487	0.00664
0.78453	0.00633
0.78419	0.00636
0.78389	0.00599
0.78358	0.00581
0.78323	0.00566
0.78298	0.00574
0.78262	0.00537
0.78228	0.00539
0.78197	0.00507
0.78167	0.00517
0.7814	0.00519
0.78106	0.00527
0.78067	0.0049
0.78035	0.00496
0.78007	0.00451
0.77967	0.00457
0.77937	0.00424
0.77909	0.00433
0.77884	0.00439
0.77851	0.00447
0.77809	0.00404
0.77784	0.00404
0.7775	0.0036
0.77719	0.00369
0.77685	0.0034
0.77651	0.00343
0.77628	0.0035
0.77586	0.00313
0.77555	0.0032
0.77533	0.00332
0.77496	0.00298
0.77458	0.003
0.77438	0.00302
0.77397	0.00262
0.77367	0.00278
0.77335	0.00241
0.77309	0.00282
0.77277	0.00242
0.77235	0.00241
0.77205	0.00204
0.77173	0.00217
0.77139	0.00172
0.7711	0.00183
0.77079	0.00148
0.77048	0.00168
0.77026	0.00182
0.76988	0.00172
0.76955	0.00187
0.76923	0.00144
0.76887	0.00154
0.76852	0.00107
0.76817	0.00122
0.7679	0.000827423
0.76756	0.000791114
0.76736	0.000947434
0.76694	0.000600778
0.76664	0.00067569
0.76635	0.00071735
0.76611	0.000875198
0.76568	0.000471977
0.76541	0.000933293
0.76508	0.000534658
0.76476	0.000565616
0.76438	0.000210552
0.76408	0.000353877
0.76377	-0.000116229
0.76345	7.24164e-07
0.76308	-0.000345167
0.76279	-0.000167062
0.76255	-0.000110496
0.7622	-2.02969e-05
0.76185	-3.29095e-05
0.76152	-1.80037e-05
0.76118	-0.000482377
0.76091	-0.000341727
0.7606	-0.000701378
0.76021	-0.000700231
0.75986	-0.000964714
0.75956	-0.000934138
0.75935	-0.000737687
0.75892	-0.00115
0.75867	-0.000599712
0.75836	-0.00104
0.75793	-0.000882923
0.75772	-0.000874514
0.75744	-0.000730425
0.75703	-0.00139
0.75671	-0.00121
0.75638	-0.00152
0.75607	-0.00139
0.75584	-0.00129
0.75554	-0.00122
0.75506	-0.00166
0.75476	-0.00164
0.75443	-0.00187
0.75412	-0.00186
0.75389	-0.00167
0.75357	-0.00164
0.75322	-0.00158
0.7528	-0.00201
0.75253	-0.00188
0.75224	-0.00223
0.75189	-0.00212
0.75163	-0.00213
0.7513	-0.002
0.75094	-0.00237
0.75058	-0.00239
0.75034	-0.00218
0.74992	-0.00257
0.74971	-0.00207
0.7494	-0.00244
0.74899	-0.00235
0.74878	-0.0023
0.74835	-0.00273
0.74804	-0.00257
0.74773	-0.00294
0.74749	-0.00247
0.74719	-0.00283
0.74679	-0.00269
0.74645	-0.00313
0.74619	-0.00261
0.7459	-0.00295
0.74548	-0.00298
0.74517	-0.00333
0.74486	-0.00315
0.74459	-0.00348
0.74432	-0.00306
0.74397	-0.00339
0.74353	-0.00322
0.74334	-0.00323
0.74303	-0.00312
0.74255	-0.00359
0.7423	-0.00343
0.74197	-0.00382
0.74166	-0.00368
0.74139	-0.00357
0.74106	-0.00347
0.74074	-0.00349
0.74044	-0.00344
0.74008	-0.00385
0.73972	-0.00378
0.7394	-0.00413
0.7391	-0.00404
0.73875	-0.00436
0.73845	-0.00425
0.73821	-0.00408
0.73789	-0.00398
0.73754	-0.00395
0.73726	-0.00394
0.7369	-0.00385
0.73653	-0.00422
0.7362	-0.00419
0.73599	-0.00413
0.73556	-0.00453
0.73526	-0.00445
0.73488	-0.0048
0.73459	-0.00475
0.73439	-0.00449
0.73394	-0.00483
0.73367	-0.00437
0.7334	-0.00471
0.733	-0.00456
0.73279	-0.00457
0.73246	-0.00452
0.73216	-0.00438
0.73175	-0.00481
0.73147	-0.00469
0.73119	-0.00469
0.73087	-0.00464
0.73051	-0.00504
0.73012	-0.0051
0.72987	-0.00529
0.72954	-0.00515
0.72931	-0.00506
0.72896	-0.00503
0.7286	-0.00489
0.72827	-0.00526
0.72793	-0.00522
0.72764	-0.00514
0.7273	-0.00539
0.72695	-0.00529
0.72668	-0.0052
0.7264	-0.00515
0.72606	-0.00506
0.72577	-0.00502
0.72534	-0.0054
0.72503	-0.00542
0.72479	-0.0053
0.72445	-0.00561
0.72407	-0.00555
0.72381	-0.00549
0.72343	-0.00581
0.72306	-0.00571
0.72281	-0.00566
0.72253	-0.00553
0.72211	-0.00589
0.72184	-0.00579
0.72153	-0.00559
0.72125	-0.00559
0.72091	-0.00558
0.7206	-0.00547
0.72022	-0.00585
0.71986	-0.00585
0.71964	-0.00575
0.71926	-0.00607
0.71892	-0.00603
0.71869	-0.00585
0.71829	-0.00623
0.71804	-0.00581
0.71771	-0.00609
0.71735	-0.00606
0.71707	-0.00582
0.71668	-0.00633
0.7164	-0.00587
0.71615	-0.0062
0.71577	-0.00617
0.71539	-0.00651
0.71508	-0.0064
0.71474	-0.00677
0.71444	-0.00659
0.7142	-0.00646
0.71387	-0.00646
0.71353	-0.0064
0.71328	-0.00619
0.71281	-0.00666
0.71256	-0.00614
0.71229	-0.0065
0.71189	-0.00644
0.71154	-0.00683
0.71123	-0.00672
0.71094	-0.007
0.71062	-0.00689
0.71035	-0.00682
0.71002	-0.0067
0.70971	-0.00664
0.70937	-0.00656
0.70908	-0.00652
0.70876	-0.00645
0.70836	-0.00694
0.70807	-0.00687
0.70776	-0.00711
0.70743	-0.00698
0.70709	-0.00689
0.70685	-0.0069
0.70654	-0.00684
0.70617	-0.00711
0.70579	-0.00701
0.70558	-0.00686
0.70521	-0.00689
0.70493	-0.0068
0.7045	-0.00715
0.70418	-0.00711
0.70395	-0.00711
0.70351	-0.00752
0.70326	-0.0073
0.7029	-0.00764
0.70259	-0.00748
0.70234	-0.00731
0.70205	-0.00725
0.70164	-0.00714
0.70136	-0.00704
0.70104	-0.00707
0.70072	-0.00696
0.70036	-0.00734
0.70003	-0.00721
0.6998	-0.00717
0.69947	-0.00715
0.69905	-0.00758
0.69876	-0.00748
0.69848	-0.00768
0.69814	-0.00772
0.6978	-0.00757
0.69753	-0.0075
0.6972	-0.00749
0.69692	-0.0074
0.69652	-0.00771
0.69621	-0.0076
0.69594	-0.00756
0.69566	-0.00745
0.69522	-0.00778
0.69492	-0.0077
0.69467	-0.00759
0.69439	-0.00758
0.69406	-0.00744
0.69371	-0.00783
0.69332	-0.00781
0.69312	-0.00776
0.69268	-0.00807
0.69239	-0.00796
0.69213	-0.00783
0.69181	-0.00778
0.69152	-0.00776
0.69112	-0.00804
0.69078	-0.00793
0.69053	-0.00774
0.6902	-0.00777
0.68991	-0.00776
0.68948	-0.00812
0.68917	-0.00808
0.68883	-0.00833
0.68851	-0.00826
0.68825	-0.00816
0.688	-0.00801
0.68766	-0.00799
0.68732	-0.00793
0.68692	-0.00838
0.68662	-0.00827
0.68632	-0.00856
0.68596	-0.0084
0.68576	-0.00834
0.68541	-0.00819
0.68508	-0.00811
0.68478	-0.00805
0.68448	-0.00799
0.68414	-0.00801
0.68375	-0.00837
0.68341	-0.00833
0.68309	-0.00865
0.68275	-0.00855
0.6825	-0.00846
0.68218	-0.0084
0.68176	-0.00864
0.68154	-0.00861
0.6812	-0.00853
0.68091	-0.00844
0.68063	-0.00836
0.68024	-0.00862
0.6799	-0.00856
0.67965	-0.00856
0.67929	-0.00836
0.67895	-0.00877
0.67864	-0.00826
0.67833	-0.00859
0.67796	-0.00859
0.67771	-0.00847
0.67732	-0.00885
0.67697	-0.00891
0.67676	-0.0086
0.67639	-0.00892
0.67616	-0.00848
0.67576	-0.00883
0.67542	-0.00872
0.67518	-0.00858
0.67488	-0.00853
0.67455	-0.00839
0.6742	-0.00844
0.67387	-0.0084
0.67348	-0.00874
0.6732	-0.00866
0.67283	-0.00904
0.67255	-0.00892
0.67217	-0.00927
0.67186	-0.00916
0.67167	-0.00908
0.6713	-0.00897
0.67098	-0.00885
0.67072	-0.00873
0.67033	-0.00864
0.67003	-0.00863
0.66977	-0.00852
0.66932	-0.00903
0.66902	-0.00891
0.66871	-0.00921
0.6684	-0.00917
0.66812	-0.00889
0.66776	-0.00939
0.66745	-0.00884
0.66716	-0.0092
0.66676	-0.009
0.66653	-0.00904
0.66618	-0.00892
0.6658	-0.00921
0.66547	-0.00924
0.66523	-0.00906
0.66489	-0.00898
0.66462	-0.00896
0.66424	-0.00886
0.66391	-0.00917
0.66359	-0.00895
0.66332	-0.00914
0.66296	-0.00899
0.66263	-0.00934
0.66229	-0.00926
0.66206	-0.0092
0.66164	-0.00954
0.66129	-0.0095
0.66109	-0.00929
0.66068	-0.00973
0.66043	-0.00918
0.6601	-0.00954
0.65978	-0.00944
0.65949	-0.00937
0.65917	-0.00928
0.6587	-0.00965
0.65844	-0.00953
0.65817	-0.00944
0.65789	-0.00927
0.65756	-0.00931
0.65722	-0.00922
0.65684	-0.00959
0.65651	-0.00955
0.65616	-0.00984
0.65594	-0.00972
0.65565	-0.00958
0.65533	-0.00951
0.655	-0.00949
0.6547	-0.00944
0.65431	-0.00972
0.65399	-0.00966
0.65371	-0.00959
0.65346	-0.00945
0.653	-0.00985
0.6527	-0.00974
0.65243	-0.00962
0.65215	-0.00955
0.65183	-0.0095
0.65146	-0.0094
0.65111	-0.0098
0.65078	-0.00968
0.65051	-0.00978
0.65022	-0.00965
0.64982	-0.0099
0.64951	-0.00983
0.64929	-0.0097
0.64889	-0.01001
0.64854	-0.00999
0.64827	-0.00987
0.64796	-0.00975
0.64773	-0.00959
0.6473	-0.00956
0.64705	-0.00946
0.64662	-0.00991
0.64627	-0.00987
0.64604	-0.00977
0.64566	-0.01005
0.64533	-0.00998
0.64509	-0.00991
0.64477	-0.00981
0.64432	-0.0102
0.64402	-0.01013
0.64379	-0.00995
0.64347	-0.00986
0.64314	-0.00984
0.64284	-0.0097
0.64246	-0.01007
0.64206	-0.01003
0.64187	-0.00993
0.64145	-0.01018
0.64112	-0.01017
0.64091	-0.00999
0.6406	-0.00998
0.64023	-0.00982
0.63994	-0.00979
0.63967	-0.00977
0.63925	-0.0101
0.63892	-0.01011
0.63874	-0.00988
0.63829	-0.0104
0.63802	-0.00982
0.63768	-0.01056
0.63732	-0.01006
0.63708	-0.01023
0.63673	-0.01029
0.63643	-0.01016
0.63616	-0.01009
0.63577	-0.01003
0.63546	-0.00994
0.63509	-0.0103
0.63477	-0.01026
0.63455	-0.01018
0.63413	-0.01051
0.63381	-0.0104
0.63364	-0.01037
0.6332	-0.01029
0.63286	-0.01055
0.63253	-0.01046
0.63222	-0.01039
0.63196	-0.01032
0.63167	-0.01019
0.63135	-0.01015
0.63096	-0.01005
0.63062	-0.01045
0.63026	-0.01041
0.63005	-0.01029
0.62966	-0.01065
0.62932	-0.01054
0.6291	-0.0104
0.6288	-0.01029
0.62844	-0.0103
0.62814	-0.01034
0.62773	-0.01068
0.62742	-0.01049
0.62708	-0.01081
0.62673	-0.01072
0.62651	-0.01058
0.62618	-0.01048
0.62589	-0.01039
0.6255	-0.01034
0.62522	-0.0103
0.62492	-0.01018
0.62455	-0.01052
0.62419	-0.01047
0.62392	-0.0105
0.62353	-0.01093
0.62325	-0.01072
0.62292	-0.01095
0.62259	-0.01079
0.62235	-0.01075
0.62205	-0.01066
0.6217	-0.01053
0.62133	-0.01047
0.62108	-0.01034
0.62074	-0.01033
0.6204	-0.01026
0.62011	-0.01023
0.61969	-0.01059
0.6194	-0.01055
0.61912	-0.01085
0.61873	-0.01079
0.6185	-0.01076
0.61821	-0.0106
0.61781	-0.0109
0.61743	-0.01084
0.61724	-0.01073
0.61697	-0.01066
0.61661	-0.01054
0.61633	-0.01047
0.61596	-0.01039
0.61558	-0.01079
0.61526	-0.01077
0.61506	-0.0106
0.61464	-0.01097
0.61429	-0.01089
0.61408	-0.01083
0.61379	-0.01071
0.61336	-0.01102
0.61302	-0.011
0.61277	-0.01083
0.6125	-0.01075
0.61216	-0.01071
0.6118	-0.01066
0.61144	-0.01099
0.61112	-0.01091
0.61088	-0.01082
0.61057	-0.01061
0.61015	-0.01095
0.60987	-0.01066
0.60957	-0.0109
0.60925	-0.01088
0.60895	-0.01075
0.60855	-0.01119
0.60821	-0.01105
0.60791	-0.01139
0.60755	-0.01128
0.60731	-0.01112
0.60697	-0.01108
0.60668	-0.01095
0.60635	-0.01085
0.60606	-0.01084
0.60573	-0.01079
0.60532	-0.01126
0.60502	-0.01105
0.60473	-0.01132
0.60431	-0.01125
0.6041	-0.01114
0.60381	-0.01102
0.60346	-0.01095
0.60319	-0.01091
0.60282	-0.01083
0.60244	-0.01126
0.60208	-0.0112
0.60184	-0.0115
0.60152	-0.01143
0.60129	-0.01126
0.60097	-0.01116
0.60061	-0.01108
0.60031	-0.01101
0.59999	-0.01093
0.59954	-0.01126
0.59924	-0.0112
0.59903	-0.01106
0.59867	-0.0111
0.5984	-0.01097
0.59796	-0.01132
0.59768	-0.01126
0.59746	-0.01119
0.59704	-0.01171
0.59666	-0.01145
0.59642	-0.01164
0.59615	-0.01113
0.59578	-0.01152
0.59545	-0.01103
0.59517	-0.01139
0.59476	-0.01124
0.59448	-0.01118
0.5942	-0.01113
0.59391	-0.01103
0.59347	-0.01133
0.59316	-0.01131
0.59293	-0.0112
0.59265	-0.01117
0.59229	-0.01108
0.59185	-0.01147
0.59157	-0.01139
0.59124	-0.01172
0.59093	-0.01158
0.59068	-0.01143
0.59037	-0.01138
0.59006	-0.01129
0.58975	-0.01127
0.58945	-0.01114
0.58903	-0.01153
0.5887	-0.01144
0.58846	-0.01125
0.58813	-0.01119
0.58777	-0.01113
0.58752	-0.01107
0.58707	-0.01151
0.58676	-0.01148
0.58645	-0.0118
0.58615	-0.01157
0.58589	-0.01156
0.58556	-0.01145
0.58527	-0.01136
0.58495	-0.01136
0.58453	-0.0117
0.58416	-0.01165
0.58387	-0.0119
0.58361	-0.01164
0.58327	-0.01175
0.58296	-0.01153
0.58265	-0.01154
0.58237	-0.0114
0.58208	-0.01131
0.58173	-0.01129
0.58145	-0.0112
0.58103	-0.01164
0.58069	-0.01159
0.58042	-0.012
0.58003	-0.01182
0.57976	-0.01207
0.57937	-0.01195
0.57915	-0.0118
0.57884	-0.01177
0.57847	-0.01163
0.57818	-0.01158
0.57786	-0.01148
0.57759	-0.01136
0.57725	-0.01136
0.57693	-0.01136
0.57653	-0.01175
0.57623	-0.01171
0.57591	-0.01203
0.57564	-0.01186
0.57533	-0.01182
0.57506	-0.01168
0.57467	-0.01207
0.57431	-0.01185
0.57408	-0.01185
0.57368	-0.01176
0.5734	-0.01163
0.5731	-0.01161
0.57276	-0.01152
0.5724	-0.01188
0.57207	-0.01182
0.57181	-0.01174
0.57144	-0.01191
0.57109	-0.01192
0.57089	-0.01181
0.57058	-0.01189
0.57022	-0.01178
0.56984	-0.01201
0.5695	-0.01198
0.56924	-0.01193
0.56894	-0.01173
0.56853	-0.01202
0.56832	-0.01158
0.56798	-0.01193
0.56759	-0.01181
0.56734	-0.01173
0.56698	-0.01161
0.56668	-0.01159
0.56637	-0.01156
0.56594	-0.01202
0.56566	-0.01182
0.56537	-0.01221
0.56502	-0.01208
0.56476	-0.01199
0.56447	-0.0119
0.56416	-0.01185
0.56377	-0.0121
0.56339	-0.012
0.56315	-0.01193
0.56281	-0.01186
0.56254	-0.01182
0.56221	-0.01164
0.56188	-0.01207
0.56144	-0.01196
0.56124	-0.0119
0.56099	-0.0119
0.56058	-0.01215
0.56023	-0.01211
0.55997	-0.01192
0.55968	-0.01191
0.55935	-0.01182
0.55891	-0.01221
0.55864	-0.01212
0.55837	-0.01203
0.55795	-0.01243
0.55766	-0.01233
0.5574	-0.01216
0.55712	-0.01189
0.55676	-0.01192
0.5564	-0.01196
0.5561	-0.01186
0.55575	-0.01225
0.55542	-0.01212
0.55511	-0.01247
0.55477	-0.01234
0.55451	-0.01224
0.55421	-0.01216
0.55389	-0.01214
0.55361	-0.01206
0.55319	-0.01238
0.55286	-0.01225
0.55261	-0.01215
0.55229	-0.01209
0.55195	-0.01206
0.55155	-0.01237
0.55124	-0.01235
0.55105	-0.0122
0.55065	-0.01252
0.55036	-0.01204
0.55002	-0.01244
0.54967	-0.01225
0.54943	-0.01218
0.54907	-0.01212
0.54873	-0.01209
0.54837	-0.01246
0.54809	-0.01247
0.54772	-0.01265
0.54742	-0.01254
0.54713	-0.01248
0.54684	-0.01233
0.5465	-0.01222
0.54619	-0.01219
0.54586	-0.01212
0.54553	-0.01211
0.54522	-0.01237
0.54481	-0.01244
0.54461	-0.01225
0.54423	-0.01267
0.54389	-0.0125
0.54365	-0.01252
0.5433	-0.01227
0.54295	-0.01265
0.5427	-0.01216
0.54242	-0.01245
0.54197	-0.01241
0.54174	-0.01237
0.54145	-0.01221
0.54093	-0.0126
0.54066	-0.0125
0.54049	-0.01237
0.5401	-0.01224
0.53983	-0.01213
0.53951	-0.01213
0.53919	-0.01215
0.53883	-0.01247
0.53848	-0.01244
0.53817	-0.0128
0.53784	-0.0127
0.53746	-0.01302
0.53714	-0.01284
0.53695	-0.01266
0.53659	-0.01253
0.53629	-0.0124
0.53594	-0.01243
0.53562	-0.01228
0.53537	-0.01221
0.53502	-0.01211
0.5347	-0.01215
0.53441	-0.01218
0.53398	-0.0125
0.53375	-0.01239
0.53342	-0.01275
0.53303	-0.01267
0.53281	-0.01259
0.53242	-0.0129
0.53206	-0.01285
0.53185	-0.0127
0.53151	-0.01264
0.53115	-0.01252
0.53089	-0.01247
0.5306	-0.01219
0.53017	-0.01266
0.52992	-0.01226
0.52959	-0.01258
0.52919	-0.01255
0.52885	-0.01291
0.52856	-0.01272
0.52825	-0.01307
0.52795	-0.01253
0.52762	-0.01292
0.52731	-0.01282
0.527	-0.01271
0.52675	-0.01263
0.5264	-0.01249
0.52604	-0.01253
0.52571	-0.01244
0.52539	-0.01279
0.52505	-0.01269
0.52468	-0.0131
0.52438	-0.01291
0.52411	-0.01284
0.52377	-0.01273
0.52348	-0.01262
0.5232	-0.01253
0.52282	-0.01252
0.52243	-0.01289
0.52215	-0.01283
0.52183	-0.01308
0.5215	-0.01316
0.52127	-0.01294
0.52089	-0.01316
0.52065	-0.01263
0.52028	-0.01304
0.51992	-0.01252
0.51961	-0.01294
0.51924	-0.01283
0.519	-0.0127
0.51869	-0.01265
0.51835	-0.01254
0.518	-0.01292
0.51767	-0.01285
0.51742	-0.0128
0.51709	-0.01297
0.51667	-0.01308
0.51641	-0.01293
0.51616	-0.01289
0.51587	-0.01281
0.51544	-0.01309
0.51511	-0.01307
0.51481	-0.01294
0.51453	-0.0128
0.51423	-0.01268
0.51393	-0.01265
0.5136	-0.01256
0.51316	-0.01304
0.51288	-0.01291
0.51255	-0.01328
0.51223	-0.01317
0.51197	-0.01304
0.51168	-0.01295
0.51138	-0.01289
0.51104	-0.01278
0.51064	-0.01316
0.5103	-0.0131
0.51009	-0.01292
0.50961	-0.01327
0.50942	-0.01276
0.50908	-0.01307
0.50866	-0.01307
0.50841	-0.01293
0.50811	-0.01277
0.50784	-0.01272
0.50748	-0.01275
0.50706	-0.01307
0.50677	-0.01302
0.50643	-0.01336
0.5061	-0.01329
0.50588	-0.01311
0.50558	-0.01305
0.50523	-0.013
0.50493	-0.01289
0.50453	-0.01331
0.50415	-0.01318
0.50385	-0.01344
0.50362	-0.01287
0.5033	-0.01336
0.503	-0.01273
0.50272	-0.01315
0.50224	-0.01302
0.50209	-0.01293
0.50174	-0.01292
0.50138	-0.0129
0.50101	-0.01327
0.50069	-0.01323
0.50036	-0.01357
0.50008	-0.01344
0.49976	-0.01376
0.49936	-0.0136
0.49918	-0.01339
0.49883	-0.0133
0.49852	-0.01331
0.49817	-0.01315
0.49791	-0.01304
0.49757	-0.01301
0.4973	-0.01295
0.49696	-0.01289
0.49656	-0.01325
0.49617	-0.01324
0.49598	-0.01315
0.49559	-0.01349
0.49525	-0.01342
0.49503	-0.01332
0.49465	-0.01364
0.49428	-0.01346
0.49401	-0.01341
0.49373	-0.01332
0.49341	-0.01326
0.49307	-0.01322
0.49276	-0.01308
0.49238	-0.0134
0.49208	-0.01334
0.49183	-0.01329
0.49156	-0.01314
0.49107	-0.01355
0.49083	-0.01308
0.49052	-0.01352
0.49017	-0.01339
0.4898	-0.01365
0.48945	-0.01358
0.48919	-0.01341
0.4889	-0.01335
0.48856	-0.01331
0.48827	-0.01318
0.48786	-0.01348
0.48752	-0.01346
0.48729	-0.0133
0.487	-0.01321
0.48666	-0.01314
0.48635	-0.01314
0.48603	-0.01345
0.48568	-0.01332
0.48541	-0.01323
0.48507	-0.01321
0.48476	-0.01319
0.48436	-0.01351
0.48408	-0.01347
0.48377	-0.01377
0.48341	-0.01371
0.48321	-0.01351
0.48287	-0.01336
0.48253	-0.01336
0.4822	-0.01326
0.48192	-0.01318
0.48149	-0.01348
0.48116	-0.01353
0.4809	-0.01345
0.48047	-0.01377
0.48026	-0.01361
0.47993	-0.01357
0.47971	-0.01339
0.47932	-0.01331
0.47902	-0.01329
0.47871	-0.01323
0.4783	-0.01366
0.47798	-0.01357
0.47763	-0.01385
0.47735	-0.01368
0.47711	-0.01346
0.47672	-0.01355
0.47643	-0.01342
0.47615	-0.01331
0.47582	-0.01335
0.47548	-0.01327
0.47516	-0.0136
0.47479	-0.01361
0.47445	-0.01389
0.47418	-0.01379
0.4739	-0.01376
0.47356	-0.01364
0.47322	-0.01397
0.47281	-0.01383
0.47263	-0.0137
0.47226	-0.01369
0.47197	-0.0135
0.47165	-0.01346
0.47133	-0.01343
0.47104	-0.01328
0.47059	-0.01375
0.47026	-0.01369
0.47	-0.01397
0.46965	-0.01384
0.46939	-0.01378
0.46903	-0.01365
0.46873	-0.01359
0.46846	-0.01357
0.46803	-0.01395
0.4677	-0.01379
0.46742	-0.01403
0.46713	-0.0136
0.4668	-0.01386
0.46643	-0.0138
0.46618	-0.01375
0.46591	-0.01369
0.46555	-0.01358
0.46522	-0.01357
0.46482	-0.01382
0.46451	-0.01383
0.46427	-0.01373
0.46386	-0.01407
0.46353	-0.01401
0.46333	-0.01377
0.46298	-0.01375
0.46265	-0.01365
0.46236	-0.01361
0.46204	-0.01351
0.46161	-0.01392
0.46132	-0.01375
0.46105	-0.01406
0.46077	-0.01361
0.46044	-0.01385
0.46007	-0.01377
0.45983	-0.01376
0.45949	-0.01367
0.45918	-0.01362
0.45886	-0.0136
0.45852	-0.0139
0.45813	-0.0139
0.45794	-0.01371
0.45755	-0.0141
0.45716	-0.01404
0.45695	-0.01394
0.45656	-0.01421
0.4562	-0.01413
0.456	-0.01393
0.45563	-0.01392
0.4553	-0.01381
0.45502	-0.01369
0.4547	-0.01365
0.4544	-0.01368
0.45408	-0.0136
0.45369	-0.01393
0.45336	-0.01391
0.45302	-0.01419
0.45272	-0.0141
0.45243	-0.01397
0.45215	-0.01388
0.45187	-0.01384
0.45149	-0.01378
0.45111	-0.01411
0.45084	-0.01398
0.45053	-0.01389
0.45024	-0.01377
0.44992	-0.01384
0.44957	-0.01372
0.44921	-0.01414
0.44887	-0.01407
0.44852	-0.01439
0.44825	-0.0142
0.44789	-0.01458
0.44761	-0.01399
0.44731	-0.01433
0.44706	-0.01385
0.44666	-0.01416
0.44628	-0.0142
0.44601	-0.01395
0.44565	-0.01436
0.4454	-0.01377
0.44507	-0.0141
0.44471	-0.01406
0.44441	-0.01395
0.44413	-0.01391
0.44379	-0.01385
0.44344	-0.01425
0.44311	-0.01417
0.4428	-0.01449
0.44252	-0.01439
0.44219	-0.0143
0.44191	-0.01415
0.4416	-0.01417
0.44123	-0.01402
0.44089	-0.01432
0.44051	-0.01428
0.44026	-0.01411
0.44	-0.01408
0.43964	-0.01403
0.43936	-0.01391
0.43894	-0.01434
0.43859	-0.01423
0.43838	-0.0141
0.43796	-0.01441
0.43772	-0.01389
0.43737	-0.0143
0.43705	-0.01442
0.43673	-0.01409
0.43642	-0.01444
0.43611	-0.01399
0.43582	-0.01426
0.43549	-0.0142
0.43516	-0.01415
0.43489	-0.01399
0.43447	-0.01436
0.43412	-0.01429
0.43387	-0.01415
0.43356	-0.014
0.43323	-0.01393
0.43291	-0.01397
0.43258	-0.01389
0.43221	-0.01432
0.43187	-0.01427
0.43159	-0.01455
0.43126	-0.01447
0.43099	-0.01436
0.43061	-0.01468
0.43027	-0.01453
0.43004	-0.01435
0.42966	-0.01428
0.42939	-0.01415
0.42912	-0.01411
0.42874	-0.01407
0.42844	-0.01397
0.42814	-0.01386
0.42772	-0.01434
0.42737	-0.0143
0.4271	-0.01467
0.42678	-0.01451
0.4265	-0.0144
0.42622	-0.01426
0.42588	-0.01424
0.42554	-0.01412
0.42517	-0.01447
0.42485	-0.0144
0.42459	-0.01442
0.42428	-0.01431
0.4239	-0.01448
0.42358	-0.01452
0.42332	-0.01445
0.42297	-0.01432
0.42256	-0.01466
0.4223	-0.01454
0.42202	-0.01446
0.42173	-0.01438
0.42147	-0.01426
0.4211	-0.01426
0.42079	-0.01419
0.42043	-0.01454
0.42013	-0.01442
0.41985	-0.01449
0.41951	-0.01436
0.41913	-0.01473
0.41882	-0.01468
0.41847	-0.0149
0.41814	-0.01474
0.41788	-0.0147
0.41754	-0.01455
0.4173	-0.01449
0.41692	-0.0144
0.41661	-0.01431
0.41629	-0.01429
0.41589	-0.01462
0.41557	-0.01462
0.41534	-0.01444
0.41494	-0.01491
0.4146	-0.01477
0.41431	-0.01502
0.41408	-0.01448
0.41373	-0.01485
0.41339	-0.01436
0.41309	-0.01464
0.4127	-0.01461
0.41246	-0.01453
0.41214	-0.01445
0.41172	-0.01479
0.4114	-0.01471
0.4112	-0.01453
0.41086	-0.01452
0.41054	-0.0146
0.4101	-0.01484
0.40986	-0.01469
0.40957	-0.01469
0.40924	-0.01457
0.40882	-0.01492
0.40853	-0.01477
0.40831	-0.01469
0.40793	-0.0146
0.40762	-0.01448
0.40735	-0.01439
0.40699	-0.01439
0.40673	-0.01425
0.40631	-0.0147
0.40602	-0.01466
0.40565	-0.01497
0.40539	-0.01485
0.40512	-0.0148
0.40476	-0.01474
0.40441	-0.01509
0.4041	-0.01493
0.40378	-0.01487
0.40346	-0.01473
0.40305	-0.01509
0.40287	-0.01449
0.40254	-0.01485
0.40219	-0.01439
0.4019	-0.01469
0.4015	-0.01457
0.40124	-0.01463
0.40093	-0.01452
0.40059	-0.0149
0.40022	-0.01487
0.39991	-0.01522
0.39959	-0.01504
0.39922	-0.01537
0.39898	-0.01482
0.3987	-0.01505
0.39837	-0.01463
0.39803	-0.01504
0.39764	-0.01493
0.39747	-0.01478
0.39709	-0.01458
0.3968	-0.01466
0.3964	-0.01465
0.39608	-0.01497
0.39575	-0.01491
0.39541	-0.01528
0.39508	-0.0152
0.39485	-0.01506
0.39448	-0.01499
0.3942	-0.01487
0.39379	-0.01525
0.39349	-0.01516
0.39328	-0.01501
0.39295	-0.01486
0.39259	-0.01483
0.39227	-0.01482
0.39196	-0.01473
0.39155	-0.01514
0.39125	-0.01502
0.39094	-0.01539
0.39064	-0.0152
0.39037	-0.01518
0.39001	-0.01504
0.3897	-0.01498
0.38942	-0.01485
0.38902	-0.01522
0.38866	-0.01521
0.38843	-0.01509
0.388	-0.01553
0.38767	-0.01529
0.38756	-0.01516
0.38713	-0.01509
0.38681	-0.015
0.38651	-0.01487
0.38619	-0.01494
0.38588	-0.01483
0.38549	-0.01522
0.38517	-0.01515
0.38483	-0.01544
0.38453	-0.01535
0.38425	-0.01524
0.38396	-0.01524
0.38365	-0.01515
0.38329	-0.01533
0.38296	-0.01537
0.38267	-0.01521
0.38236	-0.0152
0.38205	-0.01496
0.38171	-0.01538
0.38138	-0.01487
0.38103	-0.01522
0.38067	-0.01513
0.38044	-0.01505
0.38018	-0.0149
0.37983	-0.01492
0.3795	-0.015
0.37911	-0.01538
0.37881	-0.0152
0.37849	-0.01559
0.37818	-0.01546
0.37782	-0.01578
0.3775	-0.01563
0.37725	-0.01551
0.37691	-0.01535
0.37661	-0.01527
0.37627	-0.01526
0.37597	-0.01518
0.37571	-0.015
0.37524	-0.01544
0.37504	-0.01488
0.37467	-0.01523
0.37434	-0.01522
0.37403	-0.01519
0.37368	-0.01555
0.37335	-0.0154
0.373	-0.01578
0.37263	-0.0157
0.37242	-0.01556
0.37215	-0.01542
0.37184	-0.01535
0.37153	-0.0153
0.37117	-0.01527
0.37078	-0.0156
0.37049	-0.01532
0.37021	-0.01547
0.36984	-0.01543
0.36946	-0.01574
0.3692	-0.01563
0.36894	-0.01548
0.36855	-0.01581
0.3683	-0.01532
0.36795	-0.01568
0.36758	-0.01561
0.36733	-0.01558
0.36702	-0.01557
0.36666	-0.01577
0.36628	-0.01582
0.36604	-0.01567
0.36567	-0.01597
0.36533	-0.01589
0.36505	-0.01576
0.36476	-0.01564
0.36447	-0.01559
0.36411	-0.01544
0.36378	-0.01548
0.36349	-0.0153
0.36306	-0.01581
0.36279	-0.01569
0.36249	-0.01606
0.36211	-0.016
0.36191	-0.01589
0.3615	-0.01625
0.36117	-0.016
0.36093	-0.01591
0.3606	-0.01586
0.36027	-0.01573
0.35996	-0.01564
0.35966	-0.01558
0.35935	-0.01553
0.35904	-0.01547
0.3586	-0.01588
0.35828	-0.01581
0.35802	-0.01613
0.35764	-0.01611
0.35743	-0.01594
0.357	-0.01647
0.35675	-0.01572
0.35641	-0.01643
0.35603	-0.01603
0.35576	-0.01626
0.35551	-0.01575
0.35515	-0.01606
0.35483	-0.01559
0.35454	-0.01593
0.35415	-0.01586
0.35383	-0.01582
0.35356	-0.01578
0.3532	-0.01573
0.35287	-0.0161
0.35253	-0.01601
0.3522	-0.01635
0.3518	-0.01624
0.35163	-0.01608
0.35135	-0.016
0.35102	-0.01595
0.3507	-0.01589
0.35029	-0.01626
0.34995	-0.01619
0.34968	-0.01602
0.34932	-0.01641
0.34906	-0.01589
0.34876	-0.01627
0.34837	-0.01607
0.34813	-0.01602
0.34781	-0.01599
0.34751	-0.01584
0.34709	-0.01637
0.34673	-0.01627
0.34643	-0.01665
0.34615	-0.01638
0.3459	-0.01637
0.34555	-0.0163
0.34523	-0.01615
0.34485	-0.01651
0.34462	-0.016
0.3443	-0.01632
0.3439	-0.01617
0.34368	-0.01608
0.34335	-0.01615
0.34299	-0.01603
0.34264	-0.01644
0.34233	-0.01632
0.34196	-0.01664
0.34165	-0.01663
0.3414	-0.01644
0.34109	-0.01641
0.3408	-0.01637
0.34039	-0.01679
0.34008	-0.01667
0.33976	-0.01692
0.33941	-0.01682
0.33915	-0.01661
0.33884	-0.01659
0.33851	-0.01644
0.33819	-0.01642
0.33788	-0.01625
0.33757	-0.01629
0.33727	-0.01626
0.33688	-0.01659
0.33656	-0.01652
0.33629	-0.01647
0.3359	-0.0168
0.33556	-0.01669
0.33537	-0.01661
0.33504	-0.01661
0.33469	-0.01651
0.33429	-0.01684
0.33398	-0.01679
0.33374	-0.01667
0.33334	-0.01693
0.33295	-0.01689
0.33276	-0.01673
0.33245	-0.01663
0.33214	-0.01662
0.33184	-0.0165
0.3314	-0.01686
0.33111	-0.0168
0.33084	-0.01665
0.33056	-0.01678
0.33022	-0.01661
0.32987	-0.01692
0.3295	-0.0169
0.32926	-0.01673
0.32889	-0.0171
0.32854	-0.01704
0.32832	-0.01696
0.32797	-0.01683
0.32769	-0.01668
0.32729	-0.0166
0.32705	-0.01647
0.32661	-0.01696
0.32633	-0.01655
0.32607	-0.01685
0.32571	-0.01676
0.32535	-0.01716
0.32498	-0.01713
0.32467	-0.01741
0.3244	-0.01724
0.32413	-0.01714
0.32382	-0.01703
0.32351	-0.01693
0.32319	-0.01683
0.32284	-0.01682
0.32254	-0.01678
0.32212	-0.01715
0.32183	-0.01708
0.32149	-0.01738
0.32117	-0.01732
0.32095	-0.01718
0.32053	-0.0175
0.3203	-0.01694
0.31999	-0.01731
0.31966	-0.01677
0.31936	-0.01719
0.31897	-0.01711
0.31863	-0.01747
0.31827	-0.01739
0.31806	-0.01726
0.3178	-0.01716
0.31747	-0.01705
0.31713	-0.01687
0.31678	-0.01706
0.3165	-0.017
0.31612	-0.01732
0.31582	-0.01729
0.31542	-0.01761
0.3151	-0.01752
0.31479	-0.01784
0.31447	-0.01774
0.31422	-0.01756
0.31388	-0.01759
0.31353	-0.01751
0.31322	-0.01782
0.31282	-0.01764
0.31261	-0.01754
0.31222	-0.01746
0.31192	-0.01738
0.31161	-0.0173
0.3113	-0.01721
0.31092	-0.01769
0.31059	-0.01753
0.31023	-0.01793
0.30996	-0.01783
0.30969	-0.01768
0.30942	-0.01753
0.30908	-0.01753
0.30873	-0.01751
0.30838	-0.01791
0.30804	-0.01783
0.30772	-0.01806
0.3074	-0.01797
0.30711	-0.01791
0.30683	-0.0177
0.30654	-0.01762
0.30615	-0.01761
0.30585	-0.01752
0.30556	-0.01746
0.30518	-0.01786
0.30489	-0.01778
0.30463	-0.0177
0.30427	-0.01797
0.30392	-0.01802
0.30361	-0.01795
0.30328	-0.01811
0.30296	-0.01808
0.30263	-0.01795
0.30237	-0.01783
0.30205	-0.01783
0.30172	-0.01775
0.30143	-0.01767
0.30102	-0.01803
0.3007	-0.01792
0.30049	-0.01783
0.30016	-0.01771
0.29985	-0.01773
0.2995	-0.01765
0.29916	-0.01805
0.29883	-0.01796
0.29848	-0.0183
0.29819	-0.0182
0.29788	-0.01815
0.29761	-0.01803
0.29722	-0.01834
0.29686	-0.0182
0.29658	-0.01816
0.29629	-0.0181
0.29593	-0.01794
0.29557	-0.01828
0.29532	-0.01784
0.29498	-0.01802
0.29458	-0.01808
0.29436	-0.01805
0.29408	-0.01789
0.29365	-0.01833
0.29336	-0.01825
0.29297	-0.01856
0.29271	-0.01844
0.29247	-0.01827
0.29208	-0.01827
0.29178	-0.01815
0.29146	-0.01818
0.29117	-0.01802
0.29082	-0.01835
0.29045	-0.01813
0.29016	-0.01821
0.28988	-0.01825
0.28946	-0.01851
0.28919	-0.01846
0.28892	-0.01835
0.28852	-0.01875
0.28819	-0.01859
0.28802	-0.0185
0.28764	-0.01848
0.28733	-0.01836
0.28694	-0.01873
0.28661	-0.01868
0.28644	-0.0185
0.28598	-0.01886
0.28573	-0.01832
0.28546	-0.01872
0.285	-0.01855
0.28476	-0.01849
0.28443	-0.0184
0.28415	-0.01833
0.28384	-0.01826
0.28343	-0.01868
0.28309	-0.01858
0.28279	-0.01889
0.28246	-0.01885
0.28221	-0.01868
0.28188	-0.01869
0.28156	-0.01865
0.28118	-0.01887
0.28088	-0.01886
0.28063	-0.01872
0.28034	-0.01857
0.27998	-0.01865
0.27965	-0.01853
0.27932	-0.01896
0.27896	-0.0189
0.27863	-0.01911
0.27834	-0.01903
0.27802	-0.01888
0.27772	-0.01885
0.2774	-0.01884
0.27712	-0.01884
0.27669	-0.01903
0.27641	-0.01902
0.27612	-0.0189
0.27573	-0.01926
0.27539	-0.01917
0.27518	-0.01899
0.27479	-0.01892
0.27455	-0.01886
0.27419	-0.01876
0.27387	-0.01863
0.27357	-0.01871
0.27323	-0.01867
0.27287	-0.01894
0.27255	-0.01896
0.27217	-0.01936
0.27184	-0.01924
0.27156	-0.01955
0.27125	-0.01947
0.27103	-0.01932
0.27066	-0.01916
0.27039	-0.01906
0.27002	-0.01906
0.26972	-0.01897
0.26934	-0.01932
0.26905	-0.01929
0.26872	-0.01925
0.26833	-0.01948
0.26802	-0.01932
0.26779	-0.01932
0.26746	-0.01916
0.26718	-0.01914
0.26683	-0.01906
0.26645	-0.01946
0.26613	-0.01933
0.26592	-0.01929
0.26559	-0.0192
0.26517	-0.01958
0.26485	-0.01951
0.26449	-0.01992
0.26421	-0.01973
0.26397	-0.01956
0.26362	-0.01941
0.26334	-0.01948
0.26299	-0.01939
0.26266	-0.01967
0.26231	-0.01963
0.26206	-0.01954
0.26172	-0.01945
0.26143	-0.01946
0.26111	-0.01937
0.2607	-0.01981
0.26039	-0.01975
0.26004	-0.02001
0.25975	-0.01995
0.2595	-0.01976
0.25912	-0.02008
0.25884	-0.01957
0.25852	-0.01994
0.25816	-0.01976
0.25788	-0.01968
0.25758	-0.01969
0.25726	-0.01954
0.25689	-0.01992
0.25658	-0.01942
0.2563	-0.01989
0.2559	-0.01974
0.25559	-0.02014
0.25522	-0.02007
0.25499	-0.02002
0.25464	-0.02023
0.25431	-0.02013
0.25405	-0.0201
0.25372	-0.01995
0.25339	-0.01995
0.25312	-0.01977
0.25264	-0.02021
0.25247	-0.01965
0.25216	-0.02002
0.25175	-0.02003
0.25149	-0.01986
0.25113	-0.02031
0.25078	-0.02027
0.25046	-0.02067
0.25013	-0.02036
0.24982	-0.02067
0.24956	-0.0202
0.24919	-0.02043
0.2489	-0.01994
0.2486	-0.02028
0.24829	-0.01976
0.24796	-0.02018
0.24763	-0.01968
0.24732	-0.02009
0.24696	-0.01996
0.24663	-0.02041
0.24629	-0.02028
0.246	-0.0207
0.24563	-0.02058
0.24537	-0.0204
0.24512	-0.02036
0.24474	-0.02026
0.24444	-0.02018
0.24402	-0.02054
0.24374	-0.02045
0.24347	-0.02034
0.24313	-0.0203
0.24282	-0.02021
0.24249	-0.02055
0.24216	-0.02051
0.2419	-0.02035
0.24152	-0.02067
0.24127	-0.02027
0.24096	-0.02056
0.24058	-0.02049
0.24031	-0.02041
0.24	-0.0204
0.23957	-0.02076
0.23927	-0.02067
0.23897	-0.02104
0.23866	-0.02089
0.23838	-0.02081
0.2381	-0.02071
0.23771	-0.02062
0.2374	-0.0205
0.237	-0.02074
0.23669	-0.02086
0.23643	-0.0208
0.23603	-0.02108
0.23573	-0.02092
0.23544	-0.02082
0.23515	-0.02075
0.23482	-0.0207
0.23451	-0.02069
0.2342	-0.02061
0.23381	-0.02105
0.2335	-0.02098
0.23321	-0.02132
0.23283	-0.02119
0.23256	-0.02144
0.23222	-0.02134
0.23191	-0.02127
0.23165	-0.02112
0.23131	-0.02102
0.23096	-0.02093
0.23069	-0.02086
0.23035	-0.02081
0.23008	-0.02076
0.22973	-0.02074
0.22938	-0.02118
0.22906	-0.02115
0.22873	-0.02144
0.22846	-0.02144
0.22811	-0.02168
0.2277	-0.02152
0.22751	-0.02144
0.22722	-0.02133
0.22687	-0.02122
0.22651	-0.02123
0.22621	-0.02117
0.22584	-0.02147
0.22549	-0.02142
0.22526	-0.02133
0.22482	-0.02164
0.22452	-0.02153
0.22427	-0.02149
0.22398	-0.02146
0.22371	-0.02143
0.22327	-0.02163
0.22295	-0.02157
0.22272	-0.02147
0.22237	-0.02136
0.22209	-0.02138
0.22175	-0.02125
0.22136	-0.02165
0.22103	-0.02159
0.22078	-0.02183
0.22036	-0.0218
0.22015	-0.02166
0.21984	-0.02153
0.2195	-0.02155
0.21918	-0.02146
0.21879	-0.02182
0.21851	-0.02178
0.21823	-0.02168
0.21778	-0.02205
0.21746	-0.02192
0.21726	-0.02183
0.21698	-0.02174
0.21664	-0.02164
0.21632	-0.02159
0.21588	-0.02202
0.21558	-0.02194
0.21526	-0.02211
0.21492	-0.02203
0.21468	-0.02197
0.21433	-0.02192
0.21403	-0.02179
0.21374	-0.02181
0.21339	-0.0217
0.21303	-0.02205
0.2127	-0.02209
0.21247	-0.02201
0.21205	-0.0223
0.21176	-0.02223
0.21153	-0.02213
0.21106	-0.02245
0.21081	-0.02238
0.21053	-0.02209
0.2102	-0.02212
0.20985	-0.02208
0.2096	-0.02196
0.20924	-0.02193
0.20894	-0.0219
0.20858	-0.02225
0.20826	-0.02215
0.20789	-0.02258
0.20752	-0.02261
0.20725	-0.02286
0.20692	-0.02281
0.20667	-0.02269
0.2064	-0.02252
0.20602	-0.02238
0.2057	-0.02232
0.20537	-0.02226
0.20508	-0.02219
0.20472	-0.02257
0.20434	-0.02251
0.20403	-0.02283
0.20376	-0.02273
0.2035	-0.0226
0.20316	-0.02249
0.20287	-0.02248
0.20255	-0.0224
0.20209	-0.02276
0.20186	-0.02274
0.20159	-0.02271
0.20115	-0.02296
0.20087	-0.02287
0.20062	-0.02274
0.20034	-0.02271
0.19996	-0.02259
0.19953	-0.02301
0.19926	-0.02289
0.19904	-0.02275
0.19869	-0.02269
0.19834	-0.02264
0.19794	-0.02298
0.19763	-0.02291
0.19741	-0.02293
0.1971	-0.02287
0.19671	-0.02308
0.19637	-0.02307
0.19617	-0.0229
0.19577	-0.02329
0.19548	-0.02276
0.19513	-0.02311
0.19477	-0.023
0.19451	-0.02295
0.19424	-0.0228
0.19381	-0.02319
0.19344	-0.02311
0.19327	-0.02299
0.19289	-0.02298
0.19259	-0.02292
0.1922	-0.02323
0.19188	-0.02323
0.19164	-0.02312
0.19123	-0.02343
0.19091	-0.02339
0.19067	-0.02323
0.19027	-0.02362
0.19002	-0.023
0.18969	-0.02339
0.18941	-0.02289
0.18905	-0.02323
0.18875	-0.02323
0.18851	-0.02308
0.18807	-0.0234
0.18776	-0.02341
0.18748	-0.02336
0.1871	-0.02368
0.18679	-0.02357
0.18656	-0.02344
0.18624	-0.02338
0.18592	-0.02338
0.18555	-0.02372
0.18517	-0.02359
0.18499	-0.0235
0.18463	-0.0235
0.18423	-0.02384
0.1839	-0.02359
0.1837	-0.02351
0.18335	-0.02352
0.18302	-0.02342
0.18263	-0.02375
0.18235	-0.02373
0.18213	-0.02361
0.18169	-0.02394
0.18139	-0.02389
0.1811	-0.02379
0.18081	-0.02371
0.1805	-0.02364
0.18009	-0.02402
0.17977	-0.02395
0.17951	-0.02377
0.17918	-0.02378
0.17888	-0.02366
0.1785	-0.02404
0.17815	-0.02401
0.17789	-0.02393
0.1775	-0.02422
0.17716	-0.02419
0.17694	-0.02407
0.17654	-0.02438
0.17625	-0.02429
0.17596	-0.02424
0.17565	-0.0241
0.1753	-0.02405
0.17498	-0.02404
0.17473	-0.02393
0.17437	-0.02422
0.17403	-0.02424
0.17375	-0.02407
0.17336	-0.02452
0.17302	-0.0244
0.17278	-0.02437
0.17247	-0.02417
0.17211	-0.02457
0.17183	-0.02402
0.17152	-0.02437
0.17111	-0.02434
0.17083	-0.02426
0.17049	-0.02466
0.17013	-0.02459
0.16981	-0.02487
0.1695	-0.0248
0.16922	-0.02466
0.16891	-0.02458
0.16864	-0.02442
0.16828	-0.02438
0.16801	-0.0242
0.1676	-0.02424
0.16732	-0.02416
0.16694	-0.02446
0.16663	-0.02447
0.16635	-0.0245
0.16597	-0.02477
0.16566	-0.02466
0.16536	-0.02496
0.16501	-0.02494
0.16478	-0.02473
0.16446	-0.02471
0.16408	-0.02464
0.16387	-0.02454
0.16339	-0.02494
0.16309	-0.02488
0.16287	-0.02478
0.16244	-0.02511
0.16215	-0.02502
0.16191	-0.02484
0.16156	-0.02475
0.16125	-0.02473
0.16091	-0.02467
[truncated: 8,003 more rows]

## Sheet: 3.2 V s-1
E /V vs. SCE	i / mA
0.80049	0.06574
0.79985	0.06052
0.79942	0.05349
0.79873	0.04602
0.79812	0.0384
0.79744	0.03094
0.79677	0.02437
0.79614	0.0188
0.79539	0.01409
0.79466	0.01086
0.79401	0.00832
0.79326	0.00723
0.7926	0.00663
0.79187	0.00687
0.79125	0.00745
0.79049	0.00842
0.78992	0.0097
0.78926	0.01086
0.78864	0.01199
0.78801	0.01271
0.78738	0.01339
0.78682	0.01363
0.7861	0.01348
0.78543	0.01322
0.78484	0.01287
0.78431	0.01219
0.78363	0.01141
0.78298	0.01038
0.78235	0.0096
0.78179	0.00872
0.78109	0.00774
0.78038	0.00688
0.77979	0.00609
0.77911	0.00538
0.77845	0.00464
0.77785	0.00424
0.77717	0.00375
0.77653	0.00342
0.77593	0.00323
0.77527	0.00298
0.77465	0.00266
0.77399	0.00242
0.7734	0.00249
0.77272	0.00226
0.77202	0.00193
0.77142	0.00183
0.77086	0.00168
0.77014	0.00128
0.76947	0.00086215
0.76884	0.000626006
0.76824	0.000243896
0.76761	0.000150279
0.76699	-0.000371684
0.76627	-0.00049587
0.76571	-0.000723225
0.76507	-0.00108
0.76442	-0.00145
0.76382	-0.00176
0.76309	-0.00204
0.76247	-0.00235
0.76185	-0.00268
0.76123	-0.00272
0.7606	-0.0028
0.7599	-0.00309
0.75932	-0.00321
0.75869	-0.00348
0.758	-0.00373
0.75732	-0.00407
0.75668	-0.00443
0.75606	-0.00474
0.75541	-0.005
0.75482	-0.005
0.75423	-0.00514
0.75351	-0.00551
0.75288	-0.00548
0.7523	-0.00572
0.75158	-0.00601
0.75101	-0.00597
0.75038	-0.00617
0.74967	-0.00645
0.74907	-0.0065
0.74847	-0.00667
0.74777	-0.00704
0.74705	-0.00736
0.74646	-0.00763
0.74589	-0.00755
0.74523	-0.00774
0.74453	-0.00806
0.74391	-0.00805
0.7433	-0.00817
0.74263	-0.00847
0.74203	-0.00853
0.74138	-0.00856
0.7407	-0.00886
0.74007	-0.00885
0.73942	-0.00904
0.73879	-0.00906
0.73821	-0.00925
0.73743	-0.00956
0.73688	-0.00948
0.73625	-0.00971
0.73561	-0.00974
0.735	-0.0099
0.73426	-0.01022
0.73374	-0.01024
0.73309	-0.01052
0.73242	-0.01065
0.73177	-0.01098
0.73117	-0.01091
0.73052	-0.01102
0.72986	-0.01103
0.72922	-0.0112
0.72863	-0.01112
0.72801	-0.0113
0.72734	-0.01131
0.72668	-0.01147
0.72597	-0.01179
0.72535	-0.01174
0.72474	-0.01192
0.7241	-0.01196
0.72347	-0.01211
0.72282	-0.01244
0.7222	-0.01243
0.72156	-0.01257
0.72081	-0.01288
0.72025	-0.01281
0.71962	-0.01292
0.71902	-0.0129
0.71835	-0.01306
0.7177	-0.0131
0.71703	-0.01324
0.71636	-0.01351
0.71572	-0.01337
0.71511	-0.0135
0.71447	-0.01351
0.71384	-0.01371
0.71322	-0.01367
0.71255	-0.01384
0.71192	-0.01381
0.71131	-0.01401
0.71069	-0.01405
0.71006	-0.01418
0.70934	-0.01453
0.70872	-0.01449
0.70809	-0.01464
0.70745	-0.01457
0.70687	-0.01461
0.70614	-0.01463
0.70554	-0.0149
0.70485	-0.01483
0.70429	-0.01499
0.70356	-0.01495
0.70301	-0.01508
0.70232	-0.01515
0.70168	-0.01534
0.70098	-0.01557
0.70036	-0.01556
0.69978	-0.01571
0.69916	-0.01565
0.69843	-0.01589
0.69786	-0.01578
0.69726	-0.01592
0.69656	-0.01593
0.69591	-0.01609
0.69532	-0.01601
0.69465	-0.01614
0.69399	-0.01609
0.6934	-0.01633
0.69273	-0.01627
0.69212	-0.01641
0.69148	-0.01641
0.69085	-0.01658
0.69014	-0.01682
0.68955	-0.01682
0.68892	-0.01701
0.68828	-0.01692
0.6876	-0.01697
0.68702	-0.01695
0.68633	-0.01717
0.68566	-0.01707
0.68507	-0.01724
0.68441	-0.01717
0.68384	-0.01731
0.68311	-0.0173
0.68249	-0.01743
0.68185	-0.01739
0.68119	-0.0176
0.68056	-0.01758
0.67991	-0.01785
0.67926	-0.01772
0.67865	-0.01777
0.67801	-0.01773
0.67738	-0.01787
0.67671	-0.01784
0.67607	-0.01795
0.67544	-0.01795
0.67481	-0.01809
0.67415	-0.01803
0.67349	-0.01818
0.67282	-0.01811
0.67226	-0.01829
0.67159	-0.01827
0.67096	-0.01841
0.67036	-0.01828
0.66965	-0.01844
0.66905	-0.01847
0.6684	-0.01862
0.66774	-0.01863
0.66709	-0.0188
0.66649	-0.01865
0.66578	-0.01876
0.66516	-0.01874
0.66448	-0.01888
0.66384	-0.01892
0.66326	-0.01899
0.66266	-0.01892
0.66194	-0.01901
0.66132	-0.01908
0.6607	-0.01894
0.66011	-0.01906
0.65943	-0.01903
0.65881	-0.01921
0.65809	-0.01924
0.65749	-0.01938
0.65689	-0.01926
0.65628	-0.01948
0.65558	-0.01944
0.65492	-0.01967
0.65433	-0.01961
0.65368	-0.01967
0.65306	-0.01958
0.6524	-0.01982
0.65174	-0.01972
0.65109	-0.01988
0.65048	-0.01981
0.64986	-0.01998
0.64918	-0.01992
0.64854	-0.02008
0.64787	-0.02011
0.64724	-0.0202
0.64664	-0.02019
0.64597	-0.02033
0.64534	-0.02028
0.6447	-0.02033
0.64406	-0.02028
0.64347	-0.02012
0.64279	-0.02025
0.64212	-0.02023
0.64156	-0.02005
0.64086	-0.02025
0.64024	-0.02024
0.63963	-0.02039
0.63897	-0.02037
0.63831	-0.02053
0.63769	-0.02051
0.63705	-0.02064
0.6364	-0.02061
0.63579	-0.02086
0.63508	-0.02085
0.63453	-0.02088
0.63385	-0.02085
0.63321	-0.021
0.63257	-0.02097
0.63195	-0.02106
0.63128	-0.02101
0.63063	-0.02113
0.63002	-0.02106
0.62934	-0.02125
0.62867	-0.02119
0.62808	-0.02132
0.6274	-0.02125
0.62678	-0.0215
0.6261	-0.02136
0.62548	-0.02144
0.62485	-0.02144
0.62426	-0.0212
0.62358	-0.02142
0.6229	-0.02135
0.62228	-0.02151
0.62164	-0.02145
0.62108	-0.02126
0.62039	-0.02144
0.61971	-0.02139
0.61909	-0.02152
0.61848	-0.0215
0.61782	-0.02173
0.61717	-0.02168
0.61656	-0.02185
0.6159	-0.02179
0.61532	-0.02188
0.61463	-0.02185
0.61402	-0.02198
0.61334	-0.02199
0.61277	-0.02173
0.61217	-0.02185
0.61143	-0.02186
0.61086	-0.02177
0.61025	-0.02196
0.60953	-0.0219
0.60889	-0.02196
0.6083	-0.02202
0.60761	-0.02224
0.607	-0.02217
0.60636	-0.02235
0.60569	-0.02226
0.60503	-0.02239
0.6044	-0.02235
0.60379	-0.02253
0.60317	-0.02244
0.60254	-0.02249
0.60187	-0.02256
0.6012	-0.02268
0.60056	-0.02256
0.59995	-0.02256
0.5993	-0.02261
0.59866	-0.02256
0.59798	-0.02265
0.59735	-0.02259
0.59673	-0.02275
0.59606	-0.02268
0.59544	-0.02283
0.5948	-0.02281
0.59412	-0.02297
0.59349	-0.0229
0.59285	-0.02308
0.5922	-0.02303
0.59163	-0.02309
0.59095	-0.02296
0.59041	-0.02286
0.58962	-0.02302
0.58903	-0.02295
0.58837	-0.02307
0.58772	-0.02304
0.58714	-0.02289
0.58649	-0.02301
0.58584	-0.02307
0.58517	-0.02324
0.58455	-0.02322
0.58389	-0.02332
0.58328	-0.02327
0.58258	-0.02346
0.582	-0.02342
0.58136	-0.0235
0.5807	-0.0234
0.58007	-0.02353
0.57943	-0.02356
0.57884	-0.02342
0.57819	-0.02351
0.57756	-0.02344
0.5769	-0.0236
0.57625	-0.02351
0.57557	-0.02362
0.57493	-0.02364
0.57439	-0.02347
0.57368	-0.02371
0.57303	-0.02371
0.5724	-0.02375
0.57178	-0.0237
0.57112	-0.02384
0.57046	-0.0238
0.5698	-0.02395
0.56915	-0.02388
0.56852	-0.02407
0.5679	-0.02392
0.56728	-0.024
0.5666	-0.02401
0.56603	-0.02377
0.56537	-0.02386
0.56468	-0.0239
0.56409	-0.02376
0.56346	-0.02384
0.56277	-0.02386
0.56219	-0.02376
0.56152	-0.02392
0.56089	-0.02393
0.56027	-0.02408
0.55963	-0.02408
0.55893	-0.02424
0.55832	-0.02421
0.55769	-0.02432
0.55706	-0.02422
0.55641	-0.02441
0.55578	-0.02428
0.55517	-0.02442
0.55452	-0.02438
0.55381	-0.02456
0.55319	-0.02449
0.55251	-0.0246
0.55192	-0.02459
0.55129	-0.02433
0.55064	-0.02448
0.54992	-0.02443
0.54939	-0.02427
0.54873	-0.02453
0.54808	-0.02446
0.54741	-0.02455
0.54675	-0.0245
0.54611	-0.02475
0.5455	-0.0247
0.54488	-0.02482
0.54423	-0.02481
0.5436	-0.02493
0.54292	-0.02485
0.54222	-0.02498
0.54167	-0.0249
0.54101	-0.02506
0.54039	-0.02496
0.53983	-0.02483
0.53915	-0.02499
0.5385	-0.02495
0.53784	-0.0251
0.53722	-0.02498
0.53656	-0.02519
0.53592	-0.02504
0.53529	-0.02516
0.53465	-0.02515
0.53406	-0.02498
0.53338	-0.0252
0.53271	-0.0251
0.53208	-0.02525
0.53143	-0.02518
0.53081	-0.02504
0.53017	-0.02526
0.5295	-0.0252
0.5289	-0.02545
0.52825	-0.0253
0.52759	-0.02548
0.52693	-0.02545
0.52632	-0.02551
0.52569	-0.02546
0.52501	-0.02557
0.52441	-0.02555
0.52378	-0.02539
0.52317	-0.02555
0.52247	-0.02548
0.52184	-0.02556
0.52119	-0.0256
0.52059	-0.02548
0.51995	-0.02575
0.5193	-0.02558
0.51862	-0.02579
0.518	-0.02571
0.51734	-0.02575
0.51673	-0.02575
0.51607	-0.02587
0.5154	-0.02583
0.51476	-0.02595
0.51413	-0.0259
0.51355	-0.0257
0.51288	-0.0258
0.51225	-0.02577
0.51163	-0.02571
0.51097	-0.02579
0.51026	-0.02581
0.50966	-0.02593
0.50901	-0.02596
0.50838	-0.02608
0.50774	-0.02606
0.50714	-0.02618
0.50646	-0.02611
0.50579	-0.02627
0.50519	-0.02622
0.50455	-0.0263
0.50391	-0.02623
0.50324	-0.02634
0.50262	-0.02622
0.50206	-0.02604
0.50132	-0.02634
0.50068	-0.02626
0.50013	-0.02636
0.49941	-0.02638
0.49885	-0.02613
0.49818	-0.02629
0.49754	-0.02634
0.49685	-0.02645
0.49621	-0.02638
0.4956	-0.02658
0.49495	-0.02654
0.49431	-0.02663
0.49367	-0.02641
0.49302	-0.02659
0.49234	-0.02667
0.49178	-0.02644
0.49113	-0.02656
0.49051	-0.02649
0.48988	-0.02637
0.48919	-0.0265
0.48856	-0.02654
0.48796	-0.02639
0.48732	-0.02656
0.48665	-0.02655
0.48604	-0.02678
0.48537	-0.02673
0.48476	-0.02683
0.48412	-0.02676
0.48346	-0.027
0.48281	-0.02686
0.48217	-0.02706
0.48152	-0.02703
0.48089	-0.0271
0.48022	-0.02706
0.47957	-0.02716
0.47889	-0.02708
0.47829	-0.02721
0.47767	-0.02713
0.47699	-0.02727
0.47637	-0.02721
0.47583	-0.02713
0.47515	-0.02719
0.4745	-0.02709
0.4738	-0.02724
0.47316	-0.02719
0.47258	-0.02702
0.4719	-0.0272
0.47125	-0.02716
0.47059	-0.02733
0.46994	-0.02726
0.46932	-0.02743
0.46864	-0.02733
0.46804	-0.02747
0.46741	-0.02739
0.46685	-0.02728
0.46614	-0.02737
0.46549	-0.02727
0.46493	-0.02716
0.46424	-0.0273
0.46357	-0.02729
0.46295	-0.02742
0.46232	-0.02741
0.46172	-0.02754
0.46101	-0.02745
0.46038	-0.02751
0.45971	-0.02754
0.45915	-0.02733
0.4585	-0.02749
0.45786	-0.02751
0.45724	-0.02732
0.45659	-0.02751
0.45587	-0.02749
0.45532	-0.0276
0.45465	-0.02757
0.45398	-0.02775
0.45334	-0.02775
0.45274	-0.02785
0.45215	-0.02776
0.45143	-0.02796
0.45076	-0.02792
0.45018	-0.02802
0.44953	-0.0279
0.44881	-0.02794
0.44822	-0.02799
0.44763	-0.02778
0.447	-0.02791
0.44629	-0.02788
0.44573	-0.02771
0.44504	-0.0279
0.44437	-0.0279
0.44372	-0.02808
0.44308	-0.02799
0.44248	-0.02815
0.44182	-0.02809
0.44123	-0.02817
0.44051	-0.02816
0.43992	-0.02785
0.43931	-0.02817
0.43866	-0.02805
0.43798	-0.02823
0.43734	-0.02818
0.4367	-0.02829
0.43609	-0.02827
0.43552	-0.02807
0.43481	-0.02824
0.43413	-0.02822
0.43349	-0.0284
0.43282	-0.02841
0.4322	-0.02859
0.43156	-0.02848
0.43101	-0.02857
0.43029	-0.02855
0.42964	-0.02863
0.42902	-0.02861
0.42843	-0.02839
0.42779	-0.02856
0.42712	-0.02851
0.42649	-0.02863
0.42579	-0.02865
0.42527	-0.02844
0.42459	-0.02855
0.42394	-0.0286
0.42326	-0.02872
0.42268	-0.02872
0.422	-0.02887
0.4214	-0.02876
0.42073	-0.02887
0.4201	-0.02885
0.41942	-0.029
0.41875	-0.02895
0.41814	-0.02908
0.41753	-0.02899
0.41692	-0.02878
0.41627	-0.02889
0.4156	-0.02892
0.41497	-0.02869
0.41432	-0.02885
0.4137	-0.02897
0.41302	-0.02912
0.41235	-0.0289
0.41173	-0.02916
0.41112	-0.02905
0.41051	-0.02923
0.40981	-0.02913
0.40922	-0.02926
0.40855	-0.02922
0.40794	-0.02902
0.40729	-0.02915
0.40664	-0.02913
0.40604	-0.02894
0.40536	-0.02907
0.40465	-0.02916
0.40405	-0.02932
0.40342	-0.02927
0.40281	-0.02938
0.4022	-0.02931
0.40154	-0.02948
0.40087	-0.02944
0.40023	-0.02956
0.39958	-0.02955
0.39894	-0.02966
0.39832	-0.02957
0.39769	-0.02967
0.39697	-0.02965
0.39642	-0.02939
0.39575	-0.02951
0.39508	-0.02947
0.3945	-0.02934
0.3938	-0.02958
0.39314	-0.0296
0.39246	-0.02975
0.39186	-0.02972
0.39126	-0.02981
0.39066	-0.02973
0.38993	-0.02989
0.38934	-0.02983
0.38868	-0.03004
0.38806	-0.02989
0.3874	-0.03008
0.38677	-0.02986
0.3862	-0.02974
0.3855	-0.02996
0.38489	-0.02988
0.3843	-0.02979
0.38361	-0.02997
0.38297	-0.02988
0.38236	-0.03009
0.38168	-0.03004
0.38107	-0.03023
0.38045	-0.03021
0.37978	-0.03035
0.37917	-0.03034
0.37848	-0.03044
0.3778	-0.03036
0.37721	-0.0305
0.37657	-0.03046
0.37591	-0.03055
0.37526	-0.03052
0.37466	-0.0303
0.37404	-0.03047
0.37335	-0.03051
0.37274	-0.03061
0.37205	-0.0306
0.37141	-0.03071
0.37078	-0.03061
0.37014	-0.03078
0.36949	-0.03071
0.36899	-0.03058
0.36824	-0.03077
0.36759	-0.03074
0.36698	-0.03087
0.36634	-0.03081
0.36569	-0.03091
0.36507	-0.03092
0.3644	-0.03109
0.36374	-0.03103
0.36309	-0.03114
0.36247	-0.03109
0.36186	-0.03113
0.3612	-0.0311
0.36062	-0.03098
0.35992	-0.03126
0.35925	-0.03111
0.35867	-0.03124
0.35801	-0.03125
0.35733	-0.03138
0.35669	-0.03135
0.35608	-0.03146
0.35539	-0.03143
0.35481	-0.03126
0.35416	-0.03135
0.35352	-0.0313
0.35283	-0.03146
0.35222	-0.03148
0.35163	-0.0313
0.35099	-0.03149
0.35038	-0.03141
0.34966	-0.03168
0.34901	-0.03166
0.34839	-0.03179
0.34778	-0.03175
0.34713	-0.03188
0.34654	-0.03184
0.3459	-0.03197
0.34524	-0.03198
0.34461	-0.03207
0.34398	-0.03206
0.34328	-0.0322
0.34264	-0.03208
0.34199	-0.03219
0.34135	-0.03217
0.34072	-0.03235
0.34008	-0.03232
0.33944	-0.03243
0.33885	-0.03232
0.33819	-0.03252
0.33751	-0.03249
0.33688	-0.03262
0.33623	-0.03259
0.3357	-0.03237
0.33497	-0.03253
0.33435	-0.03252
0.33366	-0.03259
0.33307	-0.03249
0.33248	-0.03248
0.33179	-0.03259
0.33116	-0.03264
0.33048	-0.03289
0.32987	-0.03284
0.3292	-0.033
0.32858	-0.03302
0.32795	-0.03316
0.32731	-0.0331
0.32666	-0.03334
0.32605	-0.0332
0.3254	-0.03335
0.32475	-0.03331
0.32412	-0.03347
0.32346	-0.03339
0.32284	-0.0335
0.32225	-0.03347
0.32155	-0.03362
0.32088	-0.03361
0.32027	-0.03373
0.31963	-0.0337
0.31893	-0.03383
0.31828	-0.03378
0.31767	-0.03392
0.31708	-0.03388
0.31637	-0.03412
0.31574	-0.03402
0.31511	-0.03417
0.31451	-0.03401
0.31382	-0.03415
0.31316	-0.03416
0.31253	-0.03435
0.31189	-0.03424
0.31125	-0.0344
0.31064	-0.03435
0.30997	-0.03446
0.30934	-0.03443
0.30876	-0.0342
0.30813	-0.03435
0.30743	-0.03439
0.30687	-0.03433
0.30623	-0.03442
0.30553	-0.03444
0.30489	-0.03464
0.30427	-0.03464
0.30364	-0.03483
0.30304	-0.03476
0.30236	-0.03495
0.30175	-0.03482
0.30107	-0.03496
0.30049	-0.03491
0.29982	-0.03501
0.29914	-0.03499
0.29854	-0.03515
0.29787	-0.03517
0.29724	-0.03531
0.29661	-0.03518
0.29594	-0.03538
0.29527	-0.03537
0.29468	-0.03549
0.29404	-0.03542
0.29336	-0.03565
0.29273	-0.03558
0.29218	-0.03571
0.2915	-0.03565
0.29083	-0.0358
0.2902	-0.0358
0.28957	-0.0359
0.28886	-0.03573
0.28826	-0.03594
0.28754	-0.03598
0.28696	-0.03609
0.28635	-0.03598
0.28571	-0.03611
0.28505	-0.03606
0.28448	-0.03591
0.28377	-0.0361
0.28312	-0.03609
0.28252	-0.03625
0.2819	-0.03622
0.28123	-0.03639
0.28063	-0.03633
0.27997	-0.0364
0.27929	-0.03654
0.27864	-0.0366
0.27802	-0.03651
0.27731	-0.03674
0.27671	-0.03672
0.27607	-0.03685
0.27545	-0.03688
0.2748	-0.037
0.2742	-0.03697
0.27353	-0.03716
0.27294	-0.0371
0.27227	-0.03724
0.27161	-0.03713
0.27096	-0.03729
0.27033	-0.03732
0.26969	-0.03745
0.26906	-0.03743
0.26846	-0.03746
0.26781	-0.03746
0.26708	-0.03777
0.26651	-0.03761
0.2659	-0.03776
0.26523	-0.03771
0.26454	-0.03786
0.26395	-0.03784
0.26329	-0.03792
0.26272	-0.03795
0.26203	-0.03818
0.26143	-0.03799
0.26074	-0.03816
0.26012	-0.03812
0.25945	-0.03831
0.25882	-0.03821
0.25816	-0.03836
0.25754	-0.0383
0.25684	-0.03855
0.25622	-0.03846
0.2556	-0.03855
0.25496	-0.03857
0.25439	-0.03838
0.25372	-0.03869
0.25301	-0.03867
0.25241	-0.03872
0.25183	-0.03872
0.25116	-0.03885
0.25051	-0.03881
0.2499	-0.039
0.24921	-0.039
0.24856	-0.03915
0.24796	-0.03908
0.24734	-0.03919
0.24665	-0.03911
0.24605	-0.03928
0.24543	-0.0393
0.24477	-0.0395
0.24411	-0.03945
0.24352	-0.03954
0.24285	-0.0396
0.24219	-0.03981
0.24155	-0.03973
0.24091	-0.03985
0.2403	-0.03978
0.2396	-0.04
0.23899	-0.03993
0.23839	-0.04009
0.23769	-0.04003
0.2371	-0.04023
0.23646	-0.04012
0.23578	-0.04025
0.23515	-0.0402
0.23452	-0.04042
0.23389	-0.04034
0.23322	-0.04052
0.23262	-0.04048
0.23198	-0.04064
0.23132	-0.04056
0.2307	-0.04078
0.23006	-0.04069
0.22945	-0.04086
0.22879	-0.04093
0.22811	-0.04107
0.22752	-0.04101
0.22688	-0.04102
0.22621	-0.04107
0.22556	-0.04129
0.22491	-0.04121
0.22429	-0.04141
0.22367	-0.04138
0.223	-0.04154
0.22233	-0.04154
0.22178	-0.04171
0.22112	-0.04162
0.22046	-0.04182
0.21977	-0.04181
0.21922	-0.042
0.21858	-0.04188
0.21788	-0.04201
0.21728	-0.04207
0.21662	-0.04222
0.21601	-0.04212
0.21534	-0.04227
0.21472	-0.04226
0.21406	-0.04248
0.21341	-0.04243
0.21276	-0.04264
0.21216	-0.04253
0.21155	-0.04262
0.21088	-0.04268
0.21022	-0.04286
0.2095	-0.04313
0.20893	-0.0431
0.20827	-0.04318
0.20766	-0.04316
0.20701	-0.04325
0.20641	-0.04324
0.20572	-0.04338
0.2051	-0.04333
0.20444	-0.04347
0.2038	-0.04348
0.20318	-0.04358
0.20251	-0.04352
0.20186	-0.04368
0.20123	-0.04366
0.20058	-0.04389
0.19992	-0.04393
0.19935	-0.04397
0.19868	-0.04395
0.19803	-0.0441
0.19739	-0.04407
0.19678	-0.04425
0.19612	-0.04418
0.19545	-0.04436
0.19483	-0.04428
0.19417	-0.04444
0.19354	-0.04433
0.1929	-0.04448
0.19229	-0.04446
0.19162	-0.04474
0.19102	-0.04463
0.19037	-0.04478
0.18976	-0.04481
0.18909	-0.0449
0.18841	-0.04492
0.18781	-0.04516
0.1872	-0.04509
0.18654	-0.04518
0.1859	-0.04518
0.18528	-0.04534
0.18463	-0.04523
0.184	-0.04545
0.18335	-0.04543
0.1827	-0.04549
0.18209	-0.04545
0.1814	-0.04566
0.18075	-0.0456
0.18013	-0.04579
0.17949	-0.04579
0.17883	-0.04594
0.17822	-0.0459
0.17758	-0.04612
0.17694	-0.04609
0.17628	-0.0462
0.17558	-0.04657
0.17499	-0.04645
0.17441	-0.04662
0.17368	-0.0464
0.17311	-0.04657
0.17243	-0.04666
0.17179	-0.04681
0.17117	-0.04676
0.1705	-0.04687
0.16987	-0.04687
0.16925	-0.04701
0.16859	-0.04704
0.16799	-0.04714
0.16736	-0.04721
0.16669	-0.04735
0.16608	-0.04733
0.16545	-0.04745
0.16481	-0.04739
0.16413	-0.04764
0.16348	-0.04759
0.16285	-0.04767
0.16217	-0.04765
0.16159	-0.0478
0.16092	-0.04777
0.16027	-0.0479
0.15969	-0.04785
0.15905	-0.048
0.15837	-0.04796
0.15771	-0.04819
0.15706	-0.04821
0.15646	-0.04835
0.15579	-0.0487
0.15513	-0.04862
0.15452	-0.0487
0.15394	-0.04863
0.15328	-0.04884
0.1526	-0.04876
0.15201	-0.04888
0.15133	-0.04888
0.15069	-0.049
0.15005	-0.04898
0.14944	-0.04911
0.14874	-0.04905
0.1481	-0.04933
0.14753	-0.04923
0.14686	-0.04949
0.14622	-0.04936
0.14558	-0.04951
0.14494	-0.04948
0.14429	-0.04957
0.14364	-0.04955
0.14296	-0.04971
0.14238	-0.04966
0.14168	-0.04989
0.14108	-0.04979
0.14042	-0.0499
0.13981	-0.04983
0.13915	-0.05004
0.13852	-0.05001
0.13785	-0.05015
0.13724	-0.05008
0.13657	-0.05025
0.13594	-0.0502
0.13531	-0.05045
0.13471	-0.05037
0.13404	-0.05053
0.13338	-0.05049
0.13276	-0.05062
0.13214	-0.05063
0.13147	-0.05073
0.13085	-0.0507
0.13019	-0.05085
0.12959	-0.05075
0.12891	-0.05093
0.12829	-0.05096
0.12765	-0.05112
0.12697	-0.05111
0.12636	-0.05124
0.12572	-0.05119
0.12509	-0.05134
0.12447	-0.05127
0.12376	-0.05148
0.12315	-0.0514
0.12252	-0.05159
0.12188	-0.05162
0.12123	-0.05174
0.12061	-0.05158
0.11998	-0.05168
0.1193	-0.05178
0.11866	-0.05192
0.11806	-0.05179
0.1174	-0.05198
0.11675	-0.05197
0.11609	-0.05215
0.11548	-0.0521
0.11482	-0.05227
0.11417	-0.05228
0.11359	-0.0524
0.11293	-0.05238
0.11226	-0.0525
0.11168	-0.05243
0.11101	-0.05254
0.11038	-0.05255
0.10976	-0.05272
0.10908	-0.05266
0.10847	-0.05284
0.10776	-0.05277
0.10718	-0.0529
0.10654	-0.05285
0.10588	-0.05302
0.1052	-0.05294
0.10456	-0.05309
0.10391	-0.05304
0.10331	-0.05323
0.10266	-0.05329
0.10201	-0.05335
0.10135	-0.05322
0.10071	-0.05337
0.10007	-0.05331
0.09941	-0.0535
0.09877	-0.05342
0.0982	-0.05359
0.0975	-0.05356
0.09693	-0.05336
0.09624	-0.05359
0.09558	-0.05346
0.09497	-0.0536
0.09429	-0.05357
0.09368	-0.05385
0.09304	-0.05379
0.09243	-0.05379
0.09179	-0.05383
0.09121	-0.05368
0.09053	-0.05382
0.08989	-0.05383
0.08921	-0.05399
0.08858	-0.05395
0.08795	-0.05406
0.08733	-0.05401
0.08663	-0.05414
0.08604	-0.05408
0.08538	-0.05422
0.08471	-0.05415
0.08406	-0.05429
0.08341	-0.05429
0.08277	-0.05442
0.08216	-0.05435
0.08146	-0.05457
0.08085	-0.05449
0.08022	-0.05463
0.07959	-0.05457
0.07904	-0.05437
0.07833	-0.05456
0.07764	-0.0545
0.07702	-0.05467
0.07638	-0.05463
0.07581	-0.05466
0.07514	-0.05464
0.0746	-0.05452
0.07388	-0.05465
0.07322	-0.05466
0.07258	-0.05478
0.07194	-0.05473
0.07129	-0.05489
0.07068	-0.05494
0.07	-0.05508
0.06941	-0.05503
0.06876	-0.05511
0.06814	-0.05509
0.06746	-0.05519
0.06678	-0.055
0.06622	-0.05495
0.06555	-0.05518
0.06489	-0.05514
0.06425	-0.05532
0.06358	-0.05519
0.06295	-0.05537
0.06232	-0.05537
0.06169	-0.05544
0.06108	-0.05544
0.06043	-0.05561
0.05973	-0.05565
0.0591	-0.05572
0.05853	-0.05558
0.05788	-0.05571
0.05724	-0.05571
0.05663	-0.05548
0.05597	-0.05567
0.05528	-0.05559
0.05464	-0.05573
0.05399	-0.05566
0.05346	-0.05552
0.05276	-0.05571
0.05208	-0.05567
0.05149	-0.05579
0.05087	-0.0557
0.05017	-0.05595
0.04952	-0.05595
0.0489	-0.05617
0.04829	-0.056
0.04759	-0.05612
0.04697	-0.0561
0.04634	-0.05627
0.0457	-0.0562
0.04504	-0.05627
0.04435	-0.05621
0.0438	-0.05605
0.04313	-0.05619
0.04245	-0.05613
0.04189	-0.0559
0.04125	-0.05605
0.04054	-0.05617
0.03996	-0.05612
0.03928	-0.0561
0.03872	-0.05607
0.03803	-0.05624
0.03738	-0.05624
0.03676	-0.05635
0.03612	-0.05633
0.03546	-0.05645
0.03485	-0.0564
0.03415	-0.05657
0.03355	-0.05647
0.03288	-0.05653
0.03227	-0.05648
0.03169	-0.05631
0.03103	-0.05647
0.03034	-0.0564
0.0297	-0.05661
0.02904	-0.05654
0.02844	-0.05667
0.02779	-0.05662
0.02722	-0.05646
0.0265	-0.05667
0.02587	-0.05655
0.02522	-0.0567
0.02458	-0.05666
0.02385	-0.05681
0.02331	-0.05672
0.02267	-0.05676
0.02203	-0.0567
0.02138	-0.05666
0.02072	-0.05677
0.02013	-0.05672
0.01954	-0.05656
0.01884	-0.05668
0.01819	-0.05672
0.01752	-0.05687
0.01692	-0.05677
0.01627	-0.05693
0.01562	-0.05692
0.01501	-0.05704
0.01433	-0.05702
0.01368	-0.05704
0.01306	-0.05701
0.01247	-0.05685
0.01181	-0.05702
0.01108	-0.05693
0.01046	-0.05712
0.00988	-0.05712
0.00923	-0.05721
0.00852	-0.05722
0.00795	-0.057
0.00732	-0.05715
0.00669	-0.05715
0.00604	-0.05725
0.00535	-0.05728
0.00472	-0.05735
0.00409	-0.05732
0.00347	-0.05744
0.00275	-0.05731
0.00216	-0.05714
0.00153	-0.0573
0.000877588	-0.05724
0.000261945	-0.05708
-0.000396888	-0.05724
-0.000981501	-0.05723
-0.00163	-0.05736
-0.00228	-0.05727
-0.00288	-0.05736
-0.0036	-0.05741
-0.00419	-0.05733
-0.00481	-0.05747
-0.00545	-0.05732
-0.0061	-0.05748
-0.00677	-0.05739
-0.00746	-0.05754
-0.00807	-0.05751
-0.00864	-0.05726
-0.00926	-0.05747
-0.00996	-0.05741
-0.01059	-0.05752
-0.01126	-0.05747
-0.01186	-0.05726
-0.01252	-0.05749
-0.01319	-0.05757
-0.01382	-0.0576
-0.01443	-0.05753
-0.01507	-0.05771
-0.01574	-0.05758
-0.01638	-0.05769
-0.017	-0.05762
-0.01762	-0.05745
-0.01828	-0.05754
-0.01896	-0.0575
-0.0195	-0.05725
-0.02023	-0.05749
-0.02086	-0.05739
-0.02139	-0.05722
-0.02207	-0.05747
-0.02278	-0.05743
-0.02343	-0.05763
-0.02402	-0.05758
-0.02465	-0.05771
-0.02529	-0.05769
-0.02596	-0.05777
-0.02657	-0.05778
-0.02722	-0.05784
-0.02791	-0.05781
-0.02848	-0.05756
-0.02914	-0.05771
-0.02983	-0.05776
-0.03042	-0.05753
-0.03108	-0.05758
-0.03176	-0.05757
-0.03232	-0.05745
-0.033	-0.05761
-0.0336	-0.05756
-0.03425	-0.0577
-0.03494	-0.05768
-0.03553	-0.05787
-0.03619	-0.05785
-0.03685	-0.05798
-0.03747	-0.05793
-0.03813	-0.05808
-0.03878	-0.058
-0.03944	-0.05805
-0.04006	-0.05794
-0.04063	-0.05791
-0.04129	-0.05797
-0.04197	-0.05793
-0.04258	-0.05803
-0.04326	-0.05803
-0.04379	-0.0578
-0.04449	-0.05794
-0.04513	-0.05792
-0.04578	-0.05805
-0.04641	-0.05809
-0.04698	-0.05795
-0.04769	-0.05806
-0.04834	-0.05803
-0.04898	-0.05813
-0.04966	-0.05818
-0.05024	-0.05828
-0.05091	-0.0582
-0.05156	-0.0583
-0.05222	-0.05826
-0.05287	-0.05841
-0.05352	-0.05842
-0.05414	-0.05844
-0.05479	-0.05841
-0.05537	-0.05822
-0.05606	-0.05841
-0.05673	-0.05836
-0.05736	-0.05855
-0.05802	-0.05853
-0.05861	-0.05854
-0.05922	-0.0585
-0.05988	-0.05832
-0.06052	-0.05845
-0.06119	-0.0584
-0.06176	-0.05828
-0.06242	-0.05844
-0.06311	-0.05842
-0.06377	-0.05853
-0.06437	-0.05848
-0.065	-0.05859
-0.06571	-0.05855
-0.06621	-0.0585
-0.06694	-0.05863
-0.06757	-0.05853
-0.0682	-0.0587
-0.06885	-0.05864
-0.06949	-0.05879
-0.07016	-0.05869
-0.0708	-0.05881
-0.07143	-0.05875
-0.07201	-0.05857
-0.07266	-0.05862
-0.07335	-0.05861
-0.07395	-0.05848
-0.07458	-0.05867
-0.07524	-0.05866
-0.07585	-0.05876
-0.07654	-0.05868
-0.07721	-0.05883
-0.07785	-0.05878
-0.0785	-0.05896
-0.0791	-0.05893
-0.07974	-0.05905
-0.08037	-0.05897
-0.08092	-0.05878
-0.08159	-0.05889
-0.08227	-0.05885
-0.08286	-0.05867
-0.08353	-0.05882
-0.08423	-0.05869
-0.08483	-0.05891
-0.0855	-0.0589
-0.08603	-0.05868
-0.08674	-0.05884
-0.0874	-0.05888
-0.08801	-0.05901
-0.08864	-0.05892
-0.0893	-0.05909
-0.08993	-0.05903
-0.09062	-0.05919
-0.09121	-0.05912
-0.09188	-0.0592
-0.09257	-0.05916
-0.09318	-0.05887
-0.09384	-0.05918
-0.09451	-0.05917
-0.09517	-0.05926
-0.09574	-0.05917
-0.09642	-0.0593
-0.09706	-0.05921
-0.09761	-0.05904
-0.09831	-0.05922
-0.09893	-0.05916
-0.0995	-0.059
-0.10021	-0.05917
-0.10085	-0.05914
-0.10152	-0.05928
-0.10212	-0.05915
-0.10278	-0.05932
-0.10338	-0.05931
-0.10402	-0.05911
-0.10467	-0.05921
-0.10536	-0.05919
-0.10592	-0.059
-0.10659	-0.05915
-0.10727	-0.05915
-0.10794	-0.05924
-0.10851	-0.05915
-0.10923	-0.05934
-0.10985	-0.05929
-0.11039	-0.05911
-0.1111	-0.05932
-0.11173	-0.05915
-0.11233	-0.05935
-0.1131	-0.05934
-0.11367	-0.05951
-0.11431	-0.05937
-0.11496	-0.05948
-0.11562	-0.05939
-0.11622	-0.05914
-0.11689	-0.05928
-0.11754	-0.05927
-0.11812	-0.05901
-0.11878	-0.0591
-0.11942	-0.05919
-0.12004	-0.0591
-0.12074	-0.05915
-0.12137	-0.05914
-0.12192	-0.05891
-0.12259	-0.05906
-0.12325	-0.05903
-0.12386	-0.05882
-0.12449	-0.05898
-0.12514	-0.05898
-0.12584	-0.05915
-0.12644	-0.05914
-0.12708	-0.05917
-0.12774	-0.05916
-0.12835	-0.05897
-0.12903	-0.0591
-0.12967	-0.05899
-0.13034	-0.05912
-0.13096	-0.05911
-0.13158	-0.05891
-0.13222	-0.05908
-0.13291	-0.05905
-0.1335	-0.05913
-0.13418	-0.05914
-0.13475	-0.05894
-0.13537	-0.05903
-0.13605	-0.05895
-0.13659	-0.05875
-0.13736	-0.0589
-0.13799	-0.05882
-0.13858	-0.05881
-0.13925	-0.05893
-0.1399	-0.05886
-0.14057	-0.059
-0.1412	-0.05896
-0.14181	-0.05908
-0.14246	-0.05899
-0.1431	-0.05916
-0.14376	-0.05907
-0.14437	-0.05922
-0.14504	-0.05916
-0.14559	-0.05888
-0.14625	-0.05886
-0.14694	-0.05889
-0.14755	-0.05882
-0.14819	-0.05862
-0.14885	-0.05879
-0.14948	-0.0587
-0.15013	-0.05889
-0.15082	-0.05882
-0.15141	-0.05877
-0.15207	-0.05891
-0.15269	-0.05878
-0.15334	-0.05899
-0.15398	-0.05898
-0.15467	-0.05913
-0.15525	-0.05901
-0.15588	-0.0591
-0.15652	-0.05903
-0.15711	-0.05879
-0.15783	-0.05899
-0.1584	-0.05891
-0.15916	-0.05907
-0.15973	-0.05898
-0.16028	-0.05867
-0.16101	-0.05887
-0.16165	-0.05881
-0.16222	-0.05856
-0.16288	-0.05876
-0.16361	-0.05885
-0.16414	-0.05875
-0.16482	-0.05883
-0.16546	-0.05874
-0.16614	-0.05887
-0.16682	-0.05882
-0.16743	-0.0589
-0.1681	-0.05893
-0.16867	-0.05866
-0.16929	-0.05879
-0.16997	-0.05875
-0.17061	-0.05848
-0.17124	-0.05863
-0.17186	-0.05863
-0.17246	-0.05847
-0.17313	-0.05874
-0.17381	-0.05857
-0.17446	-0.05869
-0.17509	-0.05866
-0.17565	-0.05848
-0.17631	-0.05867
-0.17702	-0.05857
-0.17762	-0.05869
-0.1783	-0.05867
-0.17886	-0.05839
-0.17955	-0.05855
-0.18024	-0.05853
-0.18082	-0.05832
-0.18146	-0.05849
-0.18211	-0.05842
-0.18276	-0.05858
-0.18341	-0.05858
-0.18404	-0.0587
-0.18473	-0.05863
-0.18537	-0.05878
-0.18606	-0.05864
-0.18655	-0.05844
-0.18726	-0.05856
-0.18792	-0.05851
-0.18851	-0.05836
-0.18921	-0.0585
-0.18985	-0.05848
-0.19046	-0.05829
-0.19111	-0.05838
-0.19176	-0.0583
-0.19233	-0.05817
-0.19299	-0.05834
-0.19367	-0.05835
-0.19434	-0.05845
-0.19495	-0.05841
-0.19562	-0.05855
-0.19625	-0.05848
-0.1969	-0.05861
-0.19753	-0.05861
-0.19808	-0.05837
-0.19875	-0.05846
-0.19941	-0.05837
-0.20003	-0.05812
-0.20066	-0.05836
-0.20135	-0.05831
-0.20192	-0.05814
-0.20256	-0.05827
-0.20321	-0.05824
-0.20384	-0.05814
-0.20449	-0.05824
-0.20516	-0.05827
-0.20579	-0.0584
-0.20645	-0.05841
-0.2071	-0.05856
-0.20773	-0.05843
-0.20835	-0.0585
-0.20904	-0.05852
-0.20964	-0.05838
-0.21031	-0.05846
-0.21098	-0.05833
-0.21159	-0.05844
-0.21219	-0.05844
-0.21279	-0.05824
-0.21345	-0.05833
-0.21412	-0.05828
-0.21471	-0.05813
-0.21542	-0.05826
-0.21611	-0.05824
-0.21668	-0.05836
-0.21732	-0.05842
-0.21791	-0.05819
-0.21859	-0.05826
-0.21926	-0.05823
-0.21988	-0.05835
-0.22054	-0.05834
-0.22112	-0.05809
-0.22179	-0.05828
-0.22245	-0.05826
-0.22308	-0.05834
-0.22376	-0.05836
-0.22433	-0.05807
-0.22496	-0.05824
-0.22568	-0.05823
-0.22631	-0.05847
-0.22692	-0.05833
-0.22755	-0.05839
-0.22822	-0.05835
-0.22882	-0.05819
-0.22953	-0.05837
-0.23014	-0.05831
-0.2308	-0.05845
-0.2314	-0.05831
-0.23199	-0.05813
-0.23273	-0.05826
-0.23342	-0.05819
-0.23393	-0.05799
-0.23469	-0.05823
-0.23531	-0.05813
-0.23591	-0.05825
-0.23652	-0.05814
-0.23713	-0.05805
-0.2378	-0.05818
-0.23841	-0.05812
-0.23901	-0.05798
-0.23969	-0.05811
-0.24032	-0.05813
-0.24098	-0.05829
-0.24166	-0.05824
-0.24227	-0.0583
-0.2429	-0.05827
-0.2435	-0.05805
-0.24418	-0.05815
-0.24487	-0.05824
-0.24543	-0.05794
-0.24611	-0.05817
-0.24674	-0.05803
-0.24742	-0.05824
-0.24806	-0.05819
-0.24868	-0.05824
-0.24934	-0.05824
-0.24992	-0.05808
-0.2506	-0.05824
-0.25122	-0.05821
-0.25189	-0.05829
-0.25251	-0.05825
-0.25318	-0.05828
-0.25386	-0.05832
-0.25444	-0.05821
-0.25506	-0.05823
-0.25577	-0.05824
-0.25631	-0.05802
-0.257	-0.05823
-0.25766	-0.05821
-0.25827	-0.05837
-0.2589	-0.05835
-0.25953	-0.05842
-0.26018	-0.05839
-0.26087	-0.05854
-0.26144	-0.05844
-0.26213	-0.05855
-0.26278	-0.05851
-0.2634	-0.05826
-0.26403	-0.0584
-0.26468	-0.0583
-0.26528	-0.05817
-0.26597	-0.0583
-0.26664	-0.05832
-0.26722	-0.05813
-0.2679	-0.0583
-0.26856	-0.05827
-0.26922	-0.05844
-0.26982	-0.05836
-0.27044	-0.05849
-0.27114	-0.05851
-0.27174	-0.05854
-0.27241	-0.0585
-0.27294	-0.0583
-0.27368	-0.05845
-0.27432	-0.0584
-0.27486	-0.05818
-0.27553	-0.05835
-0.27623	-0.0583
-0.2769	-0.05847
-0.2775	-0.05832
-0.27812	-0.05847
-0.27879	-0.05846
-0.27934	-0.05838
-0.28001	-0.05851
-0.28066	-0.05835
-0.28132	-0.05854
-0.28197	-0.05855
-0.28253	-0.05827
-0.28321	-0.05842
-0.28389	-0.05839
-0.28446	-0.05815
-0.28514	-0.05831
-0.28583	-0.0583
-0.28642	-0.05809
-0.28704	-0.05827
-0.28772	-0.05824
-0.28839	-0.05841
-0.28904	-0.05842
-0.28966	-0.05844
-0.29027	-0.05841
-0.29095	-0.05856
-0.29158	-0.05852
-0.29219	-0.05871
-0.29289	-0.05864
-0.29352	-0.05865
-0.29417	-0.05858
-0.29473	-0.05837
-0.29541	-0.05853
-0.29609	-0.05847
-0.29665	-0.05822
-0.29734	-0.05836
-0.29795	-0.05834
-0.29863	-0.05829
-0.29926	-0.05842
-0.29992	-0.05842
-0.3006	-0.05858
-0.30117	-0.05847
-0.30184	-0.05862
-0.30248	-0.05859
-0.30307	-0.05834
-0.3037	-0.05847
-0.30438	-0.05848
-0.30501	-0.05837
-0.30563	-0.0585
-0.30631	-0.05835
-0.30696	-0.05853
-0.30761	-0.05852
-0.30825	-0.05862
-0.3089	-0.05865
-0.30946	-0.05838
-0.31012	-0.05851
-0.31079	-0.05854
-0.31144	-0.05875
-0.31212	-0.0587
-0.31274	-0.0588
-0.31332	-0.0588
-0.31397	-0.0589
-0.31461	-0.05882
-0.31526	-0.05886
-0.3159	-0.05884
-0.31647	-0.05861
-0.31719	-0.05881
-0.31784	-0.0588
-0.31839	-0.05861
-0.31908	-0.05868
-0.31971	-0.05859
-0.32028	-0.05849
-0.32099	-0.05859
-0.32164	-0.0586
-0.32222	-0.05842
-0.32288	-0.05863
-0.32361	-0.0586
-0.3242	-0.05888
-0.32484	-0.05876
-0.32545	-0.05885
-0.32614	-0.05883
-0.3268	-0.05894
-0.32738	-0.05884
-0.32803	-0.05898
-0.32869	-0.0589
-0.32932	-0.05902
-0.32995	-0.05897
-0.33054	-0.05875
-0.33122	-0.05892
-0.33188	-0.05889
-0.33248	-0.05873
-0.33315	-0.05903
-0.3338	-0.05879
-0.33448	-0.05903
-0.33514	-0.05901
-0.33572	-0.05907
-0.33638	-0.05906
-0.33705	-0.05922
-0.3377	-0.0591
-0.33829	-0.05911
-0.33893	-0.05904
-0.33955	-0.05891
-0.3402	-0.05896
-0.34084	-0.05897
-0.34145	-0.0588
-0.34209	-0.05891
-0.34282	-0.05888
-0.34339	-0.05873
-0.34402	-0.05896
-0.34471	-0.05893
-0.34531	-0.05905
-0.34594	-0.05904
-0.34663	-0.05912
-0.34725	-0.05911
-0.34781	-0.05886
-0.34853	-0.0591
-0.34919	-0.05907
-0.34985	-0.05916
-0.35047	-0.05904
-0.3511	-0.05917
-0.35174	-0.05916
-0.35229	-0.05897
-0.35298	-0.0591
-0.35366	-0.05906
-0.35423	-0.05885
-0.35484	-0.05899
-0.35552	-0.05906
-0.35617	-0.05893
-0.35676	-0.05903
-0.35748	-0.05906
-0.35807	-0.05922
-0.35876	-0.05915
-0.35934	-0.0592
-0.35996	-0.05916
-0.36062	-0.0594
-0.36132	-0.0593
-0.3619	-0.05949
-0.36262	-0.05946
-0.36328	-0.05955
-0.36387	-0.05947
-0.36453	-0.05961
-0.36517	-0.05958
-0.36579	-0.05968
-0.36647	-0.05964
-0.36701	-0.05943
-0.36769	-0.05957
-0.36831	-0.05955
-0.36903	-0.05966
-0.36965	-0.05963
-0.37026	-0.05935
-0.37089	-0.05954
-0.37159	-0.05953
-0.37215	-0.05933
-0.37283	-0.0595
-0.37346	-0.05944
-0.37412	-0.05963
-0.37477	-0.05958
-0.3754	-0.05967
-0.37604	-0.05968
-0.37667	-0.05972
-0.37726	-0.05975
-0.37793	-0.05959
-0.37857	-0.05972
-0.3792	-0.05967
-0.37989	-0.05976
-0.3805	-0.05974
-0.38109	-0.05956
-0.3818	-0.05972
-0.3824	-0.05966
-0.38312	-0.05979
-0.38373	-0.05979
-0.38438	-0.05987
-0.38502	-0.05987
-0.38555	-0.05968
-0.3863	-0.06
-0.38698	-0.05987
-0.38755	-0.0599
-0.38816	-0.05989
-0.38888	-0.06
-0.3895	-0.05998
-0.39015	-0.06012
-0.39076	-0.06009
-0.39148	-0.06015
-0.392	-0.06003
-0.39263	-0.05987
-0.3933	-0.05993
-0.394	-0.06
-0.39458	-0.05983
-0.39521	-0.05999
-0.39588	-0.05992
-0.3965	-0.06006
-0.39716	-0.06005
-0.39777	-0.05985
-0.39841	-0.06003
-0.39906	-0.06
-0.39972	-0.06009
-0.40032	-0.06011
-0.40096	-0.05995
-0.40159	-0.06006
-0.4022	-0.06008
-0.40292	-0.06019
-0.4036	-0.06013
-0.40422	-0.0602
-0.40481	-0.06024
-0.40546	-0.06011
-0.40609	-0.06021
-0.40671	-0.06019
-0.40742	-0.06039
-0.40804	-0.06035
-0.40865	-0.06045
-0.40926	-0.06038
-0.40994	-0.06048
-0.41059	-0.06053
-0.41126	-0.0607
-0.41184	-0.06056
-0.41254	-0.06064
-0.41315	-0.06046
-0.41376	-0.06044
-0.41446	-0.0606
-0.41511	-0.06053
-0.41573	-0.06069
-0.41639	-0.06067
-0.41705	-0.0608
-0.41763	-0.06072
-0.4183	-0.06087
-0.41893	-0.06085
-0.41952	-0.06064
-0.42019	-0.06087
-0.42085	-0.06074
-0.42149	-0.06091
-0.42213	-0.06086
-0.42275	-0.061
-0.42347	-0.06097
-0.42404	-0.06082
-0.42467	-0.06089
-0.42532	-0.06089
-0.42603	-0.06101
-0.42659	-0.06097
-0.42722	-0.06113
-0.42795	-0.06111
-0.42851	-0.0612
-0.42916	-0.06113
-0.42974	-0.06094
-0.43039	-0.06115
-0.43108	-0.06115
-0.4317	-0.06125
-0.43235	-0.06119
-0.43302	-0.06141
-0.43365	-0.06133
-0.43425	-0.06147
-0.43488	-0.06146
-0.43551	-0.06151
-0.4362	-0.06154
-0.43677	-0.06125
-0.43744	-0.06134
-0.43812	-0.06142
-0.43868	-0.06121
-0.43937	-0.06147
-0.44001	-0.06146
-0.44068	-0.06151
-0.44131	-0.06154
-0.44199	-0.06169
-0.4426	-0.0616
-0.44325	-0.06171
-0.44387	-0.06169
-0.44453	-0.06181
-0.44515	-0.06181
-0.44582	-0.06193
-0.44649	-0.06182
-0.44706	-0.06189
-0.44775	-0.06188
-0.44835	-0.06178
-0.44898	-0.06188
-0.44965	-0.06183
-0.45021	-0.06162
-0.45091	-0.06179
-0.45154	-0.06184
-0.45218	-0.062
-0.45277	-0.06189
-0.45345	-0.06201
-0.45413	-0.06197
-0.45471	-0.06182
-0.45535	-0.06209
-0.456	-0.06196
-0.45662	-0.06213
-0.45731	-0.06202
-0.45794	-0.06218
-0.45856	-0.06224
-0.45921	-0.06233
-0.45988	-0.06234
-0.46053	-0.06245
-0.46116	-0.06239
-0.46175	-0.06249
-0.46247	-0.0625
-0.46309	-0.06261
-0.4637	-0.06255
-0.46437	-0.06277
-0.46506	-0.06271
-0.46568	-0.06284
-0.46631	-0.06262
-0.46692	-0.06278
-0.46762	-0.06284
-0.46818	-0.06257
-0.46883	-0.06274
-0.46952	-0.06268
-0.47007	-0.06253
-0.47076	-0.06274
-0.47145	-0.06278
-0.47203	-0.0629
-0.47266	-0.06287
-0.4733	-0.06308
-0.47386	-0.06298
-0.47458	-0.06317
-0.4752	-0.06309
-0.47587	-0.06323
-0.47646	-0.06317
-0.47713	-0.06324
-0.47778	-0.06318
-0.47835	-0.06301
[truncated: 3,003 more rows]

## Sheet: 6.4 V s-1
E /V vs. SCE	i / mA
0.80038	0.11284
0.79907	0.10299
0.79797	0.08661
0.79664	0.07262
0.79544	0.05576
0.79414	0.04229
0.79285	0.02838
0.7915	0.01839
0.79024	0.00921
0.78878	0.00333
0.78754	-0.00113
0.78624	-0.00283
0.78485	-0.00416
0.78365	-0.00315
0.78234	-0.00227
0.78108	-0.00029933
0.77972	0.000938999
0.77843	0.00301
0.77713	0.00379
0.77596	0.00515
0.77463	0.00498
0.7734	0.00536
0.77219	0.00441
0.77075	0.0034
0.76956	0.00195
0.76833	0.000602663
0.76695	-0.00149
0.76572	-0.00295
0.76445	-0.00474
0.76323	-0.00604
0.76189	-0.00768
0.76059	-0.00886
0.75925	-0.01039
0.75803	-0.01087
0.75672	-0.01237
0.75545	-0.01246
0.75413	-0.01378
0.75295	-0.01347
0.75171	-0.01436
0.75035	-0.01452
0.74905	-0.01527
0.74783	-0.01551
0.74656	-0.01604
0.74522	-0.01622
0.74394	-0.01701
0.74269	-0.01725
0.74138	-0.01796
0.74008	-0.01864
0.73888	-0.01891
0.7376	-0.01959
0.73624	-0.0203
0.73497	-0.02097
0.73363	-0.0216
0.73239	-0.02217
0.73121	-0.02232
0.72987	-0.02287
0.72862	-0.02311
0.72733	-0.02364
0.72605	-0.02375
0.72475	-0.02442
0.72343	-0.02465
0.72215	-0.02528
0.72087	-0.02538
0.71955	-0.02603
0.7183	-0.02612
0.71699	-0.02684
0.71573	-0.02688
0.71444	-0.02743
0.71329	-0.02712
0.71195	-0.02776
0.71071	-0.02756
0.70938	-0.0283
0.70806	-0.0284
0.70678	-0.02898
0.70551	-0.02917
0.7042	-0.0298
0.70289	-0.02992
0.70163	-0.03047
0.70035	-0.0306
0.6991	-0.03072
0.6979	-0.03085
0.69662	-0.031
0.69533	-0.03108
0.69404	-0.03126
0.69276	-0.03156
0.69151	-0.03184
0.69019	-0.03231
0.68888	-0.03247
0.68758	-0.03305
0.68627	-0.03325
0.68507	-0.03333
0.68374	-0.03379
0.68254	-0.0335
0.68126	-0.03402
0.67996	-0.03369
0.67866	-0.03428
0.6774	-0.03395
0.67615	-0.03467
0.67483	-0.0344
0.67357	-0.03502
0.67219	-0.03511
0.67092	-0.03562
0.66974	-0.03539
0.66846	-0.03592
0.66706	-0.03606
0.66587	-0.03613
0.66455	-0.03626
0.66331	-0.03645
0.66204	-0.03646
0.66081	-0.03668
0.65951	-0.0368
0.65821	-0.03698
0.65699	-0.03703
0.65571	-0.03728
0.65438	-0.03737
0.65305	-0.038
0.65171	-0.03812
0.6505	-0.03816
0.64925	-0.03833
0.64793	-0.03837
0.64667	-0.03846
0.6454	-0.0387
0.64411	-0.03871
0.64285	-0.03891
0.64162	-0.03896
0.64029	-0.03909
0.63902	-0.03915
0.63776	-0.03929
0.63645	-0.03951
0.63515	-0.0396
0.63385	-0.03977
0.63263	-0.03991
0.63127	-0.03998
0.63008	-0.04012
0.62875	-0.04033
0.62747	-0.04036
0.62611	-0.041
0.62492	-0.04081
0.62362	-0.04119
0.6223	-0.04127
0.62108	-0.04124
0.61981	-0.04141
0.6185	-0.04154
0.61722	-0.04156
0.61596	-0.04161
0.61467	-0.04173
0.61337	-0.04185
0.61207	-0.04198
0.61082	-0.04203
0.60951	-0.04218
0.60821	-0.04232
0.60696	-0.04239
0.60565	-0.04249
0.60437	-0.04255
0.60306	-0.0429
0.60183	-0.04281
0.60053	-0.04294
0.59927	-0.04301
0.59796	-0.04311
0.59671	-0.04324
0.59549	-0.04293
0.59423	-0.04299
0.59288	-0.04318
0.59162	-0.04325
0.59034	-0.04345
0.58898	-0.04345
0.58778	-0.0437
0.58646	-0.04389
0.5852	-0.04406
0.58393	-0.04401
0.58269	-0.04421
0.58139	-0.04435
0.58011	-0.04434
0.57886	-0.04454
0.57753	-0.04458
0.57626	-0.04465
0.57498	-0.04485
0.57368	-0.0449
0.57241	-0.0449
0.57111	-0.04497
0.56985	-0.04521
0.56865	-0.04478
0.56728	-0.04536
0.56599	-0.04503
0.56471	-0.04554
0.56342	-0.04525
0.56222	-0.04538
0.56087	-0.04547
0.55963	-0.04565
0.55827	-0.04575
0.55705	-0.0459
0.55575	-0.04608
0.55443	-0.04608
0.55318	-0.04629
0.55189	-0.0463
0.55063	-0.04639
0.54931	-0.04648
0.54801	-0.04662
0.54681	-0.04669
0.54551	-0.04674
0.54424	-0.04684
0.54292	-0.04694
0.54175	-0.04655
0.54049	-0.0467
0.53912	-0.04689
0.53785	-0.04705
0.53657	-0.04721
0.53532	-0.04728
0.53404	-0.04746
0.53274	-0.04729
0.53143	-0.04757
0.53024	-0.04732
0.52891	-0.0478
0.52764	-0.04751
0.52634	-0.04803
0.52506	-0.04771
0.52376	-0.04827
0.52251	-0.04797
0.52124	-0.04855
0.51994	-0.04811
0.51868	-0.04877
0.51735	-0.04844
0.51608	-0.04889
0.51481	-0.0485
0.51353	-0.04901
0.51225	-0.04872
0.51102	-0.0489
0.50962	-0.04898
0.50841	-0.049
0.50708	-0.04918
0.50582	-0.04926
0.50456	-0.04938
0.50326	-0.04939
0.50197	-0.04948
0.50079	-0.04914
0.49949	-0.04928
0.49812	-0.04947
0.49688	-0.04962
0.49562	-0.04979
0.49433	-0.04984
0.49307	-0.04994
0.49176	-0.04999
0.49051	-0.05014
0.48919	-0.05018
0.48794	-0.05024
0.48663	-0.05037
0.48529	-0.05047
0.48405	-0.05046
0.48272	-0.05056
0.48162	-0.05024
0.48027	-0.05043
0.47897	-0.05065
0.47766	-0.05062
0.4764	-0.05073
0.4751	-0.05083
0.4738	-0.05103
0.47251	-0.0511
0.47125	-0.05128
0.46995	-0.05132
0.46872	-0.05128
0.4674	-0.05131
0.46622	-0.05107
0.46491	-0.05109
0.4636	-0.05122
0.46247	-0.05096
0.46111	-0.05125
0.45979	-0.05132
0.45852	-0.05134
0.45724	-0.05155
0.45594	-0.0518
0.45466	-0.05192
0.45343	-0.05199
0.45215	-0.05207
0.45084	-0.05219
0.44956	-0.0522
0.44826	-0.05234
0.44698	-0.05248
0.44568	-0.05261
0.4444	-0.05262
0.44314	-0.05261
0.44185	-0.05276
0.44058	-0.05282
0.4393	-0.05291
0.43797	-0.05297
0.43668	-0.05297
0.43537	-0.0532
0.43419	-0.05279
0.43291	-0.05291
0.43158	-0.053
0.43029	-0.05311
0.42896	-0.05336
0.42775	-0.0534
0.42645	-0.05345
0.42523	-0.05336
0.4239	-0.05377
0.42268	-0.05342
0.42136	-0.05392
0.42011	-0.05364
0.41878	-0.05408
0.41747	-0.05375
0.41633	-0.05388
0.41496	-0.05406
0.41369	-0.05412
0.41237	-0.05425
0.41112	-0.05438
0.40984	-0.05455
0.40856	-0.05458
0.40731	-0.05458
0.40597	-0.0548
0.4048	-0.05438
0.40343	-0.05494
0.40218	-0.05462
0.40087	-0.05525
0.39959	-0.05483
0.39826	-0.05533
0.39697	-0.05506
0.39575	-0.05515
0.39446	-0.05524
0.39321	-0.05536
0.39188	-0.05539
0.3906	-0.05557
0.38936	-0.05568
0.38806	-0.05573
0.38681	-0.05582
0.38563	-0.05562
0.38437	-0.05567
0.38295	-0.05584
0.38171	-0.05599
0.38042	-0.05619
0.37909	-0.05633
0.37786	-0.05635
0.37661	-0.05646
0.3753	-0.05655
0.37403	-0.05666
0.37272	-0.05696
0.37144	-0.05697
0.37021	-0.05694
0.36891	-0.05716
0.36763	-0.05721
0.36634	-0.0574
0.36505	-0.05738
0.36379	-0.05754
0.36251	-0.0576
0.3612	-0.05774
0.35988	-0.05791
0.35861	-0.05794
0.35732	-0.05808
0.35604	-0.05823
0.35482	-0.05832
0.35352	-0.05844
0.35224	-0.05846
0.35096	-0.05863
0.34967	-0.05881
0.34839	-0.05883
0.34715	-0.05902
0.34586	-0.05911
0.34459	-0.05927
0.34328	-0.05937
0.34202	-0.05952
0.34072	-0.05956
0.33938	-0.05971
0.33815	-0.05982
0.33692	-0.05985
0.3356	-0.06004
0.33434	-0.06027
0.33303	-0.06036
0.33176	-0.06052
0.33049	-0.06067
0.32922	-0.06088
0.32792	-0.06094
0.32669	-0.06097
0.32542	-0.06121
0.32413	-0.06128
0.32284	-0.06159
0.32152	-0.06168
0.32026	-0.0617
0.31897	-0.06174
0.3177	-0.06197
0.31642	-0.06227
0.31514	-0.06237
0.31391	-0.06252
0.31264	-0.06264
0.31137	-0.06276
0.31006	-0.06298
0.30881	-0.06311
0.30743	-0.06381
0.30621	-0.0638
0.30491	-0.06437
0.30367	-0.06405
0.3024	-0.06456
0.30108	-0.0642
0.29983	-0.06472
0.29851	-0.06446
0.29722	-0.06496
0.29595	-0.0647
0.29466	-0.06525
0.29342	-0.06495
0.29214	-0.0655
0.29087	-0.06523
0.28958	-0.06575
0.28827	-0.06553
0.28705	-0.06611
0.28566	-0.06626
0.28449	-0.06646
0.2832	-0.06663
0.28182	-0.06719
0.28059	-0.06715
0.27934	-0.06728
0.27804	-0.06735
0.27676	-0.06749
0.27549	-0.06767
0.2742	-0.06777
0.27297	-0.0679
0.27165	-0.06806
0.27034	-0.06824
0.26911	-0.06829
0.26787	-0.06843
0.26654	-0.06871
0.26524	-0.069
0.26393	-0.06937
0.26265	-0.0696
0.26141	-0.06972
0.26011	-0.06989
0.2589	-0.06992
0.2575	-0.07054
0.25628	-0.07016
0.255	-0.0707
0.25373	-0.0705
0.25242	-0.071
0.2511	-0.07107
0.2499	-0.07125
0.2486	-0.0714
0.24732	-0.07163
0.24604	-0.07181
0.2448	-0.07189
0.2434	-0.07252
0.24213	-0.07264
0.24094	-0.07286
0.23966	-0.0729
0.2383	-0.07343
0.23712	-0.07305
0.23583	-0.07369
0.23458	-0.07348
0.23328	-0.074
0.23198	-0.07418
0.23067	-0.07427
0.22948	-0.0744
0.2282	-0.07462
0.22684	-0.07477
0.2255	-0.07543
0.22421	-0.07546
0.22303	-0.07562
0.22173	-0.07571
0.22045	-0.07606
0.21921	-0.07613
0.21788	-0.07666
0.21656	-0.07691
0.21534	-0.0771
0.214	-0.07753
0.21272	-0.0776
0.21155	-0.07765
0.21019	-0.07798
0.2089	-0.07814
0.20764	-0.07822
0.20641	-0.07838
0.20509	-0.0785
0.20379	-0.07881
0.20254	-0.07893
0.20117	-0.07957
0.19994	-0.07977
0.19862	-0.08029
0.19736	-0.0805
0.19614	-0.0806
0.19481	-0.08113
0.19351	-0.08122
0.19229	-0.08131
0.191	-0.08142
0.18978	-0.08152
0.18837	-0.08182
0.18718	-0.0819
0.18593	-0.08203
0.18463	-0.08233
0.1834	-0.08249
0.18202	-0.08303
0.18072	-0.08322
0.17951	-0.08347
0.17818	-0.08404
0.17687	-0.08423
0.1756	-0.08482
0.17436	-0.08488
0.17309	-0.08503
0.17181	-0.08514
0.17056	-0.08529
0.16921	-0.0854
0.16798	-0.08553
0.16672	-0.08564
0.16537	-0.08625
0.16417	-0.08598
0.16285	-0.08656
0.1615	-0.08679
0.16031	-0.08704
0.15897	-0.08772
0.15763	-0.0878
0.15642	-0.08828
0.15515	-0.08847
0.15394	-0.08855
0.15266	-0.0887
0.15133	-0.08886
0.15	-0.08892
0.1487	-0.08954
0.14748	-0.08928
0.14623	-0.08978
0.1449	-0.08994
0.14364	-0.0901
0.14239	-0.09026
0.14112	-0.09046
0.13984	-0.0906
0.13843	-0.09121
0.13721	-0.09137
0.13602	-0.09152
0.1346	-0.09207
0.13334	-0.09224
0.13212	-0.09239
0.13086	-0.09247
0.12957	-0.09259
0.12828	-0.09272
0.12701	-0.0929
0.12576	-0.09302
0.12441	-0.09366
0.12313	-0.09372
0.12195	-0.09393
0.12065	-0.0941
0.11938	-0.09416
0.11798	-0.09477
0.1168	-0.09453
0.11548	-0.09507
0.1142	-0.09518
0.11292	-0.09534
0.11162	-0.09547
0.1104	-0.09567
0.10909	-0.0958
0.10777	-0.09632
0.10649	-0.0964
0.10525	-0.09639
0.10398	-0.09674
0.10262	-0.09677
0.10141	-0.09685
0.10009	-0.09713
0.09885	-0.09719
0.09757	-0.09737
0.09627	-0.09752
0.095	-0.0976
0.09367	-0.09824
0.09244	-0.09792
0.09118	-0.0985
0.08979	-0.09862
0.08861	-0.09865
0.08734	-0.09874
0.086	-0.09895
0.08473	-0.09906
0.08356	-0.09911
0.08222	-0.09929
0.08092	-0.09944
0.07966	-0.09951
0.07839	-0.09964
0.07716	-0.09974
0.07586	-0.0999
0.07454	-0.10007
0.07321	-0.1002
0.07199	-0.10032
0.07071	-0.10045
0.06942	-0.10065
0.06818	-0.10059
0.06687	-0.10118
0.06555	-0.10079
0.06428	-0.10138
0.06302	-0.10102
0.06172	-0.10153
0.06044	-0.10134
0.05914	-0.10173
0.05785	-0.10146
0.05661	-0.10189
0.05531	-0.1016
0.054	-0.10211
0.05271	-0.10192
0.05143	-0.10255
0.05018	-0.10201
0.04891	-0.10256
0.04762	-0.10231
0.0463	-0.1028
0.04507	-0.10246
0.0438	-0.103
0.04249	-0.10257
0.0412	-0.10307
0.03993	-0.1027
0.03875	-0.10278
0.03737	-0.1029
0.03617	-0.10258
0.03489	-0.10277
0.03352	-0.10288
0.03221	-0.10302
0.03097	-0.10311
0.02968	-0.10324
0.02842	-0.10341
0.02712	-0.10355
0.02586	-0.1036
0.02458	-0.10366
0.02327	-0.10384
0.02201	-0.10393
0.02073	-0.10394
0.01944	-0.10404
0.01817	-0.10409
0.01687	-0.10412
0.01555	-0.10429
0.01438	-0.10391
0.0131	-0.10406
0.01171	-0.10418
0.01046	-0.10423
0.00917	-0.10433
0.00786	-0.10447
0.00662	-0.10456
0.00533	-0.10467
0.00406	-0.10474
0.00278	-0.10488
0.00159	-0.10443
0.000296943	-0.10495
-0.00104	-0.10443
-0.00223	-0.10474
-0.00354	-0.10443
-0.0049	-0.10497
-0.00613	-0.10458
-0.00743	-0.10518
-0.00871	-0.10477
-0.00991	-0.10495
-0.01128	-0.10506
-0.01252	-0.10514
-0.01385	-0.10524
-0.01514	-0.10537
-0.01643	-0.10544
-0.01769	-0.10543
-0.01894	-0.10545
-0.02017	-0.10519
-0.02145	-0.10526
-0.0228	-0.1054
-0.02405	-0.105
-0.02538	-0.10562
-0.02665	-0.10524
-0.02788	-0.10534
-0.0292	-0.10551
-0.03049	-0.10555
-0.03174	-0.1056
-0.03306	-0.10576
-0.03422	-0.10545
-0.03563	-0.10604
-0.03684	-0.10568
-0.03812	-0.10611
-0.0394	-0.10581
-0.04065	-0.10594
-0.04202	-0.10604
-0.04324	-0.10607
-0.04459	-0.1062
-0.04576	-0.10585
-0.04715	-0.10635
-0.0484	-0.10602
-0.04965	-0.10606
-0.05097	-0.10617
-0.05218	-0.10588
-0.05344	-0.10597
-0.05476	-0.10629
-0.05605	-0.10622
-0.05734	-0.10636
-0.05862	-0.10648
-0.05992	-0.10658
-0.06118	-0.10661
-0.06246	-0.10665
-0.06376	-0.10685
-0.06504	-0.10683
-0.06634	-0.10698
-0.06753	-0.10653
-0.0688	-0.10657
-0.07017	-0.10677
-0.07135	-0.10642
-0.0727	-0.10701
-0.074	-0.10672
-0.07523	-0.10727
-0.07652	-0.10691
-0.07781	-0.10745
-0.07913	-0.10713
-0.08042	-0.10766
-0.08172	-0.10733
-0.08289	-0.10735
-0.08419	-0.1074
-0.08554	-0.10758
-0.08672	-0.10715
-0.08813	-0.10783
-0.0894	-0.10731
-0.09067	-0.10783
-0.09198	-0.10769
-0.09315	-0.10762
-0.0945	-0.10781
-0.09573	-0.10744
-0.09706	-0.10788
-0.09829	-0.10763
-0.09958	-0.10776
-0.10094	-0.10779
-0.10214	-0.10785
-0.10347	-0.10806
-0.10469	-0.10775
-0.10603	-0.10819
-0.10729	-0.10769
-0.10852	-0.10782
-0.10981	-0.10764
-0.11108	-0.10765
-0.1124	-0.10789
-0.11366	-0.10786
-0.11488	-0.10797
-0.11621	-0.1081
-0.11753	-0.10819
-0.11877	-0.10824
-0.12007	-0.10831
-0.12136	-0.10842
-0.12267	-0.10846
-0.12394	-0.1085
-0.12517	-0.10803
-0.12638	-0.10819
-0.1277	-0.10776
-0.12895	-0.10784
-0.13025	-0.10766
-0.13153	-0.10767
-0.13291	-0.10777
-0.13417	-0.10792
-0.13543	-0.10799
-0.13669	-0.10802
-0.13803	-0.10811
-0.13927	-0.10814
-0.14052	-0.1078
-0.14183	-0.10788
-0.1432	-0.10813
-0.14441	-0.10767
-0.14567	-0.10815
-0.147	-0.10785
-0.14823	-0.1079
-0.14952	-0.10796
-0.15082	-0.10808
-0.152	-0.10762
-0.15331	-0.10765
-0.15463	-0.10769
-0.15583	-0.10743
-0.1571	-0.10747
-0.15848	-0.10754
-0.15967	-0.10721
-0.16098	-0.10749
-0.16233	-0.10749
-0.1636	-0.10747
-0.16489	-0.10764
-0.16612	-0.10767
-0.16744	-0.10772
-0.16867	-0.10729
-0.16994	-0.10739
-0.17121	-0.10704
-0.17252	-0.1072
-0.17382	-0.10722
-0.17513	-0.10724
-0.1764	-0.10739
-0.17757	-0.10698
-0.17888	-0.10714
-0.18025	-0.10715
-0.18154	-0.10725
-0.18273	-0.10695
-0.18404	-0.10691
-0.18539	-0.10708
-0.18659	-0.10675
-0.18796	-0.10726
-0.18917	-0.10691
-0.19037	-0.10696
-0.19177	-0.10698
-0.19304	-0.10704
-0.19424	-0.10678
-0.19555	-0.10675
-0.19683	-0.10676
-0.19811	-0.10662
-0.19941	-0.10655
-0.20073	-0.1067
-0.20199	-0.10681
-0.20328	-0.10687
-0.20461	-0.10696
-0.20577	-0.10661
-0.20707	-0.10672
-0.20842	-0.10675
-0.20968	-0.10674
-0.21092	-0.1065
-0.21217	-0.10651
-0.21353	-0.10648
-0.21479	-0.10654
-0.21603	-0.10627
-0.21733	-0.10635
-0.21865	-0.10642
-0.21988	-0.10607
-0.22111	-0.10623
-0.22251	-0.10634
-0.22376	-0.10635
-0.22503	-0.10653
-0.22631	-0.10624
-0.22756	-0.10676
-0.22885	-0.10643
-0.23017	-0.10694
-0.23145	-0.10645
-0.23267	-0.10652
-0.23389	-0.10611
-0.23521	-0.10629
-0.23654	-0.10632
-0.23786	-0.10653
-0.23902	-0.10615
-0.2404	-0.10669
-0.24169	-0.10627
-0.24296	-0.10673
-0.2442	-0.10636
-0.24543	-0.10641
-0.2467	-0.10608
-0.24802	-0.10624
-0.24936	-0.10637
-0.25066	-0.10643
-0.25197	-0.10646
-0.25318	-0.10657
-0.25439	-0.1062
-0.25568	-0.10628
-0.25706	-0.10631
-0.25825	-0.10607
-0.25952	-0.10614
-0.26092	-0.10617
-0.26215	-0.10639
-0.26344	-0.10642
-0.26472	-0.10646
-0.26603	-0.1066
-0.26721	-0.10635
-0.26846	-0.10633
-0.26978	-0.10631
-0.2711	-0.10652
-0.27231	-0.10607
-0.27367	-0.10666
-0.27496	-0.10632
-0.27617	-0.10641
-0.27752	-0.10648
-0.27883	-0.10657
-0.28012	-0.10655
-0.28132	-0.10619
-0.28261	-0.10626
-0.28386	-0.10595
-0.2851	-0.10617
-0.2865	-0.10628
-0.28776	-0.10638
-0.28903	-0.10639
-0.29033	-0.10666
-0.29162	-0.10669
-0.29281	-0.10674
-0.29416	-0.10683
-0.29538	-0.10674
-0.29674	-0.10694
-0.29795	-0.10657
-0.29923	-0.10659
-0.30061	-0.10672
-0.30178	-0.10635
-0.30312	-0.10645
-0.30443	-0.10659
-0.30568	-0.10666
-0.30694	-0.10679
-0.30817	-0.10683
-0.30954	-0.10698
-0.31075	-0.10657
-0.31198	-0.10665
-0.31336	-0.10679
-0.31464	-0.10683
-0.31594	-0.10686
-0.31715	-0.10657
-0.31839	-0.10665
-0.31976	-0.1068
-0.32102	-0.10661
-0.32235	-0.10696
-0.32356	-0.10669
-0.32482	-0.10677
-0.32619	-0.10693
-0.32745	-0.10696
-0.32873	-0.10709
-0.32998	-0.10712
-0.33125	-0.10729
-0.33255	-0.10735
-0.33381	-0.10751
-0.33512	-0.10753
-0.33643	-0.10758
-0.33761	-0.10727
-0.33895	-0.10727
-0.34027	-0.1074
-0.34145	-0.10703
-0.34272	-0.10711
-0.34409	-0.10723
-0.34533	-0.10726
-0.34662	-0.1074
-0.34784	-0.10719
-0.34916	-0.10764
-0.35041	-0.10732
-0.35172	-0.10785
-0.35303	-0.1075
-0.35423	-0.10759
-0.35557	-0.10781
-0.35685	-0.10785
-0.35814	-0.10792
-0.35944	-0.10798
-0.3607	-0.10812
-0.36198	-0.10814
-0.36336	-0.10833
-0.36451	-0.10786
-0.36584	-0.10842
-0.36712	-0.10796
-0.36831	-0.108
-0.36959	-0.10764
-0.37088	-0.10785
-0.37213	-0.10751
-0.37351	-0.10816
-0.3748	-0.10792
-0.37608	-0.10828
-0.37737	-0.1081
-0.37867	-0.10861
-0.37988	-0.10817
-0.38123	-0.10879
-0.38246	-0.10845
-0.38377	-0.10894
-0.38503	-0.10853
-0.38623	-0.10871
-0.38758	-0.10871
-0.38886	-0.10878
-0.39007	-0.1085
-0.39137	-0.10866
-0.39266	-0.10868
-0.39402	-0.1088
-0.39526	-0.10885
-0.39657	-0.10909
-0.39785	-0.10906
-0.39911	-0.10931
-0.40036	-0.10894
-0.40168	-0.10943
-0.40295	-0.10908
-0.40424	-0.10962
-0.40552	-0.10926
-0.40671	-0.10941
-0.40807	-0.10955
-0.40937	-0.10955
-0.41061	-0.10963
-0.41194	-0.1098
-0.41313	-0.10942
-0.41448	-0.11001
-0.4158	-0.10971
-0.41703	-0.11022
-0.41835	-0.1099
-0.41955	-0.10993
-0.42089	-0.11008
-0.42216	-0.11021
-0.42343	-0.11032
-0.42468	-0.11049
-0.42602	-0.1106
-0.42726	-0.11053
-0.42854	-0.11068
-0.42972	-0.11043
-0.43101	-0.11048
-0.43238	-0.11065
-0.43363	-0.11082
-0.43496	-0.11088
-0.43626	-0.11103
-0.4375	-0.11123
-0.43875	-0.11126
-0.43999	-0.11141
-0.44135	-0.11155
-0.44263	-0.11166
-0.44389	-0.1117
-0.44517	-0.11184
-0.44644	-0.11191
-0.44774	-0.11202
-0.44896	-0.1121
-0.45027	-0.11224
-0.45158	-0.11226
-0.45284	-0.11236
-0.45412	-0.11245
-0.45546	-0.11258
-0.45672	-0.11272
-0.45798	-0.11278
-0.45928	-0.11293
-0.46058	-0.11299
-0.46182	-0.11305
-0.46305	-0.11293
-0.46431	-0.11294
-0.46568	-0.113
-0.46692	-0.11315
-0.4682	-0.11327
-0.46947	-0.11343
-0.47078	-0.1136
-0.47208	-0.11369
-0.47333	-0.11368
-0.47461	-0.11389
-0.47592	-0.11401
-0.47711	-0.11407
-0.47846	-0.11421
-0.47979	-0.11439
-0.48103	-0.11464
-0.48232	-0.11469
-0.48356	-0.11472
-0.48487	-0.11481
-0.48615	-0.11496
-0.4874	-0.11511
-0.48869	-0.1153
-0.49001	-0.11535
-0.49128	-0.11541
-0.49256	-0.11543
-0.49387	-0.11563
-0.49511	-0.11572
-0.49639	-0.11585
-0.49764	-0.11601
-0.49899	-0.11607
-0.50022	-0.11618
-0.50148	-0.11632
-0.50276	-0.11642
-0.50407	-0.11659
-0.50536	-0.11666
-0.50662	-0.11682
-0.50791	-0.1169
-0.50923	-0.11713
-0.5105	-0.11711
-0.51167	-0.11728
-0.51303	-0.11746
-0.51431	-0.11756
-0.51558	-0.11758
-0.51687	-0.1177
-0.51815	-0.1179
-0.51943	-0.11796
-0.52066	-0.11813
-0.52202	-0.11829
-0.52325	-0.11833
-0.52453	-0.1185
-0.52581	-0.11864
-0.5271	-0.11879
-0.52839	-0.11897
-0.52963	-0.11906
-0.53096	-0.11919
-0.53223	-0.11936
-0.53352	-0.11935
-0.53477	-0.11952
-0.53609	-0.11968
-0.53735	-0.11978
-0.53861	-0.11994
-0.53992	-0.12013
-0.54116	-0.12029
-0.54243	-0.12037
-0.54372	-0.12053
-0.54495	-0.12067
-0.54622	-0.12079
-0.54753	-0.12102
-0.54878	-0.12113
-0.55014	-0.12166
-0.55146	-0.12186
-0.55264	-0.12183
-0.55396	-0.12203
-0.55527	-0.12215
-0.5565	-0.12229
-0.55774	-0.12231
-0.5591	-0.12254
-0.56037	-0.1226
-0.56161	-0.12265
-0.56286	-0.12285
-0.5642	-0.12308
-0.56553	-0.1232
-0.56672	-0.12327
-0.56802	-0.12337
-0.56931	-0.1236
-0.5706	-0.12372
-0.57192	-0.12417
-0.57323	-0.12432
-0.57442	-0.12443
-0.57573	-0.12463
-0.577	-0.12483
-0.57826	-0.12496
-0.57952	-0.12501
-0.58073	-0.12508
-0.58205	-0.12532
-0.58334	-0.12539
-0.58464	-0.1255
-0.58593	-0.12562
-0.58721	-0.12587
-0.58852	-0.12607
-0.58985	-0.12655
-0.59115	-0.12672
-0.59234	-0.12681
-0.59363	-0.12696
-0.59493	-0.12711
-0.59617	-0.12711
-0.59746	-0.12729
-0.59872	-0.12742
-0.60002	-0.12756
-0.60128	-0.12767
-0.60258	-0.12781
-0.60386	-0.12803
-0.60511	-0.1281
-0.60646	-0.12868
-0.60779	-0.12888
-0.60902	-0.12901
-0.61024	-0.12915
-0.61155	-0.1292
-0.61294	-0.12989
-0.61411	-0.12962
-0.61537	-0.13013
-0.61672	-0.13015
-0.61794	-0.13032
-0.61918	-0.13043
-0.62046	-0.13054
-0.62173	-0.13062
-0.62298	-0.1307
-0.62436	-0.1309
-0.62562	-0.1311
-0.62687	-0.13129
-0.62818	-0.13148
-0.62949	-0.13193
-0.63077	-0.13214
-0.63202	-0.13222
-0.6333	-0.13234
-0.63457	-0.1326
-0.63581	-0.13277
-0.6372	-0.13324
-0.63845	-0.13355
-0.63969	-0.13354
-0.64105	-0.134
-0.64227	-0.13386
-0.6436	-0.13435
-0.64482	-0.13401
-0.64607	-0.13457
-0.64736	-0.1343
-0.64864	-0.13487
-0.64993	-0.13461
-0.65124	-0.13539
-0.65262	-0.13545
-0.65379	-0.13603
-0.65508	-0.13627
-0.65632	-0.13647
-0.65761	-0.13701
-0.65896	-0.13712
-0.66019	-0.13718
-0.66142	-0.13724
-0.66276	-0.13744
-0.66403	-0.13764
-0.66528	-0.13781
-0.66658	-0.13796
-0.6679	-0.13842
-0.66922	-0.13869
-0.67039	-0.13873
-0.67164	-0.13895
-0.6729	-0.13902
-0.67422	-0.13924
-0.6755	-0.13949
-0.6769	-0.1402
-0.67819	-0.14024
-0.67939	-0.1409
-0.68071	-0.141
-0.68196	-0.14161
-0.68322	-0.14133
-0.68452	-0.14185
-0.68584	-0.14198
-0.68703	-0.14214
-0.68832	-0.14237
-0.6896	-0.14249
-0.69092	-0.14302
-0.6922	-0.14331
-0.69345	-0.14356
-0.69476	-0.14415
-0.69604	-0.14415
-0.69734	-0.14481
-0.69856	-0.1445
-0.69979	-0.14507
-0.70121	-0.1453
-0.7024	-0.1454
-0.70375	-0.14594
-0.70505	-0.14615
-0.70628	-0.14631
-0.70754	-0.1464
-0.70877	-0.14654
-0.71007	-0.14674
-0.71133	-0.14707
-0.71273	-0.14771
-0.71396	-0.14781
-0.71521	-0.14844
-0.71653	-0.14862
-0.71784	-0.14929
-0.71913	-0.14946
-0.72044	-0.14998
-0.72171	-0.1501
-0.72287	-0.15024
-0.72416	-0.15039
-0.72545	-0.1507
-0.72675	-0.15077
-0.72801	-0.15141
-0.72929	-0.15155
-0.73061	-0.15224
-0.73193	-0.15253
-0.73319	-0.15307
-0.7344	-0.15321
-0.73572	-0.15383
-0.73707	-0.15406
-0.73828	-0.15423
-0.73963	-0.15482
-0.7409	-0.155
-0.74218	-0.15565
-0.74347	-0.15585
-0.74464	-0.15594
-0.74599	-0.15654
-0.74726	-0.15653
-0.74845	-0.15682
-0.7498	-0.15722
-0.75103	-0.15737
-0.75239	-0.15798
-0.7536	-0.15815
-0.75491	-0.15884
-0.75621	-0.15912
-0.75747	-0.15974
-0.75876	-0.16006
-0.76001	-0.16062
-0.76124	-0.16085
-0.76262	-0.16151
-0.76387	-0.16165
-0.76514	-0.16226
-0.76644	-0.16253
-0.76767	-0.16305
-0.76894	-0.16329
-0.77024	-0.16394
-0.77152	-0.16411
-0.77277	-0.16475
-0.77404	-0.16496
-0.77538	-0.16558
-0.77664	-0.16582
-0.77794	-0.16641
-0.77925	-0.16659
-0.7805	-0.16733
-0.78178	-0.16763
-0.78305	-0.16827
-0.7843	-0.16836
-0.78556	-0.16904
-0.78689	-0.16925
-0.78816	-0.16994
-0.78947	-0.17014
-0.79073	-0.17078
-0.79199	-0.17101
-0.79328	-0.17164
-0.79457	-0.17194
-0.79587	-0.17259
-0.79715	-0.17318
-0.7984	-0.17349
-0.7997	-0.17417
-0.79873	-0.16374
-0.7974	-0.15294
-0.79623	-0.1356
-0.79494	-0.11897
-0.79372	-0.09923
-0.79241	-0.08094
-0.79125	-0.06228
-0.78995	-0.04584
-0.78865	-0.03007
-0.78731	-0.0172
-0.78602	-0.00571
-0.78465	0.00347
-0.78331	0.01081
-0.78199	0.01587
-0.78066	0.01943
-0.77935	0.02136
-0.77805	0.02232
-0.77677	0.02224
-0.77553	0.02147
-0.77417	0.0206
-0.77292	0.01906
-0.77162	0.01824
-0.77034	0.01688
-0.76911	0.01622
-0.76777	0.01572
-0.76658	0.01541
-0.76537	0.01561
-0.764	0.01654
-0.76271	0.01744
-0.76145	0.01857
-0.76015	0.02032
-0.75891	0.02155
-0.75764	0.02357
-0.75629	0.02515
-0.7551	0.02692
-0.75387	0.02829
-0.75251	0.02999
-0.75128	0.03115
-0.74995	0.03288
-0.74859	0.03393
-0.74745	0.03498
-0.74612	0.03606
-0.74488	0.03659
-0.74359	0.03752
-0.7422	0.03826
-0.74097	0.03875
-0.73972	0.03933
-0.73841	0.03981
-0.73715	0.04003
-0.73584	0.04055
-0.7346	0.04063
-0.73326	0.04145
-0.73202	0.04157
-0.73072	0.04222
-0.72942	0.04255
-0.72816	0.04314
-0.72685	0.04326
-0.72564	0.04395
-0.7243	0.04427
-0.72305	0.0449
-0.72184	0.04512
-0.72052	0.04581
-0.7192	0.04604
-0.71789	0.04669
-0.71671	0.04679
-0.7154	0.04742
-0.71407	0.04764
-0.71284	0.04824
-0.71155	0.04835
-0.71023	0.04896
-0.70898	0.04902
-0.7077	0.04969
-0.70638	0.04976
-0.70513	0.05043
-0.70376	0.05047
-0.7025	0.05108
-0.70134	0.05069
-0.70005	0.05128
-0.69876	0.05103
-0.69747	0.05155
-0.6961	0.05183
-0.69489	0.05199
-0.69354	0.05252
-0.69222	0.05255
-0.69102	0.05268
-0.68971	0.05296
-0.68848	0.05306
-0.68719	0.05328
-0.68596	0.05338
-0.68461	0.05403
-0.6833	0.05411
-0.68217	0.05435
-0.68081	0.05441
-0.67951	0.05501
-0.67834	0.05474
-0.67703	0.05532
-0.67567	0.05541
-0.67447	0.05551
-0.67316	0.05555
-0.6719	0.05573
-0.67058	0.05588
-0.66934	0.05585
-0.66807	0.05613
-0.66674	0.05634
-0.66548	0.05647
-0.66414	0.05698
-0.66286	0.05714
-0.66159	0.05729
-0.66036	0.05736
-0.65909	0.05747
-0.65779	0.05757
-0.65652	0.05785
-0.65518	0.05788
-0.65396	0.05801
-0.65265	0.05812
-0.65139	0.0582
-0.65012	0.05831
-0.64878	0.05847
-0.64753	0.05856
-0.64629	0.05871
-0.64502	0.05881
-0.64378	0.05896
-0.64246	0.0591
-0.64124	0.05922
-0.63991	0.05932
-0.63863	0.05962
-0.6373	0.05956
-0.63598	0.06019
-0.63476	0.05986
-0.63355	0.06036
-0.63214	0.06044
-0.63091	0.0606
-0.62963	0.06062
-0.62834	0.06073
-0.62707	0.06077
-0.6258	0.06078
-0.62444	0.061
-0.62319	0.06114
-0.62192	0.06113
-0.62058	0.06132
-0.61934	0.06136
-0.61809	0.0615
-0.61676	0.06161
-0.61548	0.0617
-0.61423	0.06188
-0.61289	0.06195
-0.61166	0.06205
-0.61037	0.06213
-0.60913	0.06214
-0.6078	0.0623
-0.60662	0.06205
-0.60535	0.06217
-0.60402	0.06227
-0.60272	0.06238
-0.60145	0.06261
-0.60018	0.06269
-0.59891	0.06279
-0.59764	0.06288
-0.59633	0.063
-0.59503	0.06311
-0.59373	0.06326
-0.59246	0.06341
-0.59118	0.06356
-0.58995	0.06359
-0.58867	0.06368
-0.58734	0.06383
-0.58605	0.06394
-0.58479	0.06394
-0.58349	0.06419
-0.58217	0.06417
-0.58096	0.06428
-0.57966	0.06448
-0.57842	0.0645
-0.57711	0.06456
-0.5758	0.06471
-0.57453	0.06478
-0.57321	0.06491
-0.57198	0.06505
-0.57073	0.06514
-0.56941	0.06522
-0.56813	0.06531
-0.56687	0.06531
-0.56563	0.06512
-0.56436	0.06518
-0.56303	0.06527
-0.56175	0.0654
-0.56045	0.06549
-0.55921	0.06566
-0.5579	0.06569
-0.55663	0.06582
-0.55534	0.06594
-0.55403	0.06614
-0.55278	0.06621
-0.5515	0.06642
-0.55022	0.06643
-0.54896	0.06659
-0.54767	0.06655
-0.54641	0.06664
-0.54515	0.06634
-0.54392	0.06642
-0.54256	0.06657
-0.54128	0.06662
-0.53995	0.0668
-0.53867	0.06698
-0.53738	0.06704
-0.53613	0.06707
-0.53486	0.06721
-0.53353	0.06734
-0.53231	0.06748
-0.53102	0.06748
-0.52975	0.06761
-0.5286	0.06726
-0.52722	0.06735
-0.52587	0.06756
-0.52463	0.06758
-0.52333	0.06781
-0.5221	0.0679
-0.52081	0.06794
-0.51949	0.06806
-0.51822	0.06811
-0.51691	0.06821
-0.51563	0.0682
-0.51447	0.06797
-0.51317	0.06812
-0.51179	0.06825
-0.51054	0.06838
-0.50928	0.06843
-0.50798	0.06853
-0.50666	0.06868
-0.50539	0.06878
-0.50413	0.06888
-0.50282	0.06894
-0.50158	0.06899
-0.50026	0.06913
-0.49907	0.06871
-0.4978	0.06875
-0.49643	0.06884
-0.49524	0.06858
-0.49395	0.06873
-0.49264	0.06885
-0.49136	0.06905
-0.49005	0.06913
-0.48883	0.06928
-0.48754	0.06948
-0.48628	0.06954
-0.485	0.06959
-0.48366	0.06975
-0.48239	0.0699
-0.48112	0.06992
-0.47985	0.06998
-0.47857	0.06997
-0.4773	0.07012
-0.476	0.07016
-0.47471	0.07024
-0.47353	0.06994
-0.47218	0.06999
-0.47087	0.07006
-0.46957	0.07023
-0.46827	0.07034
-0.46698	0.07045
-0.46576	0.07055
-0.46444	0.07063
-0.46315	0.07082
-0.46187	0.07081
-0.46065	0.0709
-0.45939	0.07047
-0.45809	0.07062
-0.45681	0.07032
-0.4555	0.07085
-0.45422	0.07047
-0.4529	0.0711
-0.45166	0.07084
-0.45036	0.07124
-0.44911	0.07096
-0.44788	0.07095
-0.44655	0.0711
-0.44528	0.07124
-0.44396	0.07131
-0.44273	0.07149
-0.44142	0.07144
-0.44014	0.07156
-0.43888	0.07125
-0.43759	0.07137
-0.4363	0.07139
-0.43498	0.07152
-0.43384	0.07121
-0.43243	0.07174
-0.43119	0.07138
-0.42996	0.07146
-0.42862	0.07159
-0.42729	0.07177
-0.42606	0.07184
-0.4248	0.07204
-0.4235	0.07194
-0.42219	0.07206
-0.421	0.07173
-0.41971	0.07183
-0.41833	0.07189
-0.41707	0.07205
-0.41581	0.07221
-0.41448	0.07223
-0.41328	0.07226
-0.41198	0.07235
-0.41081	0.07199
-0.40948	0.07205
-0.40813	0.07232
-0.40694	0.07186
-0.40558	0.07246
-0.40434	0.07214
-0.40301	0.07269
-0.40174	0.07238
-0.40044	0.07285
-0.3992	0.07254
-0.39794	0.07262
-0.39665	0.07263
-0.39532	0.07278
-0.39404	0.07285
-0.39273	0.07294
-0.39159	0.07258
-0.39024	0.07262
-0.38893	0.07273
-0.38765	0.07286
-0.38637	0.07299
-0.38507	0.07306
-0.38381	0.07317
-0.38256	0.07278
-0.38134	0.07296
-0.38001	0.07302
-0.37869	0.07315
-0.3774	0.0733
-0.37609	0.07339
-0.37485	0.07353
-0.37356	0.07359
-0.3723	0.07346
-0.37101	0.07351
-0.36984	0.07329
-0.36852	0.07342
-0.36713	0.0736
-0.36588	0.07363
-0.36463	0.07373
-0.36334	0.07388
-0.36209	0.07339
-0.36078	0.07411
-0.35943	0.07373
-0.35821	0.0743
-0.35688	0.07397
-0.35572	0.07396
-0.35442	0.07408
-0.35319	0.07374
-0.35189	0.07389
-0.35051	0.07405
-0.34923	0.07417
-0.34798	0.07421
-0.34667	0.0743
-0.34543	0.07437
-0.34413	0.07442
-0.34283	0.07463
-0.34162	0.07415
-0.34029	0.07478
-0.33894	0.07451
-0.33769	0.07502
-0.33646	0.07478
-0.33519	0.07519
-0.33396	0.07475
-0.3327	0.07489
-0.33145	0.07451
-0.3301	0.07512
-0.32877	0.0748
-0.32748	0.07529
-0.32625	0.075
-0.32504	0.07509
-0.32366	0.07515
-0.32236	0.07522
-0.32109	0.07533
-0.31979	0.07548
-0.31861	0.0753
-0.31722	0.07566
-0.31604	0.07532
-0.31478	0.0754
-0.31343	0.07546
-0.31217	0.07557
-0.31084	0.07575
-0.30956	0.07581
-0.30831	0.07579
-0.30699	0.07592
-0.30578	0.07559
-0.30453	0.07567
-0.30319	0.0758
-0.30185	0.07595
-0.30063	0.07606
-0.29936	0.07608
-0.29804	0.07627
-0.29688	0.0758
-0.2955	0.07639
-0.29418	0.07613
-0.29303	0.07611
-0.29171	0.07619
-0.29041	0.07644
-0.28923	0.07603
-0.28784	0.07658
-0.28655	0.07627
-0.28526	0.07682
-0.28395	0.07643
-0.28272	0.07683
-0.28142	0.07663
-0.28023	0.07673
-0.27882	0.07693
-0.27756	0.07695
-0.27632	0.07699
-0.27503	0.07707
-0.27381	0.07674
-0.27251	0.07686
-0.27118	0.077
-0.26985	0.07708
-0.26864	0.07723
-0.26733	0.07725
-0.26605	0.07732
-0.26475	0.07732
-0.26355	0.07721
-0.26226	0.07723
-0.26094	0.07732
-0.25966	0.07738
-0.25835	0.0776
-0.25711	0.07766
-0.25584	0.07778
-0.25453	0.07788
-0.25326	0.07793
-0.25196	0.07807
-0.2508	0.07769
-0.24944	0.07822
-0.24815	0.07784
-0.24694	0.07789
-0.24556	0.07804
-0.24435	0.07764
-0.243	0.07825
-0.24173	0.07791
-0.24056	0.07797
-0.23916	0.07814
-0.23786	0.07814
-0.23663	0.07835
-0.23544	0.07801
-0.23411	0.07847
-0.23281	0.07824
-0.23159	0.07836
-0.23027	0.07853
-0.22896	0.07857
-0.2277	0.07861
-0.2264	0.07872
-0.22508	0.07887
-0.2238	0.07892
-0.22255	0.07898
-0.22123	0.07906
-0.21998	0.07911
-0.21869	0.07918
-0.21749	0.07885
-0.2162	0.07887
-0.21483	0.07899
-0.2137	0.07858
-0.21238	0.07893
-0.211	0.07896
-0.20977	0.079
-0.20844	0.07913
-0.20719	0.07918
-0.20589	0.07931
-0.20464	0.07937
-0.20331	0.0795
-0.20217	0.07908
-0.20086	0.07917
-0.19946	0.07933
-0.19817	0.0793
-0.19693	0.07946
-0.1957	0.07915
-0.19446	0.07926
-0.19313	0.07933
-0.19185	0.07946
-0.19053	0.07959
-0.18925	0.07967
-0.18798	0.07976
-0.18662	0.07978
-0.1854	0.07994
-0.18418	0.07953
-0.18285	0.08013
-0.18153	0.07981
-0.18036	0.07986
-0.17902	0.07986
-0.17773	0.07997
-0.17657	0.07955
-0.17523	0.07971
-0.17389	0.07994
-0.17267	0.07995
-0.17134	0.08019
-0.17006	0.0802
-0.1688	0.08028
-0.16747	0.08037
-0.16618	0.08036
-0.165	0.08009
-0.16372	0.08015
-0.16237	0.08027
-0.1611	0.08046
-0.15979	0.08043
-0.15856	0.08043
-0.15731	0.08028
-0.15607	0.08035
-0.15473	0.08047
-0.15346	0.08054
-0.15216	0.08065
-0.15084	0.08084
-0.14959	0.08089
-0.14831	0.08103
-0.14708	0.08107
-0.1457	0.08119
-0.14444	0.08122
-0.14315	0.08133
-0.14202	0.08097
-0.14073	0.08102
-0.13938	0.08115
-0.13816	0.08075
-0.13685	0.08135
-0.1355	0.08112
-0.13434	0.08111
-0.13301	0.08117
-0.13167	0.08143
-0.13039	0.08152
-0.12914	0.08158
-0.12786	0.0817
-0.12654	0.08192
-0.12523	0.08187
-0.12403	0.08203
-0.12272	0.08224
-0.12145	0.08217
-0.12016	0.08233
-0.11899	0.08186
-0.11759	0.08247
-0.11625	0.08223
-0.11508	0.08223
-0.11373	0.08236
-0.11247	0.0825
-0.11117	0.08265
-0.10987	0.08273
-0.10863	0.08279
-0.10734	0.08288
-0.10602	0.08309
-0.10474	0.08317
-0.10347	0.08318
-0.10223	0.08336
-0.10103	0.08292
-0.09972	0.08356
-0.09838	0.08324
-0.09719	0.08339
-0.09581	0.08343
-0.09454	0.08352
-0.09325	0.08371
-0.09197	0.08375
-0.09069	0.08391
-0.08946	0.08393
-0.08816	0.08408
-0.08686	0.08422
-0.08555	0.0843
-0.08431	0.08456
-0.08304	0.08456
-0.08175	0.08474
-0.08045	0.08479
-0.07918	0.08494
-0.07789	0.08512
-0.07667	0.08513
-0.07535	0.08529
-0.07406	0.0854
-0.07276	0.08552
-0.07149	0.0857
-0.07018	0.08576
-0.06892	0.08591
-0.06765	0.08601
-0.06637	0.08618
-0.06512	0.08621
-0.06385	0.08631
-0.06257	0.08653
-0.06129	0.08664
-0.05999	0.08682
-0.05873	0.08693
-0.05745	0.08709
-0.05621	0.08719
-0.05489	0.08729
-0.05358	0.08744
-0.0523	0.08744
-0.05104	0.08768
-0.04979	0.08784
-0.04848	0.08802
-0.04722	0.08808
-0.04597	0.0882
-0.04465	0.08848
-0.04337	0.08856
-0.04213	0.08872
-0.04086	0.08879
-0.03961	0.08888
-0.03828	0.08903
-0.03701	0.08924
-0.03572	0.08935
-0.03445	0.0895
-0.03313	0.08962
-0.03184	0.08974
-0.03062	0.08989
-0.02933	0.08995
-0.02807	0.09012
-0.02677	0.09037
-0.02551	0.09041
-0.0242	0.09097
-0.02284	0.091
-0.02167	0.09115
-0.02037	0.0912
-0.01909	0.09125
-0.01779	0.09145
-0.0165	0.09162
-0.01521	0.0917
-0.01397	0.09168
-0.01267	0.09185
-0.01135	0.09196
-0.01009	0.09199
-0.00885	0.09214
-0.00755	0.09225
-0.00623	0.09229
-0.00496	0.09233
-0.00364	0.09253
-0.00238	0.0926
-0.00111	0.09267
0.000206918	0.0929
0.00147	0.09309
0.00269	0.09294
0.004	0.0931
0.00526	0.09278
0.00662	0.09329
0.00787	0.09302
0.00903	0.09307
0.01039	0.09319
0.01168	0.09336
0.01297	0.09345
0.01424	0.09341
0.01547	0.09357
0.01684	0.09375
0.01809	0.09386
0.01936	0.094
0.02064	0.09409
0.02191	0.09417
0.02321	0.09427
0.02451	0.09445
0.02576	0.09446
0.02709	0.09458
0.02828	0.09429
0.02952	0.09439
0.03086	0.09456
0.03215	0.09459
0.03341	0.09475
0.03474	0.09475
0.036	0.09483
0.03727	0.09496
0.03859	0.09517
0.03985	0.09527
0.04111	0.09529
0.04237	0.09537
0.0437	0.09555
0.04492	0.09524
0.04624	0.0958
0.04753	0.09548
0.04882	0.09602
0.0501	0.09566
0.05136	0.09623
0.05259	0.09583
0.05394	0.09635
0.05521	0.09595
0.05639	0.09625
0.05768	0.09583
0.05901	0.09645
0.06029	0.09611
0.06155	0.09661
0.06291	0.09642
0.06418	0.09697
0.06542	0.09665
0.06671	0.09717
0.06798	0.09692
0.06923	0.0974
0.07051	0.09712
0.07182	0.09748
0.07305	0.09729
0.07432	0.09735
0.07564	0.09746
0.07693	0.09759
0.07818	0.09763
0.07951	0.09788
0.0808	0.09802
0.08207	0.09802
0.08337	0.09818
0.08466	0.09827
0.08591	0.09833
0.08724	0.09856
0.08848	0.0986
0.08973	0.09881
0.09105	0.09878
0.09228	0.09893
0.09363	0.09904
0.09484	0.09918
0.09611	0.09923
0.09743	0.09932
0.09872	0.09942
0.10001	0.09942
0.10133	0.09955
0.10254	0.09919
0.10381	0.09935
0.10514	0.09947
0.1064	0.09963
0.1077	0.09986
0.10896	0.09993
0.11026	0.10002
0.11151	0.10009
0.11276	0.10025
0.11407	0.1003
0.11535	0.10037
0.11665	0.10056
0.11793	0.10065
0.11922	0.10073
0.12046	0.10089
0.12178	0.1009
0.12306	0.10103
0.12435	0.10107
0.12564	0.10131
0.12682	0.1009
0.12818	0.10151
0.12944	0.10114
0.13073	0.10178
0.13202	0.1014
0.13331	0.10199
0.13452	0.1016
0.13581	0.10213
0.13712	0.10173
0.13827	0.10192
0.1397	0.10207
0.14096	0.10214
0.14227	0.10224
0.14352	0.10224
0.14482	0.1024
0.14603	0.10218
0.14742	0.10266
0.14857	0.1024
0.14992	0.10293
0.15117	0.10259
0.15254	0.10323
0.15377	0.10292
0.155	0.10336
0.15632	0.10306
0.15761	0.10362
[truncated: 503 more rows]
