# Supplementary material for: Modulating the mechanism of electrocatalytic CO2 reduction by cobalt phthalocyanine through polymer coordination and encapsulation
Source: Nat Commun. 2019 Apr 11;10:1683. doi: 10.1038/s41467-019-09626-8 (PMC6459859; doi:10.1038/s41467-019-09626-8)
Supplement: Supplementary file 2 — Source Data [file 41467_2019_9626_MOESM2_ESM.zip › Supplementary Figure 14.xlsx]

## Sheet: SI Fig. 14a
scan rate ν/ V s-1	Cathodic peak area/ μA V	Anodic peak area/ μA V
0.2	-0.38484	0.21466
0.4	-0.80615	0.47081
0.8	-1.58902	0.87267
1.6	-3.03057	1.68764
3.2	-6.19189	3.36865
6.4	-10.822	6.45984

## Sheet: SI Fig. 14b
log(scan rate ν/ V s-1)	log(|Cathodic peak area|/ μA V)	log(|Anodic peak area|/ μA V)
-0.69897	-0.41472	-0.66824
-0.39794	-0.09359	-0.32716
-0.09691	0.20113	-0.05915
0.20412	0.48152	0.22728
0.50515	0.79182	0.52746
0.80618	1.03431	0.81022

## Sheet: SI Fig. 14c
scan rate1/2 ν1/2/ V1/2 s-1/2	Cathodic peak area/ μA V	Anodic peak area/ μA V
0.44721	-0.38484	0.21466
0.63246	-0.80615	0.47081
0.89443	-1.58902	0.87267
1.26491	-3.03057	1.68764
1.78885	-6.19189	3.36865
2.52982	-10.822	6.45984

## Sheet: SI Fig. 14d
log(scan rate1/2 ν1/2/ V1/2 s-1/2)	log(|Cathodic peak area|/ μA V)	log(|Anodic peak area|/ μA V)
-0.34949	-0.41472	-0.66824
-0.19897	-0.09359	-0.32716
-0.04846	0.20113	-0.05915
0.10206	0.48152	0.22728
0.25257	0.79182	0.52746
0.40309	1.03431	0.81022
