# Supplementary material for: Modulating the mechanism of electrocatalytic CO2 reduction by cobalt phthalocyanine through polymer coordination and encapsulation
Source: Nat Commun. 2019 Apr 11;10:1683. doi: 10.1038/s41467-019-09626-8 (PMC6459859; doi:10.1038/s41467-019-09626-8)
Supplement: Supplementary file 2 — Source Data [file 41467_2019_9626_MOESM2_ESM.zip › Supplementary Figure 15.xlsx]

## Sheet: N2, no proton source
E/ V vs. Fc+/0	i/ μA
-0.23802	-0.14497
-0.24392	-0.51736
-0.25384	-0.53143
-0.26383	-0.54594
-0.27388	-0.55683
-0.2839	-0.5651
-0.29393	-0.57042
-0.30388	-0.57789
-0.3139	-0.58515
-0.32392	-0.59125
-0.33395	-0.59273
-0.34396	-0.59179
-0.35401	-0.59019
-0.36399	-0.58803
-0.37399	-0.58698
-0.38398	-0.58451
-0.39397	-0.58479
-0.40389	-0.5922
-0.41388	-0.5994
-0.42392	-0.59928
-0.43394	-0.59818
-0.44398	-0.5964
-0.45399	-0.59637
-0.464	-0.59806
-0.47403	-0.59545
-0.48406	-0.59144
-0.49403	-0.58464
-0.50409	-0.58073
-0.51408	-0.57917
-0.52403	-0.57388
-0.53401	-0.57466
-0.54398	-0.5811
-0.55396	-0.58668
-0.56396	-0.59093
-0.57399	-0.59031
-0.58402	-0.58757
-0.59399	-0.58922
-0.60396	-0.59087
-0.61404	-0.59124
-0.62399	-0.5893
-0.63397	-0.58784
-0.64399	-0.58987
-0.65397	-0.5893
-0.66395	-0.59244
-0.67389	-0.59883
-0.68385	-0.61004
-0.69389	-0.61981
-0.70388	-0.62572
-0.7139	-0.6323
-0.72388	-0.64066
-0.7339	-0.6521
-0.74391	-0.65406
-0.754	-0.6791
-0.76413	-0.68487
-0.77412	-0.70183
-0.78412	-0.72846
-0.79405	-0.75286
-0.80414	-0.78153
-0.81412	-0.80564
-0.82405	-0.83509
-0.83419	-0.86392
-0.84423	-0.88249
-0.85425	-0.89941
-0.86418	-0.91512
-0.87424	-0.92279
-0.88422	-0.92368
-0.89413	-0.92843
-0.90426	-0.92268
-0.91434	-0.911
-0.92437	-0.87259
-0.93448	-0.85518
-0.94446	-0.82994
-0.95431	-0.80814
-0.96443	-0.76891
-0.97454	-0.75552
-0.98454	-0.73847
-0.99451	-0.72296
-1.0046	-0.70614
-1.01459	-0.68568
-1.02458	-0.67763
-1.03449	-0.67206
-1.04455	-0.66972
-1.05445	-0.67268
-1.06296	-0.63084
-1.06971	-0.67281
-1.07648	-0.66359
-1.08338	-0.63837
-1.09035	-0.64751
-1.09702	-0.65834
-1.10392	-0.64716
-1.11115	-0.63324
-1.11812	-0.65041
-1.12518	-0.63203
-1.13166	-0.64099
-1.13796	-0.65991
-1.14458	-0.67138
-1.15142	-0.66694
-1.15829	-0.63067
-1.16487	-0.62555
-1.17129	-0.67363
-1.1777	-0.66345
-1.18405	-0.6712
-1.19041	-0.74223
-1.1971	-0.69362
-1.20418	-0.74579
-1.21148	-0.76496
-1.21849	-0.79576
-1.22519	-0.81599
-1.23219	-0.86869
-1.23956	-0.92154
-1.24767	-0.94911
-1.25572	-1.00182
-1.26361	-1.05772
-1.27163	-1.10458
-1.27986	-1.12965
-1.288	-1.16995
-1.29632	-1.18723
-1.30437	-1.18823
-1.31255	-1.1749
-1.32072	-1.17005
-1.3291	-1.15929
-1.33784	-1.13858
-1.34635	-1.09404
-1.35476	-1.06081
-1.36297	-1.04157
-1.37125	-1.02188
-1.37945	-0.97483
-1.3875	-0.96466
-1.39595	-0.93219
-1.40421	-0.91245
-1.41256	-0.8818
-1.42112	-0.88481
-1.42963	-0.86941
-1.43797	-0.86641
-1.44628	-0.86454
-1.45414	-0.85823
-1.46231	-0.85684
-1.47064	-0.83216
-1.4786	-0.82731
-1.4869	-0.82486
-1.4949	-0.81763
-1.50277	-0.84654
-1.51092	-0.85646
-1.51893	-0.83703
-1.52684	-0.83318
-1.53495	-0.8091
-1.54304	-0.83601
-1.55151	-0.85026
-1.55998	-0.84007
-1.56873	-0.82408
-1.57691	-0.82125
-1.58472	-0.83701
-1.59309	-0.84374
-1.60166	-0.85516
-1.60989	-0.81774
-1.61795	-0.83513
-1.62593	-0.82045
-1.63417	-0.83852
-1.64255	-0.8446
-1.65069	-0.81871
-1.65873	-0.83029
-1.66692	-0.8373
-1.67473	-0.82563
-1.68269	-0.84319
-1.69079	-0.8028
-1.69863	-0.85149
-1.70659	-0.83039
-1.71473	-0.83181
-1.72326	-0.84344
-1.73181	-0.84514
-1.74025	-0.85993
-1.74783	-0.82784
-1.75531	-0.85346
-1.76369	-0.86809
-1.77195	-0.90761
-1.77988	-0.91178
-1.78762	-0.90529
-1.79515	-0.91212
-1.80279	-0.95516
-1.81104	-0.97009
-1.81917	-0.98824
-1.827	-1.01693
-1.83441	-0.97883
-1.84155	-1.06064
-1.8496	-1.06536
-1.85765	-1.12848
-1.86551	-1.09858
-1.87318	-1.10479
-1.8797	-1.1535
-1.88516	-1.14755
-1.89054	-1.17647
-1.89593	-1.16487
-1.90089	-1.16612
-1.90583	-1.17564
-1.91063	-1.16821
-1.91514	-1.20456
-1.92032	-1.19212
-1.92608	-1.17564
-1.93154	-1.2286
-1.93665	-1.19109
-1.94165	-1.23118
-1.94667	-1.21232
-1.95162	-1.2094
-1.95652	-1.16613
-1.96104	-1.24008
-1.96591	-1.23015
-1.97058	-1.1893
-1.97528	-1.21795
-1.98083	-1.2277
-1.98707	-1.2326
-1.99312	-1.25467
-1.99828	-1.21898
-2.00308	-1.22116
-2.00813	-1.27012
-2.01375	-1.22877
-2.01911	-1.22164
-2.02418	-1.23119
-2.02923	-1.21292
-2.03405	-1.22942
-2.03903	-1.23992
-2.04383	-1.24157
-2.04801	-1.24826
-2.05224	-1.24358
-2.05692	-1.24289
-2.06177	-1.27041
-2.06667	-1.24092
-2.07234	-1.25692
-2.07782	-1.26056
-2.08329	-1.25499
-2.08856	-1.2253
-2.09391	-1.28255
-2.09935	-1.23565
-2.10483	-1.28286
-2.1099	-1.24748
-2.11496	-1.24444
-2.1208	-1.27796
-2.12639	-1.29776
-2.13108	-1.27344
-2.13581	-1.29196
-2.14065	-1.28065
-2.14546	-1.26131
-2.15038	-1.30517
-2.15545	-1.30183
-2.16059	-1.2995
-2.16549	-1.28417
-2.17009	-1.33036
-2.17484	-1.31404
-2.18008	-1.34731
-2.18567	-1.33715
-2.19061	-1.30961
-2.19532	-1.33289
-2.19953	-1.34504
-2.20361	-1.3758
-2.20846	-1.34458
-2.21394	-1.40373
-2.21892	-1.36593
-2.22385	-1.39906
-2.22928	-1.37748
-2.23465	-1.39853
-2.23794	-1.34346
-2.23849	-1.99099
-2.23844	-1.69729
-2.23362	-1.14012
-2.22367	-1.01896
-2.21366	-0.93942
-2.20367	-0.87944
-2.19371	-0.83348
-2.18373	-0.79652
-2.17375	-0.75977
-2.16383	-0.72706
-2.15381	-0.69943
-2.14385	-0.67319
-2.13384	-0.64905
-2.1238	-0.62814
-2.11377	-0.61148
-2.10375	-0.60165
-2.09373	-0.59258
-2.08373	-0.5853
-2.07368	-0.57728
-2.06371	-0.56729
-2.05376	-0.5563
-2.04378	-0.54855
-2.03375	-0.54148
-2.02375	-0.5369
-2.01373	-0.52988
-2.00372	-0.52144
-1.9937	-0.51034
-1.98373	-0.49651
-1.97367	-0.48331
-1.96372	-0.47087
-1.95373	-0.45567
-1.94374	-0.43743
-1.93371	-0.41595
-1.92373	-0.39248
-1.91375	-0.36117
-1.90371	-0.32003
-1.89372	-0.26748
-1.88375	-0.20922
-1.87375	-0.13933
-1.8638	-0.0668
-1.85378	0.00203
-1.84377	0.06391
-1.8338	0.11274
-1.82377	0.14768
-1.8138	0.16945
-1.80381	0.18013
-1.79381	0.18151
-1.78384	0.18036
-1.77383	0.17522
-1.7638	0.17123
-1.75376	0.1639
-1.74372	0.1539
-1.73372	0.14473
-1.72372	0.13611
-1.71373	0.13108
-1.70372	0.1266
-1.69374	0.12552
-1.6837	0.12505
-1.6737	0.12241
-1.66372	0.12047
-1.65373	0.12134
-1.64374	0.12168
-1.63374	0.12283
-1.62379	0.12368
-1.61373	0.12627
-1.60372	0.12887
-1.59371	0.12862
-1.58366	0.12032
-1.5737	0.11588
-1.56367	0.1103
-1.55376	0.11086
-1.54378	0.11169
-1.53376	0.11094
-1.52379	0.11061
-1.51381	0.11052
-1.50379	0.11409
-1.4938	0.11643
-1.48379	0.1198
-1.47378	0.12276
-1.46374	0.12689
-1.45374	0.12656
-1.44372	0.12494
-1.43372	0.12417
-1.42376	0.12755
-1.41377	0.13971
-1.40377	0.14773
-1.39372	0.15836
-1.38374	0.16947
-1.37372	0.18549
-1.36376	0.20184
-1.3538	0.21832
-1.34378	0.23536
-1.33376	0.25066
-1.32375	0.26065
-1.31366	0.26516
-1.30361	0.26794
-1.29365	0.27189
-1.28366	0.27732
-1.27367	0.28194
-1.26364	0.28439
-1.25367	0.28397
-1.24369	0.28434
-1.23369	0.28618
-1.22368	0.28873
-1.21372	0.29012
-1.20371	0.29228
-1.19367	0.29276
-1.18364	0.29435
-1.17366	0.29094
-1.16362	0.28639
-1.15362	0.28081
-1.1436	0.27757
-1.13366	0.27888
-1.12365	0.2807
-1.11371	0.28378
-1.10372	0.28601
-1.09374	0.28791
-1.08375	0.2892
-1.0738	0.29342
-1.0638	0.29843
-1.05381	0.3071
-1.04387	0.31414
-1.03387	0.31881
-1.02385	0.32927
-1.01384	0.33817
-1.00382	0.34671
-0.9938	0.35352
-0.98379	0.36023
-0.97377	0.37199
-0.96378	0.38264
-0.95376	0.39594
-0.94376	0.41269
-0.9338	0.43581
-0.92372	0.45948
-0.91375	0.48775
-0.90373	0.51629
-0.89371	0.54891
-0.88376	0.58298
-0.87369	0.61325
-0.86374	0.64327
-0.85372	0.6677
-0.84371	0.68033
-0.83373	0.68274
-0.82373	0.67515
-0.81367	0.65887
-0.8037	0.63558
-0.79371	0.61419
-0.78371	0.5919
-0.77372	0.57097
-0.76376	0.55254
-0.75373	0.53945
-0.74374	0.5261
-0.73377	0.5171
-0.72374	0.50755
-0.71371	0.49924
-0.70374	0.49497
-0.69373	0.4903
-0.68374	0.48796
-0.67372	0.48426
-0.66369	0.48293
-0.65371	0.47956
-0.6437	0.47593
-0.63375	0.47465
-0.62374	0.4706
-0.61378	0.46819
-0.60372	0.46581
-0.59372	0.46143
-0.58371	0.45913
-0.57366	0.45583
-0.56366	0.45398
-0.55363	0.45241
-0.54359	0.44974
-0.5336	0.4488
-0.52361	0.44762
-0.51361	0.44878
-0.50364	0.44948
-0.49367	0.45322
-0.48362	0.45491
-0.47365	0.45984
-0.46364	0.46509
-0.45366	0.46813
-0.44366	0.47781
-0.43363	0.48656
-0.42366	0.49611
-0.41369	0.50706
-0.40372	0.51743
-0.39376	0.52874
-0.38379	0.54129
-0.37377	0.55331
-0.36376	0.56676
-0.35375	0.57996
-0.34373	0.59185
-0.33371	0.60394
-0.32371	0.61559
-0.31369	0.62781
-0.30372	0.63703
-0.29373	0.64555
-0.28371	0.65375
-0.27377	0.66133
-0.26376	0.66748
-0.25373	0.67054
-0.24377	0.67666
-0.23381	0.67711
-0.2238	0.67898
-0.21383	0.68055
-0.20382	0.68198
-0.19388	0.68171
-0.18385	0.6852
-0.17381	0.68728
-0.16382	0.68935
-0.15376	0.69442
-0.14369	0.69739
-0.13372	0.70257
-0.12367	0.70873
-0.11365	0.71585
-0.10367	0.72311
-0.0937	0.73235
-0.08364	0.74482
-0.07365	0.75882
-0.06365	0.77702
-0.05365	0.79755
-0.04364	0.81605
-0.0337	0.83627
-0.02374	0.85167
-0.01373	0.86293
-0.00379	0.87434
0.00617	0.87824
0.01619	0.88334
0.02618	0.88495
0.03616	0.88812
0.04619	0.8914
0.0562	0.8929
0.06621	0.8979
0.0762	0.90313
0.08623	0.90791
0.09622	0.91699
0.10623	0.92434
0.11626	0.93416
0.12624	0.94507
0.13631	0.95627
0.14626	0.96931
0.1562	0.98108
0.16622	0.99455
0.17617	1.01001
0.18622	1.02303
0.19621	1.03763
0.20618	1.05159
0.21621	1.06507
0.22615	1.07901
0.23621	1.08985
0.24625	1.10075
0.25616	1.11086
0.2662	1.11134
0.27626	1.12656
0.28639	1.1345
0.29642	1.14568
0.30651	1.16398
0.31642	1.16648
0.32667	1.19753
0.33663	1.19351
0.34671	1.22433
0.35675	1.23641
0.36679	1.26745
0.37686	1.28614
0.38679	1.3029
0.39688	1.33245
0.40697	1.35267
0.41694	1.37717
0.42691	1.39751
0.4371	1.4272
0.44711	1.45232
0.45722	1.47032
0.46718	1.50107
0.47745	1.52245
0.48735	1.54181
0.49744	1.57287
0.50759	1.59557
0.51777	1.63955
0.5278	1.67091
0.53791	1.69797
0.54797	1.77509
0.55794	1.8229
0.56812	1.89637
0.57815	1.98531
0.58823	2.06558
0.59838	2.15155
0.60839	2.23223
0.61849	2.32828
0.62857	2.41388
0.63872	2.47735
0.64874	2.55051
0.65886	2.62254
0.66897	2.69845
0.67903	2.77023
0.68903	2.85898
0.69904	2.94037
0.70916	3.03119
0.71917	3.13572
0.72923	3.24166
0.73927	3.36691
0.74926	3.50716
0.75771	3.61708
0.76177	3.97237
0.75609	2.68855
0.74606	2.08829
0.73607	1.71072
0.72613	1.44046
0.71606	1.24223
0.70605	1.0807
0.69607	0.95222
0.68599	0.84514
0.67597	0.75114
0.66597	0.66035
0.65594	0.57953
0.64599	0.4978
0.63602	0.41867
0.62593	0.34042
0.61594	0.26065
0.60598	0.18534
0.59594	0.11599
0.58594	0.05592
0.57597	0.00461
0.56595	-0.03314
0.55598	-0.06457
0.546	-0.0873
0.53601	-0.10544
0.526	-0.12077
0.51601	-0.13559
0.50603	-0.1466
0.49603	-0.15489
0.48613	-0.16376
0.47613	-0.16799
0.46607	-0.17271
0.456	-0.17919
0.446	-0.18267
0.43603	-0.18582
0.42598	-0.18944
0.41601	-0.19541
0.40602	-0.19903
0.39599	-0.20423
0.38599	-0.2081
0.37604	-0.21227
0.36602	-0.21457
0.35598	-0.21405
0.346	-0.21678
0.33599	-0.21933
0.32597	-0.22325
0.31596	-0.22944
0.30594	-0.23434
0.29591	-0.24213
0.28591	-0.24755
0.27592	-0.25475
0.26594	-0.26102
0.25597	-0.26968
0.24598	-0.27558
0.23595	-0.2818
0.22602	-0.28697
0.21602	-0.29202
0.20603	-0.29444
0.19606	-0.29971
0.18607	-0.30308
0.17608	-0.30714
0.16612	-0.31161
0.15613	-0.31403
0.14617	-0.3145
0.13616	-0.31328
0.12607	-0.31093
0.11602	-0.30933
0.106	-0.30521
0.09597	-0.30345
0.08598	-0.30238
0.07592	-0.30645
0.06589	-0.30957
0.0559	-0.31396
0.04597	-0.31963
0.03596	-0.32555
0.026	-0.33344
0.01602	-0.3425
0.00606	-0.35462
-0.00392	-0.36413
-0.01392	-0.3769
-0.0239	-0.39181
-0.03396	-0.40454
-0.04396	-0.41829
-0.05395	-0.43007
-0.06393	-0.44215
-0.07397	-0.45116
-0.08394	-0.46054
-0.09398	-0.46857
-0.10397	-0.47726
-0.11396	-0.48567
-0.12398	-0.49201
-0.13399	-0.49849
-0.14402	-0.50747
-0.15402	-0.51574
-0.16402	-0.52223
-0.17402	-0.53088
-0.18401	-0.54044
-0.19397	-0.54833
-0.20399	-0.55836
-0.21403	-0.56543
-0.22399	-0.57206
-0.23393	-0.57605

## Sheet: CO2, no proton source
E/ V vs. Fc+/0	i/ μA
-0.23898	-0.92467
-0.24406	-0.25016
-0.25389	-0.25086
-0.26389	-0.25596
-0.27387	-0.26167
-0.28398	-0.26699
-0.29393	-0.27355
-0.30387	-0.27624
-0.31395	-0.28026
-0.324	-0.28358
-0.33391	-0.28835
-0.34398	-0.29096
-0.35404	-0.29318
-0.36397	-0.29631
-0.37395	-0.29897
-0.38402	-0.30066
-0.39392	-0.30734
-0.4039	-0.31591
-0.41394	-0.32213
-0.42386	-0.32896
-0.43392	-0.33428
-0.44397	-0.3359
-0.45394	-0.33909
-0.4639	-0.34085
-0.47403	-0.34528
-0.48394	-0.3492
-0.49392	-0.35234
-0.50399	-0.35608
-0.51401	-0.35868
-0.52395	-0.36029
-0.53402	-0.36263
-0.54398	-0.36654
-0.55388	-0.3742
-0.56392	-0.38077
-0.5739	-0.38732
-0.58386	-0.39549
-0.59388	-0.40143
-0.604	-0.40503
-0.61386	-0.41111
-0.62394	-0.41422
-0.63399	-0.41836
-0.64392	-0.42146
-0.6539	-0.42354
-0.66396	-0.42361
-0.67407	-0.42302
-0.68396	-0.42763
-0.69396	-0.42715
-0.70403	-0.4244
-0.71399	-0.43035
-0.72389	-0.43452
-0.73392	-0.44321
-0.74395	-0.45291
-0.75388	-0.46169
-0.76398	-0.46833
-0.77402	-0.47779
-0.78404	-0.49441
-0.79397	-0.5069
-0.80403	-0.529
-0.81399	-0.54079
-0.82408	-0.57138
-0.83416	-0.59426
-0.84416	-0.61667
-0.85411	-0.6464
-0.86414	-0.66962
-0.87417	-0.69323
-0.88416	-0.72485
-0.89412	-0.74164
-0.90426	-0.75398
-0.91421	-0.75786
-0.92428	-0.76131
-0.93427	-0.7655
-0.94431	-0.74771
-0.95428	-0.74146
-0.96428	-0.71529
-0.97436	-0.68621
-0.98432	-0.6635
-0.99432	-0.64558
-1.00446	-0.62929
-1.01436	-0.61037
-1.02433	-0.60043
-1.0344	-0.59774
-1.0444	-0.59016
-1.05448	-0.58896
-1.06341	-0.59757
-1.07099	-0.5874
-1.07844	-0.59718
-1.08616	-0.56953
-1.0939	-0.58823
-1.10118	-0.59867
-1.10831	-0.59124
-1.11533	-0.61428
-1.12227	-0.59626
-1.12898	-0.61247
-1.13576	-0.59174
-1.14259	-0.62307
-1.14947	-0.63318
-1.15633	-0.60711
-1.163	-0.63031
-1.16969	-0.61587
-1.177	-0.63346
-1.18445	-0.66085
-1.19175	-0.63663
-1.19907	-0.63966
-1.20586	-0.64747
-1.21267	-0.65951
-1.21963	-0.65188
-1.22663	-0.6804
-1.23348	-0.71862
-1.24096	-0.71717
-1.24913	-0.75841
-1.25739	-0.78336
-1.26546	-0.82134
-1.27376	-0.85343
-1.28222	-0.90071
-1.2908	-0.93578
-1.29941	-0.96462
-1.30748	-0.99094
-1.316	-1.04767
-1.32491	-1.05542
-1.33374	-1.07246
-1.34226	-1.07864
-1.35049	-1.10949
-1.35863	-1.09992
-1.36707	-1.09652
-1.37533	-1.07178
-1.3836	-1.04568
-1.39158	-1.04864
-1.39961	-1.03236
-1.40797	-1.00437
-1.41681	-1.0054
-1.42523	-0.96666
-1.43375	-0.97563
-1.44209	-0.95107
-1.45076	-0.95299
-1.45924	-0.93166
-1.4675	-0.93041
-1.47557	-0.93757
-1.4836	-0.93107
-1.49191	-0.95592
-1.49994	-0.93586
-1.50803	-0.95018
-1.51602	-0.90947
-1.5241	-0.94352
-1.5321	-0.93957
-1.54033	-0.9296
-1.54869	-0.93556
-1.557	-0.95549
-1.56555	-0.94548
-1.57419	-0.95766
-1.58257	-0.95501
-1.59082	-0.96904
-1.59925	-0.96907
-1.60755	-0.97008
-1.61576	-0.9712
-1.6242	-0.98366
-1.6325	-0.98978
-1.64081	-0.99519
-1.64919	-0.99113
-1.65735	-1.02491
-1.66556	-1.01717
-1.67381	-1.02844
-1.68198	-1.03857
-1.69036	-1.02902
-1.69856	-1.04236
-1.70701	-1.05416
-1.71535	-1.07713
-1.7232	-1.08675
-1.73086	-1.06871
-1.73854	-1.10088
-1.74655	-1.13335
-1.75493	-1.12831
-1.76294	-1.1519
-1.7707	-1.16886
-1.77854	-1.18091
-1.78672	-1.22023
-1.795	-1.26896
-1.80319	-1.30792
-1.81155	-1.33636
-1.81975	-1.41233
-1.82786	-1.44111
-1.83649	-1.4907
-1.84477	-1.53374
-1.85277	-1.5414
-1.86093	-1.54573
-1.86925	-1.58694
-1.87712	-1.56256
-1.88318	-1.58289
-1.8882	-1.58879
-1.89327	-1.58486
-1.89829	-1.58959
-1.90376	-1.59051
-1.90955	-1.61806
-1.91503	-1.60008
-1.92008	-1.60439
-1.92567	-1.6253
-1.9315	-1.61828
-1.93703	-1.62964
-1.94277	-1.64251
-1.94824	-1.63766
-1.95293	-1.64783
-1.95794	-1.66611
-1.96309	-1.67617
-1.96812	-1.71079
-1.97335	-1.70126
-1.97894	-1.67935
-1.98439	-1.71291
-1.99026	-1.71553
-1.99626	-1.71374
-2.0022	-1.73889
-2.00806	-1.76136
-2.01404	-1.73762
-2.01973	-1.75408
-2.02559	-1.78026
-2.03147	-1.7783
-2.03708	-1.7883
-2.04235	-1.82885
-2.04773	-1.83393
-2.05263	-1.80101
-2.05738	-1.83201
-2.06249	-1.84774
-2.06776	-1.85634
-2.07388	-1.88917
-2.07987	-1.90555
-2.08589	-1.91001
-2.0912	-1.92119
-2.09626	-1.92093
-2.1016	-1.95088
-2.10694	-1.95918
-2.11237	-1.98122
-2.11745	-1.99651
-2.12261	-2.00951
-2.12779	-2.02579
-2.13312	-2.04561
-2.13842	-2.0571
-2.14388	-2.07046
-2.14931	-2.09826
-2.15443	-2.12588
-2.15991	-2.14908
-2.16547	-2.14427
-2.17061	-2.18386
-2.17572	-2.19343
-2.18152	-2.20553
-2.18725	-2.23947
-2.19217	-2.28791
-2.19708	-2.26946
-2.20229	-2.33862
-2.20752	-2.34647
-2.21323	-2.36539
-2.21889	-2.38386
-2.22403	-2.41238
-2.22936	-2.45674
-2.23482	-2.42813
-2.23833	-2.60966
-2.23913	-2.21045
-2.23364	-2.14754
-2.22378	-1.88666
-2.21371	-1.69951
-2.20366	-1.55049
-2.19368	-1.42435
-2.18378	-1.3137
-2.17369	-1.22174
-2.16368	-1.14095
-2.15369	-1.06968
-2.14377	-1.00569
-2.13372	-0.9497
-2.12367	-0.89996
-2.11375	-0.85267
-2.10379	-0.81211
-2.09374	-0.77501
-2.08368	-0.73918
-2.07371	-0.70772
-2.06382	-0.67473
-2.05373	-0.64929
-2.0437	-0.62421
-2.0338	-0.59747
-2.0238	-0.57275
-2.01373	-0.54987
-2.00369	-0.5281
-1.9938	-0.50537
-1.9838	-0.48496
-1.97376	-0.46766
-1.96368	-0.44973
-1.95374	-0.43325
-1.94379	-0.41536
-1.93374	-0.40064
-1.92365	-0.38511
-1.91378	-0.37028
-1.90378	-0.35522
-1.89377	-0.34055
-1.88365	-0.32516
-1.8737	-0.30856
-1.86377	-0.28992
-1.85373	-0.2703
-1.84367	-0.24657
-1.83371	-0.22139
-1.82379	-0.19181
-1.81373	-0.16148
-1.80367	-0.13693
-1.79374	-0.11929
-1.78379	-0.10705
-1.77366	-0.10167
-1.76373	-0.09809
-1.75378	-0.09678
-1.74368	-0.09711
-1.73374	-0.09591
-1.72378	-0.09351
-1.71371	-0.09347
-1.70368	-0.0912
-1.69382	-0.08863
-1.68379	-0.08512
-1.67373	-0.0838
-1.66363	-0.0814
-1.65377	-0.07842
-1.6438	-0.07428
-1.63373	-0.072
-1.62373	-0.06898
-1.61376	-0.06535
-1.60384	-0.05911
-1.59369	-0.0565
-1.58375	-0.05303
-1.57381	-0.04718
-1.56372	-0.0468
-1.55375	-0.04478
-1.54385	-0.04015
-1.53372	-0.03977
-1.52375	-0.03749
-1.51384	-0.03348
-1.50369	-0.03287
-1.49378	-0.03054
-1.48383	-0.02574
-1.47377	-0.02279
-1.46369	-0.01929
-1.45382	-0.01535
-1.44377	-0.01239
-1.43367	-0.00789
-1.4238	-0.00234
-1.41381	0.00591
-1.40371	0.0118
-1.39375	0.02026
-1.38379	0.03155
-1.37382	0.0454
-1.3637	0.05946
-1.35374	0.07608
-1.34381	0.09502
-1.33374	0.11192
-1.32371	0.13048
-1.31381	0.14913
-1.30374	0.16732
-1.29365	0.18484
-1.28372	0.20124
-1.27376	0.21856
-1.26379	0.23481
-1.25366	0.24846
-1.24371	0.26173
-1.23375	0.27168
-1.22363	0.27942
-1.21364	0.28384
-1.20375	0.28768
-1.19362	0.28839
-1.18364	0.28797
-1.17376	0.28938
-1.16367	0.28742
-1.15361	0.2863
-1.14365	0.2867
-1.13372	0.28863
-1.12365	0.28706
-1.11361	0.28773
-1.10371	0.28862
-1.09376	0.2892
-1.08365	0.29012
-1.07368	0.28989
-1.06378	0.2919
-1.05372	0.29323
-1.04368	0.29419
-1.03376	0.29578
-1.02376	0.29958
-1.01371	0.30117
-1.0037	0.30404
-0.9938	0.31009
-0.98376	0.31391
-0.9737	0.32073
-0.96381	0.32915
-0.95381	0.34063
-0.94375	0.35398
-0.93378	0.36954
-0.92384	0.38601
-0.9137	0.40549
-0.90379	0.42457
-0.89377	0.44172
-0.88363	0.45884
-0.87373	0.47063
-0.86373	0.48012
-0.85361	0.48505
-0.84365	0.48649
-0.83376	0.47473
-0.8237	0.46667
-0.81367	0.44707
-0.80376	0.42901
-0.79376	0.40981
-0.78367	0.39193
-0.7738	0.37472
-0.76377	0.36378
-0.7537	0.35584
-0.74379	0.35067
-0.73383	0.3478
-0.72374	0.34749
-0.71378	0.34671
-0.70381	0.35007
-0.69368	0.34886
-0.68374	0.35078
-0.67373	0.35161
-0.66372	0.35131
-0.65363	0.35235
-0.64375	0.35688
-0.63373	0.36159
-0.62366	0.36691
-0.61372	0.37385
-0.60376	0.38166
-0.59366	0.38944
-0.58367	0.39781
-0.57377	0.40935
-0.56373	0.42074
-0.55369	0.43035
-0.54378	0.44536
-0.53379	0.45857
-0.5237	0.47106
-0.51371	0.48447
-0.50377	0.49778
-0.49379	0.51161
-0.48362	0.5235
-0.4737	0.5373
-0.46374	0.54905
-0.45363	0.56217
-0.44368	0.57916
-0.43377	0.59596
-0.42367	0.60796
-0.41365	0.62441
-0.4038	0.64043
-0.39367	0.65784
-0.3837	0.67451
-0.37383	0.69552
-0.36382	0.71577
-0.35373	0.73397
-0.34375	0.75439
-0.3338	0.77808
-0.32381	0.79521
-0.31367	0.80977
-0.30365	0.82248
-0.29374	0.83046
-0.28368	0.83341
-0.27363	0.83381
-0.26371	0.83041
-0.25375	0.82475
-0.24374	0.81492
-0.23364	0.80354
-0.22376	0.78924
-0.21379	0.7775
-0.20371	0.76398
-0.19377	0.75328
-0.18382	0.74489
-0.17374	0.734
-0.16367	0.72618
-0.15375	0.71666
-0.14378	0.70673
-0.13369	0.69333
-0.12359	0.68249
-0.11375	0.67772
-0.10374	0.67003
-0.09368	0.66669
-0.0837	0.66287
-0.07379	0.66195
-0.06378	0.65797
-0.0537	0.66
-0.0437	0.66084
-0.03385	0.66278
-0.02375	0.66694
-0.01371	0.67207
-0.00371	0.67061
0.00624	0.67038
0.01631	0.66642
0.02636	0.6645
0.03627	0.67004
0.04621	0.67013
0.0563	0.67154
0.06629	0.67359
0.07617	0.67891
0.08619	0.68675
0.09626	0.69138
0.10628	0.69767
0.11618	0.70656
0.12621	0.71024
0.13637	0.71157
0.14635	0.71288
0.15623	0.71521
0.16625	0.72337
0.17636	0.72778
0.18626	0.73429
0.19625	0.7418
0.20628	0.75103
0.21628	0.76078
0.22619	0.77373
0.23617	0.78533
0.24633	0.79404
0.25637	0.80024
0.26634	0.80492
0.2763	0.81544
0.28638	0.82507
0.29649	0.84051
0.3065	0.85547
0.31646	0.86703
0.32654	0.89278
0.33659	0.91502
0.34673	0.93836
0.35679	0.96361
0.36676	0.98859
0.37677	1.01574
0.38676	1.04831
0.39683	1.08268
0.40701	1.12084
0.41699	1.14385
0.42702	1.17386
0.4371	1.19178
0.44715	1.2154
0.4573	1.23104
0.46727	1.25069
0.47737	1.25373
0.48741	1.26
0.49749	1.26705
0.50751	1.28259
0.5176	1.27944
0.52756	1.30809
0.53767	1.3314
0.54771	1.36996
0.55784	1.41256
0.56785	1.46548
0.57793	1.51099
0.58792	1.57813
0.59809	1.63147
0.60803	1.69335
0.61812	1.74789
0.62814	1.78798
0.63824	1.83622
0.64826	1.89062
0.65839	1.93433
0.66839	1.96395
0.67848	2.02021
0.68859	2.07154
0.6987	2.12802
0.70869	2.2021
0.71877	2.28057
0.72885	2.3654
0.73895	2.47444
0.74902	2.592
0.75753	2.73522
0.76066	2.21143
0.76135	2.29826
0.75605	1.97168
0.74609	1.55283
0.73609	1.28161
0.72598	1.08936
0.71595	0.94191
0.70593	0.82344
0.69603	0.72792
0.68606	0.65034
0.67603	0.57878
0.66599	0.51505
0.6559	0.46471
0.64585	0.41058
0.63594	0.3625
0.626	0.31032
0.61602	0.26464
0.60595	0.216
0.59592	0.16913
0.58598	0.12499
0.57608	0.08561
0.56608	0.04999
0.55598	0.01838
0.54597	-0.0074
0.53605	-0.02749
0.52607	-0.04675
0.51599	-0.06369
0.50594	-0.07767
0.49597	-0.09206
0.48602	-0.10452
0.47607	-0.11706
0.466	-0.12965
0.45597	-0.1373
0.44594	-0.14395
0.43602	-0.14738
0.42599	-0.15328
0.41589	-0.15554
0.40592	-0.15732
0.39595	-0.16151
0.38603	-0.16535
0.37598	-0.17179
0.36595	-0.1791
0.35603	-0.18801
0.34605	-0.19793
0.33612	-0.20277
0.326	-0.20682
0.31597	-0.21092
0.30601	-0.2164
0.29608	-0.22077
0.28603	-0.22449
0.2759	-0.22678
0.26596	-0.23121
0.25603	-0.23175
0.24606	-0.23407
0.23597	-0.23622
0.22589	-0.23335
0.2159	-0.23365
0.20602	-0.23333
0.19607	-0.23088
0.18606	-0.23353
0.17597	-0.23661
0.166	-0.2386
0.1561	-0.24081
0.14607	-0.24161
0.13605	-0.24261
0.12591	-0.24006
0.116	-0.23876
0.10606	-0.24114
0.09599	-0.24101
0.08597	-0.2373
0.0759	-0.23524
0.06593	-0.23168
0.05593	-0.22946
0.04603	-0.22639
0.03599	-0.22621
0.02594	-0.2242
0.01593	-0.22848
0.00603	-0.23259
-0.00392	-0.23614
-0.01394	-0.23764
-0.02402	-0.23938
-0.03404	-0.24062
-0.04397	-0.24257
-0.05395	-0.24353
-0.06398	-0.24494
-0.07406	-0.2463
-0.0841	-0.24673
-0.09402	-0.24716
-0.10398	-0.24785
-0.11401	-0.2449
-0.12409	-0.2436
-0.1341	-0.24672
-0.14399	-0.25185
-0.15392	-0.25733
-0.16397	-0.25937
-0.17406	-0.26429
-0.18404	-0.26579
-0.19396	-0.27148
-0.20391	-0.27448
-0.21398	-0.27553
-0.22406	-0.27744
-0.23403	-0.27673

## Sheet: N2, 0.1 M TFE
E/ V vs. Fc+/0	i/ μA
-0.23942	-0.90605
-0.24397	-0.555
-0.25388	-0.56883
-0.264	-0.58076
-0.2739	-0.59582
-0.28403	-0.60801
-0.29398	-0.61694
-0.30396	-0.62637
-0.31404	-0.63077
-0.32393	-0.64071
-0.33398	-0.64889
-0.34386	-0.65741
-0.35398	-0.66185
-0.36394	-0.66257
-0.37392	-0.66153
-0.38407	-0.65706
-0.39392	-0.64768
-0.40397	-0.64055
-0.41405	-0.63024
-0.4239	-0.62314
-0.43394	-0.61837
-0.44396	-0.61713
-0.45382	-0.61308
-0.46398	-0.60893
-0.47392	-0.60454
-0.48391	-0.59965
-0.494	-0.59194
-0.50392	-0.58656
-0.51404	-0.57759
-0.52393	-0.57152
-0.53394	-0.56732
-0.54396	-0.56526
-0.55386	-0.56486
-0.56398	-0.56402
-0.5739	-0.56152
-0.58394	-0.55989
-0.59402	-0.5552
-0.6039	-0.55146
-0.61404	-0.54437
-0.62399	-0.53865
-0.63394	-0.53578
-0.644	-0.53355
-0.65384	-0.54103
-0.66396	-0.54642
-0.67393	-0.55682
-0.68387	-0.56718
-0.69403	-0.57804
-0.70393	-0.59142
-0.71402	-0.60913
-0.72393	-0.63111
-0.73399	-0.65939
-0.74397	-0.70939
-0.75402	-0.73854
-0.76401	-0.79592
-0.77402	-0.84834
-0.78411	-0.89077
-0.79406	-0.93399
-0.8041	-0.98212
-0.81401	-1.00358
-0.82407	-1.01692
-0.83408	-1.01756
-0.84412	-1.01453
-0.85423	-0.97842
-0.86417	-0.9483
-0.87414	-0.90257
-0.88418	-0.87153
-0.89413	-0.83248
-0.90418	-0.79334
-0.91421	-0.77541
-0.9242	-0.74941
-0.93423	-0.72894
-0.94417	-0.71727
-0.95427	-0.70522
-0.96424	-0.69374
-0.97422	-0.68856
-0.98436	-0.67649
-0.99436	-0.67131
-1.00428	-0.6654
-1.01432	-0.66857
-1.02434	-0.67488
-1.03443	-0.67318
-1.04435	-0.6829
-1.05435	-0.68739
-1.06278	-0.70234
-1.06926	-0.68934
-1.07571	-0.68523
-1.0823	-0.7032
-1.08885	-0.75911
-1.09591	-0.72618
-1.10302	-0.75645
-1.1099	-0.77946
-1.11665	-0.83665
-1.12303	-0.85847
-1.12933	-0.86843
-1.13615	-0.94313
-1.14286	-0.95614
-1.14921	-1.0583
-1.15534	-1.10417
-1.16191	-1.25529
-1.16883	-1.38026
-1.17583	-1.56603
-1.18242	-1.77352
-1.18882	-2.01411
-1.19596	-2.28443
-1.20295	-2.53036
-1.20933	-2.6677
-1.21545	-2.8596
-1.22172	-2.96234
-1.22836	-3.04383
-1.23513	-3.09458
-1.24275	-3.13087
-1.25088	-3.09624
-1.25895	-3.11316
-1.26734	-3.08094
-1.27579	-3.054
-1.28437	-3.04302
-1.29257	-3.00938
-1.30077	-3.01318
-1.30882	-2.99629
-1.31711	-2.95821
-1.32556	-2.96354
-1.33366	-2.916
-1.34168	-2.9432
-1.34966	-2.90482
-1.35782	-2.90953
-1.36649	-2.88885
-1.37529	-2.90423
-1.38382	-2.83958
-1.39187	-2.82538
-1.39997	-2.85749
-1.40806	-2.80942
-1.41654	-2.76949
-1.42468	-2.75804
-1.43227	-2.73766
-1.44	-2.73524
-1.44801	-2.72211
-1.45624	-2.70638
-1.46429	-2.68472
-1.47237	-2.68874
-1.48022	-2.68459
-1.48826	-2.67047
-1.49655	-2.67342
-1.50477	-2.69004
-1.51298	-2.64579
-1.52111	-2.65788
-1.52922	-2.65627
-1.53747	-2.66965
-1.54573	-2.69752
-1.55403	-2.69493
-1.56197	-2.68642
-1.56966	-2.70753
-1.57734	-2.73943
-1.58554	-2.73499
-1.59348	-2.71581
-1.6012	-2.75982
-1.60837	-2.77191
-1.61575	-2.79847
-1.62387	-2.82364
-1.63206	-2.79683
-1.64	-2.8266
-1.64778	-2.83579
-1.65516	-2.89779
-1.6627	-2.86504
-1.67037	-2.89534
-1.67817	-2.91644
-1.68612	-2.91699
-1.69415	-2.96769
-1.70204	-2.98018
-1.71011	-3.00072
-1.71783	-3.03253
-1.72546	-3.05188
-1.73309	-3.11348
-1.74072	-3.20993
-1.74832	-3.23477
-1.75561	-3.28651
-1.76291	-3.37237
-1.7706	-3.46467
-1.77827	-3.58642
-1.78595	-3.73012
-1.79374	-3.83804
-1.80115	-4.07279
-1.80884	-4.22282
-1.81714	-4.38891
-1.8252	-4.53744
-1.83312	-4.68286
-1.84105	-4.7484
-1.84887	-4.83906
-1.85667	-4.89365
-1.8642	-4.9168
-1.87151	-4.9369
-1.87777	-4.93889
-1.88297	-4.9931
-1.88827	-5.01796
-1.89312	-5.04932
-1.89766	-4.99806
-1.9021	-5.0566
-1.90643	-5.10617
-1.91085	-5.09383
-1.91492	-5.11993
-1.91966	-5.10872
-1.92419	-5.16243
-1.92863	-5.105
-1.93322	-5.23291
-1.93763	-5.19552
-1.94199	-5.203
-1.94618	-5.24469
-1.9502	-5.26143
-1.95424	-5.29821
-1.95828	-5.29795
-1.96236	-5.27033
-1.9663	-5.33044
-1.97055	-5.42888
-1.97488	-5.41316
-1.97937	-5.39178
-1.98374	-5.42345
-1.98809	-5.50848
-1.99251	-5.46999
-1.99691	-5.49328
-2.00189	-5.49242
-2.00655	-5.5817
-2.01077	-5.49641
-2.01521	-5.56919
-2.01968	-5.60683
-2.02383	-5.62754
-2.02816	-5.65336
-2.0328	-5.65758
-2.03755	-5.70477
-2.04229	-5.70914
-2.04654	-5.75271
-2.05105	-5.75415
-2.05504	-5.7863
-2.05914	-5.80306
-2.06354	-5.77704
-2.06767	-5.80525
-2.07209	-5.8595
-2.07634	-5.87932
-2.08074	-5.87901
-2.08531	-5.88516
-2.08975	-5.942
-2.09426	-5.92625
-2.09864	-5.96898
-2.10325	-6.02156
-2.10784	-6.01067
-2.11213	-6.07331
-2.11664	-6.07015
-2.12127	-6.09781
-2.12588	-6.11289
-2.13045	-6.14479
-2.13484	-6.18295
-2.13996	-6.18845
-2.14472	-6.20377
-2.14887	-6.25311
-2.15311	-6.31433
-2.15796	-6.31228
-2.16251	-6.33217
-2.16659	-6.36878
-2.17079	-6.44298
-2.17556	-6.47199
-2.18051	-6.50542
-2.18522	-6.53418
-2.18985	-6.58019
-2.19424	-6.59979
-2.19797	-6.58813
-2.20251	-6.6781
-2.2071	-6.66633
-2.21174	-6.70991
-2.21626	-6.7004
-2.22041	-6.72905
-2.22451	-6.76889
-2.22878	-6.79973
-2.23341	-6.78916
-2.23707	-6.77874
-2.23822	-7.11728
-2.23876	-6.47121
-2.2337	-6.30849
-2.22381	-5.84345
-2.21372	-5.52474
-2.20385	-5.27441
-2.19374	-5.06866
-2.18383	-4.89257
-2.1737	-4.74134
-2.16381	-4.6061
-2.1537	-4.48552
-2.14379	-4.37092
-2.13368	-4.26491
-2.12375	-4.16369
-2.11367	-4.0662
-2.10374	-3.9711
-2.09363	-3.87832
-2.08375	-3.7883
-2.07364	-3.70037
-2.06375	-3.61149
-2.05371	-3.52923
-2.04381	-3.45184
-2.03375	-3.3768
-2.02381	-3.30464
-2.01372	-3.2325
-2.00376	-3.16256
-1.99365	-3.09192
-1.98375	-3.02195
-1.97366	-2.95667
-1.96372	-2.89055
-1.95366	-2.83
-1.94368	-2.77107
-1.93364	-2.71609
-1.92379	-2.66005
-1.91368	-2.60836
-1.90384	-2.56079
-1.89371	-2.51611
-1.8838	-2.46979
-1.87369	-2.4175
-1.86374	-2.36156
-1.85367	-2.29486
-1.84374	-2.2207
-1.83363	-2.13675
-1.8237	-2.04339
-1.81365	-1.95266
-1.80374	-1.87334
-1.79373	-1.81724
-1.78379	-1.78444
-1.77372	-1.76894
-1.76373	-1.75991
-1.75372	-1.75655
-1.74368	-1.75589
-1.73368	-1.75384
-1.72367	-1.75313
-1.7137	-1.74969
-1.70371	-1.74615
-1.69365	-1.74436
-1.6838	-1.74489
-1.67367	-1.74532
-1.6638	-1.74479
-1.65363	-1.74374
-1.64377	-1.74108
-1.63365	-1.73453
-1.62375	-1.72749
-1.61363	-1.71851
-1.60372	-1.70872
-1.59365	-1.69759
-1.58378	-1.6906
-1.57375	-1.68958
-1.56379	-1.69077
-1.55374	-1.69334
-1.54372	-1.69786
-1.53369	-1.69413
-1.52372	-1.69132
-1.51369	-1.68609
-1.50373	-1.67674
-1.4937	-1.66624
-1.4838	-1.65887
-1.47376	-1.65201
-1.4638	-1.64369
-1.45369	-1.63373
-1.44377	-1.61647
-1.43363	-1.59207
-1.42373	-1.56165
-1.41362	-1.52314
-1.4038	-1.47585
-1.39371	-1.42677
-1.38384	-1.37573
-1.37367	-1.32439
-1.36378	-1.26807
-1.35365	-1.20993
-1.34373	-1.1542
-1.33362	-1.10239
-1.32371	-1.04973
-1.31371	-1.00793
-1.3038	-0.97173
-1.29374	-0.93642
-1.28377	-0.89496
-1.27365	-0.84229
-1.26369	-0.77671
-1.25367	-0.69737
-1.24372	-0.60169
-1.2337	-0.49604
-1.22378	-0.38009
-1.2137	-0.26269
-1.20378	-0.14287
-1.19366	-0.02948
-1.18377	0.07789
-1.1736	0.16023
-1.16374	0.22776
-1.15363	0.27768
-1.1438	0.30284
-1.1337	0.31415
-1.12377	0.31248
-1.11369	0.30779
-1.10372	0.30247
-1.09368	0.29725
-1.08363	0.29124
-1.07374	0.29001
-1.06371	0.28436
-1.05379	0.27194
-1.04376	0.26501
-1.03375	0.25672
-1.0237	0.25174
-1.01369	0.25149
-1.0037	0.24987
-0.99369	0.25117
-0.98364	0.25492
-0.97372	0.25785
-0.96371	0.25619
-0.95374	0.25617
-0.94372	0.25881
-0.93371	0.25947
-0.92367	0.26571
-0.9137	0.27825
-0.90364	0.29344
-0.89368	0.31038
-0.88368	0.33639
-0.87378	0.36516
-0.86369	0.39333
-0.85379	0.42462
-0.84367	0.4607
-0.83375	0.49666
-0.82366	0.52733
-0.81372	0.55544
-0.80362	0.57425
-0.79368	0.58396
-0.78368	0.57887
-0.77372	0.56583
-0.76373	0.53905
-0.75374	0.51177
-0.74374	0.48135
-0.7337	0.45447
-0.7237	0.43598
-0.71363	0.42124
-0.70373	0.41358
-0.69362	0.41108
-0.68375	0.41285
-0.6737	0.41299
-0.66383	0.41543
-0.65368	0.41423
-0.6438	0.41695
-0.63368	0.41952
-0.62376	0.42618
-0.61365	0.434
-0.60372	0.44158
-0.59361	0.45165
-0.58372	0.46305
-0.57365	0.47871
-0.56379	0.49039
-0.55369	0.49938
-0.54378	0.51002
-0.53368	0.51778
-0.52375	0.52776
-0.51369	0.53901
-0.50369	0.55068
-0.49374	0.56773
-0.48364	0.58201
-0.47376	0.59939
-0.46362	0.6189
-0.45379	0.63918
-0.4437	0.65614
-0.43373	0.67234
-0.42378	0.68735
-0.41371	0.70017
-0.40376	0.71928
-0.39368	0.7359
-0.38375	0.75511
-0.37365	0.77314
-0.36369	0.79667
-0.35364	0.81969
-0.34368	0.84381
-0.33369	0.86776
-0.32375	0.88988
-0.31377	0.9112
-0.30373	0.92681
-0.29379	0.94399
-0.28369	0.95672
-0.27378	0.96399
-0.2637	0.96807
-0.25377	0.96826
-0.24365	0.96044
-0.23373	0.95435
-0.22367	0.94171
-0.21366	0.92934
-0.20369	0.91354
-0.19365	0.8983
-0.18375	0.88211
-0.17365	0.8686
-0.16378	0.8553
-0.15368	0.84115
-0.14383	0.82998
-0.1337	0.81279
-0.12382	0.80196
-0.11367	0.79055
-0.10378	0.7844
-0.09368	0.77686
-0.08374	0.77092
-0.07373	0.76703
-0.0637	0.76303
-0.05371	0.76271
-0.04367	0.76136
-0.03371	0.76409
-0.02365	0.76388
-0.01373	0.76797
-0.00366	0.76844
0.00629	0.77388
0.01632	0.77524
0.0263	0.77839
0.03625	0.7805
0.0463	0.7842
0.05623	0.78621
0.06628	0.78782
0.07621	0.78935
0.08627	0.79005
0.0962	0.79295
0.10626	0.79547
0.11629	0.79911
0.12624	0.80453
0.13631	0.80548
0.14623	0.8148
0.15631	0.819
0.16623	0.82521
0.17635	0.83047
0.18625	0.83962
0.19638	0.84494
0.20626	0.85375
0.21637	0.8612
0.22626	0.87313
0.23638	0.88377
0.24628	0.89538
0.25636	0.90562
0.26631	0.9193
0.27639	0.9326
0.28634	0.95801
0.29641	0.97113
0.3065	0.99551
0.3165	1.03079
0.32663	1.04984
0.33661	1.07933
0.34666	1.11818
0.35671	1.16147
0.36663	1.20643
0.3767	1.24592
0.38671	1.27285
0.39695	1.31292
0.40696	1.34657
0.4169	1.37303
0.42718	1.41059
0.43715	1.42207
0.44719	1.46748
0.45726	1.47762
0.46742	1.50225
0.47741	1.50631
0.4875	1.52131
0.49755	1.53644
0.50763	1.56493
0.51773	1.56911
0.52777	1.59629
0.53779	1.61901
0.5478	1.6652
0.55793	1.71554
0.56788	1.78102
0.57803	1.85298
0.58812	1.93849
0.59815	2.02127
0.6082	2.10224
0.61832	2.16786
0.62835	2.24674
0.63849	2.29596
0.64859	2.35208
0.65864	2.40642
0.66882	2.43942
0.67883	2.48987
0.68886	2.53129
0.69898	2.59288
0.70901	2.6456
0.71908	2.72929
0.72922	2.80923
0.73932	2.91409
0.74944	3.03513
0.7578	3.13863
0.76177	4.0797
0.76169	4.01935
0.756	2.3701
0.74608	1.94744
0.73596	1.67034
0.72607	1.46934
0.71604	1.30978
0.70604	1.18334
0.69603	1.0762
0.68604	0.98842
0.67604	0.90676
0.66606	0.82985
0.65604	0.75744
0.64611	0.68989
0.63601	0.62357
0.62606	0.5551
0.61598	0.48628
0.60605	0.41678
0.59597	0.35519
0.58609	0.2938
0.57598	0.23917
0.56602	0.19386
0.55594	0.15271
0.546	0.11704
0.53595	0.08974
0.52605	0.06135
0.51594	0.03728
0.50605	0.01506
0.49599	-0.0026
0.48608	-0.02344
0.47599	-0.0419
0.46607	-0.05954
0.45606	-0.07306
0.44608	-0.08781
0.43606	-0.09807
0.42604	-0.10712
0.4161	-0.11764
0.40603	-0.12371
0.39611	-0.13098
0.38601	-0.13783
0.37605	-0.14539
0.36602	-0.15368
0.356	-0.1609
0.34604	-0.16802
0.33594	-0.17771
0.32599	-0.18926
0.31592	-0.19352
0.30603	-0.19914
0.29597	-0.20902
0.28605	-0.21543
0.27604	-0.22209
0.266	-0.22953
0.25606	-0.23263
0.246	-0.23579
0.23609	-0.24134
0.22602	-0.2438
0.21613	-0.24688
0.20608	-0.24844
0.19612	-0.25298
0.18608	-0.2542
0.17607	-0.25425
0.16608	-0.25349
0.15601	-0.25391
0.1461	-0.2526
0.13595	-0.2526
0.12605	-0.25574
0.11595	-0.2557
0.1061	-0.25693
0.09597	-0.26008
0.08602	-0.26419
0.07599	-0.26614
0.06598	-0.26833
0.05602	-0.2688
0.04599	-0.271
0.0361	-0.27554
0.026	-0.27781
0.01609	-0.28316
0.00601	-0.28288
-0.00392	-0.28783
-0.01397	-0.29438
-0.02388	-0.29945
-0.03396	-0.30206
-0.04387	-0.3096
-0.05397	-0.31422
-0.0639	-0.31989
-0.07398	-0.32825
-0.0839	-0.33853
-0.09394	-0.3491
-0.10397	-0.35934
-0.11397	-0.37329
-0.12402	-0.38981
-0.13394	-0.40636
-0.14402	-0.42357
-0.15397	-0.44377
-0.16403	-0.46214
-0.17393	-0.47868
-0.18397	-0.49546
-0.19397	-0.51277
-0.20392	-0.52492
-0.214	-0.53924
-0.22389	-0.55159
-0.23392	-0.56159

## Sheet: CO2, 0.1 M TFE
E/ V vs. Fc+/0	i/ μA
-0.23929	-0.47041
-0.24412	-0.56713
-0.25403	-0.57139
-0.26414	-0.57385
-0.27404	-0.57705
-0.28406	-0.58032
-0.29407	-0.5847
-0.30397	-0.58858
-0.31412	-0.5933
-0.32395	-0.59981
-0.33394	-0.60215
-0.34408	-0.60401
-0.35393	-0.60588
-0.36404	-0.60687
-0.37398	-0.60389
-0.38398	-0.60182
-0.39405	-0.59924
-0.40389	-0.59719
-0.41403	-0.59101
-0.42393	-0.58651
-0.43398	-0.58232
-0.44399	-0.57663
-0.45391	-0.57247
-0.46405	-0.5671
-0.47391	-0.56379
-0.48397	-0.55681
-0.49402	-0.55436
-0.5039	-0.55097
-0.51403	-0.54698
-0.52392	-0.54421
-0.53398	-0.54131
-0.544	-0.53732
-0.55394	-0.53526
-0.56399	-0.53095
-0.57392	-0.52973
-0.58397	-0.52584
-0.59401	-0.52256
-0.60387	-0.52155
-0.61401	-0.51944
-0.62398	-0.51936
-0.63387	-0.51874
-0.64401	-0.51805
-0.65393	-0.51952
-0.6639	-0.5226
-0.67404	-0.52718
-0.68395	-0.53673
-0.69393	-0.5477
-0.70405	-0.56438
-0.71392	-0.5863
-0.72396	-0.6142
-0.73403	-0.64658
-0.74399	-0.68973
-0.75399	-0.74349
-0.76412	-0.79615
-0.77413	-0.8305
-0.78407	-0.87979
-0.79407	-0.91522
-0.80404	-0.94675
-0.81411	-0.97219
-0.82424	-0.96934
-0.834	-0.96399
-0.84418	-0.94318
-0.85421	-0.91892
-0.86413	-0.88007
-0.87419	-0.84283
-0.88434	-0.8052
-0.89435	-0.76963
-0.90427	-0.74214
-0.91437	-0.70928
-0.92432	-0.69911
-0.93441	-0.67919
-0.94443	-0.67304
-0.95451	-0.6463
-0.96449	-0.64636
-0.97443	-0.63508
-0.98448	-0.6453
-0.99451	-0.63128
-1.00458	-0.62973
-1.0144	-0.64223
-1.02447	-0.64078
-1.03451	-0.63571
-1.04453	-0.65783
-1.0546	-0.65697
-1.06328	-0.65084
-1.06995	-0.67088
-1.07627	-0.66575
-1.08262	-0.70529
-1.08936	-0.68381
-1.09595	-0.69745
-1.10225	-0.78733
-1.10862	-0.7848
-1.11515	-0.801
-1.12147	-0.80468
-1.12759	-0.87741
-1.13403	-0.93605
-1.14059	-1.0016
-1.14732	-1.11547
-1.15407	-1.19961
-1.16022	-1.33381
-1.16641	-1.51436
-1.17342	-1.73545
-1.18063	-2.01968
-1.18725	-2.28986
-1.19401	-2.58775
-1.20104	-2.85902
-1.20787	-3.09034
-1.21453	-3.24327
-1.22119	-3.35924
-1.22807	-3.45562
-1.23543	-3.5079
-1.24301	-3.51146
-1.25094	-3.45652
-1.25903	-3.43655
-1.26692	-3.40193
-1.27512	-3.38541
-1.28349	-3.32787
-1.2915	-3.27633
-1.29908	-3.23313
-1.30663	-3.20732
-1.31487	-3.18504
-1.32322	-3.16099
-1.33116	-3.15811
-1.33914	-3.0889
-1.34638	-3.02781
-1.35396	-3.07466
-1.36187	-3.04375
-1.36989	-3.04202
-1.3779	-2.99442
-1.3857	-2.9895
-1.39327	-2.93318
-1.401	-2.87665
-1.4091	-2.86546
-1.41731	-2.87793
-1.42532	-2.80822
-1.43281	-2.81328
-1.44033	-2.79923
-1.44812	-2.80245
-1.45643	-2.74858
-1.46444	-2.72212
-1.47198	-2.70355
-1.47956	-2.70958
-1.48708	-2.6756
-1.4947	-2.68796
-1.50325	-2.67994
-1.51144	-2.6976
-1.51932	-2.64889
-1.5267	-2.66646
-1.53465	-2.65687
-1.54304	-2.64371
-1.55112	-2.65681
-1.55918	-2.65473
-1.56751	-2.64815
-1.57542	-2.6732
-1.58332	-2.66321
-1.59149	-2.66158
-1.59947	-2.6446
-1.60705	-2.65123
-1.61455	-2.66567
-1.62219	-2.69302
-1.63038	-2.67733
-1.6386	-2.68895
-1.64678	-2.66791
-1.65442	-2.69927
-1.66196	-2.70656
-1.67011	-2.71049
-1.67791	-2.70623
-1.68558	-2.73136
-1.69328	-2.73456
-1.70055	-2.73157
-1.70804	-2.72968
-1.71566	-2.76534
-1.72365	-2.77236
-1.73189	-2.75841
-1.73927	-2.79313
-1.7467	-2.81787
-1.75429	-2.80205
-1.76223	-2.84919
-1.77037	-2.85695
-1.77782	-2.89555
-1.78502	-2.94532
-1.7928	-2.97334
-1.80097	-3.02051
-1.80877	-3.11649
-1.81625	-3.16114
-1.82368	-3.22082
-1.83111	-3.2772
-1.83879	-3.33146
-1.84657	-3.38482
-1.85409	-3.38355
-1.86136	-3.44758
-1.86885	-3.464
-1.87604	-3.52273
-1.88183	-3.43675
-1.88603	-3.57912
-1.89017	-3.53579
-1.89492	-3.52593
-1.89938	-3.55772
-1.90325	-3.51938
-1.90709	-3.53046
-1.91122	-3.48347
-1.9153	-3.54649
-1.91957	-3.52342
-1.92375	-3.5572
-1.92853	-3.54489
-1.93291	-3.5167
-1.93704	-3.50282
-1.9412	-3.53779
-1.94504	-3.49489
-1.94881	-3.50675
-1.95284	-3.53915
-1.95708	-3.4964
-1.9611	-3.4762
-1.96524	-3.52853
-1.96929	-3.46421
-1.9735	-3.58819
-1.97771	-3.49015
-1.98209	-3.47291
-1.98583	-3.54614
-1.98979	-3.44246
-1.99369	-3.49798
-1.99731	-3.45546
-2.0011	-3.47861
-2.00476	-3.41905
-2.00894	-3.37947
-2.01282	-3.31212
-2.01674	-3.4067
-2.02067	-3.35158
-2.0249	-3.37178
-2.02898	-3.3562
-2.03274	-3.37774
-2.03675	-3.36291
-2.04042	-3.33121
-2.04413	-3.36966
-2.04829	-3.31276
-2.05245	-3.37311
-2.0564	-3.31284
-2.06014	-3.34299
-2.06403	-3.2971
-2.06827	-3.32737
-2.07251	-3.35637
-2.0761	-3.33482
-2.08004	-3.35021
-2.08379	-3.32144
-2.08791	-3.37956
-2.09228	-3.34132
-2.09616	-3.37961
-2.10035	-3.3927
-2.10468	-3.41546
-2.10886	-3.41868
-2.11297	-3.41705
-2.11718	-3.3631
-2.12132	-3.43852
-2.12526	-3.40758
-2.12875	-3.37062
-2.13278	-3.4244
-2.13694	-3.45159
-2.1414	-3.43865
-2.14551	-3.39721
-2.14937	-3.45891
-2.15346	-3.45023
-2.1578	-3.48104
-2.16189	-3.51179
-2.1658	-3.55959
-2.16985	-3.5068
-2.17408	-3.53468
-2.17826	-3.52697
-2.18238	-3.53103
-2.18635	-3.46877
-2.19054	-3.57389
-2.1947	-3.52474
-2.19862	-3.59011
-2.20248	-3.62532
-2.20627	-3.59552
-2.21032	-3.62742
-2.21433	-3.59416
-2.21797	-3.61697
-2.22105	-3.65464
-2.22457	-3.60254
-2.22887	-3.64169
-2.2329	-3.66662
-2.23658	-3.68106
-2.23902	-3.47499
-2.23933	-3.3748
-2.23847	-3.61661
-2.23387	-3.33209
-2.2237	-3.09739
-2.21377	-2.95157
-2.2038	-2.8475
-2.19368	-2.76818
-2.1838	-2.7084
-2.17373	-2.65946
-2.16374	-2.61793
-2.15375	-2.58081
-2.14368	-2.54716
-2.13375	-2.51258
-2.12368	-2.48784
-2.11368	-2.46647
-2.10377	-2.44853
-2.09367	-2.43423
-2.08367	-2.41857
-2.07371	-2.40172
-2.06361	-2.38887
-2.05367	-2.37931
-2.04372	-2.3699
-2.03362	-2.36219
-2.02372	-2.35548
-2.01373	-2.34423
-2.00362	-2.337
-1.9937	-2.32979
-1.98376	-2.32512
-1.97364	-2.32275
-1.96376	-2.31734
-1.95373	-2.30835
-1.94365	-2.30039
-1.93377	-2.2939
-1.92375	-2.28607
-1.91362	-2.27431
-1.9038	-2.25932
-1.89377	-2.23937
-1.88367	-2.21215
-1.87384	-2.17484
-1.86374	-2.13295
-1.85367	-2.08384
-1.84384	-2.02557
-1.83372	-1.97026
-1.82379	-1.92032
-1.81381	-1.87899
-1.8037	-1.85879
-1.79379	-1.84798
-1.78373	-1.8446
-1.77367	-1.84818
-1.76375	-1.85461
-1.75362	-1.86241
-1.7437	-1.87174
-1.73366	-1.88007
-1.72364	-1.88976
-1.71377	-1.89375
-1.70365	-1.89699
-1.69366	-1.89934
-1.68376	-1.90192
-1.67361	-1.90553
-1.6637	-1.91124
-1.65375	-1.91473
-1.64367	-1.91639
-1.63377	-1.91583
-1.62383	-1.91328
-1.61373	-1.91078
-1.6037	-1.91016
-1.59384	-1.90629
-1.58367	-1.90605
-1.57382	-1.90237
-1.5638	-1.89732
-1.5537	-1.89209
-1.54384	-1.88751
-1.5338	-1.88349
-1.52372	-1.87823
-1.51387	-1.86789
-1.50377	-1.86097
-1.49373	-1.85161
-1.48387	-1.83803
-1.47374	-1.82516
-1.46372	-1.81261
-1.45382	-1.79836
-1.44366	-1.78254
-1.43367	-1.7638
-1.42376	-1.73732
-1.41366	-1.71014
-1.40363	-1.68004
-1.39377	-1.64541
-1.38361	-1.60977
-1.37369	-1.56865
-1.36372	-1.52728
-1.35364	-1.48551
-1.3437	-1.4472
-1.33373	-1.40649
-1.32364	-1.36313
-1.31374	-1.31891
-1.30368	-1.27424
-1.29365	-1.22397
-1.28376	-1.16506
-1.27368	-1.09607
-1.26365	-1.01831
-1.25376	-0.92324
-1.24367	-0.81242
-1.2337	-0.68192
-1.22379	-0.54007
-1.21368	-0.39345
-1.20375	-0.24351
-1.19377	-0.10096
-1.18366	0.02554
-1.17381	0.13177
-1.16377	0.20963
-1.15368	0.26361
-1.14384	0.29703
-1.1337	0.31413
-1.12379	0.31985
-1.11383	0.31803
-1.10371	0.30916
-1.09385	0.30129
-1.08383	0.29299
-1.07372	0.28275
-1.06384	0.27552
-1.05384	0.26647
-1.0437	0.25908
-1.03381	0.25338
-1.02381	0.2461
-1.01369	0.24181
-1.0038	0.23942
-0.99372	0.23525
-0.9837	0.23322
-0.97372	0.23187
-0.96362	0.23
-0.95377	0.23341
-0.94372	0.23487
-0.9337	0.23921
-0.92374	0.24703
-0.91368	0.25468
-0.90385	0.26902
-0.89366	0.28275
-0.88377	0.30668
-0.87383	0.33326
-0.86373	0.36265
-0.85384	0.39906
-0.84372	0.43763
-0.8338	0.47562
-0.82384	0.51416
-0.81371	0.54394
-0.80381	0.56305
-0.79376	0.56795
-0.78373	0.55846
-0.77377	0.53985
-0.76363	0.51018
-0.75377	0.48104
-0.7437	0.4486
-0.73375	0.42164
-0.72375	0.39546
-0.71368	0.37704
-0.70385	0.36198
-0.69373	0.35478
-0.68369	0.34908
-0.67385	0.35111
-0.66371	0.35086
-0.65381	0.35818
-0.64382	0.36447
-0.6337	0.37091
-0.62384	0.37888
-0.61373	0.38516
-0.60361	0.39204
-0.59375	0.39587
-0.58369	0.40281
-0.57362	0.40801
-0.56378	0.41777
-0.55368	0.42713
-0.54366	0.43486
-0.53381	0.44759
-0.52367	0.45582
-0.51377	0.47151
-0.50373	0.48534
-0.49371	0.50066
-0.48383	0.51946
-0.47375	0.53792
-0.46376	0.55838
-0.45386	0.57585
-0.44364	0.59031
-0.43377	0.60633
-0.4237	0.62099
-0.41365	0.63625
-0.40376	0.65458
-0.39368	0.66863
-0.38379	0.68762
-0.3737	0.7038
-0.36377	0.72507
-0.35375	0.74685
-0.34368	0.76624
-0.33386	0.79183
-0.3237	0.81509
-0.3138	0.83908
-0.30376	0.86034
-0.29375	0.87567
-0.28377	0.88499
-0.27366	0.88861
-0.26377	0.89179
-0.25366	0.88661
-0.24377	0.8788
-0.23371	0.86752
-0.22371	0.85333
-0.21376	0.83746
-0.20368	0.82251
-0.19384	0.8104
-0.1837	0.80048
-0.17379	0.79054
-0.16384	0.7858
-0.15374	0.77763
-0.14382	0.77396
-0.13365	0.76711
-0.1237	0.7592
-0.11376	0.7531
-0.10366	0.74853
-0.09377	0.74622
-0.08369	0.74325
-0.07376	0.74243
-0.06374	0.74058
-0.05371	0.74087
-0.04382	0.74282
-0.0337	0.74402
-0.02385	0.74839
-0.01374	0.75281
-0.00373	0.7527
0.00621	0.75315
0.01632	0.74873
0.02626	0.74377
0.03637	0.74218
0.04625	0.73933
0.0563	0.73868
0.06625	0.7381
0.07622	0.73456
0.08631	0.73776
0.09618	0.74018
0.10628	0.74181
0.11624	0.74611
0.12618	0.74903
0.13628	0.75494
0.14618	0.76107
0.15628	0.76127
0.16633	0.7655
0.17622	0.76909
0.18636	0.77179
0.19626	0.77893
0.20626	0.78538
0.21637	0.79223
0.22617	0.79998
0.2363	0.80949
0.24628	0.81977
0.25614	0.83209
0.26626	0.8472
0.2764	0.84283
0.28641	0.86957
0.29639	0.88219
0.30647	0.88481
0.31641	0.90484
0.32647	0.93753
0.33644	0.94533
0.34655	0.98148
0.35666	0.99575
0.36663	1.03723
0.37657	1.06473
0.38662	1.09809
0.39673	1.11873
0.40684	1.14095
0.4169	1.17918
0.4268	1.20963
0.4368	1.22695
0.44684	1.25818
0.45684	1.28891
0.46706	1.31362
0.47699	1.33514
0.48708	1.3771
0.49714	1.37597
0.50721	1.42457
0.51731	1.4734
0.52735	1.49504
0.53745	1.55321
0.54749	1.60913
0.5576	1.6697
0.56758	1.76572
0.57766	1.83295
0.58782	1.91844
0.59789	2.0086
0.60791	2.09069
0.61796	2.17168
0.62808	2.24696
0.63812	2.2998
0.64822	2.35493
0.65817	2.42395
0.66833	2.47269
0.67838	2.5314
0.6884	2.58779
0.69838	2.65259
0.70858	2.72706
0.71865	2.80679
0.72867	2.8939
0.73884	3.02006
0.7489	3.14797
0.75756	3.29116
0.76143	3.05297
0.76053	2.38299
0.75608	2.47126
0.74602	2.03439
0.73601	1.74693
0.72614	1.53411
0.71597	1.36909
0.70612	1.23136
0.69596	1.12043
0.68605	1.02439
0.67607	0.93753
0.66594	0.85833
0.65604	0.78837
0.64596	0.71957
0.63602	0.65419
0.62602	0.58506
0.61595	0.5171
0.60612	0.44753
0.59602	0.38001
0.5861	0.31602
0.57605	0.25964
0.56606	0.20727
0.55608	0.1628
0.54604	0.12781
0.53612	0.09511
0.52597	0.06393
0.51608	0.0389
0.50602	0.01296
0.49603	-0.00412
0.48606	-0.02034
0.47591	-0.03823
0.46606	-0.04862
0.45597	-0.05925
0.44591	-0.06794
0.43604	-0.07577
0.42592	-0.08217
0.41606	-0.09083
0.40601	-0.09626
0.39598	-0.10308
0.38611	-0.111
0.37601	-0.11791
0.36599	-0.12854
0.35617	-0.13573
0.34602	-0.14343
0.33613	-0.15188
0.32603	-0.15947
0.31605	-0.1654
0.30614	-0.17405
0.296	-0.17768
0.28608	-0.18408
0.27601	-0.18732
0.26605	-0.1928
0.25606	-0.19535
0.24594	-0.19685
0.23605	-0.20035
0.22599	-0.20108
0.21593	-0.20203
0.206	-0.20236
0.19594	-0.2016
0.1861	-0.20174
0.17602	-0.20373
0.16603	-0.20743
0.15613	-0.21246
0.14603	-0.21575
0.13616	-0.22181
0.126	-0.22329
0.11605	-0.22544
0.10609	-0.22781
0.096	-0.22994
0.08608	-0.23308
0.07597	-0.23271
0.06605	-0.2339
0.056	-0.23341
0.04597	-0.23392
0.036	-0.2363
0.02596	-0.23688
0.01608	-0.24218
0.006	-0.24723
-0.00391	-0.25687
-0.01391	-0.26682
-0.02393	-0.2775
-0.03387	-0.28846
-0.044	-0.29931
-0.0539	-0.31028
-0.06399	-0.324
-0.07392	-0.33709
-0.08398	-0.35146
-0.09397	-0.36501
-0.10399	-0.38002
-0.11405	-0.39442
-0.12392	-0.41016
-0.13404	-0.42508
-0.14398	-0.44167
-0.15397	-0.4616
-0.16395	-0.48357
-0.17386	-0.50462
-0.184	-0.52086
-0.19386	-0.53802
-0.20396	-0.55156
-0.21394	-0.56277
-0.22394	-0.57198
-0.23397	-0.58174
