# Supplementary material for: Modulating the mechanism of electrocatalytic CO2 reduction by cobalt phthalocyanine through polymer coordination and encapsulation
Source: Nat Commun. 2019 Apr 11;10:1683. doi: 10.1038/s41467-019-09626-8 (PMC6459859; doi:10.1038/s41467-019-09626-8)
Supplement: Supplementary file 2 — Source Data [file 41467_2019_9626_MOESM2_ESM.zip › Supplementary Figure 16.xlsx]

## Sheet: 1st 4h CPE
time/s	time/ h	current/mA	current density j/mA cm-2
1	0.000277778	-0.27229	-2.38854
11	0.00306	-0.24003	-2.10551
21	0.00583	-0.24641	-2.16147
31	0.00861	-0.25205	-2.21098
41	0.01139	-0.24874	-2.18192
51	0.01417	-0.25291	-2.21851
61	0.01694	-0.24058	-2.11035
71	0.01972	-0.24463	-2.14587
81	0.0225	-0.2442	-2.1421
91	0.02528	-0.24708	-2.16739
101	0.02806	-0.24549	-2.1534
111	0.03083	-0.26076	-2.28738
121	0.03361	-0.24107	-2.11466
131	0.03639	-0.26101	-2.28954
141	0.03917	-0.25555	-2.24165
151	0.04194	-0.26849	-2.35518
161	0.04472	-0.26469	-2.32182
171	0.0475	-0.26604	-2.33366
181	0.05028	-0.258	-2.26317
191	0.05306	-0.25831	-2.26586
201	0.05583	-0.2642	-2.31752
211	0.05861	-0.2618	-2.29653
221	0.06139	-0.26046	-2.28469
231	0.06417	-0.26144	-2.2933
241	0.06694	-0.26407	-2.31644
251	0.06972	-0.26683	-2.34065
261	0.0725	-0.25585	-2.24434
271	0.07528	-0.26917	-2.3611
281	0.07806	-0.27493	-2.41168
291	0.08083	-0.25493	-2.23627
301	0.08361	-0.26794	-2.35034
311	0.08639	-0.27469	-2.40953
321	0.08917	-0.26677	-2.34012
331	0.09194	-0.27082	-2.37563
341	0.09472	-0.26647	-2.33742
351	0.0975	-0.27683	-2.42836
361	0.10028	-0.28192	-2.47302
371	0.10306	-0.27831	-2.44127
381	0.10583	-0.27321	-2.39661
391	0.10861	-0.27892	-2.44666
401	0.11139	-0.27972	-2.45365
411	0.11417	-0.29021	-2.54566
421	0.11694	-0.26223	-2.3003
431	0.11972	-0.26683	-2.34065
441	0.1225	-0.27248	-2.39016
451	0.12528	-0.2718	-2.38424
461	0.12806	-0.27346	-2.39877
471	0.13083	-0.27959	-2.45257
481	0.13361	-0.27211	-2.38693
491	0.13639	-0.27824	-2.44074
501	0.13917	-0.27278	-2.39285
511	0.14194	-0.27916	-2.44881
521	0.14472	-0.27315	-2.39608
531	0.1475	-0.27769	-2.43589
541	0.15028	-0.28413	-2.49239
551	0.15306	-0.28284	-2.48109
561	0.15583	-0.28278	-2.48055
571	0.15861	-0.28407	-2.49185
581	0.16139	-0.27567	-2.41814
591	0.16417	-0.28174	-2.47141
601	0.16694	-0.28548	-2.50423
611	0.16972	-0.2853	-2.50262
621	0.1725	-0.281	-2.46495
631	0.17528	-0.28284	-2.48109
641	0.17806	-0.28438	-2.49454
651	0.18083	-0.28358	-2.48755
661	0.18361	-0.28757	-2.52252
671	0.18639	-0.27812	-2.43966
681	0.18917	-0.29131	-2.55535
691	0.19194	-0.27788	-2.43751
701	0.19472	-0.28628	-2.51123
711	0.1975	-0.29076	-2.55051
721	0.20028	-0.28554	-2.50477
731	0.20306	-0.28051	-2.46065
741	0.20583	-0.28493	-2.49939
751	0.20861	-0.28622	-2.51069
761	0.21139	-0.28407	-2.49185
771	0.21417	-0.28278	-2.48055
781	0.21694	-0.28248	-2.47786
791	0.21972	-0.28745	-2.52145
801	0.2225	-0.28426	-2.49347
811	0.22528	-0.28959	-2.54028
821	0.22806	-0.28947	-2.53921
831	0.23083	-0.28855	-2.53113
841	0.23361	-0.28591	-2.508
851	0.23639	-0.28205	-2.4741
861	0.23917	-0.29094	-2.55212
871	0.24194	-0.27628	-2.42352
881	0.24472	-0.27107	-2.37778
891	0.2475	-0.28426	-2.49347
901	0.25028	-0.28818	-2.52791
911	0.25306	-0.29321	-2.57203
921	0.25583	-0.28395	-2.49078
931	0.25861	-0.28873	-2.53275
941	0.26139	-0.28898	-2.5349
951	0.26417	-0.28008	-2.45688
961	0.26694	-0.29333	-2.5731
971	0.26972	-0.28505	-2.50046
981	0.2725	-0.28634	-2.51176
991	0.27528	-0.28922	-2.53705
1001	0.27806	-0.28511	-2.501
1011	0.28083	-0.28499	-2.49993
1021	0.28361	-0.301	-2.64036
1031	0.28639	-0.29849	-2.6183
1041	0.28917	-0.29499	-2.58763
1051	0.29194	-0.29701	-2.60539
1061	0.29472	-0.301	-2.64036
1071	0.2975	-0.29082	-2.55104
1081	0.30028	-0.29922	-2.62476
1091	0.30306	-0.29701	-2.60539
1101	0.30583	-0.29824	-2.61615
1111	0.30861	-0.29965	-2.62853
1121	0.31139	-0.29659	-2.60162
1131	0.31417	-0.29456	-2.58387
1141	0.31694	-0.29634	-2.59947
1151	0.31972	-0.29585	-2.59517
1161	0.3225	-0.29174	-2.55911
1171	0.32528	-0.29769	-2.61131
1181	0.32806	-0.30523	-2.67749
1191	0.33083	-0.30014	-2.63283
1201	0.33361	-0.29763	-2.61077
1211	0.33639	-0.30321	-2.65974
1221	0.33917	-0.29849	-2.6183
1231	0.34194	-0.30744	-2.69686
1241	0.34472	-0.30235	-2.6522
1251	0.3475	-0.31112	-2.72915
1261	0.35028	-0.30652	-2.68879
1271	0.35306	-0.3002	-2.63337
1281	0.35583	-0.30597	-2.68395
1291	0.35861	-0.29971	-2.62907
1301	0.36139	-0.30425	-2.66888
1311	0.36417	-0.29566	-2.59355
1321	0.36694	-0.3029	-2.65705
1331	0.36972	-0.30266	-2.65489
1341	0.3725	-0.29775	-2.61185
1351	0.37528	-0.2953	-2.59032
1361	0.37806	-0.29738	-2.60862
1371	0.38083	-0.30161	-2.64575
1381	0.38361	-0.2983	-2.61669
1391	0.38639	-0.29867	-2.61992
1401	0.38917	-0.30057	-2.6366
1411	0.39194	-0.29646	-2.60055
1421	0.39472	-0.29941	-2.62637
1431	0.3975	-0.29284	-2.5688
1441	0.40028	-0.2972	-2.607
1451	0.40306	-0.28867	-2.53221
1461	0.40583	-0.29505	-2.58817
1471	0.40861	-0.30499	-2.67534
1481	0.41139	-0.29714	-2.60647
1491	0.41417	-0.30217	-2.65059
1501	0.41694	-0.29977	-2.6296
1511	0.41972	-0.29573	-2.59409
1521	0.4225	-0.29045	-2.54781
1531	0.42528	-0.29113	-2.55373
1541	0.42806	-0.29536	-2.59086
1551	0.43083	-0.29248	-2.56557
1561	0.43361	-0.29566	-2.59355
1571	0.43639	-0.29444	-2.58279
1581	0.43917	-0.29211	-2.56234
1591	0.44194	-0.29824	-2.61615
1601	0.44472	-0.29971	-2.62907
1611	0.4475	-0.29818	-2.61561
1621	0.45028	-0.29284	-2.5688
1631	0.45306	-0.29665	-2.60216
1641	0.45583	-0.28996	-2.54351
1651	0.45861	-0.29855	-2.61884
1661	0.46139	-0.28867	-2.53221
1671	0.46417	-0.29076	-2.55051
1681	0.46694	-0.2926	-2.56665
1691	0.46972	-0.29284	-2.5688
1701	0.4725	-0.29266	-2.56719
1711	0.47528	-0.29376	-2.57687
1721	0.47806	-0.29045	-2.54781
1731	0.48083	-0.29076	-2.55051
1741	0.48361	-0.29843	-2.61777
1751	0.48639	-0.29444	-2.58279
1761	0.48917	-0.29174	-2.55911
1771	0.49194	-0.29898	-2.62261
1781	0.49472	-0.29879	-2.62099
1791	0.4975	-0.30579	-2.68234
1801	0.50028	-0.29793	-2.61346
1811	0.50306	-0.30027	-2.63391
1821	0.50583	-0.29425	-2.58118
1831	0.50861	-0.29738	-2.60862
1841	0.51139	-0.29474	-2.58548
1851	0.51417	-0.29474	-2.58548
1861	0.51694	-0.29444	-2.58279
1871	0.51972	-0.30548	-2.67964
1881	0.5225	-0.30149	-2.64467
1891	0.52528	-0.30106	-2.6409
1901	0.52806	-0.30094	-2.63983
1911	0.53083	-0.301	-2.64036
1921	0.53361	-0.29953	-2.62745
1931	0.53639	-0.2983	-2.61669
1941	0.53917	-0.29824	-2.61615
1951	0.54194	-0.30523	-2.67749
1961	0.54472	-0.29873	-2.62046
1971	0.5475	-0.29751	-2.60969
1981	0.55028	-0.29082	-2.55104
1991	0.55306	-0.2945	-2.58333
2001	0.55583	-0.29714	-2.60647
2011	0.55861	-0.2964	-2.60001
2021	0.56139	-0.29935	-2.62584
2031	0.56417	-0.30953	-2.71516
2041	0.56694	-0.29701	-2.60539
2051	0.56972	-0.30628	-2.68664
2061	0.5725	-0.30327	-2.66027
2071	0.57528	-0.30137	-2.64359
2081	0.57806	-0.30511	-2.67642
2091	0.58083	-0.30333	-2.66081
2101	0.58361	-0.30057	-2.6366
2111	0.58639	-0.29873	-2.62046
2121	0.58917	-0.30548	-2.67964
2131	0.59194	-0.30462	-2.67211
2141	0.59472	-0.29947	-2.62691
2151	0.5975	-0.30027	-2.63391
2161	0.60028	-0.30241	-2.65274
2171	0.60306	-0.29916	-2.62422
2181	0.60583	-0.2983	-2.61669
2191	0.60861	-0.29579	-2.59463
2201	0.61139	-0.30327	-2.66027
2211	0.61417	-0.30873	-2.70816
2221	0.61694	-0.30137	-2.64359
2231	0.61972	-0.3102	-2.72108
2241	0.6225	-0.30438	-2.66996
2251	0.62528	-0.3045	-2.67104
2261	0.62806	-0.30965	-2.71623
2271	0.63083	-0.31057	-2.72431
2281	0.63361	-0.30413	-2.66781
2291	0.63639	-0.30603	-2.68449
2301	0.63917	-0.30689	-2.69202
2311	0.64194	-0.30689	-2.69202
2321	0.64472	-0.30744	-2.69686
2331	0.6475	-0.30812	-2.70278
2341	0.65028	-0.3083	-2.7044
2351	0.65306	-0.30382	-2.66512
2361	0.65583	-0.29916	-2.62422
2371	0.65861	-0.30707	-2.69363
2381	0.66139	-0.31057	-2.72431
2391	0.66417	-0.30499	-2.67534
2401	0.66694	-0.30241	-2.65274
2411	0.66972	-0.30554	-2.68018
2421	0.6725	-0.30941	-2.71408
2431	0.67528	-0.30677	-2.69094
2441	0.67806	-0.30536	-2.67857
2451	0.68083	-0.30444	-2.6705
2461	0.68361	-0.30554	-2.68018
2471	0.68639	-0.30425	-2.66888
2481	0.68917	-0.30321	-2.65974
2491	0.69194	-0.30045	-2.63552
2501	0.69472	-0.30867	-2.70762
2511	0.6975	-0.30689	-2.69202
2521	0.70028	-0.30511	-2.67642
2531	0.70306	-0.30401	-2.66673
2541	0.70583	-0.30941	-2.71408
2551	0.70861	-0.30842	-2.70547
2561	0.71139	-0.30376	-2.66458
2571	0.71417	-0.30462	-2.67211
2581	0.71694	-0.30082	-2.63875
2591	0.71972	-0.29751	-2.60969
2601	0.7225	-0.30192	-2.64844
2611	0.72528	-0.30333	-2.66081
2621	0.72806	-0.2999	-2.63068
2631	0.73083	-0.29935	-2.62584
2641	0.73361	-0.30523	-2.67749
2651	0.73639	-0.30775	-2.69955
2661	0.73917	-0.30235	-2.6522
2671	0.74194	-0.30548	-2.67964
2681	0.74472	-0.30812	-2.70278
2691	0.7475	-0.30861	-2.70709
2701	0.75028	-0.3072	-2.69471
2711	0.75306	-0.30634	-2.68718
2721	0.75583	-0.3075	-2.6974
2731	0.75861	-0.30591	-2.68341
2741	0.76139	-0.30296	-2.65758
2751	0.76417	-0.30579	-2.68234
2761	0.76694	-0.30076	-2.63821
2771	0.76972	-0.29775	-2.61185
2781	0.7725	-0.30474	-2.67319
2791	0.77528	-0.30094	-2.63983
2801	0.77806	-0.3002	-2.63337
2811	0.78083	-0.29781	-2.61238
2821	0.78361	-0.3053	-2.67803
2831	0.78639	-0.29689	-2.60431
2841	0.78917	-0.29683	-2.60378
2851	0.79194	-0.29806	-2.61454
2861	0.79472	-0.29892	-2.62207
2871	0.7975	-0.2991	-2.62368
2881	0.80028	-0.29689	-2.60431
2891	0.80306	-0.29425	-2.58118
2901	0.80583	-0.30511	-2.67642
2911	0.80861	-0.29499	-2.58763
2921	0.81139	-0.30094	-2.63983
2931	0.81417	-0.30119	-2.64198
2941	0.81694	-0.298	-2.614
2951	0.81972	-0.29916	-2.62422
2961	0.8225	-0.29726	-2.60754
2971	0.82528	-0.29382	-2.57741
2981	0.82806	-0.29904	-2.62315
2991	0.83083	-0.29174	-2.55911
3001	0.83361	-0.29487	-2.58656
3011	0.83639	-0.3002	-2.63337
3021	0.83917	-0.30211	-2.65005
3031	0.84194	-0.3037	-2.66404
3041	0.84472	-0.29315	-2.57149
3051	0.8475	-0.29916	-2.62422
3061	0.85028	-0.29892	-2.62207
3071	0.85306	-0.30168	-2.64628
3081	0.85583	-0.29806	-2.61454
3091	0.85861	-0.30339	-2.66135
3101	0.86139	-0.30652	-2.68879
3111	0.86417	-0.30591	-2.68341
3121	0.86694	-0.30425	-2.66888
3131	0.86972	-0.29824	-2.61615
3141	0.8725	-0.2926	-2.56665
3151	0.87528	-0.2929	-2.56934
3161	0.87806	-0.29984	-2.63014
3171	0.88083	-0.29616	-2.59786
3181	0.88361	-0.29389	-2.57795
3191	0.88639	-0.29039	-2.54728
3201	0.88917	-0.30112	-2.64144
3211	0.89194	-0.29689	-2.60431
3221	0.89472	-0.29892	-2.62207
3231	0.8975	-0.29579	-2.59463
3241	0.90028	-0.29505	-2.58817
3251	0.90306	-0.29763	-2.61077
3261	0.90583	-0.29793	-2.61346
3271	0.90861	-0.29793	-2.61346
3281	0.91139	-0.29843	-2.61777
3291	0.91417	-0.301	-2.64036
3301	0.91694	-0.29861	-2.61938
3311	0.91972	-0.29382	-2.57741
3321	0.9225	-0.29714	-2.60647
3331	0.92528	-0.30364	-2.6635
3341	0.92806	-0.30493	-2.6748
3351	0.93083	-0.30315	-2.6592
3361	0.93361	-0.30223	-2.65113
3371	0.93639	-0.29818	-2.61561
3381	0.93917	-0.29935	-2.62584
3391	0.94194	-0.30235	-2.6522
3401	0.94472	-0.30069	-2.63767
3411	0.9475	-0.30186	-2.6479
3421	0.95028	-0.30505	-2.67588
3431	0.95306	-0.30438	-2.66996
3441	0.95583	-0.30695	-2.69256
3451	0.95861	-0.30069	-2.63767
3461	0.96139	-0.29836	-2.61723
3471	0.96417	-0.29511	-2.58871
3481	0.96694	-0.29536	-2.59086
3491	0.96972	-0.29579	-2.59463
3501	0.9725	-0.30272	-2.65543
3511	0.97528	-0.29947	-2.62691
3521	0.97806	-0.29376	-2.57687
3531	0.98083	-0.29591	-2.5957
3541	0.98361	-0.30511	-2.67642
3551	0.98639	-0.30793	-2.70117
3561	0.98917	-0.30511	-2.67642
3571	0.99194	-0.29984	-2.63014
3581	0.99472	-0.30272	-2.65543
3591	0.9975	-0.29744	-2.60916
3601	1.00028	-0.30818	-2.70332
3611	1.00306	-0.30566	-2.68126
3621	1.00583	-0.30278	-2.65597
3631	1.00861	-0.30057	-2.6366
3641	1.01139	-0.30628	-2.68664
3651	1.01417	-0.30008	-2.63229
3661	1.01694	-0.29959	-2.62799
3671	1.01972	-0.3026	-2.65435
3681	1.0225	-0.30211	-2.65005
3691	1.02528	-0.29726	-2.60754
3701	1.02806	-0.30051	-2.63606
3711	1.03083	-0.30149	-2.64467
3721	1.03361	-0.30315	-2.6592
3731	1.03639	-0.29892	-2.62207
3741	1.03917	-0.2937	-2.57633
3751	1.04194	-0.29922	-2.62476
3761	1.04472	-0.29382	-2.57741
3771	1.0475	-0.29364	-2.57579
3781	1.05028	-0.28511	-2.501
3791	1.05306	-0.28929	-2.53759
3801	1.05583	-0.28536	-2.50315
3811	1.05861	-0.28904	-2.53544
3821	1.06139	-0.29266	-2.56719
3831	1.06417	-0.28683	-2.51607
3841	1.06694	-0.28518	-2.50154
3851	1.06972	-0.2999	-2.63068
3861	1.0725	-0.29266	-2.56719
3871	1.07528	-0.29548	-2.59194
3881	1.07806	-0.291	-2.55266
3891	1.08083	-0.29892	-2.62207
3901	1.08361	-0.29008	-2.54459
3911	1.08639	-0.29922	-2.62476
3921	1.08917	-0.3026	-2.65435
3931	1.09194	-0.29235	-2.5645
3941	1.09472	-0.29266	-2.56719
3951	1.0975	-0.29241	-2.56503
3961	1.10028	-0.28978	-2.5419
3971	1.10306	-0.29266	-2.56719
3981	1.10583	-0.29438	-2.58225
3991	1.10861	-0.29014	-2.54512
4001	1.11139	-0.2926	-2.56665
4011	1.11417	-0.29493	-2.58709
4021	1.11694	-0.29977	-2.6296
4031	1.11972	-0.29088	-2.55158
4041	1.1225	-0.29419	-2.58064
4051	1.12528	-0.29278	-2.56826
4061	1.12806	-0.28812	-2.52737
4071	1.13083	-0.28487	-2.49885
4081	1.13361	-0.29315	-2.57149
4091	1.13639	-0.29045	-2.54781
4101	1.13917	-0.29051	-2.54835
4111	1.14194	-0.28812	-2.52737
4121	1.14472	-0.3018	-2.64736
4131	1.1475	-0.29413	-2.5801
4141	1.15028	-0.28978	-2.5419
4151	1.15306	-0.2991	-2.62368
4161	1.15583	-0.29192	-2.56073
4171	1.15861	-0.29616	-2.59786
4181	1.16139	-0.28033	-2.45903
4191	1.16417	-0.29376	-2.57687
4201	1.16694	-0.28695	-2.51714
4211	1.16972	-0.29628	-2.59893
4221	1.1725	-0.2937	-2.57633
4231	1.17528	-0.29284	-2.5688
4241	1.17806	-0.29474	-2.58548
4251	1.18083	-0.29959	-2.62799
4261	1.18361	-0.29744	-2.60916
4271	1.18639	-0.29143	-2.55642
4281	1.18917	-0.29027	-2.5462
4291	1.19194	-0.29824	-2.61615
4301	1.19472	-0.29671	-2.6027
4311	1.1975	-0.29499	-2.58763
4321	1.20028	-0.28806	-2.52683
4331	1.20306	-0.29977	-2.6296
4341	1.20583	-0.29039	-2.54728
4351	1.20861	-0.29493	-2.58709
4361	1.21139	-0.28922	-2.53705
4371	1.21417	-0.29315	-2.57149
4381	1.21694	-0.28953	-2.53974
4391	1.21972	-0.28076	-2.4628
4401	1.2225	-0.28689	-2.51661
4411	1.22528	-0.28738	-2.52091
4421	1.22806	-0.28855	-2.53113
4431	1.23083	-0.29002	-2.54405
4441	1.23361	-0.29088	-2.55158
4451	1.23639	-0.29959	-2.62799
4461	1.23917	-0.29021	-2.54566
4471	1.24194	-0.29149	-2.55696
4481	1.24472	-0.28536	-2.50315
4491	1.2475	-0.28579	-2.50692
4501	1.25028	-0.29162	-2.55804
4511	1.25306	-0.28315	-2.48378
4521	1.25583	-0.28824	-2.52844
4531	1.25861	-0.28554	-2.50477
4541	1.26139	-0.28916	-2.53652
4551	1.26417	-0.2826	-2.47894
4561	1.26694	-0.2899	-2.54297
4571	1.26972	-0.28947	-2.53921
4581	1.2725	-0.2864	-2.5123
4591	1.27528	-0.2861	-2.50961
4601	1.27806	-0.28413	-2.49239
4611	1.28083	-0.28904	-2.53544
4621	1.28361	-0.29462	-2.5844
4631	1.28639	-0.28223	-2.47571
4641	1.28917	-0.28886	-2.53382
4651	1.29194	-0.28879	-2.53329
4661	1.29472	-0.29088	-2.55158
4671	1.2975	-0.28426	-2.49347
4681	1.30028	-0.29051	-2.54835
4691	1.30306	-0.28965	-2.54082
4701	1.30583	-0.28475	-2.49777
4711	1.30861	-0.28787	-2.52522
4721	1.31139	-0.29413	-2.5801
4731	1.31417	-0.2937	-2.57633
4741	1.31694	-0.28659	-2.51392
4751	1.31972	-0.29198	-2.56127
4761	1.3225	-0.29524	-2.58979
4771	1.32528	-0.28996	-2.54351
4781	1.32806	-0.28971	-2.54136
4791	1.33083	-0.28996	-2.54351
4801	1.33361	-0.28787	-2.52522
4811	1.33639	-0.28518	-2.50154
4821	1.33917	-0.28677	-2.51553
4831	1.34194	-0.29008	-2.54459
4841	1.34472	-0.28904	-2.53544
4851	1.3475	-0.29566	-2.59355
4861	1.35028	-0.29039	-2.54728
4871	1.35306	-0.29174	-2.55911
4881	1.35583	-0.28646	-2.51284
4891	1.35861	-0.28781	-2.52468
4901	1.36139	-0.28628	-2.51123
4911	1.36417	-0.28812	-2.52737
4921	1.36694	-0.29002	-2.54405
4931	1.36972	-0.28929	-2.53759
4941	1.3725	-0.29162	-2.55804
4951	1.37528	-0.29014	-2.54512
4961	1.37806	-0.28935	-2.53813
4971	1.38083	-0.28702	-2.51768
4981	1.38361	-0.29106	-2.5532
4991	1.38639	-0.28591	-2.508
5001	1.38917	-0.28303	-2.48271
5011	1.39194	-0.28751	-2.52199
5021	1.39472	-0.28646	-2.51284
5031	1.3975	-0.28113	-2.46603
5041	1.40028	-0.28585	-2.50746
5051	1.40306	-0.28677	-2.51553
5061	1.40583	-0.28775	-2.52414
5071	1.40861	-0.28303	-2.48271
5081	1.41139	-0.28493	-2.49939
5091	1.41417	-0.28057	-2.46118
5101	1.41694	-0.28383	-2.4897
5111	1.41972	-0.27959	-2.45257
5121	1.4225	-0.2837	-2.48863
5131	1.42528	-0.28628	-2.51123
5141	1.42806	-0.28352	-2.48701
5151	1.43083	-0.28671	-2.51499
5161	1.43361	-0.28094	-2.46441
5171	1.43639	-0.28677	-2.51553
5181	1.43917	-0.28205	-2.4741
5191	1.44194	-0.28677	-2.51553
5201	1.44472	-0.28499	-2.49993
5211	1.4475	-0.28174	-2.47141
5221	1.45028	-0.28444	-2.49508
5231	1.45306	-0.28597	-2.50853
5241	1.45583	-0.28867	-2.53221
5251	1.45861	-0.2899	-2.54297
5261	1.46139	-0.28892	-2.53436
5271	1.46417	-0.28787	-2.52522
5281	1.46694	-0.28462	-2.4967
5291	1.46972	-0.29045	-2.54781
5301	1.4725	-0.28689	-2.51661
5311	1.47528	-0.28971	-2.54136
5321	1.47806	-0.28432	-2.49401
5331	1.48083	-0.28131	-2.46764
5341	1.48361	-0.28751	-2.52199
5351	1.48639	-0.28922	-2.53705
5361	1.48917	-0.2834	-2.48594
5371	1.49194	-0.2872	-2.5193
5381	1.49472	-0.28223	-2.47571
5391	1.4975	-0.28192	-2.47302
5401	1.50028	-0.28389	-2.49024
5411	1.50306	-0.2899	-2.54297
5421	1.50583	-0.29462	-2.5844
5431	1.50861	-0.2872	-2.5193
5441	1.51139	-0.28597	-2.50853
5451	1.51417	-0.29094	-2.55212
5461	1.51694	-0.29027	-2.5462
5471	1.51972	-0.29205	-2.5618
5481	1.5225	-0.28585	-2.50746
5491	1.52528	-0.29425	-2.58118
5501	1.52806	-0.28978	-2.5419
5511	1.53083	-0.29321	-2.57203
5521	1.53361	-0.29266	-2.56719
5531	1.53639	-0.29223	-2.56342
5541	1.53917	-0.28745	-2.52145
5551	1.54194	-0.29168	-2.55858
5561	1.54472	-0.28567	-2.50584
5571	1.5475	-0.28941	-2.53867
5581	1.55028	-0.2883	-2.52898
5591	1.55306	-0.28929	-2.53759
5601	1.55583	-0.28634	-2.51176
5611	1.55861	-0.28879	-2.53329
5621	1.56139	-0.29002	-2.54405
5631	1.56417	-0.28567	-2.50584
5641	1.56694	-0.28156	-2.46979
5651	1.56972	-0.28272	-2.48002
5661	1.5725	-0.28978	-2.5419
5671	1.57528	-0.28462	-2.4967
5681	1.57806	-0.28996	-2.54351
5691	1.58083	-0.29205	-2.5618
5701	1.58361	-0.29628	-2.59893
5711	1.58639	-0.29352	-2.57472
5721	1.58917	-0.29045	-2.54781
5731	1.59194	-0.2953	-2.59032
5741	1.59472	-0.29014	-2.54512
5751	1.5975	-0.29162	-2.55804
5761	1.60028	-0.29033	-2.54674
5771	1.60306	-0.29057	-2.54889
5781	1.60583	-0.28781	-2.52468
5791	1.60861	-0.28849	-2.5306
5801	1.61139	-0.2937	-2.57633
5811	1.61417	-0.28646	-2.51284
5821	1.61694	-0.28518	-2.50154
5831	1.61972	-0.29174	-2.55911
5841	1.6225	-0.29806	-2.61454
5851	1.62528	-0.28616	-2.51015
5861	1.62806	-0.28671	-2.51499
5871	1.63083	-0.29113	-2.55373
5881	1.63361	-0.29241	-2.56503
5891	1.63639	-0.291	-2.55266
5901	1.63917	-0.28941	-2.53867
5911	1.64194	-0.28892	-2.53436
5921	1.64472	-0.28297	-2.48217
5931	1.6475	-0.28242	-2.47733
5941	1.65028	-0.28291	-2.48163
5951	1.65306	-0.28002	-2.45634
5961	1.65583	-0.2845	-2.49562
5971	1.65861	-0.28156	-2.46979
5981	1.66139	-0.27886	-2.44612
5991	1.66417	-0.28088	-2.46387
6001	1.66694	-0.28456	-2.49616
6011	1.66972	-0.2845	-2.49562
6021	1.6725	-0.28309	-2.48324
6031	1.67528	-0.28738	-2.52091
6041	1.67806	-0.28769	-2.5236
6051	1.68083	-0.28953	-2.53974
6061	1.68361	-0.27886	-2.44612
6071	1.68639	-0.28229	-2.47625
6081	1.68917	-0.28695	-2.51714
6091	1.69194	-0.28315	-2.48378
6101	1.69472	-0.28806	-2.52683
6111	1.6975	-0.29143	-2.55642
6121	1.70028	-0.28211	-2.47464
6131	1.70306	-0.27959	-2.45257
6141	1.70583	-0.28567	-2.50584
6151	1.70861	-0.28297	-2.48217
6161	1.71139	-0.28168	-2.47087
6171	1.71417	-0.28248	-2.47786
6181	1.71694	-0.28125	-2.4671
6191	1.71972	-0.27775	-2.43643
6201	1.7225	-0.28475	-2.49777
6211	1.72528	-0.28223	-2.47571
6221	1.72806	-0.28444	-2.49508
6231	1.73083	-0.28462	-2.4967
6241	1.73361	-0.28401	-2.49132
6251	1.73639	-0.28174	-2.47141
6261	1.73917	-0.28248	-2.47786
6271	1.74194	-0.27965	-2.45311
6281	1.74472	-0.28242	-2.47733
6291	1.7475	-0.28021	-2.45796
6301	1.75028	-0.28223	-2.47571
6311	1.75306	-0.28671	-2.51499
6321	1.75583	-0.28702	-2.51768
6331	1.75861	-0.2864	-2.5123
6341	1.76139	-0.28168	-2.47087
6351	1.76417	-0.28162	-2.47033
6361	1.76694	-0.28364	-2.48809
6371	1.76972	-0.27892	-2.44666
6381	1.7725	-0.28064	-2.46172
6391	1.77528	-0.27518	-2.41383
6401	1.77806	-0.28107	-2.46549
6411	1.78083	-0.28597	-2.50853
6421	1.78361	-0.28291	-2.48163
6431	1.78639	-0.28291	-2.48163
6441	1.78917	-0.28278	-2.48055
6451	1.79194	-0.27953	-2.45204
6461	1.79472	-0.28628	-2.51123
6471	1.7975	-0.28297	-2.48217
6481	1.80028	-0.28548	-2.50423
6491	1.80306	-0.28094	-2.46441
6501	1.80583	-0.2891	-2.53598
6511	1.80861	-0.28309	-2.48324
6521	1.81139	-0.28395	-2.49078
6531	1.81417	-0.28125	-2.4671
6541	1.81694	-0.27923	-2.44935
6551	1.81972	-0.27775	-2.43643
6561	1.8225	-0.28272	-2.48002
6571	1.82528	-0.27689	-2.4289
6581	1.82806	-0.28174	-2.47141
6591	1.83083	-0.27855	-2.44343
6601	1.83361	-0.2834	-2.48594
6611	1.83639	-0.27794	-2.43805
6621	1.83917	-0.27542	-2.41598
6631	1.84194	-0.27634	-2.42406
6641	1.84472	-0.2753	-2.41491
6651	1.8475	-0.27395	-2.40307
6661	1.85028	-0.27923	-2.44935
6671	1.85306	-0.28192	-2.47302
6681	1.85583	-0.28107	-2.46549
6691	1.85861	-0.27861	-2.44397
6701	1.86139	-0.28708	-2.51822
6711	1.86417	-0.28027	-2.45849
6721	1.86694	-0.28665	-2.51445
6731	1.86972	-0.28352	-2.48701
6741	1.8725	-0.28879	-2.53329
6751	1.87528	-0.28487	-2.49885
6761	1.87806	-0.29021	-2.54566
6771	1.88083	-0.28622	-2.51069
6781	1.88361	-0.28076	-2.4628
6791	1.88639	-0.28481	-2.49831
6801	1.88917	-0.2807	-2.46226
6811	1.89194	-0.28039	-2.45957
6821	1.89472	-0.27291	-2.39392
6831	1.8975	-0.27236	-2.38908
6841	1.90028	-0.27377	-2.40146
6851	1.90306	-0.28524	-2.50208
6861	1.90583	-0.28352	-2.48701
6871	1.90861	-0.28622	-2.51069
6881	1.91139	-0.28438	-2.49454
6891	1.91417	-0.27861	-2.44397
6901	1.91694	-0.27972	-2.45365
6911	1.91972	-0.28045	-2.46011
6921	1.9225	-0.27831	-2.44127
6931	1.92528	-0.28008	-2.45688
6941	1.92806	-0.28334	-2.4854
6951	1.93083	-0.2845	-2.49562
6961	1.93361	-0.28039	-2.45957
6971	1.93639	-0.27904	-2.44773
6981	1.93917	-0.27947	-2.4515
6991	1.94194	-0.28199	-2.47356
7001	1.94472	-0.27818	-2.4402
7011	1.9475	-0.27647	-2.42513
7021	1.95028	-0.28002	-2.45634
7031	1.95306	-0.27634	-2.42406
7041	1.95583	-0.28186	-2.47248
7051	1.95861	-0.27812	-2.43966
7061	1.96139	-0.27536	-2.41545
7071	1.96417	-0.2807	-2.46226
7081	1.96694	-0.27297	-2.39446
7091	1.96972	-0.26647	-2.33742
7101	1.9725	-0.27462	-2.40899
7111	1.97528	-0.27867	-2.4445
7121	1.97806	-0.2761	-2.4219
7131	1.98083	-0.28015	-2.45742
7141	1.98361	-0.2791	-2.44827
7151	1.98639	-0.28027	-2.45849
7161	1.98917	-0.28278	-2.48055
7171	1.99194	-0.27739	-2.4332
7181	1.99472	-0.28291	-2.48163
7191	1.9975	-0.2764	-2.42459
7201	2.00028	-0.28033	-2.45903
7211	2.00306	-0.27628	-2.42352
7221	2.00583	-0.27628	-2.42352
7231	2.00861	-0.27739	-2.4332
7241	2.01139	-0.27781	-2.43697
7251	2.01417	-0.27965	-2.45311
7261	2.01694	-0.28407	-2.49185
7271	2.01972	-0.28695	-2.51714
7281	2.0225	-0.27763	-2.43536
7291	2.02528	-0.28315	-2.48378
7301	2.02806	-0.2772	-2.43159
7311	2.03083	-0.28542	-2.50369
7321	2.03361	-0.28008	-2.45688
7331	2.03639	-0.28524	-2.50208
7341	2.03917	-0.28131	-2.46764
7351	2.04194	-0.27855	-2.44343
7361	2.04472	-0.2761	-2.4219
7371	2.0475	-0.2734	-2.39823
7381	2.05028	-0.27653	-2.42567
7391	2.05306	-0.27794	-2.43805
7401	2.05583	-0.27272	-2.39231
7411	2.05861	-0.27708	-2.43051
7421	2.06139	-0.2707	-2.37455
7431	2.06417	-0.2791	-2.44827
7441	2.06694	-0.27671	-2.42728
7451	2.06972	-0.28321	-2.48432
7461	2.0725	-0.28334	-2.4854
7471	2.07528	-0.27849	-2.44289
7481	2.07806	-0.28168	-2.47087
7491	2.08083	-0.28695	-2.51714
7501	2.08361	-0.28763	-2.52306
7511	2.08639	-0.2856	-2.50531
7521	2.08917	-0.28248	-2.47786
7531	2.09194	-0.28401	-2.49132
7541	2.09472	-0.2826	-2.47894
7551	2.0975	-0.28419	-2.49293
7561	2.10028	-0.28327	-2.48486
7571	2.10306	-0.27444	-2.40738
7581	2.10583	-0.27959	-2.45257
7591	2.10861	-0.28303	-2.48271
7601	2.11139	-0.28199	-2.47356
7611	2.11417	-0.28033	-2.45903
7621	2.11694	-0.27518	-2.41383
7631	2.11972	-0.27806	-2.43912
7641	2.1225	-0.27898	-2.44719
7651	2.12528	-0.28702	-2.51768
7661	2.12806	-0.27524	-2.41437
7671	2.13083	-0.27438	-2.40684
7681	2.13361	-0.27677	-2.42782
7691	2.13639	-0.27487	-2.41114
7701	2.13917	-0.2742	-2.40522
7711	2.14194	-0.27334	-2.39769
7721	2.14472	-0.27389	-2.40253
7731	2.1475	-0.27616	-2.42244
7741	2.15028	-0.26978	-2.36648
7751	2.15306	-0.27923	-2.44935
7761	2.15583	-0.27346	-2.39877
7771	2.15861	-0.27413	-2.40469
7781	2.16139	-0.28051	-2.46065
7791	2.16417	-0.2737	-2.40092
7801	2.16694	-0.27009	-2.36917
7811	2.16972	-0.27481	-2.4106
7821	2.1725	-0.27199	-2.38585
7831	2.17528	-0.2661	-2.3342
7841	2.17806	-0.27211	-2.38693
7851	2.18083	-0.26972	-2.36594
7861	2.18361	-0.27352	-2.3993
7871	2.18639	-0.26923	-2.36164
7881	2.18917	-0.27211	-2.38693
7891	2.19194	-0.27732	-2.43267
7901	2.19472	-0.27628	-2.42352
7911	2.1975	-0.27193	-2.38531
7921	2.20028	-0.27591	-2.42029
7931	2.20306	-0.27462	-2.40899
7941	2.20583	-0.2718	-2.38424
7951	2.20861	-0.27653	-2.42567
7961	2.21139	-0.27309	-2.39554
7971	2.21417	-0.27009	-2.36917
7981	2.21694	-0.27125	-2.3794
7991	2.21972	-0.26818	-2.35249
8001	2.2225	-0.27548	-2.41652
8011	2.22528	-0.2691	-2.36056
8021	2.22806	-0.27076	-2.37509
8031	2.23083	-0.26131	-2.29223
8041	2.23361	-0.26867	-2.3568
8051	2.23639	-0.26966	-2.36541
8061	2.23917	-0.2653	-2.3272
8071	2.24194	-0.26683	-2.34065
8081	2.24472	-0.27051	-2.37294
8091	2.2475	-0.27585	-2.41975
8101	2.25028	-0.27788	-2.43751
8111	2.25306	-0.27689	-2.4289
8121	2.25583	-0.28027	-2.45849
8131	2.25861	-0.2742	-2.40522
8141	2.26139	-0.27671	-2.42728
8151	2.26417	-0.26818	-2.35249
8161	2.26694	-0.27831	-2.44127
8171	2.26972	-0.27076	-2.37509
8181	2.2725	-0.27432	-2.4063
8191	2.27528	-0.27358	-2.39984
8201	2.27806	-0.26978	-2.36648
8211	2.28083	-0.27837	-2.44181
8221	2.28361	-0.27211	-2.38693
8231	2.28639	-0.2688	-2.35787
8241	2.28917	-0.27199	-2.38585
8251	2.29194	-0.26788	-2.3498
8261	2.29472	-0.2691	-2.36056
8271	2.2975	-0.2699	-2.36756
8281	2.30028	-0.26917	-2.3611
8291	2.30306	-0.26677	-2.34012
8301	2.30583	-0.26671	-2.33958
8311	2.30861	-0.26757	-2.34711
8321	2.31139	-0.26788	-2.3498
8331	2.31417	-0.2691	-2.36056
8341	2.31694	-0.26401	-2.3159
8351	2.31972	-0.26383	-2.31429
8361	2.3225	-0.26628	-2.33581
8371	2.32528	-0.26395	-2.31536
8381	2.32806	-0.27033	-2.37132
8391	2.33083	-0.2699	-2.36756
8401	2.33361	-0.26806	-2.35142
8411	2.33639	-0.2634	-2.31052
8421	2.33917	-0.27266	-2.39177
8431	2.34194	-0.27162	-2.38262
8441	2.34472	-0.26837	-2.35411
8451	2.3475	-0.27144	-2.38101
8461	2.35028	-0.27094	-2.3767
8471	2.35306	-0.26904	-2.36002
8481	2.35583	-0.27113	-2.37832
8491	2.35861	-0.25966	-2.2777
8501	2.36139	-0.26972	-2.36594
8511	2.36417	-0.27315	-2.39608
8521	2.36694	-0.27536	-2.41545
8531	2.36972	-0.27346	-2.39877
8541	2.3725	-0.26966	-2.36541
8551	2.37528	-0.2726	-2.39123
8561	2.37806	-0.27199	-2.38585
8571	2.38083	-0.27107	-2.37778
8581	2.38361	-0.26941	-2.36325
8591	2.38639	-0.26591	-2.33258
8601	2.38917	-0.27119	-2.37886
8611	2.39194	-0.26401	-2.3159
8621	2.39472	-0.26745	-2.34603
8631	2.3975	-0.2615	-2.29384
8641	2.40028	-0.27094	-2.3767
8651	2.40306	-0.27358	-2.39984
8661	2.40583	-0.27144	-2.38101
8671	2.40861	-0.26665	-2.33904
8681	2.41139	-0.27512	-2.41329
8691	2.41417	-0.27462	-2.40899
8701	2.41694	-0.27021	-2.37025
8711	2.41972	-0.27352	-2.3993
8721	2.4225	-0.27223	-2.388
8731	2.42528	-0.26591	-2.33258
8741	2.42806	-0.27009	-2.36917
8751	2.43083	-0.26855	-2.35572
8761	2.43361	-0.26831	-2.35357
8771	2.43639	-0.26806	-2.35142
8781	2.43917	-0.26953	-2.36433
8791	2.44194	-0.26414	-2.31698
8801	2.44472	-0.26788	-2.3498
8811	2.4475	-0.26849	-2.35518
8821	2.45028	-0.26506	-2.32505
8831	2.45306	-0.27027	-2.37079
8841	2.45583	-0.26499	-2.32451
8851	2.45861	-0.26524	-2.32666
8861	2.46139	-0.26414	-2.31698
8871	2.46417	-0.26401	-2.3159
8881	2.46694	-0.26757	-2.34711
8891	2.46972	-0.26671	-2.33958
8901	2.4725	-0.26628	-2.33581
8911	2.47528	-0.26254	-2.30299
8921	2.47806	-0.26892	-2.35895
8931	2.48083	-0.26297	-2.30675
8941	2.48361	-0.27009	-2.36917
8951	2.48639	-0.26825	-2.35303
8961	2.48917	-0.26352	-2.3116
8971	2.49194	-0.27193	-2.38531
8981	2.49472	-0.26285	-2.30568
8991	2.4975	-0.27119	-2.37886
9001	2.50028	-0.26849	-2.35518
9011	2.50306	-0.268	-2.35088
9021	2.50583	-0.27002	-2.36863
9031	2.50861	-0.26463	-2.32128
9041	2.51139	-0.26598	-2.33312
9051	2.51417	-0.26745	-2.34603
9061	2.51694	-0.26383	-2.31429
9071	2.51972	-0.26573	-2.33097
9081	2.5225	-0.26475	-2.32236
9091	2.52528	-0.26187	-2.29707
9101	2.52806	-0.26757	-2.34711
9111	2.53083	-0.26628	-2.33581
9121	2.53361	-0.25972	-2.27824
9131	2.53639	-0.25935	-2.27501
9141	2.53917	-0.26193	-2.29761
9151	2.54194	-0.25671	-2.25187
9161	2.54472	-0.26364	-2.31267
9171	2.5475	-0.26456	-2.32074
9181	2.55028	-0.2588	-2.27016
9191	2.55306	-0.27101	-2.37724
9201	2.55583	-0.2726	-2.39123
9211	2.55861	-0.2653	-2.3272
9221	2.56139	-0.26364	-2.31267
9231	2.56417	-0.26604	-2.33366
9241	2.56694	-0.26033	-2.28362
9251	2.56972	-0.26825	-2.35303
9261	2.5725	-0.26272	-2.3046
9271	2.57528	-0.27456	-2.40845
9281	2.57806	-0.26469	-2.32182
9291	2.58083	-0.26573	-2.33097
9301	2.58361	-0.26236	-2.30137
9311	2.58639	-0.26358	-2.31214
9321	2.58917	-0.27039	-2.37186
9331	2.59194	-0.27107	-2.37778
9341	2.59472	-0.26726	-2.34442
9351	2.5975	-0.27039	-2.37186
9361	2.60028	-0.2672	-2.34388
9371	2.60306	-0.26794	-2.35034
9381	2.60583	-0.27193	-2.38531
9391	2.60861	-0.26487	-2.32343
9401	2.61139	-0.25868	-2.26909
9411	2.61417	-0.26432	-2.31859
9421	2.61694	-0.26383	-2.31429
9431	2.61972	-0.26199	-2.29815
9441	2.6225	-0.26426	-2.31805
9451	2.62528	-0.26953	-2.36433
9461	2.62806	-0.27027	-2.37079
9471	2.63083	-0.26512	-2.32559
9481	2.63361	-0.2645	-2.32021
9491	2.63639	-0.26364	-2.31267
9501	2.63917	-0.26272	-2.3046
9511	2.64194	-0.26389	-2.31483
9521	2.64472	-0.26168	-2.29545
9531	2.6475	-0.26585	-2.33204
9541	2.65028	-0.26634	-2.33635
9551	2.65306	-0.26254	-2.30299
9561	2.65583	-0.26101	-2.28954
9571	2.65861	-0.26193	-2.29761
9581	2.66139	-0.25757	-2.2594
9591	2.66417	-0.26107	-2.29007
9601	2.66694	-0.26634	-2.33635
9611	2.66972	-0.26843	-2.35464
9621	2.6725	-0.26849	-2.35518
9631	2.67528	-0.26548	-2.32882
9641	2.67806	-0.26665	-2.33904
9651	2.68083	-0.2661	-2.3342
9661	2.68361	-0.26395	-2.31536
9671	2.68639	-0.26383	-2.31429
9681	2.68917	-0.26383	-2.31429
9691	2.69194	-0.26217	-2.29976
9701	2.69472	-0.2626	-2.30353
9711	2.6975	-0.26677	-2.34012
9721	2.70028	-0.26677	-2.34012
9731	2.70306	-0.27199	-2.38585
9741	2.70583	-0.26831	-2.35357
9751	2.70861	-0.26659	-2.3385
9761	2.71139	-0.26217	-2.29976
9771	2.71417	-0.26303	-2.30729
9781	2.71694	-0.26585	-2.33204
9791	2.71972	-0.2669	-2.34119
9801	2.7225	-0.26401	-2.3159
9811	2.72528	-0.26463	-2.32128
9821	2.72806	-0.2596	-2.27716
9831	2.73083	-0.26242	-2.30191
9841	2.73361	-0.26009	-2.28146
9851	2.73639	-0.26248	-2.30245
9861	2.73917	-0.26383	-2.31429
9871	2.74194	-0.2661	-2.3342
9881	2.74472	-0.26217	-2.29976
9891	2.7475	-0.25579	-2.2438
9901	2.75028	-0.2596	-2.27716
9911	2.75306	-0.255	-2.2368
9921	2.75583	-0.26027	-2.28308
9931	2.75861	-0.26303	-2.30729
9941	2.76139	-0.26266	-2.30406
9951	2.76417	-0.26211	-2.29922
9961	2.76694	-0.26144	-2.2933
9971	2.76972	-0.25886	-2.2707
9981	2.7725	-0.26131	-2.29223
9991	2.77528	-0.25616	-2.24703
10001	2.77806	-0.2596	-2.27716
10011	2.78083	-0.25996	-2.28039
10021	2.78361	-0.25892	-2.27124
10031	2.78639	-0.2569	-2.25348
10041	2.78917	-0.25886	-2.2707
10051	2.79194	-0.2561	-2.24649
10061	2.79472	-0.25303	-2.21959
10071	2.7975	-0.25156	-2.20667
10081	2.80028	-0.24905	-2.18461
10091	2.80306	-0.25303	-2.21959
10101	2.80583	-0.24997	-2.19268
10111	2.80861	-0.25352	-2.22389
10121	2.81139	-0.25101	-2.20183
10131	2.81417	-0.24862	-2.18084
10141	2.81694	-0.24886	-2.183
10151	2.81972	-0.25855	-2.26801
10161	2.8225	-0.25506	-2.23734
10171	2.82528	-0.2553	-2.23949
10181	2.82806	-0.25622	-2.24757
10191	2.83083	-0.25457	-2.23304
10201	2.83361	-0.25598	-2.24541
10211	2.83639	-0.25763	-2.25994
10221	2.83917	-0.25861	-2.26855
10231	2.84194	-0.26358	-2.31214
10241	2.84472	-0.2653	-2.3272
10251	2.8475	-0.26144	-2.2933
10261	2.85028	-0.26548	-2.32882
10271	2.85306	-0.26095	-2.289
10281	2.85583	-0.26187	-2.29707
10291	2.85861	-0.25665	-2.25133
10301	2.86139	-0.26254	-2.30299
10311	2.86417	-0.26383	-2.31429
10321	2.86694	-0.26144	-2.2933
10331	2.86972	-0.26199	-2.29815
10341	2.8725	-0.26401	-2.3159
10351	2.87528	-0.26236	-2.30137
10361	2.87806	-0.26334	-2.30998
10371	2.88083	-0.25972	-2.27824
10381	2.88361	-0.26162	-2.29492
10391	2.88639	-0.26211	-2.29922
10401	2.88917	-0.25414	-2.22927
10411	2.89194	-0.25702	-2.25456
10421	2.89472	-0.25714	-2.25564
10431	2.8975	-0.25671	-2.25187
10441	2.90028	-0.25996	-2.28039
10451	2.90306	-0.25874	-2.26963
10461	2.90583	-0.25825	-2.26532
10471	2.90861	-0.25788	-2.26209
10481	2.91139	-0.26266	-2.30406
10491	2.91417	-0.25831	-2.26586
10501	2.91694	-0.26211	-2.29922
10511	2.91972	-0.25628	-2.2481
10521	2.9225	-0.25953	-2.27662
10531	2.92528	-0.25653	-2.25026
10541	2.92806	-0.25696	-2.25402
10551	2.93083	-0.25953	-2.27662
10561	2.93361	-0.25377	-2.22604
10571	2.93639	-0.25358	-2.22443
10581	2.93917	-0.25585	-2.24434
10591	2.94194	-0.25659	-2.25079
10601	2.94472	-0.25352	-2.22389
10611	2.9475	-0.25371	-2.2255
10621	2.95028	-0.25187	-2.20936
10631	2.95306	-0.25677	-2.25241
10641	2.95583	-0.25432	-2.23088
10651	2.95861	-0.25684	-2.25295
10661	2.96139	-0.25082	-2.20021
10671	2.96417	-0.25941	-2.27555
10681	2.96694	-0.25273	-2.21689
10691	2.96972	-0.25978	-2.27877
10701	2.9725	-0.25635	-2.24864
10711	2.97528	-0.25935	-2.27501
10721	2.97806	-0.25266	-2.21636
10731	2.98083	-0.25628	-2.2481
10741	2.98361	-0.24855	-2.18031
10751	2.98639	-0.25978	-2.27877
10761	2.98917	-0.25763	-2.25994
10771	2.99194	-0.25217	-2.21205
10781	2.99472	-0.25769	-2.26048
10791	2.9975	-0.25757	-2.2594
10801	3.00028	-0.25831	-2.26586
10811	3.00306	-0.25751	-2.25887
10821	3.00583	-0.26113	-2.29061
10831	3.00861	-0.25935	-2.27501
10841	3.01139	-0.25168	-2.20775
10851	3.01417	-0.25279	-2.21743
10861	3.01694	-0.25303	-2.21959
10871	3.01972	-0.25309	-2.22012
10881	3.0225	-0.25107	-2.20237
10891	3.02528	-0.25027	-2.19537
10901	3.02806	-0.25567	-2.24272
10911	3.03083	-0.24739	-2.17008
10921	3.03361	-0.25101	-2.20183
10931	3.03639	-0.2523	-2.21313
10941	3.03917	-0.25248	-2.21474
10951	3.04194	-0.25003	-2.19322
10961	3.04472	-0.25046	-2.19699
10971	3.0475	-0.25168	-2.20775
10981	3.05028	-0.25328	-2.22174
10991	3.05306	-0.25438	-2.23142
11001	3.05583	-0.2626	-2.30353
11011	3.05861	-0.25322	-2.2212
11021	3.06139	-0.26003	-2.28093
11031	3.06417	-0.25125	-2.20398
11041	3.06694	-0.25211	-2.21151
11051	3.06972	-0.25469	-2.23411
11061	3.0725	-0.25641	-2.24918
11071	3.07528	-0.24874	-2.18192
11081	3.07806	-0.25849	-2.26747
11091	3.08083	-0.25592	-2.24487
11101	3.08361	-0.26223	-2.3003
11111	3.08639	-0.25395	-2.22766
11121	3.08917	-0.25622	-2.24757
11131	3.09194	-0.25788	-2.26209
11141	3.09472	-0.25493	-2.23627
11151	3.0975	-0.24868	-2.18138
11161	3.10028	-0.25524	-2.23896
11171	3.10306	-0.25174	-2.20829
11181	3.10583	-0.25469	-2.23411
11191	3.10861	-0.24978	-2.19107
11201	3.11139	-0.25426	-2.23035
11211	3.11417	-0.25033	-2.19591
11221	3.11694	-0.25058	-2.19806
11231	3.11972	-0.25291	-2.21851
11241	3.1225	-0.25377	-2.22604
11251	3.12528	-0.25224	-2.21259
11261	3.12806	-0.25751	-2.25887
11271	3.13083	-0.25174	-2.20829
11281	3.13361	-0.25328	-2.22174
11291	3.13639	-0.25273	-2.21689
11301	3.13917	-0.25868	-2.26909
11311	3.14194	-0.25199	-2.21044
11321	3.14472	-0.25052	-2.19752
11331	3.1475	-0.24622	-2.15986
11341	3.15028	-0.25303	-2.21959
11351	3.15306	-0.24874	-2.18192
11361	3.15583	-0.24966	-2.18999
11371	3.15861	-0.25082	-2.20021
11381	3.16139	-0.2499	-2.19214
11391	3.16417	-0.25224	-2.21259
11401	3.16694	-0.2545	-2.2325
11411	3.16972	-0.25316	-2.22066
11421	3.1725	-0.25763	-2.25994
11431	3.17528	-0.25727	-2.25671
11441	3.17806	-0.26285	-2.30568
11451	3.18083	-0.25696	-2.25402
11461	3.18361	-0.25886	-2.2707
11471	3.18639	-0.25383	-2.22658
11481	3.18917	-0.25819	-2.26478
11491	3.19194	-0.25665	-2.25133
11501	3.19472	-0.25475	-2.23465
11511	3.1975	-0.25438	-2.23142
11521	3.20028	-0.25395	-2.22766
11531	3.20306	-0.25653	-2.25026
11541	3.20583	-0.25248	-2.21474
11551	3.20861	-0.2534	-2.22281
11561	3.21139	-0.25757	-2.2594
11571	3.21417	-0.25825	-2.26532
11581	3.21694	-0.25058	-2.19806
11591	3.21972	-0.25493	-2.23627
11601	3.2225	-0.2507	-2.19914
11611	3.22528	-0.25107	-2.20237
11621	3.22806	-0.24966	-2.18999
11631	3.23083	-0.2515	-2.20613
11641	3.23361	-0.25727	-2.25671
11651	3.23639	-0.25506	-2.23734
11661	3.23917	-0.25831	-2.26586
11671	3.24194	-0.25003	-2.19322
11681	3.24472	-0.25328	-2.22174
11691	3.2475	-0.25297	-2.21905
11701	3.25028	-0.2545	-2.2325
11711	3.25306	-0.25236	-2.21367
11721	3.25583	-0.25156	-2.20667
11731	3.25861	-0.25328	-2.22174
11741	3.26139	-0.24972	-2.19053
11751	3.26417	-0.2507	-2.19914
11761	3.26694	-0.2526	-2.21582
11771	3.26972	-0.2496	-2.18945
11781	3.2725	-0.24653	-2.16255
11791	3.27528	-0.24819	-2.17708
11801	3.27806	-0.24788	-2.17439
11811	3.28083	-0.25303	-2.21959
11821	3.28361	-0.248	-2.17546
11831	3.28639	-0.2499	-2.19214
11841	3.28917	-0.24438	-2.14372
11851	3.29194	-0.24819	-2.17708
11861	3.29472	-0.24849	-2.17977
11871	3.2975	-0.2561	-2.24649
11881	3.30028	-0.25113	-2.2029
11891	3.30306	-0.25156	-2.20667
11901	3.30583	-0.24561	-2.15448
11911	3.30861	-0.248	-2.17546
11921	3.31139	-0.24911	-2.18515
11931	3.31417	-0.24806	-2.176
11941	3.31694	-0.24561	-2.15448
11951	3.31972	-0.24831	-2.17815
11961	3.3225	-0.24813	-2.17654
11971	3.32528	-0.24935	-2.1873
11981	3.32806	-0.25156	-2.20667
11991	3.33083	-0.24782	-2.17385
12001	3.33361	-0.25009	-2.19376
12011	3.33639	-0.25027	-2.19537
12021	3.33917	-0.25469	-2.23411
12031	3.34194	-0.2515	-2.20613
12041	3.34472	-0.25549	-2.24111
12051	3.3475	-0.25696	-2.25402
12061	3.35028	-0.25536	-2.24003
12071	3.35306	-0.26493	-2.32397
12081	3.35583	-0.25855	-2.26801
12091	3.35861	-0.26174	-2.29599
12101	3.36139	-0.25592	-2.24487
12111	3.36417	-0.25776	-2.26102
12121	3.36694	-0.25861	-2.26855
12131	3.36972	-0.25733	-2.25725
12141	3.3725	-0.25512	-2.23788
12151	3.37528	-0.25677	-2.25241
12161	3.37806	-0.24831	-2.17815
12171	3.38083	-0.25812	-2.26425
12181	3.38361	-0.25628	-2.2481
12191	3.38639	-0.25279	-2.21743
12201	3.38917	-0.2534	-2.22281
12211	3.39194	-0.25426	-2.23035
12221	3.39472	-0.25003	-2.19322
12231	3.3975	-0.25414	-2.22927
12241	3.40028	-0.25733	-2.25725
12251	3.40306	-0.25052	-2.19752
12261	3.40583	-0.25628	-2.2481
12271	3.40861	-0.25426	-2.23035
12281	3.41139	-0.25242	-2.2142
12291	3.41417	-0.25769	-2.26048
12301	3.41694	-0.25518	-2.23842
12311	3.41972	-0.25144	-2.2056
12321	3.4225	-0.25309	-2.22012
12331	3.42528	-0.25635	-2.24864
12341	3.42806	-0.25193	-2.2099
12351	3.43083	-0.255	-2.2368
12361	3.43361	-0.25714	-2.25564
12371	3.43639	-0.2569	-2.25348
12381	3.43917	-0.24941	-2.18784
12391	3.44194	-0.25549	-2.24111
12401	3.44472	-0.25309	-2.22012
12411	3.4475	-0.25352	-2.22389
12421	3.45028	-0.25211	-2.21151
12431	3.45306	-0.25463	-2.23358
12441	3.45583	-0.25095	-2.20129
12451	3.45861	-0.24929	-2.18676
12461	3.46139	-0.24776	-2.17331
12471	3.46417	-0.24819	-2.17708
12481	3.46694	-0.24947	-2.18838
12491	3.46972	-0.25125	-2.20398
12501	3.4725	-0.24905	-2.18461
12511	3.47528	-0.25438	-2.23142
12521	3.47806	-0.25193	-2.2099
12531	3.48083	-0.24997	-2.19268
12541	3.48361	-0.2488	-2.18246
12551	3.48639	-0.25727	-2.25671
12561	3.48917	-0.2542	-2.22981
12571	3.49194	-0.25322	-2.2212
12581	3.49472	-0.25334	-2.22228
12591	3.4975	-0.25389	-2.22712
12601	3.50028	-0.25199	-2.21044
12611	3.50306	-0.25254	-2.21528
12621	3.50583	-0.24966	-2.18999
12631	3.50861	-0.25236	-2.21367
12641	3.51139	-0.24813	-2.17654
12651	3.51417	-0.25285	-2.21797
12661	3.51694	-0.25616	-2.24703
12671	3.51972	-0.25512	-2.23788
12681	3.5225	-0.25297	-2.21905
12691	3.52528	-0.25457	-2.23304
12701	3.52806	-0.25242	-2.2142
12711	3.53083	-0.25027	-2.19537
12721	3.53361	-0.25064	-2.1986
12731	3.53639	-0.25334	-2.22228
12741	3.53917	-0.25076	-2.19968
12751	3.54194	-0.25763	-2.25994
12761	3.54472	-0.25843	-2.26694
12771	3.5475	-0.25334	-2.22228
12781	3.55028	-0.25819	-2.26478
12791	3.55306	-0.25187	-2.20936
12801	3.55583	-0.25757	-2.2594
12811	3.55861	-0.25242	-2.2142
12821	3.56139	-0.25475	-2.23465
12831	3.56417	-0.25279	-2.21743
12841	3.56694	-0.25291	-2.21851
12851	3.56972	-0.25248	-2.21474
12861	3.5725	-0.25346	-2.22335
12871	3.57528	-0.25015	-2.1943
12881	3.57806	-0.25414	-2.22927
12891	3.58083	-0.25708	-2.2551
12901	3.58361	-0.24984	-2.1916
12911	3.58639	-0.25236	-2.21367
12921	3.58917	-0.25236	-2.21367
12931	3.59194	-0.25358	-2.22443
12941	3.59472	-0.25487	-2.23573
12951	3.5975	-0.25273	-2.21689
12961	3.60028	-0.24506	-2.14963
12971	3.60306	-0.24622	-2.15986
12981	3.60583	-0.24855	-2.18031
12991	3.60861	-0.24911	-2.18515
13001	3.61139	-0.24653	-2.16255
13011	3.61417	-0.24855	-2.18031
13021	3.61694	-0.24972	-2.19053
13031	3.61972	-0.25003	-2.19322
13041	3.6225	-0.25033	-2.19591
13051	3.62528	-0.2499	-2.19214
13061	3.62806	-0.25058	-2.19806
13071	3.63083	-0.25003	-2.19322
13081	3.63361	-0.25769	-2.26048
13091	3.63639	-0.25144	-2.2056
13101	3.63917	-0.25641	-2.24918
13111	3.64194	-0.24457	-2.14533
13121	3.64472	-0.25009	-2.19376
13131	3.6475	-0.25659	-2.25079
13141	3.65028	-0.25107	-2.20237
13151	3.65306	-0.25046	-2.19699
13161	3.65583	-0.25383	-2.22658
13171	3.65861	-0.25426	-2.23035
13181	3.66139	-0.25573	-2.24326
13191	3.66417	-0.25205	-2.21098
13201	3.66694	-0.25365	-2.22497
13211	3.66972	-0.24776	-2.17331
13221	3.6725	-0.24997	-2.19268
13231	3.67528	-0.24727	-2.16901
13241	3.67806	-0.25156	-2.20667
13251	3.68083	-0.24843	-2.17923
13261	3.68361	-0.25003	-2.19322
13271	3.68639	-0.25408	-2.22873
13281	3.68917	-0.25132	-2.20452
13291	3.69194	-0.24487	-2.14802
13301	3.69472	-0.25745	-2.25833
13311	3.6975	-0.24794	-2.17492
13321	3.70028	-0.24874	-2.18192
13331	3.70306	-0.2499	-2.19214
13341	3.70583	-0.25549	-2.24111
13351	3.70861	-0.25236	-2.21367
13361	3.71139	-0.248	-2.17546
13371	3.71417	-0.24592	-2.15717
13381	3.71694	-0.25389	-2.22712
13391	3.71972	-0.25217	-2.21205
13401	3.7225	-0.24537	-2.15232
13411	3.72528	-0.25162	-2.20721
13421	3.72806	-0.25009	-2.19376
13431	3.73083	-0.2515	-2.20613
13441	3.73361	-0.25248	-2.21474
13451	3.73639	-0.2507	-2.19914
13461	3.73917	-0.25162	-2.20721
13471	3.74194	-0.24849	-2.17977
13481	3.74472	-0.24524	-2.15125
13491	3.7475	-0.24567	-2.15502
13501	3.75028	-0.25009	-2.19376
13511	3.75306	-0.24763	-2.17223
13521	3.75583	-0.24359	-2.13672
13531	3.75861	-0.24254	-2.12757
13541	3.76139	-0.24855	-2.18031
13551	3.76417	-0.24929	-2.18676
13561	3.76694	-0.24494	-2.14856
13571	3.76972	-0.24721	-2.16847
13581	3.7725	-0.24696	-2.16632
13591	3.77528	-0.24813	-2.17654
13601	3.77806	-0.24616	-2.15932
13611	3.78083	-0.24377	-2.13833
13621	3.78361	-0.24733	-2.16954
13631	3.78639	-0.25107	-2.20237
13641	3.78917	-0.24794	-2.17492
13651	3.79194	-0.2499	-2.19214
13661	3.79472	-0.25205	-2.21098
13671	3.7975	-0.2453	-2.15179
13681	3.80028	-0.24898	-2.18407
13691	3.80306	-0.25033	-2.19591
13701	3.80583	-0.25119	-2.20344
13711	3.80861	-0.24635	-2.16093
13721	3.81139	-0.2488	-2.18246
13731	3.81417	-0.25125	-2.20398
13741	3.81694	-0.24794	-2.17492
13751	3.81972	-0.24297	-2.13134
13761	3.8225	-0.24837	-2.17869
13771	3.82528	-0.24678	-2.1647
13781	3.82806	-0.24481	-2.14748
13791	3.83083	-0.24923	-2.18622
13801	3.83361	-0.2488	-2.18246
13811	3.83639	-0.24187	-2.12165
13821	3.83917	-0.24911	-2.18515
13831	3.84194	-0.24714	-2.16793
13841	3.84472	-0.245	-2.1491
13851	3.8475	-0.248	-2.17546
13861	3.85028	-0.2442	-2.1421
13871	3.85306	-0.24156	-2.11896
13881	3.85583	-0.2453	-2.15179
13891	3.85861	-0.2469	-2.16578
13901	3.86139	-0.24598	-2.15771
13911	3.86417	-0.24598	-2.15771
13921	3.86694	-0.24671	-2.16416
13931	3.86972	-0.24524	-2.15125
13941	3.8725	-0.24144	-2.11789
13951	3.87528	-0.24395	-2.13995
13961	3.87806	-0.2453	-2.15179
13971	3.88083	-0.23635	-2.07323
13981	3.88361	-0.24635	-2.16093
13991	3.88639	-0.24874	-2.18192
14001	3.88917	-0.24242	-2.1265
14011	3.89194	-0.24389	-2.13941
14021	3.89472	-0.24966	-2.18999
14031	3.8975	-0.24494	-2.14856
14041	3.90028	-0.24702	-2.16685
14051	3.90306	-0.24555	-2.15394
14061	3.90583	-0.24444	-2.14425
14071	3.90861	-0.24549	-2.1534
14081	3.91139	-0.24273	-2.12919
14091	3.91417	-0.24402	-2.14049
14101	3.91694	-0.23874	-2.09421
14111	3.91972	-0.24267	-2.12865
14121	3.9225	-0.23868	-2.09367
14131	3.92528	-0.23997	-2.10497
14141	3.92806	-0.23874	-2.09421
14151	3.93083	-0.24205	-2.12327
14161	3.93361	-0.24788	-2.17439
14171	3.93639	-0.2434	-2.13511
14181	3.93917	-0.24027	-2.10766
14191	3.94194	-0.24432	-2.14318
14201	3.94472	-0.25021	-2.19483
14211	3.9475	-0.24647	-2.16201
14221	3.95028	-0.24622	-2.15986
14231	3.95306	-0.2407	-2.11143
14241	3.95583	-0.24751	-2.17116
14251	3.95861	-0.24629	-2.1604
14261	3.96139	-0.2453	-2.15179
14271	3.96417	-0.24708	-2.16739
14281	3.96694	-0.24494	-2.14856
14291	3.96972	-0.24199	-2.12273
14301	3.9725	-0.24849	-2.17977
14311	3.97528	-0.24923	-2.18622
14321	3.97806	-0.24199	-2.12273
14331	3.98083	-0.24739	-2.17008
14341	3.98361	-0.24659	-2.16309
14351	3.98639	-0.24622	-2.15986
14361	3.98917	-0.24665	-2.16362
14371	3.99194	-0.24236	-2.12596
14381	3.99472	-0.24408	-2.14103
14391	3.9975	-0.24635	-2.16093

## Sheet: 2nd 4h CPE
time/s	time/ h	current/mA	current density j/mA cm-2
1	0.000277778	-0.31646	-2.77596
11	0.00306	-0.28297	-2.48217
21	0.00583	-0.28088	-2.46387
31	0.00861	-0.27383	-2.40199
41	0.01139	-0.26604	-2.33366
51	0.01417	-0.27794	-2.43805
61	0.01694	-0.2772	-2.43159
71	0.01972	-0.27751	-2.43428
81	0.0225	-0.27315	-2.39608
91	0.02528	-0.27518	-2.41383
101	0.02806	-0.28039	-2.45957
111	0.03083	-0.27769	-2.43589
121	0.03361	-0.28401	-2.49132
131	0.03639	-0.28376	-2.48916
141	0.03917	-0.2807	-2.46226
151	0.04194	-0.28229	-2.47625
161	0.04472	-0.28266	-2.47948
171	0.0475	-0.28278	-2.48055
181	0.05028	-0.28088	-2.46387
191	0.05306	-0.28315	-2.48378
201	0.05583	-0.28045	-2.46011
211	0.05861	-0.28076	-2.4628
221	0.06139	-0.28125	-2.4671
231	0.06417	-0.28579	-2.50692
241	0.06694	-0.28119	-2.46656
251	0.06972	-0.28057	-2.46118
261	0.0725	-0.27444	-2.40738
271	0.07528	-0.27959	-2.45257
281	0.07806	-0.29198	-2.56127
291	0.08083	-0.29413	-2.5801
301	0.08361	-0.29517	-2.58925
311	0.08639	-0.29149	-2.55696
321	0.08917	-0.28579	-2.50692
331	0.09194	-0.29616	-2.59786
341	0.09472	-0.28082	-2.46334
351	0.0975	-0.27886	-2.44612
361	0.10028	-0.28898	-2.5349
371	0.10306	-0.27064	-2.37401
381	0.10583	-0.27579	-2.41921
391	0.10861	-0.27321	-2.39661
401	0.11139	-0.27524	-2.41437
411	0.11417	-0.29358	-2.57526
421	0.11694	-0.28886	-2.53382
431	0.11972	-0.28922	-2.53705
441	0.1225	-0.28904	-2.53544
451	0.12528	-0.28315	-2.48378
461	0.12806	-0.28873	-2.53275
471	0.13083	-0.28689	-2.51661
481	0.13361	-0.28818	-2.52791
491	0.13639	-0.29382	-2.57741
501	0.13917	-0.29229	-2.56396
511	0.14194	-0.28695	-2.51714
521	0.14472	-0.30002	-2.63176
531	0.1475	-0.29149	-2.55696
541	0.15028	-0.29033	-2.54674
551	0.15306	-0.29021	-2.54566
561	0.15583	-0.29364	-2.57579
571	0.15861	-0.28763	-2.52306
581	0.16139	-0.28929	-2.53759
591	0.16417	-0.29432	-2.58171
601	0.16694	-0.29401	-2.57902
611	0.16972	-0.30149	-2.64467
621	0.1725	-0.29407	-2.57956
631	0.17528	-0.30051	-2.63606
641	0.17806	-0.30057	-2.6366
651	0.18083	-0.29597	-2.59624
661	0.18361	-0.30254	-2.65382
671	0.18639	-0.29536	-2.59086
681	0.18917	-0.30444	-2.6705
691	0.19194	-0.29628	-2.59893
701	0.19472	-0.30174	-2.64682
711	0.1975	-0.29775	-2.61185
721	0.20028	-0.29241	-2.56503
731	0.20306	-0.29401	-2.57902
741	0.20583	-0.30149	-2.64467
751	0.20861	-0.2899	-2.54297
761	0.21139	-0.29603	-2.59678
771	0.21417	-0.29984	-2.63014
781	0.21694	-0.28217	-2.47517
791	0.21972	-0.2907	-2.54997
801	0.2225	-0.29002	-2.54405
811	0.22528	-0.30646	-2.68825
821	0.22806	-0.29358	-2.57526
831	0.23083	-0.28413	-2.49239
841	0.23361	-0.30493	-2.6748
851	0.23639	-0.29566	-2.59355
861	0.23917	-0.2953	-2.59032
871	0.24194	-0.30082	-2.63875
881	0.24472	-0.31321	-2.74744
891	0.2475	-0.30941	-2.71408
901	0.25028	-0.2953	-2.59032
911	0.25306	-0.31394	-2.7539
921	0.25583	-0.30536	-2.67857
931	0.25861	-0.29597	-2.59624
941	0.26139	-0.30763	-2.69848
951	0.26417	-0.31302	-2.74583
961	0.26694	-0.31603	-2.77219
971	0.26972	-0.30505	-2.67588
981	0.2725	-0.30658	-2.68933
991	0.27528	-0.30873	-2.70816
1001	0.27806	-0.30677	-2.69094
1011	0.28083	-0.30634	-2.68718
1021	0.28361	-0.29738	-2.60862
1031	0.28639	-0.30272	-2.65543
1041	0.28917	-0.30855	-2.70655
1051	0.29194	-0.29665	-2.60216
1061	0.29472	-0.3075	-2.6974
1071	0.2975	-0.30695	-2.69256
1081	0.30028	-0.29941	-2.62637
1091	0.30306	-0.30033	-2.63445
1101	0.30583	-0.30996	-2.71892
1111	0.30861	-0.30812	-2.70278
1121	0.31139	-0.31125	-2.73022
1131	0.31417	-0.31848	-2.79372
1141	0.31694	-0.30395	-2.66619
1151	0.31972	-0.30063	-2.63714
1161	0.3225	-0.31082	-2.72646
1171	0.32528	-0.31266	-2.7426
1181	0.32806	-0.29892	-2.62207
1191	0.33083	-0.30352	-2.66243
1201	0.33361	-0.31192	-2.73614
1211	0.33639	-0.31241	-2.74045
1221	0.33917	-0.31143	-2.73184
1231	0.34194	-0.29824	-2.61615
1241	0.34472	-0.30364	-2.6635
1251	0.3475	-0.30566	-2.68126
1261	0.35028	-0.28996	-2.54351
1271	0.35306	-0.30732	-2.69579
1281	0.35583	-0.30695	-2.69256
1291	0.35861	-0.30855	-2.70655
1301	0.36139	-0.31566	-2.76897
1311	0.36417	-0.31333	-2.74852
1321	0.36694	-0.301	-2.64036
1331	0.36972	-0.31756	-2.78565
1341	0.3725	-0.30186	-2.6479
1351	0.37528	-0.29352	-2.57472
1361	0.37806	-0.31413	-2.75551
1371	0.38083	-0.29701	-2.60539
1381	0.38361	-0.30983	-2.71785
1391	0.38639	-0.30523	-2.67749
1401	0.38917	-0.31824	-2.79157
1411	0.39194	-0.30413	-2.66781
1421	0.39472	-0.29977	-2.6296
1431	0.3975	-0.29352	-2.57472
1441	0.40028	-0.31327	-2.74798
1451	0.40306	-0.3026	-2.65435
1461	0.40583	-0.3053	-2.67803
1471	0.40861	-0.30566	-2.68126
1481	0.41139	-0.30959	-2.7157
1491	0.41417	-0.30707	-2.69363
1501	0.41694	-0.30744	-2.69686
1511	0.41972	-0.31137	-2.7313
1521	0.4225	-0.31309	-2.74637
1531	0.42528	-0.30241	-2.65274
1541	0.42806	-0.31578	-2.77004
1551	0.43083	-0.31585	-2.77058
1561	0.43361	-0.31554	-2.76789
1571	0.43639	-0.30812	-2.70278
1581	0.43917	-0.30254	-2.65382
1591	0.44194	-0.30891	-2.70978
1601	0.44472	-0.30566	-2.68126
1611	0.4475	-0.30591	-2.68341
1621	0.45028	-0.3048	-2.67373
1631	0.45306	-0.30401	-2.66673
1641	0.45583	-0.30057	-2.6366
1651	0.45861	-0.31787	-2.78834
1661	0.46139	-0.30934	-2.71354
1671	0.46417	-0.32051	-2.81147
1681	0.46694	-0.3099	-2.71839
1691	0.46972	-0.30849	-2.70601
1701	0.4725	-0.30658	-2.68933
1711	0.47528	-0.31302	-2.74583
1721	0.47806	-0.30781	-2.70009
1731	0.48083	-0.30511	-2.67642
1741	0.48361	-0.30382	-2.66512
1751	0.48639	-0.30941	-2.71408
1761	0.48917	-0.2999	-2.63068
1771	0.49194	-0.30358	-2.66296
1781	0.49472	-0.30701	-2.6931
1791	0.4975	-0.29984	-2.63014
1801	0.50028	-0.32002	-2.80717
1811	0.50306	-0.3183	-2.7921
1821	0.50583	-0.301	-2.64036
1831	0.50861	-0.31106	-2.72861
1841	0.51139	-0.30695	-2.69256
1851	0.51417	-0.31131	-2.73076
1861	0.51694	-0.3029	-2.65705
1871	0.51972	-0.31217	-2.7383
1881	0.5225	-0.31505	-2.76359
1891	0.52528	-0.31897	-2.79802
1901	0.52806	-0.31664	-2.77758
1911	0.53083	-0.31358	-2.75067
1921	0.53361	-0.32143	-2.81955
1931	0.53639	-0.30272	-2.65543
1941	0.53917	-0.31327	-2.74798
1951	0.54194	-0.3002	-2.63337
1961	0.54472	-0.31106	-2.72861
1971	0.5475	-0.30959	-2.7157
1981	0.55028	-0.29241	-2.56503
1991	0.55306	-0.3053	-2.67803
2001	0.55583	-0.30861	-2.70709
2011	0.55861	-0.31394	-2.7539
2021	0.56139	-0.30898	-2.71032
2031	0.56417	-0.311	-2.72807
2041	0.56694	-0.31345	-2.7496
2051	0.56972	-0.31112	-2.72915
2061	0.5725	-0.30487	-2.67426
2071	0.57528	-0.30131	-2.64306
2081	0.57806	-0.31327	-2.74798
2091	0.58083	-0.31505	-2.76359
2101	0.58361	-0.3137	-2.75175
2111	0.58639	-0.29738	-2.60862
2121	0.58917	-0.29855	-2.61884
2131	0.59194	-0.29769	-2.61131
2141	0.59472	-0.31358	-2.75067
2151	0.5975	-0.31388	-2.75336
2161	0.60028	-0.30217	-2.65059
2171	0.60306	-0.30646	-2.68825
2181	0.60583	-0.29984	-2.63014
2191	0.60861	-0.29536	-2.59086
2201	0.61139	-0.30849	-2.70601
2211	0.61417	-0.31002	-2.71946
2221	0.61694	-0.31713	-2.78188
2231	0.61972	-0.31517	-2.76466
2241	0.6225	-0.31186	-2.73561
2251	0.62528	-0.31456	-2.75928
2261	0.62806	-0.30542	-2.67911
2271	0.63083	-0.31462	-2.75982
2281	0.63361	-0.31652	-2.7765
2291	0.63639	-0.31591	-2.77112
2301	0.63917	-0.31302	-2.74583
2311	0.64194	-0.31468	-2.76036
2321	0.64472	-0.31229	-2.73937
2331	0.6475	-0.31431	-2.75713
2341	0.65028	-0.31014	-2.72054
2351	0.65306	-0.3045	-2.67104
2361	0.65583	-0.30505	-2.67588
2371	0.65861	-0.3118	-2.73507
2381	0.66139	-0.31345	-2.7496
2391	0.66417	-0.30891	-2.70978
2401	0.66694	-0.30597	-2.68395
2411	0.66972	-0.30891	-2.70978
2421	0.6725	-0.31352	-2.75013
2431	0.67528	-0.31431	-2.75713
2441	0.67806	-0.29732	-2.60808
2451	0.68083	-0.30965	-2.71623
2461	0.68361	-0.31241	-2.74045
2471	0.68639	-0.29683	-2.60378
2481	0.68917	-0.31278	-2.74368
2491	0.69194	-0.29468	-2.58494
2501	0.69472	-0.28376	-2.48916
2511	0.6975	-0.31566	-2.76897
2521	0.70028	-0.31339	-2.74906
2531	0.70306	-0.31989	-2.80609
2541	0.70583	-0.31186	-2.73561
2551	0.70861	-0.31652	-2.7765
2561	0.71139	-0.31088	-2.727
2571	0.71417	-0.31284	-2.74421
2581	0.71694	-0.29781	-2.61238
2591	0.71972	-0.3129	-2.74475
2601	0.7225	-0.311	-2.72807
2611	0.72528	-0.30585	-2.68287
2621	0.72806	-0.30591	-2.68341
2631	0.73083	-0.29947	-2.62691
2641	0.73361	-0.31272	-2.74314
2651	0.73639	-0.30542	-2.67911
2661	0.73917	-0.31646	-2.77596
2671	0.74194	-0.2999	-2.63068
2681	0.74472	-0.30824	-2.70386
2691	0.7475	-0.30155	-2.64521
2701	0.75028	-0.30787	-2.70063
2711	0.75306	-0.29806	-2.61454
2721	0.75583	-0.31321	-2.74744
2731	0.75861	-0.30585	-2.68287
2741	0.76139	-0.31726	-2.78296
2751	0.76417	-0.30014	-2.63283
2761	0.76694	-0.31468	-2.76036
2771	0.76972	-0.30572	-2.6818
2781	0.7725	-0.31358	-2.75067
2791	0.77528	-0.31493	-2.76251
2801	0.77806	-0.29781	-2.61238
2811	0.78083	-0.31517	-2.76466
2821	0.78361	-0.3091	-2.71139
2831	0.78639	-0.30707	-2.69363
2841	0.78917	-0.29603	-2.59678
2851	0.79194	-0.30793	-2.70117
2861	0.79472	-0.30517	-2.67695
2871	0.7975	-0.30572	-2.6818
2881	0.80028	-0.31063	-2.72484
2891	0.80306	-0.3148	-2.76143
2901	0.80583	-0.30468	-2.67265
2911	0.80861	-0.30953	-2.71516
2921	0.81139	-0.31235	-2.73991
2931	0.81417	-0.29904	-2.62315
2941	0.81694	-0.30701	-2.6931
2951	0.81972	-0.30879	-2.7087
2961	0.8225	-0.29248	-2.56557
2971	0.82528	-0.30401	-2.66673
2981	0.82806	-0.31217	-2.7383
2991	0.83083	-0.31051	-2.72377
3001	0.83361	-0.30579	-2.68234
3011	0.83639	-0.31345	-2.7496
3021	0.83917	-0.29511	-2.58871
3031	0.84194	-0.29235	-2.5645
3041	0.84472	-0.30346	-2.66189
3051	0.8475	-0.30879	-2.7087
3061	0.85028	-0.30836	-2.70493
3071	0.85306	-0.31529	-2.76574
3081	0.85583	-0.30928	-2.71301
3091	0.85861	-0.30352	-2.66243
3101	0.86139	-0.31161	-2.73345
3111	0.86417	-0.31002	-2.71946
3121	0.86694	-0.31701	-2.7808
3131	0.86972	-0.30125	-2.64252
3141	0.8725	-0.29818	-2.61561
3151	0.87528	-0.30695	-2.69256
3161	0.87806	-0.30174	-2.64682
3171	0.88083	-0.30922	-2.71247
3181	0.88361	-0.29701	-2.60539
3191	0.88639	-0.31235	-2.73991
3201	0.88917	-0.30346	-2.66189
3211	0.89194	-0.29284	-2.5688
3221	0.89472	-0.31437	-2.75767
3231	0.8975	-0.30953	-2.71516
3241	0.90028	-0.31088	-2.727
3251	0.90306	-0.31204	-2.73722
3261	0.90583	-0.30689	-2.69202
3271	0.90861	-0.30431	-2.66942
3281	0.91139	-0.29959	-2.62799
3291	0.91417	-0.298	-2.614
3301	0.91694	-0.30474	-2.67319
3311	0.91972	-0.30168	-2.64628
3321	0.9225	-0.29873	-2.62046
3331	0.92528	-0.29033	-2.54674
3341	0.92806	-0.29419	-2.58064
3351	0.93083	-0.30272	-2.65543
3361	0.93361	-0.31431	-2.75713
3371	0.93639	-0.30572	-2.6818
3381	0.93917	-0.31321	-2.74744
3391	0.94194	-0.28781	-2.52468
3401	0.94472	-0.29358	-2.57526
3411	0.9475	-0.3056	-2.68072
3421	0.95028	-0.30284	-2.65651
3431	0.95306	-0.29389	-2.57795
3441	0.95583	-0.30677	-2.69094
3451	0.95861	-0.30438	-2.66996
3461	0.96139	-0.3056	-2.68072
3471	0.96417	-0.29585	-2.59517
3481	0.96694	-0.29573	-2.59409
3491	0.96972	-0.29898	-2.62261
3501	0.9725	-0.30008	-2.63229
3511	0.97528	-0.30082	-2.63875
3521	0.97806	-0.28554	-2.50477
3531	0.98083	-0.30996	-2.71892
3541	0.98361	-0.30192	-2.64844
3551	0.98639	-0.30241	-2.65274
3561	0.98917	-0.30493	-2.6748
3571	0.99194	-0.30842	-2.70547
3581	0.99472	-0.30149	-2.64467
3591	0.9975	-0.29119	-2.55427
3601	1.00028	-0.30407	-2.66727
3611	1.00306	-0.29235	-2.5645
3621	1.00583	-0.30204	-2.64951
3631	1.00861	-0.29677	-2.60324
3641	1.01139	-0.29548	-2.59194
3651	1.01417	-0.29229	-2.56396
3661	1.01694	-0.30419	-2.66834
3671	1.01972	-0.28475	-2.49777
3681	1.0225	-0.2999	-2.63068
3691	1.02528	-0.28376	-2.48916
3701	1.02806	-0.30131	-2.64306
3711	1.03083	-0.29824	-2.61615
3721	1.03361	-0.30296	-2.65758
3731	1.03639	-0.30143	-2.64413
3741	1.03917	-0.28456	-2.49616
3751	1.04194	-0.30431	-2.66942
3761	1.04472	-0.2891	-2.53598
3771	1.0475	-0.2926	-2.56665
3781	1.05028	-0.28432	-2.49401
3791	1.05306	-0.30388	-2.66565
3801	1.05583	-0.30008	-2.63229
3811	1.05861	-0.29861	-2.61938
3821	1.06139	-0.30186	-2.6479
3831	1.06417	-0.30352	-2.66243
3841	1.06694	-0.29738	-2.60862
3851	1.06972	-0.27242	-2.38962
3861	1.0725	-0.29922	-2.62476
3871	1.07528	-0.30309	-2.65866
3881	1.07806	-0.30707	-2.69363
3891	1.08083	-0.28082	-2.46334
3901	1.08361	-0.28468	-2.49724
3911	1.08639	-0.29511	-2.58871
3921	1.08917	-0.29297	-2.56988
3931	1.09194	-0.29542	-2.5914
3941	1.09472	-0.28223	-2.47571
3951	1.0975	-0.29536	-2.59086
3961	1.10028	-0.2891	-2.53598
3971	1.10306	-0.28327	-2.48486
3981	1.10583	-0.27444	-2.40738
3991	1.10861	-0.28708	-2.51822
4001	1.11139	-0.29094	-2.55212
4011	1.11417	-0.29039	-2.54728
4021	1.11694	-0.30622	-2.6861
4031	1.11972	-0.301	-2.64036
4041	1.1225	-0.29922	-2.62476
4051	1.12528	-0.28554	-2.50477
4061	1.12806	-0.2983	-2.61669
4071	1.13083	-0.29088	-2.55158
4081	1.13361	-0.28137	-2.46818
4091	1.13639	-0.29726	-2.60754
4101	1.13917	-0.29904	-2.62315
4111	1.14194	-0.29793	-2.61346
4121	1.14472	-0.29818	-2.61561
4131	1.1475	-0.29769	-2.61131
4141	1.15028	-0.30462	-2.67211
4151	1.15306	-0.29671	-2.6027
4161	1.15583	-0.29444	-2.58279
4171	1.15861	-0.27775	-2.43643
4181	1.16139	-0.28548	-2.50423
4191	1.16417	-0.2861	-2.50961
4201	1.16694	-0.28493	-2.49939
4211	1.16972	-0.29836	-2.61723
4221	1.1725	-0.29303	-2.57041
4231	1.17528	-0.29248	-2.56557
4241	1.17806	-0.30198	-2.64897
4251	1.18083	-0.29695	-2.60485
4261	1.18361	-0.29027	-2.5462
4271	1.18639	-0.29517	-2.58925
4281	1.18917	-0.28861	-2.53167
4291	1.19194	-0.28965	-2.54082
4301	1.19472	-0.29726	-2.60754
4311	1.1975	-0.28886	-2.53382
4321	1.20028	-0.29333	-2.5731
4331	1.20306	-0.27561	-2.4176
4341	1.20583	-0.2983	-2.61669
4351	1.20861	-0.29793	-2.61346
4361	1.21139	-0.29051	-2.54835
4371	1.21417	-0.29088	-2.55158
4381	1.21694	-0.29425	-2.58118
4391	1.21972	-0.29327	-2.57257
4401	1.2225	-0.29401	-2.57902
4411	1.22528	-0.28064	-2.46172
4421	1.22806	-0.29585	-2.59517
4431	1.23083	-0.29769	-2.61131
4441	1.23361	-0.29628	-2.59893
4451	1.23639	-0.29468	-2.58494
4461	1.23917	-0.28886	-2.53382
4471	1.24194	-0.28585	-2.50746
4481	1.24472	-0.28659	-2.51392
4491	1.2475	-0.28266	-2.47948
4501	1.25028	-0.29708	-2.60593
4511	1.25306	-0.28487	-2.49885
4521	1.25583	-0.28468	-2.49724
4531	1.25861	-0.29082	-2.55104
4541	1.26139	-0.28389	-2.49024
4551	1.26417	-0.29051	-2.54835
4561	1.26694	-0.28837	-2.52952
4571	1.26972	-0.2834	-2.48594
4581	1.2725	-0.29511	-2.58871
4591	1.27528	-0.29781	-2.61238
4601	1.27806	-0.2964	-2.60001
4611	1.28083	-0.29935	-2.62584
4621	1.28361	-0.28597	-2.50853
4631	1.28639	-0.291	-2.55266
4641	1.28917	-0.29812	-2.61507
4651	1.29194	-0.30057	-2.6366
4661	1.29472	-0.29241	-2.56503
4671	1.2975	-0.28579	-2.50692
4681	1.30028	-0.29665	-2.60216
4691	1.30306	-0.29125	-2.55481
4701	1.30583	-0.29303	-2.57041
4711	1.30861	-0.29315	-2.57149
4721	1.31139	-0.27947	-2.4515
4731	1.31417	-0.29622	-2.59839
4741	1.31694	-0.27886	-2.44612
4751	1.31972	-0.30045	-2.63552
4761	1.3225	-0.28278	-2.48055
4771	1.32528	-0.2883	-2.52898
4781	1.32806	-0.29174	-2.55911
4791	1.33083	-0.29254	-2.56611
4801	1.33361	-0.27536	-2.41545
4811	1.33639	-0.26591	-2.33258
4821	1.33917	-0.28984	-2.54243
4831	1.34194	-0.29002	-2.54405
4841	1.34472	-0.28248	-2.47786
4851	1.3475	-0.29162	-2.55804
4861	1.35028	-0.28965	-2.54082
4871	1.35306	-0.29192	-2.56073
4881	1.35583	-0.29168	-2.55858
4891	1.35861	-0.29119	-2.55427
4901	1.36139	-0.2945	-2.58333
4911	1.36417	-0.29517	-2.58925
4921	1.36694	-0.29659	-2.60162
4931	1.36972	-0.29708	-2.60593
4941	1.3725	-0.28493	-2.49939
4951	1.37528	-0.27775	-2.43643
4961	1.37806	-0.29198	-2.56127
4971	1.38083	-0.29444	-2.58279
4981	1.38361	-0.29744	-2.60916
4991	1.38639	-0.28646	-2.51284
5001	1.38917	-0.291	-2.55266
5011	1.39194	-0.27303	-2.395
5021	1.39472	-0.2853	-2.50262
5031	1.3975	-0.28554	-2.50477
5041	1.40028	-0.28996	-2.54351
5051	1.40306	-0.28689	-2.51661
5061	1.40583	-0.28235	-2.47679
5071	1.40861	-0.28867	-2.53221
5081	1.41139	-0.28419	-2.49293
5091	1.41417	-0.28873	-2.53275
5101	1.41694	-0.28352	-2.48701
5111	1.41972	-0.28781	-2.52468
5121	1.4225	-0.29198	-2.56127
5131	1.42528	-0.2826	-2.47894
5141	1.42806	-0.28653	-2.51338
5151	1.43083	-0.28953	-2.53974
5161	1.43361	-0.29051	-2.54835
5171	1.43639	-0.29008	-2.54459
5181	1.43917	-0.29646	-2.60055
5191	1.44194	-0.2907	-2.54997
5201	1.44472	-0.29499	-2.58763
5211	1.4475	-0.28971	-2.54136
5221	1.45028	-0.28929	-2.53759
5231	1.45306	-0.28205	-2.4741
5241	1.45583	-0.27174	-2.3837
5251	1.45861	-0.28444	-2.49508
5261	1.46139	-0.27352	-2.3993
5271	1.46417	-0.29174	-2.55911
5281	1.46694	-0.28524	-2.50208
5291	1.46972	-0.28622	-2.51069
5301	1.4725	-0.28223	-2.47571
5311	1.47528	-0.28916	-2.53652
5321	1.47806	-0.27456	-2.40845
5331	1.48083	-0.27554	-2.41706
5341	1.48361	-0.28021	-2.45796
5351	1.48639	-0.2707	-2.37455
5361	1.48917	-0.28389	-2.49024
5371	1.49194	-0.28824	-2.52844
5381	1.49472	-0.29021	-2.54566
5391	1.4975	-0.29708	-2.60593
5401	1.50028	-0.28806	-2.52683
5411	1.50306	-0.28745	-2.52145
5421	1.50583	-0.28591	-2.508
5431	1.50861	-0.28567	-2.50584
5441	1.51139	-0.29192	-2.56073
5451	1.51417	-0.28456	-2.49616
5461	1.51694	-0.27628	-2.42352
5471	1.51972	-0.28775	-2.52414
5481	1.5225	-0.28738	-2.52091
5491	1.52528	-0.28548	-2.50423
5501	1.52806	-0.28787	-2.52522
5511	1.53083	-0.28051	-2.46065
5521	1.53361	-0.2791	-2.44827
5531	1.53639	-0.2853	-2.50262
5541	1.53917	-0.2718	-2.38424
5551	1.54194	-0.28223	-2.47571
5561	1.54472	-0.2791	-2.44827
5571	1.5475	-0.28395	-2.49078
5581	1.55028	-0.28008	-2.45688
5591	1.55306	-0.28131	-2.46764
5601	1.55583	-0.2772	-2.43159
5611	1.55861	-0.28137	-2.46818
5621	1.56139	-0.27622	-2.42298
5631	1.56417	-0.26407	-2.31644
5641	1.56694	-0.27867	-2.4445
5651	1.56972	-0.27125	-2.3794
5661	1.5725	-0.26683	-2.34065
5671	1.57528	-0.28665	-2.51445
5681	1.57806	-0.27702	-2.42997
5691	1.58083	-0.26082	-2.28792
5701	1.58361	-0.26444	-2.31967
5711	1.58639	-0.27769	-2.43589
5721	1.58917	-0.27959	-2.45257
5731	1.59194	-0.27432	-2.4063
5741	1.59472	-0.26383	-2.31429
5751	1.5975	-0.27493	-2.41168
5761	1.60028	-0.27334	-2.39769
5771	1.60306	-0.28597	-2.50853
5781	1.60583	-0.26389	-2.31483
5791	1.60861	-0.2826	-2.47894
5801	1.61139	-0.27015	-2.36971
5811	1.61417	-0.26309	-2.30783
5821	1.61694	-0.26941	-2.36325
5831	1.61972	-0.27413	-2.40469
5841	1.6225	-0.28235	-2.47679
5851	1.62528	-0.28223	-2.47571
5861	1.62806	-0.28683	-2.51607
5871	1.63083	-0.28137	-2.46818
5881	1.63361	-0.26966	-2.36541
5891	1.63639	-0.28327	-2.48486
5901	1.63917	-0.27358	-2.39984
5911	1.64194	-0.27254	-2.3907
5921	1.64472	-0.28033	-2.45903
5931	1.6475	-0.27745	-2.43374
5941	1.65028	-0.28168	-2.47087
5951	1.65306	-0.27935	-2.45042
5961	1.65583	-0.27892	-2.44666
5971	1.65861	-0.28199	-2.47356
5981	1.66139	-0.27763	-2.43536
5991	1.66417	-0.27812	-2.43966
6001	1.66694	-0.26739	-2.3455
6011	1.66972	-0.28389	-2.49024
6021	1.6725	-0.27321	-2.39661
6031	1.67528	-0.27186	-2.38478
6041	1.67806	-0.26923	-2.36164
6051	1.68083	-0.27579	-2.41921
6061	1.68361	-0.27941	-2.45096
6071	1.68639	-0.28008	-2.45688
6081	1.68917	-0.28082	-2.46334
6091	1.69194	-0.2791	-2.44827
6101	1.69472	-0.27144	-2.38101
6111	1.6975	-0.2742	-2.40522
6121	1.70028	-0.2788	-2.44558
6131	1.70306	-0.27456	-2.40845
6141	1.70583	-0.27266	-2.39177
6151	1.70861	-0.27027	-2.37079
6161	1.71139	-0.27254	-2.3907
6171	1.71417	-0.27193	-2.38531
6181	1.71694	-0.27401	-2.40361
6191	1.71972	-0.28162	-2.47033
6201	1.7225	-0.27739	-2.4332
6211	1.72528	-0.26726	-2.34442
6221	1.72806	-0.27585	-2.41975
6231	1.73083	-0.27751	-2.43428
6241	1.73361	-0.26309	-2.30783
6251	1.73639	-0.26984	-2.36702
6261	1.73917	-0.27156	-2.38209
6271	1.74194	-0.27346	-2.39877
6281	1.74472	-0.2815	-2.46925
6291	1.7475	-0.27266	-2.39177
6301	1.75028	-0.2734	-2.39823
6311	1.75306	-0.27125	-2.3794
6321	1.75583	-0.26677	-2.34012
6331	1.75861	-0.26371	-2.31321
6341	1.76139	-0.26917	-2.3611
6351	1.76417	-0.27659	-2.42621
6361	1.76694	-0.27781	-2.43697
6371	1.76972	-0.27573	-2.41868
6381	1.7725	-0.27861	-2.44397
6391	1.77528	-0.27438	-2.40684
6401	1.77806	-0.27346	-2.39877
6411	1.78083	-0.25929	-2.27447
6421	1.78361	-0.27812	-2.43966
6431	1.78639	-0.2807	-2.46226
6441	1.78917	-0.27051	-2.37294
6451	1.79194	-0.26107	-2.29007
6461	1.79472	-0.27647	-2.42513
6471	1.7975	-0.27205	-2.38639
6481	1.80028	-0.27113	-2.37832
6491	1.80306	-0.27033	-2.37132
6501	1.80583	-0.27518	-2.41383
6511	1.80861	-0.26745	-2.34603
6521	1.81139	-0.27732	-2.43267
6531	1.81417	-0.2634	-2.31052
6541	1.81694	-0.27094	-2.3767
6551	1.81972	-0.27186	-2.38478
6561	1.8225	-0.27751	-2.43428
6571	1.82528	-0.2572	-2.25617
6581	1.82806	-0.27837	-2.44181
6591	1.83083	-0.27634	-2.42406
6601	1.83361	-0.27334	-2.39769
6611	1.83639	-0.27604	-2.42137
6621	1.83917	-0.27597	-2.42083
6631	1.84194	-0.27702	-2.42997
6641	1.84472	-0.26972	-2.36594
6651	1.8475	-0.27217	-2.38747
6661	1.85028	-0.25837	-2.2664
6671	1.85306	-0.26377	-2.31375
6681	1.85583	-0.26978	-2.36648
6691	1.85861	-0.27223	-2.388
6701	1.86139	-0.27113	-2.37832
6711	1.86417	-0.26095	-2.289
6721	1.86694	-0.27303	-2.395
6731	1.86972	-0.2726	-2.39123
6741	1.8725	-0.26622	-2.33527
6751	1.87528	-0.26542	-2.32828
6761	1.87806	-0.26144	-2.2933
6771	1.88083	-0.26236	-2.30137
6781	1.88361	-0.2615	-2.29384
6791	1.88639	-0.27137	-2.38047
6801	1.88917	-0.27432	-2.4063
6811	1.89194	-0.26769	-2.34819
6821	1.89472	-0.27653	-2.42567
6831	1.8975	-0.26935	-2.36271
6841	1.90028	-0.2642	-2.31752
6851	1.90306	-0.27732	-2.43267
6861	1.90583	-0.27444	-2.40738
6871	1.90861	-0.27726	-2.43213
6881	1.91139	-0.2764	-2.42459
6891	1.91417	-0.27303	-2.395
6901	1.91694	-0.27671	-2.42728
6911	1.91972	-0.27837	-2.44181
6921	1.9225	-0.25886	-2.2707
6931	1.92528	-0.25677	-2.25241
6941	1.92806	-0.27665	-2.42675
6951	1.93083	-0.27321	-2.39661
6961	1.93361	-0.26892	-2.35895
6971	1.93639	-0.27469	-2.40953
6981	1.93917	-0.27334	-2.39769
6991	1.94194	-0.27211	-2.38693
7001	1.94472	-0.27628	-2.42352
7011	1.9475	-0.26751	-2.34657
7021	1.95028	-0.24917	-2.18569
7031	1.95306	-0.25438	-2.23142
7041	1.95583	-0.27542	-2.41598
7051	1.95861	-0.2545	-2.2325
7061	1.96139	-0.26972	-2.36594
7071	1.96417	-0.25377	-2.22604
7081	1.96694	-0.27101	-2.37724
7091	1.96972	-0.27462	-2.40899
7101	1.9725	-0.27389	-2.40253
7111	1.97528	-0.27266	-2.39177
7121	1.97806	-0.26444	-2.31967
7131	1.98083	-0.26659	-2.3385
7141	1.98361	-0.27481	-2.4106
7151	1.98639	-0.25622	-2.24757
7161	1.98917	-0.25769	-2.26048
7171	1.99194	-0.2623	-2.30084
7181	1.99472	-0.26377	-2.31375
7191	1.9975	-0.26285	-2.30568
7201	2.00028	-0.25647	-2.24972
7211	2.00306	-0.26009	-2.28146
7221	2.00583	-0.26634	-2.33635
7231	2.00861	-0.26659	-2.3385
7241	2.01139	-0.25113	-2.2029
7251	2.01417	-0.27303	-2.395
7261	2.01694	-0.2499	-2.19214
7271	2.01972	-0.26555	-2.32935
7281	2.0225	-0.27002	-2.36863
7291	2.02528	-0.27076	-2.37509
7301	2.02806	-0.26892	-2.35895
7311	2.03083	-0.27236	-2.38908
7321	2.03361	-0.26855	-2.35572
7331	2.03639	-0.26708	-2.34281
7341	2.03917	-0.26782	-2.34926
7351	2.04194	-0.26788	-2.3498
7361	2.04472	-0.26825	-2.35303
7371	2.0475	-0.26923	-2.36164
7381	2.05028	-0.26788	-2.3498
7391	2.05306	-0.268	-2.35088
7401	2.05583	-0.25782	-2.26156
7411	2.05861	-0.26248	-2.30245
7421	2.06139	-0.2699	-2.36756
7431	2.06417	-0.26904	-2.36002
7441	2.06694	-0.27303	-2.395
7451	2.06972	-0.26598	-2.33312
7461	2.0725	-0.26046	-2.28469
7471	2.07528	-0.26003	-2.28093
7481	2.07806	-0.26579	-2.33151
7491	2.08083	-0.25273	-2.21689
7501	2.08361	-0.25868	-2.26909
7511	2.08639	-0.26432	-2.31859
7521	2.08917	-0.2653	-2.3272
7531	2.09194	-0.26039	-2.28415
7541	2.09472	-0.26322	-2.30891
7551	2.0975	-0.26322	-2.30891
7561	2.10028	-0.2588	-2.27016
7571	2.10306	-0.26874	-2.35733
7581	2.10583	-0.27094	-2.3767
7591	2.10861	-0.26438	-2.31913
7601	2.11139	-0.26812	-2.35195
7611	2.11417	-0.26211	-2.29922
7621	2.11694	-0.2634	-2.31052
7631	2.11972	-0.25635	-2.24864
7641	2.1225	-0.25911	-2.27286
7651	2.12528	-0.2691	-2.36056
7661	2.12806	-0.25162	-2.20721
7671	2.13083	-0.26076	-2.28738
7681	2.13361	-0.2669	-2.34119
7691	2.13639	-0.26634	-2.33635
7701	2.13917	-0.26101	-2.28954
7711	2.14194	-0.26303	-2.30729
7721	2.14472	-0.26745	-2.34603
7731	2.1475	-0.2661	-2.3342
7741	2.15028	-0.26432	-2.31859
7751	2.15306	-0.26671	-2.33958
7761	2.15583	-0.25414	-2.22927
7771	2.15861	-0.26923	-2.36164
7781	2.16139	-0.27015	-2.36971
7791	2.16417	-0.26456	-2.32074
7801	2.16694	-0.25904	-2.27232
7811	2.16972	-0.24346	-2.13564
7821	2.1725	-0.26383	-2.31429
7831	2.17528	-0.27015	-2.36971
7841	2.17806	-0.26064	-2.28631
7851	2.18083	-0.26052	-2.28523
7861	2.18361	-0.26414	-2.31698
7871	2.18639	-0.26763	-2.34765
7881	2.18917	-0.26131	-2.29223
7891	2.19194	-0.24113	-2.1152
7901	2.19472	-0.26039	-2.28415
7911	2.1975	-0.26383	-2.31429
7921	2.20028	-0.25714	-2.25564
7931	2.20306	-0.25303	-2.21959
7941	2.20583	-0.26371	-2.31321
7951	2.20861	-0.26003	-2.28093
7961	2.21139	-0.2618	-2.29653
7971	2.21417	-0.2634	-2.31052
7981	2.21694	-0.25622	-2.24757
7991	2.21972	-0.25868	-2.26909
8001	2.2225	-0.26101	-2.28954
8011	2.22528	-0.26088	-2.28846
8021	2.22806	-0.25904	-2.27232
8031	2.23083	-0.25708	-2.2551
8041	2.23361	-0.26585	-2.33204
8051	2.23639	-0.25861	-2.26855
8061	2.23917	-0.27021	-2.37025
8071	2.24194	-0.26236	-2.30137
8081	2.24472	-0.25162	-2.20721
8091	2.2475	-0.26377	-2.31375
8101	2.25028	-0.26223	-2.3003
8111	2.25306	-0.25953	-2.27662
8121	2.25583	-0.25604	-2.24595
8131	2.25861	-0.25383	-2.22658
8141	2.26139	-0.25616	-2.24703
8151	2.26417	-0.26009	-2.28146
8161	2.26694	-0.24917	-2.18569
8171	2.26972	-0.258	-2.26317
8181	2.2725	-0.25923	-2.27393
8191	2.27528	-0.26438	-2.31913
8201	2.27806	-0.26021	-2.28254
8211	2.28083	-0.26506	-2.32505
8221	2.28361	-0.25536	-2.24003
8231	2.28639	-0.25739	-2.25779
8241	2.28917	-0.26248	-2.30245
8251	2.29194	-0.24481	-2.14748
8261	2.29472	-0.26849	-2.35518
8271	2.2975	-0.25653	-2.25026
8281	2.30028	-0.26346	-2.31106
8291	2.30306	-0.25837	-2.2664
8301	2.30583	-0.2488	-2.18246
8311	2.30861	-0.255	-2.2368
8321	2.31139	-0.2415	-2.11843
8331	2.31417	-0.2669	-2.34119
8341	2.31694	-0.26524	-2.32666
8351	2.31972	-0.26665	-2.33904
8361	2.3225	-0.25279	-2.21743
8371	2.32528	-0.25242	-2.2142
8381	2.32806	-0.25021	-2.19483
8391	2.33083	-0.26242	-2.30191
8401	2.33361	-0.26371	-2.31321
8411	2.33639	-0.26561	-2.32989
8421	2.33917	-0.25947	-2.27608
8431	2.34194	-0.26309	-2.30783
8441	2.34472	-0.23512	-2.06247
8451	2.3475	-0.26456	-2.32074
8461	2.35028	-0.25831	-2.26586
8471	2.35306	-0.25506	-2.23734
8481	2.35583	-0.26561	-2.32989
8491	2.35861	-0.26003	-2.28093
8501	2.36139	-0.25677	-2.25241
8511	2.36417	-0.25543	-2.24057
8521	2.36694	-0.26775	-2.34872
8531	2.36972	-0.26205	-2.29868
8541	2.3725	-0.2534	-2.22281
8551	2.37528	-0.26199	-2.29815
8561	2.37806	-0.26377	-2.31375
8571	2.38083	-0.2572	-2.25617
8581	2.38361	-0.26536	-2.32774
8591	2.38639	-0.25162	-2.20721
8601	2.38917	-0.24721	-2.16847
8611	2.39194	-0.25512	-2.23788
8621	2.39472	-0.25322	-2.2212
8631	2.3975	-0.26125	-2.29169
8641	2.40028	-0.26947	-2.36379
8651	2.40306	-0.26328	-2.30944
8661	2.40583	-0.2618	-2.29653
8671	2.40861	-0.26095	-2.289
8681	2.41139	-0.25628	-2.2481
8691	2.41417	-0.25309	-2.22012
8701	2.41694	-0.25512	-2.23788
8711	2.41972	-0.26144	-2.2933
8721	2.4225	-0.26076	-2.28738
8731	2.42528	-0.26131	-2.29223
8741	2.42806	-0.25481	-2.23519
8751	2.43083	-0.25401	-2.22819
8761	2.43361	-0.25812	-2.26425
8771	2.43639	-0.26064	-2.28631
8781	2.43917	-0.26469	-2.32182
8791	2.44194	-0.25113	-2.2029
8801	2.44472	-0.26046	-2.28469
8811	2.4475	-0.24929	-2.18676
8821	2.45028	-0.25892	-2.27124
8831	2.45306	-0.25058	-2.19806
8841	2.45583	-0.2496	-2.18945
8851	2.45861	-0.25138	-2.20506
8861	2.46139	-0.25101	-2.20183
8871	2.46417	-0.25941	-2.27555
8881	2.46694	-0.25941	-2.27555
8891	2.46972	-0.26966	-2.36541
8901	2.4725	-0.2634	-2.31052
8911	2.47528	-0.25401	-2.22819
8921	2.47806	-0.25647	-2.24972
8931	2.48083	-0.26125	-2.29169
8941	2.48361	-0.26334	-2.30998
8951	2.48639	-0.26432	-2.31859
8961	2.48917	-0.24984	-2.1916
8971	2.49194	-0.25463	-2.23358
8981	2.49472	-0.25592	-2.24487
8991	2.4975	-0.26665	-2.33904
9001	2.50028	-0.24782	-2.17385
9011	2.50306	-0.25224	-2.21259
9021	2.50583	-0.25285	-2.21797
9031	2.50861	-0.2626	-2.30353
9041	2.51139	-0.25358	-2.22443
9051	2.51417	-0.25714	-2.25564
9061	2.51694	-0.25984	-2.27931
9071	2.51972	-0.25886	-2.2707
9081	2.5225	-0.25162	-2.20721
9091	2.52528	-0.25211	-2.21151
9101	2.52806	-0.25911	-2.27286
9111	2.53083	-0.25076	-2.19968
9121	2.53361	-0.25463	-2.23358
9131	2.53639	-0.26334	-2.30998
9141	2.53917	-0.25156	-2.20667
9151	2.54194	-0.25389	-2.22712
9161	2.54472	-0.25481	-2.23519
9171	2.5475	-0.25677	-2.25241
9181	2.55028	-0.26303	-2.30729
9191	2.55306	-0.25506	-2.23734
9201	2.55583	-0.25236	-2.21367
9211	2.55861	-0.25303	-2.21959
9221	2.56139	-0.2569	-2.25348
9231	2.56417	-0.24604	-2.15824
9241	2.56694	-0.24027	-2.10766
9251	2.56972	-0.24751	-2.17116
9261	2.5725	-0.25107	-2.20237
9271	2.57528	-0.24187	-2.12165
9281	2.57806	-0.24702	-2.16685
9291	2.58083	-0.2553	-2.23949
9301	2.58361	-0.25598	-2.24541
9311	2.58639	-0.24733	-2.16954
9321	2.58917	-0.25966	-2.2777
9331	2.59194	-0.25585	-2.24434
9341	2.59472	-0.25776	-2.26102
9351	2.5975	-0.24586	-2.15663
9361	2.60028	-0.25181	-2.20882
9371	2.60306	-0.25444	-2.23196
9381	2.60583	-0.25346	-2.22335
9391	2.60861	-0.25003	-2.19322
9401	2.61139	-0.24279	-2.12973
9411	2.61417	-0.24592	-2.15717
9421	2.61694	-0.24678	-2.1647
9431	2.61972	-0.24954	-2.18891
9441	2.6225	-0.25266	-2.21636
9451	2.62528	-0.24984	-2.1916
9461	2.62806	-0.24579	-2.15609
9471	2.63083	-0.24346	-2.13564
9481	2.63361	-0.24702	-2.16685
9491	2.63639	-0.25383	-2.22658
9501	2.63917	-0.24935	-2.1873
9511	2.64194	-0.24862	-2.18084
9521	2.64472	-0.25579	-2.2438
9531	2.6475	-0.25653	-2.25026
9541	2.65028	-0.255	-2.2368
9551	2.65306	-0.24586	-2.15663
9561	2.65583	-0.25352	-2.22389
9571	2.65861	-0.24622	-2.15986
9581	2.66139	-0.23819	-2.08937
9591	2.66417	-0.24395	-2.13995
9601	2.66694	-0.255	-2.2368
9611	2.66972	-0.24757	-2.1717
9621	2.6725	-0.2377	-2.08506
9631	2.67528	-0.23653	-2.07484
9641	2.67806	-0.25334	-2.22228
9651	2.68083	-0.24549	-2.1534
9661	2.68361	-0.25046	-2.19699
9671	2.68639	-0.23058	-2.02265
9681	2.68917	-0.24665	-2.16362
9691	2.69194	-0.25125	-2.20398
9701	2.69472	-0.24598	-2.15771
9711	2.6975	-0.25113	-2.2029
9721	2.70028	-0.25138	-2.20506
9731	2.70306	-0.24849	-2.17977
9741	2.70583	-0.24629	-2.1604
9751	2.70861	-0.23929	-2.09905
9761	2.71139	-0.24696	-2.16632
9771	2.71417	-0.23481	-2.05978
9781	2.71694	-0.24616	-2.15932
9791	2.71972	-0.22629	-1.98498
9801	2.7225	-0.24647	-2.16201
9811	2.72528	-0.24813	-2.17654
9821	2.72806	-0.24788	-2.17439
9831	2.73083	-0.24291	-2.1308
9841	2.73361	-0.24303	-2.13188
9851	2.73639	-0.25064	-2.1986
9861	2.73917	-0.24463	-2.14587
9871	2.74194	-0.23672	-2.07646
9881	2.74472	-0.24426	-2.14264
9891	2.7475	-0.24113	-2.1152
9901	2.75028	-0.24567	-2.15502
9911	2.75306	-0.24708	-2.16739
9921	2.75583	-0.24107	-2.11466
9931	2.75861	-0.25144	-2.2056
9941	2.76139	-0.25211	-2.21151
9951	2.76417	-0.24297	-2.13134
9961	2.76694	-0.23389	-2.0517
9971	2.76972	-0.2423	-2.12542
9981	2.7725	-0.25125	-2.20398
9991	2.77528	-0.24138	-2.11735
10001	2.77806	-0.25144	-2.2056
10011	2.78083	-0.24175	-2.12058
10021	2.78361	-0.24604	-2.15824
10031	2.78639	-0.24537	-2.15232
10041	2.78917	-0.2488	-2.18246
10051	2.79194	-0.25285	-2.21797
10061	2.79472	-0.25217	-2.21205
10071	2.7975	-0.2404	-2.10874
10081	2.80028	-0.25046	-2.19699
10091	2.80306	-0.24267	-2.12865
10101	2.80583	-0.25181	-2.20882
10111	2.80861	-0.2488	-2.18246
10121	2.81139	-0.24604	-2.15824
10131	2.81417	-0.24868	-2.18138
10141	2.81694	-0.23555	-2.06623
10151	2.81972	-0.24782	-2.17385
10161	2.8225	-0.2504	-2.19645
10171	2.82528	-0.24248	-2.12704
10181	2.82806	-0.24794	-2.17492
10191	2.83083	-0.24886	-2.183
10201	2.83361	-0.24763	-2.17223
10211	2.83639	-0.22531	-1.97637
10221	2.83917	-0.24144	-2.11789
10231	2.84194	-0.24641	-2.16147
10241	2.84472	-0.2404	-2.10874
10251	2.8475	-0.2423	-2.12542
10261	2.85028	-0.23254	-2.03987
10271	2.85306	-0.24671	-2.16416
10281	2.85583	-0.24702	-2.16685
10291	2.85861	-0.25119	-2.20344
10301	2.86139	-0.25408	-2.22873
10311	2.86417	-0.24604	-2.15824
10321	2.86694	-0.24475	-2.14694
10331	2.86972	-0.24868	-2.18138
10341	2.8725	-0.25383	-2.22658
10351	2.87528	-0.23475	-2.05924
10361	2.87806	-0.24193	-2.12219
10371	2.88083	-0.23218	-2.03664
10381	2.88361	-0.25089	-2.20075
10391	2.88639	-0.23684	-2.07753
10401	2.88917	-0.25414	-2.22927
10411	2.89194	-0.24181	-2.12112
10421	2.89472	-0.24794	-2.17492
10431	2.8975	-0.24015	-2.10659
10441	2.90028	-0.24487	-2.14802
10451	2.90306	-0.2469	-2.16578
10461	2.90583	-0.2369	-2.07807
10471	2.90861	-0.24021	-2.10713
10481	2.91139	-0.24168	-2.12004
10491	2.91417	-0.24438	-2.14372
10501	2.91694	-0.24868	-2.18138
10511	2.91972	-0.23972	-2.10282
10521	2.9225	-0.24181	-2.12112
10531	2.92528	-0.24451	-2.14479
10541	2.92806	-0.24604	-2.15824
10551	2.93083	-0.24187	-2.12165
10561	2.93361	-0.24782	-2.17385
10571	2.93639	-0.24708	-2.16739
10581	2.93917	-0.2507	-2.19914
10591	2.94194	-0.24211	-2.12381
10601	2.94472	-0.24518	-2.15071
10611	2.9475	-0.24034	-2.1082
10621	2.95028	-0.24138	-2.11735
10631	2.95306	-0.23751	-2.08345
10641	2.95583	-0.23696	-2.07861
10651	2.95861	-0.24444	-2.14425
10661	2.96139	-0.2477	-2.17277
10671	2.96417	-0.24346	-2.13564
10681	2.96694	-0.24162	-2.1195
10691	2.96972	-0.24187	-2.12165
10701	2.9725	-0.24113	-2.1152
10711	2.97528	-0.24346	-2.13564
10721	2.97806	-0.23205	-2.03556
10731	2.98083	-0.24181	-2.12112
10741	2.98361	-0.24481	-2.14748
10751	2.98639	-0.23169	-2.03233
10761	2.98917	-0.24886	-2.183
10771	2.99194	-0.24046	-2.10928
10781	2.99472	-0.24316	-2.13295
10791	2.9975	-0.24242	-2.1265
10801	3.00028	-0.23451	-2.05708
10811	3.00306	-0.24537	-2.15232
10821	3.00583	-0.24076	-2.11197
10831	3.00861	-0.23997	-2.10497
10841	3.01139	-0.24494	-2.14856
10851	3.01417	-0.24579	-2.15609
10861	3.01694	-0.24592	-2.15717
10871	3.01972	-0.24426	-2.14264
10881	3.0225	-0.24567	-2.15502
10891	3.02528	-0.23279	-2.04202
10901	3.02806	-0.24426	-2.14264
10911	3.03083	-0.24175	-2.12058
10921	3.03361	-0.23334	-2.04686
10931	3.03639	-0.23684	-2.07753
10941	3.03917	-0.23935	-2.09959
10951	3.04194	-0.24205	-2.12327
10961	3.04472	-0.23113	-2.02749
10971	3.0475	-0.24647	-2.16201
10981	3.05028	-0.23997	-2.10497
10991	3.05306	-0.23561	-2.06677
11001	3.05583	-0.23009	-2.01834
11011	3.05861	-0.24113	-2.1152
11021	3.06139	-0.22659	-1.98767
11031	3.06417	-0.2415	-2.11843
11041	3.06694	-0.23917	-2.09798
11051	3.06972	-0.23169	-2.03233
11061	3.0725	-0.22242	-1.95108
11071	3.07528	-0.245	-2.1491
11081	3.07806	-0.24629	-2.1604
11091	3.08083	-0.24015	-2.10659
11101	3.08361	-0.24254	-2.12757
11111	3.08639	-0.24181	-2.12112
11121	3.08917	-0.22758	-1.99628
11131	3.09194	-0.24463	-2.14587
11141	3.09472	-0.24469	-2.14641
11151	3.0975	-0.23604	-2.07054
11161	3.10028	-0.24678	-2.1647
11171	3.10306	-0.23899	-2.09636
11181	3.10583	-0.23573	-2.06785
11191	3.10861	-0.24052	-2.10982
11201	3.11139	-0.23567	-2.06731
11211	3.11417	-0.23843	-2.09152
11221	3.11694	-0.23843	-2.09152
11231	3.11972	-0.23169	-2.03233
11241	3.1225	-0.24285	-2.13026
11251	3.12528	-0.24346	-2.13564
11261	3.12806	-0.24089	-2.11305
11271	3.13083	-0.23923	-2.09852
11281	3.13361	-0.24138	-2.11735
11291	3.13639	-0.24101	-2.11412
11301	3.13917	-0.23438	-2.05601
11311	3.14194	-0.23647	-2.0743
11321	3.14472	-0.24003	-2.10551
11331	3.1475	-0.22997	-2.01727
11341	3.15028	-0.24211	-2.12381
11351	3.15306	-0.24524	-2.15125
11361	3.15583	-0.24156	-2.11896
11371	3.15861	-0.24211	-2.12381
11381	3.16139	-0.24168	-2.12004
11391	3.16417	-0.23984	-2.1039
11401	3.16694	-0.23708	-2.07968
11411	3.16972	-0.23917	-2.09798
11421	3.1725	-0.23849	-2.09206
11431	3.17528	-0.2334	-2.0474
11441	3.17806	-0.24322	-2.13349
11451	3.18083	-0.2304	-2.02103
11461	3.18361	-0.2388	-2.09475
11471	3.18639	-0.23745	-2.08291
11481	3.18917	-0.24107	-2.11466
11491	3.19194	-0.2358	-2.06838
11501	3.19472	-0.2442	-2.1421
11511	3.1975	-0.23984	-2.1039
11521	3.20028	-0.2315	-2.03072
11531	3.20306	-0.24181	-2.12112
11541	3.20583	-0.23531	-2.06408
11551	3.20861	-0.24469	-2.14641
11561	3.21139	-0.23451	-2.05708
11571	3.21417	-0.2307	-2.02372
11581	3.21694	-0.23469	-2.0587
11591	3.21972	-0.24076	-2.11197
11601	3.2225	-0.23807	-2.08829
11611	3.22528	-0.22764	-1.99682
11621	3.22806	-0.24119	-2.11574
11631	3.23083	-0.23365	-2.04955
11641	3.23361	-0.23862	-2.09314
11651	3.23639	-0.22598	-1.98229
11661	3.23917	-0.23236	-2.03825
11671	3.24194	-0.22635	-1.98552
11681	3.24472	-0.22905	-2.0092
11691	3.2475	-0.23537	-2.06462
11701	3.25028	-0.23095	-2.02588
11711	3.25306	-0.23414	-2.05386
11721	3.25583	-0.23193	-2.03449
11731	3.25861	-0.22561	-1.97906
11741	3.26139	-0.23524	-2.06354
11751	3.26417	-0.23567	-2.06731
11761	3.26694	-0.23647	-2.0743
11771	3.26972	-0.22702	-1.99144
11781	3.2725	-0.23948	-2.10067
11791	3.27528	-0.22414	-1.96615
11801	3.27806	-0.23432	-2.05547
11811	3.28083	-0.23941	-2.10013
11821	3.28361	-0.23162	-2.03179
11831	3.28639	-0.2369	-2.07807
11841	3.28917	-0.22985	-2.01619
11851	3.29194	-0.23917	-2.09798
11861	3.29472	-0.22751	-1.99574
11871	3.2975	-0.23488	-2.06031
11881	3.30028	-0.2369	-2.07807
11891	3.30306	-0.22488	-1.97261
11901	3.30583	-0.23623	-2.07215
11911	3.30861	-0.22727	-1.99359
11921	3.31139	-0.22224	-1.94947
11931	3.31417	-0.22322	-1.95808
11941	3.31694	-0.2307	-2.02372
11951	3.31972	-0.22678	-1.98929
11961	3.3225	-0.22666	-1.98821
11971	3.32528	-0.22715	-1.99251
11981	3.32806	-0.23383	-2.05117
11991	3.33083	-0.22156	-1.94355
12001	3.33361	-0.21531	-1.88867
12011	3.33639	-0.23175	-2.03287
12021	3.33917	-0.23911	-2.09744
12031	3.34194	-0.22316	-1.95754
12041	3.34472	-0.22506	-1.97422
12051	3.3475	-0.23389	-2.0517
12061	3.35028	-0.23138	-2.02964
12071	3.35306	-0.23205	-2.03556
12081	3.35583	-0.23236	-2.03825
12091	3.35861	-0.2342	-2.05439
12101	3.36139	-0.22862	-2.00543
12111	3.36417	-0.22537	-1.97691
12121	3.36694	-0.23445	-2.05655
12131	3.36972	-0.2312	-2.02803
12141	3.3725	-0.23224	-2.03718
12151	3.37528	-0.22813	-2.00112
12161	3.37806	-0.23684	-2.07753
12171	3.38083	-0.23451	-2.05708
12181	3.38361	-0.2239	-1.964
12191	3.38639	-0.22359	-1.96131
12201	3.38917	-0.2285	-2.00435
12211	3.39194	-0.23058	-2.02265
12221	3.39472	-0.23304	-2.04417
12231	3.3975	-0.23009	-2.01834
12241	3.40028	-0.21641	-1.89835
12251	3.40306	-0.23089	-2.02534
12261	3.40583	-0.21641	-1.89835
12271	3.40861	-0.23162	-2.03179
12281	3.41139	-0.23567	-2.06731
12291	3.41417	-0.23549	-2.06569
12301	3.41694	-0.22935	-2.01189
12311	3.41972	-0.23561	-2.06677
12321	3.4225	-0.23009	-2.01834
12331	3.42528	-0.23353	-2.04848
12341	3.42806	-0.23457	-2.05762
12351	3.43083	-0.22788	-1.99897
12361	3.43361	-0.23346	-2.04794
12371	3.43639	-0.22923	-2.01081
12381	3.43917	-0.22635	-1.98552
12391	3.44194	-0.22825	-2.0022
12401	3.44472	-0.22684	-1.98982
12411	3.4475	-0.22807	-2.00059
12421	3.45028	-0.22193	-1.94678
12431	3.45306	-0.22555	-1.97852
12441	3.45583	-0.22046	-1.93386
12451	3.45861	-0.23144	-2.03018
12461	3.46139	-0.23095	-2.02588
12471	3.46417	-0.22083	-1.93709
12481	3.46694	-0.23095	-2.02588
12491	3.46972	-0.2234	-1.95969
12501	3.4725	-0.22604	-1.98283
12511	3.47528	-0.23058	-2.02265
12521	3.47806	-0.23144	-2.03018
12531	3.48083	-0.22114	-1.93978
12541	3.48361	-0.23451	-2.05708
12551	3.48639	-0.23107	-2.02695
12561	3.48917	-0.23028	-2.01996
12571	3.49194	-0.22028	-1.93225
12581	3.49472	-0.22175	-1.94516
12591	3.4975	-0.22629	-1.98498
12601	3.50028	-0.2193	-1.92364
12611	3.50306	-0.23371	-2.05009
12621	3.50583	-0.22782	-1.99843
12631	3.50861	-0.23672	-2.07646
12641	3.51139	-0.2323	-2.03771
12651	3.51417	-0.22991	-2.01673
12661	3.51694	-0.22893	-2.00812
12671	3.51972	-0.22659	-1.98767
12681	3.5225	-0.22905	-2.0092
12691	3.52528	-0.20494	-1.79773
12701	3.52806	-0.22819	-2.00166
12711	3.53083	-0.23543	-2.06516
12721	3.53361	-0.23328	-2.04632
12731	3.53639	-0.23426	-2.05493
12741	3.53917	-0.23297	-2.04363
12751	3.54194	-0.22064	-1.93548
12761	3.54472	-0.23445	-2.05655
12771	3.5475	-0.22684	-1.98982
12781	3.55028	-0.23389	-2.0517
12791	3.55306	-0.22721	-1.99305
12801	3.55583	-0.21715	-1.90481
12811	3.55861	-0.2288	-2.00704
12821	3.56139	-0.23046	-2.02157
12831	3.56417	-0.22985	-2.01619
12841	3.56694	-0.23242	-2.03879
12851	3.56972	-0.23402	-2.05278
12861	3.5725	-0.22377	-1.96292
12871	3.57528	-0.22966	-2.01458
12881	3.57806	-0.22242	-1.95108
12891	3.58083	-0.22935	-2.01189
12901	3.58361	-0.22623	-1.98444
12911	3.58639	-0.22929	-2.01135
12921	3.58917	-0.23279	-2.04202
12931	3.59194	-0.21893	-1.92041
12941	3.59472	-0.22279	-1.95431
12951	3.5975	-0.20684	-1.81441
12961	3.60028	-0.22801	-2.00005
12971	3.60306	-0.22617	-1.98391
12981	3.60583	-0.22015	-1.93117
12991	3.60861	-0.22175	-1.94516
13001	3.61139	-0.22893	-2.00812
13011	3.61417	-0.22261	-1.9527
13021	3.61694	-0.22997	-2.01727
13031	3.61972	-0.22776	-1.9979
13041	3.6225	-0.22457	-1.96992
13051	3.62528	-0.2212	-1.94032
13061	3.62806	-0.22377	-1.96292
13071	3.63083	-0.22709	-1.99198
13081	3.63361	-0.21758	-1.90857
13091	3.63639	-0.22555	-1.97852
13101	3.63917	-0.22788	-1.99897
13111	3.64194	-0.22592	-1.98175
13121	3.64472	-0.22948	-2.01296
13131	3.6475	-0.22623	-1.98444
13141	3.65028	-0.22402	-1.96507
13151	3.65306	-0.2204	-1.93333
13161	3.65583	-0.22917	-2.01027
13171	3.65861	-0.2234	-1.95969
13181	3.66139	-0.22794	-1.99951
13191	3.66417	-0.22653	-1.98713
13201	3.66694	-0.22206	-1.94785
13211	3.66972	-0.2231	-1.957
13221	3.6725	-0.21506	-1.88651
13231	3.67528	-0.22592	-1.98175
13241	3.67806	-0.23193	-2.03449
13251	3.68083	-0.22089	-1.93763
13261	3.68361	-0.23107	-2.02695
13271	3.68639	-0.23291	-2.04309
13281	3.68917	-0.22475	-1.97153
13291	3.69194	-0.2315	-2.03072
13301	3.69472	-0.22715	-1.99251
13311	3.6975	-0.23132	-2.0291
13321	3.70028	-0.2188	-1.91934
13331	3.70306	-0.21782	-1.91073
13341	3.70583	-0.22206	-1.94785
13351	3.70861	-0.22678	-1.98929
13361	3.71139	-0.21249	-1.86391
13371	3.71417	-0.22782	-1.99843
13381	3.71694	-0.21715	-1.90481
13391	3.71972	-0.22819	-2.00166
13401	3.7225	-0.2239	-1.964
13411	3.72528	-0.22347	-1.96023
13421	3.72806	-0.22764	-1.99682
13431	3.73083	-0.22623	-1.98444
13441	3.73361	-0.21856	-1.91718
13451	3.73639	-0.22843	-2.00381
13461	3.73917	-0.2204	-1.93333
13471	3.74194	-0.22954	-2.0135
13481	3.74472	-0.22077	-1.93655
13491	3.7475	-0.22365	-1.96184
13501	3.75028	-0.21948	-1.92525
13511	3.75306	-0.22905	-2.0092
13521	3.75583	-0.21831	-1.91503
13531	3.75861	-0.22255	-1.95216
13541	3.76139	-0.21089	-1.84992
13551	3.76417	-0.22371	-1.96238
13561	3.76694	-0.22316	-1.95754
13571	3.76972	-0.22574	-1.98014
13581	3.7725	-0.22003	-1.9301
13591	3.77528	-0.21709	-1.90427
13601	3.77806	-0.21653	-1.89943
13611	3.78083	-0.20605	-1.80741
13621	3.78361	-0.22629	-1.98498
13631	3.78639	-0.22169	-1.94463
13641	3.78917	-0.2215	-1.94301
13651	3.79194	-0.22733	-1.99413
13661	3.79472	-0.22537	-1.97691
13671	3.7975	-0.22273	-1.95377
13681	3.80028	-0.22304	-1.95646
13691	3.80306	-0.21157	-1.85584
13701	3.80583	-0.21899	-1.92095
13711	3.80861	-0.22549	-1.97799
13721	3.81139	-0.22212	-1.94839
13731	3.81417	-0.22377	-1.96292
13741	3.81694	-0.22702	-1.99144
13751	3.81972	-0.22132	-1.9414
13761	3.8225	-0.21255	-1.86445
13771	3.82528	-0.22224	-1.94947
13781	3.82806	-0.22046	-1.93386
13791	3.83083	-0.21979	-1.92795
13801	3.83361	-0.2231	-1.957
13811	3.83639	-0.22549	-1.97799
13821	3.83917	-0.22114	-1.93978
13831	3.84194	-0.22574	-1.98014
13841	3.84472	-0.21733	-1.90642
13851	3.8475	-0.2234	-1.95969
13861	3.85028	-0.21696	-1.90319
13871	3.85306	-0.22144	-1.94247
13881	3.85583	-0.22058	-1.93494
13891	3.85861	-0.21561	-1.89136
13901	3.86139	-0.212	-1.85961
13911	3.86417	-0.22052	-1.9344
13921	3.86694	-0.21445	-1.88113
13931	3.86972	-0.21887	-1.91987
13941	3.8725	-0.21948	-1.92525
13951	3.87528	-0.21819	-1.91395
13961	3.87806	-0.20813	-1.82571
13971	3.88083	-0.21899	-1.92095
13981	3.88361	-0.21874	-1.9188
13991	3.88639	-0.22291	-1.95539
14001	3.88917	-0.21972	-1.92741
14011	3.89194	-0.22199	-1.94732
14021	3.89472	-0.2239	-1.964
14031	3.8975	-0.22751	-1.99574
14041	3.90028	-0.21942	-1.92472
14051	3.90306	-0.22439	-1.9683
14061	3.90583	-0.21905	-1.92149
14071	3.90861	-0.21095	-1.85046
14081	3.91139	-0.21788	-1.91126
14091	3.91417	-0.21598	-1.89458
14101	3.91694	-0.22334	-1.95915
14111	3.91972	-0.21727	-1.90588
14121	3.9225	-0.22457	-1.96992
14131	3.92528	-0.21365	-1.87414
14141	3.92806	-0.22709	-1.99198
14151	3.93083	-0.22439	-1.9683
14161	3.93361	-0.21997	-1.92956
14171	3.93639	-0.22052	-1.9344
14181	3.93917	-0.21985	-1.92848
14191	3.94194	-0.21568	-1.89189
14201	3.94472	-0.22187	-1.94624
14211	3.9475	-0.21617	-1.8962
14221	3.95028	-0.22371	-1.96238
14231	3.95306	-0.22052	-1.9344
14241	3.95583	-0.22163	-1.94409
14251	3.95861	-0.21537	-1.8892
14261	3.96139	-0.21635	-1.89781
14271	3.96417	-0.21966	-1.92687
14281	3.96694	-0.21255	-1.86445
14291	3.96972	-0.21561	-1.89136
14301	3.9725	-0.21684	-1.90212
14311	3.97528	-0.22107	-1.93924
14321	3.97806	-0.22236	-1.95054
14331	3.98083	-0.22721	-1.99305
14341	3.98361	-0.21917	-1.92256
14351	3.98639	-0.22071	-1.93602
14361	3.98917	-0.21874	-1.9188
14371	3.99194	-0.19715	-1.72939
14381	3.99472	-0.21647	-1.89889
14391	3.9975	-0.21494	-1.88544
