# Supplementary material for: Modulating the mechanism of electrocatalytic CO2 reduction by cobalt phthalocyanine through polymer coordination and encapsulation
Source: Nat Commun. 2019 Apr 11;10:1683. doi: 10.1038/s41467-019-09626-8 (PMC6459859; doi:10.1038/s41467-019-09626-8)
Supplement: Supplementary file 2 — Source Data [file 41467_2019_9626_MOESM2_ESM.zip › Supplementary Figure 17.xlsx]

## Sheet: 0%D2O
time/s	current/mA
2.9416	0
3.0564	-0.02998
3.0658	-0.02492
3.0842	-0.01977
3.133	-0.01458
3.233	-0.01182
3.333	-0.01082
3.433	-0.01033
3.533	-0.01
3.633	-0.00977
3.733	-0.00963
3.833	-0.00938
3.933	-0.00942
4.033	-0.00936
4.133	-0.00934
4.233	-0.00929
4.333	-0.00922
4.433	-0.0092
4.533	-0.00921
4.633	-0.00917
4.733	-0.00908
4.833	-0.00902
4.933	-0.00901
5.033	-0.009
5.133	-0.00898
5.233	-0.00902
5.333	-0.00896
5.433	-0.00898
5.533	-0.00896
5.633	-0.00896
5.733	-0.00889
5.833	-0.00888
5.933	-0.00891
6.033	-0.00887
6.133	-0.00887
6.233	-0.0089
6.333	-0.00884
6.433	-0.00886
6.533	-0.00885
6.633	-0.00883
6.733	-0.00893
6.833	-0.00892
6.933	-0.00866
7.033	-0.00886
7.133	-0.00882
7.233	-0.0087
7.333	-0.00866
7.433	-0.00889
7.533	-0.00888
7.633	-0.00888
7.733	-0.00886
7.833	-0.00888
7.933	-0.00887
8.033	-0.00888
8.133	-0.00888
8.233	-0.00882
8.333	-0.00885
8.433	-0.00885
8.533	-0.00887
8.633	-0.00883
8.733	-0.00889
8.833	-0.00879
8.933	-0.00867
9.033	-0.00865
9.133	-0.00861
9.233	-0.00878
9.333	-0.0088
9.433	-0.00872
9.533	-0.00884
9.633	-0.00867
9.733	-0.00867
9.833	-0.00866
9.933	-0.00869
10.033	-0.00866
10.133	-0.00863
10.233	-0.00865
10.333	-0.00866
10.433	-0.00865
10.533	-0.00866
10.633	-0.0087
10.733	-0.00865
10.833	-0.00867
10.933	-0.00866
11.033	-0.00867
11.133	-0.00866
11.233	-0.00867
11.333	-0.00869
11.433	-0.00865
11.533	-0.00866
11.633	-0.00867
11.733	-0.00863
11.833	-0.00862
11.933	-0.00865
12.033	-0.00864
12.133	-0.00864
12.233	-0.00861
12.333	-0.00865
12.433	-0.00861
12.533	-0.00862
12.633	-0.00859
12.733	-0.00861
12.833	-0.00861
12.933	-0.00861
13.033	-0.0086
13.133	-0.00862
13.233	-0.00862
13.333	-0.00858
13.433	-0.00857
13.533	-0.00858
13.633	-0.00858
13.733	-0.00856
13.833	-0.00863
13.933	-0.00862
14.033	-0.00863
14.133	-0.00865
14.233	-0.0086
14.333	-0.00858
14.433	-0.00862
14.533	-0.00858
14.633	-0.00857
14.733	-0.00859
14.833	-0.00859
14.933	-0.00859
15.033	-0.00858
15.133	-0.00861
15.233	-0.00861
15.333	-0.00859
15.433	-0.00858
15.533	-0.0086
15.633	-0.0086
15.733	-0.00859
15.833	-0.00858
15.933	-0.0086
16.033	-0.0086
16.133	-0.00859
16.233	-0.00863
16.333	-0.0086
16.433	-0.00863
16.533	-0.00854
16.633	-0.00856
16.733	-0.00855
16.833	-0.0086
16.933	-0.00855
17.033	-0.00857
17.133	-0.00859
17.233	-0.00862
17.333	-0.00858
17.433	-0.00858
17.533	-0.00856
17.633	-0.00854
17.733	-0.00859
17.833	-0.00857
17.933	-0.0086
18.033	-0.00859
18.133	-0.00858
18.233	-0.00859
18.333	-0.00855
18.433	-0.00855
18.533	-0.00855
18.633	-0.00859
18.733	-0.00857
18.833	-0.00855
18.933	-0.00858
19.033	-0.0086
19.133	-0.00863
19.233	-0.00858
19.333	-0.00854
19.433	-0.00858
19.533	-0.00854
19.633	-0.00853
19.733	-0.00852
19.833	-0.00856
19.933	-0.00853
20.033	-0.00854
20.133	-0.00852
20.233	-0.0085
20.333	-0.00854
20.433	-0.00858
20.533	-0.00854
20.633	-0.00857
20.733	-0.00852
20.833	-0.00846
20.933	-0.00855
21.033	-0.00856
21.133	-0.00855
21.233	-0.00852
21.333	-0.00853
21.433	-0.00851
21.533	-0.00856
21.633	-0.00848
21.733	-0.00848
21.833	-0.0085
21.933	-0.00853
22.033	-0.00853
22.133	-0.0085
22.233	-0.00855
22.333	-0.00856
22.433	-0.00852
22.533	-0.00852
22.633	-0.00853
22.733	-0.00852
22.833	-0.00849
22.933	-0.00855
23.033	-0.0085
23.133	-0.00848
23.233	-0.00852
23.333	-0.00854
23.433	-0.00852
23.533	-0.0085
23.633	-0.00852
23.733	-0.00854
23.833	-0.00851
23.933	-0.00853
24.033	-0.00853
24.133	-0.00849
24.233	-0.00855
24.333	-0.00852
24.433	-0.00853
24.533	-0.00853
24.633	-0.00851
24.733	-0.00854
24.833	-0.00853
24.933	-0.00853
25.033	-0.00852
25.133	-0.00848
25.233	-0.00852
25.333	-0.00845
25.433	-0.00847
25.533	-0.00848
25.633	-0.00848
25.733	-0.00855
25.833	-0.00848
25.933	-0.0085
26.033	-0.00847
26.133	-0.00848
26.233	-0.00845
26.333	-0.00851
26.433	-0.00853
26.533	-0.00853
26.633	-0.00851
26.733	-0.00852
26.833	-0.00851
26.933	-0.00852
27.033	-0.0085
27.133	-0.00848
27.233	-0.0085
27.333	-0.00848
27.433	-0.00849
27.533	-0.00848
27.633	-0.00847
27.733	-0.00851
27.833	-0.00849
27.933	-0.0085
28.033	-0.0085
28.133	-0.00848
28.233	-0.00845
28.333	-0.00848
28.433	-0.00854
28.533	-0.00848
28.633	-0.00846
28.733	-0.00845
28.833	-0.00848
28.933	-0.00843
29.033	-0.00846
29.133	-0.00843
29.233	-0.00848
29.333	-0.00847
29.433	-0.00845
29.533	-0.00844
29.633	-0.00844
29.733	-0.00845
29.833	-0.00848
29.933	-0.00849
30.033	-0.00849
30.133	-0.00847
30.233	-0.00841
30.333	-0.0085
30.433	-0.00849
30.533	-0.00848
30.633	-0.00847
30.733	-0.00849
30.833	-0.00831
30.933	-0.00848
31.033	-0.00851
31.133	-0.00845
31.233	-0.00846
31.333	-0.00845
31.433	-0.00847
31.533	-0.00848
31.633	-0.00847
31.733	-0.00841
31.833	-0.00847
31.933	-0.00842
32.033	-0.00844
32.133	-0.00821
32.233	-0.00849
32.333	-0.00845
32.433	-0.00853
32.533	-0.00847
32.633	-0.00844
32.733	-0.00845
32.833	-0.00845
32.933	-0.00854
33.033	-0.00848
33.133	-0.00847
33.233	-0.00849
33.333	-0.0085
33.433	-0.00849
33.533	-0.00849
33.633	-0.00846
33.733	-0.0083
33.833	-0.00831
33.933	-0.00834
34.033	-0.00846
34.133	-0.00842
34.233	-0.00843
34.333	-0.00846
34.433	-0.00851
34.533	-0.00844
34.633	-0.00844
34.733	-0.00849
34.833	-0.00846
34.933	-0.00846
35.033	-0.00844
35.133	-0.00833
35.233	-0.00835
35.333	-0.00833
35.433	-0.00851
35.533	-0.0082
35.633	-0.0085
35.733	-0.00849
35.833	-0.00846
35.933	-0.00847
36.033	-0.0085
36.133	-0.00846
36.233	-0.00843
36.333	-0.00845
36.433	-0.00845
36.533	-0.00834
36.633	-0.00846
36.733	-0.0085
36.833	-0.00844
36.933	-0.00839
37.033	-0.00835
37.133	-0.00835
37.233	-0.00851
37.333	-0.00847
37.433	-0.00854
37.533	-0.00831
37.633	-0.00849
37.733	-0.0085
37.833	-0.00828
37.933	-0.00847
38.033	-0.00847
38.133	-0.00845
38.233	-0.00845
38.333	-0.00853
38.433	-0.00848
38.533	-0.00853
38.633	-0.00854
38.733	-0.00848
38.833	-0.00846
38.933	-0.00846
39.033	-0.00853
39.133	-0.00848
39.233	-0.00847
39.333	-0.00846
39.433	-0.00845
39.533	-0.00834
39.633	-0.00827
39.733	-0.00847
39.833	-0.00841
39.933	-0.00851
40.033	-0.00844
40.133	-0.0082
40.233	-0.00842
40.333	-0.0085
40.433	-0.00845
40.533	-0.00832
40.633	-0.00819
40.733	-0.00829
40.833	-0.00832
40.933	-0.00848
41.033	-0.00848
41.133	-0.00832
41.233	-0.00833
41.333	-0.00845
41.433	-0.00842
41.533	-0.00843
41.633	-0.00849
41.733	-0.00846
41.833	-0.00847
41.933	-0.00852
42.033	-0.0083
42.133	-0.00845
42.233	-0.00851
42.333	-0.00851
42.433	-0.0085
42.533	-0.00851
42.633	-0.00847
42.733	-0.00855
42.833	-0.00845
42.933	-0.00833
43.033	-0.00841
43.133	-0.00849
43.233	-0.00851
43.333	-0.0084
43.433	-0.00849
43.533	-0.00845
43.633	-0.00851
43.733	-0.0085
43.833	-0.0085
43.933	-0.0085
44.033	-0.00831
44.133	-0.00847
44.233	-0.00843
44.333	-0.0083
44.433	-0.00834
44.533	-0.00847
44.633	-0.0085
44.733	-0.00849
44.833	-0.00852
44.933	-0.0083
45.033	-0.00851
45.133	-0.00853
45.233	-0.00844
45.333	-0.00831
45.433	-0.00832
45.533	-0.0083
45.633	-0.00834
45.733	-0.00835
45.833	-0.00834
45.933	-0.00852
46.033	-0.00849
46.133	-0.00845
46.233	-0.00845
46.333	-0.0085
46.433	-0.00845
46.533	-0.00846
46.633	-0.00854
46.733	-0.00843
46.833	-0.00849
46.933	-0.00849
47.033	-0.00852
47.133	-0.00841
47.233	-0.00828
47.333	-0.00851
47.433	-0.00853
47.533	-0.00853
47.633	-0.0085
47.733	-0.00831
47.833	-0.00832
47.933	-0.00832
48.033	-0.00832
48.133	-0.00832
48.233	-0.00833
48.333	-0.00831
48.433	-0.00825
48.533	-0.00833
48.633	-0.00838
48.733	-0.00848
48.833	-0.00849
48.933	-0.00848
49.033	-0.00846
49.133	-0.00848
49.233	-0.00849
49.333	-0.00857
49.433	-0.00852
49.533	-0.00829
49.633	-0.00829
49.733	-0.0083
49.833	-0.00829
49.933	-0.00833
50.033	-0.00832
50.133	-0.00831
50.233	-0.00831
50.333	-0.00835
50.433	-0.00829
50.533	-0.00831
50.633	-0.00829
50.733	-0.00827
50.833	-0.00831
50.933	-0.00832
51.033	-0.0083
51.133	-0.00832
51.233	-0.00826
51.333	-0.00834
51.433	-0.00829
51.533	-0.00832
51.633	-0.00827
51.733	-0.00831
51.833	-0.00832
51.933	-0.0083
52.033	-0.00829
52.133	-0.00828
52.233	-0.00827
52.333	-0.00828
52.433	-0.00831
52.533	-0.00832
52.633	-0.00835
52.733	-0.00829
52.833	-0.00833
52.933	-0.00826
53.033	-0.00825
53.133	-0.00833
53.233	-0.00831
53.333	-0.0083
53.433	-0.00846
53.533	-0.00851
53.633	-0.00846
53.733	-0.00852
53.833	-0.00841
53.933	-0.00834
54.033	-0.0083
54.133	-0.00833
54.233	-0.00832
54.333	-0.00831
54.433	-0.00839
54.533	-0.00849
54.633	-0.00854
54.733	-0.00835
54.833	-0.00829
54.933	-0.00834
55.033	-0.00832
55.133	-0.00827
55.233	-0.00828
55.333	-0.0083
55.433	-0.00831
55.533	-0.00828
55.633	-0.00828
55.733	-0.00833
55.833	-0.00826
55.933	-0.00832
56.033	-0.00827
56.133	-0.00834
56.233	-0.00834
56.333	-0.0083
56.433	-0.00852
56.533	-0.00845
56.633	-0.00848
56.733	-0.00853
56.833	-0.00846
56.933	-0.00832
57.033	-0.00834
57.133	-0.00832
57.233	-0.00829
57.333	-0.00834
57.433	-0.00852
57.533	-0.00847
57.633	-0.00848
57.733	-0.00852
57.833	-0.0085
57.933	-0.00848
58.033	-0.00849
58.133	-0.00848
58.233	-0.00849
58.333	-0.00851
58.433	-0.0085
58.533	-0.00847
58.633	-0.00845
58.733	-0.00846
58.833	-0.0085
58.933	-0.00847
59.033	-0.00827
59.133	-0.0083
59.233	-0.00826
59.333	-0.00837
59.433	-0.00842
59.533	-0.00832
59.633	-0.0083
59.733	-0.00827
59.833	-0.00828
59.933	-0.00826
60.033	-0.00843
60.133	-0.00846
60.233	-0.00849
60.333	-0.0083
60.433	-0.00845
60.533	-0.00832
60.633	-0.00845
60.733	-0.00821
60.833	-0.00832
60.933	-0.00829
61.033	-0.00829
61.133	-0.00832
61.233	-0.00832
61.333	-0.00825
61.433	-0.0083
61.533	-0.00824
61.633	-0.00832
61.733	-0.00827
61.833	-0.00827
61.933	-0.00845
62.033	-0.0082
62.133	-0.0083
62.233	-0.00845
62.333	-0.00851
62.433	-0.00834
62.533	-0.00841
62.633	-0.00832
62.733	-0.00833
62.833	-0.00829
62.933	-0.0083
63.033	-0.00828
63.133	-0.00847
63.233	-0.0083
63.333	-0.0083
63.433	-0.00829
63.533	-0.00844
63.633	-0.00837
63.733	-0.00827
63.833	-0.00845
63.933	-0.00845
64.033	-0.00846
64.133	-0.00847
64.233	-0.00837
64.333	-0.00847
64.433	-0.00833
64.533	-0.00844
64.633	-0.00831
64.733	-0.00834
64.833	-0.00847
64.933	-0.0085
65.033	-0.00834
65.133	-0.00846
65.233	-0.00832
65.333	-0.00825
65.433	-0.00831
65.533	-0.00843
65.633	-0.00847
65.733	-0.00847
65.833	-0.00831
65.933	-0.00831
66.033	-0.00826
66.133	-0.00833
66.233	-0.00827
66.333	-0.00831
66.433	-0.00833
66.533	-0.0084
66.633	-0.00835
66.733	-0.00833
66.833	-0.00834
66.933	-0.00847
67.033	-0.00851
67.133	-0.00831
67.233	-0.00828
67.333	-0.00827
67.433	-0.00838
67.533	-0.00836
67.633	-0.00833
67.733	-0.00827
67.833	-0.00827
67.933	-0.00835
68.033	-0.00836
68.133	-0.00829
68.233	-0.00835
68.333	-0.00827
68.433	-0.00823
68.533	-0.00845
68.633	-0.00827
68.733	-0.00836
68.833	-0.00824
68.933	-0.00849
69.033	-0.00846
69.133	-0.00838
69.233	-0.00837
69.333	-0.00833
69.433	-0.00835
69.533	-0.00833
69.633	-0.00826
69.733	-0.00834
69.833	-0.00827
69.933	-0.00851
70.033	-0.00835
70.133	-0.00846
70.233	-0.00835
70.333	-0.00834
70.433	-0.00822
70.533	-0.00832
70.633	-0.00833
70.733	-0.00829
70.833	-0.00824
70.933	-0.00836
71.033	-0.00831
71.133	-0.00829
71.233	-0.00828
71.333	-0.00832
71.433	-0.00831
71.533	-0.00826
71.633	-0.0083
71.733	-0.00832
71.833	-0.00833
71.933	-0.00829
72.033	-0.00832
72.133	-0.00835
72.233	-0.00829
72.333	-0.0083
72.433	-0.0083
72.533	-0.00831
72.633	-0.00832
72.733	-0.00833
72.833	-0.00836
72.933	-0.00825
73.033	-0.0083
73.133	-0.00832
73.233	-0.00832
73.333	-0.00831
73.433	-0.00834
73.533	-0.0083
73.633	-0.00829
73.733	-0.00834
73.833	-0.00831
73.933	-0.00837
74.033	-0.00832
74.133	-0.00834
74.233	-0.00824
74.333	-0.00831
74.433	-0.00835
74.533	-0.00831
74.633	-0.00829
74.733	-0.0083
74.833	-0.00831
74.933	-0.00832
75.033	-0.00828
75.133	-0.00834
75.233	-0.00825
75.333	-0.00824
75.433	-0.00835
75.533	-0.00832
75.633	-0.00834
75.733	-0.00831
75.833	-0.00832
75.933	-0.0083
76.033	-0.00832
76.133	-0.00836
76.233	-0.00831
76.333	-0.00836
76.433	-0.00834
76.533	-0.00832
76.633	-0.00825
76.733	-0.00831
76.833	-0.00833
76.933	-0.00857
77.033	-0.00836
77.133	-0.00833
77.233	-0.00844
77.333	-0.00832
77.433	-0.00829
77.533	-0.00827
77.633	-0.00831
77.733	-0.00828
77.833	-0.00832
77.933	-0.00827
78.033	-0.00834
78.133	-0.00836
78.233	-0.00833
78.333	-0.00827
78.433	-0.00832
78.533	-0.00831
78.633	-0.00832
78.733	-0.00833
78.833	-0.00831
78.933	-0.0083
79.033	-0.0083
79.133	-0.0083
79.233	-0.00832
79.333	-0.00833
79.433	-0.00833
79.533	-0.00831
79.633	-0.00828
79.733	-0.00827
79.833	-0.00829
79.933	-0.00826
80.033	-0.0083
80.133	-0.0083
80.233	-0.00834
80.333	-0.00833
80.433	-0.00831
80.533	-0.0083
80.633	-0.00829
80.733	-0.00827
80.833	-0.00827
80.933	-0.00831
81.033	-0.00831
81.133	-0.00829
81.233	-0.00833
81.333	-0.00831
81.433	-0.00832
81.533	-0.00832
81.633	-0.00825
81.733	-0.00834
81.833	-0.0083
81.933	-0.00825
82.033	-0.0083
82.133	-0.00833
82.233	-0.00828
82.333	-0.00828
82.433	-0.00834
82.533	-0.0083
82.633	-0.00833
82.733	-0.00833
82.833	-0.00834
82.933	-0.00829
83.033	-0.00826
83.133	-0.00831
83.233	-0.0083
83.333	-0.00833
83.433	-0.00826
83.533	-0.00828
83.633	-0.00826
83.733	-0.00828
83.833	-0.0083
83.933	-0.00836
84.033	-0.00832
84.133	-0.00832
84.233	-0.00832
84.333	-0.00829
84.433	-0.00832
84.533	-0.00829
84.633	-0.00832
84.733	-0.00832
84.833	-0.00827
84.933	-0.00827
85.033	-0.00832
85.133	-0.00843
85.233	-0.00836
85.333	-0.00842
85.433	-0.00831
85.533	-0.00828
85.633	-0.00826
85.733	-0.00827
85.833	-0.00833
85.933	-0.00835
86.033	-0.00833
86.133	-0.00829
86.233	-0.00827
86.333	-0.00829
86.433	-0.00827
86.533	-0.0083
86.633	-0.00832
86.733	-0.0083
86.833	-0.00831
86.933	-0.0083
87.033	-0.0083
87.133	-0.00829
87.233	-0.0083
87.333	-0.00831
87.433	-0.0083
87.533	-0.0083
87.633	-0.00827
87.733	-0.00829
87.833	-0.00828
87.933	-0.00829
88.033	-0.00831
88.133	-0.00827
88.233	-0.00827
88.333	-0.00829
88.433	-0.00828
88.533	-0.00823
88.633	-0.00826
88.733	-0.0083
88.833	-0.0083
88.933	-0.00833
89.033	-0.00829
89.133	-0.00829
89.233	-0.00826
89.333	-0.00829
89.433	-0.00828
89.533	-0.00828
89.633	-0.00832
89.733	-0.00823
89.833	-0.00825
89.933	-0.00828
90.033	-0.00829
90.133	-0.00828
90.233	-0.00831
90.333	-0.00828
90.433	-0.00829
90.533	-0.00829
90.633	-0.0083
90.733	-0.00828
90.833	-0.00822
90.933	-0.00824
91.033	-0.00824
91.133	-0.00831
91.233	-0.0083
91.333	-0.0083
91.433	-0.00825
91.533	-0.00827
91.633	-0.00831
91.733	-0.00833
91.833	-0.0083
91.933	-0.00828
92.033	-0.00831
92.133	-0.00827
92.233	-0.00829
92.333	-0.00832
92.433	-0.0083
92.533	-0.00829
92.633	-0.00827
92.733	-0.00829
92.833	-0.00831
92.933	-0.00834
93.033	-0.0083
93.133	-0.00829
93.233	-0.00826
93.333	-0.00826
93.433	-0.0083
93.533	-0.00829
93.633	-0.0083
93.733	-0.00827
93.833	-0.00827
93.933	-0.00828
94.033	-0.00831
94.133	-0.00829
94.233	-0.00826
94.333	-0.00834
94.433	-0.00831
94.533	-0.00829
94.633	-0.00828
94.733	-0.0083
94.833	-0.00828
94.933	-0.00826
95.033	-0.00827
95.133	-0.00827
95.233	-0.0083
95.333	-0.00829
95.433	-0.00822
95.533	-0.00829
95.633	-0.00827
95.733	-0.00833
95.833	-0.00824
95.933	-0.00832
96.033	-0.00829
96.133	-0.0083
96.233	-0.00827
96.333	-0.00825
96.433	-0.00831
96.533	-0.00824
96.633	-0.00825
96.733	-0.00824
96.833	-0.00826
96.933	-0.00828
97.033	-0.00821
97.133	-0.00828
97.233	-0.00829
97.333	-0.00823
97.433	-0.00827
97.533	-0.00827
97.633	-0.00828
97.733	-0.00821
97.833	-0.00825
97.933	-0.00829
98.033	-0.00832
98.133	-0.00826
98.233	-0.0083
98.333	-0.0083
98.433	-0.00831
98.533	-0.00824
98.633	-0.00828
98.733	-0.00829
98.833	-0.00828
98.933	-0.0083
99.033	-0.00829
99.133	-0.00823
99.233	-0.00822
99.333	-0.00829
99.433	-0.0083
99.533	-0.00827
99.633	-0.00824
99.733	-0.00821
99.833	-0.00825
99.933	-0.00829
100.033	-0.00825
100.133	-0.00827
100.233	-0.00829
100.333	-0.00828
100.433	-0.00825
100.533	-0.00829
100.633	-0.0083
100.733	-0.00825
100.833	-0.00822
100.933	-0.00826
101.033	-0.00829
101.133	-0.00826
101.233	-0.00826
101.333	-0.00819
101.433	-0.00831
101.533	-0.00822
101.633	-0.00824
101.733	-0.00826
101.833	-0.00826
101.933	-0.00831
102.033	-0.00827
102.133	-0.00825
102.233	-0.00825
102.333	-0.00826
102.433	-0.00825
102.533	-0.0083
102.633	-0.00822
102.733	-0.00823
102.833	-0.00821
102.933	-0.00825
103.033	-0.00828
103.133	-0.00828
103.233	-0.00821
103.333	-0.00826
103.433	-0.00822
103.533	-0.00821
103.633	-0.00828
103.733	-0.00825
103.833	-0.00821
103.933	-0.00824
104.033	-0.00826
104.133	-0.00822
104.233	-0.00828
104.333	-0.00826
104.433	-0.00825
104.533	-0.00831
104.633	-0.00822
104.733	-0.00827
104.833	-0.00832
104.933	-0.00826
105.033	-0.00824
105.133	-0.00826
105.233	-0.00824
105.333	-0.00829
105.433	-0.00826
105.533	-0.00828
105.633	-0.0083
105.733	-0.00821
105.833	-0.00826
105.933	-0.00825
106.033	-0.00829
106.133	-0.00826
106.233	-0.00828
106.333	-0.00823
106.433	-0.00823
106.533	-0.00823
106.633	-0.00821
106.733	-0.00824
106.833	-0.00827
106.933	-0.00824
107.033	-0.00824
107.133	-0.00829
107.233	-0.00828
107.333	-0.00826
107.433	-0.00826
107.533	-0.00828
107.633	-0.00828
107.733	-0.00822
107.833	-0.00824
107.933	-0.00824
108.033	-0.00829
108.133	-0.00824
108.233	-0.00821
108.333	-0.00822
108.433	-0.00819
108.533	-0.00826
108.633	-0.00828
108.733	-0.00827
108.833	-0.00825
108.933	-0.00826
109.033	-0.00829
109.133	-0.00824
109.233	-0.00824
109.333	-0.00827
109.433	-0.0082
109.533	-0.00826
109.633	-0.00827
109.733	-0.00831
109.833	-0.00828
109.933	-0.00824
110.033	-0.00827
110.133	-0.00823
110.233	-0.00827
110.333	-0.00827
110.433	-0.00829
110.533	-0.00825
110.633	-0.00823
110.733	-0.00822
110.833	-0.00824
110.933	-0.00825
111.033	-0.00828
111.133	-0.00829
111.233	-0.00825
111.333	-0.00824
111.433	-0.00829
111.533	-0.00828
111.633	-0.00829
111.733	-0.00826
111.833	-0.00828
111.933	-0.00827
112.033	-0.0083
112.133	-0.00828
112.233	-0.00826
112.333	-0.00827
112.433	-0.00825
112.533	-0.00827
112.633	-0.00827
112.733	-0.00824
112.833	-0.00826
112.933	-0.00825
113.033	-0.00823
113.133	-0.00821
113.233	-0.00825
113.333	-0.00825
113.433	-0.0082
113.533	-0.00825
113.633	-0.00827
113.733	-0.00825
113.833	-0.00822
113.933	-0.00821
114.033	-0.00827
114.133	-0.00823
114.233	-0.00825
114.333	-0.00831
114.433	-0.00824
114.533	-0.0083
114.633	-0.00823
114.733	-0.00824
114.833	-0.00824
114.933	-0.00827
115.033	-0.0082
115.133	-0.00822
115.233	-0.00824
115.333	-0.00823
115.433	-0.00823
115.533	-0.00828
115.633	-0.00822
115.733	-0.00818
115.833	-0.00821
115.933	-0.00828
116.033	-0.00827
116.133	-0.00826
116.233	-0.00819
116.333	-0.00826
116.433	-0.00828
116.533	-0.00824
116.633	-0.00823
116.733	-0.00822
116.833	-0.00824
116.933	-0.00826
117.033	-0.00825
117.133	-0.00825
117.233	-0.00824
117.333	-0.00822
117.433	-0.00821
117.533	-0.0082
117.633	-0.00825
117.733	-0.00826
117.833	-0.00826
117.933	-0.00826
118.033	-0.00821
118.133	-0.00822
118.233	-0.00817
118.333	-0.00818
118.433	-0.00821
118.533	-0.00823
118.633	-0.00825
118.733	-0.00822
118.833	-0.00823
118.933	-0.00824
119.033	-0.00823
119.133	-0.00824
119.233	-0.00821
119.333	-0.00823
119.433	-0.00821
119.533	-0.00819
119.633	-0.00826
119.733	-0.00823
119.833	-0.00823
119.933	-0.00822
120.033	-0.00822
120.133	-0.00821
120.233	-0.00827
120.333	-0.00822
120.433	-0.00822
120.533	-0.00819
120.633	-0.00822
120.733	-0.00825
120.833	-0.00821
120.933	-0.00825
121.033	-0.00828
121.133	-0.00823
121.233	-0.00823
121.333	-0.00821
121.433	-0.00826
121.533	-0.00821
121.633	-0.00822
121.733	-0.00821
121.833	-0.00826
121.933	-0.00821
122.033	-0.00826
122.133	-0.0082
122.233	-0.00824
122.333	-0.0082
122.433	-0.00826
122.533	-0.00821
122.633	-0.00821
122.733	-0.00821
122.833	-0.00826
122.933	-0.00825
122.941	-0.00827
122.972	-0.03024
122.972	-0.0459
122.972	-0.05242
122.973	-0.04585
122.974	-0.03716
123.062	-0.03208
123.162	-0.03017
123.262	-0.0292
123.362	-0.02873
123.462	-0.02837
123.562	-0.02808
123.662	-0.02779
123.762	-0.02772
123.862	-0.02767
123.962	-0.02753
124.062	-0.02756
124.162	-0.02738
124.262	-0.02735
124.362	-0.02732
124.462	-0.02726
124.562	-0.0272
124.662	-0.02727
124.762	-0.02723
124.862	-0.02702
124.962	-0.02723
125.062	-0.02704
125.162	-0.027
125.262	-0.027
125.362	-0.02699
125.462	-0.02695
125.562	-0.02693
125.662	-0.02696
125.762	-0.02687
125.862	-0.02689
125.962	-0.0267
126.062	-0.02683
126.162	-0.02682
126.262	-0.02684
126.362	-0.02686
126.462	-0.02682
126.562	-0.02683
126.662	-0.02683
126.762	-0.02661
126.862	-0.02667
126.962	-0.02666
127.062	-0.02669
127.162	-0.02663
127.262	-0.02667
127.362	-0.02666
127.462	-0.0266
127.562	-0.02659
127.662	-0.02654
127.762	-0.02654
127.862	-0.02651
127.962	-0.02656
128.062	-0.02655
128.162	-0.02649
128.262	-0.02658
128.362	-0.02654
128.462	-0.02652
128.562	-0.02652
128.662	-0.02655
128.762	-0.02644
128.862	-0.0265
128.962	-0.02648
129.062	-0.02649
129.162	-0.02649
129.262	-0.02643
129.362	-0.02645
129.462	-0.02644
129.562	-0.02648
129.662	-0.02633
129.762	-0.0265
129.862	-0.02647
129.962	-0.02649
130.062	-0.02644
130.162	-0.02634
130.262	-0.02628
130.362	-0.02627
130.462	-0.02646
130.562	-0.02628
130.662	-0.02635
130.762	-0.02629
130.862	-0.02629
130.962	-0.02629
131.062	-0.02629
131.162	-0.02624
131.262	-0.02631
131.362	-0.02627
131.462	-0.02625
131.562	-0.0263
131.662	-0.02618
131.762	-0.02617
131.862	-0.02624
131.962	-0.02622
132.062	-0.02621
132.162	-0.02623
132.262	-0.02625
132.362	-0.02624
132.462	-0.02623
132.562	-0.02617
132.662	-0.02618
132.762	-0.02621
132.862	-0.02618
132.962	-0.02616
133.062	-0.02622
133.162	-0.02619
133.262	-0.02617
133.362	-0.02618
133.462	-0.02618
133.562	-0.02616
133.662	-0.02611
133.762	-0.02615
133.862	-0.02618
133.962	-0.02611
134.062	-0.02615
134.162	-0.02611
134.262	-0.02615
134.362	-0.02612
134.462	-0.02612
134.562	-0.02611
134.662	-0.02615
134.762	-0.02618
134.862	-0.02612
134.962	-0.0261
135.062	-0.02613
135.162	-0.02607
135.262	-0.02611
135.362	-0.02595
135.462	-0.02597
135.562	-0.0261
135.662	-0.02595
135.762	-0.02589
135.862	-0.02585
135.962	-0.02588
136.062	-0.02589
136.162	-0.02585
136.262	-0.0259
136.362	-0.0259
136.462	-0.02611
136.562	-0.02609
136.662	-0.02608
136.762	-0.02593
136.862	-0.02589
136.962	-0.02592
137.062	-0.02609
137.162	-0.02593
137.262	-0.0259
137.362	-0.02584
137.462	-0.02587
137.562	-0.02592
137.662	-0.02593
137.762	-0.0259
137.862	-0.02595
137.962	-0.02587
138.062	-0.02593
138.162	-0.02592
138.262	-0.02586
138.362	-0.0259
138.462	-0.02589
138.562	-0.02587
138.662	-0.02585
138.762	-0.02588
138.862	-0.0259
138.962	-0.02592
139.062	-0.02588
139.162	-0.02589
139.262	-0.02588
139.362	-0.02587
139.462	-0.02585
139.562	-0.02585
139.662	-0.02578
139.762	-0.02581
139.862	-0.02584
139.962	-0.02584
140.062	-0.02581
140.162	-0.02589
140.262	-0.02583
140.362	-0.02588
140.462	-0.02584
140.562	-0.02583
140.662	-0.02589
140.762	-0.02579
140.862	-0.02577
140.962	-0.02576
141.062	-0.02579
141.162	-0.02583
141.262	-0.02578
141.362	-0.02581
141.462	-0.02581
141.562	-0.02583
141.662	-0.02579
141.762	-0.02578
141.862	-0.02583
141.962	-0.02581
142.062	-0.0258
142.162	-0.0258
142.262	-0.0258
142.362	-0.0258
142.462	-0.02581
142.562	-0.02578
142.662	-0.02581
142.762	-0.02574
142.862	-0.02579
142.962	-0.02577
143.062	-0.0258
143.162	-0.02577
143.262	-0.02569
143.362	-0.02579
143.462	-0.02578
143.562	-0.02576
143.662	-0.02577
143.762	-0.02573
143.862	-0.02576
143.962	-0.02573
144.062	-0.02573
144.162	-0.02573
144.262	-0.02572
144.362	-0.02576
144.462	-0.02575
144.562	-0.02575
144.662	-0.02577
144.762	-0.02573
144.862	-0.02574
144.962	-0.0257
145.062	-0.02573
145.162	-0.02573
145.262	-0.02575
145.362	-0.02573
145.462	-0.02569
145.562	-0.02577
145.662	-0.02574
145.762	-0.02576
145.862	-0.02572
145.962	-0.02568
146.062	-0.02569
146.162	-0.0255
146.262	-0.02556
146.362	-0.02553
146.462	-0.0255
146.562	-0.02559
146.662	-0.02557
146.762	-0.0257
146.862	-0.02567
146.962	-0.02554
147.062	-0.02554
147.162	-0.02552
147.262	-0.0255
147.362	-0.02557
147.462	-0.02555
147.562	-0.0256
147.662	-0.02557
147.762	-0.02552
147.862	-0.02554
147.962	-0.02551
148.062	-0.02549
148.162	-0.02552
148.262	-0.02549
148.362	-0.02555
148.462	-0.0255
148.562	-0.02552
148.662	-0.02549
148.762	-0.02555
148.862	-0.02558
148.962	-0.02557
149.062	-0.02555
149.162	-0.02556
149.262	-0.02555
149.362	-0.02555
149.462	-0.02556
149.562	-0.02553
149.662	-0.02556
149.762	-0.02572
149.862	-0.02574
149.962	-0.02554
150.062	-0.02554
150.162	-0.02553
150.262	-0.02557
150.362	-0.0255
150.462	-0.02549
150.562	-0.0255
150.662	-0.02557
150.762	-0.02547
150.862	-0.0255
150.962	-0.0255
151.062	-0.02549
151.162	-0.02554
151.262	-0.02568
151.362	-0.02547
151.462	-0.02553
151.562	-0.0255
151.662	-0.02548
151.762	-0.02554
151.862	-0.02548
151.962	-0.02549
152.062	-0.0255
152.162	-0.02544
152.262	-0.0255
152.362	-0.02547
152.462	-0.02548
152.562	-0.0255
152.662	-0.02548
152.762	-0.02547
152.862	-0.02545
152.962	-0.02545
153.062	-0.02548
153.162	-0.02545
153.262	-0.02546
153.362	-0.02547
153.462	-0.02548
153.562	-0.02548
153.662	-0.02546
153.762	-0.02545
153.862	-0.02546
153.962	-0.02539
154.062	-0.02542
154.162	-0.02546
154.262	-0.02545
154.362	-0.02543
154.462	-0.02542
154.562	-0.0254
154.662	-0.02541
154.762	-0.0254
154.862	-0.02544
154.962	-0.02546
155.062	-0.02543
155.162	-0.02546
155.262	-0.02537
155.362	-0.02543
155.462	-0.02544
155.562	-0.02543
155.662	-0.02541
155.762	-0.02538
155.862	-0.02542
155.962	-0.02543
156.062	-0.02534
156.162	-0.02538
156.262	-0.02538
156.362	-0.02542
156.462	-0.02534
156.562	-0.02535
156.662	-0.02538
156.762	-0.02539
156.862	-0.02537
156.962	-0.02539
157.062	-0.02539
157.162	-0.02531
157.262	-0.02532
157.362	-0.02531
157.462	-0.02538
157.562	-0.02517
157.662	-0.02519
157.762	-0.02521
157.862	-0.02531
157.962	-0.02514
158.062	-0.02517
158.162	-0.02516
158.262	-0.02529
158.362	-0.02534
158.462	-0.02516
158.562	-0.02519
158.662	-0.02534
158.762	-0.02533
158.862	-0.0253
158.962	-0.02507
159.062	-0.02514
159.162	-0.02516
159.262	-0.02516
159.362	-0.02515
159.462	-0.0253
159.562	-0.02519
159.662	-0.02512
159.762	-0.0252
159.862	-0.0253
159.962	-0.02529
160.062	-0.02529
160.162	-0.02533
160.262	-0.02537
160.362	-0.02538
160.462	-0.02536
160.562	-0.02538
160.662	-0.02535
160.762	-0.0253
160.862	-0.02535
160.962	-0.02514
161.062	-0.02517
161.162	-0.02518
161.262	-0.02513
161.362	-0.02514
161.462	-0.02519
161.562	-0.0252
161.662	-0.02534
161.762	-0.02528
161.862	-0.02512
161.962	-0.02515
162.062	-0.02536
162.162	-0.02536
162.262	-0.02537
162.362	-0.02543
162.462	-0.02534
162.562	-0.02532
162.662	-0.02515
162.762	-0.02516
162.862	-0.02512
162.962	-0.02515
163.062	-0.02514
163.162	-0.02517
163.262	-0.02518
163.362	-0.02515
163.462	-0.02518
163.562	-0.02513
163.662	-0.02516
163.762	-0.02518
163.862	-0.02515
163.962	-0.02523
164.062	-0.02518
164.162	-0.02506
164.262	-0.02514
164.362	-0.02517
164.462	-0.02517
164.562	-0.02519
164.662	-0.02518
164.762	-0.02514
164.862	-0.02514
164.962	-0.02514
165.062	-0.02512
165.162	-0.0251
165.262	-0.02516
165.362	-0.02518
165.462	-0.02518
165.562	-0.02514
165.662	-0.02509
165.762	-0.02511
165.862	-0.02513
165.962	-0.02517
166.062	-0.02514
166.162	-0.02512
166.262	-0.0251
166.362	-0.02509
166.462	-0.0251
166.562	-0.02505
166.662	-0.02512
166.762	-0.02511
166.862	-0.02512
166.962	-0.02515
167.062	-0.02511
167.162	-0.02511
167.262	-0.02511
167.362	-0.02508
167.462	-0.0251
167.562	-0.0251
167.662	-0.02509
167.762	-0.02502
167.862	-0.02506
167.962	-0.02505
168.062	-0.02507
168.162	-0.02499
168.262	-0.02502
168.362	-0.02505
168.462	-0.02503
168.562	-0.02505
168.662	-0.02509
168.762	-0.02504
168.862	-0.02502
168.962	-0.02504
169.062	-0.02505
169.162	-0.02512
169.262	-0.02503
169.362	-0.02501
169.462	-0.02504
169.562	-0.02507
169.662	-0.02503
169.762	-0.025
169.862	-0.02499
169.962	-0.02503
170.062	-0.02503
170.162	-0.02504
170.262	-0.02504
170.362	-0.025
170.462	-0.02507
170.562	-0.02504
170.662	-0.025
170.762	-0.02504
170.862	-0.02504
170.962	-0.02506
171.062	-0.02501
171.162	-0.02503
171.262	-0.02503
171.362	-0.02503
171.462	-0.02496
171.562	-0.02498
171.662	-0.02498
171.762	-0.025
171.862	-0.025
171.962	-0.025
172.062	-0.02502
172.162	-0.02504
172.262	-0.02506
172.362	-0.02503
172.462	-0.02496
172.562	-0.02495
172.662	-0.02502
172.762	-0.02499
172.862	-0.025
172.962	-0.02501
173.062	-0.025
173.162	-0.02496
173.262	-0.02498
173.362	-0.025
173.462	-0.02497
173.562	-0.025
173.662	-0.02499
173.762	-0.02502
173.862	-0.02505
173.962	-0.02507
174.062	-0.02501
174.162	-0.025
174.262	-0.025
174.362	-0.02498
174.462	-0.02499
174.562	-0.02498
174.662	-0.02503
174.762	-0.02499
174.862	-0.025
174.962	-0.025
175.062	-0.02499
175.162	-0.02504
175.262	-0.02497
175.362	-0.025
175.462	-0.025
175.562	-0.025
175.662	-0.025
175.762	-0.02494
175.862	-0.02499
175.962	-0.02496
176.062	-0.02496
176.162	-0.02501
176.262	-0.02495
176.362	-0.02501
176.462	-0.02494
176.562	-0.02473
176.662	-0.02477
176.762	-0.02496
176.862	-0.02499
176.962	-0.02496
177.062	-0.02493
177.162	-0.02493
177.262	-0.02503
177.362	-0.02488
177.462	-0.02498
177.562	-0.02494
177.662	-0.02497
177.762	-0.02498
177.862	-0.02484
177.962	-0.02498
178.062	-0.02496
178.162	-0.0248
178.262	-0.02481
178.362	-0.02498
178.462	-0.02493
178.562	-0.02479
178.662	-0.0248
178.762	-0.02483
178.862	-0.02477
178.962	-0.02491
179.062	-0.02485
179.162	-0.02496
179.262	-0.0248
179.362	-0.0248
179.462	-0.02499
179.562	-0.02497
179.662	-0.02494
179.762	-0.02491
179.862	-0.02493
179.962	-0.02495
180.062	-0.02501
180.162	-0.02505
180.262	-0.02495
180.362	-0.02498
180.462	-0.02501
180.562	-0.02501
180.662	-0.02494
180.762	-0.02501
180.862	-0.02494
180.962	-0.02496
181.062	-0.02499
181.162	-0.02498
181.262	-0.02497
181.362	-0.02481
181.462	-0.02478
181.562	-0.0248
181.662	-0.02498
181.762	-0.02495
181.862	-0.02496
181.962	-0.02499
182.062	-0.02491
182.162	-0.02495
182.262	-0.0248
182.362	-0.02481
182.462	-0.0248
182.562	-0.02476
182.662	-0.02477
182.762	-0.02493
182.862	-0.02494
182.962	-0.02479
183.062	-0.02475
183.162	-0.02479
183.262	-0.02475
183.362	-0.02478
183.462	-0.02482
183.562	-0.02484
183.662	-0.02496
183.762	-0.02494
183.862	-0.02476
183.962	-0.02481
184.062	-0.02494
184.162	-0.02498
184.262	-0.0248
184.362	-0.02478
184.462	-0.02479
184.562	-0.02474
184.662	-0.02479
184.762	-0.02475
184.862	-0.0248
184.962	-0.02475
185.062	-0.02477
185.162	-0.02482
185.262	-0.0248
185.362	-0.02479
185.462	-0.02481
185.562	-0.02479
185.662	-0.02478
185.762	-0.02485
185.862	-0.0248
185.962	-0.02478
186.062	-0.02475
186.162	-0.02478
186.262	-0.02477
186.362	-0.02477
186.462	-0.02477
186.562	-0.02476
186.662	-0.02479
186.762	-0.02476
186.862	-0.02475
186.962	-0.02481
187.062	-0.02473
187.162	-0.02478
187.262	-0.02479
187.362	-0.0247
187.462	-0.02474
187.562	-0.02477
187.662	-0.02477
187.762	-0.02473
187.862	-0.02473
187.962	-0.02474
188.062	-0.02477
188.162	-0.02471
188.262	-0.02467
188.362	-0.02472
188.462	-0.02472
188.562	-0.02472
188.662	-0.02473
188.762	-0.02473
188.862	-0.02472
188.962	-0.02474
189.062	-0.02477
189.162	-0.02471
189.262	-0.02473
189.362	-0.02473
189.462	-0.02476
189.562	-0.02473
189.662	-0.02472
189.762	-0.02469
189.862	-0.02465
189.962	-0.02472
190.062	-0.02471
190.162	-0.0247
190.262	-0.02464
190.362	-0.02471
190.462	-0.02473
190.562	-0.02473
190.662	-0.02474
190.762	-0.02474
190.862	-0.02473
190.962	-0.0247
191.062	-0.02471
191.162	-0.0247
191.262	-0.02469
191.362	-0.02469
191.462	-0.02468
191.562	-0.02472
191.662	-0.02472
191.762	-0.02471
191.862	-0.02468
191.962	-0.02472
192.062	-0.02473
192.162	-0.02471
192.262	-0.02469
192.362	-0.0247
192.462	-0.02471
192.562	-0.02469
192.662	-0.02473
192.762	-0.02469
192.862	-0.02469
192.962	-0.02472
193.062	-0.0247
193.162	-0.02472
193.262	-0.0247
193.362	-0.0247
193.462	-0.02471
193.562	-0.02467
193.662	-0.02472
193.762	-0.02474
193.862	-0.02464
193.962	-0.02468
194.062	-0.02468
194.162	-0.02468
194.262	-0.02469
194.362	-0.02463
194.462	-0.02466
194.562	-0.02465
194.662	-0.02468
194.762	-0.02476
194.862	-0.02472
194.962	-0.02473
195.062	-0.0247
195.162	-0.02468
195.262	-0.02474
195.362	-0.02467
195.462	-0.02466
195.562	-0.02472
195.662	-0.02469
195.762	-0.02462
195.862	-0.02466
195.962	-0.02465
196.062	-0.0246
196.162	-0.02464
196.262	-0.02467
196.362	-0.02465
196.462	-0.0247
196.562	-0.02467
196.662	-0.02469
196.762	-0.02469
196.862	-0.02464
196.962	-0.0247
197.062	-0.02467
197.162	-0.02463
197.262	-0.02464
197.362	-0.02455
197.462	-0.0246
197.562	-0.02464
197.662	-0.02463
197.762	-0.02461
197.862	-0.02467
197.962	-0.02465
198.062	-0.02467
198.162	-0.02463
198.262	-0.02465
198.362	-0.02463
198.462	-0.02461
198.562	-0.02464
198.662	-0.02464
198.762	-0.02464
198.862	-0.02463
198.962	-0.02464
199.062	-0.02465
199.162	-0.02462
199.262	-0.02461
199.362	-0.02462
199.462	-0.02467
199.562	-0.02467
199.662	-0.02464
199.762	-0.02463
199.862	-0.02459
199.962	-0.02461
200.062	-0.02459
200.162	-0.02464
200.262	-0.0246
200.362	-0.02464
200.462	-0.02461
200.562	-0.02458
200.662	-0.02464
200.762	-0.02459
200.862	-0.02462
200.962	-0.02453
201.062	-0.02438
201.162	-0.02457
201.262	-0.02462
201.362	-0.02458
201.462	-0.02461
201.562	-0.02455
201.662	-0.02458
201.762	-0.02461
201.862	-0.02463
201.962	-0.02454
[truncated: 5,571 more rows]

## Sheet: 25%D2O
time/s	current/mA
2.8588	-0.2499
2.8624	-0.23909
2.8626	-0.22179
2.8628	-0.20128
2.863	-0.17806
2.8632	-0.15496
2.8634	-0.13311
2.8636	-0.1137
2.8638	-0.09717
2.864	-0.08396
2.8642	-0.07385
2.8644	-0.06701
2.8648	-0.05997
2.8674	-0.05406
2.8682	-0.04824
2.8694	-0.04317
2.8716	-0.03806
2.8748	-0.03291
2.8806	-0.02785
2.892	-0.02277
2.9318	-0.0176
3.0318	-0.01509
3.1318	-0.01414
3.2318	-0.01362
3.3318	-0.01329
3.4318	-0.0129
3.5318	-0.01272
3.6318	-0.01265
3.7318	-0.01233
3.8318	-0.01223
3.9318	-0.01212
4.0318	-0.01208
4.1318	-0.01184
4.2318	-0.01179
4.3318	-0.01171
4.4318	-0.01156
4.5318	-0.01154
4.6318	-0.01152
4.7318	-0.01128
4.8318	-0.01126
4.9318	-0.01124
5.0318	-0.01113
5.1318	-0.01108
5.2318	-0.01098
5.3318	-0.01101
5.4318	-0.01091
5.5318	-0.01084
5.6318	-0.01071
5.7318	-0.01078
5.8318	-0.01068
5.9318	-0.01066
6.0318	-0.01063
6.1318	-0.0106
6.2318	-0.01057
6.3318	-0.01049
6.4318	-0.01047
6.5318	-0.01046
6.6318	-0.01045
6.7318	-0.01039
6.8318	-0.01049
6.9318	-0.0103
7.0318	-0.01013
7.1318	-0.01013
7.2318	-0.01003
7.3318	-0.01014
7.4318	-0.01006
7.5318	-0.01004
7.6318	-0.01011
7.7318	-0.01007
7.8318	-0.01002
7.9318	-0.00995
8.0318	-0.00994
8.1318	-0.00993
8.2318	-0.00989
8.3318	-0.00987
8.4318	-0.00987
8.5318	-0.00982
8.6318	-0.00976
8.7318	-0.00979
8.8318	-0.00975
8.9318	-0.00974
9.0318	-0.00968
9.1318	-0.00966
9.2318	-0.00973
9.3318	-0.00974
9.4318	-0.00948
9.5318	-0.00969
9.6318	-0.00956
9.7318	-0.00953
9.8318	-0.00949
9.9318	-0.00948
10.0318	-0.00945
10.1318	-0.00946
10.2318	-0.00939
10.3318	-0.00942
10.4318	-0.00935
10.5318	-0.00936
10.6318	-0.0093
10.7318	-0.00932
10.8318	-0.00935
10.9318	-0.0093
11.0318	-0.0093
11.1318	-0.00927
11.2318	-0.00919
11.3318	-0.0092
11.4318	-0.00915
11.5318	-0.00921
11.6318	-0.00918
11.7318	-0.00917
11.8318	-0.00905
11.9318	-0.00912
12.0318	-0.00908
12.1318	-0.0091
12.2318	-0.00914
12.3318	-0.00917
12.4318	-0.00914
12.5318	-0.00913
12.6318	-0.00912
12.7318	-0.00904
12.8318	-0.00904
12.9318	-0.00893
13.0318	-0.00892
13.1318	-0.00889
13.2318	-0.00886
13.3318	-0.00889
13.4318	-0.0089
13.5318	-0.00883
13.6318	-0.00883
13.7318	-0.0088
13.8318	-0.00881
13.9318	-0.00878
14.0318	-0.00879
14.1318	-0.00879
14.2318	-0.00879
14.3318	-0.0088
14.4318	-0.00872
14.5318	-0.00876
14.6318	-0.00864
14.7318	-0.00866
14.8318	-0.0087
14.9318	-0.00866
15.0318	-0.00864
15.1318	-0.00865
15.2318	-0.00858
15.3318	-0.00861
15.4318	-0.00863
15.5318	-0.00865
15.6318	-0.00859
15.7318	-0.00858
15.8318	-0.00853
15.9318	-0.00849
16.0318	-0.00856
16.1318	-0.00853
16.2318	-0.00846
16.3318	-0.00843
16.4318	-0.00848
16.5318	-0.00857
16.6318	-0.00842
16.7318	-0.00853
16.8318	-0.00847
16.9318	-0.00834
17.0318	-0.00826
17.1318	-0.00832
17.2318	-0.00833
17.3318	-0.00836
17.4318	-0.00838
17.5318	-0.00833
17.6318	-0.0083
17.7318	-0.00832
17.8318	-0.00836
17.9318	-0.00829
18.0318	-0.00832
18.1318	-0.0083
18.2318	-0.00827
18.3318	-0.00831
18.4318	-0.00825
18.5318	-0.00819
18.6318	-0.00822
18.7318	-0.00821
18.8318	-0.00827
18.9318	-0.00823
19.0318	-0.00819
19.1318	-0.00818
19.2318	-0.00816
19.3318	-0.00822
19.4318	-0.00816
19.5318	-0.00814
19.6318	-0.00818
19.7318	-0.00816
19.8318	-0.00809
19.9318	-0.00813
20.0318	-0.00811
20.1318	-0.00814
20.2318	-0.00807
20.3318	-0.00808
20.4318	-0.00808
20.5318	-0.00808
20.6318	-0.00804
20.7318	-0.00804
20.8318	-0.00805
20.9318	-0.00803
21.0318	-0.00804
21.1318	-0.00802
21.2318	-0.00803
21.3318	-0.00802
21.4318	-0.00802
21.5318	-0.00797
21.6318	-0.00796
21.7318	-0.00798
21.8318	-0.00797
21.9318	-0.00792
22.0318	-0.00794
22.1318	-0.00791
22.2318	-0.00788
22.3318	-0.00789
22.4318	-0.0078
22.5318	-0.00777
22.6318	-0.00789
22.7318	-0.00785
22.8318	-0.00777
22.9318	-0.00777
23.0318	-0.0077
23.1318	-0.00775
23.2318	-0.00774
23.3318	-0.00768
23.4318	-0.00769
23.5318	-0.00769
23.6318	-0.00776
23.7318	-0.00775
23.8318	-0.00777
23.9318	-0.00777
24.0318	-0.00775
24.1318	-0.00776
24.2318	-0.00776
24.3318	-0.0076
24.4318	-0.00769
24.5318	-0.00769
24.6318	-0.00771
24.7318	-0.00773
24.8318	-0.00769
24.9318	-0.00768
25.0318	-0.0077
25.1318	-0.00766
25.2318	-0.00766
25.3318	-0.0077
25.4318	-0.00765
25.5318	-0.00766
25.6318	-0.00767
25.7318	-0.00766
25.8318	-0.0076
25.9318	-0.00765
26.0318	-0.00762
26.1318	-0.00762
26.2318	-0.00758
26.3318	-0.00765
26.4318	-0.0076
26.5318	-0.0076
26.6318	-0.00762
26.7318	-0.00754
26.8318	-0.00753
26.9318	-0.00753
27.0318	-0.00756
27.1318	-0.00755
27.2318	-0.00755
27.3318	-0.00751
27.4318	-0.00754
27.5318	-0.00752
27.6318	-0.00748
27.7318	-0.0075
27.8318	-0.00749
27.9318	-0.00748
28.0318	-0.00748
28.1318	-0.00746
28.2318	-0.00748
28.3318	-0.00747
28.4318	-0.00744
28.5318	-0.00743
28.6318	-0.00741
28.7318	-0.00739
28.8318	-0.00745
28.9318	-0.00745
29.0318	-0.00742
29.1318	-0.00745
29.2318	-0.00738
29.3318	-0.00744
29.4318	-0.00739
29.5318	-0.0074
29.6318	-0.00744
29.7318	-0.00738
29.8318	-0.00739
29.9318	-0.00736
30.0318	-0.00737
30.1318	-0.00742
30.2318	-0.00741
30.3318	-0.00732
30.4318	-0.00736
30.5318	-0.00735
30.6318	-0.0073
30.7318	-0.00736
30.8318	-0.00735
30.9318	-0.00736
31.0318	-0.00739
31.1318	-0.00733
31.2318	-0.00756
31.3318	-0.00718
31.4318	-0.00718
31.5318	-0.00715
31.6318	-0.00711
31.7318	-0.00715
31.8318	-0.00712
31.9318	-0.00709
32.0318	-0.00736
32.1318	-0.00738
32.2318	-0.00728
32.3318	-0.00734
32.4318	-0.00713
32.5318	-0.00733
32.6318	-0.0074
32.7318	-0.00718
32.8318	-0.00708
32.9318	-0.00732
33.0318	-0.0073
33.1318	-0.00717
33.2318	-0.00712
33.3318	-0.00716
33.4318	-0.0072
33.5318	-0.00716
33.6318	-0.00714
33.7318	-0.00712
33.8318	-0.00709
33.9318	-0.00714
34.0318	-0.00709
34.1318	-0.00713
34.2318	-0.00709
34.3318	-0.00706
34.4318	-0.00713
34.5318	-0.0071
34.6318	-0.00707
34.7318	-0.00712
34.8318	-0.00709
34.9318	-0.00711
35.0318	-0.00704
35.1318	-0.00709
35.2318	-0.00709
35.3318	-0.00705
35.4318	-0.00704
35.5318	-0.00703
35.6318	-0.00707
35.7318	-0.00708
35.8318	-0.00702
35.9318	-0.00713
36.0318	-0.00704
36.1318	-0.00701
36.2318	-0.007
36.3318	-0.00705
36.4318	-0.00702
36.5318	-0.007
36.6318	-0.00703
36.7318	-0.00701
36.8318	-0.00701
36.9318	-0.00699
37.0318	-0.00701
37.1318	-0.00698
37.2318	-0.00696
37.3318	-0.00693
37.4318	-0.00695
37.5318	-0.00695
37.6318	-0.00701
37.7318	-0.00695
37.8318	-0.00696
37.9318	-0.00694
38.0318	-0.00695
38.1318	-0.0069
38.2318	-0.00692
38.3318	-0.00691
38.4318	-0.0069
38.5318	-0.00691
38.6318	-0.00688
38.7318	-0.0069
38.8318	-0.00694
38.9318	-0.00685
39.0318	-0.00689
39.1318	-0.00693
39.2318	-0.00686
39.3318	-0.00689
39.4318	-0.00692
39.5318	-0.0069
39.6318	-0.00687
39.7318	-0.00687
39.8318	-0.00686
39.9318	-0.00686
40.0318	-0.00685
40.1318	-0.00684
40.2318	-0.00685
40.3318	-0.00688
40.4318	-0.00682
40.5318	-0.00683
40.6318	-0.0068
40.7318	-0.00679
40.8318	-0.00681
40.9318	-0.0068
41.0318	-0.00685
41.1318	-0.00678
41.2318	-0.00678
41.3318	-0.00682
41.4318	-0.00679
41.5318	-0.00676
41.6318	-0.00675
41.7318	-0.00679
41.8318	-0.0068
41.9318	-0.0068
42.0318	-0.00677
42.1318	-0.00678
42.2318	-0.00675
42.3318	-0.00675
42.4318	-0.00673
42.5318	-0.00672
42.6318	-0.00673
42.7318	-0.00676
42.8318	-0.00677
42.9318	-0.00674
43.0318	-0.00683
43.1318	-0.00684
43.2318	-0.00663
43.3318	-0.00681
43.4318	-0.00662
43.5318	-0.00661
43.6318	-0.00674
43.7318	-0.00675
43.8318	-0.00667
43.9318	-0.00681
44.0318	-0.00675
44.1318	-0.00677
44.2318	-0.00678
44.3318	-0.00675
44.4318	-0.00674
44.5318	-0.00677
44.6318	-0.00679
44.7318	-0.00663
44.8318	-0.00657
44.9318	-0.00651
45.0318	-0.00653
45.1318	-0.00657
45.2318	-0.0066
45.3318	-0.00673
45.4318	-0.00654
45.5318	-0.00648
45.6318	-0.0066
45.7318	-0.00661
45.8318	-0.00658
45.9318	-0.00658
46.0318	-0.00658
46.1318	-0.00671
46.2318	-0.0066
46.3318	-0.00655
46.4318	-0.00655
46.5318	-0.00645
46.6318	-0.00656
46.7318	-0.00656
46.8318	-0.00652
46.9318	-0.00652
47.0318	-0.00652
47.1318	-0.00656
47.2318	-0.0065
47.3318	-0.00654
47.4318	-0.00653
47.5318	-0.00653
47.6318	-0.00653
47.7318	-0.00654
47.8318	-0.00655
47.9318	-0.00655
48.0318	-0.00649
48.1318	-0.00654
48.2318	-0.00649
48.3318	-0.00647
48.4318	-0.00643
48.5318	-0.00646
48.6318	-0.00647
48.7318	-0.00651
48.8318	-0.00649
48.9318	-0.00643
49.0318	-0.00644
49.1318	-0.00647
49.2318	-0.00649
49.3318	-0.0065
49.4318	-0.00645
49.5318	-0.00646
49.6318	-0.00648
49.7318	-0.00646
49.8318	-0.00644
49.9318	-0.00646
50.0318	-0.00639
50.1318	-0.00644
50.2318	-0.00643
50.3318	-0.00646
50.4318	-0.00641
50.5318	-0.00645
50.6318	-0.00642
50.7318	-0.00643
50.8318	-0.00647
50.9318	-0.00635
51.0318	-0.00643
51.1318	-0.00641
51.2318	-0.00642
51.3318	-0.00638
51.4318	-0.00637
51.5318	-0.00637
51.6318	-0.00642
51.7318	-0.00639
51.8318	-0.00644
51.9318	-0.00637
52.0318	-0.00637
52.1318	-0.0064
52.2318	-0.00637
52.3318	-0.00633
52.4318	-0.00635
52.5318	-0.00631
52.6318	-0.00636
52.7318	-0.00635
52.8318	-0.00635
52.9318	-0.00637
53.0318	-0.00629
53.1318	-0.00631
53.2318	-0.00628
53.3318	-0.00635
53.4318	-0.00633
53.5318	-0.00631
53.6318	-0.0063
53.7318	-0.00631
53.8318	-0.00631
53.9318	-0.00629
54.0318	-0.00631
54.1318	-0.0063
54.2318	-0.00628
54.3318	-0.00631
54.4318	-0.00627
54.5318	-0.00623
54.6318	-0.00629
54.7318	-0.00625
54.8318	-0.0063
54.9318	-0.00631
55.0318	-0.00631
55.1318	-0.00628
55.2318	-0.00625
55.3318	-0.00625
55.4318	-0.00627
55.5318	-0.00625
55.6318	-0.00629
55.7318	-0.00626
55.8318	-0.00621
55.9318	-0.00628
56.0318	-0.00627
56.1318	-0.00625
56.2318	-0.00621
56.3318	-0.00624
56.4318	-0.00625
56.5318	-0.00621
56.6318	-0.0062
56.7318	-0.00623
56.8318	-0.00629
56.9318	-0.00619
57.0318	-0.0062
57.1318	-0.00622
57.2318	-0.00618
57.3318	-0.00617
57.4318	-0.00616
57.5318	-0.00623
57.6318	-0.0062
57.7318	-0.00617
57.8318	-0.00617
57.9318	-0.00618
58.0318	-0.00614
58.1318	-0.00619
58.2318	-0.00614
58.3318	-0.00613
58.4318	-0.00616
58.5318	-0.00617
58.6318	-0.00617
58.7318	-0.00617
58.8318	-0.00615
58.9318	-0.00613
59.0318	-0.00619
59.1318	-0.00615
59.2318	-0.00617
59.3318	-0.00613
59.4318	-0.00616
59.5318	-0.00614
59.6318	-0.00616
59.7318	-0.00617
59.8318	-0.00613
59.9318	-0.00607
60.0318	-0.00613
60.1318	-0.00616
60.2318	-0.00611
60.3318	-0.00623
60.4318	-0.00613
60.5318	-0.00609
60.6318	-0.00612
60.7318	-0.00603
60.8318	-0.00598
60.9318	-0.00597
61.0318	-0.00603
61.1318	-0.00599
61.2318	-0.00596
61.3318	-0.00599
61.4318	-0.00598
61.5318	-0.006
61.6318	-0.00613
61.7318	-0.00616
61.8318	-0.00595
61.9318	-0.00597
62.0318	-0.00593
62.1318	-0.00593
62.2318	-0.00594
62.3318	-0.00593
62.4318	-0.00592
62.5318	-0.00596
62.6318	-0.00595
62.7318	-0.00595
62.8318	-0.00595
62.9318	-0.00615
63.0318	-0.00594
63.1318	-0.00603
63.2318	-0.00613
63.3318	-0.00594
63.4318	-0.00593
63.5318	-0.00598
63.6318	-0.006
63.7318	-0.0059
63.8318	-0.00613
63.9318	-0.00606
64.0318	-0.00597
64.1318	-0.00584
64.2318	-0.00593
64.3318	-0.00599
64.4318	-0.00599
64.5318	-0.00592
64.6318	-0.00601
64.7318	-0.00588
64.8318	-0.00595
64.9318	-0.00597
65.0318	-0.00603
65.1318	-0.006
65.2318	-0.00601
65.3318	-0.00599
65.4318	-0.00596
65.5318	-0.00594
65.6318	-0.006
65.7318	-0.00599
65.8318	-0.00598
65.9318	-0.00588
66.0318	-0.00594
66.1318	-0.00591
66.2318	-0.00594
66.3318	-0.00595
66.4318	-0.00594
66.5318	-0.00595
66.6318	-0.0059
66.7318	-0.00594
66.8318	-0.00593
66.9318	-0.00589
67.0318	-0.00591
67.1318	-0.00588
67.2318	-0.00592
67.3318	-0.00593
67.4318	-0.00592
67.5318	-0.00588
67.6318	-0.00588
67.7318	-0.00592
67.8318	-0.00589
67.9318	-0.00588
68.0318	-0.00587
68.1318	-0.00588
68.2318	-0.00591
68.3318	-0.00584
68.4318	-0.00587
68.5318	-0.00591
68.6318	-0.00588
68.7318	-0.00589
68.8318	-0.00588
68.9318	-0.00579
69.0318	-0.00582
69.1318	-0.00588
69.2318	-0.00588
69.3318	-0.00587
69.4318	-0.00586
69.5318	-0.0059
69.6318	-0.00587
69.7318	-0.00583
69.8318	-0.00587
69.9318	-0.00589
70.0318	-0.00587
70.1318	-0.00582
70.2318	-0.00587
70.3318	-0.00589
70.4318	-0.00581
70.5318	-0.00579
70.6318	-0.00587
70.7318	-0.00583
70.8318	-0.00584
70.9318	-0.00579
71.0318	-0.00581
71.1318	-0.00582
71.2318	-0.00586
71.3318	-0.0058
71.4318	-0.00579
71.5318	-0.00581
71.6318	-0.00578
71.7318	-0.00586
71.8318	-0.00581
71.9318	-0.00581
72.0318	-0.00581
72.1318	-0.00583
72.2318	-0.00582
72.3318	-0.00574
72.4318	-0.00579
72.5318	-0.00576
72.6318	-0.00582
72.7318	-0.0058
72.8318	-0.00577
72.9318	-0.00571
73.0318	-0.00581
73.1318	-0.0058
73.2318	-0.00579
73.3318	-0.00578
73.4318	-0.00574
73.5318	-0.00578
73.6318	-0.00577
73.7318	-0.00576
73.8318	-0.00581
73.9318	-0.00578
74.0318	-0.00575
74.1318	-0.00575
74.2318	-0.0057
74.3318	-0.00577
74.4318	-0.00576
74.5318	-0.00573
74.6318	-0.00568
74.7318	-0.00576
74.8318	-0.00574
74.9318	-0.00575
75.0318	-0.00575
75.1318	-0.00576
75.2318	-0.00573
75.3318	-0.00571
75.4318	-0.00575
75.5318	-0.00573
75.6318	-0.00571
75.7318	-0.00575
75.8318	-0.00571
75.9318	-0.00577
76.0318	-0.00568
76.1318	-0.00573
76.2318	-0.0057
76.3318	-0.00575
76.4318	-0.00571
76.5318	-0.00572
76.6318	-0.00571
76.7318	-0.00566
76.8318	-0.0057
76.9318	-0.00568
77.0318	-0.00566
77.1318	-0.00567
77.2318	-0.0057
77.3318	-0.00572
77.4318	-0.00567
77.5318	-0.0057
77.6318	-0.00568
77.7318	-0.00564
77.8318	-0.00568
77.9318	-0.00566
78.0318	-0.00569
78.1318	-0.00567
78.2318	-0.00568
78.3318	-0.00568
78.4318	-0.00567
78.5318	-0.00566
78.6318	-0.00569
78.7318	-0.00567
78.8318	-0.00562
78.9318	-0.00564
79.0318	-0.00568
79.1318	-0.00562
79.2318	-0.00567
79.3318	-0.00564
79.4318	-0.00563
79.5318	-0.00566
79.6318	-0.00564
79.7318	-0.00565
79.8318	-0.00565
79.9318	-0.00561
80.0318	-0.00566
80.1318	-0.00568
80.2318	-0.0056
80.3318	-0.00563
80.4318	-0.00565
80.5318	-0.00562
80.6318	-0.00561
80.7318	-0.00558
80.8318	-0.00562
80.9318	-0.0056
81.0318	-0.0056
81.1318	-0.00564
81.2318	-0.00561
81.3318	-0.00563
81.4318	-0.00561
81.5318	-0.00558
81.6318	-0.00559
81.7318	-0.00561
81.8318	-0.00566
81.9318	-0.00563
82.0318	-0.00559
82.1318	-0.00563
82.2318	-0.00564
82.3318	-0.0056
82.4318	-0.00558
82.5318	-0.00558
82.6318	-0.0056
82.7318	-0.00558
82.8318	-0.00557
82.9318	-0.00557
83.0318	-0.0056
83.1318	-0.00556
83.2318	-0.00556
83.3318	-0.00557
83.4318	-0.00554
83.5318	-0.00555
83.6318	-0.00561
83.7318	-0.00555
83.8318	-0.00554
83.9318	-0.00556
84.0318	-0.00552
84.1318	-0.00556
84.2318	-0.00556
84.3318	-0.00559
84.4318	-0.00554
84.5318	-0.00555
84.6318	-0.00553
84.7318	-0.00544
84.8318	-0.00552
84.9318	-0.00558
85.0318	-0.00552
85.1318	-0.00551
85.2318	-0.00552
85.3318	-0.0054
85.4318	-0.00567
85.5318	-0.0055
85.6318	-0.00542
85.7318	-0.00543
85.8318	-0.00541
85.9318	-0.00561
86.0318	-0.0056
86.1318	-0.00566
86.2318	-0.00559
86.3318	-0.00563
86.4318	-0.00563
86.5318	-0.00557
86.6318	-0.00562
86.7318	-0.00562
86.8318	-0.00561
86.9318	-0.00561
87.0318	-0.00557
87.1318	-0.00559
87.2318	-0.0056
87.3318	-0.00562
87.4318	-0.00562
87.5318	-0.0056
87.6318	-0.00556
87.7318	-0.00558
87.8318	-0.00561
87.9318	-0.00562
88.0318	-0.00559
88.1318	-0.00555
88.2318	-0.00562
88.3318	-0.00558
88.4318	-0.00558
88.5318	-0.00557
88.6318	-0.00555
88.7318	-0.00556
88.8318	-0.00558
88.9318	-0.00557
89.0318	-0.00557
89.1318	-0.00538
89.2318	-0.00556
89.3318	-0.00555
89.4318	-0.00554
89.5318	-0.00557
89.6318	-0.0056
89.7318	-0.00557
89.8318	-0.00556
89.9318	-0.00556
90.0318	-0.00545
90.1318	-0.00539
90.2318	-0.00551
90.3318	-0.00537
90.4318	-0.00539
90.5318	-0.00543
90.6318	-0.00545
90.7318	-0.00529
90.8318	-0.00537
90.9318	-0.00554
91.0318	-0.00552
91.1318	-0.00554
91.2318	-0.00554
91.3318	-0.00535
91.4318	-0.00536
91.5318	-0.00539
91.6318	-0.00543
91.7318	-0.00553
91.8318	-0.00542
91.9318	-0.00538
92.0318	-0.00542
92.1318	-0.00545
92.2318	-0.00537
92.3318	-0.0054
92.4318	-0.0054
92.5318	-0.00539
92.6318	-0.0053
92.7318	-0.00538
92.8318	-0.00538
92.9318	-0.00536
93.0318	-0.00537
93.1318	-0.0054
93.2318	-0.00533
93.3318	-0.00535
93.4318	-0.00539
93.5318	-0.00534
93.6318	-0.00534
93.7318	-0.00536
93.8318	-0.0054
93.9318	-0.00535
94.0318	-0.00538
94.1318	-0.00532
94.2318	-0.00536
94.3318	-0.00536
94.4318	-0.00534
94.5318	-0.00531
94.6318	-0.00541
94.7318	-0.00529
94.8318	-0.00533
94.9318	-0.00538
95.0318	-0.00535
95.1318	-0.00533
95.2318	-0.00534
95.3318	-0.00535
95.4318	-0.0053
95.5318	-0.00532
95.6318	-0.00538
95.7318	-0.00535
95.8318	-0.00535
95.9318	-0.00533
96.0318	-0.00527
96.1318	-0.00526
96.2318	-0.00537
96.3318	-0.00532
96.4318	-0.00531
96.5318	-0.00534
96.6318	-0.00535
96.7318	-0.00532
96.8318	-0.00533
96.9318	-0.00532
97.0318	-0.00529
97.1318	-0.00528
97.2318	-0.00533
97.3318	-0.00524
97.4318	-0.0053
97.5318	-0.00527
97.6318	-0.00526
97.7318	-0.00528
97.8318	-0.00533
97.9318	-0.00529
98.0318	-0.00525
98.1318	-0.00531
98.2318	-0.00527
98.3318	-0.00532
98.4318	-0.00529
98.5318	-0.00531
98.6318	-0.00531
98.7318	-0.00527
98.8318	-0.00527
98.9318	-0.0053
99.0318	-0.00531
99.1318	-0.00525
99.2318	-0.00529
99.3318	-0.00524
99.4318	-0.00529
99.5318	-0.0052
99.6318	-0.00525
99.7318	-0.00529
99.8318	-0.00524
99.9318	-0.00521
100.032	-0.00524
100.132	-0.00533
100.232	-0.00529
100.332	-0.00528
100.432	-0.00523
100.532	-0.00523
100.632	-0.00533
100.732	-0.00528
100.832	-0.00526
100.932	-0.00522
101.032	-0.00526
101.132	-0.00528
101.232	-0.00519
101.332	-0.00525
101.432	-0.00524
101.532	-0.00525
101.632	-0.00519
101.732	-0.0052
101.832	-0.00521
101.932	-0.00523
102.032	-0.00523
102.132	-0.00524
102.232	-0.00518
102.332	-0.00526
102.432	-0.00527
102.532	-0.00515
102.632	-0.00519
102.732	-0.00524
102.832	-0.00518
102.932	-0.00517
103.032	-0.00518
103.132	-0.00526
103.232	-0.00523
103.332	-0.00521
103.432	-0.0052
103.532	-0.00518
103.632	-0.00518
103.732	-0.00521
103.832	-0.00522
103.932	-0.0053
104.032	-0.00515
104.132	-0.00527
104.232	-0.00521
104.332	-0.00524
104.432	-0.00523
104.532	-0.00519
104.632	-0.00515
104.732	-0.00516
104.832	-0.00519
104.932	-0.00513
105.032	-0.00514
105.132	-0.00516
105.232	-0.00521
105.332	-0.00524
105.432	-0.00518
105.532	-0.0052
105.632	-0.00514
105.732	-0.0052
105.832	-0.00518
105.932	-0.00522
106.032	-0.0052
106.132	-0.00512
106.232	-0.0051
106.332	-0.00518
106.432	-0.00514
106.532	-0.00517
106.632	-0.00516
106.732	-0.00515
106.832	-0.00514
106.932	-0.00518
107.032	-0.00515
107.132	-0.00517
107.232	-0.00513
107.332	-0.00517
107.432	-0.00513
107.532	-0.00518
107.632	-0.00511
107.732	-0.00516
107.832	-0.00515
107.932	-0.00515
108.032	-0.00508
108.132	-0.00516
108.232	-0.00515
108.332	-0.00513
108.432	-0.00513
108.532	-0.00516
108.632	-0.00513
108.732	-0.00512
108.832	-0.00512
108.932	-0.00513
109.032	-0.0051
109.132	-0.00512
109.232	-0.00512
109.332	-0.00508
109.432	-0.0051
109.532	-0.00513
109.632	-0.00516
109.732	-0.00515
109.832	-0.00514
109.932	-0.00512
110.032	-0.00511
110.132	-0.00512
110.232	-0.00508
110.332	-0.00507
110.432	-0.0051
110.532	-0.00508
110.632	-0.00517
110.732	-0.00509
110.832	-0.00511
110.932	-0.00513
111.032	-0.00507
111.132	-0.0051
111.232	-0.00511
111.332	-0.00507
111.432	-0.00506
111.532	-0.0051
111.632	-0.00508
111.732	-0.00506
111.832	-0.00504
111.932	-0.00514
112.032	-0.00507
112.132	-0.00507
112.232	-0.00506
112.332	-0.00509
112.432	-0.00513
112.532	-0.00507
112.632	-0.00508
112.732	-0.00505
112.832	-0.00506
112.932	-0.00513
113.032	-0.0051
113.132	-0.00506
113.232	-0.00508
113.332	-0.00505
113.432	-0.00505
113.532	-0.00506
113.632	-0.00503
113.732	-0.00502
113.832	-0.00505
113.932	-0.00501
114.032	-0.00505
114.132	-0.00507
114.232	-0.00503
114.332	-0.00503
114.432	-0.00504
114.532	-0.0051
114.632	-0.00504
114.732	-0.00505
114.832	-0.00501
114.932	-0.00506
115.032	-0.00499
115.132	-0.00502
115.232	-0.00507
115.332	-0.00502
115.432	-0.00509
115.532	-0.00504
115.632	-0.00502
115.732	-0.00504
115.832	-0.00502
115.932	-0.00499
116.032	-0.00499
116.132	-0.00502
116.232	-0.00504
116.332	-0.00503
116.432	-0.00498
116.532	-0.00501
116.632	-0.00504
116.732	-0.00506
116.832	-0.00501
116.932	-0.00499
117.032	-0.00504
117.132	-0.00497
117.232	-0.00506
117.332	-0.00497
117.432	-0.00497
117.532	-0.00497
117.632	-0.00505
117.732	-0.00504
117.832	-0.00498
117.932	-0.00502
118.032	-0.00496
118.132	-0.00493
118.232	-0.00495
118.332	-0.00498
118.432	-0.00498
118.532	-0.00499
118.632	-0.00502
118.732	-0.00495
118.832	-0.00499
118.932	-0.00503
119.032	-0.00502
119.132	-0.005
119.232	-0.00495
119.332	-0.00502
119.432	-0.00494
119.532	-0.00498
119.632	-0.00502
119.732	-0.00497
119.832	-0.00495
119.932	-0.00495
120.032	-0.00495
120.132	-0.00493
120.232	-0.00501
120.332	-0.00493
120.432	-0.00497
120.532	-0.00494
120.632	-0.00495
120.732	-0.00491
120.832	-0.00495
120.932	-0.00495
121.032	-0.00497
121.132	-0.00498
121.232	-0.00493
121.332	-0.00495
121.432	-0.00482
121.532	-0.00503
121.632	-0.00492
121.732	-0.00494
121.832	-0.00501
121.932	-0.00493
122.032	-0.00489
122.132	-0.00494
122.232	-0.00498
122.332	-0.00492
122.432	-0.00477
122.532	-0.00493
122.632	-0.00498
122.732	-0.00499
122.832	-0.00493
122.859	-0.00492
122.859	-0.15133
122.859	-0.16716
122.859	-0.19495
122.859	-0.18382
122.86	-0.16137
122.86	-0.13294
122.86	-0.10247
122.86	-0.07677
122.86	-0.05579
122.861	-0.04108
122.861	-0.03237
122.862	-0.04081
122.863	-0.0469
122.868	-0.04158
122.896	-0.03634
122.996	-0.0321
123.096	-0.03116
123.196	-0.03088
123.296	-0.03068
123.396	-0.03052
123.496	-0.03047
123.596	-0.03037
123.696	-0.03041
123.796	-0.03034
123.896	-0.03029
123.996	-0.03003
124.096	-0.03003
124.196	-0.03007
124.296	-0.02998
124.396	-0.02997
124.496	-0.0299
124.596	-0.02984
124.696	-0.02979
124.796	-0.02983
124.896	-0.02978
124.996	-0.02976
125.096	-0.02968
125.196	-0.02964
125.296	-0.0297
125.396	-0.0297
125.496	-0.02944
125.596	-0.02951
125.696	-0.02947
125.796	-0.02941
125.896	-0.02939
125.996	-0.02936
126.096	-0.02936
126.196	-0.02928
126.296	-0.02926
126.396	-0.02927
126.496	-0.02918
126.596	-0.02916
126.696	-0.02917
126.796	-0.02914
126.896	-0.02915
126.996	-0.02909
127.096	-0.02912
127.196	-0.02904
127.296	-0.02905
127.396	-0.02909
127.496	-0.02909
127.596	-0.02906
127.696	-0.02911
127.796	-0.02889
127.896	-0.02889
127.996	-0.02882
128.096	-0.02882
128.196	-0.02874
128.296	-0.02874
128.396	-0.02872
128.496	-0.02875
128.596	-0.02869
128.696	-0.02875
128.796	-0.02868
128.896	-0.02868
128.996	-0.02864
129.096	-0.02861
129.196	-0.02857
129.296	-0.02855
129.396	-0.0286
129.496	-0.02852
129.596	-0.02851
129.696	-0.02851
129.796	-0.02834
129.896	-0.0283
129.996	-0.02832
130.096	-0.02828
130.196	-0.02832
130.296	-0.02831
130.396	-0.02846
130.496	-0.02847
130.596	-0.02826
130.696	-0.02821
130.796	-0.02818
130.896	-0.02823
130.996	-0.02826
131.096	-0.02816
131.196	-0.02818
131.296	-0.02815
131.396	-0.02807
131.496	-0.02812
131.596	-0.02815
131.696	-0.02812
131.796	-0.02807
131.896	-0.02808
131.996	-0.02803
132.096	-0.02812
132.196	-0.02798
132.296	-0.02799
132.396	-0.02799
132.496	-0.02798
132.596	-0.02799
132.696	-0.02791
132.796	-0.02791
132.896	-0.02785
132.996	-0.02793
133.096	-0.02768
133.196	-0.02774
133.296	-0.02787
133.396	-0.02767
133.496	-0.02766
133.596	-0.02789
133.696	-0.02787
133.796	-0.02775
133.896	-0.02771
133.996	-0.02768
134.096	-0.02765
134.196	-0.02768
134.296	-0.02761
134.396	-0.02763
134.496	-0.02765
134.596	-0.02759
134.696	-0.02758
134.796	-0.02754
134.896	-0.02757
134.996	-0.02749
135.096	-0.02754
135.196	-0.02748
135.296	-0.02745
135.396	-0.02749
135.496	-0.02748
135.596	-0.02742
135.696	-0.02744
135.796	-0.02742
135.896	-0.0274
135.996	-0.02734
136.096	-0.02731
136.196	-0.02737
136.296	-0.02733
136.396	-0.02736
136.496	-0.02737
136.596	-0.02735
136.696	-0.02736
136.796	-0.02724
136.896	-0.02727
136.996	-0.02725
137.096	-0.02712
137.196	-0.0271
137.296	-0.02729
137.396	-0.02707
137.496	-0.0271
137.596	-0.02708
137.696	-0.02706
137.796	-0.02707
137.896	-0.02709
137.996	-0.02706
138.096	-0.02701
138.196	-0.0271
138.296	-0.02702
138.396	-0.02705
138.496	-0.02704
138.596	-0.02702
138.696	-0.02699
138.796	-0.02702
138.896	-0.02699
138.996	-0.02699
139.096	-0.02696
139.196	-0.02695
139.296	-0.02692
139.396	-0.02692
139.496	-0.02688
139.596	-0.02692
139.696	-0.02683
139.796	-0.02688
139.896	-0.02689
139.996	-0.02686
140.096	-0.02682
140.196	-0.02684
140.296	-0.02683
140.396	-0.02675
140.496	-0.02682
140.596	-0.02679
140.696	-0.02676
140.796	-0.02674
140.896	-0.02669
140.996	-0.02671
141.096	-0.02677
141.196	-0.02671
141.296	-0.02667
141.396	-0.02668
141.496	-0.02656
141.596	-0.02671
141.696	-0.02671
141.796	-0.02673
141.896	-0.02675
141.996	-0.02674
142.096	-0.02671
142.196	-0.02652
142.296	-0.0265
142.396	-0.02653
142.496	-0.02675
142.596	-0.0265
142.696	-0.02649
142.796	-0.02654
142.896	-0.02647
142.996	-0.02646
143.096	-0.02645
143.196	-0.02641
143.296	-0.02642
143.396	-0.0264
143.496	-0.02641
143.596	-0.02632
143.696	-0.0264
143.796	-0.0264
143.896	-0.02641
143.996	-0.02639
144.096	-0.02635
144.196	-0.02638
144.296	-0.02635
144.396	-0.02634
144.496	-0.02635
144.596	-0.02629
144.696	-0.0263
144.796	-0.02627
144.896	-0.02628
144.996	-0.02622
145.096	-0.02623
145.196	-0.02627
145.296	-0.0262
145.396	-0.0262
145.496	-0.02621
145.596	-0.02616
145.696	-0.02623
145.796	-0.02617
145.896	-0.02615
145.996	-0.02616
146.096	-0.02617
146.196	-0.02618
146.296	-0.02615
146.396	-0.02618
146.496	-0.02616
146.596	-0.02611
146.696	-0.02592
146.796	-0.02594
146.896	-0.02592
146.996	-0.02594
147.096	-0.02594
147.196	-0.02609
147.296	-0.02607
147.396	-0.0261
147.496	-0.02593
147.596	-0.02593
147.696	-0.02586
147.796	-0.02588
147.896	-0.02595
147.996	-0.02588
148.096	-0.02596
148.196	-0.02584
148.296	-0.02589
148.396	-0.02588
148.496	-0.02585
148.596	-0.02586
148.696	-0.02586
148.796	-0.02581
148.896	-0.02583
148.996	-0.02579
149.096	-0.02581
149.196	-0.02578
149.296	-0.02582
149.396	-0.0258
149.496	-0.02574
149.596	-0.02578
149.696	-0.02574
149.796	-0.02575
149.896	-0.02577
149.996	-0.02574
150.096	-0.02569
150.196	-0.02562
150.296	-0.02576
150.396	-0.02567
150.496	-0.02573
150.596	-0.02572
150.696	-0.02562
150.796	-0.02566
150.896	-0.02571
150.996	-0.02568
151.096	-0.02562
151.196	-0.0256
151.296	-0.02568
151.396	-0.02564
151.496	-0.02557
151.596	-0.02558
151.696	-0.02561
151.796	-0.02559
151.896	-0.02559
151.996	-0.02559
152.096	-0.02553
152.196	-0.02554
152.296	-0.02554
152.396	-0.02554
152.496	-0.02559
152.596	-0.0255
152.696	-0.02545
152.796	-0.02549
152.896	-0.02537
152.996	-0.0255
153.096	-0.02532
153.196	-0.02534
153.296	-0.02532
153.396	-0.02526
153.496	-0.02527
153.596	-0.02535
153.696	-0.02532
153.796	-0.02527
153.896	-0.02531
153.996	-0.02526
154.096	-0.0253
154.196	-0.02531
154.296	-0.02528
154.396	-0.02528
154.496	-0.02529
154.596	-0.02524
154.696	-0.02531
154.796	-0.02531
154.896	-0.0252
154.996	-0.02529
155.096	-0.02527
155.196	-0.02527
155.296	-0.02524
155.396	-0.02524
155.496	-0.02522
155.596	-0.02519
155.696	-0.02524
155.796	-0.02519
155.896	-0.02516
155.996	-0.02521
156.096	-0.02519
156.196	-0.02515
156.296	-0.02515
156.396	-0.02516
156.496	-0.02513
156.596	-0.02514
156.696	-0.02517
156.796	-0.02513
156.896	-0.02513
156.996	-0.02514
157.096	-0.02507
157.196	-0.02512
157.296	-0.02508
157.396	-0.02509
157.496	-0.02506
157.596	-0.02508
157.696	-0.02507
157.796	-0.02505
157.896	-0.025
157.996	-0.02503
158.096	-0.02499
158.196	-0.02501
158.296	-0.02495
158.396	-0.025
158.496	-0.02492
158.596	-0.02503
158.696	-0.02492
158.796	-0.02496
158.896	-0.02496
158.996	-0.02493
159.096	-0.02497
159.196	-0.02495
159.296	-0.02495
159.396	-0.02499
159.496	-0.02494
159.596	-0.0249
159.696	-0.02486
159.796	-0.02475
159.896	-0.02475
159.996	-0.02476
160.096	-0.02472
160.196	-0.02467
160.296	-0.0248
160.396	-0.02473
160.496	-0.0247
160.596	-0.0249
160.696	-0.0249
160.796	-0.02492
160.896	-0.02491
160.996	-0.02476
161.096	-0.02481
161.196	-0.02475
161.296	-0.02473
161.396	-0.02469
161.496	-0.02468
161.596	-0.0247
161.696	-0.02469
161.796	-0.02472
161.896	-0.0247
161.996	-0.02466
162.096	-0.02467
162.196	-0.02466
162.296	-0.02455
162.396	-0.02464
162.496	-0.02461
162.596	-0.02462
162.696	-0.02463
162.796	-0.02461
162.896	-0.02463
162.996	-0.02464
163.096	-0.02464
163.196	-0.02459
163.296	-0.02462
163.396	-0.02459
163.496	-0.02456
163.596	-0.02462
163.696	-0.02455
163.796	-0.02456
163.896	-0.02455
163.996	-0.02452
164.096	-0.02456
164.196	-0.02451
164.296	-0.02455
164.396	-0.02449
164.496	-0.02448
164.596	-0.02452
164.696	-0.02457
164.796	-0.02448
164.896	-0.02448
164.996	-0.02447
165.096	-0.02447
165.196	-0.02448
165.296	-0.02445
165.396	-0.02443
165.496	-0.02438
165.596	-0.02444
165.696	-0.02441
165.796	-0.02444
165.896	-0.02443
165.996	-0.02441
166.096	-0.02445
166.196	-0.02439
166.296	-0.02435
166.396	-0.0244
166.496	-0.0244
166.596	-0.02438
166.696	-0.02436
166.796	-0.02438
166.896	-0.02434
166.996	-0.02429
167.096	-0.02431
167.196	-0.0243
167.296	-0.02438
167.396	-0.02434
167.496	-0.02437
167.596	-0.02433
167.696	-0.02435
167.796	-0.02416
167.896	-0.02418
167.996	-0.02416
168.096	-0.02412
168.196	-0.02408
168.296	-0.0241
168.396	-0.02417
168.496	-0.02432
168.596	-0.02424
168.696	-0.02417
168.796	-0.02414
168.896	-0.0241
168.996	-0.02412
169.096	-0.0241
169.196	-0.02413
169.296	-0.02412
169.396	-0.0241
169.496	-0.02411
169.596	-0.02406
169.696	-0.02412
169.796	-0.02407
169.896	-0.02405
169.996	-0.02406
170.096	-0.0241
170.196	-0.02403
170.296	-0.02405
170.396	-0.02402
170.496	-0.024
170.596	-0.02403
170.696	-0.02408
170.796	-0.02403
170.896	-0.02404
170.996	-0.02405
171.096	-0.02402
171.196	-0.02405
171.296	-0.02404
171.396	-0.02397
171.496	-0.0239
171.596	-0.02395
171.696	-0.02397
171.796	-0.02393
171.896	-0.02394
171.996	-0.02394
172.096	-0.02394
172.196	-0.02396
172.296	-0.02399
172.396	-0.02395
172.496	-0.02395
172.596	-0.02387
172.696	-0.0239
172.796	-0.02392
172.896	-0.02391
172.996	-0.02389
173.096	-0.02393
173.196	-0.02389
173.296	-0.02393
173.396	-0.0239
173.496	-0.02387
173.596	-0.02381
173.696	-0.02385
173.796	-0.02381
173.896	-0.0239
173.996	-0.02389
174.096	-0.02376
174.196	-0.0238
174.296	-0.02379
174.396	-0.02386
174.496	-0.0238
174.596	-0.02386
174.696	-0.02374
174.796	-0.02378
174.896	-0.02381
174.996	-0.02384
175.096	-0.02375
175.196	-0.02373
175.296	-0.02373
175.396	-0.02375
175.496	-0.02377
175.596	-0.02374
175.696	-0.02375
175.796	-0.02374
175.896	-0.02371
175.996	-0.0237
176.096	-0.02369
176.196	-0.02381
176.296	-0.02352
176.396	-0.02356
176.496	-0.02356
176.596	-0.0235
176.696	-0.02371
176.796	-0.02375
176.896	-0.02374
176.996	-0.02372
177.096	-0.02373
177.196	-0.02355
177.296	-0.02349
177.396	-0.02355
177.496	-0.0235
177.596	-0.02357
177.696	-0.02351
177.796	-0.02359
177.896	-0.02348
177.996	-0.02353
178.096	-0.02353
178.196	-0.02348
178.296	-0.0235
178.396	-0.0235
178.496	-0.02345
178.596	-0.02352
178.696	-0.02356
178.796	-0.02349
178.896	-0.02345
178.996	-0.02346
179.096	-0.02345
179.196	-0.02347
179.296	-0.02352
179.396	-0.02344
179.496	-0.0235
179.596	-0.02341
179.696	-0.02346
179.796	-0.02343
179.896	-0.02343
179.996	-0.02344
180.096	-0.02342
180.196	-0.02334
180.296	-0.02341
180.396	-0.02339
180.496	-0.0234
180.596	-0.02338
180.696	-0.02341
180.796	-0.02342
180.896	-0.02339
180.996	-0.02342
181.096	-0.02339
181.196	-0.02338
181.296	-0.0234
181.396	-0.02336
181.496	-0.02332
181.596	-0.02332
181.696	-0.02337
181.796	-0.02335
181.896	-0.02332
181.996	-0.02337
182.096	-0.02335
182.196	-0.0233
182.296	-0.0233
182.396	-0.02331
182.496	-0.02324
182.596	-0.02328
182.696	-0.02329
182.796	-0.02324
182.896	-0.02327
182.996	-0.02329
183.096	-0.02325
183.196	-0.02324
183.296	-0.02323
183.396	-0.02325
183.496	-0.02324
183.596	-0.02318
183.696	-0.02325
183.796	-0.02326
183.896	-0.02324
183.996	-0.02323
184.096	-0.02314
184.196	-0.02318
184.296	-0.02312
184.396	-0.0232
184.496	-0.02314
184.596	-0.02319
184.696	-0.02318
184.796	-0.02322
184.896	-0.02319
184.996	-0.02314
185.096	-0.02317
185.196	-0.02317
185.296	-0.02313
185.396	-0.02311
185.496	-0.02314
185.596	-0.02299
185.696	-0.02298
185.796	-0.02311
185.896	-0.02313
185.996	-0.02297
186.096	-0.02297
186.196	-0.023
186.296	-0.02296
186.396	-0.02315
186.496	-0.02316
186.596	-0.02299
186.696	-0.023
186.796	-0.0229
186.896	-0.02313
186.996	-0.02313
187.096	-0.02312
187.196	-0.02291
187.296	-0.02314
187.396	-0.02292
187.496	-0.02296
187.596	-0.02293
187.696	-0.02297
187.796	-0.02297
187.896	-0.02294
187.996	-0.02293
188.096	-0.02293
188.196	-0.02294
188.296	-0.02295
188.396	-0.02293
188.496	-0.02293
188.596	-0.02287
188.696	-0.02294
188.796	-0.02294
188.896	-0.02292
188.996	-0.02292
189.096	-0.02289
189.196	-0.02287
189.296	-0.02284
189.396	-0.02287
189.496	-0.02289
189.596	-0.02284
189.696	-0.02286
189.796	-0.02285
189.896	-0.02283
189.996	-0.02274
190.096	-0.0228
190.196	-0.02286
190.296	-0.02283
190.396	-0.02285
190.496	-0.0228
190.596	-0.0228
190.696	-0.02285
190.796	-0.02284
190.896	-0.02282
190.996	-0.02279
191.096	-0.02275
191.196	-0.02276
191.296	-0.02281
191.396	-0.02269
191.496	-0.02268
191.596	-0.02273
191.696	-0.02275
191.796	-0.02277
191.896	-0.02272
191.996	-0.0227
192.096	-0.02272
192.196	-0.02272
192.296	-0.02275
192.396	-0.02268
192.496	-0.0227
192.596	-0.02273
192.696	-0.02272
192.796	-0.02267
192.896	-0.02274
192.996	-0.02267
193.096	-0.02265
193.196	-0.02269
193.296	-0.02263
193.396	-0.02266
193.496	-0.02267
193.596	-0.02267
193.696	-0.02265
193.796	-0.02266
193.896	-0.02259
193.996	-0.02263
194.096	-0.02266
194.196	-0.02262
194.296	-0.02261
194.396	-0.02255
194.496	-0.02259
194.596	-0.02262
194.696	-0.02267
194.796	-0.02264
194.896	-0.02262
194.996	-0.02264
195.096	-0.02257
195.196	-0.02265
195.296	-0.02257
195.396	-0.02254
195.496	-0.02259
195.596	-0.02257
195.696	-0.02261
195.796	-0.02255
195.896	-0.02255
195.996	-0.02256
196.096	-0.02257
196.196	-0.02256
196.296	-0.02258
196.396	-0.02238
196.496	-0.02254
196.596	-0.02244
196.696	-0.02235
196.796	-0.02235
196.896	-0.0225
196.996	-0.02238
197.096	-0.02241
197.196	-0.02258
197.296	-0.02252
197.396	-0.0226
197.496	-0.02256
197.596	-0.02258
197.696	-0.02255
197.796	-0.02251
197.896	-0.02234
197.996	-0.02234
198.096	-0.02232
198.196	-0.02231
198.296	-0.02231
198.396	-0.02235
198.496	-0.02232
198.596	-0.02254
198.696	-0.02253
198.796	-0.02239
198.896	-0.0224
198.996	-0.02231
199.096	-0.02238
199.196	-0.02231
[truncated: 5,308 more rows]

## Sheet: 50%D2O
time/s	current/mA
2.7968	-0.12417
2.7982	-0.11825
2.7996	-0.11291
2.8012	-0.10733
2.803	-0.10207
2.805	-0.09658
2.807	-0.09157
2.8094	-0.08628
2.8124	-0.08093
2.8158	-0.0756
2.8198	-0.07023
2.8244	-0.06505
2.83	-0.05972
2.837	-0.05436
2.8454	-0.04934
2.856	-0.04404
2.8704	-0.03862
2.8906	-0.03359
2.9172	-0.02834
2.9616	-0.02293
3.0384	-0.01758
3.1384	-0.01427
3.2384	-0.01204
3.3384	-0.01056
3.4384	-0.00949
3.5384	-0.0085
3.6384	-0.008
3.7384	-0.00752
3.8384	-0.0073
3.9384	-0.00682
4.0384	-0.00674
4.1384	-0.00628
4.2384	-0.00628
4.3384	-0.00584
4.4384	-0.00567
4.5384	-0.00536
4.6384	-0.00524
4.7384	-0.00536
4.8384	-0.00519
4.9384	-0.0051
5.0384	-0.00481
5.1384	-0.00474
5.2384	-0.00465
5.3384	-0.00476
5.4384	-0.00472
5.5384	-0.00461
5.6384	-0.00458
5.7384	-0.00453
5.8384	-0.00431
5.9384	-0.00426
6.0384	-0.00415
6.1384	-0.00448
6.2384	-0.00429
6.3384	-0.00429
6.4384	-0.00421
6.5384	-0.00419
6.6384	-0.00415
6.7384	-0.00412
6.8384	-0.00412
6.9384	-0.00409
7.0384	-0.00405
7.1384	-0.00402
7.2384	-0.00388
7.3384	-0.00383
7.4384	-0.00375
7.5384	-0.00375
7.6384	-0.00366
7.7384	-0.00371
7.8384	-0.00369
7.9384	-0.00366
8.0384	-0.00381
8.1384	-0.00358
8.2384	-0.00382
8.3384	-0.00379
8.4384	-0.00375
8.5384	-0.00373
8.6384	-0.00373
8.7384	-0.0037
8.8384	-0.00371
8.9384	-0.00373
9.0384	-0.00364
9.1384	-0.00361
9.2384	-0.00367
9.3384	-0.00369
9.4384	-0.00365
9.5384	-0.0036
9.6384	-0.00362
9.7384	-0.0036
9.8384	-0.00358
9.9384	-0.00357
10.0384	-0.00353
10.1384	-0.00358
10.2384	-0.00354
10.3384	-0.00355
10.4384	-0.00347
10.5384	-0.00352
10.6384	-0.00347
10.7384	-0.00347
10.8384	-0.00346
10.9384	-0.00349
11.0384	-0.00342
11.1384	-0.00362
11.2384	-0.00364
11.3384	-0.00359
11.4384	-0.00362
11.5384	-0.00354
11.6384	-0.00362
11.7384	-0.00356
11.8384	-0.0036
11.9384	-0.00357
12.0384	-0.00355
12.1384	-0.00359
12.2384	-0.00358
12.3384	-0.00355
12.4384	-0.00354
12.5384	-0.00352
12.6384	-0.00347
12.7384	-0.00348
12.8384	-0.00347
12.9384	-0.00347
13.0384	-0.0035
13.1384	-0.00348
13.2384	-0.00345
13.3384	-0.00307
13.4384	-0.00309
13.5384	-0.00325
13.6384	-0.00328
13.7384	-0.00324
13.8384	-0.00327
13.9384	-0.00321
14.0384	-0.00327
14.1384	-0.00325
14.2384	-0.00321
14.3384	-0.00325
14.4384	-0.00324
14.5384	-0.00322
14.6384	-0.00323
14.7384	-0.00321
14.8384	-0.00317
14.9384	-0.00313
15.0384	-0.00322
15.1384	-0.00313
15.2384	-0.00311
15.3384	-0.00317
15.4384	-0.00322
15.5384	-0.00316
15.6384	-0.00315
15.7384	-0.00313
15.8384	-0.00315
15.9384	-0.00311
16.0384	-0.00317
16.1384	-0.00315
16.2384	-0.00307
16.3384	-0.00314
16.4384	-0.00312
16.5384	-0.00311
16.6384	-0.00312
16.7384	-0.00309
16.8384	-0.00306
16.9384	-0.00313
17.0384	-0.00306
17.1384	-0.00308
17.2384	-0.00307
17.3384	-0.00308
17.4384	-0.00303
17.5384	-0.00306
17.6384	-0.00305
17.7384	-0.00306
17.8384	-0.00304
17.9384	-0.00304
18.0384	-0.00302
18.1384	-0.00303
18.2384	-0.00301
18.3384	-0.00303
18.4384	-0.00295
18.5384	-0.00301
18.6384	-0.00304
18.7384	-0.00302
18.8384	-0.00299
18.9384	-0.00297
19.0384	-0.00305
19.1384	-0.00297
19.2384	-0.00301
19.3384	-0.00294
19.4384	-0.00298
19.5384	-0.00299
19.6384	-0.00299
19.7384	-0.00297
19.8384	-0.00297
19.9384	-0.00296
20.0384	-0.003
20.1384	-0.00291
20.2384	-0.003
20.3384	-0.00293
20.4384	-0.00297
20.5384	-0.00297
20.6384	-0.00292
20.7384	-0.0029
20.8384	-0.00294
20.9384	-0.00295
21.0384	-0.00295
21.1384	-0.00278
21.2384	-0.00295
21.3384	-0.00295
21.4384	-0.00293
21.5384	-0.0027
21.6384	-0.00272
21.7384	-0.00276
21.8384	-0.0027
21.9384	-0.00271
22.0384	-0.00268
22.1384	-0.00265
22.2384	-0.00274
22.3384	-0.00271
22.4384	-0.00271
22.5384	-0.00273
22.6384	-0.0027
22.7384	-0.00268
22.8384	-0.00262
22.9384	-0.0027
23.0384	-0.00272
23.1384	-0.00267
23.2384	-0.0027
23.3384	-0.00271
23.4384	-0.00261
23.5384	-0.00267
23.6384	-0.00267
23.7384	-0.00267
23.8384	-0.00261
23.9384	-0.00267
24.0384	-0.00261
24.1384	-0.00269
24.2384	-0.00266
24.3384	-0.00264
24.4384	-0.00266
24.5384	-0.0026
24.6384	-0.00265
24.7384	-0.00262
24.8384	-0.00263
24.9384	-0.00256
25.0384	-0.00265
25.1384	-0.00263
25.2384	-0.00264
25.3384	-0.00262
25.4384	-0.0026
25.5384	-0.00257
25.6384	-0.0026
25.7384	-0.00267
25.8384	-0.00263
25.9384	-0.00261
26.0384	-0.00261
26.1384	-0.00261
26.2384	-0.00258
26.3384	-0.0026
26.4384	-0.00256
26.5384	-0.00259
26.6384	-0.00255
26.7384	-0.0026
26.8384	-0.00263
26.9384	-0.00262
27.0384	-0.00252
27.1384	-0.00255
27.2384	-0.00259
27.3384	-0.00257
27.4384	-0.00255
27.5384	-0.00256
27.6384	-0.00256
27.7384	-0.00252
27.8384	-0.00252
27.9384	-0.0026
28.0384	-0.00252
28.1384	-0.0025
28.2384	-0.00256
28.3384	-0.00253
28.4384	-0.00252
28.5384	-0.00271
28.6384	-0.00268
28.7384	-0.00269
28.8384	-0.00275
28.9384	-0.00271
29.0384	-0.00272
29.1384	-0.00269
29.2384	-0.0027
29.3384	-0.0027
29.4384	-0.00271
29.5384	-0.00268
29.6384	-0.00273
29.7384	-0.00269
29.8384	-0.0027
29.9384	-0.00265
30.0384	-0.00267
30.1384	-0.00268
30.2384	-0.00265
30.3384	-0.00271
30.4384	-0.00267
30.5384	-0.00261
30.6384	-0.00271
30.7384	-0.00266
30.8384	-0.0026
30.9384	-0.00261
31.0384	-0.00263
31.1384	-0.00268
31.2384	-0.00261
31.3384	-0.00264
31.4384	-0.00264
31.5384	-0.00268
31.6384	-0.00268
31.7384	-0.00266
31.8384	-0.00267
31.9384	-0.00268
32.0384	-0.00265
32.1384	-0.00266
32.2384	-0.00263
32.3384	-0.00261
32.4384	-0.00258
32.5384	-0.00259
32.6384	-0.00263
32.7384	-0.00266
32.8384	-0.00261
32.9384	-0.00259
33.0384	-0.00262
33.1384	-0.00262
33.2384	-0.00256
33.3384	-0.00264
33.4384	-0.00265
33.5384	-0.00261
33.6384	-0.0026
33.7384	-0.00261
33.8384	-0.00261
33.9384	-0.00262
34.0384	-0.00258
34.1384	-0.00259
34.2384	-0.00258
34.3384	-0.00267
34.4384	-0.0026
34.5384	-0.00258
34.6384	-0.00263
34.7384	-0.00262
34.8384	-0.00254
34.9384	-0.00259
35.0384	-0.00263
35.1384	-0.00257
35.2384	-0.0026
35.3384	-0.00257
35.4384	-0.00261
35.5384	-0.00258
35.6384	-0.00259
35.7384	-0.00251
35.8384	-0.00258
35.9384	-0.00254
36.0384	-0.00257
36.1384	-0.00255
36.2384	-0.00253
36.3384	-0.00253
36.4384	-0.00252
36.5384	-0.00257
36.6384	-0.00256
36.7384	-0.00258
36.8384	-0.0026
36.9384	-0.00257
37.0384	-0.00258
37.1384	-0.00256
37.2384	-0.00255
37.3384	-0.00256
37.4384	-0.00262
37.5384	-0.00255
37.6384	-0.00251
37.7384	-0.00255
37.8384	-0.00261
37.9384	-0.00256
38.0384	-0.00256
38.1384	-0.00252
38.2384	-0.00254
38.3384	-0.00252
38.4384	-0.00256
38.5384	-0.00256
38.6384	-0.00254
38.7384	-0.00253
38.8384	-0.00252
38.9384	-0.00251
39.0384	-0.00257
39.1384	-0.00252
39.2384	-0.00249
39.3384	-0.00246
39.4384	-0.00253
39.5384	-0.00255
39.6384	-0.0025
39.7384	-0.00255
39.8384	-0.00249
39.9384	-0.00253
40.0384	-0.00249
40.1384	-0.00249
40.2384	-0.00255
40.3384	-0.00256
40.4384	-0.00251
40.5384	-0.0025
40.6384	-0.00255
40.7384	-0.00248
40.8384	-0.00253
40.9384	-0.00244
41.0384	-0.0025
41.1384	-0.00247
41.2384	-0.00248
41.3384	-0.00242
41.4384	-0.00253
41.5384	-0.00249
41.6384	-0.00238
41.7384	-0.00252
41.8384	-0.00251
41.9384	-0.00252
42.0384	-0.00246
42.1384	-0.0025
42.2384	-0.0025
42.3384	-0.00247
42.4384	-0.00243
42.5384	-0.0025
42.6384	-0.00253
42.7384	-0.00248
42.8384	-0.00246
42.9384	-0.00251
43.0384	-0.00247
43.1384	-0.0024
43.2384	-0.00244
43.3384	-0.00237
43.4384	-0.00249
43.5384	-0.00245
43.6384	-0.00253
43.7384	-0.00245
43.8384	-0.00247
43.9384	-0.00242
44.0384	-0.00247
44.1384	-0.00249
44.2384	-0.00245
44.3384	-0.00246
44.4384	-0.00245
44.5384	-0.00243
44.6384	-0.00245
44.7384	-0.00242
44.8384	-0.00246
44.9384	-0.00245
45.0384	-0.00241
45.1384	-0.00246
45.2384	-0.00243
45.3384	-0.0025
45.4384	-0.00242
45.5384	-0.00244
45.6384	-0.00244
45.7384	-0.00243
45.8384	-0.00243
45.9384	-0.00237
46.0384	-0.00239
46.1384	-0.0024
46.2384	-0.00239
46.3384	-0.00242
46.4384	-0.00233
46.5384	-0.0024
46.6384	-0.00241
46.7384	-0.00241
46.8384	-0.00244
46.9384	-0.00241
47.0384	-0.00237
47.1384	-0.0024
47.2384	-0.00243
47.3384	-0.00238
47.4384	-0.00244
47.5384	-0.0024
47.6384	-0.00258
47.7384	-0.00241
47.8384	-0.00242
47.9384	-0.0024
48.0384	-0.00239
48.1384	-0.00221
48.2384	-0.00235
48.3384	-0.00239
48.4384	-0.00244
48.5384	-0.00237
48.6384	-0.00257
48.7384	-0.00255
48.8384	-0.00256
48.9384	-0.0024
49.0384	-0.00215
49.1384	-0.00234
49.2384	-0.00256
49.3384	-0.00258
49.4384	-0.0024
49.5384	-0.00225
49.6384	-0.00212
49.7384	-0.00222
49.8384	-0.00221
49.9384	-0.00238
50.0384	-0.00221
50.1384	-0.00222
50.2384	-0.00219
50.3384	-0.0022
50.4384	-0.00217
50.5384	-0.00223
50.6384	-0.00214
50.7384	-0.0022
50.8384	-0.00217
50.9384	-0.00221
51.0384	-0.00219
51.1384	-0.00219
51.2384	-0.00221
51.3384	-0.00213
51.4384	-0.00219
51.5384	-0.00216
51.6384	-0.00219
51.7384	-0.00221
51.8384	-0.00214
51.9384	-0.00218
52.0384	-0.00216
52.1384	-0.00218
52.2384	-0.00215
52.3384	-0.00216
52.4384	-0.00216
52.5384	-0.00217
52.6384	-0.00216
52.7384	-0.00222
52.8384	-0.00216
52.9384	-0.00214
53.0384	-0.00215
53.1384	-0.00215
53.2384	-0.00214
53.3384	-0.00212
53.4384	-0.00212
53.5384	-0.00209
53.6384	-0.00214
53.7384	-0.00218
53.8384	-0.00211
53.9384	-0.00211
54.0384	-0.00211
54.1384	-0.0022
54.2384	-0.00222
54.3384	-0.00212
54.4384	-0.00215
54.5384	-0.00208
54.6384	-0.00215
54.7384	-0.0021
54.8384	-0.0021
54.9384	-0.00209
55.0384	-0.00207
55.1384	-0.00211
55.2384	-0.00211
55.3384	-0.00214
55.4384	-0.0021
55.5384	-0.0021
55.6384	-0.00213
55.7384	-0.00211
55.8384	-0.00213
55.9384	-0.00211
56.0384	-0.00208
56.1384	-0.00211
56.2384	-0.00214
56.3384	-0.00208
56.4384	-0.00212
56.5384	-0.00213
56.6384	-0.0021
56.7384	-0.00211
56.8384	-0.00209
56.9384	-0.00206
57.0384	-0.00211
57.1384	-0.0021
57.2384	-0.00211
57.3384	-0.00209
57.4384	-0.00209
57.5384	-0.00211
57.6384	-0.0021
57.7384	-0.00206
57.8384	-0.00218
57.9384	-0.00212
58.0384	-0.00214
58.1384	-0.00212
58.2384	-0.0021
58.3384	-0.00206
58.4384	-0.0021
58.5384	-0.00206
58.6384	-0.0021
58.7384	-0.00212
58.8384	-0.00209
58.9384	-0.00205
59.0384	-0.00211
59.1384	-0.00209
59.2384	-0.00209
59.3384	-0.00207
59.4384	-0.00206
59.5384	-0.00208
59.6384	-0.0021
59.7384	-0.00201
59.8384	-0.00205
59.9384	-0.00209
60.0384	-0.00207
60.1384	-0.00205
60.2384	-0.00209
60.3384	-0.00206
60.4384	-0.00207
60.5384	-0.0021
60.6384	-0.00202
60.7384	-0.00208
60.8384	-0.00212
60.9384	-0.0021
61.0384	-0.00208
61.1384	-0.00215
61.2384	-0.00206
61.3384	-0.00212
61.4384	-0.00206
61.5384	-0.00203
61.6384	-0.00209
61.7384	-0.00209
61.8384	-0.00208
61.9384	-0.00203
62.0384	-0.00212
62.1384	-0.0021
62.2384	-0.00204
62.3384	-0.00203
62.4384	-0.00203
62.5384	-0.00204
62.6384	-0.00202
62.7384	-0.00207
62.8384	-0.00202
62.9384	-0.002
63.0384	-0.00209
63.1384	-0.0021
63.2384	-0.00208
63.3384	-0.00207
63.4384	-0.00207
63.5384	-0.00208
63.6384	-0.00201
63.7384	-0.00195
63.8384	-0.00203
63.9384	-0.00205
64.0384	-0.00205
64.1384	-0.00206
64.2384	-0.00207
64.3384	-0.00208
64.4384	-0.00205
64.5384	-0.00208
64.6384	-0.00209
64.7384	-0.00209
64.8384	-0.00202
64.9384	-0.00207
65.0384	-0.00206
65.1384	-0.00216
65.2384	-0.00203
65.3384	-0.00201
65.4384	-0.002
65.5384	-0.00204
65.6384	-0.00204
65.7384	-0.00205
65.8384	-0.00203
65.9384	-0.00207
66.0384	-0.00208
66.1384	-0.00206
66.2384	-0.00204
66.3384	-0.00205
66.4384	-0.00206
66.5384	-0.00205
66.6384	-0.00206
66.7384	-0.00213
66.8384	-0.00204
66.9384	-0.00201
67.0384	-0.00202
67.1384	-0.0021
67.2384	-0.00203
67.3384	-0.00205
67.4384	-0.00201
67.5384	-0.00201
67.6384	-0.00207
67.7384	-0.00207
67.8384	-0.0021
67.9384	-0.00207
68.0384	-0.00207
68.1384	-0.00202
68.2384	-0.00204
68.3384	-0.00207
68.4384	-0.00207
68.5384	-0.00208
68.6384	-0.00202
68.7384	-0.00206
68.8384	-0.00207
68.9384	-0.00211
69.0384	-0.00209
69.1384	-0.00205
69.2384	-0.00212
69.3384	-0.00211
69.4384	-0.00204
69.5384	-0.0021
69.6384	-0.00206
69.7384	-0.00205
69.8384	-0.00207
69.9384	-0.00209
70.0384	-0.00208
70.1384	-0.0021
70.2384	-0.00209
70.3384	-0.00207
70.4384	-0.00209
70.5384	-0.00208
70.6384	-0.00207
70.7384	-0.00205
70.8384	-0.00208
70.9384	-0.00203
71.0384	-0.00207
71.1384	-0.00204
71.2384	-0.0021
71.3384	-0.00211
71.4384	-0.00209
71.5384	-0.00204
71.6384	-0.00203
71.7384	-0.00209
71.8384	-0.0021
71.9384	-0.00206
72.0384	-0.00207
72.1384	-0.0021
72.2384	-0.00209
72.3384	-0.00208
72.4384	-0.00205
72.5384	-0.00207
72.6384	-0.00215
72.7384	-0.00207
72.8384	-0.00207
72.9384	-0.00199
73.0384	-0.00202
73.1384	-0.00206
73.2384	-0.00205
73.3384	-0.00208
73.4384	-0.00208
73.5384	-0.00205
73.6384	-0.00207
73.7384	-0.00202
73.8384	-0.00208
73.9384	-0.00204
74.0384	-0.00206
74.1384	-0.00204
74.2384	-0.00205
74.3384	-0.00202
74.4384	-0.00206
74.5384	-0.00207
74.6384	-0.00205
74.7384	-0.00209
74.8384	-0.00206
74.9384	-0.00202
75.0384	-0.00208
75.1384	-0.00206
75.2384	-0.00208
75.3384	-0.00202
75.4384	-0.00211
75.5384	-0.00205
75.6384	-0.002
75.7384	-0.00212
75.8384	-0.00205
75.9384	-0.00201
76.0384	-0.00203
76.1384	-0.00204
76.2384	-0.00202
76.3384	-0.00205
76.4384	-0.0021
76.5384	-0.00211
76.6384	-0.00209
76.7384	-0.00204
76.8384	-0.00208
76.9384	-0.00205
77.0384	-0.00205
77.1384	-0.00207
77.2384	-0.00203
77.3384	-0.00207
77.4384	-0.00206
77.5384	-0.00205
77.6384	-0.00204
77.7384	-0.00207
77.8384	-0.0021
77.9384	-0.0021
78.0384	-0.00205
78.1384	-0.00203
78.2384	-0.00207
78.3384	-0.00205
78.4384	-0.00211
78.5384	-0.00207
78.6384	-0.00202
78.7384	-0.00199
78.8384	-0.00199
78.9384	-0.00198
79.0384	-0.00204
79.1384	-0.00208
79.2384	-0.00212
79.3384	-0.00206
79.4384	-0.00205
79.5384	-0.00209
79.6384	-0.00235
79.7384	-0.00247
79.8384	-0.00243
79.9384	-0.00241
80.0384	-0.00246
80.1384	-0.00238
80.2384	-0.00243
80.3384	-0.0024
80.4384	-0.00242
80.5384	-0.00242
80.6384	-0.00237
80.7384	-0.00237
80.8384	-0.00238
80.9384	-0.00243
81.0384	-0.00241
81.1384	-0.0024
81.2384	-0.00245
81.3384	-0.00241
81.4384	-0.00238
81.5384	-0.00243
81.6384	-0.00246
81.7384	-0.00242
81.8384	-0.00242
81.9384	-0.00246
82.0384	-0.00243
82.1384	-0.00237
82.2384	-0.00241
82.3384	-0.0024
82.4384	-0.00244
82.5384	-0.00242
82.6384	-0.00239
82.7384	-0.00238
82.8384	-0.00241
82.9384	-0.00241
83.0384	-0.00244
83.1384	-0.00241
83.2384	-0.0024
83.3384	-0.00248
83.4384	-0.00239
83.5384	-0.00241
83.6384	-0.00241
83.7384	-0.00237
83.8384	-0.00237
83.9384	-0.00236
84.0384	-0.00232
84.1384	-0.00241
84.2384	-0.00238
84.3384	-0.00234
84.4384	-0.00239
84.5384	-0.00242
84.6384	-0.00241
84.7384	-0.00235
84.8384	-0.00201
84.9384	-0.00197
85.0384	-0.00198
85.1384	-0.00221
85.2384	-0.0024
85.3384	-0.00238
85.4384	-0.00227
85.5384	-0.0022
85.6384	-0.00218
85.7384	-0.00218
85.8384	-0.00218
85.9384	-0.00214
86.0384	-0.0022
86.1384	-0.00221
86.2384	-0.00214
86.3384	-0.00216
86.4384	-0.00218
86.5384	-0.00212
86.6384	-0.00264
86.7384	-0.0026
86.8384	-0.0027
86.9384	-0.00272
87.0384	-0.00275
87.1384	-0.00275
87.2384	-0.00273
87.3384	-0.00299
87.4384	-0.00287
87.5384	-0.00298
87.6384	-0.00301
87.7384	-0.003
87.8384	-0.00297
87.9384	-0.00294
88.0384	-0.00296
88.1384	-0.00293
88.2384	-0.00303
88.3384	-0.00299
88.4384	-0.00298
88.5384	-0.00298
88.6384	-0.00294
88.7384	-0.00298
88.8384	-0.00305
88.9384	-0.00295
89.0384	-0.003
89.1384	-0.00297
89.2384	-0.00301
89.3384	-0.00298
89.4384	-0.00299
89.5384	-0.00294
89.6384	-0.00294
89.7384	-0.003
89.8384	-0.00293
89.9384	-0.00294
90.0384	-0.00301
90.1384	-0.00299
90.2384	-0.00301
90.3384	-0.00296
90.4384	-0.00302
90.5384	-0.00299
90.6384	-0.00304
90.7384	-0.00297
90.8384	-0.00297
90.9384	-0.00298
91.0384	-0.00298
91.1384	-0.00301
91.2384	-0.00293
91.3384	-0.00299
91.4384	-0.00302
91.5384	-0.00301
91.6384	-0.00303
91.7384	-0.00299
91.8384	-0.00301
91.9384	-0.00294
92.0384	-0.00304
92.1384	-0.00301
92.2384	-0.00306
92.3384	-0.00297
92.4384	-0.00298
92.5384	-0.00302
92.6384	-0.003
92.7384	-0.00303
92.8384	-0.00298
92.9384	-0.00301
93.0384	-0.00301
93.1384	-0.00296
93.2384	-0.00297
93.3384	-0.00299
93.4384	-0.00301
93.5384	-0.00301
93.6384	-0.00304
93.7384	-0.003
93.8384	-0.00302
93.9384	-0.00304
94.0384	-0.00299
94.1384	-0.00297
94.2384	-0.003
94.3384	-0.00293
94.4384	-0.00298
94.5384	-0.00299
94.6384	-0.00306
94.7384	-0.00301
94.8384	-0.003
94.9384	-0.00296
95.0384	-0.00296
95.1384	-0.003
95.2384	-0.00299
95.3384	-0.00295
95.4384	-0.00304
95.5384	-0.00301
95.6384	-0.00296
95.7384	-0.00304
95.8384	-0.00297
95.9384	-0.00296
96.0384	-0.00297
96.1384	-0.00301
96.2384	-0.00301
96.3384	-0.00295
96.4384	-0.00301
96.5384	-0.003
96.6384	-0.00296
96.7384	-0.003
96.8384	-0.00302
96.9384	-0.00301
97.0384	-0.00294
97.1384	-0.00299
97.2384	-0.00299
97.3384	-0.00294
97.4384	-0.00295
97.5384	-0.00292
97.6384	-0.00297
97.7384	-0.00298
97.8384	-0.00299
97.9384	-0.0032
98.0384	-0.00297
98.1384	-0.00296
98.2384	-0.003
98.3384	-0.00298
98.4384	-0.00298
98.5384	-0.00302
98.6384	-0.00295
98.7384	-0.00296
98.8384	-0.00299
98.9384	-0.00294
99.0384	-0.00303
99.1384	-0.00294
99.2384	-0.00295
99.3384	-0.00299
99.4384	-0.00299
99.5384	-0.00295
99.6384	-0.00299
99.7384	-0.00299
99.8384	-0.00299
99.9384	-0.00298
100.038	-0.00297
100.138	-0.00298
100.238	-0.00296
100.338	-0.00297
100.438	-0.00296
100.538	-0.00295
100.638	-0.00297
100.738	-0.00296
100.838	-0.00298
100.938	-0.00291
101.038	-0.00293
101.138	-0.00296
101.238	-0.00297
101.338	-0.00297
101.438	-0.00298
101.538	-0.00295
101.638	-0.00294
101.738	-0.00295
101.838	-0.00296
101.938	-0.00295
102.038	-0.00294
102.138	-0.00293
102.238	-0.00294
102.338	-0.00293
102.438	-0.00291
102.538	-0.00292
102.638	-0.00293
102.738	-0.00277
102.838	-0.00274
102.938	-0.00292
103.038	-0.00296
103.138	-0.00293
103.238	-0.00295
103.338	-0.00292
103.438	-0.00295
103.538	-0.00297
103.638	-0.003
103.738	-0.00296
103.838	-0.0028
103.938	-0.00294
104.038	-0.00291
104.138	-0.00293
104.238	-0.00292
104.338	-0.00294
104.438	-0.00295
104.538	-0.00294
104.638	-0.00306
104.738	-0.0029
104.838	-0.00293
104.938	-0.00298
105.038	-0.00274
105.138	-0.00272
105.238	-0.00267
105.338	-0.00295
105.438	-0.0029
105.538	-0.00291
105.638	-0.00297
105.738	-0.00274
105.838	-0.00268
105.938	-0.00272
106.038	-0.0027
106.138	-0.0027
106.238	-0.00274
106.338	-0.00272
106.438	-0.00272
106.538	-0.00277
106.638	-0.00276
106.738	-0.00272
106.838	-0.00274
106.938	-0.00273
107.038	-0.00277
107.138	-0.00268
107.238	-0.00272
107.338	-0.0027
107.438	-0.0027
107.538	-0.00274
107.638	-0.00271
107.738	-0.00268
107.838	-0.00272
107.938	-0.00268
108.038	-0.00269
108.138	-0.00271
108.238	-0.00276
108.338	-0.00276
108.438	-0.0027
108.538	-0.00273
108.638	-0.00273
108.738	-0.0027
108.838	-0.0027
108.938	-0.00276
109.038	-0.00268
109.138	-0.00272
109.238	-0.00272
109.338	-0.00264
109.438	-0.00273
109.538	-0.00273
109.638	-0.00273
109.738	-0.00273
109.838	-0.0026
109.938	-0.00268
110.038	-0.00274
110.138	-0.00273
110.238	-0.0027
110.338	-0.00265
110.438	-0.0027
110.538	-0.00269
110.638	-0.00271
110.738	-0.00267
110.838	-0.00273
110.938	-0.00272
111.038	-0.00271
111.138	-0.00268
111.238	-0.00269
111.338	-0.00265
111.438	-0.00273
111.538	-0.00268
111.638	-0.00273
111.738	-0.0027
111.838	-0.00268
111.938	-0.00268
112.038	-0.00266
112.138	-0.0027
112.238	-0.0027
112.338	-0.00266
112.438	-0.00271
112.538	-0.0027
112.638	-0.00273
112.738	-0.00271
112.838	-0.00269
112.938	-0.00266
113.038	-0.00266
113.138	-0.00272
113.238	-0.00267
113.338	-0.00265
113.438	-0.00269
113.538	-0.0027
113.638	-0.00266
113.738	-0.00266
113.838	-0.00267
113.938	-0.00271
114.038	-0.00275
114.138	-0.00269
114.238	-0.00268
114.338	-0.00267
114.438	-0.00269
114.538	-0.00268
114.638	-0.00267
114.738	-0.00267
114.838	-0.0027
114.938	-0.00264
115.038	-0.00268
115.138	-0.0027
115.238	-0.00267
115.338	-0.00264
115.438	-0.00267
115.538	-0.00268
115.638	-0.00267
115.738	-0.00265
115.838	-0.00268
115.938	-0.00268
116.038	-0.00268
116.138	-0.00266
116.238	-0.00268
116.338	-0.00266
116.438	-0.00268
116.538	-0.00266
116.638	-0.00388
116.738	-0.00269
116.838	-0.00266
116.938	-0.00264
117.038	-0.00268
117.138	-0.00266
117.238	-0.00268
117.338	-0.00268
117.438	-0.0027
117.538	-0.00271
117.638	-0.0027
117.738	-0.0027
117.838	-0.00268
117.938	-0.00269
118.038	-0.00269
118.138	-0.00267
118.238	-0.00268
118.338	-0.00263
118.438	-0.00268
118.538	-0.00269
118.638	-0.00272
118.738	-0.00264
118.838	-0.00262
118.938	-0.00272
119.038	-0.00264
119.138	-0.00269
119.238	-0.00267
119.338	-0.00263
119.438	-0.00269
119.538	-0.00267
119.638	-0.00266
119.738	-0.00267
119.838	-0.00269
119.938	-0.00266
120.038	-0.0027
120.138	-0.00267
120.238	-0.00265
120.338	-0.00264
120.438	-0.00269
120.538	-0.00265
120.638	-0.00271
120.738	-0.00263
120.838	-0.00264
120.938	-0.00264
121.038	-0.00263
121.138	-0.00264
121.238	-0.00268
121.338	-0.00269
121.438	-0.00264
121.538	-0.00265
121.638	-0.00263
121.738	-0.00265
121.838	-0.00268
121.938	-0.00262
122.038	-0.00265
122.138	-0.00264
122.238	-0.00263
122.338	-0.00267
122.438	-0.00261
122.538	-0.00265
122.638	-0.00266
122.738	-0.00258
122.771	-0.00305
122.771	-0.02511
122.772	-0.11251
122.772	-0.09934
122.773	-0.06594
122.773	-0.05315
122.773	-0.02969
122.773	-0.02347
122.773	-0.01087
122.774	-0.01944
122.775	-0.02695
122.775	-0.03202
122.778	-0.02657
122.83	-0.02128
122.93	-0.01976
123.03	-0.01894
123.13	-0.01865
123.23	-0.01857
123.33	-0.0185
123.43	-0.01823
123.53	-0.01812
123.63	-0.01813
123.73	-0.01819
123.83	-0.01812
123.93	-0.01809
124.03	-0.01811
124.13	-0.01808
124.23	-0.01801
124.33	-0.01801
124.43	-0.01798
124.53	-0.0179
124.63	-0.01791
124.73	-0.01785
124.83	-0.01797
124.93	-0.01793
125.03	-0.01795
125.13	-0.01792
125.23	-0.01793
125.33	-0.01796
125.43	-0.01765
125.53	-0.01769
125.63	-0.01759
125.73	-0.01761
125.83	-0.01763
125.93	-0.01758
126.03	-0.01754
126.13	-0.01753
126.23	-0.01752
126.33	-0.01749
126.43	-0.01747
126.53	-0.01752
126.63	-0.01748
126.73	-0.01744
126.83	-0.01744
126.93	-0.01741
127.03	-0.01745
127.13	-0.01729
127.23	-0.01751
127.33	-0.01753
127.43	-0.01751
127.53	-0.01753
127.63	-0.01746
127.73	-0.01745
127.83	-0.01743
127.93	-0.01736
128.03	-0.01719
128.13	-0.01716
128.23	-0.01716
128.33	-0.01719
128.43	-0.01712
128.53	-0.01715
128.63	-0.01716
128.73	-0.01711
128.83	-0.01709
128.93	-0.01711
129.03	-0.01703
129.13	-0.01707
129.23	-0.01705
129.33	-0.01702
129.43	-0.017
129.53	-0.01697
129.63	-0.01702
129.73	-0.01702
129.83	-0.01696
129.93	-0.01695
130.03	-0.01693
130.13	-0.01693
130.23	-0.01681
130.33	-0.01691
130.43	-0.01692
130.53	-0.01689
130.63	-0.01689
130.73	-0.01681
130.83	-0.01691
130.93	-0.01704
131.03	-0.01702
131.13	-0.01698
131.23	-0.01702
131.33	-0.01695
131.43	-0.01694
131.53	-0.01691
131.63	-0.01692
131.73	-0.01689
131.83	-0.01696
131.93	-0.0169
132.03	-0.01689
132.13	-0.01689
132.23	-0.01685
132.33	-0.01683
132.43	-0.01665
132.53	-0.01661
132.63	-0.01659
132.73	-0.01657
132.83	-0.01659
132.93	-0.01666
133.03	-0.01656
133.13	-0.01655
133.23	-0.01655
133.33	-0.01655
133.43	-0.01653
133.53	-0.01657
133.63	-0.01651
133.73	-0.01651
133.83	-0.0165
133.93	-0.0165
134.03	-0.01649
134.13	-0.01649
134.23	-0.01643
134.33	-0.01645
134.43	-0.01651
134.53	-0.0165
134.63	-0.01648
134.73	-0.01639
134.83	-0.01638
134.93	-0.01641
135.03	-0.01639
135.13	-0.01639
135.23	-0.0164
135.33	-0.01639
135.43	-0.01638
135.53	-0.01639
135.63	-0.01633
135.73	-0.0163
135.83	-0.01634
135.93	-0.01609
136.03	-0.01609
136.13	-0.01613
136.23	-0.01631
136.33	-0.0161
136.43	-0.01601
136.53	-0.01602
136.63	-0.01611
136.73	-0.01601
136.83	-0.01603
136.93	-0.01604
137.03	-0.016
137.13	-0.01598
137.23	-0.016
137.33	-0.01601
137.43	-0.016
137.53	-0.01595
137.63	-0.01599
137.73	-0.01593
137.83	-0.01598
137.93	-0.01598
138.03	-0.01593
138.13	-0.01601
138.23	-0.01595
138.33	-0.01595
138.43	-0.01591
138.53	-0.01606
138.63	-0.01606
138.73	-0.01602
138.83	-0.01606
138.93	-0.01604
139.03	-0.01598
139.13	-0.01602
139.23	-0.016
139.33	-0.01598
139.43	-0.01591
139.53	-0.01597
139.63	-0.01599
139.73	-0.01597
139.83	-0.01597
139.93	-0.01593
140.03	-0.01596
140.13	-0.01593
140.23	-0.01589
140.33	-0.01594
140.43	-0.01591
140.53	-0.01583
140.63	-0.01596
140.73	-0.01589
140.83	-0.01585
140.93	-0.01587
141.03	-0.01585
141.13	-0.01588
141.23	-0.01584
141.33	-0.01583
141.43	-0.01592
141.53	-0.0159
141.63	-0.01585
141.73	-0.01584
141.83	-0.01577
141.93	-0.0158
142.03	-0.01578
142.13	-0.01579
142.23	-0.01579
142.33	-0.01579
142.43	-0.01574
142.53	-0.01575
142.63	-0.01577
142.73	-0.01567
142.83	-0.01571
142.93	-0.01583
143.03	-0.01597
143.13	-0.01593
143.23	-0.01587
143.33	-0.01591
143.43	-0.01586
143.53	-0.01585
143.63	-0.01582
143.73	-0.01585
143.83	-0.01584
143.93	-0.01586
144.03	-0.01578
144.13	-0.01577
144.23	-0.01579
144.33	-0.01577
144.43	-0.01582
144.53	-0.01579
144.63	-0.01574
144.73	-0.0158
144.83	-0.01574
144.93	-0.01573
145.03	-0.01574
145.13	-0.0158
145.23	-0.01581
145.33	-0.01552
145.43	-0.01551
145.53	-0.01553
145.63	-0.0155
145.73	-0.0155
145.83	-0.01549
145.93	-0.01548
146.03	-0.01546
146.13	-0.01543
146.23	-0.01545
146.33	-0.01544
146.43	-0.01539
146.53	-0.01542
146.63	-0.01542
146.73	-0.01543
146.83	-0.01543
146.93	-0.01538
147.03	-0.01536
147.13	-0.01538
147.23	-0.0154
147.33	-0.01539
147.43	-0.01538
147.53	-0.01537
147.63	-0.01539
147.73	-0.01534
147.83	-0.01534
147.93	-0.01538
148.03	-0.01531
148.13	-0.0153
148.23	-0.01529
148.33	-0.01536
148.43	-0.01531
148.53	-0.01532
148.63	-0.01528
148.73	-0.01529
148.83	-0.01532
148.93	-0.01524
149.03	-0.01527
149.13	-0.01526
149.23	-0.01529
149.33	-0.01528
149.43	-0.01522
149.53	-0.01523
149.63	-0.01518
149.73	-0.0152
149.83	-0.01524
149.93	-0.01522
150.03	-0.01522
150.13	-0.01521
150.23	-0.0152
150.33	-0.01516
150.43	-0.01499
150.53	-0.01496
150.63	-0.01489
150.73	-0.01495
150.83	-0.01491
150.93	-0.01494
151.03	-0.01497
151.13	-0.01492
151.23	-0.01491
151.33	-0.01499
151.43	-0.01491
151.53	-0.01492
151.63	-0.01487
151.73	-0.01485
151.83	-0.0149
151.93	-0.01484
152.03	-0.01483
152.13	-0.01487
152.23	-0.01486
152.33	-0.01489
152.43	-0.01485
152.53	-0.01484
152.63	-0.01491
152.73	-0.01484
152.83	-0.0148
152.93	-0.01483
153.03	-0.01475
153.13	-0.0148
153.23	-0.01486
153.33	-0.01504
153.43	-0.015
153.53	-0.01493
153.63	-0.01499
153.73	-0.01496
153.83	-0.01492
153.93	-0.01493
154.03	-0.01492
154.13	-0.0149
154.23	-0.01489
154.33	-0.01487
154.43	-0.01492
154.53	-0.01488
154.63	-0.0149
154.73	-0.01496
154.83	-0.0149
154.93	-0.01488
155.03	-0.01488
155.13	-0.01486
155.23	-0.01484
155.33	-0.01488
155.43	-0.01485
155.53	-0.01479
155.63	-0.01484
155.73	-0.01484
155.83	-0.01479
155.93	-0.01483
156.03	-0.01487
156.13	-0.01484
156.23	-0.01486
156.33	-0.01482
156.43	-0.01479
156.53	-0.01483
156.63	-0.01479
156.73	-0.01477
156.83	-0.01478
156.93	-0.01477
157.03	-0.01475
157.13	-0.01479
157.23	-0.01476
157.33	-0.01467
157.43	-0.01476
157.53	-0.01476
157.63	-0.01471
157.73	-0.0147
157.83	-0.01471
157.93	-0.01468
158.03	-0.01473
158.13	-0.01475
158.23	-0.01467
158.33	-0.01465
158.43	-0.01472
158.53	-0.01468
158.63	-0.01469
158.73	-0.0147
158.83	-0.01467
158.93	-0.01443
159.03	-0.01445
159.13	-0.01451
159.23	-0.01441
159.33	-0.0144
159.43	-0.01442
159.53	-0.01444
159.63	-0.01435
159.73	-0.01447
159.83	-0.01441
159.93	-0.01438
160.03	-0.01442
160.13	-0.01436
160.23	-0.0144
160.33	-0.01436
160.43	-0.01438
160.53	-0.01435
160.63	-0.01431
160.73	-0.01437
160.83	-0.01433
160.93	-0.01431
161.03	-0.01432
161.13	-0.01431
161.23	-0.01431
161.33	-0.01431
161.43	-0.01433
161.53	-0.01429
161.63	-0.0143
161.73	-0.01434
161.83	-0.01434
161.93	-0.01424
162.03	-0.01446
162.13	-0.01442
162.23	-0.01442
162.33	-0.01441
162.43	-0.01437
162.53	-0.01439
162.63	-0.01435
162.73	-0.01433
162.83	-0.01442
162.93	-0.01441
163.03	-0.01439
163.13	-0.0144
163.23	-0.01434
163.33	-0.01443
163.43	-0.01439
163.53	-0.01437
163.63	-0.01435
163.73	-0.01433
163.83	-0.01435
163.93	-0.01438
164.03	-0.01433
164.13	-0.01432
164.23	-0.01432
164.33	-0.01436
164.43	-0.0143
164.53	-0.01429
164.63	-0.01429
164.73	-0.01428
164.83	-0.01431
164.93	-0.01431
165.03	-0.01429
165.13	-0.01426
165.23	-0.01426
165.33	-0.01426
165.43	-0.01424
165.53	-0.01427
165.63	-0.01426
165.73	-0.01428
165.83	-0.01421
165.93	-0.01427
166.03	-0.01419
166.13	-0.01422
166.23	-0.01423
166.33	-0.01413
166.43	-0.01418
166.53	-0.01422
166.63	-0.01419
166.73	-0.01419
166.83	-0.01422
166.93	-0.01422
167.03	-0.01418
167.13	-0.01416
167.23	-0.01418
167.33	-0.01418
167.43	-0.01415
167.53	-0.01419
167.63	-0.01417
167.73	-0.01416
167.83	-0.01411
167.93	-0.0141
168.03	-0.01413
168.13	-0.01411
168.23	-0.01416
168.33	-0.01411
168.43	-0.01413
168.53	-0.01407
168.63	-0.01409
168.73	-0.0143
168.83	-0.01426
168.93	-0.01426
169.03	-0.01428
169.13	-0.0143
169.23	-0.01422
169.33	-0.01428
169.43	-0.01419
169.53	-0.01423
169.63	-0.01426
169.73	-0.01422
169.83	-0.01425
169.93	-0.01417
170.03	-0.01424
170.13	-0.01421
170.23	-0.01419
170.33	-0.01417
170.43	-0.01419
170.53	-0.01418
170.63	-0.01415
170.73	-0.01418
170.83	-0.01411
170.93	-0.01419
171.03	-0.01412
171.13	-0.01413
171.23	-0.01415
171.33	-0.01413
171.43	-0.01417
171.53	-0.0141
171.63	-0.01413
171.73	-0.01389
171.83	-0.01386
171.93	-0.01389
172.03	-0.01393
172.13	-0.01424
172.23	-0.01411
172.33	-0.01387
172.43	-0.01393
172.53	-0.01393
172.63	-0.01394
172.73	-0.01388
172.83	-0.01384
172.93	-0.0139
173.03	-0.01379
173.13	-0.01384
173.23	-0.01387
173.33	-0.01382
173.43	-0.01383
173.53	-0.01381
173.63	-0.0138
173.73	-0.01382
173.83	-0.01384
173.93	-0.01379
174.03	-0.01376
174.13	-0.01375
174.23	-0.01384
174.33	-0.01386
174.43	-0.01377
174.53	-0.01378
174.63	-0.0138
174.73	-0.01377
174.83	-0.01372
174.93	-0.01378
175.03	-0.0138
175.13	-0.01375
175.23	-0.01377
175.33	-0.01371
175.43	-0.01375
175.53	-0.01379
175.63	-0.01377
175.73	-0.01379
175.83	-0.01374
175.93	-0.01369
176.03	-0.01373
176.13	-0.01371
176.23	-0.01368
176.33	-0.0137
176.43	-0.01376
176.53	-0.01368
176.63	-0.01368
176.73	-0.01364
176.83	-0.01367
176.93	-0.01372
177.03	-0.01372
177.13	-0.01368
177.23	-0.01367
177.33	-0.01369
177.43	-0.01369
177.53	-0.01367
177.63	-0.01362
177.73	-0.01368
177.83	-0.01369
177.93	-0.01366
178.03	-0.01359
178.13	-0.01365
178.23	-0.01357
178.33	-0.01367
178.43	-0.0136
178.53	-0.01365
178.63	-0.01363
178.73	-0.0136
178.83	-0.01362
178.93	-0.0136
179.03	-0.01363
179.13	-0.01358
179.23	-0.01359
179.33	-0.01376
179.43	-0.01372
179.53	-0.01375
179.63	-0.01373
179.73	-0.01371
179.83	-0.01378
179.93	-0.01371
180.03	-0.01369
180.13	-0.01371
180.23	-0.01372
180.33	-0.01374
180.43	-0.01372
180.53	-0.0137
180.63	-0.0137
180.73	-0.01372
180.83	-0.01371
180.93	-0.01369
181.03	-0.01367
181.13	-0.01372
181.23	-0.01367
181.33	-0.01364
181.43	-0.01368
181.53	-0.01367
181.63	-0.01364
181.73	-0.01367
181.83	-0.01368
181.93	-0.01366
182.03	-0.01361
182.13	-0.01359
182.23	-0.01365
182.33	-0.01367
182.43	-0.01365
182.53	-0.01364
182.63	-0.01367
182.73	-0.01364
182.83	-0.01365
182.93	-0.01364
183.03	-0.0136
183.13	-0.01366
183.23	-0.01363
183.33	-0.01361
183.43	-0.01358
183.53	-0.0136
183.63	-0.01362
183.73	-0.01359
183.83	-0.01356
183.93	-0.01358
184.03	-0.01343
184.13	-0.01338
184.23	-0.01334
184.33	-0.01336
184.43	-0.01338
184.53	-0.01335
184.63	-0.01328
184.73	-0.01333
184.83	-0.01333
184.93	-0.01337
185.03	-0.01328
185.13	-0.0133
185.23	-0.01336
185.33	-0.01336
185.43	-0.0133
185.53	-0.01329
185.63	-0.0133
185.73	-0.01331
185.83	-0.01326
185.93	-0.01332
186.03	-0.01322
186.13	-0.01323
186.23	-0.01332
186.33	-0.01328
186.43	-0.01333
186.53	-0.01333
186.63	-0.0133
186.73	-0.01331
186.83	-0.01331
186.93	-0.0133
187.03	-0.01328
187.13	-0.01331
187.23	-0.01322
187.33	-0.01332
187.43	-0.01324
187.53	-0.01333
187.63	-0.01323
187.73	-0.01323
187.83	-0.01322
187.93	-0.01324
188.03	-0.01326
188.13	-0.01327
188.23	-0.01321
188.33	-0.01323
188.43	-0.01325
188.53	-0.01327
188.63	-0.01327
188.73	-0.0132
188.83	-0.01321
188.93	-0.01321
189.03	-0.01324
189.13	-0.01325
189.23	-0.01339
189.33	-0.01336
189.43	-0.01353
189.53	-0.01361
189.63	-0.01356
189.73	-0.01354
189.83	-0.01331
189.93	-0.0133
190.03	-0.0134
190.13	-0.01334
190.23	-0.01338
190.33	-0.01364
190.43	-0.01371
190.53	-0.01366
190.63	-0.01363
190.73	-0.0137
190.83	-0.01369
190.93	-0.01368
191.03	-0.01364
191.13	-0.01365
191.23	-0.01361
191.33	-0.01364
191.43	-0.01364
191.53	-0.01366
191.63	-0.01365
191.73	-0.01368
191.83	-0.01372
191.93	-0.01378
192.03	-0.01374
192.13	-0.01357
192.23	-0.01356
192.33	-0.01359
192.43	-0.0136
192.53	-0.01373
192.63	-0.01375
192.73	-0.01369
192.83	-0.01374
192.93	-0.01381
193.03	-0.01369
193.13	-0.01367
193.23	-0.01364
193.33	-0.01372
193.43	-0.01371
193.53	-0.01365
193.63	-0.01367
193.73	-0.01367
193.83	-0.01367
193.93	-0.01361
194.03	-0.01363
194.13	-0.01365
194.23	-0.01367
194.33	-0.01364
194.43	-0.0136
194.53	-0.01359
194.63	-0.01361
194.73	-0.01367
194.83	-0.01358
194.93	-0.01352
195.03	-0.01357
195.13	-0.01354
195.23	-0.01355
195.33	-0.0136
195.43	-0.01356
195.53	-0.01331
195.63	-0.01336
195.73	-0.01329
195.83	-0.01338
195.93	-0.01338
196.03	-0.0134
196.13	-0.01333
196.23	-0.01334
196.33	-0.01334
196.43	-0.01334
196.53	-0.01326
196.63	-0.01332
196.73	-0.01338
196.83	-0.01334
196.93	-0.01333
197.03	-0.01336
197.13	-0.01327
197.23	-0.01326
197.33	-0.01322
197.43	-0.0133
197.53	-0.01329
197.63	-0.01328
197.73	-0.01323
197.83	-0.01326
197.93	-0.01322
198.03	-0.01329
198.13	-0.01324
198.23	-0.01326
198.33	-0.01325
198.43	-0.01324
198.53	-0.01322
198.63	-0.01325
198.73	-0.01322
198.83	-0.01324
198.93	-0.0132
199.03	-0.01325
199.13	-0.0132
199.23	-0.01357
199.33	-0.01354
199.43	-0.01358
199.53	-0.0136
[truncated: 5,265 more rows]

## Sheet: 75%D2O
time/s	current/mA
3.2404	-0.2188
3.2406	-0.21372
3.2408	-0.2087
3.2412	-0.19907
3.2416	-0.19037
3.242	-0.18247
3.2424	-0.17503
3.2428	-0.16813
3.2432	-0.16156
3.2436	-0.15548
3.244	-0.14988
3.2444	-0.14472
3.2448	-0.13969
3.2454	-0.13267
3.246	-0.12654
3.2466	-0.12089
3.2472	-0.11571
3.2478	-0.11062
3.2486	-0.10493
3.2496	-0.09858
3.2506	-0.09281
3.2516	-0.08763
3.2528	-0.08198
3.2542	-0.07671
3.2556	-0.07153
3.2574	-0.06649
3.2594	-0.06131
3.262	-0.05598
3.2654	-0.0505
3.2694	-0.04523
3.2744	-0.04002
3.2816	-0.03499
3.2922	-0.02966
3.3086	-0.02462
3.3406	-0.01959
3.4282	-0.01456
3.5282	-0.01237
3.6282	-0.01182
3.7282	-0.01138
3.8282	-0.01115
3.9282	-0.01114
4.0282	-0.01117
4.1282	-0.01096
4.2282	-0.01098
4.3282	-0.01092
4.4282	-0.01095
4.5282	-0.01095
4.6282	-0.01095
4.7282	-0.01102
4.8282	-0.01125
4.9282	-0.01129
5.0282	-0.01131
5.1282	-0.01134
5.2282	-0.01135
5.3282	-0.01139
5.4282	-0.01138
5.5282	-0.01138
5.6282	-0.01142
5.7282	-0.01143
5.8282	-0.01142
5.9282	-0.01146
6.0282	-0.01149
6.1282	-0.01152
6.2282	-0.01146
6.3282	-0.01149
6.4282	-0.01144
6.5282	-0.01149
6.6282	-0.01165
6.7282	-0.01171
6.8282	-0.0117
6.9282	-0.01173
7.0282	-0.01168
7.1282	-0.01168
7.2282	-0.01171
7.3282	-0.01173
7.4282	-0.01173
7.5282	-0.0117
7.6282	-0.01172
7.7282	-0.0117
7.8282	-0.01172
7.9282	-0.01167
8.0282	-0.01169
8.1282	-0.01169
8.2282	-0.01172
8.3282	-0.01166
8.4282	-0.01165
8.5282	-0.01142
8.6282	-0.01145
8.7282	-0.01146
8.8282	-0.0115
8.9282	-0.01149
9.0282	-0.01145
9.1282	-0.01142
9.2282	-0.01141
9.3282	-0.0114
9.4282	-0.01142
9.5282	-0.01144
9.6282	-0.01142
9.7282	-0.01139
9.8282	-0.01144
9.9282	-0.01139
10.0282	-0.01139
10.1282	-0.01139
10.2282	-0.01138
10.3282	-0.01138
10.4282	-0.0114
10.5282	-0.01134
10.6282	-0.01134
10.7282	-0.01135
10.8282	-0.01134
10.9282	-0.0114
11.0282	-0.01134
11.1282	-0.01132
11.2282	-0.01133
11.3282	-0.01131
11.4282	-0.01127
11.5282	-0.0113
11.6282	-0.01128
11.7282	-0.01125
11.8282	-0.01125
11.9282	-0.01125
12.0282	-0.01126
12.1282	-0.01122
12.2282	-0.01121
12.3282	-0.01118
12.4282	-0.01116
12.5282	-0.01123
12.6282	-0.01122
12.7282	-0.01119
12.8282	-0.01134
12.9282	-0.01135
13.0282	-0.01131
13.1282	-0.01123
13.2282	-0.01129
13.3282	-0.01126
13.4282	-0.01122
13.5282	-0.01127
13.6282	-0.01128
13.7282	-0.01127
13.8282	-0.0113
13.9282	-0.01128
14.0282	-0.01119
14.1282	-0.01122
14.2282	-0.01121
14.3282	-0.01123
14.4282	-0.01119
14.5282	-0.01117
14.6282	-0.01119
14.7282	-0.011
14.8282	-0.01098
14.9282	-0.01099
15.0282	-0.01093
15.1282	-0.01095
15.2282	-0.01093
15.3282	-0.01096
15.4282	-0.01095
15.5282	-0.01098
15.6282	-0.01097
15.7282	-0.01092
15.8282	-0.01092
15.9282	-0.01092
16.0282	-0.01088
16.1282	-0.01093
16.2282	-0.01093
16.3282	-0.01095
16.4282	-0.0109
16.5282	-0.0109
16.6282	-0.01087
16.7282	-0.01084
16.8282	-0.01087
16.9282	-0.01082
17.0282	-0.01084
17.1282	-0.01085
17.2282	-0.01081
17.3282	-0.01082
17.4282	-0.01084
17.5282	-0.01078
17.6282	-0.01078
17.7282	-0.01077
17.8282	-0.01079
17.9282	-0.01075
18.0282	-0.01081
18.1282	-0.01076
18.2282	-0.01073
18.3282	-0.01074
18.4282	-0.01074
18.5282	-0.01069
18.6282	-0.01073
18.7282	-0.01076
18.8282	-0.01069
18.9282	-0.01073
19.0282	-0.01073
19.1282	-0.01073
19.2282	-0.01068
19.3282	-0.01067
19.4282	-0.0107
19.5282	-0.01045
19.6282	-0.01049
19.7282	-0.01044
19.8282	-0.01044
19.9282	-0.0105
20.0282	-0.01045
20.1282	-0.01046
20.2282	-0.01045
20.3282	-0.01042
20.4282	-0.01041
20.5282	-0.01039
20.6282	-0.01047
20.7282	-0.01042
20.8282	-0.01044
20.9282	-0.01042
21.0282	-0.01038
21.1282	-0.01032
21.2282	-0.01034
21.3282	-0.01038
21.4282	-0.01042
21.5282	-0.01039
21.6282	-0.01035
21.7282	-0.01037
21.8282	-0.01037
21.9282	-0.01033
22.0282	-0.01032
22.1282	-0.01049
22.2282	-0.01048
22.3282	-0.01048
22.4282	-0.01047
22.5282	-0.01045
22.6282	-0.01046
22.7282	-0.01042
22.8282	-0.01042
22.9282	-0.01039
23.0282	-0.01041
23.1282	-0.01035
23.2282	-0.01039
23.3282	-0.01042
23.4282	-0.0104
23.5282	-0.01041
23.6282	-0.01038
23.7282	-0.0104
23.8282	-0.01038
23.9282	-0.0104
24.0282	-0.01037
24.1282	-0.01038
24.2282	-0.01035
24.3282	-0.01035
24.4282	-0.01037
24.5282	-0.01027
24.6282	-0.01032
24.7282	-0.01032
24.8282	-0.0103
24.9282	-0.01035
25.0282	-0.01028
25.1282	-0.0103
25.2282	-0.01033
25.3282	-0.01026
25.4282	-0.01031
25.5282	-0.01027
25.6282	-0.01027
25.7282	-0.01025
25.8282	-0.01021
25.9282	-0.01025
26.0282	-0.01025
26.1282	-0.01023
26.2282	-0.01026
26.3282	-0.01022
26.4282	-0.01022
26.5282	-0.01022
26.6282	-0.01003
26.7282	-0.00997
26.8282	-0.01
26.9282	-0.00999
27.0282	-0.00998
27.1282	-0.00996
27.2282	-0.01
27.3282	-0.00999
27.4282	-0.00998
27.5282	-0.00994
27.6282	-0.00996
27.7282	-0.00993
27.8282	-0.00993
27.9282	-0.00997
28.0282	-0.00992
28.1282	-0.00994
28.2282	-0.00995
28.3282	-0.00992
28.4282	-0.00994
28.5282	-0.00991
28.6282	-0.0099
28.7282	-0.00992
28.8282	-0.00991
28.9282	-0.00985
29.0282	-0.00991
29.1282	-0.00985
29.2282	-0.00988
29.3282	-0.00982
29.4282	-0.00987
29.5282	-0.00986
29.6282	-0.00986
29.7282	-0.0098
29.8282	-0.00981
29.9282	-0.00982
30.0282	-0.00996
30.1282	-0.01
30.2282	-0.00995
30.3282	-0.00989
30.4282	-0.01001
30.5282	-0.00995
30.6282	-0.00991
30.7282	-0.00995
30.8282	-0.00994
30.9282	-0.00991
31.0282	-0.00993
31.1282	-0.00993
31.2282	-0.00989
31.3282	-0.00987
31.4282	-0.00991
31.5282	-0.00988
31.6282	-0.00989
31.7282	-0.00987
31.8282	-0.0099
31.9282	-0.0099
32.0282	-0.00985
32.1282	-0.00993
32.2282	-0.00985
32.3282	-0.00985
32.4282	-0.00978
32.5282	-0.00983
32.6282	-0.00983
32.7282	-0.00985
32.8282	-0.00982
32.9282	-0.00982
33.0282	-0.00985
33.1282	-0.0098
33.2282	-0.00977
33.3282	-0.00982
33.4282	-0.00981
33.5282	-0.00975
33.6282	-0.00983
33.7282	-0.00974
33.8282	-0.00976
33.9282	-0.00978
34.0282	-0.00976
34.1282	-0.00981
34.2282	-0.00975
34.3282	-0.00978
34.4282	-0.00976
34.5282	-0.00971
34.6282	-0.0097
34.7282	-0.00965
34.8282	-0.00969
34.9282	-0.00969
35.0282	-0.00974
35.1282	-0.00971
35.2282	-0.0097
35.3282	-0.00956
35.4282	-0.00945
35.5282	-0.00948
35.6282	-0.00953
35.7282	-0.00949
35.8282	-0.00948
35.9282	-0.0095
36.0282	-0.00949
36.1282	-0.00949
36.2282	-0.00947
36.3282	-0.00945
36.4282	-0.00949
36.5282	-0.00943
36.6282	-0.00946
36.7282	-0.00945
36.8282	-0.00947
36.9282	-0.0094
37.0282	-0.00946
37.1282	-0.00942
37.2282	-0.00943
37.3282	-0.00943
37.4282	-0.00942
37.5282	-0.00935
37.6282	-0.00941
37.7282	-0.00936
37.8282	-0.00931
37.9282	-0.00939
38.0282	-0.00939
38.1282	-0.00941
38.2282	-0.0094
38.3282	-0.00938
38.4282	-0.00938
38.5282	-0.00938
38.6282	-0.00937
38.7282	-0.00935
38.8282	-0.00931
38.9282	-0.00933
39.0282	-0.00939
39.1282	-0.00942
39.2282	-0.00931
39.3282	-0.00937
39.4282	-0.00935
39.5282	-0.00944
39.6282	-0.00945
39.7282	-0.00947
39.8282	-0.00946
39.9282	-0.00948
40.0282	-0.0095
40.1282	-0.00944
40.2282	-0.00945
40.3282	-0.00948
40.4282	-0.00946
40.5282	-0.00946
40.6282	-0.00942
40.7282	-0.00942
40.8282	-0.00943
40.9282	-0.00944
41.0282	-0.00943
41.1282	-0.00939
41.2282	-0.00941
41.3282	-0.00938
41.4282	-0.00935
41.5282	-0.0094
41.6282	-0.00939
41.7282	-0.0094
41.8282	-0.00941
41.9282	-0.00938
42.0282	-0.0094
42.1282	-0.00941
42.2282	-0.00934
42.3282	-0.00936
42.4282	-0.0094
42.5282	-0.00937
42.6282	-0.00934
42.7282	-0.00931
42.8282	-0.0093
42.9282	-0.00936
43.0282	-0.00936
43.1282	-0.00932
43.2282	-0.00934
43.3282	-0.00934
43.4282	-0.00937
43.5282	-0.0093
43.6282	-0.00929
43.7282	-0.00925
43.8282	-0.0093
43.9282	-0.00928
44.0282	-0.00934
44.1282	-0.00928
44.2282	-0.00931
44.3282	-0.00928
44.4282	-0.00929
44.5282	-0.00929
44.6282	-0.00927
44.7282	-0.00924
44.8282	-0.00921
44.9282	-0.00929
45.0282	-0.00923
45.1282	-0.00932
45.2282	-0.00925
45.3282	-0.00924
45.4282	-0.00926
45.5282	-0.0093
45.6282	-0.0092
45.7282	-0.0092
45.8282	-0.00925
45.9282	-0.00924
46.0282	-0.00924
46.1282	-0.0092
46.2282	-0.00924
46.3282	-0.0092
46.4282	-0.00921
46.5282	-0.00922
46.6282	-0.00904
46.7282	-0.00903
46.8282	-0.00899
46.9282	-0.00902
47.0282	-0.009
47.1282	-0.00902
47.2282	-0.00897
47.3282	-0.00899
47.4282	-0.00901
47.5282	-0.009
47.6282	-0.00897
47.7282	-0.009
47.8282	-0.00894
47.9282	-0.009
48.0282	-0.00893
48.1282	-0.00894
48.2282	-0.00898
48.3282	-0.00891
48.4282	-0.00896
48.5282	-0.00897
48.6282	-0.00893
48.7282	-0.00892
48.8282	-0.00894
48.9282	-0.00891
49.0282	-0.00896
49.1282	-0.00892
49.2282	-0.00889
49.3282	-0.00892
49.4282	-0.00893
49.5282	-0.00892
49.6282	-0.00887
49.7282	-0.00889
49.8282	-0.00888
49.9282	-0.00885
50.0282	-0.00887
50.1282	-0.00888
50.2282	-0.00886
50.3282	-0.00886
50.4282	-0.00891
50.5282	-0.00884
50.6282	-0.00903
50.7282	-0.00902
50.8282	-0.00898
50.9282	-0.00898
51.0282	-0.00895
51.1282	-0.00902
51.2282	-0.00895
51.3282	-0.00897
51.4282	-0.00899
51.5282	-0.00898
51.6282	-0.00894
51.7282	-0.00893
51.8282	-0.00896
51.9282	-0.00899
52.0282	-0.00895
52.1282	-0.00894
52.2282	-0.00892
52.3282	-0.00892
52.4282	-0.00889
52.5282	-0.00893
52.6282	-0.00891
52.7282	-0.00894
52.8282	-0.00888
52.9282	-0.00891
53.0282	-0.0089
53.1282	-0.00891
53.2282	-0.00894
53.3282	-0.00886
53.4282	-0.0089
53.5282	-0.00892
53.6282	-0.00888
53.7282	-0.00887
53.8282	-0.00884
53.9282	-0.00887
54.0282	-0.00883
54.1282	-0.00887
54.2282	-0.00886
54.3282	-0.00886
54.4282	-0.00882
54.5282	-0.00883
54.6282	-0.00888
54.7282	-0.00885
54.8282	-0.00891
54.9282	-0.00885
55.0282	-0.00885
55.1282	-0.00888
55.2282	-0.00882
55.3282	-0.00886
55.4282	-0.00885
55.5282	-0.00878
55.6282	-0.0088
55.7282	-0.00883
55.8282	-0.00882
55.9282	-0.00877
56.0282	-0.00884
56.1282	-0.00884
56.2282	-0.00882
56.3282	-0.00878
56.4282	-0.00883
56.5282	-0.00878
56.6282	-0.00878
56.7282	-0.00879
56.8282	-0.00875
56.9282	-0.00878
57.0282	-0.00873
57.1282	-0.00876
57.2282	-0.00876
57.3282	-0.00881
57.4282	-0.00877
57.5282	-0.00879
57.6282	-0.00876
57.7282	-0.00875
57.8282	-0.00874
57.9282	-0.00877
58.0282	-0.00873
58.1282	-0.00876
58.2282	-0.00878
58.3282	-0.00877
58.4282	-0.00877
58.5282	-0.00874
58.6282	-0.00872
58.7282	-0.00872
58.8282	-0.00876
58.9282	-0.00874
59.0282	-0.00877
59.1282	-0.00874
59.2282	-0.00873
59.3282	-0.00872
59.4282	-0.00877
59.5282	-0.00872
59.6282	-0.00871
59.7282	-0.00874
59.8282	-0.00868
59.9282	-0.00875
60.0282	-0.00873
60.1282	-0.00869
60.2282	-0.00872
60.3282	-0.00869
60.4282	-0.0088
60.5282	-0.00885
60.6282	-0.00883
60.7282	-0.00883
60.8282	-0.00888
60.9282	-0.00885
61.0282	-0.00886
61.1282	-0.00884
61.2282	-0.00886
61.3282	-0.00885
61.4282	-0.00882
61.5282	-0.0088
61.6282	-0.00882
61.7282	-0.00879
61.8282	-0.00878
61.9282	-0.00879
62.0282	-0.00887
62.1282	-0.00885
62.2282	-0.00883
62.3282	-0.00885
62.4282	-0.00879
62.5282	-0.00882
62.6282	-0.00876
62.7282	-0.00878
62.8282	-0.00881
62.9282	-0.00876
63.0282	-0.00873
63.1282	-0.00877
63.2282	-0.00878
63.3282	-0.00879
63.4282	-0.00879
63.5282	-0.00872
63.6282	-0.00875
63.7282	-0.00875
63.8282	-0.00875
63.9282	-0.00875
64.0282	-0.00874
64.1282	-0.00875
64.2282	-0.00875
64.3282	-0.00876
64.4282	-0.00873
64.5282	-0.00868
64.6282	-0.00873
64.7282	-0.00878
64.8282	-0.00872
64.9282	-0.00875
65.0282	-0.0087
65.1282	-0.00869
65.2282	-0.00874
65.3282	-0.00868
65.4282	-0.00867
65.5282	-0.00871
65.6282	-0.00868
65.7282	-0.00867
65.8282	-0.00865
65.9282	-0.00867
66.0282	-0.00871
66.1282	-0.00872
66.2282	-0.00869
66.3282	-0.00866
66.4282	-0.00869
66.5282	-0.00845
66.6282	-0.00846
66.7282	-0.00846
66.8282	-0.00842
66.9282	-0.00844
67.0282	-0.00849
67.1282	-0.00844
67.2282	-0.00852
67.3282	-0.00844
67.4282	-0.00843
67.5282	-0.00847
67.6282	-0.00845
67.7282	-0.00844
67.8282	-0.00844
67.9282	-0.00847
68.0282	-0.00843
68.1282	-0.00846
68.2282	-0.00847
68.3282	-0.00844
68.4282	-0.00842
68.5282	-0.0085
68.6282	-0.00844
68.7282	-0.0084
68.8282	-0.00843
68.9282	-0.0084
69.0282	-0.00835
69.1282	-0.00843
69.2282	-0.00842
69.3282	-0.00845
69.4282	-0.00842
69.5282	-0.0084
69.6282	-0.00844
69.7282	-0.00839
69.8282	-0.00845
69.9282	-0.00836
70.0282	-0.00841
70.1282	-0.00837
70.2282	-0.00839
70.3282	-0.00838
70.4282	-0.00837
70.5282	-0.00841
70.6282	-0.00835
70.7282	-0.00836
70.8282	-0.00835
70.9282	-0.00835
71.0282	-0.00836
71.1282	-0.00835
71.2282	-0.00833
71.3282	-0.00834
71.4282	-0.00839
71.5282	-0.00834
71.6282	-0.00833
71.7282	-0.00834
71.8282	-0.00832
71.9282	-0.00833
72.0282	-0.00831
72.1282	-0.00833
72.2282	-0.00833
72.3282	-0.00835
72.4282	-0.00832
72.5282	-0.00834
72.6282	-0.00829
72.7282	-0.00832
72.8282	-0.00827
72.9282	-0.00829
73.0282	-0.00823
73.1282	-0.00827
73.2282	-0.0083
73.3282	-0.00823
73.4282	-0.00831
73.5282	-0.00831
73.6282	-0.0083
73.7282	-0.00828
73.8282	-0.00829
73.9282	-0.00823
74.0282	-0.00826
74.1282	-0.00825
74.2282	-0.00823
74.3282	-0.00814
74.4282	-0.00821
74.5282	-0.00825
74.6282	-0.00828
74.7282	-0.00823
74.8282	-0.00822
74.9282	-0.00824
75.0282	-0.00822
75.1282	-0.00827
75.2282	-0.00818
75.3282	-0.00818
75.4282	-0.00821
75.5282	-0.0082
75.6282	-0.00817
75.7282	-0.0082
75.8282	-0.00823
75.9282	-0.00819
76.0282	-0.00818
76.1282	-0.00821
76.2282	-0.0082
76.3282	-0.00817
76.4282	-0.00815
76.5282	-0.00792
76.6282	-0.00799
76.7282	-0.00799
76.8282	-0.00797
76.9282	-0.008
77.0282	-0.00799
77.1282	-0.00798
77.2282	-0.008
77.3282	-0.00798
77.4282	-0.00793
77.5282	-0.00797
77.6282	-0.00792
77.7282	-0.00794
77.8282	-0.00798
77.9282	-0.00797
78.0282	-0.00797
78.1282	-0.00798
78.2282	-0.00793
78.3282	-0.00793
78.4282	-0.00794
78.5282	-0.00793
78.6282	-0.00793
78.7282	-0.00789
78.8282	-0.0079
78.9282	-0.00794
79.0282	-0.00788
79.1282	-0.00786
79.2282	-0.00793
79.3282	-0.0079
79.4282	-0.00787
79.5282	-0.00785
79.6282	-0.00792
79.7282	-0.00789
79.8282	-0.00791
79.9282	-0.00788
80.0282	-0.0079
80.1282	-0.00789
80.2282	-0.00786
80.3282	-0.00788
80.4282	-0.00783
80.5282	-0.00785
80.6282	-0.00789
80.7282	-0.00785
80.8282	-0.00788
80.9282	-0.00785
81.0282	-0.0078
81.1282	-0.00781
81.2282	-0.00794
81.3282	-0.00796
81.4282	-0.008
81.5282	-0.00798
81.6282	-0.00801
81.7282	-0.00796
81.8282	-0.00798
81.9282	-0.00799
82.0282	-0.00792
82.1282	-0.00799
82.2282	-0.008
82.3282	-0.00796
82.4282	-0.00796
82.5282	-0.00796
82.6282	-0.00797
82.7282	-0.00793
82.8282	-0.00795
82.9282	-0.00794
83.0282	-0.00795
83.1282	-0.00793
83.2282	-0.00796
83.3282	-0.00795
83.4282	-0.00791
83.5282	-0.00795
83.6282	-0.00793
83.7282	-0.0079
83.8282	-0.00791
83.9282	-0.00789
84.0282	-0.00794
84.1282	-0.0079
84.2282	-0.00788
84.3282	-0.00791
84.4282	-0.00789
84.5282	-0.00788
84.6282	-0.00791
84.7282	-0.0079
84.8282	-0.00797
84.9282	-0.00787
85.0282	-0.00788
85.1282	-0.00787
85.2282	-0.00783
85.3282	-0.0079
85.4282	-0.00789
85.5282	-0.0079
85.6282	-0.00789
85.7282	-0.00783
85.8282	-0.00791
85.9282	-0.0078
86.0282	-0.00788
86.1282	-0.00789
86.2282	-0.00786
86.3282	-0.00785
86.4282	-0.00783
86.5282	-0.00785
86.6282	-0.00781
86.7282	-0.00784
86.8282	-0.00785
86.9282	-0.00782
87.0282	-0.00782
87.1282	-0.00784
87.2282	-0.0078
87.3282	-0.00781
87.4282	-0.00782
87.5282	-0.00788
87.6282	-0.00779
87.7282	-0.00779
87.8282	-0.00772
87.9282	-0.00781
88.0282	-0.00783
88.1282	-0.00781
88.2282	-0.00777
88.3282	-0.00781
88.4282	-0.00778
88.5282	-0.00778
88.6282	-0.00771
88.7282	-0.0078
88.8282	-0.00778
88.9282	-0.00777
89.0282	-0.00775
89.1282	-0.00778
89.2282	-0.00779
89.3282	-0.00777
89.4282	-0.00773
89.5282	-0.00778
89.6282	-0.00775
89.7282	-0.00769
89.8282	-0.00772
89.9282	-0.00775
90.0282	-0.00777
90.1282	-0.00772
90.2282	-0.00772
90.3282	-0.00774
90.4282	-0.00775
90.5282	-0.00771
90.6282	-0.00776
90.7282	-0.00771
90.8282	-0.0077
90.9282	-0.0077
91.0282	-0.00772
91.1282	-0.00769
91.2282	-0.0077
91.3282	-0.00773
91.4282	-0.00771
91.5282	-0.00766
91.6282	-0.00769
91.7282	-0.00753
91.8282	-0.00749
91.9282	-0.00749
92.0282	-0.0075
92.1282	-0.00751
92.2282	-0.00746
92.3282	-0.00742
92.4282	-0.0075
92.5282	-0.00746
92.6282	-0.0075
92.7282	-0.0075
92.8282	-0.0075
92.9282	-0.00746
93.0282	-0.00751
93.1282	-0.00749
93.2282	-0.00748
93.3282	-0.00747
93.4282	-0.00748
93.5282	-0.00747
93.6282	-0.0074
93.7282	-0.00744
93.8282	-0.00743
93.9282	-0.0075
94.0282	-0.00743
94.1282	-0.00746
94.2282	-0.00741
94.3282	-0.00746
94.4282	-0.00749
94.5282	-0.00745
94.6282	-0.00741
94.7282	-0.00744
94.8282	-0.00739
94.9282	-0.00744
95.0282	-0.00738
95.1282	-0.00741
95.2282	-0.00738
95.3282	-0.00743
95.4282	-0.00743
95.5282	-0.00739
95.6282	-0.00738
95.7282	-0.00742
95.8282	-0.00739
95.9282	-0.00739
96.0282	-0.00737
96.1282	-0.00736
96.2282	-0.00735
96.3282	-0.00736
96.4282	-0.00737
96.5282	-0.00741
96.6282	-0.00738
96.7282	-0.00739
96.8282	-0.0074
96.9282	-0.00737
97.0282	-0.00737
97.1282	-0.00733
97.2282	-0.00737
97.3282	-0.00749
97.4282	-0.00747
97.5282	-0.00745
97.6282	-0.00747
97.7282	-0.00747
97.8282	-0.00732
97.9282	-0.00731
98.0282	-0.00749
98.1282	-0.00754
98.2282	-0.00748
98.3282	-0.00749
98.4282	-0.00748
98.5282	-0.00746
98.6282	-0.00746
98.7282	-0.00748
98.8282	-0.00743
98.9282	-0.00748
99.0282	-0.00745
99.1282	-0.00743
99.2282	-0.00748
99.3282	-0.00743
99.4282	-0.00744
99.5282	-0.0075
99.6282	-0.0074
99.7282	-0.00744
99.8282	-0.00741
99.9282	-0.00742
100.028	-0.00738
100.128	-0.00747
100.228	-0.00745
100.328	-0.00743
100.428	-0.00742
100.528	-0.00741
100.628	-0.00738
100.728	-0.00741
100.828	-0.0074
100.928	-0.00743
101.028	-0.00744
101.128	-0.00741
101.228	-0.00745
101.328	-0.00747
101.428	-0.00741
101.528	-0.0074
101.628	-0.00737
101.728	-0.00735
101.828	-0.0074
101.928	-0.00741
102.028	-0.00738
102.128	-0.00739
102.228	-0.00737
102.328	-0.00736
102.428	-0.0074
102.528	-0.0074
102.628	-0.00739
102.728	-0.00735
102.828	-0.00731
102.928	-0.00735
103.028	-0.00736
103.128	-0.00733
103.228	-0.00735
103.328	-0.00734
103.428	-0.00735
103.528	-0.00734
103.628	-0.00736
103.728	-0.00735
103.828	-0.00739
103.928	-0.00727
104.028	-0.00732
104.128	-0.00735
104.228	-0.00732
104.328	-0.00736
104.428	-0.00729
104.528	-0.0073
104.628	-0.00733
104.728	-0.00735
104.828	-0.00729
104.928	-0.0073
105.028	-0.00731
105.128	-0.00732
105.228	-0.00731
105.328	-0.00728
105.428	-0.00727
105.528	-0.0073
105.628	-0.00729
105.728	-0.00727
105.828	-0.00728
105.928	-0.00728
106.028	-0.00724
106.128	-0.00728
106.228	-0.00722
106.328	-0.00726
106.428	-0.00724
106.528	-0.00727
106.628	-0.00726
106.728	-0.00726
106.828	-0.00727
106.928	-0.00726
107.028	-0.00723
107.128	-0.00721
107.228	-0.00724
107.328	-0.00722
107.428	-0.00722
107.528	-0.00721
107.628	-0.00721
107.728	-0.00723
107.828	-0.00722
107.928	-0.00727
108.028	-0.00725
108.128	-0.00723
108.228	-0.00721
108.328	-0.0072
108.428	-0.0072
108.528	-0.00724
108.628	-0.00722
108.728	-0.00717
108.828	-0.00721
108.928	-0.00702
109.028	-0.00722
109.128	-0.00717
109.228	-0.00704
109.328	-0.00706
109.428	-0.00698
109.528	-0.00706
109.628	-0.00702
109.728	-0.00698
109.828	-0.00704
109.928	-0.007
110.028	-0.00698
110.128	-0.007
110.228	-0.00702
110.328	-0.00706
110.428	-0.00702
110.528	-0.00694
110.628	-0.00699
110.728	-0.00698
110.828	-0.00696
110.928	-0.00696
111.028	-0.00692
111.128	-0.00696
111.228	-0.00695
111.328	-0.00698
111.428	-0.00696
111.528	-0.00694
111.628	-0.00697
111.728	-0.00695
111.828	-0.00691
111.928	-0.00692
112.028	-0.00698
112.128	-0.00694
112.228	-0.00694
112.328	-0.00696
112.428	-0.00697
112.528	-0.00691
112.628	-0.00691
112.728	-0.00688
112.828	-0.00694
112.928	-0.00692
113.028	-0.00691
113.128	-0.00693
113.228	-0.0069
113.328	-0.00693
113.428	-0.00689
113.528	-0.00688
113.628	-0.00687
113.728	-0.00689
113.828	-0.00693
113.928	-0.0069
114.028	-0.00688
114.128	-0.00685
114.228	-0.00691
114.328	-0.00688
114.428	-0.00688
114.528	-0.00689
114.628	-0.00692
114.728	-0.00691
114.828	-0.00688
114.928	-0.00683
115.028	-0.00686
115.128	-0.00687
115.228	-0.00685
115.328	-0.00682
115.428	-0.00688
115.528	-0.00699
115.628	-0.00702
115.728	-0.00699
115.828	-0.00705
115.928	-0.007
116.028	-0.00698
116.128	-0.00699
116.228	-0.00699
116.328	-0.00696
116.428	-0.00696
116.528	-0.00701
116.628	-0.00698
116.728	-0.00699
116.828	-0.007
116.928	-0.00694
117.028	-0.00698
117.128	-0.00701
117.228	-0.00691
117.328	-0.00699
117.428	-0.00697
117.528	-0.00694
117.628	-0.00696
117.728	-0.00696
117.828	-0.00694
117.928	-0.00695
118.028	-0.00695
118.128	-0.00697
118.228	-0.00696
118.328	-0.00693
118.428	-0.00698
118.528	-0.00699
118.628	-0.00695
118.728	-0.00694
118.828	-0.00694
118.928	-0.00692
119.028	-0.00692
119.128	-0.00696
119.228	-0.00695
119.328	-0.00686
119.428	-0.00689
119.528	-0.0069
119.628	-0.00689
119.728	-0.00691
119.828	-0.0069
119.928	-0.00689
120.028	-0.00693
120.128	-0.00692
120.228	-0.00695
120.328	-0.0069
120.428	-0.00685
120.528	-0.00687
120.628	-0.00686
120.728	-0.00689
120.828	-0.00689
120.928	-0.00687
121.028	-0.00693
121.128	-0.00688
121.228	-0.00686
121.328	-0.0069
121.428	-0.0069
121.528	-0.00689
121.628	-0.00688
121.728	-0.00684
121.828	-0.00686
121.928	-0.00689
122.028	-0.00685
122.128	-0.00687
122.228	-0.00682
122.328	-0.00686
122.428	-0.00686
122.528	-0.00686
122.628	-0.00683
122.728	-0.00678
122.828	-0.00681
122.928	-0.00683
123.028	-0.00686
123.128	-0.00683
123.228	-0.00684
123.231	-0.00684
123.231	-0.16018
123.231	-0.20652
123.231	-0.17652
123.232	-0.18464
123.232	-0.14669
123.232	-0.14131
123.232	-0.10841
123.232	-0.1016
123.233	-0.07833
123.233	-0.06068
123.233	-0.05309
123.235	-0.05859
123.243	-0.05353
123.264	-0.0485
123.349	-0.04349
123.449	-0.04217
123.549	-0.04166
123.649	-0.04169
123.749	-0.04165
123.849	-0.04157
123.949	-0.0416
124.049	-0.04158
124.149	-0.04152
124.249	-0.04142
124.349	-0.04151
124.449	-0.04112
124.549	-0.04121
124.649	-0.04118
124.749	-0.04121
124.849	-0.04112
124.949	-0.04112
125.049	-0.04103
125.149	-0.04103
125.249	-0.04097
125.349	-0.04105
125.449	-0.04105
125.549	-0.04097
125.649	-0.04094
125.749	-0.0405
125.849	-0.04072
125.949	-0.04068
126.049	-0.04064
126.149	-0.04063
126.249	-0.04061
126.349	-0.04054
126.449	-0.04057
126.549	-0.04051
126.649	-0.04051
126.749	-0.04051
126.849	-0.04019
126.949	-0.04019
127.049	-0.04015
127.149	-0.04013
127.249	-0.04014
127.349	-0.04025
127.449	-0.04021
127.549	-0.04013
127.649	-0.04017
127.749	-0.04016
127.849	-0.04019
127.949	-0.04012
128.049	-0.04002
128.149	-0.03999
128.249	-0.04004
128.349	-0.03996
128.449	-0.03995
128.549	-0.04
128.649	-0.04004
128.749	-0.03994
128.849	-0.04
128.949	-0.03999
129.049	-0.0397
129.149	-0.0397
129.249	-0.03966
129.349	-0.03963
129.449	-0.03958
129.549	-0.03953
129.649	-0.03956
129.749	-0.03956
129.849	-0.03951
129.949	-0.03951
130.049	-0.03954
130.149	-0.03948
130.249	-0.03943
130.349	-0.03918
130.449	-0.03913
130.549	-0.03923
130.649	-0.03927
130.749	-0.03924
130.849	-0.03926
130.949	-0.03922
131.049	-0.03913
131.149	-0.03913
131.249	-0.03915
131.349	-0.03912
131.449	-0.03909
131.549	-0.03905
131.649	-0.03899
131.749	-0.03881
131.849	-0.03901
131.949	-0.039
132.049	-0.03905
132.149	-0.03897
132.249	-0.03908
132.349	-0.03907
132.449	-0.03912
132.549	-0.03906
132.649	-0.03905
132.749	-0.03905
132.849	-0.03897
132.949	-0.03873
133.049	-0.0387
133.149	-0.03868
133.249	-0.03879
133.349	-0.0387
133.449	-0.0387
133.549	-0.03864
133.649	-0.03857
133.749	-0.03862
133.849	-0.03858
133.949	-0.03859
134.049	-0.03857
134.149	-0.03856
134.249	-0.03855
134.349	-0.03856
134.449	-0.03845
134.549	-0.03824
134.649	-0.0383
134.749	-0.03823
134.849	-0.0382
134.949	-0.03816
135.049	-0.03815
135.149	-0.03815
135.249	-0.03824
135.349	-0.03825
135.449	-0.03823
135.549	-0.03823
135.649	-0.03818
135.749	-0.03817
135.849	-0.03815
135.949	-0.03809
136.049	-0.03805
136.149	-0.03809
136.249	-0.03798
136.349	-0.03802
136.449	-0.03806
136.549	-0.03799
136.649	-0.038
136.749	-0.03802
136.849	-0.03798
136.949	-0.03802
137.049	-0.038
137.149	-0.038
137.249	-0.03801
137.349	-0.03802
137.449	-0.03795
137.549	-0.03768
137.649	-0.03759
137.749	-0.03766
137.849	-0.03771
137.949	-0.03767
138.049	-0.03763
138.149	-0.03758
138.249	-0.03762
138.349	-0.03755
138.449	-0.03759
138.549	-0.03751
138.649	-0.03751
138.749	-0.03755
138.849	-0.03755
138.949	-0.0375
139.049	-0.03749
139.149	-0.03729
139.249	-0.03726
139.349	-0.03722
139.449	-0.03718
139.549	-0.03721
139.649	-0.03717
139.749	-0.03714
139.849	-0.03715
139.949	-0.03714
140.049	-0.03723
140.149	-0.03724
140.249	-0.03724
140.349	-0.03721
140.449	-0.03725
140.549	-0.03722
140.649	-0.03716
140.749	-0.03713
140.849	-0.03712
140.949	-0.03706
141.049	-0.03706
141.149	-0.03704
141.249	-0.03711
141.349	-0.03709
141.449	-0.03704
141.549	-0.03692
141.649	-0.03701
141.749	-0.03699
141.849	-0.03696
141.949	-0.037
142.049	-0.03704
142.149	-0.03709
142.249	-0.03706
142.349	-0.037
142.449	-0.03698
142.549	-0.037
142.649	-0.03697
142.749	-0.03696
142.849	-0.03672
142.949	-0.0367
143.049	-0.03665
143.149	-0.03664
143.249	-0.03666
143.349	-0.03664
143.449	-0.03659
143.549	-0.03659
143.649	-0.03657
143.749	-0.03658
143.849	-0.03658
143.949	-0.03658
144.049	-0.03658
144.149	-0.03657
144.249	-0.03648
144.349	-0.03651
144.449	-0.0365
144.549	-0.03648
144.649	-0.03645
144.749	-0.03657
144.849	-0.03654
144.949	-0.03654
145.049	-0.03647
145.149	-0.03652
145.249	-0.03651
145.349	-0.03647
145.449	-0.03622
145.549	-0.03622
145.649	-0.03623
145.749	-0.03622
145.849	-0.03572
145.949	-0.03625
146.049	-0.03621
146.149	-0.03614
146.249	-0.03609
146.349	-0.03612
146.449	-0.03615
146.549	-0.03614
146.649	-0.03614
146.749	-0.03608
146.849	-0.03601
146.949	-0.03609
147.049	-0.03608
147.149	-0.03614
147.249	-0.03607
147.349	-0.03604
147.449	-0.03564
147.549	-0.03576
147.649	-0.03576
147.749	-0.03578
147.849	-0.03575
147.949	-0.0357
148.049	-0.03571
148.149	-0.03564
148.249	-0.03578
148.349	-0.03566
148.449	-0.03566
148.549	-0.03568
148.649	-0.0356
148.749	-0.03569
148.849	-0.03569
148.949	-0.03575
149.049	-0.03568
149.149	-0.03567
149.249	-0.03561
149.349	-0.03564
149.449	-0.03564
149.549	-0.03564
149.649	-0.03563
149.749	-0.03554
149.849	-0.03557
149.949	-0.0356
150.049	-0.03555
150.149	-0.03553
150.249	-0.03554
150.349	-0.03553
150.449	-0.03543
150.549	-0.03549
150.649	-0.03555
150.749	-0.03554
150.849	-0.03559
150.949	-0.03557
151.049	-0.0356
151.149	-0.03555
151.249	-0.03554
151.349	-0.03554
151.449	-0.03543
151.549	-0.03544
151.649	-0.03517
151.749	-0.03526
151.849	-0.03525
151.949	-0.03523
152.049	-0.03527
152.149	-0.03519
152.249	-0.03527
152.349	-0.0352
152.449	-0.03524
152.549	-0.03519
152.649	-0.0352
152.749	-0.0351
152.849	-0.03519
152.949	-0.03514
153.049	-0.03512
153.149	-0.03511
153.249	-0.03515
153.349	-0.03511
153.449	-0.03509
153.549	-0.03503
153.649	-0.03505
153.749	-0.03503
153.849	-0.03505
153.949	-0.03498
154.049	-0.03498
154.149	-0.03515
154.249	-0.03509
154.349	-0.03509
154.449	-0.03506
154.549	-0.03507
154.649	-0.03507
154.749	-0.03502
154.849	-0.03484
154.949	-0.03477
155.049	-0.0347
155.149	-0.03482
155.249	-0.03479
155.349	-0.03479
155.449	-0.03469
155.549	-0.03471
155.649	-0.0347
155.749	-0.03466
155.849	-0.03464
155.949	-0.03466
156.049	-0.03471
156.149	-0.03467
156.249	-0.03458
156.349	-0.0346
156.449	-0.03459
156.549	-0.03463
156.649	-0.03456
156.749	-0.03457
156.849	-0.0345
156.949	-0.03451
157.049	-0.03455
157.149	-0.03453
157.249	-0.03455
157.349	-0.03447
157.449	-0.0345
157.549	-0.03448
157.649	-0.03448
157.749	-0.03455
157.849	-0.03448
157.949	-0.03453
158.049	-0.03451
158.149	-0.03455
158.249	-0.03455
158.349	-0.0346
158.449	-0.03456
158.549	-0.03455
158.649	-0.03451
158.749	-0.03447
158.849	-0.03425
158.949	-0.03423
159.049	-0.0342
159.149	-0.03425
159.249	-0.03422
159.349	-0.03425
159.449	-0.03423
159.549	-0.0342
159.649	-0.03418
159.749	-0.03413
159.849	-0.03419
159.949	-0.03421
160.049	-0.03416
160.149	-0.0341
160.249	-0.03417
160.349	-0.03409
160.449	-0.03413
160.549	-0.03408
160.649	-0.0341
160.749	-0.03404
160.849	-0.0341
160.949	-0.03408
161.049	-0.03407
161.149	-0.03406
161.249	-0.03402
161.349	-0.03384
161.449	-0.03394
161.549	-0.03409
161.649	-0.03412
161.749	-0.03407
161.849	-0.03403
161.949	-0.03406
162.049	-0.03401
162.149	-0.03402
162.249	-0.03407
162.349	-0.03402
162.449	-0.03398
162.549	-0.03399
162.649	-0.03398
162.749	-0.03392
162.849	-0.03397
162.949	-0.03397
163.049	-0.0337
163.149	-0.0337
163.249	-0.0337
163.349	-0.03372
163.449	-0.0337
163.549	-0.03367
163.649	-0.03373
163.749	-0.03365
163.849	-0.03367
163.949	-0.03368
164.049	-0.03364
164.149	-0.03366
164.249	-0.03363
164.349	-0.03356
164.449	-0.0336
164.549	-0.03358
164.649	-0.03361
164.749	-0.03358
164.849	-0.03352
164.949	-0.03351
165.049	-0.03355
165.149	-0.03352
165.249	-0.03352
165.349	-0.03346
165.449	-0.03352
165.549	-0.03358
165.649	-0.03357
165.749	-0.03357
165.849	-0.03353
165.949	-0.03355
166.049	-0.03352
166.149	-0.03357
166.249	-0.03353
166.349	-0.03348
166.449	-0.03347
166.549	-0.03348
166.649	-0.03327
166.749	-0.03322
166.849	-0.03327
166.949	-0.03318
167.049	-0.03322
167.149	-0.03323
167.249	-0.03325
167.349	-0.03317
167.449	-0.03316
167.549	-0.03317
167.649	-0.03318
167.749	-0.03316
167.849	-0.03311
167.949	-0.0331
168.049	-0.03316
168.149	-0.03311
168.249	-0.03309
168.349	-0.03303
168.449	-0.0331
168.549	-0.03306
168.649	-0.03311
168.749	-0.033
168.849	-0.03301
168.949	-0.03305
169.049	-0.03304
169.149	-0.03302
169.249	-0.03302
169.349	-0.03302
169.449	-0.03304
169.549	-0.03309
169.649	-0.0331
169.749	-0.03309
169.849	-0.03306
169.949	-0.0331
170.049	-0.03306
170.149	-0.03301
170.249	-0.03297
170.349	-0.03306
170.449	-0.033
170.549	-0.03304
170.649	-0.03304
170.749	-0.03268
170.849	-0.03272
170.949	-0.03285
171.049	-0.03282
171.149	-0.0328
171.249	-0.03274
171.349	-0.03271
171.449	-0.03263
171.549	-0.03263
171.649	-0.03268
171.749	-0.03271
171.849	-0.03272
171.949	-0.03271
172.049	-0.03261
172.149	-0.03268
172.249	-0.03265
172.349	-0.03263
172.449	-0.03259
172.549	-0.03263
172.649	-0.03262
172.749	-0.03255
172.849	-0.03259
172.949	-0.03256
173.049	-0.03258
173.149	-0.03259
173.249	-0.0326
173.349	-0.03255
173.449	-0.03251
173.549	-0.03256
173.649	-0.03259
173.749	-0.03251
173.849	-0.03247
173.949	-0.03249
174.049	-0.03224
174.149	-0.03219
174.249	-0.03224
174.349	-0.03225
174.449	-0.03224
174.549	-0.03212
174.649	-0.03212
174.749	-0.03213
174.849	-0.03212
174.949	-0.03216
175.049	-0.03218
175.149	-0.0321
175.249	-0.03218
175.349	-0.03211
175.449	-0.03213
175.549	-0.0321
175.649	-0.03217
175.749	-0.03219
175.849	-0.0322
175.949	-0.03224
176.049	-0.0322
176.149	-0.03215
176.249	-0.03211
176.349	-0.03214
176.449	-0.03218
176.549	-0.03207
176.649	-0.03207
176.749	-0.03214
176.849	-0.03213
176.949	-0.03208
177.049	-0.0321
177.149	-0.0321
177.249	-0.03205
177.349	-0.03208
177.449	-0.03209
177.549	-0.03203
177.649	-0.03207
177.749	-0.03198
177.849	-0.03197
177.949	-0.03199
178.049	-0.032
178.149	-0.03201
178.249	-0.03203
178.349	-0.03203
178.449	-0.03213
178.549	-0.03211
178.649	-0.03205
178.749	-0.03211
178.849	-0.03209
178.949	-0.03207
179.049	-0.03207
179.149	-0.03203
179.249	-0.03204
179.349	-0.03201
179.449	-0.03203
179.549	-0.03182
179.649	-0.03176
179.749	-0.03172
179.849	-0.03176
179.949	-0.03181
180.049	-0.0318
180.149	-0.03177
180.249	-0.03173
180.349	-0.03174
180.449	-0.03174
180.549	-0.03169
180.649	-0.03164
180.749	-0.03174
180.849	-0.0317
180.949	-0.03156
181.049	-0.03166
181.149	-0.03167
181.249	-0.03161
181.349	-0.03162
181.449	-0.03165
181.549	-0.03164
181.649	-0.03157
181.749	-0.03158
181.849	-0.0316
181.949	-0.03157
182.049	-0.03153
182.149	-0.03159
182.249	-0.03154
182.349	-0.03155
182.449	-0.03155
182.549	-0.0315
182.649	-0.03148
182.749	-0.03161
182.849	-0.0316
182.949	-0.03159
183.049	-0.0316
183.149	-0.03162
183.249	-0.03161
183.349	-0.03154
183.449	-0.03157
183.549	-0.0315
183.649	-0.03161
183.749	-0.03151
183.849	-0.03157
183.949	-0.03151
184.049	-0.03153
184.149	-0.03151
184.249	-0.0315
184.349	-0.03154
184.449	-0.03145
184.549	-0.03123
184.649	-0.03126
184.749	-0.0312
184.849	-0.03121
184.949	-0.0312
185.049	-0.03121
185.149	-0.03122
185.249	-0.03121
185.349	-0.03122
185.449	-0.0312
185.549	-0.03116
185.649	-0.03119
185.749	-0.03112
185.849	-0.03115
185.949	-0.03123
186.049	-0.03119
186.149	-0.03117
186.249	-0.03114
186.349	-0.03116
186.449	-0.03105
186.549	-0.03106
186.649	-0.0311
186.749	-0.03114
186.849	-0.03108
186.949	-0.03103
187.049	-0.03105
187.149	-0.0311
187.249	-0.03101
187.349	-0.03099
187.449	-0.03101
187.549	-0.03105
187.649	-0.03101
187.749	-0.03096
187.849	-0.03111
187.949	-0.0311
188.049	-0.03109
188.149	-0.03108
188.249	-0.03104
188.349	-0.03102
188.449	-0.03104
188.549	-0.03103
188.649	-0.03105
188.749	-0.03107
188.849	-0.03105
188.949	-0.03103
189.049	-0.03096
189.149	-0.03097
189.249	-0.03096
189.349	-0.03102
189.449	-0.03075
189.549	-0.0308
189.649	-0.03073
189.749	-0.03075
189.849	-0.03072
189.949	-0.03068
190.049	-0.03061
190.149	-0.03069
190.249	-0.0307
190.349	-0.03069
190.449	-0.03068
190.549	-0.03067
190.649	-0.03067
190.749	-0.03065
190.849	-0.03066
190.949	-0.03065
191.049	-0.03067
191.149	-0.03062
191.249	-0.03057
191.349	-0.03057
191.449	-0.03056
191.549	-0.03057
191.649	-0.03062
191.749	-0.03055
191.849	-0.03059
191.949	-0.03056
192.049	-0.03049
192.149	-0.03058
192.249	-0.03047
192.349	-0.03052
192.449	-0.03052
192.549	-0.03054
192.649	-0.03053
192.749	-0.03044
192.849	-0.03061
192.949	-0.03066
193.049	-0.03058
193.149	-0.0306
193.249	-0.03055
193.349	-0.0306
193.449	-0.03061
193.549	-0.03062
193.649	-0.03054
193.749	-0.03054
193.849	-0.03057
193.949	-0.03048
194.049	-0.03051
194.149	-0.03056
194.249	-0.03052
194.349	-0.03053
194.449	-0.03046
194.549	-0.03027
194.649	-0.03028
194.749	-0.03027
194.849	-0.03025
194.949	-0.03022
195.049	-0.03025
195.149	-0.03028
195.249	-0.03019
195.349	-0.03017
195.449	-0.03021
195.549	-0.03016
195.649	-0.03018
195.749	-0.03019
195.849	-0.03015
195.949	-0.03019
196.049	-0.03014
196.149	-0.03014
196.249	-0.03009
196.349	-0.03013
196.449	-0.03007
196.549	-0.03001
196.649	-0.03006
196.749	-0.03005
196.849	-0.03008
196.949	-0.03007
197.049	-0.03009
197.149	-0.03006
197.249	-0.03011
197.349	-0.03006
197.449	-0.02999
197.549	-0.03005
197.649	-0.02999
197.749	-0.02999
197.849	-0.02997
197.949	-0.02975
198.049	-0.02978
198.149	-0.02978
198.249	-0.02974
[truncated: 5,315 more rows]

## Sheet: 100%D2O
time/s	current/mA
3.2318	-2.50637
3.2328	-2.46622
3.233	-2.29049
3.2332	-2.10119
3.2334	-1.84057
3.2336	-1.59244
3.2338	-1.31853
3.234	-1.07255
3.2342	-0.82814
3.2344	-0.61816
3.2346	-0.4234
3.2348	-0.26394
3.235	-0.12582
3.2352	-0.02066
3.2354	0.06241
3.2356	0.11745
3.2358	0.15279
3.236	0.16647
3.2364	0.15043
3.2366	0.12676
3.2368	0.09622
3.237	0.06253
3.2372	0.02785
3.2374	-0.00549
3.2376	-0.036
3.2378	-0.06227
3.238	-0.08418
3.2382	-0.10104
3.2384	-0.11307
3.2386	-0.12026
3.2394	-0.11408
3.2396	-0.10713
3.2398	-0.09914
3.24	-0.09066
3.2402	-0.08226
3.2404	-0.07445
3.2406	-0.06713
3.2408	-0.06091
3.241	-0.05565
3.2414	-0.04794
3.2422	-0.04264
3.2478	-0.0376
3.252	-0.03219
3.2582	-0.02689
3.2684	-0.02186
3.29	-0.01679
3.358	-0.01179
3.458	-0.00981
3.558	-0.00913
3.658	-0.00873
3.758	-0.00816
3.858	-0.00787
3.958	-0.00769
4.058	-0.00771
4.158	-0.0076
4.258	-0.00726
4.358	-0.0073
4.458	-0.00722
4.558	-0.0069
4.658	-0.00684
4.758	-0.00682
4.858	-0.00671
4.958	-0.00684
5.058	-0.00682
5.158	-0.00679
5.258	-0.00673
5.358	-0.00676
5.458	-0.00674
5.558	-0.00662
5.658	-0.00664
5.758	-0.00665
5.858	-0.00658
5.958	-0.00681
6.058	-0.00679
6.158	-0.00673
6.258	-0.00675
6.358	-0.00667
6.458	-0.00666
6.558	-0.00663
6.658	-0.00666
6.758	-0.00666
6.858	-0.00661
6.958	-0.00632
7.058	-0.00635
7.158	-0.00639
7.258	-0.00632
7.358	-0.00633
7.458	-0.00632
7.558	-0.0063
7.658	-0.00628
7.758	-0.00629
7.858	-0.00626
7.958	-0.0063
8.058	-0.00632
8.158	-0.00621
8.258	-0.00624
8.358	-0.00619
8.458	-0.00626
8.558	-0.00616
8.658	-0.00619
8.758	-0.00607
8.858	-0.00618
8.958	-0.00621
9.058	-0.00614
9.158	-0.00615
9.258	-0.00614
9.358	-0.00615
9.458	-0.00609
9.558	-0.00608
9.658	-0.00593
9.758	-0.00591
9.858	-0.00586
9.958	-0.00589
10.058	-0.00586
10.158	-0.00586
10.258	-0.00582
10.358	-0.0058
10.458	-0.00583
10.558	-0.00579
10.658	-0.00581
10.758	-0.00582
10.858	-0.00576
10.958	-0.00581
11.058	-0.0058
11.158	-0.00577
11.258	-0.00582
11.358	-0.00576
11.458	-0.00576
11.558	-0.00577
11.658	-0.00578
11.758	-0.00589
11.858	-0.0059
11.958	-0.00588
12.058	-0.00593
12.158	-0.00589
12.258	-0.00588
12.358	-0.00581
12.458	-0.00584
12.558	-0.00585
12.658	-0.00583
12.758	-0.0058
12.858	-0.00587
12.958	-0.00585
13.058	-0.00578
13.158	-0.00578
13.258	-0.00584
13.358	-0.00582
13.458	-0.00578
13.558	-0.00579
13.658	-0.00578
13.758	-0.00573
13.858	-0.00575
13.958	-0.00573
14.058	-0.00572
14.158	-0.0057
14.258	-0.00578
14.358	-0.00575
14.458	-0.00574
14.558	-0.00573
14.658	-0.00574
14.758	-0.00574
14.858	-0.00578
14.958	-0.00575
15.058	-0.00575
15.158	-0.00576
15.258	-0.00576
15.358	-0.00575
15.458	-0.00575
15.558	-0.00573
15.658	-0.00571
15.758	-0.00569
15.858	-0.00567
15.958	-0.00569
16.058	-0.00567
16.158	-0.00564
16.258	-0.00566
16.358	-0.00574
16.458	-0.00568
16.558	-0.00563
16.658	-0.00563
16.758	-0.00569
16.858	-0.00569
16.958	-0.00559
17.058	-0.00566
17.158	-0.00562
17.258	-0.00566
17.358	-0.00559
17.458	-0.00561
17.558	-0.00558
17.658	-0.00571
17.758	-0.00578
17.858	-0.00581
17.958	-0.00577
18.058	-0.00578
18.158	-0.00578
18.258	-0.00576
18.358	-0.00574
18.458	-0.00575
18.558	-0.00577
18.658	-0.00573
18.758	-0.00579
18.858	-0.00575
18.958	-0.00574
19.058	-0.00572
19.158	-0.00573
19.258	-0.00572
19.358	-0.0057
19.458	-0.00574
19.558	-0.00574
19.658	-0.00566
19.758	-0.00566
19.858	-0.00567
19.958	-0.00566
20.058	-0.00567
20.158	-0.00571
20.258	-0.00571
20.358	-0.00568
20.458	-0.00565
20.558	-0.00567
20.658	-0.00562
20.758	-0.00567
20.858	-0.0056
20.958	-0.00572
21.058	-0.0057
21.158	-0.00563
21.258	-0.00564
21.358	-0.00564
21.458	-0.00561
21.558	-0.00562
21.658	-0.0056
21.758	-0.0056
21.858	-0.00569
21.958	-0.00559
22.058	-0.00566
22.158	-0.00561
22.258	-0.00567
22.358	-0.00561
22.458	-0.00558
22.558	-0.00559
22.658	-0.00556
22.758	-0.0054
22.858	-0.00543
22.958	-0.00538
23.058	-0.00537
23.158	-0.00544
23.258	-0.00535
23.358	-0.00538
23.458	-0.00542
23.558	-0.00535
23.658	-0.00545
23.758	-0.00545
23.858	-0.00537
23.958	-0.00538
24.058	-0.00536
24.158	-0.00537
24.258	-0.00536
24.358	-0.00541
24.458	-0.00538
24.558	-0.00538
24.658	-0.00533
24.758	-0.0053
24.858	-0.00535
24.958	-0.00532
25.058	-0.00533
25.158	-0.00536
25.258	-0.00535
25.358	-0.00534
25.458	-0.00535
25.558	-0.00529
25.658	-0.00534
25.758	-0.00526
25.858	-0.0053
25.958	-0.0054
26.058	-0.00529
26.158	-0.00533
26.258	-0.00531
26.358	-0.00521
26.458	-0.00526
26.558	-0.00532
26.658	-0.00532
26.758	-0.00527
26.858	-0.00526
26.958	-0.00529
27.058	-0.00529
27.158	-0.00523
27.258	-0.00529
27.358	-0.0053
27.458	-0.00528
27.558	-0.00523
27.658	-0.00529
27.758	-0.00524
27.858	-0.00524
27.958	-0.0052
28.058	-0.00528
28.158	-0.00527
28.258	-0.00521
28.358	-0.00524
28.458	-0.0052
28.558	-0.00523
28.658	-0.00521
28.758	-0.00527
28.858	-0.00521
28.958	-0.00521
29.058	-0.00525
29.158	-0.00524
29.258	-0.00523
29.358	-0.00516
29.458	-0.00518
29.558	-0.00523
29.658	-0.00522
29.758	-0.00516
29.858	-0.00522
29.958	-0.00523
30.058	-0.0052
30.158	-0.00515
30.258	-0.00523
30.358	-0.0052
30.458	-0.0052
30.558	-0.00522
30.658	-0.0052
30.758	-0.00513
30.858	-0.00522
30.958	-0.00517
31.058	-0.00518
31.158	-0.00526
31.258	-0.00519
31.358	-0.00516
31.458	-0.00514
31.558	-0.00516
31.658	-0.00517
31.758	-0.00517
31.858	-0.00515
31.958	-0.00513
32.058	-0.00511
32.158	-0.00518
32.258	-0.00512
32.358	-0.00512
32.458	-0.00513
32.558	-0.00519
32.658	-0.00513
32.758	-0.00511
32.858	-0.00515
32.958	-0.00512
33.058	-0.00517
33.158	-0.00513
33.258	-0.00518
33.358	-0.00517
33.458	-0.00512
33.558	-0.00513
33.658	-0.00509
33.758	-0.00512
33.858	-0.00509
33.958	-0.00509
34.058	-0.00509
34.158	-0.00507
34.258	-0.00507
34.358	-0.0051
34.458	-0.00505
34.558	-0.00513
34.658	-0.00512
34.758	-0.00509
34.858	-0.00507
34.958	-0.00492
35.058	-0.00489
35.158	-0.00494
35.258	-0.00488
35.358	-0.00496
35.458	-0.00488
35.558	-0.00487
35.658	-0.00495
35.758	-0.00485
35.858	-0.00487
35.958	-0.00488
36.058	-0.0049
36.158	-0.00485
36.258	-0.00489
36.358	-0.00485
36.458	-0.00493
36.558	-0.00485
36.658	-0.00479
36.758	-0.0049
36.858	-0.00484
36.958	-0.00489
37.058	-0.00483
37.158	-0.00491
37.258	-0.00486
37.358	-0.00481
37.458	-0.00484
37.558	-0.0048
37.658	-0.00488
37.758	-0.00482
37.858	-0.00483
37.958	-0.00483
38.058	-0.0048
38.158	-0.00484
38.258	-0.00484
38.358	-0.00479
38.458	-0.00482
38.558	-0.00474
38.658	-0.00478
38.758	-0.0048
38.858	-0.00483
38.958	-0.00481
39.058	-0.00481
39.158	-0.0048
39.258	-0.00484
39.358	-0.00477
39.458	-0.00482
39.558	-0.00478
39.658	-0.0048
39.758	-0.00475
39.858	-0.00486
39.958	-0.00484
40.058	-0.00479
40.158	-0.00478
40.258	-0.00477
40.358	-0.00481
40.458	-0.00478
40.558	-0.00482
40.658	-0.00482
40.758	-0.00479
40.858	-0.00476
40.958	-0.00473
41.058	-0.00479
41.158	-0.00471
41.258	-0.00477
41.358	-0.00475
41.458	-0.00478
41.558	-0.00479
41.658	-0.00474
41.758	-0.00476
41.858	-0.00483
41.958	-0.00475
42.058	-0.00475
42.158	-0.00477
42.258	-0.00477
42.358	-0.00476
42.458	-0.0048
42.558	-0.00474
42.658	-0.00481
42.758	-0.00481
42.858	-0.00475
42.958	-0.00469
43.058	-0.00472
43.158	-0.00469
43.258	-0.00472
43.358	-0.00472
43.458	-0.00474
43.558	-0.0049
43.658	-0.00509
43.758	-0.00493
43.858	-0.0049
43.958	-0.00484
44.058	-0.0049
44.158	-0.00489
44.258	-0.00486
44.358	-0.00488
44.458	-0.00481
44.558	-0.00481
44.658	-0.00485
44.758	-0.00486
44.858	-0.00491
44.958	-0.00489
45.058	-0.00487
45.158	-0.00483
45.258	-0.00488
45.358	-0.00484
45.458	-0.00483
45.558	-0.00488
45.658	-0.00484
45.758	-0.00486
45.858	-0.00484
45.958	-0.00484
46.058	-0.00488
46.158	-0.00486
46.258	-0.00485
46.358	-0.00488
46.458	-0.00483
46.558	-0.00486
46.658	-0.00482
46.758	-0.0048
46.858	-0.00485
46.958	-0.00485
47.058	-0.00484
47.158	-0.00483
47.258	-0.00485
47.358	-0.00484
47.458	-0.00482
47.558	-0.00479
47.658	-0.00481
47.758	-0.00487
47.858	-0.00484
47.958	-0.00487
48.058	-0.00486
48.158	-0.00481
48.258	-0.0048
48.358	-0.00483
48.458	-0.00481
48.558	-0.00481
48.658	-0.00484
48.758	-0.00482
48.858	-0.00483
48.958	-0.00479
49.058	-0.00478
49.158	-0.00482
49.258	-0.00479
49.358	-0.0048
49.458	-0.0048
49.558	-0.00486
49.658	-0.00485
49.758	-0.00477
49.858	-0.00479
49.958	-0.00477
50.058	-0.00472
50.158	-0.00478
50.258	-0.00478
50.358	-0.00485
50.458	-0.00482
50.558	-0.00481
50.658	-0.00482
50.758	-0.00478
50.858	-0.00476
50.958	-0.00478
51.058	-0.00485
51.158	-0.0048
51.258	-0.00481
51.358	-0.00477
51.458	-0.0048
51.558	-0.00477
51.658	-0.0048
51.758	-0.00481
51.858	-0.00478
51.958	-0.00481
52.058	-0.00476
52.158	-0.00478
52.258	-0.00478
52.358	-0.00471
52.458	-0.00479
52.558	-0.0048
52.658	-0.00476
52.758	-0.00482
52.858	-0.00473
52.958	-0.00476
53.058	-0.0047
53.158	-0.00474
53.258	-0.00473
53.358	-0.00475
53.458	-0.00481
53.558	-0.00474
53.658	-0.00479
53.758	-0.00472
53.858	-0.00474
53.958	-0.00471
54.058	-0.0048
54.158	-0.00474
54.258	-0.00473
54.358	-0.00472
54.458	-0.00469
54.558	-0.00478
54.658	-0.00477
54.758	-0.00482
54.858	-0.00472
54.958	-0.00477
55.058	-0.00479
55.158	-0.00474
55.258	-0.00473
55.358	-0.00472
55.458	-0.00471
55.558	-0.00474
55.658	-0.00471
55.758	-0.00473
55.858	-0.00473
55.958	-0.00473
56.058	-0.00474
56.158	-0.00474
56.258	-0.0047
56.358	-0.00472
56.458	-0.00476
56.558	-0.00472
56.658	-0.00469
56.758	-0.00467
56.858	-0.00473
56.958	-0.00469
57.058	-0.00469
57.158	-0.00472
57.258	-0.00469
57.358	-0.00467
57.458	-0.00476
57.558	-0.00469
57.658	-0.00471
57.758	-0.0047
57.858	-0.00476
57.958	-0.00469
58.058	-0.00469
58.158	-0.00464
58.258	-0.00467
58.358	-0.00461
58.458	-0.00465
58.558	-0.00471
58.658	-0.00468
58.758	-0.00466
58.858	-0.00467
58.958	-0.00472
59.058	-0.00469
59.158	-0.00466
59.258	-0.00467
59.358	-0.00472
59.458	-0.00466
59.558	-0.00471
59.658	-0.0047
59.758	-0.00463
59.858	-0.00468
59.958	-0.0047
60.058	-0.00468
60.158	-0.00466
60.258	-0.00475
60.358	-0.0047
60.458	-0.00464
60.558	-0.00466
60.658	-0.00461
60.758	-0.00461
60.858	-0.00463
60.958	-0.00468
61.058	-0.00466
61.158	-0.00468
61.258	-0.00467
61.358	-0.00465
61.458	-0.00473
61.558	-0.00471
61.658	-0.00468
61.758	-0.00472
61.858	-0.00472
61.958	-0.00464
62.058	-0.00465
62.158	-0.00465
62.258	-0.0047
62.358	-0.00469
62.458	-0.00463
62.558	-0.00467
62.658	-0.00468
62.758	-0.00465
62.858	-0.00465
62.958	-0.00462
63.058	-0.00465
63.158	-0.00458
63.258	-0.00465
63.358	-0.00462
63.458	-0.00466
63.558	-0.00463
63.658	-0.00463
63.758	-0.00467
63.858	-0.00468
63.958	-0.00466
64.058	-0.00467
64.158	-0.00461
64.258	-0.00462
64.358	-0.00462
64.458	-0.00466
64.558	-0.00472
64.658	-0.00464
64.758	-0.0046
64.858	-0.00467
64.958	-0.00463
65.058	-0.00468
65.158	-0.00467
65.258	-0.00461
65.358	-0.00467
65.458	-0.00461
65.558	-0.00462
65.658	-0.00465
65.758	-0.00466
65.858	-0.00465
65.958	-0.00466
66.058	-0.00461
66.158	-0.00464
66.258	-0.00468
66.358	-0.00462
66.458	-0.00466
66.558	-0.00463
66.658	-0.00463
66.758	-0.00461
66.858	-0.00462
66.958	-0.00462
67.058	-0.00465
67.158	-0.00463
67.258	-0.00466
67.358	-0.00459
67.458	-0.00464
67.558	-0.00461
67.658	-0.00463
67.758	-0.00462
67.858	-0.00465
67.958	-0.00461
68.058	-0.00462
68.158	-0.00461
68.258	-0.00463
68.358	-0.00458
68.458	-0.00462
68.558	-0.00458
68.658	-0.00463
68.758	-0.00459
68.858	-0.00458
68.958	-0.00466
69.058	-0.00467
69.158	-0.00462
69.258	-0.00457
69.358	-0.0046
69.458	-0.00462
69.558	-0.00462
69.658	-0.0046
69.758	-0.00461
69.858	-0.00461
69.958	-0.00464
70.058	-0.00456
70.158	-0.00474
70.258	-0.00472
70.358	-0.00478
70.458	-0.00477
70.558	-0.00466
70.658	-0.00464
70.758	-0.00476
70.858	-0.00478
70.958	-0.00474
71.058	-0.00478
71.158	-0.00473
71.258	-0.0047
71.358	-0.00473
71.458	-0.00475
71.558	-0.00475
71.658	-0.0047
71.758	-0.0047
71.858	-0.00473
71.958	-0.00472
72.058	-0.0047
72.158	-0.00474
72.258	-0.00476
72.358	-0.00477
72.458	-0.00466
72.558	-0.00465
72.658	-0.00471
72.758	-0.00482
72.858	-0.0047
72.958	-0.00474
73.058	-0.00475
73.158	-0.00472
73.258	-0.0047
73.358	-0.0047
73.458	-0.00475
73.558	-0.00473
73.658	-0.00476
73.758	-0.00471
73.858	-0.00474
73.958	-0.00468
74.058	-0.00471
74.158	-0.00471
74.258	-0.00475
74.358	-0.00471
74.458	-0.00474
74.558	-0.00475
74.658	-0.00472
74.758	-0.00474
74.858	-0.00467
74.958	-0.00471
75.058	-0.0047
75.158	-0.00472
75.258	-0.00469
75.358	-0.00472
75.458	-0.00463
75.558	-0.00467
75.658	-0.00467
75.758	-0.0047
75.858	-0.00468
75.958	-0.0047
76.058	-0.0047
76.158	-0.00469
76.258	-0.00472
76.358	-0.00466
76.458	-0.00469
76.558	-0.00469
76.658	-0.00474
76.758	-0.00473
76.858	-0.00467
76.958	-0.00477
77.058	-0.00473
77.158	-0.00471
77.258	-0.00471
77.358	-0.00468
77.458	-0.00466
77.558	-0.0047
77.658	-0.00466
77.758	-0.00467
77.858	-0.00468
77.958	-0.00472
78.058	-0.00468
78.158	-0.00467
78.258	-0.00472
78.358	-0.00466
78.458	-0.0047
78.558	-0.00472
78.658	-0.00464
78.758	-0.00471
78.858	-0.00467
78.958	-0.00468
79.058	-0.00459
79.158	-0.00465
79.258	-0.00464
79.358	-0.00467
79.458	-0.0046
79.558	-0.00467
79.658	-0.00461
79.758	-0.00461
79.858	-0.00469
79.958	-0.00462
80.058	-0.00468
80.158	-0.00471
80.258	-0.00468
80.358	-0.00466
80.458	-0.00468
80.558	-0.00466
80.658	-0.00461
80.758	-0.00468
80.858	-0.0047
80.958	-0.00468
81.058	-0.00469
81.158	-0.00467
81.258	-0.00466
81.358	-0.00466
81.458	-0.00465
81.558	-0.00465
81.658	-0.00462
81.758	-0.00467
81.858	-0.00467
81.958	-0.00467
82.058	-0.00469
82.158	-0.00464
82.258	-0.00465
82.358	-0.00466
82.458	-0.00458
82.558	-0.00462
82.658	-0.00465
82.758	-0.00463
82.858	-0.00456
82.958	-0.00464
83.058	-0.00464
83.158	-0.00463
83.258	-0.00462
83.358	-0.00467
83.458	-0.00466
83.558	-0.00462
83.658	-0.00466
83.758	-0.00463
83.858	-0.00465
83.958	-0.00467
84.058	-0.00466
84.158	-0.00461
84.258	-0.00466
84.358	-0.00465
84.458	-0.00457
84.558	-0.0046
84.658	-0.00465
84.758	-0.0046
84.858	-0.00459
84.958	-0.00467
85.058	-0.00457
85.158	-0.00466
85.258	-0.00461
85.358	-0.0046
85.458	-0.00464
85.558	-0.00459
85.658	-0.00458
85.758	-0.00461
85.858	-0.00459
85.958	-0.00457
86.058	-0.00465
86.158	-0.00463
86.258	-0.0046
86.358	-0.00462
86.458	-0.00464
86.558	-0.00457
86.658	-0.00458
86.758	-0.00459
86.858	-0.00465
86.958	-0.00462
87.058	-0.00459
87.158	-0.00463
87.258	-0.00466
87.358	-0.00461
87.458	-0.0046
87.558	-0.00456
87.658	-0.00454
87.758	-0.00459
87.858	-0.00459
87.958	-0.00462
88.058	-0.00457
88.158	-0.00459
88.258	-0.00457
88.358	-0.00461
88.458	-0.00456
88.558	-0.00461
88.658	-0.00455
88.758	-0.00437
88.858	-0.00459
88.958	-0.00461
89.058	-0.00459
89.158	-0.00435
89.258	-0.00441
89.358	-0.00442
89.458	-0.00436
89.558	-0.00441
89.658	-0.00435
89.758	-0.0044
89.858	-0.00436
89.958	-0.00441
90.058	-0.00436
90.158	-0.00433
90.258	-0.0044
90.358	-0.00442
90.458	-0.00437
90.558	-0.00437
90.658	-0.00443
90.758	-0.00443
90.858	-0.00438
90.958	-0.0044
91.058	-0.00417
91.158	-0.00428
91.258	-0.00434
91.358	-0.00437
91.458	-0.00438
91.558	-0.0044
91.658	-0.00434
91.758	-0.00433
91.858	-0.00438
91.958	-0.00431
92.058	-0.00436
92.158	-0.00436
92.258	-0.00433
92.358	-0.00438
92.458	-0.00435
92.558	-0.00434
92.658	-0.0044
92.758	-0.00436
92.858	-0.00436
92.958	-0.00438
93.058	-0.0044
93.158	-0.00433
93.258	-0.0044
93.358	-0.00436
93.458	-0.00436
93.558	-0.00439
93.658	-0.00436
93.758	-0.00433
93.858	-0.00431
93.958	-0.00435
94.058	-0.00435
94.158	-0.00437
94.258	-0.00434
94.358	-0.00433
94.458	-0.00434
94.558	-0.00435
94.658	-0.00434
94.758	-0.00429
94.858	-0.00436
94.958	-0.00433
95.058	-0.00431
95.158	-0.00433
95.258	-0.00437
95.358	-0.00433
95.458	-0.00431
95.558	-0.0043
95.658	-0.0043
95.758	-0.0043
95.858	-0.0043
95.958	-0.00432
96.058	-0.00433
96.158	-0.0043
96.258	-0.0043
96.358	-0.00431
96.458	-0.00431
96.558	-0.00432
96.658	-0.00428
96.758	-0.00434
96.858	-0.00434
96.958	-0.00431
97.058	-0.00434
97.158	-0.00432
97.258	-0.00433
97.358	-0.00432
97.458	-0.00431
97.558	-0.00432
97.658	-0.00432
97.758	-0.0043
97.858	-0.0043
97.958	-0.00434
98.058	-0.00433
98.158	-0.00436
98.258	-0.00427
98.358	-0.00438
98.458	-0.00432
98.558	-0.00428
98.658	-0.00425
98.758	-0.00427
98.858	-0.00435
98.958	-0.0043
99.058	-0.00431
99.158	-0.0043
99.258	-0.00434
99.358	-0.00427
99.458	-0.00426
99.558	-0.00435
99.658	-0.00432
99.758	-0.00427
99.858	-0.00431
99.958	-0.00426
100.058	-0.00424
100.158	-0.00431
100.258	-0.00424
100.358	-0.00429
100.458	-0.00428
100.558	-0.00431
100.658	-0.00428
100.758	-0.00429
100.858	-0.0043
100.958	-0.0043
101.058	-0.00426
101.158	-0.00422
101.258	-0.00429
101.358	-0.0043
101.458	-0.00425
101.558	-0.0042
101.658	-0.00429
101.758	-0.00427
101.858	-0.00426
101.958	-0.0043
102.058	-0.00428
102.158	-0.00429
102.258	-0.00429
102.358	-0.00432
102.458	-0.00426
102.558	-0.00424
102.658	-0.00428
102.758	-0.00431
102.858	-0.00427
102.958	-0.00431
103.058	-0.0043
103.158	-0.00427
103.258	-0.00421
103.358	-0.00433
103.458	-0.00427
103.558	-0.00426
103.658	-0.00427
103.758	-0.00419
103.858	-0.00425
103.958	-0.00423
104.058	-0.00423
104.158	-0.00423
104.258	-0.00425
104.358	-0.00425
104.458	-0.00426
104.558	-0.00425
104.658	-0.00423
104.758	-0.00426
104.858	-0.0042
104.958	-0.00421
105.058	-0.00428
105.158	-0.0043
105.258	-0.00423
105.358	-0.00423
105.458	-0.00424
105.558	-0.00425
105.658	-0.0042
105.758	-0.00421
105.858	-0.0042
105.958	-0.00422
106.058	-0.00425
106.158	-0.00425
106.258	-0.00428
106.358	-0.00422
106.458	-0.00419
106.558	-0.00422
106.658	-0.00418
106.758	-0.00424
106.858	-0.0042
106.958	-0.00419
107.058	-0.0042
107.158	-0.00422
107.258	-0.00427
107.358	-0.00431
107.458	-0.00416
107.558	-0.00424
107.658	-0.00426
107.758	-0.00426
107.858	-0.00426
107.958	-0.00424
108.058	-0.00425
108.158	-0.00419
108.258	-0.00423
108.358	-0.00423
108.458	-0.00422
108.558	-0.00421
108.658	-0.00427
108.758	-0.00422
108.858	-0.0042
108.958	-0.00416
109.058	-0.00421
109.158	-0.00423
109.258	-0.0042
109.358	-0.00427
109.458	-0.0042
109.558	-0.00423
109.658	-0.00422
109.758	-0.00421
109.858	-0.00426
109.958	-0.00421
110.058	-0.0042
110.158	-0.00423
110.258	-0.00425
110.358	-0.00418
110.458	-0.00424
110.558	-0.0042
110.658	-0.00423
110.758	-0.0042
110.858	-0.00422
110.958	-0.00421
111.058	-0.0042
111.158	-0.00419
111.258	-0.00428
111.358	-0.00425
111.458	-0.00425
111.558	-0.00422
111.658	-0.00423
111.758	-0.0042
111.858	-0.00415
111.958	-0.00419
112.058	-0.00417
112.158	-0.00415
112.258	-0.0042
112.358	-0.00422
112.458	-0.0042
112.558	-0.00423
112.658	-0.00422
112.758	-0.00413
112.858	-0.00421
112.958	-0.00424
113.058	-0.0042
113.158	-0.00417
113.258	-0.00415
113.358	-0.00418
113.458	-0.0042
113.558	-0.00412
113.658	-0.00422
113.758	-0.00415
113.858	-0.00415
113.958	-0.00418
114.058	-0.00416
114.158	-0.00415
114.258	-0.0042
114.358	-0.00426
114.458	-0.00416
114.558	-0.0042
114.658	-0.00423
114.758	-0.00424
114.858	-0.00424
114.958	-0.00418
115.058	-0.00423
115.158	-0.00422
115.258	-0.00415
115.358	-0.00423
115.458	-0.0042
115.558	-0.00412
115.658	-0.00421
115.758	-0.00416
115.858	-0.00417
115.958	-0.00415
116.058	-0.00417
116.158	-0.00419
116.258	-0.00418
116.358	-0.00419
116.458	-0.00421
116.558	-0.00415
116.658	-0.00417
116.758	-0.00423
116.858	-0.00421
116.958	-0.00419
117.058	-0.00418
117.158	-0.00416
117.258	-0.00415
117.358	-0.00415
117.458	-0.00419
117.558	-0.00422
117.658	-0.00415
117.758	-0.00418
117.858	-0.0042
117.958	-0.00422
118.058	-0.00419
118.158	-0.00418
118.258	-0.00425
118.358	-0.00421
118.458	-0.00422
118.558	-0.00419
118.658	-0.00422
118.758	-0.00421
118.858	-0.00422
118.958	-0.00421
119.058	-0.00426
119.158	-0.0042
119.258	-0.00422
119.358	-0.0042
119.458	-0.00419
119.558	-0.00422
119.658	-0.00426
119.758	-0.00415
119.858	-0.0042
119.958	-0.00428
120.058	-0.0042
120.158	-0.00423
120.258	-0.00418
120.358	-0.00424
120.458	-0.00423
120.558	-0.00416
120.658	-0.00424
120.758	-0.00418
120.858	-0.00422
120.958	-0.00413
121.058	-0.00418
121.158	-0.00415
121.258	-0.00419
121.358	-0.00422
121.458	-0.00416
121.558	-0.00421
121.658	-0.00423
121.758	-0.00422
121.858	-0.00418
121.958	-0.00416
122.058	-0.00416
122.158	-0.00421
122.258	-0.00417
122.358	-0.00416
122.458	-0.00423
122.558	-0.00415
122.658	-0.00418
122.758	-0.00414
122.858	-0.00419
122.958	-0.00414
123.058	-0.00417
123.158	-0.00416
123.232	-0.00416
123.232	-0.02557
123.232	-0.16672
123.233	-0.23446
123.233	-0.21613
123.233	-0.24275
123.233	-0.20986
123.234	-0.17162
123.234	-0.15932
123.234	-0.12271
123.234	-0.10751
123.234	-0.0779
123.235	-0.06538
123.235	-0.04472
123.235	-0.03721
123.235	-0.02535
123.236	-0.01812
123.236	-0.02506
123.237	-0.03264
123.237	-0.03942
123.238	-0.04592
123.241	-0.04069
123.269	-0.03556
123.363	-0.03055
123.463	-0.02899
123.563	-0.02802
123.663	-0.02741
123.763	-0.02655
123.863	-0.02641
123.963	-0.02599
124.063	-0.02552
124.163	-0.02505
124.263	-0.02509
124.363	-0.02502
124.463	-0.02491
124.563	-0.02486
124.663	-0.02492
124.763	-0.02459
124.863	-0.02449
124.963	-0.02459
125.063	-0.02447
125.163	-0.02438
125.263	-0.02441
125.363	-0.02459
125.463	-0.0244
125.563	-0.0241
125.663	-0.02442
125.763	-0.02444
125.863	-0.02404
125.963	-0.02398
126.063	-0.02408
126.163	-0.024
126.263	-0.02403
126.363	-0.02413
126.463	-0.02448
126.563	-0.02405
126.663	-0.02405
126.763	-0.02408
126.863	-0.02409
126.963	-0.02398
127.063	-0.02401
127.163	-0.02412
127.263	-0.02397
127.363	-0.02388
127.463	-0.02402
127.563	-0.02403
127.663	-0.02387
127.763	-0.02393
127.863	-0.02393
127.963	-0.02379
128.063	-0.02389
128.163	-0.02391
128.263	-0.02403
128.363	-0.0238
128.463	-0.02367
128.563	-0.02398
128.663	-0.02351
128.763	-0.02353
128.863	-0.02353
128.963	-0.02358
129.063	-0.02349
129.163	-0.02353
129.263	-0.02395
129.363	-0.02387
129.463	-0.02354
129.563	-0.02348
129.663	-0.02359
129.763	-0.02344
129.863	-0.02338
129.963	-0.0235
130.063	-0.02349
130.163	-0.02334
130.263	-0.02338
130.363	-0.02351
130.463	-0.02348
130.563	-0.02337
130.663	-0.02361
130.763	-0.02356
130.863	-0.02343
130.963	-0.02338
131.063	-0.02354
131.163	-0.02339
131.263	-0.02346
131.363	-0.02352
131.463	-0.02334
131.563	-0.02308
131.663	-0.02306
131.763	-0.02309
131.863	-0.02301
131.963	-0.02309
132.063	-0.02349
132.163	-0.02349
132.263	-0.02325
132.363	-0.02309
132.463	-0.02347
132.563	-0.02334
132.663	-0.02302
132.763	-0.02306
132.863	-0.0231
132.963	-0.02303
133.063	-0.02307
133.163	-0.02306
133.263	-0.02297
133.363	-0.02305
133.463	-0.02312
133.563	-0.02343
133.663	-0.023
133.763	-0.02296
133.863	-0.02341
133.963	-0.02335
134.063	-0.023
134.163	-0.02304
134.263	-0.023
134.363	-0.02303
134.463	-0.02293
134.563	-0.02317
134.663	-0.02297
134.763	-0.02293
134.863	-0.0229
134.963	-0.02292
135.063	-0.02285
135.163	-0.02258
135.263	-0.02287
135.363	-0.02289
135.463	-0.02277
135.563	-0.02291
135.663	-0.02295
135.763	-0.02285
135.863	-0.02248
135.963	-0.02268
136.063	-0.02287
136.163	-0.02249
136.263	-0.02252
136.363	-0.02294
136.463	-0.02253
136.563	-0.02241
136.663	-0.02257
136.763	-0.02253
136.863	-0.02252
136.963	-0.02243
137.063	-0.02259
137.163	-0.02255
137.263	-0.02246
137.363	-0.02259
137.463	-0.02246
137.563	-0.02246
137.663	-0.02244
137.763	-0.0226
137.863	-0.02248
137.963	-0.02246
138.063	-0.02249
138.163	-0.02261
138.263	-0.02245
138.363	-0.02234
138.463	-0.02251
138.563	-0.02253
138.663	-0.02233
138.763	-0.0224
138.863	-0.02243
138.963	-0.02239
139.063	-0.02208
139.163	-0.02242
139.263	-0.02245
139.363	-0.02204
139.463	-0.02207
139.563	-0.0224
139.663	-0.0223
139.763	-0.02204
139.863	-0.02206
139.963	-0.02201
140.063	-0.02196
140.163	-0.02209
140.263	-0.02208
140.363	-0.02195
140.463	-0.02199
140.563	-0.02201
140.663	-0.02199
140.763	-0.02205
140.863	-0.02208
140.963	-0.02241
141.063	-0.02201
141.163	-0.02203
141.263	-0.02214
141.363	-0.022
141.463	-0.02194
141.563	-0.02204
141.663	-0.02243
141.763	-0.02239
141.863	-0.02205
141.963	-0.02213
142.063	-0.02203
142.163	-0.02204
142.263	-0.02202
142.363	-0.02235
142.463	-0.02231
142.563	-0.02198
142.663	-0.02195
142.763	-0.02206
142.863	-0.02201
142.963	-0.02197
143.063	-0.0222
143.163	-0.02204
143.263	-0.02196
143.363	-0.02204
143.463	-0.022
143.563	-0.02193
143.663	-0.02192
143.763	-0.02212
143.863	-0.02207
143.963	-0.02196
144.063	-0.02189
144.163	-0.02204
144.263	-0.02193
144.363	-0.0219
144.463	-0.02201
144.563	-0.02194
144.663	-0.02183
144.763	-0.02188
144.863	-0.02198
144.963	-0.02191
145.063	-0.02187
145.163	-0.02198
145.263	-0.02194
145.363	-0.02183
145.463	-0.02178
145.563	-0.02195
145.663	-0.02191
145.763	-0.02185
145.863	-0.02187
145.963	-0.02187
146.063	-0.02186
146.163	-0.02181
146.263	-0.02182
146.363	-0.02176
146.463	-0.02149
146.563	-0.02157
146.663	-0.02186
146.763	-0.02155
146.863	-0.02151
146.963	-0.02184
147.063	-0.02182
147.163	-0.02184
147.263	-0.02194
147.363	-0.02192
147.463	-0.0215
147.563	-0.02152
147.663	-0.02168
147.763	-0.02188
147.863	-0.02179
147.963	-0.02185
148.063	-0.02194
148.163	-0.0218
148.263	-0.02179
148.363	-0.02184
148.463	-0.02191
148.563	-0.02155
148.663	-0.0216
148.763	-0.02187
148.863	-0.02182
148.963	-0.02154
149.063	-0.02149
149.163	-0.02159
149.263	-0.02145
149.363	-0.02152
149.463	-0.02188
149.563	-0.0218
149.663	-0.02154
149.763	-0.02153
149.863	-0.02141
149.963	-0.02148
150.063	-0.02144
150.163	-0.02158
150.263	-0.02155
150.363	-0.0214
150.463	-0.0215
150.563	-0.02155
150.663	-0.02146
150.763	-0.02136
150.863	-0.02154
150.963	-0.0215
151.063	-0.0214
151.163	-0.02143
151.263	-0.02158
151.363	-0.02138
151.463	-0.02129
151.563	-0.0214
151.663	-0.02147
151.763	-0.02132
151.863	-0.02133
151.963	-0.0215
152.063	-0.02145
152.163	-0.02133
152.263	-0.02153
152.363	-0.02155
152.463	-0.0215
152.563	-0.0214
152.663	-0.02154
152.763	-0.02149
152.863	-0.02139
152.963	-0.02145
153.063	-0.02147
153.163	-0.02132
153.263	-0.02126
153.363	-0.02146
153.463	-0.02131
153.563	-0.02137
153.663	-0.02144
153.763	-0.02143
153.863	-0.02123
153.963	-0.0214
154.063	-0.02138
154.163	-0.02135
154.263	-0.02097
154.363	-0.02133
154.463	-0.02139
154.563	-0.02126
154.663	-0.02098
154.763	-0.02134
154.863	-0.02132
154.963	-0.0213
155.063	-0.02132
155.163	-0.02134
155.263	-0.02103
155.363	-0.021
155.463	-0.02128
155.563	-0.02127
155.663	-0.02101
155.763	-0.02106
155.863	-0.02144
155.963	-0.02134
156.063	-0.02103
156.163	-0.02131
156.263	-0.021
156.363	-0.02091
156.463	-0.02103
156.563	-0.02138
156.663	-0.02098
156.763	-0.02099
156.863	-0.02112
156.963	-0.02131
157.063	-0.02095
157.163	-0.02088
157.263	-0.02111
157.363	-0.02089
157.463	-0.02091
157.563	-0.02103
157.663	-0.02107
157.763	-0.02091
157.863	-0.02099
157.963	-0.02138
158.063	-0.02098
158.163	-0.02089
158.263	-0.02108
158.363	-0.02103
158.463	-0.02105
158.563	-0.021
158.663	-0.02101
158.763	-0.02094
158.863	-0.02097
158.963	-0.02107
159.063	-0.02094
159.163	-0.0209
159.263	-0.02092
159.363	-0.02108
159.463	-0.021
159.563	-0.02092
159.663	-0.02099
159.763	-0.02108
159.863	-0.02097
159.963	-0.02089
160.063	-0.02104
160.163	-0.021
160.263	-0.02088
160.363	-0.02088
160.463	-0.021
160.563	-0.02081
160.663	-0.02082
160.763	-0.02098
160.863	-0.02091
160.963	-0.02077
161.063	-0.0209
161.163	-0.02104
161.263	-0.02082
161.363	-0.0208
161.463	-0.02103
161.563	-0.02095
161.663	-0.02086
161.763	-0.02087
161.863	-0.02099
161.963	-0.02085
162.063	-0.02079
162.163	-0.02096
162.263	-0.02087
162.363	-0.02084
162.463	-0.02088
162.563	-0.02094
162.663	-0.02078
162.763	-0.02057
162.863	-0.02093
162.963	-0.02088
163.063	-0.02088
163.163	-0.02085
163.263	-0.021
163.363	-0.02077
163.463	-0.02087
163.563	-0.02089
163.663	-0.02094
163.763	-0.02075
163.863	-0.02073
163.963	-0.02095
164.063	-0.02078
164.163	-0.02088
164.263	-0.021
164.363	-0.02093
164.463	-0.02056
164.563	-0.02054
164.663	-0.02088
164.763	-0.02079
164.863	-0.0205
164.963	-0.02053
165.063	-0.02088
165.163	-0.02048
165.263	-0.02045
165.363	-0.02086
165.463	-0.02079
165.563	-0.02092
165.663	-0.02095
165.763	-0.02094
165.863	-0.0207
165.963	-0.02047
166.063	-0.02091
166.163	-0.02075
166.263	-0.02076
166.363	-0.02078
166.463	-0.02089
166.563	-0.02083
166.663	-0.02086
166.763	-0.02084
166.863	-0.02081
166.963	-0.02089
167.063	-0.02089
167.163	-0.02097
167.263	-0.02086
167.363	-0.02073
167.463	-0.02091
167.563	-0.02094
167.663	-0.02079
167.763	-0.0208
167.863	-0.02096
167.963	-0.02093
168.063	-0.02069
168.163	-0.02087
168.263	-0.02091
168.363	-0.02081
168.463	-0.02088
168.563	-0.02095
168.663	-0.02098
168.763	-0.02078
168.863	-0.02084
168.963	-0.02098
169.063	-0.02088
169.163	-0.02086
169.263	-0.021
169.363	-0.02105
169.463	-0.02088
169.563	-0.02082
169.663	-0.02099
169.763	-0.02085
169.863	-0.0209
169.963	-0.02101
170.063	-0.0209
170.163	-0.02078
170.263	-0.02055
170.363	-0.02087
170.463	-0.02083
170.563	-0.02052
170.663	-0.02059
170.763	-0.0209
170.863	-0.02083
170.963	-0.02048
171.063	-0.02092
171.163	-0.02092
171.263	-0.0208
171.363	-0.02078
171.463	-0.02093
171.563	-0.02079
171.663	-0.02047
171.763	-0.02053
171.863	-0.02081
171.963	-0.02081
172.063	-0.0208
172.163	-0.02084
172.263	-0.02081
172.363	-0.02085
172.463	-0.02096
172.563	-0.02092
172.663	-0.02081
172.763	-0.02053
172.863	-0.02096
172.963	-0.02087
173.063	-0.02081
173.163	-0.02052
173.263	-0.02093
173.363	-0.02082
173.463	-0.02082
173.563	-0.0209
173.663	-0.02086
173.763	-0.02078
173.863	-0.02084
173.963	-0.02104
174.063	-0.02084
174.163	-0.02043
174.263	-0.02058
174.363	-0.02089
174.463	-0.02069
174.563	-0.02086
174.663	-0.02095
174.763	-0.0208
174.863	-0.02083
174.963	-0.02085
175.063	-0.02098
175.163	-0.02086
175.263	-0.0205
175.363	-0.0209
175.463	-0.02093
175.563	-0.02055
175.663	-0.02059
175.763	-0.02054
175.863	-0.02049
175.963	-0.02047
176.063	-0.02052
176.163	-0.0205
176.263	-0.02043
176.363	-0.02059
176.463	-0.02061
176.563	-0.02048
176.663	-0.02052
176.763	-0.02064
176.863	-0.02055
176.963	-0.02046
177.063	-0.02043
177.163	-0.02058
177.263	-0.02031
177.363	-0.0204
177.463	-0.02051
177.563	-0.02064
177.663	-0.02046
177.763	-0.0204
177.863	-0.02058
177.963	-0.02054
178.063	-0.02038
178.163	-0.02049
178.263	-0.02059
178.363	-0.0204
178.463	-0.02033
178.563	-0.02054
178.663	-0.02048
178.763	-0.02034
178.863	-0.02033
178.963	-0.02049
179.063	-0.02029
179.163	-0.01998
179.263	-0.02007
179.363	-0.02032
179.463	-0.01991
179.563	-0.01993
179.663	-0.02008
179.763	-0.01997
179.863	-0.02
179.963	-0.02001
180.063	-0.01999
180.163	-0.01985
180.263	-0.02
180.363	-0.02035
180.463	-0.02023
180.563	-0.01999
180.663	-0.01996
180.763	-0.02007
180.863	-0.01989
180.963	-0.0199
181.063	-0.01996
181.163	-0.01995
181.263	-0.01987
181.363	-0.01994
181.463	-0.02008
181.563	-0.01995
181.663	-0.01987
181.763	-0.02009
181.863	-0.02002
181.963	-0.01992
182.063	-0.01999
182.163	-0.02004
182.263	-0.01994
182.363	-0.01983
182.463	-0.02004
182.563	-0.02004
182.663	-0.01992
182.763	-0.01992
182.863	-0.02006
182.963	-0.01995
183.063	-0.01983
183.163	-0.02001
183.263	-0.01999
183.363	-0.01986
183.463	-0.01985
183.563	-0.02002
183.663	-0.01991
183.763	-0.01985
183.863	-0.01992
183.963	-0.02003
184.063	-0.01981
184.163	-0.01979
184.263	-0.01994
184.363	-0.01987
184.463	-0.01955
184.563	-0.01955
184.663	-0.01991
184.763	-0.01978
184.863	-0.01992
184.963	-0.01983
185.063	-0.01984
185.163	-0.01979
185.263	-0.0198
185.363	-0.0199
185.463	-0.01984
185.563	-0.0198
185.663	-0.01987
185.763	-0.01993
185.863	-0.01978
185.963	-0.01978
186.063	-0.01991
186.163	-0.01981
186.263	-0.01976
186.363	-0.01983
186.463	-0.01988
186.563	-0.01972
186.663	-0.01956
186.763	-0.01989
186.863	-0.01985
186.963	-0.01985
187.063	-0.01983
187.163	-0.01989
187.263	-0.0198
187.363	-0.01974
187.463	-0.01995
187.563	-0.01993
187.663	-0.0198
187.763	-0.01985
187.863	-0.02005
187.963	-0.01987
188.063	-0.01979
188.163	-0.01998
188.263	-0.01991
188.363	-0.01973
188.463	-0.01983
188.563	-0.01996
188.663	-0.01985
188.763	-0.01978
188.863	-0.0199
188.963	-0.01991
189.063	-0.01977
189.163	-0.01971
189.263	-0.01994
189.363	-0.01977
189.463	-0.01947
189.563	-0.01956
189.663	-0.01983
189.763	-0.01977
189.863	-0.01977
189.963	-0.01986
190.063	-0.01952
190.163	-0.01939
190.263	-0.01946
190.363	-0.01977
190.463	-0.01946
190.563	-0.01944
190.663	-0.01962
190.763	-0.01944
190.863	-0.01944
190.963	-0.01959
191.063	-0.01976
191.163	-0.01952
191.263	-0.01943
191.363	-0.01992
191.463	-0.01981
191.563	-0.01953
191.663	-0.01947
191.763	-0.01985
191.863	-0.01949
191.963	-0.01947
192.063	-0.01951
192.163	-0.01946
192.263	-0.01945
192.363	-0.01948
192.463	-0.01956
192.563	-0.01957
192.663	-0.01945
192.763	-0.01956
192.863	-0.01952
192.963	-0.01956
193.063	-0.0195
193.163	-0.01955
193.263	-0.01953
193.363	-0.01939
193.463	-0.0196
193.563	-0.01977
193.663	-0.01942
193.763	-0.01935
193.863	-0.01978
193.963	-0.01945
194.063	-0.0194
194.163	-0.01953
194.263	-0.01937
194.363	-0.01935
194.463	-0.01936
194.563	-0.01951
194.663	-0.01938
194.763	-0.01931
194.863	-0.0195
194.963	-0.01949
195.063	-0.01938
195.163	-0.01933
195.263	-0.01951
195.363	-0.01941
195.463	-0.01935
195.563	-0.01951
195.663	-0.01954
195.763	-0.01936
195.863	-0.01942
195.963	-0.01977
196.063	-0.01942
196.163	-0.01942
196.263	-0.0195
196.363	-0.01984
[truncated: 5,372 more rows]
