# Supplementary material for: Modulating the mechanism of electrocatalytic CO2 reduction by cobalt phthalocyanine through polymer coordination and encapsulation
Source: Nat Commun. 2019 Apr 11;10:1683. doi: 10.1038/s41467-019-09626-8 (PMC6459859; doi:10.1038/s41467-019-09626-8)
Supplement: Supplementary file 2 — Source Data [file 41467_2019_9626_MOESM2_ESM.zip › Supplementary Figure 18.xlsx]

## Sheet: 0%D2O
time/s	current/mA
3.4566	-0.35862
3.4568	-0.30893
3.457	-0.26769
3.4572	-0.23478
3.4574	-0.20895
3.4576	-0.18913
3.4578	-0.17481
3.458	-0.16429
3.4582	-0.15796
3.4586	-0.15199
3.46	-0.15751
3.4612	-0.1519
3.4616	-0.14667
3.462	-0.1405
3.4624	-0.13365
3.4628	-0.12688
3.4632	-0.1206
3.4636	-0.11465
3.464	-0.10923
3.4646	-0.10215
3.4652	-0.09697
3.466	-0.09095
3.467	-0.08511
3.468	-0.08009
3.4692	-0.07476
3.4706	-0.06944
3.4724	-0.06417
3.4742	-0.05899
3.477	-0.05353
3.4806	-0.04845
3.4852	-0.04337
3.4918	-0.03834
3.5026	-0.03318
3.5222	-0.02804
3.5758	-0.02281
3.6758	-0.02087
3.7758	-0.02043
3.8758	-0.01988
3.9758	-0.01962
4.0758	-0.01961
4.1758	-0.01932
4.2758	-0.01918
4.3758	-0.01913
4.4758	-0.0189
4.5758	-0.01879
4.6758	-0.01889
4.7758	-0.01885
4.8758	-0.01875
4.9758	-0.01876
5.0758	-0.01882
5.1758	-0.01873
5.2758	-0.01852
5.3758	-0.01853
5.4758	-0.0185
5.5758	-0.01854
5.6758	-0.01846
5.7758	-0.01841
5.8758	-0.01838
5.9758	-0.01845
6.0758	-0.01843
6.1758	-0.01842
6.2758	-0.01836
6.3758	-0.01836
6.4758	-0.01838
6.5758	-0.01836
6.6758	-0.01831
6.7758	-0.01832
6.8758	-0.0181
6.9758	-0.0181
7.0758	-0.01806
7.1758	-0.01809
7.2758	-0.01806
7.3758	-0.01803
7.4758	-0.01814
7.5758	-0.0181
7.6758	-0.01808
7.7758	-0.01807
7.8758	-0.01809
7.9758	-0.01805
8.0758	-0.01801
8.1758	-0.01804
8.2758	-0.01804
8.3758	-0.01804
8.4758	-0.01795
8.5758	-0.01796
8.6758	-0.01796
8.7758	-0.01793
8.8758	-0.01774
8.9758	-0.01776
9.0758	-0.01775
9.1758	-0.01773
9.2758	-0.01775
9.3758	-0.01769
9.4758	-0.01767
9.5758	-0.01766
9.6758	-0.01764
9.7758	-0.01771
9.8758	-0.01774
9.9758	-0.01773
10.0758	-0.01774
10.1758	-0.01771
10.2758	-0.01772
10.3758	-0.01769
10.4758	-0.01766
10.5758	-0.01769
10.6758	-0.01765
10.7758	-0.01764
10.8758	-0.01765
10.9758	-0.01758
11.0758	-0.01761
11.1758	-0.01758
11.2758	-0.01757
11.3758	-0.01757
11.4758	-0.01756
11.5758	-0.01758
11.6758	-0.01755
11.7758	-0.01749
11.8758	-0.01731
11.9758	-0.01734
12.0758	-0.01728
12.1758	-0.01727
12.2758	-0.0173
12.3758	-0.01728
12.4758	-0.01731
12.5758	-0.01729
12.6758	-0.01725
12.7758	-0.01724
12.8758	-0.01723
12.9758	-0.01722
13.0758	-0.0172
13.1758	-0.0173
13.2758	-0.01731
13.3758	-0.01731
13.4758	-0.01729
13.5758	-0.01728
13.6758	-0.01729
13.7758	-0.01725
13.8758	-0.01725
13.9758	-0.01722
14.0758	-0.0172
14.1758	-0.01723
14.2758	-0.01718
14.3758	-0.01713
14.4758	-0.01721
14.5758	-0.01717
14.6758	-0.01721
14.7758	-0.0172
14.8758	-0.01719
14.9758	-0.01722
15.0758	-0.01722
15.1758	-0.01713
15.2758	-0.01715
15.3758	-0.01715
15.4758	-0.01713
15.5758	-0.01716
15.6758	-0.01717
15.7758	-0.01721
15.8758	-0.01718
15.9758	-0.01723
16.0758	-0.01721
16.1758	-0.01723
16.2758	-0.01718
16.3758	-0.01719
16.4758	-0.01715
16.5758	-0.01719
16.6758	-0.01713
16.7758	-0.01704
16.8758	-0.01694
16.9758	-0.01695
17.0758	-0.01701
17.1758	-0.01693
17.2758	-0.01696
17.3758	-0.01694
17.4758	-0.01696
17.5758	-0.01691
17.6758	-0.0169
17.7758	-0.01693
17.8758	-0.01689
17.9758	-0.01691
18.0758	-0.01685
18.1758	-0.01691
18.2758	-0.01691
18.3758	-0.0169
18.4758	-0.01684
18.5758	-0.01685
18.6758	-0.01683
18.7758	-0.01684
18.8758	-0.01687
18.9758	-0.01682
19.0758	-0.01679
19.1758	-0.01681
19.2758	-0.01683
19.3758	-0.01683
19.4758	-0.01681
19.5758	-0.01679
19.6758	-0.01676
19.7758	-0.01678
19.8758	-0.01677
19.9758	-0.01676
20.0758	-0.01676
20.1758	-0.01678
20.2758	-0.01674
20.3758	-0.01675
20.4758	-0.01673
20.5758	-0.01672
20.6758	-0.01652
20.7758	-0.01654
20.8758	-0.01654
20.9758	-0.01655
21.0758	-0.01656
21.1758	-0.01655
21.2758	-0.01652
21.3758	-0.01651
21.4758	-0.0165
21.5758	-0.01647
21.6758	-0.01651
21.7758	-0.01649
21.8758	-0.01645
21.9758	-0.01644
22.0758	-0.01645
22.1758	-0.01647
22.2758	-0.01645
22.3758	-0.01645
22.4758	-0.01646
22.5758	-0.01644
22.6758	-0.01655
22.7758	-0.01651
22.8758	-0.01655
22.9758	-0.01653
23.0758	-0.01654
23.1758	-0.0165
23.2758	-0.0165
23.3758	-0.01647
23.4758	-0.0165
23.5758	-0.01647
23.6758	-0.01646
23.7758	-0.01652
23.8758	-0.01649
23.9758	-0.01646
24.0758	-0.01647
24.1758	-0.01646
24.2758	-0.01646
24.3758	-0.01648
24.4758	-0.01642
24.5758	-0.01648
24.6758	-0.01644
24.7758	-0.01643
24.8758	-0.01642
24.9758	-0.01645
25.0758	-0.01637
25.1758	-0.0164
25.2758	-0.0164
25.3758	-0.01639
25.4758	-0.01636
25.5758	-0.01639
25.6758	-0.01638
25.7758	-0.01637
25.8758	-0.01636
25.9758	-0.01633
26.0758	-0.01633
26.1758	-0.01637
26.2758	-0.01631
26.3758	-0.01631
26.4758	-0.01632
26.5758	-0.01635
26.6758	-0.01632
26.7758	-0.01636
26.8758	-0.01633
26.9758	-0.0161
27.0758	-0.01611
27.1758	-0.01612
27.2758	-0.01607
27.3758	-0.0162
27.4758	-0.01612
27.5758	-0.0161
27.6758	-0.01611
27.7758	-0.01614
27.8758	-0.01611
27.9758	-0.01607
28.0758	-0.01612
28.1758	-0.01608
28.2758	-0.01612
28.3758	-0.01606
28.4758	-0.01612
28.5758	-0.01607
28.6758	-0.01605
28.7758	-0.01605
28.8758	-0.01611
28.9758	-0.01609
29.0758	-0.01604
29.1758	-0.01605
29.2758	-0.01604
29.3758	-0.016
29.4758	-0.0162
29.5758	-0.01614
29.6758	-0.01611
29.7758	-0.01607
29.8758	-0.01609
29.9758	-0.01609
30.0758	-0.01612
30.1758	-0.01614
30.2758	-0.01609
30.3758	-0.01613
30.4758	-0.01613
30.5758	-0.01609
30.6758	-0.01612
30.7758	-0.01609
30.8758	-0.01606
30.9758	-0.01607
31.0758	-0.01612
31.1758	-0.01606
31.2758	-0.01607
31.3758	-0.01604
31.4758	-0.01607
31.5758	-0.01604
31.6758	-0.01602
31.7758	-0.01604
31.8758	-0.01606
31.9758	-0.01606
32.0758	-0.0161
32.1758	-0.01601
32.2758	-0.01601
32.3758	-0.016
32.4758	-0.01607
32.5758	-0.01603
32.6758	-0.01602
32.7758	-0.016
32.8758	-0.016
32.9758	-0.016
33.0758	-0.01597
33.1758	-0.01597
33.2758	-0.01597
33.3758	-0.01595
33.4758	-0.016
33.5758	-0.01597
33.6758	-0.01599
33.7758	-0.01597
33.8758	-0.01594
33.9758	-0.01598
34.0758	-0.01595
34.1758	-0.01596
34.2758	-0.01606
34.3758	-0.01602
34.4758	-0.01605
34.5758	-0.01593
34.6758	-0.01592
34.7758	-0.01599
34.8758	-0.01606
34.9758	-0.01611
35.0758	-0.01599
35.1758	-0.01603
35.2758	-0.01602
35.3758	-0.01597
35.4758	-0.01596
35.5758	-0.01599
35.6758	-0.01599
35.7758	-0.01601
35.8758	-0.016
35.9758	-0.01598
36.0758	-0.01598
36.1758	-0.01596
36.2758	-0.01598
36.3758	-0.01596
36.4758	-0.01599
36.5758	-0.01598
36.6758	-0.01596
36.7758	-0.01596
36.8758	-0.01598
36.9758	-0.01595
37.0758	-0.01596
37.1758	-0.01592
37.2758	-0.01592
37.3758	-0.01596
37.4758	-0.01592
37.5758	-0.01571
37.6758	-0.01576
37.7758	-0.01573
37.8758	-0.01579
37.9758	-0.01575
38.0758	-0.01571
38.1758	-0.01577
38.2758	-0.01579
38.3758	-0.01573
38.4758	-0.01572
38.5758	-0.01573
38.6758	-0.01576
38.7758	-0.01571
38.8758	-0.01571
38.9758	-0.0157
39.0758	-0.01564
39.1758	-0.01566
39.2758	-0.01567
39.3758	-0.01566
39.4758	-0.01571
39.5758	-0.0157
39.6758	-0.01566
39.7758	-0.01562
39.8758	-0.01568
39.9758	-0.01564
40.0758	-0.01562
40.1758	-0.01567
40.2758	-0.01566
40.3758	-0.01569
40.4758	-0.01563
40.5758	-0.01559
40.6758	-0.01558
40.7758	-0.0156
40.8758	-0.0156
40.9758	-0.01561
41.0758	-0.01559
41.1758	-0.01557
41.2758	-0.01561
41.3758	-0.01557
41.4758	-0.01556
41.5758	-0.01555
41.6758	-0.01559
41.7758	-0.01557
41.8758	-0.01559
41.9758	-0.01558
42.0758	-0.01555
42.1758	-0.01558
42.2758	-0.01556
42.3758	-0.01558
42.4758	-0.01554
42.5758	-0.01552
42.6758	-0.01554
42.7758	-0.01552
42.8758	-0.01557
42.9758	-0.01557
43.0758	-0.01558
43.1758	-0.01556
43.2758	-0.01557
43.3758	-0.01557
43.4758	-0.01549
43.5758	-0.01554
43.6758	-0.01552
43.7758	-0.01551
43.8758	-0.01563
43.9758	-0.01559
44.0758	-0.0156
44.1758	-0.01562
44.2758	-0.01562
44.3758	-0.01563
44.4758	-0.01559
44.5758	-0.01553
44.6758	-0.01559
44.7758	-0.01555
44.8758	-0.01562
44.9758	-0.0156
45.0758	-0.01561
45.1758	-0.01557
45.2758	-0.01557
45.3758	-0.01558
45.4758	-0.01558
45.5758	-0.01554
45.6758	-0.01556
45.7758	-0.01555
45.8758	-0.01552
45.9758	-0.01559
46.0758	-0.01557
46.1758	-0.01553
46.2758	-0.01555
46.3758	-0.01552
46.4758	-0.01556
46.5758	-0.01554
46.6758	-0.01549
46.7758	-0.01551
46.8758	-0.01552
46.9758	-0.01546
47.0758	-0.01554
47.1758	-0.01553
47.2758	-0.01548
47.3758	-0.0155
47.4758	-0.0155
47.5758	-0.0155
47.6758	-0.01546
47.7758	-0.01534
47.8758	-0.01535
47.9758	-0.01537
48.0758	-0.01538
48.1758	-0.01529
48.2758	-0.01531
48.3758	-0.01525
48.4758	-0.0153
48.5758	-0.01529
48.6758	-0.01528
48.7758	-0.01529
48.8758	-0.01531
48.9758	-0.01521
49.0758	-0.01529
49.1758	-0.01527
49.2758	-0.01526
49.3758	-0.0153
49.4758	-0.01531
49.5758	-0.01576
49.6758	-0.01529
49.7758	-0.01529
49.8758	-0.01528
49.9758	-0.01527
50.0758	-0.01532
50.1758	-0.01532
50.2758	-0.01524
50.3758	-0.01528
50.4758	-0.01527
50.5758	-0.01523
50.6758	-0.01524
50.7758	-0.01524
50.8758	-0.01524
50.9758	-0.01526
51.0758	-0.01519
51.1758	-0.01526
51.2758	-0.01522
51.3758	-0.01524
51.4758	-0.01525
51.5758	-0.01526
51.6758	-0.01515
51.7758	-0.0152
51.8758	-0.01521
51.9758	-0.01522
52.0758	-0.01519
52.1758	-0.01517
52.2758	-0.01516
52.3758	-0.01518
52.4758	-0.01522
52.5758	-0.01518
52.6758	-0.01518
52.7758	-0.01513
52.8758	-0.01521
52.9758	-0.01516
53.0758	-0.01517
53.1758	-0.01512
53.2758	-0.01517
53.3758	-0.01517
53.4758	-0.01517
53.5758	-0.01519
53.6758	-0.01514
53.7758	-0.01514
53.8758	-0.01514
53.9758	-0.01516
54.0758	-0.0151
54.1758	-0.01514
54.2758	-0.01514
54.3758	-0.01514
54.4758	-0.01514
54.5758	-0.01513
54.6758	-0.01518
54.7758	-0.01515
54.8758	-0.01512
54.9758	-0.01509
55.0758	-0.01515
55.1758	-0.01511
55.2758	-0.0151
55.3758	-0.01511
55.4758	-0.01516
55.5758	-0.01509
55.6758	-0.01509
55.7758	-0.01491
55.8758	-0.01492
55.9758	-0.01491
56.0758	-0.01495
56.1758	-0.01494
56.2758	-0.01492
56.3758	-0.01492
56.4758	-0.0149
56.5758	-0.01488
56.6758	-0.01486
56.7758	-0.01495
56.8758	-0.01492
56.9758	-0.01492
57.0758	-0.01492
57.1758	-0.01488
57.2758	-0.01489
57.3758	-0.01485
57.4758	-0.01489
57.5758	-0.01486
57.6758	-0.0149
57.7758	-0.01486
57.8758	-0.01493
57.9758	-0.0149
58.0758	-0.01492
58.1758	-0.01486
58.2758	-0.0149
58.3758	-0.01486
58.4758	-0.01488
58.5758	-0.01487
58.6758	-0.01489
58.7758	-0.01487
58.8758	-0.01488
58.9758	-0.01484
59.0758	-0.01486
59.1758	-0.01489
59.2758	-0.01487
59.3758	-0.01486
59.4758	-0.0149
59.5758	-0.01489
59.6758	-0.01481
59.7758	-0.01485
59.8758	-0.0148
59.9758	-0.01493
60.0758	-0.01489
60.1758	-0.01483
60.2758	-0.01483
60.3758	-0.01485
60.4758	-0.01492
60.5758	-0.01493
60.6758	-0.01493
60.7758	-0.01491
60.8758	-0.01496
60.9758	-0.01494
61.0758	-0.01495
61.1758	-0.01494
61.2758	-0.01494
61.3758	-0.01489
61.4758	-0.01487
61.5758	-0.01492
61.6758	-0.01491
61.7758	-0.01494
61.8758	-0.01491
61.9758	-0.01488
62.0758	-0.01486
62.1758	-0.01494
62.2758	-0.01487
62.3758	-0.01489
62.4758	-0.01488
62.5758	-0.01491
62.6758	-0.01484
62.7758	-0.01493
62.8758	-0.01485
62.9758	-0.01484
63.0758	-0.01493
63.1758	-0.01485
63.2758	-0.01484
63.3758	-0.01485
63.4758	-0.01486
63.5758	-0.01484
63.6758	-0.01478
63.7758	-0.01484
63.8758	-0.01484
63.9758	-0.01483
64.0758	-0.01482
64.1758	-0.0148
64.2758	-0.0148
64.3758	-0.01486
64.4758	-0.0148
64.5758	-0.01484
64.6758	-0.01482
64.7758	-0.01482
64.8758	-0.01481
64.9758	-0.0148
65.0758	-0.01484
65.1758	-0.0148
65.2758	-0.01478
65.3758	-0.01479
65.4758	-0.0148
65.5758	-0.01483
65.6758	-0.01481
65.7758	-0.01475
65.8758	-0.01475
65.9758	-0.01475
66.0758	-0.01477
66.1758	-0.01481
66.2758	-0.01477
66.3758	-0.01482
66.4758	-0.01475
66.5758	-0.01479
66.6758	-0.0148
66.7758	-0.01479
66.8758	-0.01476
66.9758	-0.01479
67.0758	-0.0148
67.1758	-0.01475
67.2758	-0.01475
67.3758	-0.01472
67.4758	-0.01474
67.5758	-0.01478
67.6758	-0.01478
67.7758	-0.01474
67.8758	-0.01473
67.9758	-0.01474
68.0758	-0.01478
68.1758	-0.01474
68.2758	-0.0147
68.3758	-0.01468
68.4758	-0.01473
68.5758	-0.01472
68.6758	-0.01473
68.7758	-0.01476
68.8758	-0.01474
68.9758	-0.01471
69.0758	-0.01471
69.1758	-0.01475
69.2758	-0.01469
69.3758	-0.0147
69.4758	-0.01479
69.5758	-0.01483
69.6758	-0.01481
69.7758	-0.01483
69.8758	-0.01481
69.9758	-0.01481
70.0758	-0.01477
70.1758	-0.0148
70.2758	-0.01481
70.3758	-0.01475
70.4758	-0.01476
70.5758	-0.01478
70.6758	-0.01478
70.7758	-0.01483
70.8758	-0.01478
70.9758	-0.01478
71.0758	-0.01475
71.1758	-0.01478
71.2758	-0.01477
71.3758	-0.01475
71.4758	-0.01477
71.5758	-0.01474
71.6758	-0.0148
71.7758	-0.01476
71.8758	-0.01478
71.9758	-0.01477
72.0758	-0.01477
72.1758	-0.01473
72.2758	-0.0147
72.3758	-0.01473
72.4758	-0.01476
72.5758	-0.0147
72.6758	-0.01478
72.7758	-0.01471
72.8758	-0.01475
72.9758	-0.01477
73.0758	-0.01472
73.1758	-0.01473
73.2758	-0.01473
73.3758	-0.01478
73.4758	-0.01472
73.5758	-0.01471
73.6758	-0.01475
73.7758	-0.01472
73.8758	-0.0147
73.9758	-0.01469
74.0758	-0.01467
74.1758	-0.01455
74.2758	-0.01449
74.3758	-0.01452
74.4758	-0.01451
74.5758	-0.01452
74.6758	-0.01452
74.7758	-0.01453
74.8758	-0.0145
74.9758	-0.01452
75.0758	-0.0145
75.1758	-0.01451
75.2758	-0.01449
75.3758	-0.01447
75.4758	-0.01453
75.5758	-0.01448
75.6758	-0.01449
75.7758	-0.01447
75.8758	-0.0145
75.9758	-0.01449
76.0758	-0.01452
76.1758	-0.0145
76.2758	-0.01449
76.3758	-0.01451
76.4758	-0.01446
76.5758	-0.01447
76.6758	-0.01452
76.7758	-0.01449
76.8758	-0.0145
76.9758	-0.01449
77.0758	-0.01451
77.1758	-0.01447
77.2758	-0.01448
77.3758	-0.01445
77.4758	-0.01443
77.5758	-0.01444
77.6758	-0.01445
77.7758	-0.01442
77.8758	-0.01447
77.9758	-0.01447
78.0758	-0.01446
78.1758	-0.01443
78.2758	-0.01444
78.3758	-0.01447
78.4758	-0.01446
78.5758	-0.01446
78.6758	-0.01442
78.7758	-0.01446
78.8758	-0.01445
78.9758	-0.01443
79.0758	-0.01441
79.1758	-0.01443
79.2758	-0.0144
79.3758	-0.01443
79.4758	-0.01442
79.5758	-0.01441
79.6758	-0.01441
79.7758	-0.0144
79.8758	-0.01443
79.9758	-0.01442
80.0758	-0.01439
80.1758	-0.0144
80.2758	-0.01436
80.3758	-0.01439
80.4758	-0.01442
80.5758	-0.01441
80.6758	-0.0144
80.7758	-0.01439
80.8758	-0.0144
80.9758	-0.01437
81.0758	-0.01434
81.1758	-0.01429
81.2758	-0.01442
81.3758	-0.01438
81.4758	-0.01437
81.5758	-0.01438
81.6758	-0.0144
81.7758	-0.01436
81.8758	-0.01436
81.9758	-0.01432
82.0758	-0.01433
82.1758	-0.01431
82.2758	-0.01433
82.3758	-0.01436
82.4758	-0.0143
82.5758	-0.01438
82.6758	-0.0144
82.7758	-0.01434
82.8758	-0.01433
82.9758	-0.01439
83.0758	-0.01431
83.1758	-0.01429
83.2758	-0.01434
83.3758	-0.01428
83.4758	-0.01429
83.5758	-0.01434
83.6758	-0.01428
83.7758	-0.01433
83.8758	-0.01428
83.9758	-0.01436
84.0758	-0.0143
84.1758	-0.01432
84.2758	-0.01431
84.3758	-0.01431
84.4758	-0.01429
84.5758	-0.01441
84.6758	-0.01445
84.7758	-0.01443
84.8758	-0.01442
84.9758	-0.01442
85.0758	-0.01445
85.1758	-0.01441
85.2758	-0.01442
85.3758	-0.01441
85.4758	-0.0144
85.5758	-0.01437
85.6758	-0.01438
85.7758	-0.01442
85.8758	-0.01437
85.9758	-0.0144
86.0758	-0.01438
86.1758	-0.01437
86.2758	-0.01438
86.3758	-0.01439
86.4758	-0.01437
86.5758	-0.01438
86.6758	-0.01436
86.7758	-0.01435
86.8758	-0.0144
86.9758	-0.01441
87.0758	-0.01437
87.1758	-0.01437
87.2758	-0.01436
87.3758	-0.01434
87.4758	-0.01435
87.5758	-0.01441
87.6758	-0.01437
87.7758	-0.01432
87.8758	-0.01439
87.9758	-0.01436
88.0758	-0.01437
88.1758	-0.01433
88.2758	-0.01437
88.3758	-0.01434
88.4758	-0.01435
88.5758	-0.01434
88.6758	-0.01433
88.7758	-0.01434
88.8758	-0.01437
88.9758	-0.01432
89.0758	-0.01436
89.1758	-0.01435
89.2758	-0.01429
89.3758	-0.01437
89.4758	-0.01434
89.5758	-0.01433
89.6758	-0.01428
89.7758	-0.01426
89.8758	-0.01434
89.9758	-0.01432
90.0758	-0.01411
90.1758	-0.01414
90.2758	-0.0141
90.3758	-0.01402
90.4758	-0.01407
90.5758	-0.01404
90.6758	-0.0141
90.7758	-0.01407
90.8758	-0.01412
90.9758	-0.01409
91.0758	-0.01411
91.1758	-0.01413
91.2758	-0.01407
91.3758	-0.01407
91.4758	-0.01408
91.5758	-0.01408
91.6758	-0.01414
91.7758	-0.0141
91.8758	-0.01402
91.9758	-0.01408
92.0758	-0.01408
92.1758	-0.01408
92.2758	-0.01406
92.3758	-0.01413
92.4758	-0.01407
92.5758	-0.01406
92.6758	-0.01407
92.7758	-0.01403
92.8758	-0.01407
92.9758	-0.01405
93.0758	-0.01405
93.1758	-0.01408
93.2758	-0.01407
93.3758	-0.01406
93.4758	-0.01408
93.5758	-0.01407
93.6758	-0.01405
93.7758	-0.01411
93.8758	-0.0141
93.9758	-0.01406
94.0758	-0.01407
94.1758	-0.01399
94.2758	-0.01406
94.3758	-0.01405
94.4758	-0.01404
94.5758	-0.01405
94.6758	-0.01403
94.7758	-0.01405
94.8758	-0.01404
94.9758	-0.01397
95.0758	-0.01401
95.1758	-0.01403
95.2758	-0.01396
95.3758	-0.01405
95.4758	-0.01405
95.5758	-0.01401
95.6758	-0.01403
95.7758	-0.01398
95.8758	-0.01402
95.9758	-0.01403
96.0758	-0.01396
96.1758	-0.014
96.2758	-0.01396
96.3758	-0.01398
96.4758	-0.01398
96.5758	-0.01397
96.6758	-0.014
96.7758	-0.01398
96.8758	-0.01397
96.9758	-0.014
97.0758	-0.01398
97.1758	-0.01402
97.2758	-0.01392
97.3758	-0.01401
97.4758	-0.014
97.5758	-0.01395
97.6758	-0.01393
97.7758	-0.01392
97.8758	-0.01395
97.9758	-0.01397
98.0758	-0.01393
98.1758	-0.01398
98.2758	-0.01398
98.3758	-0.01394
98.4758	-0.01396
98.5758	-0.01398
98.6758	-0.01391
98.7758	-0.0139
98.8758	-0.01401
98.9758	-0.01393
99.0758	-0.01393
99.1758	-0.01392
99.2758	-0.01389
99.3758	-0.0139
99.4758	-0.0139
99.5758	-0.01398
99.6758	-0.01394
99.7758	-0.01395
99.8758	-0.0139
99.9758	-0.01395
100.076	-0.01388
100.176	-0.01391
100.276	-0.01394
100.376	-0.01392
100.476	-0.01389
100.576	-0.01392
100.676	-0.0139
100.776	-0.01392
100.876	-0.01391
100.976	-0.01394
101.076	-0.0139
101.176	-0.01391
101.276	-0.01392
101.376	-0.01392
101.476	-0.01392
101.576	-0.01393
101.676	-0.01387
101.776	-0.01373
101.876	-0.0137
101.976	-0.0137
102.076	-0.01372
102.176	-0.01369
102.276	-0.01377
102.376	-0.01371
102.476	-0.01371
102.576	-0.0137
102.676	-0.01371
102.776	-0.01371
102.876	-0.01372
102.976	-0.01373
103.076	-0.01366
103.176	-0.01373
103.276	-0.01367
103.376	-0.0137
103.476	-0.0137
103.576	-0.01368
103.676	-0.01363
103.776	-0.01372
103.876	-0.0137
103.976	-0.01375
104.076	-0.0137
104.176	-0.01364
104.276	-0.01367
104.376	-0.0137
104.476	-0.01371
104.576	-0.01365
104.676	-0.01367
104.776	-0.01365
104.876	-0.01367
104.976	-0.01366
105.076	-0.01374
105.176	-0.01367
105.276	-0.01367
105.376	-0.01366
105.476	-0.01363
105.576	-0.01367
105.676	-0.01366
105.776	-0.01364
105.876	-0.01368
105.976	-0.01366
106.076	-0.0136
106.176	-0.01363
106.276	-0.01366
106.376	-0.01364
106.476	-0.01364
106.576	-0.01364
106.676	-0.01363
106.776	-0.01363
106.876	-0.014
106.976	-0.01391
107.076	-0.01388
107.176	-0.01388
107.276	-0.01389
107.376	-0.01385
107.476	-0.01372
107.576	-0.0137
107.676	-0.01375
107.776	-0.01373
107.876	-0.01371
107.976	-0.01371
108.076	-0.0137
108.176	-0.0137
108.276	-0.01372
108.376	-0.01372
108.476	-0.01368
108.576	-0.01376
108.676	-0.01368
108.776	-0.01363
108.876	-0.01368
108.976	-0.01366
109.076	-0.01369
109.176	-0.0137
109.276	-0.01369
109.376	-0.01366
109.476	-0.0137
109.576	-0.01373
109.676	-0.01365
109.776	-0.01368
109.876	-0.01367
109.976	-0.01367
110.076	-0.01371
110.176	-0.0137
110.276	-0.01372
110.376	-0.01369
110.476	-0.01367
110.576	-0.01367
110.676	-0.01364
110.776	-0.01369
110.876	-0.01365
110.976	-0.01366
111.076	-0.01365
111.176	-0.01365
111.276	-0.01365
111.376	-0.01367
111.476	-0.0136
111.576	-0.01368
111.676	-0.01364
111.776	-0.01363
111.876	-0.01371
111.976	-0.01357
112.076	-0.01361
112.176	-0.01367
112.276	-0.01362
112.376	-0.01365
112.476	-0.01365
112.576	-0.01364
112.676	-0.01363
112.776	-0.01363
112.876	-0.01367
112.976	-0.0136
113.076	-0.01359
113.176	-0.01368
113.276	-0.0136
113.376	-0.01363
113.476	-0.01361
113.576	-0.01362
113.676	-0.01364
113.776	-0.01365
113.876	-0.01362
113.976	-0.01365
114.076	-0.01363
114.176	-0.0136
114.276	-0.01361
114.376	-0.0136
114.476	-0.01363
114.576	-0.01366
114.676	-0.01363
114.776	-0.01363
114.876	-0.01362
114.976	-0.01359
115.076	-0.01353
115.176	-0.01354
115.276	-0.01355
115.376	-0.01361
115.476	-0.01357
115.576	-0.01355
115.676	-0.01358
115.776	-0.01357
115.876	-0.01357
115.976	-0.0136
116.076	-0.01359
116.176	-0.0136
116.276	-0.01359
116.376	-0.01358
116.476	-0.01358
116.576	-0.01355
116.676	-0.01352
116.776	-0.01355
116.876	-0.01354
116.976	-0.01357
117.076	-0.01358
117.176	-0.01353
117.276	-0.01361
117.376	-0.01353
117.476	-0.01355
117.576	-0.01355
117.676	-0.01356
117.776	-0.0135
117.876	-0.01355
117.976	-0.01357
118.076	-0.01353
118.176	-0.01355
118.276	-0.01358
118.376	-0.01356
118.476	-0.01351
118.576	-0.01355
118.676	-0.01356
118.776	-0.01349
118.876	-0.01348
118.976	-0.01352
119.076	-0.01354
119.176	-0.0135
119.276	-0.01345
119.376	-0.01355
119.476	-0.01353
119.576	-0.01351
119.676	-0.01352
119.776	-0.01351
119.876	-0.01353
119.976	-0.0135
120.076	-0.01349
120.176	-0.0136
120.276	-0.01363
120.376	-0.0136
120.476	-0.01368
120.576	-0.01364
120.676	-0.01361
120.776	-0.01361
120.876	-0.01366
120.976	-0.01359
121.076	-0.01361
121.176	-0.0136
121.276	-0.01358
121.376	-0.01359
121.476	-0.01363
121.576	-0.0136
121.676	-0.01359
121.776	-0.01361
121.876	-0.01358
121.976	-0.01361
122.076	-0.01359
122.176	-0.01357
122.276	-0.0136
122.376	-0.01354
122.476	-0.01358
122.576	-0.01359
122.676	-0.01356
122.776	-0.01353
122.876	-0.01363
122.976	-0.0136
123.076	-0.01356
123.176	-0.01361
123.276	-0.01359
123.376	-0.01356
123.452	-0.01324
123.452	-0.15814
123.452	-0.24339
123.452	-0.2292
123.453	-0.27306
123.453	-0.24668
123.453	-0.26237
123.453	-0.23038
123.454	-0.19772
123.454	-0.19013
123.454	-0.16205
123.454	-0.15292
123.454	-0.1307
123.455	-0.12315
123.455	-0.10696
123.455	-0.09144
123.456	-0.0832
123.458	-0.08869
123.465	-0.08361
123.475	-0.07852
123.494	-0.07339
123.534	-0.06814
123.634	-0.0637
123.734	-0.06254
123.834	-0.06185
123.934	-0.06185
124.034	-0.06173
124.134	-0.06172
124.234	-0.06164
124.334	-0.0615
124.434	-0.06133
124.534	-0.06105
124.634	-0.06135
124.734	-0.061
124.834	-0.06102
124.934	-0.06107
125.034	-0.06102
125.134	-0.06103
125.234	-0.06094
125.334	-0.06091
125.434	-0.06096
125.534	-0.06093
125.634	-0.06061
125.734	-0.06069
125.834	-0.06064
125.934	-0.06063
126.034	-0.06027
126.134	-0.06066
126.234	-0.06084
126.334	-0.06056
126.434	-0.06069
126.534	-0.0605
126.634	-0.06054
126.734	-0.0605
126.834	-0.06051
126.934	-0.06049
127.034	-0.06027
127.134	-0.06018
127.234	-0.06017
127.334	-0.06025
127.434	-0.06023
127.534	-0.06017
127.634	-0.06025
127.734	-0.06006
127.834	-0.06002
127.934	-0.06021
128.034	-0.0599
128.134	-0.05985
128.234	-0.05992
128.334	-0.06014
128.434	-0.05985
128.534	-0.05988
128.634	-0.05982
128.734	-0.05985
128.834	-0.05984
128.934	-0.05977
129.034	-0.05964
129.134	-0.05978
129.234	-0.05985
129.334	-0.05979
129.434	-0.05978
129.534	-0.05974
129.634	-0.05971
129.734	-0.0597
129.834	-0.05972
129.934	-0.05972
130.034	-0.05978
130.134	-0.05962
130.234	-0.05929
130.334	-0.05947
130.434	-0.05942
130.534	-0.05941
130.634	-0.0594
130.734	-0.05939
130.834	-0.05942
130.934	-0.05928
131.034	-0.05933
131.134	-0.0593
131.234	-0.05941
131.334	-0.05931
131.434	-0.05906
131.534	-0.05935
131.634	-0.05931
131.734	-0.05924
131.834	-0.05928
131.934	-0.05936
132.034	-0.05934
132.134	-0.05934
132.234	-0.05933
132.334	-0.05925
132.434	-0.05893
132.534	-0.05893
132.634	-0.05901
132.734	-0.05905
132.834	-0.05903
132.934	-0.05895
133.034	-0.05896
133.134	-0.05895
133.234	-0.05889
133.334	-0.05896
133.434	-0.05886
133.534	-0.05885
133.634	-0.05894
133.734	-0.05897
133.834	-0.05899
133.934	-0.05858
134.034	-0.0586
134.134	-0.05866
134.234	-0.05867
134.334	-0.05857
134.434	-0.05863
134.534	-0.05861
134.634	-0.05872
134.734	-0.05867
134.834	-0.05862
134.934	-0.05858
135.034	-0.05861
135.134	-0.05855
135.234	-0.05855
135.334	-0.05849
135.434	-0.05851
135.534	-0.05854
135.634	-0.05849
135.734	-0.05852
135.834	-0.05847
135.934	-0.05844
136.034	-0.05854
136.134	-0.05857
136.234	-0.05851
136.334	-0.05854
136.434	-0.05854
136.534	-0.05847
136.634	-0.05832
136.734	-0.05831
136.834	-0.05819
136.934	-0.05827
137.034	-0.05824
137.134	-0.05823
137.234	-0.05849
137.334	-0.05832
137.434	-0.0582
137.534	-0.05823
137.634	-0.05817
137.734	-0.05818
137.834	-0.05819
137.934	-0.05816
138.034	-0.05812
138.134	-0.05808
138.234	-0.0581
138.334	-0.05815
138.434	-0.05813
138.534	-0.05813
138.634	-0.0581
138.734	-0.05808
138.834	-0.05785
138.934	-0.0578
139.034	-0.05783
139.134	-0.05782
139.234	-0.05781
139.334	-0.05784
139.434	-0.05782
139.534	-0.05779
139.634	-0.05776
139.734	-0.05786
139.834	-0.05781
139.934	-0.05777
140.034	-0.05792
140.134	-0.05782
140.234	-0.05783
140.334	-0.05779
140.434	-0.05777
140.534	-0.05773
140.634	-0.05779
140.734	-0.05782
140.834	-0.05747
140.934	-0.05753
141.034	-0.05743
141.134	-0.05771
141.234	-0.05777
141.334	-0.05774
141.434	-0.05771
141.534	-0.05773
141.634	-0.05775
141.734	-0.05775
141.834	-0.05767
141.934	-0.05753
142.034	-0.05735
142.134	-0.05745
142.234	-0.05744
142.334	-0.05743
142.434	-0.05743
142.534	-0.05744
142.634	-0.05745
142.734	-0.05766
142.834	-0.05742
142.934	-0.05735
143.034	-0.05739
143.134	-0.05731
143.234	-0.05729
143.334	-0.05729
143.434	-0.05733
143.534	-0.05726
143.634	-0.05729
143.734	-0.05739
143.834	-0.0573
143.934	-0.05737
144.034	-0.05733
144.134	-0.05726
144.234	-0.05735
144.334	-0.05707
144.434	-0.05706
144.534	-0.05732
144.634	-0.0573
144.734	-0.05725
144.834	-0.05737
144.934	-0.05731
145.034	-0.05726
145.134	-0.05726
145.234	-0.05728
145.334	-0.05693
145.434	-0.05708
145.534	-0.05729
145.634	-0.05704
145.734	-0.05699
145.834	-0.05703
145.934	-0.05704
146.034	-0.05701
146.134	-0.05696
146.234	-0.057
146.334	-0.05697
146.434	-0.05692
146.534	-0.05689
146.634	-0.05693
146.734	-0.05698
146.834	-0.05686
146.934	-0.05699
147.034	-0.05697
147.134	-0.05691
147.234	-0.05689
147.334	-0.05689
147.434	-0.05703
147.534	-0.05699
147.634	-0.05698
147.734	-0.05685
147.834	-0.05696
147.934	-0.05687
148.034	-0.05691
148.134	-0.05682
148.234	-0.05669
148.334	-0.05664
148.434	-0.05667
148.534	-0.05683
148.634	-0.05681
148.734	-0.05693
148.834	-0.0569
148.934	-0.05695
149.034	-0.05669
149.134	-0.05666
149.234	-0.0566
149.334	-0.05654
149.434	-0.05664
149.534	-0.05654
149.634	-0.05666
149.734	-0.0566
149.834	-0.05661
149.934	-0.05664
150.034	-0.05666
150.134	-0.05651
150.234	-0.05659
150.334	-0.05652
150.434	-0.05648
150.534	-0.05651
150.634	-0.05659
150.734	-0.0565
150.834	-0.05648
150.934	-0.05649
151.034	-0.05646
151.134	-0.05651
151.234	-0.05655
151.334	-0.05646
151.434	-0.05649
151.534	-0.05649
151.634	-0.05644
151.734	-0.05648
151.834	-0.0566
151.934	-0.05652
152.034	-0.05652
152.134	-0.05656
152.234	-0.05649
152.334	-0.05651
152.434	-0.05613
152.534	-0.0562
152.634	-0.05649
152.734	-0.05622
152.834	-0.05613
152.934	-0.05619
153.034	-0.05627
153.134	-0.05631
153.234	-0.05622
153.334	-0.0562
153.434	-0.0562
153.534	-0.05616
153.634	-0.05625
153.734	-0.05615
153.834	-0.05609
153.934	-0.0562
154.034	-0.05617
154.134	-0.05621
154.234	-0.05612
154.334	-0.05609
154.434	-0.05613
154.534	-0.05612
154.634	-0.05601
154.734	-0.05613
154.834	-0.05605
154.934	-0.05606
155.034	-0.05614
155.134	-0.05616
155.234	-0.05606
155.334	-0.05606
155.434	-0.05583
155.534	-0.05584
155.634	-0.05586
155.734	-0.05581
155.834	-0.05587
155.934	-0.05581
156.034	-0.05589
156.134	-0.05578
156.234	-0.05574
156.334	-0.0558
156.434	-0.05581
156.534	-0.0558
156.634	-0.05585
156.734	-0.05581
156.834	-0.0557
156.934	-0.05581
157.034	-0.05582
157.134	-0.05586
157.234	-0.05583
157.334	-0.0558
157.434	-0.05576
157.534	-0.05575
157.634	-0.05576
157.734	-0.05564
157.834	-0.05546
157.934	-0.05571
158.034	-0.05566
158.134	-0.05573
158.234	-0.0557
158.334	-0.05575
158.434	-0.05573
158.534	-0.05574
158.634	-0.0557
158.734	-0.05571
158.834	-0.05562
158.934	-0.05566
159.034	-0.05566
159.134	-0.05566
159.234	-0.05565
159.334	-0.05533
159.434	-0.05545
159.534	-0.05573
159.634	-0.0557
159.734	-0.05564
159.834	-0.05573
159.934	-0.05572
160.034	-0.05568
160.134	-0.05565
160.234	-0.05574
160.334	-0.05565
160.434	-0.05545
160.534	-0.05536
160.634	-0.0554
160.734	-0.05534
160.834	-0.05548
160.934	-0.05537
161.034	-0.05537
161.134	-0.05542
161.234	-0.05539
161.334	-0.05535
161.434	-0.05531
161.534	-0.05538
161.634	-0.05529
161.734	-0.05536
161.834	-0.05531
161.934	-0.05539
162.034	-0.05539
162.134	-0.0553
162.234	-0.05527
162.334	-0.05533
162.434	-0.05534
162.534	-0.05533
162.634	-0.05524
162.734	-0.05533
162.834	-0.05532
162.934	-0.05528
163.034	-0.05532
163.134	-0.05531
163.234	-0.05536
163.334	-0.0553
163.434	-0.05528
163.534	-0.05534
163.634	-0.05527
163.734	-0.05532
163.834	-0.05526
163.934	-0.05534
164.034	-0.05504
164.134	-0.05497
164.234	-0.05498
164.334	-0.05493
164.434	-0.05505
164.534	-0.05498
164.634	-0.05494
164.734	-0.05506
164.834	-0.05501
164.934	-0.05495
165.034	-0.05506
165.134	-0.05504
165.234	-0.05493
165.334	-0.05502
165.434	-0.05494
165.534	-0.055
165.634	-0.05495
165.734	-0.05495
165.834	-0.05488
165.934	-0.05493
166.034	-0.05496
166.134	-0.05486
166.234	-0.05494
166.334	-0.0549
166.434	-0.05489
166.534	-0.05499
166.634	-0.05492
166.734	-0.05487
166.834	-0.05488
166.934	-0.05467
167.034	-0.05487
167.134	-0.05484
167.234	-0.05488
167.334	-0.05489
167.434	-0.05483
167.534	-0.05459
167.634	-0.05493
167.734	-0.05487
167.834	-0.05487
167.934	-0.05489
168.034	-0.05487
168.134	-0.05492
168.234	-0.05463
168.334	-0.05454
168.434	-0.05463
168.534	-0.05458
168.634	-0.05458
168.734	-0.05465
168.834	-0.05459
168.934	-0.05453
169.034	-0.05464
169.134	-0.05466
169.234	-0.05461
169.334	-0.05461
169.434	-0.0545
169.534	-0.05449
169.634	-0.05451
169.734	-0.05448
169.834	-0.0546
169.934	-0.0545
170.034	-0.05453
170.134	-0.05453
170.234	-0.05452
170.334	-0.05454
170.434	-0.0545
170.534	-0.05449
170.634	-0.05444
170.734	-0.05445
170.834	-0.05451
170.934	-0.05448
171.034	-0.05452
171.134	-0.05456
171.234	-0.05448
171.334	-0.05445
171.434	-0.05455
171.534	-0.05442
171.634	-0.05457
171.734	-0.05451
171.834	-0.05444
171.934	-0.05448
172.034	-0.05448
172.134	-0.05423
172.234	-0.05414
172.334	-0.05425
172.434	-0.05413
172.534	-0.05421
172.634	-0.05427
172.734	-0.05425
172.834	-0.05419
172.934	-0.05414
173.034	-0.05421
173.134	-0.05409
173.234	-0.05416
173.334	-0.05417
173.434	-0.05415
173.534	-0.05419
173.634	-0.05422
173.734	-0.05414
173.834	-0.05422
173.934	-0.05414
174.034	-0.05413
174.134	-0.05412
174.234	-0.05406
174.334	-0.05417
174.434	-0.05416
174.534	-0.05409
174.634	-0.05411
174.734	-0.0541
174.834	-0.05417
174.934	-0.05417
175.034	-0.05403
175.134	-0.05417
175.234	-0.0542
175.334	-0.0541
175.434	-0.05386
175.534	-0.05376
175.634	-0.05388
175.734	-0.05388
175.834	-0.05376
175.934	-0.05382
176.034	-0.05381
176.134	-0.05377
176.234	-0.05383
176.334	-0.05383
176.434	-0.0538
176.534	-0.05378
176.634	-0.05383
176.734	-0.05373
176.834	-0.05383
176.934	-0.0539
177.034	-0.05375
177.134	-0.05383
177.234	-0.05379
177.334	-0.0538
177.434	-0.0538
177.534	-0.0538
177.634	-0.05408
177.734	-0.05402
177.834	-0.05405
177.934	-0.05377
178.034	-0.0539
178.134	-0.05375
178.234	-0.05377
178.334	-0.05377
178.434	-0.05377
178.534	-0.05375
178.634	-0.05371
178.734	-0.05378
178.834	-0.05377
178.934	-0.05379
179.034	-0.05369
179.134	-0.05375
179.234	-0.05378
179.334	-0.05378
179.434	-0.05386
179.534	-0.05377
179.634	-0.05375
179.734	-0.05377
179.834	-0.05382
179.934	-0.05367
180.034	-0.05368
180.134	-0.05362
180.234	-0.05369
180.334	-0.0537
180.434	-0.05363
180.534	-0.05372
180.634	-0.05372
180.734	-0.05367
180.834	-0.05369
180.934	-0.05369
181.034	-0.05374
181.134	-0.0534
181.234	-0.05339
181.334	-0.05349
181.434	-0.05368
181.534	-0.05372
181.634	-0.05365
181.734	-0.0538
181.834	-0.05369
181.934	-0.05366
182.034	-0.0537
182.134	-0.05364
182.234	-0.05343
182.334	-0.05343
182.434	-0.05346
182.534	-0.05338
182.634	-0.05338
182.734	-0.05336
182.834	-0.05351
182.934	-0.05341
183.034	-0.05336
183.134	-0.05341
183.234	-0.05341
183.334	-0.05345
183.434	-0.05348
183.534	-0.0534
183.634	-0.05338
183.734	-0.05341
183.834	-0.0534
183.934	-0.05341
184.034	-0.0533
184.134	-0.05334
184.234	-0.05331
184.334	-0.05329
184.434	-0.05326
184.534	-0.05334
184.634	-0.05333
184.734	-0.05342
184.834	-0.05326
184.934	-0.05302
185.034	-0.05305
185.134	-0.05302
185.234	-0.05307
185.334	-0.05331
185.434	-0.0532
185.534	-0.053
185.634	-0.05309
185.734	-0.05326
185.834	-0.05328
185.934	-0.0532
186.034	-0.0532
186.134	-0.05333
186.234	-0.05336
186.334	-0.05302
186.434	-0.05329
186.534	-0.05329
186.634	-0.053
186.734	-0.05304
186.834	-0.05302
186.934	-0.05303
187.034	-0.05297
187.134	-0.05299
187.234	-0.05302
187.334	-0.053
187.434	-0.05297
187.534	-0.05301
187.634	-0.05302
187.734	-0.05309
187.834	-0.05298
187.934	-0.05299
188.034	-0.05305
188.134	-0.05294
188.234	-0.05302
188.334	-0.05308
188.434	-0.05306
188.534	-0.053
188.634	-0.05302
188.734	-0.053
188.834	-0.05297
188.934	-0.05294
189.034	-0.0529
189.134	-0.05297
189.234	-0.05288
189.334	-0.0529
189.434	-0.05296
189.534	-0.05294
189.634	-0.05293
189.734	-0.05293
189.834	-0.05293
189.934	-0.05299
190.034	-0.05292
190.134	-0.05289
190.234	-0.05294
190.334	-0.05284
190.434	-0.05297
190.534	-0.05288
190.634	-0.05288
190.734	-0.0529
190.834	-0.05299
190.934	-0.05261
191.034	-0.05262
191.134	-0.0529
191.234	-0.05295
191.334	-0.05296
191.434	-0.05284
191.534	-0.05288
191.634	-0.05296
191.734	-0.05289
191.834	-0.05288
191.934	-0.05284
192.034	-0.05293
192.134	-0.05284
192.234	-0.05282
192.334	-0.05266
192.434	-0.05262
192.534	-0.05259
192.634	-0.05255
192.734	-0.05264
192.834	-0.05253
192.934	-0.05262
193.034	-0.05257
193.134	-0.05262
193.234	-0.05258
193.334	-0.05251
193.434	-0.05254
193.534	-0.05255
193.634	-0.05257
193.734	-0.05255
193.834	-0.05254
193.934	-0.05258
194.034	-0.05254
194.134	-0.0526
194.234	-0.05256
194.334	-0.05246
194.434	-0.0525
194.534	-0.05253
194.634	-0.05255
194.734	-0.05262
194.834	-0.05245
194.934	-0.05256
195.034	-0.05257
195.134	-0.05247
195.234	-0.05245
195.334	-0.05253
195.434	-0.05256
195.534	-0.0526
195.634	-0.0525
195.734	-0.05247
195.834	-0.05242
195.934	-0.05246
196.034	-0.05228
196.134	-0.05237
196.234	-0.05244
196.334	-0.05223
196.434	-0.05222
196.534	-0.05221
196.634	-0.05223
196.734	-0.05222
196.834	-0.05208
196.934	-0.05227
197.034	-0.05223
197.134	-0.05218
197.234	-0.05218
197.334	-0.05225
197.434	-0.05219
197.534	-0.05215
197.634	-0.05226
197.734	-0.05229
197.834	-0.05246
197.934	-0.05245
[truncated: 5,347 more rows]

## Sheet: 20%D2O
time/s	current/mA
2.8622	-0.36607
2.8624	-0.22318
2.8626	-0.14892
2.8628	-0.05126
2.863	-0.00315
2.865	0.02074
2.8652	-0.00122
2.8654	-0.02466
2.8656	-0.0448
2.8658	-0.06399
2.866	-0.07984
2.8662	-0.0934
2.8664	-0.10337
2.8666	-0.11119
2.8668	-0.11624
2.868	-0.10847
2.8684	-0.09929
2.8688	-0.09019
2.8692	-0.08246
2.8696	-0.07679
2.8702	-0.07176
2.8824	-0.0665
2.8932	-0.06141
2.9142	-0.0561
2.9502	-0.051
3.0488	-0.04599
3.1488	-0.04448
3.2488	-0.04365
3.3488	-0.04305
3.4488	-0.0429
3.5488	-0.04239
3.6488	-0.04197
3.7488	-0.04185
3.8488	-0.04143
3.9488	-0.04131
4.0488	-0.04118
4.1488	-0.04115
4.2488	-0.04083
4.3488	-0.04067
4.4488	-0.04052
4.5488	-0.04062
4.6488	-0.04052
4.7488	-0.04009
4.8488	-0.04002
4.9488	-0.03992
5.0488	-0.03961
5.1488	-0.03941
5.2488	-0.03955
5.3488	-0.03953
5.4488	-0.03936
5.5488	-0.03929
5.6488	-0.03927
5.7488	-0.03891
5.8488	-0.03894
5.9488	-0.03887
6.0488	-0.03871
6.1488	-0.03871
6.2488	-0.03863
6.3488	-0.03861
6.4488	-0.0384
6.5488	-0.03822
6.6488	-0.03823
6.7488	-0.03826
6.8488	-0.03827
6.9488	-0.03817
7.0488	-0.0381
7.1488	-0.03814
7.2488	-0.03807
7.3488	-0.03808
7.4488	-0.03806
7.5488	-0.03797
7.6488	-0.03763
7.7488	-0.03753
7.8488	-0.0375
7.9488	-0.0376
8.0488	-0.03753
8.1488	-0.03754
8.2488	-0.03749
8.3488	-0.03739
8.4488	-0.03704
8.5488	-0.0371
8.6488	-0.03704
8.7488	-0.03698
8.8488	-0.03693
8.9488	-0.03702
9.0488	-0.03698
9.1488	-0.03703
9.2488	-0.0369
9.3488	-0.03685
9.4488	-0.03678
9.5488	-0.03685
9.6488	-0.03677
9.7488	-0.03651
9.8488	-0.03639
9.9488	-0.03637
10.0488	-0.03647
10.1488	-0.03644
10.2488	-0.03652
10.3488	-0.03651
10.4488	-0.03646
10.5488	-0.0364
10.6488	-0.03639
10.7488	-0.03628
10.8488	-0.03629
10.9488	-0.03628
11.0488	-0.03627
11.1488	-0.03623
11.2488	-0.03615
11.3488	-0.03587
11.4488	-0.03592
11.5488	-0.03593
11.6488	-0.03583
11.7488	-0.03579
11.8488	-0.03585
11.9488	-0.03588
12.0488	-0.0358
12.1488	-0.03587
12.2488	-0.03585
12.3488	-0.03571
12.4488	-0.03564
12.5488	-0.03561
12.6488	-0.03567
12.7488	-0.03562
12.8488	-0.03557
12.9488	-0.03565
13.0488	-0.03557
13.1488	-0.0356
13.2488	-0.03549
13.3488	-0.03526
13.4488	-0.03522
13.5488	-0.03521
13.6488	-0.03512
13.7488	-0.03513
13.8488	-0.03531
13.9488	-0.03532
14.0488	-0.0353
14.1488	-0.03522
14.2488	-0.03527
14.3488	-0.03517
14.4488	-0.03511
14.5488	-0.03509
14.6488	-0.03509
14.7488	-0.03501
14.8488	-0.03498
14.9488	-0.03511
15.0488	-0.03501
15.1488	-0.03508
15.2488	-0.03494
15.3488	-0.0349
15.4488	-0.0351
15.5488	-0.03508
15.6488	-0.03506
15.7488	-0.035
15.8488	-0.03491
15.9488	-0.03494
16.0488	-0.03493
16.1488	-0.0349
16.2488	-0.03465
16.3488	-0.03463
16.4488	-0.03459
16.5488	-0.03455
16.6488	-0.03453
16.7488	-0.0345
16.8488	-0.03451
16.9488	-0.03452
17.0488	-0.0345
17.1488	-0.03442
17.2488	-0.03449
17.3488	-0.03441
17.4488	-0.03442
17.5488	-0.0344
17.6488	-0.03444
17.7488	-0.03437
17.8488	-0.03438
17.9488	-0.03452
18.0488	-0.03445
18.1488	-0.03446
18.2488	-0.03449
18.3488	-0.03448
18.4488	-0.03443
18.5488	-0.03442
18.6488	-0.03434
18.7488	-0.0344
18.8488	-0.03391
18.9488	-0.034
19.0488	-0.034
19.1488	-0.03398
19.2488	-0.03392
19.3488	-0.03405
19.4488	-0.03391
19.5488	-0.0339
19.6488	-0.03395
19.7488	-0.03397
19.8488	-0.03389
19.9488	-0.03393
20.0488	-0.03388
20.1488	-0.03383
20.2488	-0.03374
20.3488	-0.03373
20.4488	-0.0338
20.5488	-0.03377
20.6488	-0.03378
20.7488	-0.03369
20.8488	-0.03378
20.9488	-0.03388
21.0488	-0.03393
21.1488	-0.03384
21.2488	-0.03386
21.3488	-0.03383
21.4488	-0.03377
21.5488	-0.03379
21.6488	-0.03373
21.7488	-0.03377
21.8488	-0.03381
21.9488	-0.0337
22.0488	-0.03375
22.1488	-0.03349
22.2488	-0.03347
22.3488	-0.03341
22.4488	-0.03333
22.5488	-0.03334
22.6488	-0.03339
22.7488	-0.03336
22.8488	-0.03336
22.9488	-0.03337
23.0488	-0.0334
23.1488	-0.03336
23.2488	-0.03328
23.3488	-0.03328
23.4488	-0.03316
23.5488	-0.03322
23.6488	-0.0332
23.7488	-0.03321
23.8488	-0.0332
23.9488	-0.03316
24.0488	-0.03318
24.1488	-0.03315
24.2488	-0.03316
24.3488	-0.03314
24.4488	-0.03312
24.5488	-0.03276
24.6488	-0.03274
24.7488	-0.03278
24.8488	-0.03281
24.9488	-0.03276
25.0488	-0.0328
25.1488	-0.03277
25.2488	-0.03278
25.3488	-0.03275
25.4488	-0.03279
25.5488	-0.03266
25.6488	-0.03269
25.7488	-0.03277
25.8488	-0.03258
25.9488	-0.03276
26.0488	-0.0327
26.1488	-0.03274
26.2488	-0.03285
26.3488	-0.03277
26.4488	-0.03275
26.5488	-0.03279
26.6488	-0.03264
26.7488	-0.03271
26.8488	-0.03273
26.9488	-0.03267
27.0488	-0.0327
27.1488	-0.03265
27.2488	-0.03262
27.3488	-0.03263
27.4488	-0.03268
27.5488	-0.03257
27.6488	-0.03261
27.7488	-0.03257
27.8488	-0.03259
27.9488	-0.03264
28.0488	-0.03252
28.1488	-0.03259
28.2488	-0.03252
28.3488	-0.0326
28.4488	-0.03255
28.5488	-0.03248
28.6488	-0.03246
28.7488	-0.03242
28.8488	-0.03221
28.9488	-0.03219
29.0488	-0.03222
29.1488	-0.03217
29.2488	-0.03212
29.3488	-0.03212
29.4488	-0.03208
29.5488	-0.03217
29.6488	-0.03211
29.7488	-0.03208
29.8488	-0.03205
29.9488	-0.0321
30.0488	-0.03209
30.1488	-0.03201
30.2488	-0.03216
30.3488	-0.03218
30.4488	-0.03215
30.5488	-0.03215
30.6488	-0.03216
30.7488	-0.03212
30.8488	-0.0321
30.9488	-0.03215
31.0488	-0.03216
31.1488	-0.03207
31.2488	-0.03216
31.3488	-0.03206
31.4488	-0.03202
31.5488	-0.03204
31.6488	-0.03203
31.7488	-0.03208
31.8488	-0.03203
31.9488	-0.03194
32.0488	-0.03195
32.1488	-0.03192
32.2488	-0.03206
32.3488	-0.03197
32.4488	-0.03192
32.5488	-0.03193
32.6488	-0.03182
32.7488	-0.03187
32.8488	-0.03204
32.9488	-0.03204
33.0488	-0.03201
33.1488	-0.03206
33.2488	-0.03204
33.3488	-0.03203
33.4488	-0.03194
33.5488	-0.03197
33.6488	-0.032
33.7488	-0.03198
33.8488	-0.03187
33.9488	-0.03183
34.0488	-0.03193
34.1488	-0.03191
34.2488	-0.0319
34.3488	-0.03192
34.4488	-0.03197
34.5488	-0.03196
34.6488	-0.03197
34.7488	-0.03194
34.8488	-0.03185
34.9488	-0.03185
35.0488	-0.03186
35.1488	-0.03158
35.2488	-0.03158
35.3488	-0.03146
35.4488	-0.03149
35.5488	-0.03151
35.6488	-0.03149
35.7488	-0.03148
35.8488	-0.03155
35.9488	-0.03141
36.0488	-0.03149
36.1488	-0.03149
36.2488	-0.0314
36.3488	-0.0315
36.4488	-0.0315
36.5488	-0.03146
36.6488	-0.03144
36.7488	-0.03146
36.8488	-0.03144
36.9488	-0.03148
37.0488	-0.03143
37.1488	-0.03136
37.2488	-0.03138
37.3488	-0.0314
37.4488	-0.03125
37.5488	-0.03132
37.6488	-0.03139
37.7488	-0.03136
37.8488	-0.03139
37.9488	-0.03137
38.0488	-0.03129
38.1488	-0.03131
38.2488	-0.0313
38.3488	-0.03134
38.4488	-0.03128
38.5488	-0.03127
38.6488	-0.03137
38.7488	-0.03127
38.8488	-0.03136
38.9488	-0.0314
39.0488	-0.0314
39.1488	-0.0314
39.2488	-0.03135
39.3488	-0.03139
39.4488	-0.0314
39.5488	-0.03129
39.6488	-0.0313
39.7488	-0.03138
39.8488	-0.03131
39.9488	-0.03136
40.0488	-0.03134
40.1488	-0.03136
40.2488	-0.03131
40.3488	-0.03129
40.4488	-0.03086
40.5488	-0.03096
40.6488	-0.03095
40.7488	-0.03096
40.8488	-0.03093
40.9488	-0.031
41.0488	-0.03104
41.1488	-0.0308
41.2488	-0.03096
41.3488	-0.03094
41.4488	-0.03098
41.5488	-0.03098
41.6488	-0.03095
41.7488	-0.03091
41.8488	-0.03087
41.9488	-0.03081
42.0488	-0.03091
42.1488	-0.0309
42.2488	-0.0308
42.3488	-0.03087
42.4488	-0.03084
42.5488	-0.03082
42.6488	-0.03091
42.7488	-0.03091
42.8488	-0.03084
42.9488	-0.03087
43.0488	-0.03084
43.1488	-0.03086
43.2488	-0.03081
43.3488	-0.03081
43.4488	-0.03083
43.5488	-0.03076
43.6488	-0.03075
43.7488	-0.03076
43.8488	-0.03082
43.9488	-0.03075
44.0488	-0.03076
44.1488	-0.03073
44.2488	-0.03067
44.3488	-0.03075
44.4488	-0.0307
44.5488	-0.03076
44.6488	-0.0307
44.7488	-0.03072
44.8488	-0.0307
44.9488	-0.03065
45.0488	-0.0307
45.1488	-0.0307
45.2488	-0.03063
45.3488	-0.03063
45.4488	-0.03061
45.5488	-0.03032
45.6488	-0.03033
45.7488	-0.03029
45.8488	-0.03023
45.9488	-0.03029
46.0488	-0.03036
46.1488	-0.03026
46.2488	-0.03032
46.3488	-0.03039
46.4488	-0.0303
46.5488	-0.03023
46.6488	-0.03022
46.7488	-0.03028
46.8488	-0.03024
46.9488	-0.03025
47.0488	-0.03015
47.1488	-0.03024
47.2488	-0.03031
47.3488	-0.03023
47.4488	-0.03016
47.5488	-0.03026
47.6488	-0.0302
47.7488	-0.03024
47.8488	-0.03021
47.9488	-0.03016
48.0488	-0.03013
48.1488	-0.03035
48.2488	-0.03026
48.3488	-0.03036
48.4488	-0.03025
48.5488	-0.03026
48.6488	-0.03034
48.7488	-0.03028
48.8488	-0.03034
48.9488	-0.03026
49.0488	-0.03029
49.1488	-0.03024
49.2488	-0.03032
49.3488	-0.03028
49.4488	-0.03022
49.5488	-0.0302
49.6488	-0.03023
49.7488	-0.03025
49.8488	-0.03026
49.9488	-0.0302
50.0488	-0.03026
50.1488	-0.03019
50.2488	-0.03017
50.3488	-0.03012
50.4488	-0.03018
50.5488	-0.0302
50.6488	-0.03019
50.7488	-0.03021
50.8488	-0.03015
50.9488	-0.03014
51.0488	-0.03018
51.1488	-0.03011
51.2488	-0.03018
51.3488	-0.03016
51.4488	-0.03011
51.5488	-0.03009
51.6488	-0.03015
51.7488	-0.03009
51.8488	-0.03005
51.9488	-0.03009
52.0488	-0.03005
52.1488	-0.03003
52.2488	-0.03009
52.3488	-0.03012
52.4488	-0.03006
52.5488	-0.0301
52.6488	-0.03007
52.7488	-0.03001
52.8488	-0.03009
52.9488	-0.03007
53.0488	-0.03003
53.1488	-0.03013
53.2488	-0.03008
53.3488	-0.03009
53.4488	-0.03009
53.5488	-0.03014
53.6488	-0.03006
53.7488	-0.03018
53.8488	-0.03015
53.9488	-0.03016
54.0488	-0.03012
54.1488	-0.03006
54.2488	-0.03
54.3488	-0.03006
54.4488	-0.03008
54.5488	-0.03007
54.6488	-0.03009
54.7488	-0.03007
54.8488	-0.03006
54.9488	-0.03002
55.0488	-0.03007
55.1488	-0.02974
55.2488	-0.02981
55.3488	-0.02975
55.4488	-0.02985
55.5488	-0.03007
55.6488	-0.02992
55.7488	-0.02974
55.8488	-0.02978
55.9488	-0.02971
56.0488	-0.02976
56.1488	-0.02977
56.2488	-0.02975
56.3488	-0.02968
56.4488	-0.02964
56.5488	-0.02976
56.6488	-0.02965
56.7488	-0.02974
56.8488	-0.02967
56.9488	-0.0297
57.0488	-0.02969
57.1488	-0.02964
57.2488	-0.0297
57.3488	-0.02967
57.4488	-0.0297
57.5488	-0.02963
57.6488	-0.0296
57.7488	-0.02953
57.8488	-0.02964
57.9488	-0.02965
58.0488	-0.02955
58.1488	-0.02956
58.2488	-0.02961
58.3488	-0.02961
58.4488	-0.02957
58.5488	-0.02971
58.6488	-0.02964
58.7488	-0.02953
58.8488	-0.02958
58.9488	-0.02958
59.0488	-0.02957
59.1488	-0.02957
59.2488	-0.02954
59.3488	-0.02953
59.4488	-0.02951
59.5488	-0.02955
59.6488	-0.02953
59.7488	-0.02953
59.8488	-0.02947
59.9488	-0.02955
60.0488	-0.02953
60.1488	-0.0295
60.2488	-0.02956
60.3488	-0.02956
60.4488	-0.02939
60.5488	-0.02946
60.6488	-0.02942
60.7488	-0.02941
60.8488	-0.02938
60.9488	-0.0295
61.0488	-0.02948
61.1488	-0.02943
61.2488	-0.02953
61.3488	-0.02944
61.4488	-0.02942
61.5488	-0.0294
61.6488	-0.02937
61.7488	-0.02935
61.8488	-0.02938
61.9488	-0.02936
62.0488	-0.02937
62.1488	-0.02943
62.2488	-0.02949
62.3488	-0.02952
62.4488	-0.02953
62.5488	-0.02951
62.6488	-0.02945
62.7488	-0.0295
62.8488	-0.02949
62.9488	-0.02952
63.0488	-0.02951
63.1488	-0.02946
63.2488	-0.0295
63.3488	-0.02951
63.4488	-0.02949
63.5488	-0.02947
63.6488	-0.02944
63.7488	-0.02944
63.8488	-0.02943
63.9488	-0.02943
64.0488	-0.02944
64.1488	-0.02944
64.2488	-0.02942
64.3488	-0.02942
64.4488	-0.02938
64.5488	-0.02916
64.6488	-0.02911
64.7488	-0.0291
64.8488	-0.02909
64.9488	-0.02913
65.0488	-0.02916
65.1488	-0.02911
65.2488	-0.02916
65.3488	-0.02906
65.4488	-0.02916
65.5488	-0.02911
65.6488	-0.02901
65.7488	-0.02908
65.8488	-0.02911
65.9488	-0.02914
66.0488	-0.02909
66.1488	-0.02904
66.2488	-0.02907
66.3488	-0.02902
66.4488	-0.02907
66.5488	-0.0291
66.6488	-0.02908
66.7488	-0.02905
66.8488	-0.02903
66.9488	-0.02909
67.0488	-0.02902
67.1488	-0.02901
67.2488	-0.02902
67.3488	-0.02896
67.4488	-0.02908
67.5488	-0.02904
67.6488	-0.02898
67.7488	-0.02903
67.8488	-0.02901
67.9488	-0.02897
68.0488	-0.02898
68.1488	-0.02903
68.2488	-0.02899
68.3488	-0.02897
68.4488	-0.02892
68.5488	-0.02896
68.6488	-0.02888
68.7488	-0.02888
68.8488	-0.02892
68.9488	-0.02889
69.0488	-0.02885
69.1488	-0.02892
69.2488	-0.02886
69.3488	-0.02885
69.4488	-0.02891
69.5488	-0.02894
69.6488	-0.0289
69.7488	-0.02884
69.8488	-0.02884
69.9488	-0.02888
70.0488	-0.02882
70.1488	-0.02882
70.2488	-0.02887
70.3488	-0.02879
70.4488	-0.02882
70.5488	-0.02883
70.6488	-0.02883
70.7488	-0.02878
70.8488	-0.02881
70.9488	-0.02881
71.0488	-0.0289
71.1488	-0.02888
71.2488	-0.0288
71.3488	-0.02888
71.4488	-0.02877
71.5488	-0.02879
71.6488	-0.02877
71.7488	-0.02884
71.8488	-0.02874
71.9488	-0.02881
72.0488	-0.02875
72.1488	-0.02853
72.2488	-0.02854
72.3488	-0.02849
72.4488	-0.02849
72.5488	-0.02855
72.6488	-0.02856
72.7488	-0.02848
72.8488	-0.02847
72.9488	-0.02848
73.0488	-0.02839
73.1488	-0.02847
73.2488	-0.02843
73.3488	-0.02843
73.4488	-0.02849
73.5488	-0.02841
73.6488	-0.02841
73.7488	-0.02842
73.8488	-0.02841
73.9488	-0.02845
74.0488	-0.02842
74.1488	-0.02843
74.2488	-0.02844
74.3488	-0.0284
74.4488	-0.02848
74.5488	-0.02835
74.6488	-0.02836
74.7488	-0.02831
74.8488	-0.0286
74.9488	-0.02852
75.0488	-0.02848
75.1488	-0.02859
75.2488	-0.02856
75.3488	-0.02848
75.4488	-0.02858
75.5488	-0.02839
75.6488	-0.02835
75.7488	-0.0285
75.8488	-0.02855
75.9488	-0.02848
76.0488	-0.02853
76.1488	-0.02847
76.2488	-0.02851
76.3488	-0.02845
76.4488	-0.02843
76.5488	-0.0285
76.6488	-0.02853
76.7488	-0.02858
76.8488	-0.02843
76.9488	-0.02842
77.0488	-0.02845
77.1488	-0.02846
77.2488	-0.02839
77.3488	-0.02845
77.4488	-0.02846
77.5488	-0.02845
77.6488	-0.02849
77.7488	-0.02834
77.8488	-0.02843
77.9488	-0.02839
78.0488	-0.02836
78.1488	-0.02839
78.2488	-0.02832
78.3488	-0.02837
78.4488	-0.02831
78.5488	-0.02843
78.6488	-0.02833
78.7488	-0.02832
78.8488	-0.02837
78.9488	-0.02833
79.0488	-0.02833
79.1488	-0.02832
79.2488	-0.02831
79.3488	-0.02831
79.4488	-0.02834
79.5488	-0.02835
79.6488	-0.02833
79.7488	-0.02835
79.8488	-0.02829
79.9488	-0.02827
80.0488	-0.02828
80.1488	-0.02834
80.2488	-0.02827
80.3488	-0.02832
80.4488	-0.02825
80.5488	-0.02821
80.6488	-0.02833
80.7488	-0.02828
80.8488	-0.02831
80.9488	-0.02824
81.0488	-0.02823
81.1488	-0.02827
81.2488	-0.02825
81.3488	-0.02831
81.4488	-0.02829
81.5488	-0.02824
81.6488	-0.02821
81.7488	-0.02825
81.8488	-0.02829
81.9488	-0.02822
82.0488	-0.02816
82.1488	-0.02824
82.2488	-0.02826
82.3488	-0.0282
82.4488	-0.02813
82.5488	-0.02821
82.6488	-0.02815
82.7488	-0.02824
82.8488	-0.02815
82.9488	-0.02816
83.0488	-0.0282
83.1488	-0.02819
83.2488	-0.02816
83.3488	-0.02815
83.4488	-0.02819
83.5488	-0.02766
83.6488	-0.02789
83.7488	-0.02794
83.8488	-0.02787
83.9488	-0.02788
84.0488	-0.02791
84.1488	-0.02781
84.2488	-0.02784
84.3488	-0.0278
84.4488	-0.0279
84.5488	-0.02783
84.6488	-0.02793
84.7488	-0.02783
84.8488	-0.02779
84.9488	-0.02789
85.0488	-0.02782
85.1488	-0.02787
85.2488	-0.02779
85.3488	-0.02783
85.4488	-0.02775
85.5488	-0.02778
85.6488	-0.02776
85.7488	-0.02775
85.8488	-0.02777
85.9488	-0.0277
86.0488	-0.02776
86.1488	-0.02781
86.2488	-0.02776
86.3488	-0.02775
86.4488	-0.02778
86.5488	-0.02779
86.6488	-0.02772
86.7488	-0.02768
86.8488	-0.02764
86.9488	-0.02766
87.0488	-0.02768
87.1488	-0.02771
87.2488	-0.02767
87.3488	-0.02794
87.4488	-0.02778
87.5488	-0.02778
87.6488	-0.02775
87.7488	-0.02774
87.8488	-0.02773
87.9488	-0.02785
88.0488	-0.02782
88.1488	-0.02788
88.2488	-0.0279
88.3488	-0.02779
88.4488	-0.02784
88.5488	-0.02789
88.6488	-0.02783
88.7488	-0.0279
88.8488	-0.02785
88.9488	-0.02786
89.0488	-0.02791
89.1488	-0.02783
89.2488	-0.02785
89.3488	-0.02785
89.4488	-0.0279
89.5488	-0.02782
89.6488	-0.02778
89.7488	-0.02774
89.8488	-0.02775
89.9488	-0.02775
90.0488	-0.02782
90.1488	-0.0278
90.2488	-0.02793
90.3488	-0.02786
90.4488	-0.02776
90.5488	-0.0278
90.6488	-0.02778
90.7488	-0.02775
90.8488	-0.02775
90.9488	-0.02775
91.0488	-0.02776
91.1488	-0.02781
91.2488	-0.02778
91.3488	-0.02775
91.4488	-0.02777
91.5488	-0.02775
91.6488	-0.02772
91.7488	-0.02781
91.8488	-0.02768
91.9488	-0.02769
92.0488	-0.02775
92.1488	-0.02778
92.2488	-0.02777
92.3488	-0.02773
92.4488	-0.02779
92.5488	-0.02767
92.6488	-0.02764
92.7488	-0.02764
92.8488	-0.02762
92.9488	-0.02769
93.0488	-0.02761
93.1488	-0.02764
93.2488	-0.02765
93.3488	-0.02764
93.4488	-0.02763
93.5488	-0.02766
93.6488	-0.02769
93.7488	-0.02761
93.8488	-0.02764
93.9488	-0.02769
94.0488	-0.02758
94.1488	-0.02769
94.2488	-0.02768
94.3488	-0.02763
94.4488	-0.02762
94.5488	-0.02768
94.6488	-0.02761
94.7488	-0.02767
94.8488	-0.02763
94.9488	-0.0276
95.0488	-0.02756
95.1488	-0.02752
95.2488	-0.02753
95.3488	-0.02761
95.4488	-0.02767
95.5488	-0.02757
95.6488	-0.02761
95.7488	-0.02765
95.8488	-0.02765
95.9488	-0.02762
96.0488	-0.02758
96.1488	-0.02766
96.2488	-0.0277
96.3488	-0.02775
96.4488	-0.02754
96.5488	-0.02761
96.6488	-0.02747
96.7488	-0.02752
96.8488	-0.0276
96.9488	-0.02754
97.0488	-0.02751
97.1488	-0.0272
97.2488	-0.02725
97.3488	-0.02726
97.4488	-0.0273
97.5488	-0.02724
97.6488	-0.02719
97.7488	-0.02727
97.8488	-0.02726
97.9488	-0.0272
98.0488	-0.02714
98.1488	-0.02722
98.2488	-0.02725
98.3488	-0.02721
98.4488	-0.02718
98.5488	-0.02717
98.6488	-0.02721
98.7488	-0.02729
98.8488	-0.02724
98.9488	-0.0272
99.0488	-0.02716
99.1488	-0.02717
99.2488	-0.02731
99.3488	-0.02719
99.4488	-0.0271
99.5488	-0.02716
99.6488	-0.02709
99.7488	-0.02718
99.8488	-0.0271
99.9488	-0.0272
100.049	-0.02713
100.149	-0.02718
100.249	-0.02724
100.349	-0.0271
100.449	-0.02718
100.549	-0.0271
100.649	-0.02724
100.749	-0.02723
100.849	-0.0273
100.949	-0.02737
101.049	-0.02734
101.149	-0.02755
101.249	-0.02756
101.349	-0.02752
101.449	-0.02726
101.549	-0.02729
101.649	-0.0275
101.749	-0.02747
101.849	-0.02727
101.949	-0.02725
102.049	-0.02727
102.149	-0.02721
102.249	-0.02733
102.349	-0.02734
102.449	-0.02731
102.549	-0.02721
102.649	-0.0272
102.749	-0.02726
102.849	-0.02724
102.949	-0.02723
103.049	-0.0272
103.149	-0.02719
103.249	-0.02721
103.349	-0.0272
103.449	-0.02724
103.549	-0.02722
103.649	-0.02723
103.749	-0.02726
103.849	-0.02718
103.949	-0.02716
104.049	-0.02729
104.149	-0.02725
104.249	-0.02717
104.349	-0.02723
104.449	-0.02718
104.549	-0.02723
104.649	-0.02721
104.749	-0.02714
104.849	-0.02719
104.949	-0.02718
105.049	-0.02714
105.149	-0.02708
105.249	-0.02716
105.349	-0.02713
105.449	-0.0271
105.549	-0.02712
105.649	-0.02715
105.749	-0.02714
105.849	-0.02707
105.949	-0.02711
106.049	-0.02719
106.149	-0.02716
106.249	-0.02708
106.349	-0.02708
106.449	-0.02717
106.549	-0.0271
106.649	-0.02713
106.749	-0.02703
106.849	-0.02703
106.949	-0.0271
107.049	-0.0271
107.149	-0.02708
107.249	-0.02712
107.349	-0.02717
107.449	-0.02713
107.549	-0.02716
107.649	-0.02707
107.749	-0.02706
107.849	-0.02711
107.949	-0.02705
108.049	-0.0271
108.149	-0.02703
108.249	-0.02706
108.349	-0.02708
108.449	-0.02706
108.549	-0.02704
108.649	-0.027
108.749	-0.027
108.849	-0.02699
108.949	-0.02702
109.049	-0.02702
109.149	-0.02703
109.249	-0.02702
109.349	-0.027
109.449	-0.02705
109.549	-0.02693
109.649	-0.02698
109.749	-0.0269
109.849	-0.02693
109.949	-0.027
110.049	-0.02703
110.149	-0.02698
110.249	-0.02708
110.349	-0.02692
110.449	-0.02702
110.549	-0.02703
110.649	-0.02695
110.749	-0.02694
110.849	-0.02696
110.949	-0.02699
111.049	-0.02697
111.149	-0.02696
111.249	-0.02694
111.349	-0.02688
111.449	-0.02698
111.549	-0.02691
111.649	-0.02687
111.749	-0.02697
111.849	-0.02663
111.949	-0.02663
112.049	-0.02667
112.149	-0.02669
112.249	-0.02668
112.349	-0.02672
112.449	-0.02692
112.549	-0.02695
112.649	-0.02688
112.749	-0.02668
112.849	-0.02667
112.949	-0.02667
113.049	-0.02668
113.149	-0.02662
113.249	-0.02663
113.349	-0.02667
113.449	-0.02667
113.549	-0.02661
113.649	-0.02657
113.749	-0.02652
113.849	-0.0266
113.949	-0.02661
114.049	-0.02659
114.149	-0.02662
114.249	-0.0266
114.349	-0.02661
114.449	-0.02659
114.549	-0.0266
114.649	-0.02663
114.749	-0.02661
114.849	-0.02658
114.949	-0.02659
115.049	-0.02654
115.149	-0.02653
115.249	-0.02651
115.349	-0.02655
115.449	-0.02655
115.549	-0.0265
115.649	-0.02656
115.749	-0.02651
115.849	-0.02651
115.949	-0.02655
116.049	-0.02653
116.149	-0.02652
116.249	-0.02655
116.349	-0.02649
116.449	-0.02653
116.549	-0.02653
116.649	-0.02668
116.749	-0.02663
116.849	-0.02666
116.949	-0.02673
117.049	-0.0267
117.149	-0.02671
117.249	-0.02665
117.349	-0.02666
117.449	-0.02668
117.549	-0.02673
117.649	-0.02672
117.749	-0.02669
117.849	-0.02664
117.949	-0.02662
118.049	-0.02664
118.149	-0.02665
118.249	-0.0266
118.349	-0.02667
118.449	-0.02668
118.549	-0.02656
118.649	-0.02661
118.749	-0.02662
118.849	-0.02662
118.949	-0.02663
119.049	-0.02661
119.149	-0.02657
119.249	-0.02663
119.349	-0.02664
119.449	-0.02666
119.549	-0.02653
119.649	-0.02653
119.749	-0.02652
119.849	-0.02658
119.949	-0.02657
120.049	-0.02652
120.149	-0.02662
120.249	-0.02661
120.349	-0.02658
120.449	-0.02661
120.549	-0.02652
120.649	-0.02653
120.749	-0.02657
120.849	-0.02657
120.949	-0.02643
121.049	-0.02653
121.149	-0.02651
121.249	-0.02652
121.349	-0.0265
121.449	-0.02652
121.549	-0.02651
121.649	-0.0265
121.749	-0.02647
121.849	-0.02651
121.949	-0.0265
122.049	-0.02654
122.149	-0.02658
122.249	-0.02645
122.349	-0.02653
122.449	-0.02651
122.549	-0.02651
122.649	-0.02654
122.749	-0.02651
122.849	-0.0265
122.86	-0.02647
122.86	-0.23189
122.86	-0.35399
122.86	-0.33198
122.861	-0.34943
122.861	-0.36478
122.861	-0.31986
122.861	-0.31436
122.862	-0.27217
122.862	-0.25933
122.862	-0.22473
122.862	-0.21235
122.862	-0.1872
122.863	-0.17796
122.863	-0.1615
122.863	-0.15608
122.863	-0.14646
122.864	-0.13989
122.869	-0.13486
122.871	-0.12972
122.874	-0.12448
122.878	-0.11934
122.884	-0.11429
122.892	-0.10886
122.902	-0.10381
122.918	-0.09845
122.943	-0.09344
122.989	-0.08839
123.089	-0.08419
123.189	-0.08292
123.289	-0.08254
123.389	-0.08238
123.489	-0.08197
123.589	-0.08195
123.689	-0.08191
123.789	-0.08206
123.889	-0.08188
123.989	-0.0819
124.089	-0.08183
124.189	-0.08181
124.289	-0.08172
124.389	-0.08177
124.489	-0.08171
124.589	-0.08172
124.689	-0.08175
124.789	-0.08148
124.889	-0.08128
124.989	-0.0815
125.089	-0.08125
125.189	-0.081
125.289	-0.08118
125.389	-0.08129
125.489	-0.08104
125.589	-0.08119
125.689	-0.08114
125.789	-0.08107
125.889	-0.08115
125.989	-0.08081
126.089	-0.08073
126.189	-0.08068
126.289	-0.08062
126.389	-0.0806
126.489	-0.08069
126.589	-0.08061
126.689	-0.08072
126.789	-0.08065
126.889	-0.08059
126.989	-0.08057
127.089	-0.08063
127.189	-0.0801
127.289	-0.08013
127.389	-0.08016
127.489	-0.08019
127.589	-0.08058
127.689	-0.08047
127.789	-0.08022
127.889	-0.08017
127.989	-0.08023
128.089	-0.08051
128.189	-0.08045
128.289	-0.08056
128.389	-0.08046
128.489	-0.08007
128.589	-0.07997
128.689	-0.07994
128.789	-0.08003
128.889	-0.07993
128.989	-0.07988
129.089	-0.07997
129.189	-0.0799
129.289	-0.07989
129.389	-0.07949
129.489	-0.07951
129.589	-0.0795
129.689	-0.07966
129.789	-0.07961
129.889	-0.07954
129.989	-0.07966
130.089	-0.07938
130.189	-0.07951
130.289	-0.07946
130.389	-0.07963
130.489	-0.0796
130.589	-0.0795
130.689	-0.07947
130.789	-0.07945
130.889	-0.07943
130.989	-0.07944
131.089	-0.07925
131.189	-0.07927
131.289	-0.07937
131.389	-0.07941
131.489	-0.07924
131.589	-0.07921
131.689	-0.07937
131.789	-0.07933
131.889	-0.07933
131.989	-0.07928
132.089	-0.07894
132.189	-0.07898
132.289	-0.07896
132.389	-0.07881
132.489	-0.07883
132.589	-0.07887
132.689	-0.07891
132.789	-0.07883
132.889	-0.07873
132.989	-0.07862
133.089	-0.07873
133.189	-0.07888
133.289	-0.07883
133.389	-0.07895
133.489	-0.07885
133.589	-0.07886
133.689	-0.07896
133.789	-0.07887
133.889	-0.07883
133.989	-0.0788
134.089	-0.07878
134.189	-0.07871
134.289	-0.07886
134.389	-0.07882
134.489	-0.07872
134.589	-0.07881
134.689	-0.07868
134.789	-0.07832
134.889	-0.07822
134.989	-0.0783
135.089	-0.07827
135.189	-0.07839
135.289	-0.07873
135.389	-0.07877
135.489	-0.07877
135.589	-0.07881
135.689	-0.0787
135.789	-0.07862
135.889	-0.07836
135.989	-0.07833
136.089	-0.07835
136.189	-0.07834
136.289	-0.07826
136.389	-0.07826
136.489	-0.07817
136.589	-0.07815
136.689	-0.0782
136.789	-0.07819
136.889	-0.07835
136.989	-0.0782
137.089	-0.07817
137.189	-0.0782
137.289	-0.07818
137.389	-0.07809
137.489	-0.0781
137.589	-0.07815
137.689	-0.07815
137.789	-0.0781
137.889	-0.07808
137.989	-0.0782
138.089	-0.07803
138.189	-0.07814
138.289	-0.07814
138.389	-0.07805
138.489	-0.07815
138.589	-0.07808
138.689	-0.07813
138.789	-0.0781
138.889	-0.07775
138.989	-0.07771
139.089	-0.07764
139.189	-0.07771
139.289	-0.07769
139.389	-0.07761
139.489	-0.07759
139.589	-0.07752
139.689	-0.0777
139.789	-0.07767
139.889	-0.07776
139.989	-0.0777
140.089	-0.07763
140.189	-0.07769
140.289	-0.07763
140.389	-0.0775
140.489	-0.07753
140.589	-0.07758
140.689	-0.07758
140.789	-0.07768
140.889	-0.07768
140.989	-0.07758
141.089	-0.0776
141.189	-0.07753
141.289	-0.07756
141.389	-0.07747
141.489	-0.07748
141.589	-0.07747
141.689	-0.0774
141.789	-0.07744
141.889	-0.07747
141.989	-0.07746
142.089	-0.07744
142.189	-0.07735
142.289	-0.0775
142.389	-0.07709
142.489	-0.07719
142.589	-0.0771
142.689	-0.07711
142.789	-0.07706
142.889	-0.07714
142.989	-0.07708
143.089	-0.077
143.189	-0.07694
143.289	-0.07682
143.389	-0.077
143.489	-0.07688
143.589	-0.07704
143.689	-0.07706
143.789	-0.07704
143.889	-0.07707
143.989	-0.07715
144.089	-0.07706
144.189	-0.07694
144.289	-0.07697
144.389	-0.07696
144.489	-0.07689
144.589	-0.07685
144.689	-0.07698
144.789	-0.07695
144.889	-0.07684
144.989	-0.07649
145.089	-0.07694
145.189	-0.07697
145.289	-0.07682
145.389	-0.07688
145.489	-0.07687
145.589	-0.07685
145.689	-0.07648
145.789	-0.07678
145.889	-0.07679
145.989	-0.07683
146.089	-0.07687
146.189	-0.0767
146.289	-0.07691
146.389	-0.07678
146.489	-0.07689
146.589	-0.07681
146.689	-0.07689
146.789	-0.07697
146.889	-0.07685
146.989	-0.07685
147.089	-0.07687
147.189	-0.07689
147.289	-0.07675
147.389	-0.07645
147.489	-0.07636
147.589	-0.07638
147.689	-0.07631
147.789	-0.07635
147.889	-0.07636
147.989	-0.0763
148.089	-0.07632
148.189	-0.07639
148.289	-0.07645
148.389	-0.07651
148.489	-0.07631
148.589	-0.07627
148.689	-0.0763
148.789	-0.07623
148.889	-0.0763
148.989	-0.07623
149.089	-0.07632
149.189	-0.07618
149.289	-0.07622
149.389	-0.07623
149.489	-0.07628
149.589	-0.07637
149.689	-0.07626
149.789	-0.07623
149.889	-0.07591
149.989	-0.07572
150.089	-0.07578
150.189	-0.07588
150.289	-0.07622
150.389	-0.07614
150.489	-0.07594
150.589	-0.07578
150.689	-0.0759
150.789	-0.0759
150.889	-0.07583
150.989	-0.07588
151.089	-0.07578
151.189	-0.07577
151.289	-0.07586
151.389	-0.07579
151.489	-0.07588
151.589	-0.07576
151.689	-0.07578
151.789	-0.07588
151.889	-0.07581
151.989	-0.07578
152.089	-0.0758
152.189	-0.07595
152.289	-0.07577
152.389	-0.07575
152.489	-0.07579
152.589	-0.07582
152.689	-0.07576
152.789	-0.07587
152.889	-0.07575
152.989	-0.07567
153.089	-0.07565
153.189	-0.07555
153.289	-0.07566
153.389	-0.07565
153.489	-0.0757
153.589	-0.07585
153.689	-0.07575
153.789	-0.0757
153.889	-0.07569
153.989	-0.07578
154.089	-0.07579
154.189	-0.07579
154.289	-0.07572
154.389	-0.0757
154.489	-0.07569
154.589	-0.07574
154.689	-0.07574
154.789	-0.07563
154.889	-0.07555
154.989	-0.07574
155.089	-0.07558
155.189	-0.07562
155.289	-0.07565
155.389	-0.0756
155.489	-0.07567
155.589	-0.07563
155.689	-0.07517
155.789	-0.07515
155.889	-0.07523
155.989	-0.07557
156.089	-0.07525
156.189	-0.07528
156.289	-0.07516
156.389	-0.07523
156.489	-0.0752
156.589	-0.07516
156.689	-0.07526
156.789	-0.07529
156.889	-0.07531
156.989	-0.07562
157.089	-0.07564
157.189	-0.07516
157.289	-0.07533
157.389	-0.07525
157.489	-0.07515
157.589	-0.07523
157.689	-0.07524
157.789	-0.07508
157.889	-0.07519
157.989	-0.07521
158.089	-0.07524
158.189	-0.07518
158.289	-0.075
158.389	-0.07508
158.489	-0.07513
158.589	-0.07496
158.689	-0.07498
158.789	-0.07508
158.889	-0.07507
158.989	-0.07519
159.089	-0.07515
159.189	-0.07512
159.289	-0.07507
159.389	-0.07501
159.489	-0.07489
159.589	-0.07458
159.689	-0.07503
159.789	-0.07496
159.889	-0.07505
159.989	-0.07508
160.089	-0.07508
160.189	-0.07495
160.289	-0.07514
160.389	-0.07501
160.489	-0.07487
160.589	-0.07502
160.689	-0.07504
160.789	-0.07501
160.889	-0.07507
160.989	-0.07506
161.089	-0.07511
161.189	-0.07506
161.289	-0.07458
161.389	-0.07446
161.489	-0.0746
161.589	-0.07461
161.689	-0.07467
161.789	-0.07463
161.889	-0.07448
161.989	-0.07454
162.089	-0.07464
162.189	-0.0745
162.289	-0.07451
162.389	-0.07458
162.489	-0.07453
162.589	-0.07462
162.689	-0.07461
162.789	-0.07452
162.889	-0.07449
162.989	-0.07462
163.089	-0.07456
163.189	-0.07451
163.289	-0.07454
163.389	-0.07459
163.489	-0.07442
163.589	-0.07457
163.689	-0.07457
163.789	-0.07476
163.889	-0.07466
163.989	-0.07497
164.089	-0.07451
164.189	-0.07438
164.289	-0.0743
164.389	-0.07438
164.489	-0.07448
164.589	-0.07462
164.689	-0.07451
164.789	-0.07445
164.889	-0.07442
164.989	-0.07436
165.089	-0.07438
165.189	-0.07431
165.289	-0.07442
165.389	-0.07446
165.489	-0.07426
165.589	-0.07437
165.689	-0.07439
165.789	-0.07434
165.889	-0.07435
165.989	-0.07439
166.089	-0.07428
166.189	-0.07439
166.289	-0.07444
166.389	-0.07439
166.489	-0.07448
166.589	-0.07446
166.689	-0.07436
166.789	-0.0745
166.889	-0.07391
166.989	-0.07399
167.089	-0.07402
167.189	-0.07449
167.289	-0.07437
167.389	-0.07439
167.489	-0.07423
167.589	-0.07392
167.689	-0.07392
167.789	-0.07398
167.889	-0.07397
167.989	-0.07401
168.089	-0.07404
168.189	-0.07387
168.289	-0.07403
168.389	-0.07408
168.489	-0.07434
168.589	-0.07433
168.689	-0.074
168.789	-0.07395
168.889	-0.07401
168.989	-0.07393
169.089	-0.07383
169.189	-0.07387
169.289	-0.0739
169.389	-0.07389
169.489	-0.07383
169.589	-0.07394
169.689	-0.07385
169.789	-0.07391
169.889	-0.07387
169.989	-0.07374
170.089	-0.07373
170.189	-0.0738
170.289	-0.07378
170.389	-0.07388
170.489	-0.07385
170.589	-0.07381
170.689	-0.07373
170.789	-0.07382
170.889	-0.07382
170.989	-0.07379
171.089	-0.07389
171.189	-0.07373
171.289	-0.07339
171.389	-0.07345
171.489	-0.07353
171.589	-0.07344
171.689	-0.07349
171.789	-0.0737
171.889	-0.07366
171.989	-0.07383
172.089	-0.07374
172.189	-0.07368
172.289	-0.07386
172.389	-0.07374
172.489	-0.07375
172.589	-0.07375
172.689	-0.07341
172.789	-0.07324
172.889	-0.07339
172.989	-0.07344
173.089	-0.0739
173.189	-0.07379
173.289	-0.07376
173.389	-0.07372
173.489	-0.07388
173.589	-0.07363
173.689	-0.0734
173.789	-0.07336
173.889	-0.07346
173.989	-0.07327
174.089	-0.07336
174.189	-0.07328
174.289	-0.07333
174.389	-0.07345
174.489	-0.07347
174.589	-0.07328
174.689	-0.07327
174.789	-0.07341
174.889	-0.07333
174.989	-0.07315
175.089	-0.07324
175.189	-0.07331
175.289	-0.07326
175.389	-0.07325
175.489	-0.07335
175.589	-0.07335
175.689	-0.07331
175.789	-0.07338
175.889	-0.0733
175.989	-0.07341
176.089	-0.07341
176.189	-0.0734
176.289	-0.07315
176.389	-0.0732
176.489	-0.0732
176.589	-0.07271
176.689	-0.07319
176.789	-0.07277
176.889	-0.07266
176.989	-0.07281
177.089	-0.07323
177.189	-0.0732
177.289	-0.07323
177.389	-0.07322
177.489	-0.07321
177.589	-0.07327
177.689	-0.07323
177.789	-0.07305
177.889	-0.07307
177.989	-0.07319
178.089	-0.07332
178.189	-0.07312
178.289	-0.07317
178.389	-0.07311
178.489	-0.07316
178.589	-0.07323
178.689	-0.0731
178.789	-0.07308
178.889	-0.07319
178.989	-0.07307
179.089	-0.07308
179.189	-0.07311
179.289	-0.07277
179.389	-0.07275
179.489	-0.07273
179.589	-0.07274
179.689	-0.07268
179.789	-0.07289
179.889	-0.07268
179.989	-0.07271
180.089	-0.07268
180.189	-0.07268
180.289	-0.07263
180.389	-0.07283
180.489	-0.07276
180.589	-0.07305
180.689	-0.0731
180.789	-0.07269
180.889	-0.07281
180.989	-0.07313
181.089	-0.07264
181.189	-0.07273
181.289	-0.07276
181.389	-0.07277
181.489	-0.0728
181.589	-0.07312
181.689	-0.07265
181.789	-0.07263
181.889	-0.07255
181.989	-0.07254
182.089	-0.07262
182.189	-0.07265
182.289	-0.0726
182.389	-0.07262
182.489	-0.07263
182.589	-0.07276
182.689	-0.07267
182.789	-0.0727
182.889	-0.07274
182.989	-0.07276
183.089	-0.07273
183.189	-0.07265
183.289	-0.0727
183.389	-0.07258
183.489	-0.07246
183.589	-0.07262
183.689	-0.07253
183.789	-0.07261
183.889	-0.07253
183.989	-0.07254
184.089	-0.07252
184.189	-0.0721
184.289	-0.07254
184.389	-0.07257
184.489	-0.0725
184.589	-0.07254
184.689	-0.07249
184.789	-0.07261
184.889	-0.07268
184.989	-0.07246
185.089	-0.07256
185.189	-0.07265
185.289	-0.07232
185.389	-0.07211
185.489	-0.07214
185.589	-0.072
185.689	-0.07202
185.789	-0.07215
185.889	-0.07209
185.989	-0.07207
186.089	-0.07217
186.189	-0.07216
186.289	-0.07206
186.389	-0.07216
186.489	-0.07212
186.589	-0.07222
186.689	-0.0721
186.789	-0.07213
186.889	-0.07226
186.989	-0.07211
187.089	-0.07199
187.189	-0.0722
187.289	-0.07219
187.389	-0.0721
187.489	-0.07208
187.589	-0.07204
187.689	-0.07203
187.789	-0.07227
187.889	-0.07207
187.989	-0.07203
188.089	-0.07205
188.189	-0.07213
188.289	-0.07211
188.389	-0.07222
188.489	-0.0722
188.589	-0.07215
188.689	-0.07202
188.789	-0.07216
188.889	-0.07223
188.989	-0.07223
189.089	-0.07223
189.189	-0.07207
189.289	-0.07202
189.389	-0.0721
189.489	-0.0721
189.589	-0.07211
189.689	-0.07213
189.789	-0.07202
189.889	-0.07214
189.989	-0.07213
190.089	-0.07202
190.189	-0.07211
190.289	-0.0721
190.389	-0.07201
190.489	-0.072
190.589	-0.07194
190.689	-0.07189
190.789	-0.07188
190.889	-0.07187
190.989	-0.07178
191.089	-0.07194
191.189	-0.07194
191.289	-0.07193
191.389	-0.07197
191.489	-0.07205
191.589	-0.07196
191.689	-0.07199
191.789	-0.07192
191.889	-0.07156
191.989	-0.07161
192.089	-0.07197
192.189	-0.07155
192.289	-0.07136
192.389	-0.07156
192.489	-0.07189
192.589	-0.07194
192.689	-0.0719
192.789	-0.07194
192.889	-0.07197
192.989	-0.07195
193.089	-0.07153
193.189	-0.07189
193.289	-0.0715
193.389	-0.07144
193.489	-0.07153
193.589	-0.07146
193.689	-0.07153
193.789	-0.07153
193.889	-0.07147
193.989	-0.0714
194.089	-0.07149
194.189	-0.07154
194.289	-0.0716
194.389	-0.07137
194.489	-0.07143
194.589	-0.07151
194.689	-0.07155
194.789	-0.07153
194.889	-0.07189
194.989	-0.07186
195.089	-0.07195
195.189	-0.07192
195.289	-0.07153
195.389	-0.07153
195.489	-0.07149
195.589	-0.07152
195.689	-0.07146
195.789	-0.07135
195.889	-0.0714
195.989	-0.07137
196.089	-0.07138
196.189	-0.07148
196.289	-0.07158
196.389	-0.0716
196.489	-0.07163
196.589	-0.0715
196.689	-0.07131
196.789	-0.07151
196.889	-0.07146
196.989	-0.07145
197.089	-0.0714
197.189	-0.07147
197.289	-0.07142
197.389	-0.0715
197.489	-0.0715
197.589	-0.07149
197.689	-0.07158
[truncated: 5,338 more rows]

## Sheet: 40%D2O
time/s	current/mA
3.2338	-0.33304
3.234	-0.22355
3.2342	-0.14742
3.2344	-0.09302
3.2346	-0.06428
3.2348	-0.05018
3.2352	-0.06189
3.2354	-0.07896
3.2356	-0.09733
3.2358	-0.11679
3.236	-0.13357
3.2362	-0.14784
3.2364	-0.15794
3.2366	-0.16455
3.2374	-0.15845
3.2376	-0.15167
3.2378	-0.14445
3.238	-0.13668
3.2382	-0.12982
3.2384	-0.12271
3.2386	-0.11711
3.2388	-0.11154
3.2392	-0.10399
3.2398	-0.09778
3.241	-0.09216
3.242	-0.08633
3.2428	-0.081
3.2438	-0.0754
3.245	-0.07026
3.2466	-0.06468
3.2484	-0.05916
3.2506	-0.05399
3.2534	-0.04875
3.257	-0.04325
3.262	-0.03797
3.2688	-0.03286
3.2784	-0.02781
3.2948	-0.02265
3.324	-0.01757
3.3942	-0.0125
3.4942	-0.01027
3.5942	-0.00911
3.6942	-0.00843
3.7942	-0.00808
3.8942	-0.00755
3.9942	-0.00752
4.0942	-0.00742
4.1942	-0.00729
4.2942	-0.00736
4.3942	-0.00732
4.4942	-0.00726
4.5942	-0.00693
4.6942	-0.007
4.7942	-0.00692
4.8942	-0.00689
4.9942	-0.00689
5.0942	-0.00689
5.1942	-0.00676
5.2942	-0.00674
5.3942	-0.00675
5.4942	-0.00677
5.5942	-0.00671
5.6942	-0.00669
5.7942	-0.00672
5.8942	-0.00674
5.9942	-0.00672
6.0942	-0.00672
6.1942	-0.00672
6.2942	-0.0067
6.3942	-0.00667
6.4942	-0.00648
6.5942	-0.00645
6.6942	-0.00642
6.7942	-0.00646
6.8942	-0.0064
6.9942	-0.00637
7.0942	-0.00638
7.1942	-0.00636
7.2942	-0.00641
7.3942	-0.00638
7.4942	-0.00641
7.5942	-0.0064
7.6942	-0.00636
7.7942	-0.00636
7.8942	-0.0064
7.9942	-0.00633
8.0942	-0.00636
8.1942	-0.00634
8.2942	-0.00635
8.3942	-0.00636
8.4942	-0.00636
8.5942	-0.00627
8.6942	-0.00625
8.7942	-0.00631
8.8942	-0.00625
8.9942	-0.00633
9.0942	-0.0063
9.1942	-0.00628
9.2942	-0.0062
9.3942	-0.00628
9.4942	-0.00647
9.5942	-0.0064
9.6942	-0.00646
9.7942	-0.0065
9.8942	-0.0065
9.9942	-0.00648
10.0942	-0.0064
10.1942	-0.0064
10.2942	-0.00645
10.3942	-0.00647
10.4942	-0.00642
10.5942	-0.00646
10.6942	-0.00642
10.7942	-0.00646
10.8942	-0.00643
10.9942	-0.00643
11.0942	-0.00645
11.1942	-0.00643
11.2942	-0.00644
11.3942	-0.0064
11.4942	-0.00644
11.5942	-0.0064
11.6942	-0.00645
11.7942	-0.00644
11.8942	-0.0064
11.9942	-0.00642
12.0942	-0.0064
12.1942	-0.00639
12.2942	-0.00643
12.3942	-0.00646
12.4942	-0.00636
12.5942	-0.00639
12.6942	-0.00641
12.7942	-0.00639
12.8942	-0.00636
12.9942	-0.00638
13.0942	-0.00638
13.1942	-0.00637
13.2942	-0.00637
13.3942	-0.00629
13.4942	-0.00642
13.5942	-0.00637
13.6942	-0.00629
13.7942	-0.00633
13.8942	-0.00632
13.9942	-0.00632
14.0942	-0.00639
14.1942	-0.00631
14.2942	-0.00637
14.3942	-0.00635
14.4942	-0.0064
14.5942	-0.00638
14.6942	-0.00633
14.7942	-0.00634
14.8942	-0.00634
14.9942	-0.00634
15.0942	-0.00638
15.1942	-0.00635
15.2942	-0.00629
15.3942	-0.00634
15.4942	-0.00633
15.5942	-0.0063
15.6942	-0.00634
15.7942	-0.00629
15.8942	-0.00633
15.9942	-0.00631
16.0942	-0.00638
16.1942	-0.00639
16.2942	-0.00637
16.3942	-0.00633
16.4942	-0.00626
16.5942	-0.00636
16.6942	-0.00632
16.7942	-0.00631
16.8942	-0.00624
16.9942	-0.00629
17.0942	-0.00629
17.1942	-0.00631
17.2942	-0.00631
17.3942	-0.0063
17.4942	-0.00629
17.5942	-0.00624
17.6942	-0.00624
17.7942	-0.00629
17.8942	-0.00628
17.9942	-0.00629
18.0942	-0.00624
18.1942	-0.00624
18.2942	-0.00623
18.3942	-0.00628
18.4942	-0.00625
18.5942	-0.00625
18.6942	-0.00623
18.7942	-0.0063
18.8942	-0.00628
18.9942	-0.00623
19.0942	-0.00631
19.1942	-0.00633
19.2942	-0.00626
19.3942	-0.00632
19.4942	-0.00622
19.5942	-0.00616
19.6942	-0.00627
19.7942	-0.00623
19.8942	-0.00623
19.9942	-0.00619
20.0942	-0.00628
20.1942	-0.0062
20.2942	-0.00625
20.3942	-0.00624
20.4942	-0.00623
20.5942	-0.0062
20.6942	-0.00622
20.7942	-0.0062
20.8942	-0.00625
20.9942	-0.00626
21.0942	-0.00626
21.1942	-0.00625
21.2942	-0.00626
21.3942	-0.00627
21.4942	-0.00628
21.5942	-0.00632
21.6942	-0.00624
21.7942	-0.00623
21.8942	-0.00619
21.9942	-0.00621
22.0942	-0.00619
22.1942	-0.00617
22.2942	-0.00623
22.3942	-0.00621
22.4942	-0.00622
22.5942	-0.00621
22.6942	-0.00619
22.7942	-0.0062
22.8942	-0.00622
22.9942	-0.00616
23.0942	-0.00627
23.1942	-0.00621
23.2942	-0.00618
23.3942	-0.00619
23.4942	-0.00622
23.5942	-0.00622
23.6942	-0.00618
23.7942	-0.00624
23.8942	-0.00625
23.9942	-0.0062
24.0942	-0.00617
24.1942	-0.0062
24.2942	-0.00616
24.3942	-0.00622
24.4942	-0.00618
24.5942	-0.00615
24.6942	-0.0062
24.7942	-0.00615
24.8942	-0.00618
24.9942	-0.00617
25.0942	-0.00615
25.1942	-0.0062
25.2942	-0.00621
25.3942	-0.00616
25.4942	-0.00621
25.5942	-0.00611
25.6942	-0.00621
25.7942	-0.00619
25.8942	-0.00618
25.9942	-0.00621
26.0942	-0.00621
26.1942	-0.00623
26.2942	-0.00623
26.3942	-0.0062
26.4942	-0.00617
26.5942	-0.00616
26.6942	-0.00619
26.7942	-0.00613
26.8942	-0.00612
26.9942	-0.00609
27.0942	-0.00609
27.1942	-0.00612
27.2942	-0.00618
27.3942	-0.00613
27.4942	-0.00618
27.5942	-0.00615
27.6942	-0.00619
27.7942	-0.00611
27.8942	-0.00612
27.9942	-0.00612
28.0942	-0.00614
28.1942	-0.00621
28.2942	-0.00615
28.3942	-0.00617
28.4942	-0.00613
28.5942	-0.00615
28.6942	-0.00611
28.7942	-0.00629
28.8942	-0.00637
28.9942	-0.00628
29.0942	-0.00631
29.1942	-0.00631
29.2942	-0.00611
29.3942	-0.00613
29.4942	-0.00612
29.5942	-0.00612
29.6942	-0.00608
29.7942	-0.00591
29.8942	-0.00591
29.9942	-0.00585
30.0942	-0.00588
30.1942	-0.0059
30.2942	-0.00592
30.3942	-0.00598
30.4942	-0.00591
30.5942	-0.00614
30.6942	-0.00613
30.7942	-0.00612
30.8942	-0.00609
30.9942	-0.00613
31.0942	-0.00586
31.1942	-0.00597
31.2942	-0.00591
31.3942	-0.00614
31.4942	-0.00615
31.5942	-0.00609
31.6942	-0.00629
31.7942	-0.00625
31.8942	-0.00628
31.9942	-0.00633
32.0942	-0.00627
32.1942	-0.00633
32.2942	-0.00631
32.3942	-0.00638
32.4942	-0.00629
32.5942	-0.00629
32.6942	-0.00631
32.7942	-0.00635
32.8942	-0.00627
32.9942	-0.00632
33.0942	-0.00624
33.1942	-0.00628
33.2942	-0.00633
33.3942	-0.00636
33.4942	-0.00631
33.5942	-0.00621
33.6942	-0.00627
33.7942	-0.00625
33.8942	-0.00626
33.9942	-0.00616
34.0942	-0.00628
34.1942	-0.00622
34.2942	-0.00624
34.3942	-0.00629
34.4942	-0.00627
34.5942	-0.00626
34.6942	-0.00618
34.7942	-0.00623
34.8942	-0.00626
34.9942	-0.00627
35.0942	-0.0063
35.1942	-0.00629
35.2942	-0.00628
35.3942	-0.00626
35.4942	-0.00625
35.5942	-0.00625
35.6942	-0.00626
35.7942	-0.00623
35.8942	-0.00628
35.9942	-0.00628
36.0942	-0.00628
36.1942	-0.00621
36.2942	-0.0062
36.3942	-0.00622
36.4942	-0.00626
36.5942	-0.00625
36.6942	-0.00621
36.7942	-0.00628
36.8942	-0.0062
36.9942	-0.00627
37.0942	-0.0063
37.1942	-0.00617
37.2942	-0.0063
37.3942	-0.00615
37.4942	-0.00628
37.5942	-0.00625
37.6942	-0.00625
37.7942	-0.00628
37.8942	-0.00618
37.9942	-0.00626
38.0942	-0.00624
38.1942	-0.00624
38.2942	-0.00624
38.3942	-0.00621
38.4942	-0.00623
38.5942	-0.00621
38.6942	-0.00618
38.7942	-0.00619
38.8942	-0.0062
38.9942	-0.0062
39.0942	-0.0063
39.1942	-0.0062
39.2942	-0.00627
39.3942	-0.00624
39.4942	-0.00624
39.5942	-0.00622
39.6942	-0.00624
39.7942	-0.00625
39.8942	-0.00625
39.9942	-0.00618
40.0942	-0.0062
40.1942	-0.00622
40.2942	-0.00619
40.3942	-0.00618
40.4942	-0.00624
40.5942	-0.00622
40.6942	-0.00619
40.7942	-0.00624
40.8942	-0.00625
40.9942	-0.00619
41.0942	-0.00624
41.1942	-0.00627
41.2942	-0.00619
41.3942	-0.0062
41.4942	-0.00622
41.5942	-0.00623
41.6942	-0.00616
41.7942	-0.00618
41.8942	-0.00613
41.9942	-0.00613
42.0942	-0.00629
42.1942	-0.00623
42.2942	-0.00618
42.3942	-0.00618
42.4942	-0.0063
42.5942	-0.00617
42.6942	-0.0062
42.7942	-0.00622
42.8942	-0.00621
42.9942	-0.00615
43.0942	-0.00618
43.1942	-0.00623
43.2942	-0.00621
43.3942	-0.00621
43.4942	-0.00619
43.5942	-0.00613
43.6942	-0.00617
43.7942	-0.00617
43.8942	-0.00624
43.9942	-0.00622
44.0942	-0.00618
44.1942	-0.00616
44.2942	-0.00618
44.3942	-0.00622
44.4942	-0.00617
44.5942	-0.00623
44.6942	-0.0061
44.7942	-0.00614
44.8942	-0.00612
44.9942	-0.00614
45.0942	-0.00616
45.1942	-0.00619
45.2942	-0.00619
45.3942	-0.00619
45.4942	-0.00619
45.5942	-0.00614
45.6942	-0.00615
45.7942	-0.00619
45.8942	-0.0062
45.9942	-0.00617
46.0942	-0.00615
46.1942	-0.00617
46.2942	-0.00616
46.3942	-0.00613
46.4942	-0.00614
46.5942	-0.0061
46.6942	-0.006
46.7942	-0.00611
46.8942	-0.00618
46.9942	-0.00617
47.0942	-0.00615
47.1942	-0.00616
47.2942	-0.00621
47.3942	-0.00617
47.4942	-0.0061
47.5942	-0.00616
47.6942	-0.00615
47.7942	-0.00614
47.8942	-0.00609
47.9942	-0.00613
48.0942	-0.00616
48.1942	-0.0061
48.2942	-0.00619
48.3942	-0.00607
48.4942	-0.00617
48.5942	-0.00618
48.6942	-0.00624
48.7942	-0.00616
48.8942	-0.00618
48.9942	-0.00609
49.0942	-0.00614
49.1942	-0.00611
49.2942	-0.00614
49.3942	-0.0062
49.4942	-0.00615
49.5942	-0.0061
49.6942	-0.00607
49.7942	-0.00609
49.8942	-0.00587
49.9942	-0.00604
50.0942	-0.00615
50.1942	-0.00614
50.2942	-0.00617
50.3942	-0.00617
50.4942	-0.00618
50.5942	-0.0061
50.6942	-0.00613
50.7942	-0.00613
50.8942	-0.0062
50.9942	-0.00615
51.0942	-0.00619
51.1942	-0.00619
51.2942	-0.00619
51.3942	-0.00616
51.4942	-0.00614
51.5942	-0.00619
51.6942	-0.00613
51.7942	-0.00616
51.8942	-0.00613
51.9942	-0.00616
52.0942	-0.00594
52.1942	-0.00589
52.2942	-0.00618
52.3942	-0.00612
52.4942	-0.00607
52.5942	-0.0061
52.6942	-0.00613
52.7942	-0.00625
52.8942	-0.00622
52.9942	-0.00618
53.0942	-0.00619
53.1942	-0.00618
53.2942	-0.00607
53.3942	-0.00612
53.4942	-0.0061
53.5942	-0.00582
53.6942	-0.0059
53.7942	-0.00592
53.8942	-0.00592
53.9942	-0.00587
54.0942	-0.00594
54.1942	-0.00591
54.2942	-0.00576
54.3942	-0.00574
54.4942	-0.00586
54.5942	-0.00576
54.6942	-0.00573
54.7942	-0.00565
54.8942	-0.00571
54.9942	-0.00575
55.0942	-0.00568
55.1942	-0.00571
55.2942	-0.00571
55.3942	-0.00578
55.4942	-0.00567
55.5942	-0.0057
55.6942	-0.00595
55.7942	-0.00569
55.8942	-0.00585
55.9942	-0.0059
56.0942	-0.00611
56.1942	-0.00608
56.2942	-0.00586
56.3942	-0.0059
56.4942	-0.00585
56.5942	-0.00588
56.6942	-0.00595
56.7942	-0.00589
56.8942	-0.00586
56.9942	-0.00591
57.0942	-0.0059
57.1942	-0.00587
57.2942	-0.00583
57.3942	-0.00593
57.4942	-0.00591
57.5942	-0.00587
57.6942	-0.0059
57.7942	-0.00586
57.8942	-0.00581
57.9942	-0.00595
58.0942	-0.00589
58.1942	-0.00575
58.2942	-0.0057
58.3942	-0.00582
58.4942	-0.0059
58.5942	-0.0059
58.6942	-0.0059
58.7942	-0.00588
58.8942	-0.00592
58.9942	-0.00585
59.0942	-0.00594
59.1942	-0.00586
59.2942	-0.00583
59.3942	-0.00582
59.4942	-0.00586
59.5942	-0.00581
59.6942	-0.0059
59.7942	-0.00585
59.8942	-0.0059
59.9942	-0.00583
60.0942	-0.00583
60.1942	-0.00593
60.2942	-0.00586
60.3942	-0.00587
60.4942	-0.00592
60.5942	-0.00586
60.6942	-0.00584
60.7942	-0.00586
60.8942	-0.00588
60.9942	-0.00582
61.0942	-0.00589
61.1942	-0.00595
61.2942	-0.00584
61.3942	-0.0059
61.4942	-0.00587
61.5942	-0.00586
61.6942	-0.00589
61.7942	-0.00584
61.8942	-0.0059
61.9942	-0.00583
62.0942	-0.00589
62.1942	-0.00584
62.2942	-0.00583
62.3942	-0.00583
62.4942	-0.0058
62.5942	-0.00585
62.6942	-0.00589
62.7942	-0.00587
62.8942	-0.00589
62.9942	-0.00585
63.0942	-0.00589
63.1942	-0.00585
63.2942	-0.00591
63.3942	-0.0058
63.4942	-0.00584
63.5942	-0.00586
63.6942	-0.00579
63.7942	-0.00583
63.8942	-0.0059
63.9942	-0.00585
64.0942	-0.00585
64.1942	-0.00583
64.2942	-0.00584
64.3942	-0.00585
64.4942	-0.00584
64.5942	-0.00585
64.6942	-0.00586
64.7942	-0.00588
64.8942	-0.00587
64.9942	-0.00584
65.0942	-0.00583
65.1942	-0.00586
65.2942	-0.00587
65.3942	-0.00585
65.4942	-0.0058
65.5942	-0.00586
65.6942	-0.00588
65.7942	-0.00584
65.8942	-0.00589
65.9942	-0.00584
66.0942	-0.00586
66.1942	-0.00587
66.2942	-0.00588
66.3942	-0.0059
66.4942	-0.00585
66.5942	-0.00589
66.6942	-0.00589
66.7942	-0.00587
66.8942	-0.00586
66.9942	-0.00583
67.0942	-0.00581
67.1942	-0.00585
67.2942	-0.00581
67.3942	-0.00581
67.4942	-0.0059
67.5942	-0.00588
67.6942	-0.00588
67.7942	-0.00584
67.8942	-0.00584
67.9942	-0.00586
68.0942	-0.00588
68.1942	-0.00588
68.2942	-0.00587
68.3942	-0.00583
68.4942	-0.00588
68.5942	-0.0059
68.6942	-0.00582
68.7942	-0.00591
68.8942	-0.00592
68.9942	-0.00581
69.0942	-0.00588
69.1942	-0.00586
69.2942	-0.00584
69.3942	-0.00592
69.4942	-0.00583
69.5942	-0.00588
69.6942	-0.00583
69.7942	-0.00589
69.8942	-0.00589
69.9942	-0.00588
70.0942	-0.00593
70.1942	-0.00587
70.2942	-0.00586
70.3942	-0.00588
70.4942	-0.00585
70.5942	-0.00586
70.6942	-0.00584
70.7942	-0.00579
70.8942	-0.00582
70.9942	-0.00584
71.0942	-0.00585
71.1942	-0.00582
71.2942	-0.00577
71.3942	-0.00588
71.4942	-0.0058
71.5942	-0.00586
71.6942	-0.00578
71.7942	-0.0058
71.8942	-0.00583
71.9942	-0.00594
72.0942	-0.00589
72.1942	-0.00587
72.2942	-0.00589
72.3942	-0.00587
72.4942	-0.00583
72.5942	-0.00586
72.6942	-0.00588
72.7942	-0.00587
72.8942	-0.00582
72.9942	-0.00579
73.0942	-0.00584
73.1942	-0.00586
73.2942	-0.00585
73.3942	-0.00589
73.4942	-0.00577
73.5942	-0.00576
73.6942	-0.00585
73.7942	-0.00581
73.8942	-0.00579
73.9942	-0.00577
74.0942	-0.00578
74.1942	-0.00582
74.2942	-0.00588
74.3942	-0.00581
74.4942	-0.00583
74.5942	-0.00587
74.6942	-0.00585
74.7942	-0.0058
74.8942	-0.00585
74.9942	-0.00579
75.0942	-0.00576
75.1942	-0.00577
75.2942	-0.00579
75.3942	-0.00582
75.4942	-0.0058
75.5942	-0.0058
75.6942	-0.00583
75.7942	-0.00584
75.8942	-0.00578
75.9942	-0.00586
76.0942	-0.00579
76.1942	-0.00581
76.2942	-0.00587
76.3942	-0.00581
76.4942	-0.00583
76.5942	-0.00577
76.6942	-0.00575
76.7942	-0.00583
76.8942	-0.00576
76.9942	-0.00587
77.0942	-0.00585
77.1942	-0.00581
77.2942	-0.0058
77.3942	-0.00585
77.4942	-0.00584
77.5942	-0.00582
77.6942	-0.00577
77.7942	-0.00581
77.8942	-0.00579
77.9942	-0.00583
78.0942	-0.00587
78.1942	-0.00586
78.2942	-0.00583
78.3942	-0.00584
78.4942	-0.00582
78.5942	-0.00582
78.6942	-0.00585
78.7942	-0.00584
78.8942	-0.00586
78.9942	-0.00584
79.0942	-0.00579
79.1942	-0.00582
79.2942	-0.00581
79.3942	-0.00578
79.4942	-0.00582
79.5942	-0.00576
79.6942	-0.0058
79.7942	-0.00572
79.8942	-0.00579
79.9942	-0.0058
80.0942	-0.00581
80.1942	-0.00576
80.2942	-0.00585
80.3942	-0.00575
80.4942	-0.00579
80.5942	-0.00583
80.6942	-0.00579
80.7942	-0.00583
80.8942	-0.00581
80.9942	-0.00577
81.0942	-0.0058
81.1942	-0.00581
81.2942	-0.00575
81.3942	-0.00576
81.4942	-0.00574
81.5942	-0.00576
81.6942	-0.00577
81.7942	-0.00579
81.8942	-0.00582
81.9942	-0.00578
82.0942	-0.00578
82.1942	-0.00576
82.2942	-0.00581
82.3942	-0.00576
82.4942	-0.00576
82.5942	-0.00575
82.6942	-0.00578
82.7942	-0.0057
82.8942	-0.00583
82.9942	-0.00572
83.0942	-0.0058
83.1942	-0.00578
83.2942	-0.00576
83.3942	-0.00578
83.4942	-0.00575
83.5942	-0.00574
83.6942	-0.0058
83.7942	-0.00574
83.8942	-0.00573
83.9942	-0.00574
84.0942	-0.00577
84.1942	-0.0058
84.2942	-0.00579
84.3942	-0.00571
84.4942	-0.00577
84.5942	-0.0057
84.6942	-0.00574
84.7942	-0.00575
84.8942	-0.00576
84.9942	-0.0058
85.0942	-0.00575
85.1942	-0.00575
85.2942	-0.00573
85.3942	-0.00567
85.4942	-0.00577
85.5942	-0.00573
85.6942	-0.00566
85.7942	-0.00579
85.8942	-0.00568
85.9942	-0.00573
86.0942	-0.00572
86.1942	-0.00567
86.2942	-0.00572
86.3942	-0.0057
86.4942	-0.00572
86.5942	-0.00569
86.6942	-0.00576
86.7942	-0.0057
86.8942	-0.00573
86.9942	-0.00568
87.0942	-0.00576
87.1942	-0.00571
87.2942	-0.00567
87.3942	-0.00581
87.4942	-0.00573
87.5942	-0.00577
87.6942	-0.00572
87.7942	-0.00573
87.8942	-0.00574
87.9942	-0.00569
88.0942	-0.00571
88.1942	-0.00573
88.2942	-0.00571
88.3942	-0.00572
88.4942	-0.00574
88.5942	-0.0057
88.6942	-0.00566
88.7942	-0.00568
88.8942	-0.0057
88.9942	-0.00564
89.0942	-0.00576
89.1942	-0.00567
89.2942	-0.00571
89.3942	-0.00571
89.4942	-0.00573
89.5942	-0.00575
89.6942	-0.00573
89.7942	-0.0057
89.8942	-0.00572
89.9942	-0.00574
90.0942	-0.00575
90.1942	-0.00571
90.2942	-0.00584
90.3942	-0.00578
90.4942	-0.00573
90.5942	-0.00576
90.6942	-0.00568
90.7942	-0.00566
90.8942	-0.00572
90.9942	-0.00569
91.0942	-0.00567
91.1942	-0.00575
91.2942	-0.00569
91.3942	-0.0057
91.4942	-0.00573
91.5942	-0.00572
91.6942	-0.00575
91.7942	-0.00572
91.8942	-0.00573
91.9942	-0.00565
92.0942	-0.00571
92.1942	-0.00573
92.2942	-0.00572
92.3942	-0.00567
92.4942	-0.0057
92.5942	-0.00574
92.6942	-0.00564
92.7942	-0.0057
92.8942	-0.0057
92.9942	-0.00569
93.0942	-0.00569
93.1942	-0.00565
93.2942	-0.00567
93.3942	-0.00569
93.4942	-0.00564
93.5942	-0.00563
93.6942	-0.00575
93.7942	-0.00573
93.8942	-0.0057
93.9942	-0.00569
94.0942	-0.00569
94.1942	-0.00578
94.2942	-0.00569
94.3942	-0.00565
94.4942	-0.00573
94.5942	-0.00569
94.6942	-0.00574
94.7942	-0.00568
94.8942	-0.0057
94.9942	-0.00568
95.0942	-0.00575
95.1942	-0.00576
95.2942	-0.00569
95.3942	-0.00575
95.4942	-0.00569
95.5942	-0.00564
95.6942	-0.00573
95.7942	-0.00566
95.8942	-0.0057
95.9942	-0.00571
96.0942	-0.00574
96.1942	-0.0057
96.2942	-0.00567
96.3942	-0.00572
96.4942	-0.00571
96.5942	-0.00566
96.6942	-0.00572
96.7942	-0.00575
96.8942	-0.00575
96.9942	-0.00578
97.0942	-0.00576
97.1942	-0.00574
97.2942	-0.00573
97.3942	-0.0057
97.4942	-0.0057
97.5942	-0.00571
97.6942	-0.00568
97.7942	-0.0057
97.8942	-0.00568
97.9942	-0.00573
98.0942	-0.00571
98.1942	-0.00571
98.2942	-0.00573
98.3942	-0.00571
98.4942	-0.00579
98.5942	-0.0057
98.6942	-0.0057
98.7942	-0.00572
98.8942	-0.00575
98.9942	-0.00577
99.0942	-0.00573
99.1942	-0.00575
99.2942	-0.00571
99.3942	-0.00577
99.4942	-0.00572
99.5942	-0.00572
99.6942	-0.00573
99.7942	-0.00571
99.8942	-0.0057
99.9942	-0.00573
100.094	-0.00572
100.194	-0.00564
100.294	-0.00568
100.394	-0.00571
100.494	-0.00572
100.594	-0.00568
100.694	-0.00572
100.794	-0.00571
100.894	-0.00576
100.994	-0.00569
101.094	-0.0058
101.194	-0.00573
101.294	-0.00576
101.394	-0.0057
101.494	-0.00573
101.594	-0.0057
101.694	-0.00572
101.794	-0.00566
101.894	-0.00568
101.994	-0.00566
102.094	-0.00564
102.194	-0.00577
102.294	-0.0057
102.394	-0.00574
102.494	-0.00575
102.594	-0.0058
102.694	-0.0057
102.794	-0.00564
102.894	-0.00572
102.994	-0.00569
103.094	-0.00575
103.194	-0.00576
103.294	-0.00567
103.394	-0.00567
103.494	-0.00567
103.594	-0.00562
103.694	-0.00562
103.794	-0.00567
103.894	-0.00571
103.994	-0.00575
104.094	-0.00569
104.194	-0.00565
104.294	-0.0057
104.394	-0.00567
104.494	-0.00565
104.594	-0.00568
104.694	-0.00573
104.794	-0.00571
104.894	-0.00564
104.994	-0.00568
105.094	-0.00572
105.194	-0.00559
105.294	-0.00565
105.394	-0.00567
105.494	-0.00566
105.594	-0.00563
105.694	-0.00569
105.794	-0.0057
105.894	-0.0057
105.994	-0.00564
106.094	-0.00571
106.194	-0.00567
106.294	-0.00562
106.394	-0.00558
106.494	-0.00568
106.594	-0.00571
106.694	-0.00565
106.794	-0.00567
106.894	-0.00569
106.994	-0.00565
107.094	-0.00572
107.194	-0.00564
107.294	-0.00569
107.394	-0.00568
107.494	-0.00573
107.594	-0.00573
107.694	-0.00568
107.794	-0.00563
107.894	-0.00568
107.994	-0.00562
108.094	-0.00566
108.194	-0.0057
108.294	-0.00566
108.394	-0.00564
108.494	-0.00568
108.594	-0.00566
108.694	-0.00569
108.794	-0.00571
108.894	-0.00562
108.994	-0.00566
109.094	-0.00567
109.194	-0.0057
109.294	-0.00571
109.394	-0.00571
109.494	-0.00569
109.594	-0.00565
109.694	-0.00571
109.794	-0.00562
109.894	-0.00566
109.994	-0.00566
110.094	-0.00564
110.194	-0.00564
110.294	-0.00567
110.394	-0.00567
110.494	-0.00563
110.594	-0.00574
110.694	-0.0057
110.794	-0.00564
110.894	-0.00564
110.994	-0.00571
111.094	-0.00563
111.194	-0.00568
111.294	-0.00569
111.394	-0.00566
111.494	-0.00563
111.594	-0.0056
111.694	-0.00566
111.794	-0.00573
111.894	-0.00575
111.994	-0.00575
112.094	-0.00566
112.194	-0.00566
112.294	-0.00567
112.394	-0.00566
112.494	-0.00566
112.594	-0.00561
112.694	-0.00567
112.794	-0.00566
112.894	-0.00565
112.994	-0.00565
113.094	-0.00583
113.194	-0.0057
113.294	-0.00567
113.394	-0.0057
113.494	-0.00562
113.594	-0.00561
113.694	-0.00565
113.794	-0.00572
113.894	-0.00566
113.994	-0.00565
114.094	-0.00564
114.194	-0.00566
114.294	-0.00561
114.394	-0.00562
114.494	-0.00563
114.594	-0.00563
114.694	-0.00562
114.794	-0.00558
114.894	-0.00555
114.994	-0.00566
115.094	-0.00561
115.194	-0.00567
115.294	-0.00571
115.394	-0.00568
115.494	-0.00566
115.594	-0.00567
115.694	-0.00572
115.794	-0.00557
115.894	-0.00564
115.994	-0.00567
116.094	-0.00567
116.194	-0.00569
116.294	-0.00563
116.394	-0.00567
116.494	-0.00566
116.594	-0.00563
116.694	-0.00571
116.794	-0.0057
116.894	-0.00566
116.994	-0.00568
117.094	-0.00565
117.194	-0.00567
117.294	-0.00568
117.394	-0.00566
117.494	-0.00567
117.594	-0.00566
117.694	-0.00567
117.794	-0.00566
117.894	-0.00568
117.994	-0.00563
118.094	-0.0056
118.194	-0.00573
118.294	-0.00571
118.394	-0.00561
118.494	-0.00569
118.594	-0.00558
118.694	-0.00555
118.794	-0.00557
118.894	-0.00559
118.994	-0.0057
119.094	-0.00566
119.194	-0.00565
119.294	-0.00572
119.394	-0.00565
119.494	-0.00559
119.594	-0.00564
119.694	-0.00567
119.794	-0.00566
119.894	-0.00565
119.994	-0.00568
120.094	-0.00561
120.194	-0.00563
120.294	-0.00566
120.394	-0.00564
120.494	-0.0056
120.594	-0.00564
120.694	-0.00568
120.794	-0.00566
120.894	-0.00564
120.994	-0.00559
121.094	-0.00558
121.194	-0.00565
121.294	-0.00562
121.394	-0.00566
121.494	-0.00564
121.594	-0.00565
121.694	-0.00569
121.794	-0.00568
121.894	-0.00559
121.994	-0.00571
122.094	-0.0056
122.194	-0.00565
122.294	-0.00556
122.394	-0.00555
122.494	-0.00556
122.594	-0.00562
122.694	-0.00562
122.794	-0.00563
122.894	-0.00569
122.994	-0.00558
123.094	-0.00561
123.194	-0.00567
123.231	-0.00561
123.231	-0.20006
123.231	-0.27916
123.231	-0.24166
123.232	-0.25885
123.232	-0.20022
123.232	-0.18684
123.232	-0.12848
123.232	-0.10841
123.233	-0.06392
123.233	-0.05019
123.233	-0.02335
123.233	-0.00859
123.234	-0.02141
123.234	-0.03409
123.235	-0.04502
123.235	-0.05128
123.237	-0.04621
123.253	-0.04113
123.335	-0.0361
123.435	-0.03378
123.535	-0.03226
123.635	-0.03122
123.735	-0.03056
123.835	-0.0301
123.935	-0.02948
124.035	-0.02944
124.135	-0.02946
124.235	-0.02951
124.335	-0.02936
124.435	-0.029
124.535	-0.02893
124.635	-0.02892
124.735	-0.02872
124.835	-0.02849
124.935	-0.02856
125.035	-0.02844
125.135	-0.02854
125.235	-0.02854
125.335	-0.02849
125.435	-0.02853
125.535	-0.02846
125.635	-0.02846
125.735	-0.02848
125.835	-0.02846
125.935	-0.02844
126.035	-0.02836
126.135	-0.02828
126.235	-0.0283
126.335	-0.02831
126.435	-0.02825
126.535	-0.02787
126.635	-0.02787
126.735	-0.02785
126.835	-0.02797
126.935	-0.02795
127.035	-0.0279
127.135	-0.02783
127.235	-0.02798
127.335	-0.02792
127.435	-0.02798
127.535	-0.02794
127.635	-0.02795
127.735	-0.02784
127.835	-0.0278
127.935	-0.02777
128.035	-0.02764
128.135	-0.02772
128.235	-0.02779
128.335	-0.02783
128.435	-0.02779
128.535	-0.02782
128.635	-0.02789
128.735	-0.02788
128.835	-0.02787
128.935	-0.02787
129.035	-0.02761
129.135	-0.02768
129.235	-0.02771
129.335	-0.02775
129.435	-0.0278
129.535	-0.0279
129.635	-0.02789
129.735	-0.02783
129.835	-0.02796
129.935	-0.02792
130.035	-0.02788
130.135	-0.02775
130.235	-0.02774
130.335	-0.02774
130.435	-0.02775
130.535	-0.02761
130.635	-0.0274
130.735	-0.02733
130.835	-0.02721
130.935	-0.02744
131.035	-0.02775
131.135	-0.02784
131.235	-0.02775
131.335	-0.02777
131.435	-0.02772
131.535	-0.02763
131.635	-0.02727
131.735	-0.02742
131.835	-0.02746
131.935	-0.02764
132.035	-0.02768
132.135	-0.02751
132.235	-0.02775
132.335	-0.02782
132.435	-0.02781
132.535	-0.02788
132.635	-0.02764
132.735	-0.02769
132.835	-0.02759
132.935	-0.0273
133.035	-0.02728
133.135	-0.02725
133.235	-0.02728
133.335	-0.02739
133.435	-0.02735
133.535	-0.02733
133.635	-0.02774
133.735	-0.02783
133.835	-0.0277
133.935	-0.02775
134.035	-0.02733
134.135	-0.02739
134.235	-0.02728
134.335	-0.02726
134.435	-0.02716
134.535	-0.02706
134.635	-0.02708
134.735	-0.02711
134.835	-0.02709
134.935	-0.02722
135.035	-0.02734
135.135	-0.02749
135.235	-0.0277
135.335	-0.02743
135.435	-0.0275
135.535	-0.02776
135.635	-0.02767
135.735	-0.02733
135.835	-0.02731
135.935	-0.02722
136.035	-0.02745
136.135	-0.02746
136.235	-0.02739
136.335	-0.02731
136.435	-0.02726
136.535	-0.02722
136.635	-0.02721
136.735	-0.02727
136.835	-0.02741
136.935	-0.02724
137.035	-0.02746
137.135	-0.02738
137.235	-0.02738
137.335	-0.02736
137.435	-0.02736
137.535	-0.02745
137.635	-0.02745
137.735	-0.02745
137.835	-0.02727
137.935	-0.02784
138.035	-0.02766
138.135	-0.02737
138.235	-0.02721
138.335	-0.02715
138.435	-0.02712
138.535	-0.02717
138.635	-0.0272
138.735	-0.02735
138.835	-0.02723
138.935	-0.02781
139.035	-0.02769
139.135	-0.02775
139.235	-0.02744
139.335	-0.02735
139.435	-0.02739
139.535	-0.02774
139.635	-0.02656
139.735	-0.02784
139.835	-0.02786
139.935	-0.02772
140.035	-0.02774
140.135	-0.02771
140.235	-0.02744
140.335	-0.02734
140.435	-0.02725
140.535	-0.02715
140.635	-0.02717
140.735	-0.02719
140.835	-0.02713
140.935	-0.02715
141.035	-0.02683
141.135	-0.02682
141.235	-0.02689
141.335	-0.0273
141.435	-0.02719
141.535	-0.02718
141.635	-0.02725
141.735	-0.02725
141.835	-0.02723
141.935	-0.02708
142.035	-0.02714
142.135	-0.02705
142.235	-0.02706
142.335	-0.02717
142.435	-0.02716
142.535	-0.02716
142.635	-0.02732
142.735	-0.02719
142.835	-0.02721
142.935	-0.02713
143.035	-0.02709
143.135	-0.02723
143.235	-0.02717
143.335	-0.02714
143.435	-0.02719
143.535	-0.02713
143.635	-0.02683
143.735	-0.02676
143.835	-0.02674
143.935	-0.02683
144.035	-0.02682
144.135	-0.02674
144.235	-0.02673
144.335	-0.02678
144.435	-0.02678
144.535	-0.0268
144.635	-0.02679
144.735	-0.02679
144.835	-0.02676
144.935	-0.02686
145.035	-0.02685
145.135	-0.02682
145.235	-0.02677
145.335	-0.02681
145.435	-0.02694
145.535	-0.02716
145.635	-0.02719
145.735	-0.02725
145.835	-0.02717
145.935	-0.02716
146.035	-0.02714
146.135	-0.02717
146.235	-0.02717
146.335	-0.02719
146.435	-0.02717
146.535	-0.02706
146.635	-0.02679
146.735	-0.02677
146.835	-0.02676
146.935	-0.02681
147.035	-0.02675
147.135	-0.02681
147.235	-0.02688
147.335	-0.02682
147.435	-0.02688
147.535	-0.02685
147.635	-0.02687
147.735	-0.02686
147.835	-0.02685
147.935	-0.02681
148.035	-0.02682
148.135	-0.02684
148.235	-0.0268
148.335	-0.02686
148.435	-0.02677
148.535	-0.02683
148.635	-0.02677
148.735	-0.02671
148.835	-0.02669
148.935	-0.02671
149.035	-0.02681
149.135	-0.02681
149.235	-0.02688
149.335	-0.02692
149.435	-0.02682
149.535	-0.02677
149.635	-0.02667
149.735	-0.02669
149.835	-0.02663
149.935	-0.02661
150.035	-0.02665
150.135	-0.0266
150.235	-0.02661
150.335	-0.02655
150.435	-0.02663
150.535	-0.02659
150.635	-0.02672
150.735	-0.02671
150.835	-0.02672
150.935	-0.02687
151.035	-0.02684
151.135	-0.02686
151.235	-0.02711
151.335	-0.02718
151.435	-0.02708
151.535	-0.02709
151.635	-0.02683
151.735	-0.02684
151.835	-0.02686
151.935	-0.02708
152.035	-0.02716
152.135	-0.02719
152.235	-0.02716
152.335	-0.02706
152.435	-0.02673
152.535	-0.02674
152.635	-0.02677
152.735	-0.02687
152.835	-0.02673
152.935	-0.02679
153.035	-0.02672
153.135	-0.02676
153.235	-0.02671
153.335	-0.02671
153.435	-0.02682
153.535	-0.02688
153.635	-0.02678
153.735	-0.02719
153.835	-0.02717
153.935	-0.02712
154.035	-0.02676
154.135	-0.02672
154.235	-0.0267
154.335	-0.02679
154.435	-0.02684
154.535	-0.02677
154.635	-0.02677
154.735	-0.02673
154.835	-0.02679
154.935	-0.02675
155.035	-0.02686
155.135	-0.02691
155.235	-0.0269
155.335	-0.02678
155.435	-0.02681
155.535	-0.02666
155.635	-0.02681
155.735	-0.02668
155.835	-0.02673
155.935	-0.02676
156.035	-0.02679
156.135	-0.02679
156.235	-0.0267
156.335	-0.02667
156.435	-0.02657
156.535	-0.02666
156.635	-0.02674
156.735	-0.02681
156.835	-0.02678
156.935	-0.02674
157.035	-0.02657
157.135	-0.02655
157.235	-0.0265
157.335	-0.02657
157.435	-0.02681
157.535	-0.02686
157.635	-0.02689
157.735	-0.02668
157.835	-0.02677
157.935	-0.02666
158.035	-0.02662
158.135	-0.02655
158.235	-0.02655
158.335	-0.02664
158.435	-0.02652
158.535	-0.02657
158.635	-0.02672
158.735	-0.02671
158.835	-0.02666
158.935	-0.02679
159.035	-0.02677
159.135	-0.02687
159.235	-0.02681
159.335	-0.02687
159.435	-0.02685
159.535	-0.02685
159.635	-0.02688
159.735	-0.02673
159.835	-0.02671
159.935	-0.02674
160.035	-0.0267
160.135	-0.02677
160.235	-0.02685
160.335	-0.02671
160.435	-0.02671
160.535	-0.02667
160.635	-0.02671
160.735	-0.02678
160.835	-0.0267
160.935	-0.02682
161.035	-0.02675
161.135	-0.02685
161.235	-0.0268
161.335	-0.0268
161.435	-0.02679
161.535	-0.02684
161.635	-0.02674
161.735	-0.02661
161.835	-0.02685
161.935	-0.02679
162.035	-0.0268
162.135	-0.02674
162.235	-0.02659
162.335	-0.02668
162.435	-0.02664
162.535	-0.02658
162.635	-0.0263
162.735	-0.0267
162.835	-0.02664
162.935	-0.0267
163.035	-0.02672
163.135	-0.02664
163.235	-0.02666
163.335	-0.02665
163.435	-0.02657
163.535	-0.02649
163.635	-0.02664
163.735	-0.0267
163.835	-0.0267
163.935	-0.02659
164.035	-0.02669
164.135	-0.02663
164.235	-0.0266
164.335	-0.02662
164.435	-0.02659
164.535	-0.02671
164.635	-0.02658
164.735	-0.02673
164.835	-0.0268
164.935	-0.02676
165.035	-0.02668
165.135	-0.02662
165.235	-0.02658
165.335	-0.02663
165.435	-0.02656
165.535	-0.02659
165.635	-0.02667
165.735	-0.02659
165.835	-0.02652
165.935	-0.02657
166.035	-0.02655
166.135	-0.02651
166.235	-0.02656
166.335	-0.02658
166.435	-0.02655
166.535	-0.02667
166.635	-0.02662
166.735	-0.02663
166.835	-0.02649
166.935	-0.02661
167.035	-0.02662
167.135	-0.02667
167.235	-0.02655
167.335	-0.02661
167.435	-0.02667
167.535	-0.0265
167.635	-0.02666
167.735	-0.0266
167.835	-0.02649
167.935	-0.02623
168.035	-0.02619
168.135	-0.02629
168.235	-0.02652
168.335	-0.02652
168.435	-0.02657
168.535	-0.02659
168.635	-0.02673
168.735	-0.02657
168.835	-0.0266
168.935	-0.02672
169.035	-0.02655
169.135	-0.02661
169.235	-0.02659
169.335	-0.0265
169.435	-0.02656
169.535	-0.02666
169.635	-0.02656
169.735	-0.02624
169.835	-0.02627
169.935	-0.02629
170.035	-0.02624
170.135	-0.02617
170.235	-0.02618
170.335	-0.02622
170.435	-0.02634
170.535	-0.02631
170.635	-0.02654
170.735	-0.0266
170.835	-0.02652
170.935	-0.02671
171.035	-0.02665
171.135	-0.0266
171.235	-0.02649
171.335	-0.02645
171.435	-0.02637
171.535	-0.02628
171.635	-0.02623
171.735	-0.02632
171.835	-0.02629
171.935	-0.02619
172.035	-0.02609
172.135	-0.02624
172.235	-0.02627
172.335	-0.02622
172.435	-0.02627
172.535	-0.02624
172.635	-0.02614
172.735	-0.02666
172.835	-0.02673
172.935	-0.02706
173.035	-0.02675
173.135	-0.0267
173.235	-0.0266
173.335	-0.02664
173.435	-0.02659
173.535	-0.0266
173.635	-0.02656
173.735	-0.02657
173.835	-0.02655
173.935	-0.02662
174.035	-0.02656
174.135	-0.0266
174.235	-0.02668
174.335	-0.02655
174.435	-0.02657
174.535	-0.02653
174.635	-0.02656
174.735	-0.02624
174.835	-0.02623
174.935	-0.02633
175.035	-0.02615
175.135	-0.0262
175.235	-0.02621
175.335	-0.0262
175.435	-0.0262
175.535	-0.02622
175.635	-0.02613
175.735	-0.02614
175.835	-0.02618
175.935	-0.02619
176.035	-0.02625
176.135	-0.02628
176.235	-0.02655
176.335	-0.02662
176.435	-0.02661
176.535	-0.02657
176.635	-0.02665
176.735	-0.02655
176.835	-0.02625
176.935	-0.02615
177.035	-0.0262
177.135	-0.02621
177.235	-0.02625
177.335	-0.02616
177.435	-0.02619
177.535	-0.02622
177.635	-0.02625
177.735	-0.02629
177.835	-0.02627
177.935	-0.02626
178.035	-0.02621
178.135	-0.02618
178.235	-0.02631
178.335	-0.02655
178.435	-0.02648
178.535	-0.02649
178.635	-0.02627
178.735	-0.02618
178.835	-0.02631
178.935	-0.02662
179.035	-0.02667
179.135	-0.02662
179.235	-0.02654
179.335	-0.02621
179.435	-0.0262
179.535	-0.02621
179.635	-0.02621
179.735	-0.02615
179.835	-0.02617
179.935	-0.0262
180.035	-0.02606
180.135	-0.02617
180.235	-0.0261
180.335	-0.02617
180.435	-0.02612
180.535	-0.02616
180.635	-0.02615
180.735	-0.02617
180.835	-0.02616
180.935	-0.02615
181.035	-0.0261
181.135	-0.0261
181.235	-0.02607
181.335	-0.02613
181.435	-0.02608
181.535	-0.02608
181.635	-0.02609
181.735	-0.02614
181.835	-0.02613
181.935	-0.02619
182.035	-0.02616
182.135	-0.02615
182.235	-0.02614
182.335	-0.02607
182.435	-0.02615
182.535	-0.02618
182.635	-0.02612
182.735	-0.02604
182.835	-0.0261
182.935	-0.02605
183.035	-0.0261
183.135	-0.02613
183.235	-0.02612
183.335	-0.02607
183.435	-0.02612
183.535	-0.02612
183.635	-0.02604
183.735	-0.02609
183.835	-0.02613
183.935	-0.02608
184.035	-0.02609
184.135	-0.02612
184.235	-0.02604
184.335	-0.0261
184.435	-0.02612
184.535	-0.0261
184.635	-0.02607
184.735	-0.02606
184.835	-0.02614
184.935	-0.02613
185.035	-0.02609
185.135	-0.02612
185.235	-0.02607
185.335	-0.02613
185.435	-0.02602
185.535	-0.02603
185.635	-0.02604
185.735	-0.026
185.835	-0.026
185.935	-0.0261
186.035	-0.02613
186.135	-0.02603
186.235	-0.02606
186.335	-0.02614
186.435	-0.02615
186.535	-0.02604
186.635	-0.02611
186.735	-0.02598
186.835	-0.02606
186.935	-0.0261
187.035	-0.02619
187.135	-0.0261
187.235	-0.02609
187.335	-0.02611
187.435	-0.02612
187.535	-0.02614
187.635	-0.02614
187.735	-0.02621
187.835	-0.02616
187.935	-0.02612
188.035	-0.02609
188.135	-0.02613
188.235	-0.02605
188.335	-0.026
188.435	-0.02604
188.535	-0.02605
188.635	-0.02604
188.735	-0.02609
188.835	-0.02606
188.935	-0.02604
189.035	-0.02605
189.135	-0.02602
189.235	-0.0261
189.335	-0.02608
189.435	-0.02604
189.535	-0.02591
189.635	-0.02591
189.735	-0.02592
189.835	-0.02591
189.935	-0.02599
190.035	-0.02597
190.135	-0.02593
190.235	-0.02595
190.335	-0.02596
190.435	-0.026
190.535	-0.02612
190.635	-0.02611
190.735	-0.026
190.835	-0.02607
190.935	-0.02612
191.035	-0.02609
191.135	-0.02595
191.235	-0.02614
191.335	-0.02604
191.435	-0.02609
191.535	-0.02609
191.635	-0.02604
191.735	-0.02608
191.835	-0.02607
191.935	-0.02614
192.035	-0.02615
192.135	-0.02616
192.235	-0.02608
192.335	-0.02599
192.435	-0.02605
192.535	-0.02598
192.635	-0.02611
192.735	-0.02612
192.835	-0.02616
192.935	-0.02615
193.035	-0.02615
193.135	-0.02605
193.235	-0.0261
193.335	-0.02606
193.435	-0.02617
193.535	-0.02613
193.635	-0.02612
193.735	-0.02605
193.835	-0.02603
193.935	-0.02617
194.035	-0.02609
194.135	-0.02613
194.235	-0.02611
194.335	-0.02606
194.435	-0.02592
194.535	-0.02608
194.635	-0.02602
194.735	-0.02613
194.835	-0.0261
194.935	-0.02605
195.035	-0.02605
195.135	-0.02599
195.235	-0.02596
195.335	-0.02606
195.435	-0.02612
195.535	-0.02605
195.635	-0.02603
195.735	-0.02609
195.835	-0.02601
195.935	-0.02603
196.035	-0.02602
196.135	-0.02609
196.235	-0.02613
196.335	-0.02611
196.435	-0.02616
196.535	-0.02604
196.635	-0.02595
196.735	-0.02605
196.835	-0.02594
196.935	-0.02605
197.035	-0.02609
197.135	-0.02604
197.235	-0.0261
197.335	-0.02605
197.435	-0.02603
[truncated: 5,349 more rows]

## Sheet: 60%D2O
time/s	current/mA
3.092	-0.35697
3.0922	-0.3085
3.0924	-0.27981
3.0926	-0.26011
3.0928	-0.25105
3.093	-0.24591
3.0942	-0.23909
3.0946	-0.23
3.0948	-0.22431
3.095	-0.21803
3.0952	-0.21161
3.0954	-0.20511
3.0956	-0.1993
3.0958	-0.1933
3.096	-0.18802
3.0962	-0.18269
3.0966	-0.1731
3.097	-0.16505
3.0974	-0.15809
3.0978	-0.15156
3.0982	-0.1455
3.0986	-0.14002
3.099	-0.13463
3.0996	-0.12742
3.1002	-0.12118
3.1008	-0.11514
3.1016	-0.10854
3.1024	-0.1025
3.1032	-0.09747
3.1042	-0.09191
3.1054	-0.08625
3.1068	-0.0808
3.1084	-0.07547
3.1106	-0.06953
3.1132	-0.0644
3.1164	-0.05928
3.1208	-0.05422
3.1272	-0.049
3.137	-0.04395
3.1554	-0.03881
3.2554	-0.03522
3.3554	-0.03568
3.4554	-0.03584
3.5554	-0.03589
3.6554	-0.03614
3.7554	-0.03628
3.8554	-0.03615
3.9554	-0.03616
4.0554	-0.03626
4.1554	-0.03612
4.2554	-0.03621
4.3554	-0.03618
4.4554	-0.03624
4.5554	-0.03623
4.6554	-0.03629
4.7554	-0.03619
4.8554	-0.03615
4.9554	-0.03587
5.0554	-0.03587
5.1554	-0.03572
5.2554	-0.03581
5.3554	-0.03576
5.4554	-0.03571
5.5554	-0.03573
5.6554	-0.03581
5.7554	-0.03573
5.8554	-0.03567
5.9554	-0.03571
6.0554	-0.03561
6.1554	-0.03563
6.2554	-0.03556
6.3554	-0.03562
6.4554	-0.03552
6.5554	-0.03552
6.6554	-0.03562
6.7554	-0.0357
6.8554	-0.03545
6.9554	-0.03547
7.0554	-0.03502
7.1554	-0.03513
7.2554	-0.03495
7.3554	-0.03503
7.4554	-0.03495
7.5554	-0.03492
7.6554	-0.03482
7.7554	-0.03499
7.8554	-0.0349
7.9554	-0.03478
8.0554	-0.03449
8.1554	-0.03439
8.2554	-0.03442
8.3554	-0.03438
8.4554	-0.03422
8.5554	-0.03428
8.6554	-0.03425
8.7554	-0.03422
8.8554	-0.03415
8.9554	-0.0343
9.0554	-0.03419
9.1554	-0.03416
9.2554	-0.03423
9.3554	-0.03409
9.4554	-0.03381
9.5554	-0.03379
9.6554	-0.0338
9.7554	-0.03367
9.8554	-0.03362
9.9554	-0.03355
10.0554	-0.03354
10.1554	-0.03355
10.2554	-0.03343
10.3554	-0.03358
10.4554	-0.03364
10.5554	-0.03358
10.6554	-0.0335
10.7554	-0.03353
10.8554	-0.03318
10.9554	-0.03307
11.0554	-0.03306
11.1554	-0.03302
11.2554	-0.03291
11.3554	-0.03293
11.4554	-0.03285
11.5554	-0.0328
11.6554	-0.03285
11.7554	-0.03248
11.8554	-0.03248
11.9554	-0.03245
12.0554	-0.03236
12.1554	-0.03242
12.2554	-0.03237
12.3554	-0.0323
12.4554	-0.03253
12.5554	-0.03246
12.6554	-0.03239
12.7554	-0.03232
12.8554	-0.03233
12.9554	-0.03227
13.0554	-0.03222
13.1554	-0.03224
13.2554	-0.03225
13.3554	-0.03219
13.4554	-0.03225
13.5554	-0.03212
13.6554	-0.0318
13.7554	-0.03182
13.8554	-0.03183
13.9554	-0.03179
14.0554	-0.03169
14.1554	-0.03188
14.2554	-0.03182
14.3554	-0.03182
14.4554	-0.03178
14.5554	-0.03177
14.6554	-0.03161
14.7554	-0.03167
14.8554	-0.03167
14.9554	-0.03161
15.0554	-0.03148
15.1554	-0.03166
15.2554	-0.03176
15.3554	-0.03166
15.4554	-0.03168
15.5554	-0.03165
15.6554	-0.03165
15.7554	-0.03159
15.8554	-0.03162
15.9554	-0.03145
16.0554	-0.03122
16.1554	-0.03124
16.2554	-0.03122
16.3554	-0.03114
16.4554	-0.03115
16.5554	-0.03116
16.6554	-0.031
16.7554	-0.03105
16.8554	-0.031
16.9554	-0.03096
17.0554	-0.03101
17.1554	-0.03096
17.2554	-0.03089
17.3554	-0.03088
17.4554	-0.03062
17.5554	-0.03053
17.6554	-0.03056
17.7554	-0.03058
17.8554	-0.03055
17.9554	-0.03055
18.0554	-0.03044
18.1554	-0.03065
18.2554	-0.03061
18.3554	-0.03063
18.4554	-0.03053
18.5554	-0.03046
18.6554	-0.03045
18.7554	-0.03039
18.8554	-0.03042
18.9554	-0.03048
19.0554	-0.03041
19.1554	-0.03041
19.2554	-0.03042
19.3554	-0.03033
19.4554	-0.03023
19.5554	-0.03022
19.6554	-0.0302
19.7554	-0.03039
19.8554	-0.03049
19.9554	-0.03035
20.0554	-0.03038
20.1554	-0.03039
20.2554	-0.03031
20.3554	-0.03033
20.4554	-0.0303
20.5554	-0.02991
20.6554	-0.02992
20.7554	-0.02989
20.8554	-0.02989
20.9554	-0.02977
21.0554	-0.02977
21.1554	-0.02977
21.2554	-0.02973
21.3554	-0.02971
21.4554	-0.02974
21.5554	-0.02975
21.6554	-0.02978
21.7554	-0.0296
21.8554	-0.02971
21.9554	-0.02964
22.0554	-0.0296
22.1554	-0.02963
22.2554	-0.02964
22.3554	-0.02954
22.4554	-0.02955
22.5554	-0.02954
22.6554	-0.02973
22.7554	-0.02964
22.8554	-0.0297
22.9554	-0.02967
23.0554	-0.0296
23.1554	-0.02958
23.2554	-0.02918
23.3554	-0.02929
23.4554	-0.02925
23.5554	-0.0293
23.6554	-0.02924
23.7554	-0.0292
23.8554	-0.02917
23.9554	-0.02919
24.0554	-0.02916
24.1554	-0.02913
24.2554	-0.02912
24.3554	-0.02913
24.4554	-0.02906
24.5554	-0.02905
24.6554	-0.02906
24.7554	-0.02904
24.8554	-0.02902
24.9554	-0.02907
25.0554	-0.02901
25.1554	-0.02903
25.2554	-0.02902
25.3554	-0.02893
25.4554	-0.02893
25.5554	-0.02888
25.6554	-0.0289
25.7554	-0.02886
25.8554	-0.02895
25.9554	-0.02894
26.0554	-0.02891
26.1554	-0.02896
26.2554	-0.029
26.3554	-0.02894
26.4554	-0.02889
26.5554	-0.02881
26.6554	-0.02856
26.7554	-0.02863
26.8554	-0.02859
26.9554	-0.02849
27.0554	-0.02854
27.1554	-0.02845
27.2554	-0.02844
27.3554	-0.02855
27.4554	-0.02843
27.5554	-0.02835
27.6554	-0.02841
27.7554	-0.02852
27.8554	-0.02852
27.9554	-0.02843
28.0554	-0.02837
28.1554	-0.0284
28.2554	-0.0284
28.3554	-0.02834
28.4554	-0.02829
28.5554	-0.02828
28.6554	-0.02832
28.7554	-0.02828
28.8554	-0.02822
28.9554	-0.02818
29.0554	-0.02842
29.1554	-0.0284
29.2554	-0.02848
29.3554	-0.02832
29.4554	-0.02838
29.5554	-0.02833
29.6554	-0.02834
29.7554	-0.02827
29.8554	-0.02796
29.9554	-0.02784
30.0554	-0.02799
30.1554	-0.02828
30.2554	-0.0279
30.3554	-0.0279
30.4554	-0.02795
30.5554	-0.02785
30.6554	-0.02786
30.7554	-0.0278
30.8554	-0.02787
30.9554	-0.0278
31.0554	-0.02776
31.1554	-0.02773
31.2554	-0.02778
31.3554	-0.02766
31.4554	-0.02765
31.5554	-0.02764
31.6554	-0.02776
31.7554	-0.02772
31.8554	-0.02764
31.9554	-0.0277
32.0554	-0.02767
32.1554	-0.02768
32.2554	-0.02763
32.3554	-0.0276
32.4554	-0.02764
32.5554	-0.02764
32.6554	-0.02766
32.7554	-0.02772
32.8554	-0.0277
32.9554	-0.02772
33.0554	-0.02771
33.1554	-0.02774
33.2554	-0.02774
33.3554	-0.02763
33.4554	-0.02768
33.5554	-0.02769
33.6554	-0.02753
33.7554	-0.02761
33.8554	-0.02761
33.9554	-0.02754
34.0554	-0.02753
34.1554	-0.02752
34.2554	-0.02723
34.3554	-0.02723
34.4554	-0.02726
34.5554	-0.02722
34.6554	-0.02719
34.7554	-0.02721
34.8554	-0.02718
34.9554	-0.0272
35.0554	-0.02715
35.1554	-0.02712
35.2554	-0.02711
35.3554	-0.02712
35.4554	-0.02704
35.5554	-0.02702
35.6554	-0.02705
35.7554	-0.02699
35.8554	-0.0271
35.9554	-0.02702
36.0554	-0.02698
36.1554	-0.02695
36.2554	-0.027
36.3554	-0.02695
36.4554	-0.02692
36.5554	-0.0269
36.6554	-0.0271
36.7554	-0.02695
36.8554	-0.02692
36.9554	-0.02699
37.0554	-0.02697
37.1554	-0.02696
37.2554	-0.02669
37.3554	-0.02664
37.4554	-0.02666
37.5554	-0.02662
37.6554	-0.02656
37.7554	-0.02656
37.8554	-0.02651
37.9554	-0.02655
38.0554	-0.02651
38.1554	-0.02651
38.2554	-0.02655
38.3554	-0.02661
38.4554	-0.02657
38.5554	-0.02668
38.6554	-0.02654
38.7554	-0.0266
38.8554	-0.02661
38.9554	-0.0266
39.0554	-0.02662
39.1554	-0.02659
39.2554	-0.02669
39.3554	-0.0266
39.4554	-0.02652
39.5554	-0.02657
39.6554	-0.02659
39.7554	-0.02651
39.8554	-0.02651
39.9554	-0.02651
40.0554	-0.02639
40.1554	-0.02649
40.2554	-0.02636
40.3554	-0.02641
40.4554	-0.02642
40.5554	-0.0264
40.6554	-0.02643
40.7554	-0.02639
40.8554	-0.02645
40.9554	-0.02635
41.0554	-0.0264
41.1554	-0.02636
41.2554	-0.02601
41.3554	-0.02603
41.4554	-0.02609
41.5554	-0.02625
41.6554	-0.0263
41.7554	-0.02649
41.8554	-0.02647
41.9554	-0.02649
42.0554	-0.02646
42.1554	-0.02633
42.2554	-0.02639
42.3554	-0.02639
42.4554	-0.02636
42.5554	-0.02636
42.6554	-0.02638
42.7554	-0.02634
42.8554	-0.0263
42.9554	-0.02629
43.0554	-0.02603
43.1554	-0.02604
43.2554	-0.02606
43.3554	-0.026
43.4554	-0.02596
43.5554	-0.02606
43.6554	-0.02602
43.7554	-0.02599
43.8554	-0.02601
43.9554	-0.02592
44.0554	-0.02596
44.1554	-0.02591
44.2554	-0.0259
44.3554	-0.02588
44.4554	-0.02581
44.5554	-0.02592
44.6554	-0.02581
44.7554	-0.0259
44.8554	-0.02588
44.9554	-0.02576
45.0554	-0.02585
45.1554	-0.02575
45.2554	-0.02567
45.3554	-0.02577
45.4554	-0.02575
45.5554	-0.02573
45.6554	-0.02577
45.7554	-0.02568
45.8554	-0.02574
45.9554	-0.0257
46.0554	-0.02577
46.1554	-0.0258
46.2554	-0.02582
46.3554	-0.02574
46.4554	-0.02566
46.5554	-0.02566
46.6554	-0.02567
46.7554	-0.02569
46.8554	-0.02573
46.9554	-0.0257
47.0554	-0.02564
47.1554	-0.02564
47.2554	-0.02567
47.3554	-0.02567
47.4554	-0.02566
47.5554	-0.02561
47.6554	-0.02562
47.7554	-0.02533
47.8554	-0.0253
47.9554	-0.02527
48.0554	-0.02535
48.1554	-0.02528
48.2554	-0.02524
48.3554	-0.02519
48.4554	-0.02524
48.5554	-0.02523
48.6554	-0.02528
48.7554	-0.02517
48.8554	-0.02525
48.9554	-0.02521
49.0554	-0.02521
49.1554	-0.02515
49.2554	-0.02531
49.3554	-0.02535
49.4554	-0.02524
49.5554	-0.02529
49.6554	-0.02536
49.7554	-0.02528
49.8554	-0.02527
49.9554	-0.02526
50.0554	-0.02526
50.1554	-0.02525
50.2554	-0.02525
50.3554	-0.0253
50.4554	-0.02524
50.5554	-0.02526
50.6554	-0.02523
50.7554	-0.02519
50.8554	-0.02523
50.9554	-0.02524
51.0554	-0.02511
51.1554	-0.02513
51.2554	-0.02519
51.3554	-0.02513
51.4554	-0.02525
51.5554	-0.02514
51.6554	-0.02519
51.7554	-0.02515
51.8554	-0.02514
51.9554	-0.02509
52.0554	-0.02515
52.1554	-0.02503
52.2554	-0.02503
52.3554	-0.025
52.4554	-0.0251
52.5554	-0.02504
52.6554	-0.02504
52.7554	-0.02509
52.8554	-0.02504
52.9554	-0.02506
53.0554	-0.025
53.1554	-0.02504
53.2554	-0.02499
53.3554	-0.02498
53.4554	-0.02516
53.5554	-0.02513
53.6554	-0.02522
53.7554	-0.0252
53.8554	-0.02517
53.9554	-0.0251
54.0554	-0.0251
54.1554	-0.02513
54.2554	-0.02508
54.3554	-0.02511
54.4554	-0.02504
54.5554	-0.02501
54.6554	-0.02505
54.7554	-0.02505
54.8554	-0.02508
54.9554	-0.02504
55.0554	-0.02498
55.1554	-0.02499
55.2554	-0.02494
55.3554	-0.02499
55.4554	-0.02497
55.5554	-0.02499
55.6554	-0.02502
55.7554	-0.02496
55.8554	-0.02496
55.9554	-0.02459
56.0554	-0.02475
56.1554	-0.02462
56.2554	-0.02463
56.3554	-0.0246
56.4554	-0.02455
56.5554	-0.02457
56.6554	-0.02448
56.7554	-0.02459
56.8554	-0.02463
56.9554	-0.02466
57.0554	-0.02464
57.1554	-0.02458
57.2554	-0.02457
57.3554	-0.02456
57.4554	-0.02453
57.5554	-0.02451
57.6554	-0.02443
57.7554	-0.02452
57.8554	-0.02448
57.9554	-0.02442
58.0554	-0.02443
58.1554	-0.02442
58.2554	-0.02455
58.3554	-0.02445
58.4554	-0.02441
58.5554	-0.02445
58.6554	-0.02446
58.7554	-0.02442
58.8554	-0.02438
58.9554	-0.02439
59.0554	-0.02441
59.1554	-0.02441
59.2554	-0.02438
59.3554	-0.02442
59.4554	-0.02434
59.5554	-0.02428
59.6554	-0.02436
59.7554	-0.02435
59.8554	-0.02429
59.9554	-0.02432
60.0554	-0.02433
60.1554	-0.02402
60.2554	-0.02394
60.3554	-0.02398
60.4554	-0.02399
60.5554	-0.02397
60.6554	-0.02397
60.7554	-0.02405
60.8554	-0.02401
60.9554	-0.02392
61.0554	-0.02404
61.1554	-0.02392
61.2554	-0.02395
61.3554	-0.02396
61.4554	-0.02397
61.5554	-0.02397
61.6554	-0.02389
61.7554	-0.02393
61.8554	-0.02402
61.9554	-0.02438
62.0554	-0.02432
62.1554	-0.02429
62.2554	-0.02434
62.3554	-0.02433
62.4554	-0.02435
62.5554	-0.02425
62.6554	-0.02404
62.7554	-0.02401
62.8554	-0.02397
62.9554	-0.024
63.0554	-0.02403
63.1554	-0.02398
63.2554	-0.02394
63.3554	-0.02395
63.4554	-0.02392
63.5554	-0.02399
63.6554	-0.02397
63.7554	-0.02393
63.8554	-0.02396
63.9554	-0.024
64.0554	-0.02388
64.1554	-0.02394
64.2554	-0.0239
64.3554	-0.02387
64.4554	-0.02385
64.5554	-0.02388
64.6554	-0.02378
64.7554	-0.02379
64.8554	-0.02381
64.9554	-0.02377
65.0554	-0.02382
65.1554	-0.0238
65.2554	-0.02386
65.3554	-0.02384
65.4554	-0.02389
65.5554	-0.0238
65.6554	-0.02374
65.7554	-0.02379
65.8554	-0.0238
65.9554	-0.02374
66.0554	-0.02378
66.1554	-0.02374
66.2554	-0.02376
66.3554	-0.02377
66.4554	-0.02365
66.5554	-0.02373
66.6554	-0.02372
66.7554	-0.02368
66.8554	-0.02368
66.9554	-0.02372
67.0554	-0.02365
67.1554	-0.02369
67.2554	-0.02371
67.3554	-0.02364
67.4554	-0.02363
67.5554	-0.02376
67.6554	-0.02374
67.7554	-0.02379
67.8554	-0.02379
67.9554	-0.02375
68.0554	-0.02371
68.1554	-0.02377
68.2554	-0.02382
68.3554	-0.02376
68.4554	-0.02377
68.5554	-0.02373
68.6554	-0.02373
68.7554	-0.02377
68.8554	-0.02375
68.9554	-0.02376
69.0554	-0.02373
69.1554	-0.02373
69.2554	-0.02373
69.3554	-0.02374
69.4554	-0.02379
69.5554	-0.02373
69.6554	-0.02364
69.7554	-0.02373
69.8554	-0.0237
69.9554	-0.0237
70.0554	-0.02367
70.1554	-0.02374
70.2554	-0.02354
70.3554	-0.02367
70.4554	-0.02343
70.5554	-0.02371
70.6554	-0.02365
70.7554	-0.02338
70.8554	-0.02331
70.9554	-0.02334
71.0554	-0.02332
71.1554	-0.02334
71.2554	-0.02333
71.3554	-0.02333
71.4554	-0.02336
71.5554	-0.02326
71.6554	-0.02323
71.7554	-0.02331
71.8554	-0.02328
71.9554	-0.02332
72.0554	-0.02326
72.1554	-0.02324
72.2554	-0.02333
72.3554	-0.02331
72.4554	-0.02325
72.5554	-0.02324
72.6554	-0.02323
72.7554	-0.02328
72.8554	-0.0232
72.9554	-0.02328
73.0554	-0.02328
73.1554	-0.02326
73.2554	-0.02319
73.3554	-0.02318
73.4554	-0.02321
73.5554	-0.02315
73.6554	-0.02323
73.7554	-0.02316
73.8554	-0.02318
73.9554	-0.02319
74.0554	-0.02311
74.1554	-0.02318
74.2554	-0.02316
74.3554	-0.02312
74.4554	-0.02315
74.5554	-0.02311
74.6554	-0.02317
74.7554	-0.02308
74.8554	-0.02307
74.9554	-0.02311
75.0554	-0.02311
75.1554	-0.02301
75.2554	-0.02307
75.3554	-0.02308
75.4554	-0.02304
75.5554	-0.02306
75.6554	-0.02303
75.7554	-0.02299
75.8554	-0.02298
75.9554	-0.02269
76.0554	-0.02272
76.1554	-0.02272
76.2554	-0.02271
76.3554	-0.02275
76.4554	-0.02267
76.5554	-0.0227
76.6554	-0.02268
76.7554	-0.02279
76.8554	-0.02267
76.9554	-0.0227
77.0554	-0.02269
77.1554	-0.02265
77.2554	-0.02266
77.3554	-0.0227
77.4554	-0.02267
77.5554	-0.02263
77.6554	-0.02268
77.7554	-0.02261
77.8554	-0.02267
77.9554	-0.02261
78.0554	-0.02266
78.1554	-0.02257
78.2554	-0.02262
78.3554	-0.02259
78.4554	-0.02259
78.5554	-0.02262
78.6554	-0.02254
78.7554	-0.02255
78.8554	-0.02259
78.9554	-0.02254
79.0554	-0.02255
79.1554	-0.02274
79.2554	-0.02268
79.3554	-0.02278
79.4554	-0.02269
79.5554	-0.02272
79.6554	-0.02261
79.7554	-0.02274
79.8554	-0.02275
79.9554	-0.02275
80.0554	-0.0226
80.1554	-0.02272
80.2554	-0.02271
80.3554	-0.02273
80.4554	-0.02273
80.5554	-0.02272
80.6554	-0.02275
80.7554	-0.02271
80.8554	-0.02263
80.9554	-0.02267
81.0554	-0.02266
81.1554	-0.02262
81.2554	-0.02266
81.3554	-0.02267
81.4554	-0.02263
81.5554	-0.02265
81.6554	-0.02268
81.7554	-0.02258
81.8554	-0.02255
81.9554	-0.02267
82.0554	-0.02255
82.1554	-0.02257
82.2554	-0.02256
82.3554	-0.02256
82.4554	-0.02257
82.5554	-0.02254
82.6554	-0.02256
82.7554	-0.02258
82.8554	-0.02249
82.9554	-0.02246
83.0554	-0.02253
83.1554	-0.02249
83.2554	-0.02249
83.3554	-0.02243
83.4554	-0.02244
83.5554	-0.02244
83.6554	-0.02249
83.7554	-0.02251
83.8554	-0.02231
83.9554	-0.02239
84.0554	-0.02241
84.1554	-0.02244
84.2554	-0.02241
84.3554	-0.02242
84.4554	-0.02244
84.5554	-0.02243
84.6554	-0.02243
84.7554	-0.02237
84.8554	-0.02238
84.9554	-0.02235
85.0554	-0.02242
85.1554	-0.0221
85.2554	-0.02207
85.3554	-0.02205
85.4554	-0.022
85.5554	-0.02213
85.6554	-0.02235
85.7554	-0.02209
85.8554	-0.02207
85.9554	-0.02207
86.0554	-0.02209
86.1554	-0.02204
86.2554	-0.02212
86.3554	-0.02209
86.4554	-0.02211
86.5554	-0.0221
86.6554	-0.02204
86.7554	-0.02205
86.8554	-0.02204
86.9554	-0.02203
87.0554	-0.02203
87.1554	-0.02204
87.2554	-0.02202
87.3554	-0.02208
87.4554	-0.02203
87.5554	-0.02201
87.6554	-0.02205
87.7554	-0.022
87.8554	-0.02202
87.9554	-0.02202
88.0554	-0.02206
88.1554	-0.02201
88.2554	-0.02198
88.3554	-0.02201
88.4554	-0.022
88.5554	-0.0219
88.6554	-0.02201
88.7554	-0.02196
88.8554	-0.02197
88.9554	-0.02192
89.0554	-0.02196
89.1554	-0.02195
89.2554	-0.02193
89.3554	-0.02191
89.4554	-0.02199
89.5554	-0.02194
89.6554	-0.02186
89.7554	-0.02189
89.8554	-0.02192
89.9554	-0.02212
90.0554	-0.02214
90.1554	-0.02212
90.2554	-0.0221
90.3554	-0.02203
90.4554	-0.02213
90.5554	-0.02206
90.6554	-0.022
90.7554	-0.02211
90.8554	-0.02203
90.9554	-0.02202
91.0554	-0.02204
91.1554	-0.02206
91.2554	-0.02206
91.3554	-0.02206
91.4554	-0.02199
91.5554	-0.02198
91.6554	-0.02203
91.7554	-0.02201
91.8554	-0.02196
91.9554	-0.02198
92.0554	-0.02198
92.1554	-0.02197
92.2554	-0.02198
92.3554	-0.02193
92.4554	-0.02201
92.5554	-0.02185
92.6554	-0.02193
92.7554	-0.02192
92.8554	-0.02188
92.9554	-0.02184
93.0554	-0.02189
93.1554	-0.0219
93.2554	-0.0219
93.3554	-0.0219
93.4554	-0.02186
93.5554	-0.02187
93.6554	-0.02181
93.7554	-0.0218
93.8554	-0.02185
93.9554	-0.02187
94.0554	-0.02183
94.1554	-0.02176
94.2554	-0.02181
94.3554	-0.02175
94.4554	-0.02176
94.5554	-0.02179
94.6554	-0.02183
94.7554	-0.02174
94.8554	-0.02182
94.9554	-0.02181
95.0554	-0.0218
95.1554	-0.02172
95.2554	-0.02181
95.3554	-0.02175
95.4554	-0.02174
95.5554	-0.02165
95.6554	-0.02173
95.7554	-0.02173
95.8554	-0.02174
95.9554	-0.02175
96.0554	-0.0217
96.1554	-0.02184
96.2554	-0.02174
96.3554	-0.0217
96.4554	-0.02141
96.5554	-0.02146
96.6554	-0.02142
96.7554	-0.02143
96.8554	-0.02141
96.9554	-0.02163
97.0554	-0.02141
97.1554	-0.02147
97.2554	-0.02144
97.3554	-0.02148
97.4554	-0.02146
97.5554	-0.02135
97.6554	-0.02136
97.7554	-0.02143
97.8554	-0.02141
97.9554	-0.02134
98.0554	-0.02134
98.1554	-0.02131
98.2554	-0.02139
98.3554	-0.02136
98.4554	-0.02132
98.5554	-0.02132
98.6554	-0.02132
98.7554	-0.0213
98.8554	-0.02134
98.9554	-0.02136
99.0554	-0.0214
99.1554	-0.02133
99.2554	-0.02134
99.3554	-0.02133
99.4554	-0.02136
99.5554	-0.02132
99.6554	-0.02131
99.7554	-0.02126
99.8554	-0.02131
99.9554	-0.02135
100.055	-0.02131
100.155	-0.02123
100.255	-0.02132
100.355	-0.02136
100.455	-0.02129
100.555	-0.02126
100.655	-0.02125
100.755	-0.02121
100.855	-0.02148
100.955	-0.02142
101.055	-0.02144
101.155	-0.02149
101.255	-0.0214
101.355	-0.02145
101.455	-0.02146
101.555	-0.02141
101.655	-0.02137
101.755	-0.02134
101.855	-0.02133
101.955	-0.0214
102.055	-0.0214
102.155	-0.0213
102.255	-0.02138
102.355	-0.02136
102.455	-0.02138
102.555	-0.02126
102.655	-0.02137
102.755	-0.02134
102.855	-0.0213
102.955	-0.02137
103.055	-0.02134
103.155	-0.0213
103.255	-0.02132
103.355	-0.02131
103.455	-0.02132
103.555	-0.02133
103.655	-0.02133
103.755	-0.02129
103.855	-0.02131
103.955	-0.02128
104.055	-0.02126
104.155	-0.02123
104.255	-0.02131
104.355	-0.02128
104.455	-0.0213
104.555	-0.02127
104.655	-0.02125
104.755	-0.02124
104.855	-0.02128
104.955	-0.02122
105.055	-0.02118
105.155	-0.02123
105.255	-0.02127
105.355	-0.02131
105.455	-0.02126
105.555	-0.02116
105.655	-0.02121
105.755	-0.0212
105.855	-0.0212
105.955	-0.02123
106.055	-0.02114
106.155	-0.02114
106.255	-0.02121
106.355	-0.02114
106.455	-0.02112
106.555	-0.02116
106.655	-0.02118
106.755	-0.02111
106.855	-0.0211
106.955	-0.02113
107.055	-0.02123
107.155	-0.02112
107.255	-0.02109
107.355	-0.02112
107.455	-0.02117
107.555	-0.02121
107.655	-0.02109
107.755	-0.02116
107.855	-0.02112
107.955	-0.02105
108.055	-0.02101
108.155	-0.02109
108.255	-0.02105
108.355	-0.02106
108.455	-0.02109
108.555	-0.02111
108.655	-0.02103
108.755	-0.02103
108.855	-0.02107
108.955	-0.02104
109.055	-0.0211
109.155	-0.02113
109.255	-0.02112
109.355	-0.02108
109.455	-0.02106
109.555	-0.02098
109.655	-0.02085
109.755	-0.02074
109.855	-0.02071
109.955	-0.02075
110.055	-0.02079
110.155	-0.02076
110.255	-0.02064
110.355	-0.02065
110.455	-0.0207
110.555	-0.02072
110.655	-0.02076
110.755	-0.02074
110.855	-0.02068
110.955	-0.02081
111.055	-0.02073
111.155	-0.0207
111.255	-0.02075
111.355	-0.02063
111.455	-0.0207
111.555	-0.02075
111.655	-0.02073
111.755	-0.02065
111.855	-0.02071
111.955	-0.02069
112.055	-0.02073
112.155	-0.02067
112.255	-0.02066
112.355	-0.02064
112.455	-0.02068
112.555	-0.02064
112.655	-0.02062
112.755	-0.02063
112.855	-0.02066
112.955	-0.02062
113.055	-0.02062
113.155	-0.02066
113.255	-0.02055
113.355	-0.02062
113.455	-0.02084
113.555	-0.02077
113.655	-0.0208
113.755	-0.02085
113.855	-0.02077
113.955	-0.02079
114.055	-0.02074
114.155	-0.02076
114.255	-0.02076
114.355	-0.02076
114.455	-0.02068
114.555	-0.02078
114.655	-0.0208
114.755	-0.0207
114.855	-0.02081
114.955	-0.02076
115.055	-0.02074
115.155	-0.02075
115.255	-0.02072
115.355	-0.02065
115.455	-0.0207
115.555	-0.02073
115.655	-0.02072
115.755	-0.02067
115.855	-0.02075
115.955	-0.02068
116.055	-0.02075
116.155	-0.02068
116.255	-0.02063
116.355	-0.02064
116.455	-0.02069
116.555	-0.02068
116.655	-0.02065
116.755	-0.02067
116.855	-0.02061
116.955	-0.02067
117.055	-0.02064
117.155	-0.02059
117.255	-0.02062
117.355	-0.02066
117.455	-0.02062
117.555	-0.02064
117.655	-0.02063
117.755	-0.02062
117.855	-0.02061
117.955	-0.02067
118.055	-0.02061
118.155	-0.0206
118.255	-0.02063
118.355	-0.0206
118.455	-0.02063
118.555	-0.02068
118.655	-0.02064
118.755	-0.02062
118.855	-0.02055
118.955	-0.0206
119.055	-0.02062
119.155	-0.02058
119.255	-0.02059
119.355	-0.02056
119.455	-0.0205
119.555	-0.02059
119.655	-0.02056
119.755	-0.02059
119.855	-0.02057
119.955	-0.02056
120.055	-0.02063
120.155	-0.02051
120.255	-0.02051
120.355	-0.02051
120.455	-0.02053
120.555	-0.02049
120.655	-0.02047
120.755	-0.0205
120.855	-0.02047
120.955	-0.0205
121.055	-0.02045
121.155	-0.02051
121.255	-0.02049
121.355	-0.02046
121.455	-0.02055
121.555	-0.02048
121.655	-0.02049
121.755	-0.02051
121.855	-0.0205
121.955	-0.02048
122.055	-0.02043
122.155	-0.02042
122.255	-0.02043
122.355	-0.0204
122.455	-0.02047
122.555	-0.02047
122.655	-0.0204
122.755	-0.02043
122.855	-0.02042
122.955	-0.02019
123.055	-0.02011
123.089	-0.02017
123.089	-0.21609
123.089	-0.25597
123.089	-0.21708
123.09	-0.17965
123.09	-0.14911
123.091	-0.13284
123.091	-0.12643
123.093	-0.12142
123.096	-0.11637
123.098	-0.11133
123.103	-0.10596
123.109	-0.10071
123.117	-0.09542
123.13	-0.09037
123.151	-0.08505
123.189	-0.07988
123.289	-0.07533
123.389	-0.07407
123.489	-0.07394
123.589	-0.07396
123.689	-0.07354
123.789	-0.07339
123.889	-0.07329
123.989	-0.07349
124.089	-0.07334
124.189	-0.07291
124.289	-0.07291
124.389	-0.07285
124.489	-0.0729
124.589	-0.07278
124.689	-0.07268
124.789	-0.07257
124.889	-0.07214
124.989	-0.07232
125.089	-0.07226
125.189	-0.07216
125.289	-0.07222
125.389	-0.07201
125.489	-0.07222
125.589	-0.07201
125.689	-0.07213
125.789	-0.07207
125.889	-0.07202
125.989	-0.07208
126.089	-0.07189
126.189	-0.07147
126.289	-0.07168
126.389	-0.07159
126.489	-0.07163
126.589	-0.07156
126.689	-0.07162
126.789	-0.07162
126.889	-0.07156
126.989	-0.07152
127.089	-0.0716
127.189	-0.07146
127.289	-0.07136
127.389	-0.07141
127.489	-0.07146
127.589	-0.07141
127.689	-0.07138
127.789	-0.07106
127.889	-0.07155
127.989	-0.0716
128.089	-0.0714
128.189	-0.07137
128.289	-0.0714
128.389	-0.07125
128.489	-0.07141
128.589	-0.07134
128.689	-0.07146
128.789	-0.07143
128.889	-0.0715
128.989	-0.0715
129.089	-0.07135
129.189	-0.07133
129.289	-0.07141
129.389	-0.07129
129.489	-0.07088
129.589	-0.07088
129.689	-0.07092
129.789	-0.07096
129.889	-0.07101
129.989	-0.07098
130.089	-0.07088
130.189	-0.07092
130.289	-0.07089
130.389	-0.07088
130.489	-0.07087
130.589	-0.07081
130.689	-0.07064
130.789	-0.07071
130.889	-0.07062
130.989	-0.0708
131.089	-0.07062
131.189	-0.07028
131.289	-0.07025
131.389	-0.07023
131.489	-0.07028
131.589	-0.07034
131.689	-0.07026
131.789	-0.07017
131.889	-0.07021
131.989	-0.07029
132.089	-0.07015
132.189	-0.07013
132.289	-0.07034
132.389	-0.0701
132.489	-0.07007
132.589	-0.07007
132.689	-0.07017
132.789	-0.07013
132.889	-0.07016
132.989	-0.0701
133.089	-0.07007
133.189	-0.07002
133.289	-0.07011
133.389	-0.07006
133.489	-0.07015
133.589	-0.0701
133.689	-0.07004
133.789	-0.07003
133.889	-0.0701
133.989	-0.07004
134.089	-0.06962
134.189	-0.06956
134.289	-0.06966
134.389	-0.06949
134.489	-0.06977
134.589	-0.06956
134.689	-0.06968
134.789	-0.06953
134.889	-0.06952
134.989	-0.0697
135.089	-0.0695
135.189	-0.06946
135.289	-0.06949
135.389	-0.06957
135.489	-0.06965
135.589	-0.06959
135.689	-0.06973
135.789	-0.06957
135.889	-0.06952
135.989	-0.06952
136.089	-0.06937
136.189	-0.06939
136.289	-0.06905
136.389	-0.06952
136.489	-0.06953
136.589	-0.06937
136.689	-0.06928
136.789	-0.06895
136.889	-0.06899
136.989	-0.06902
137.089	-0.06903
137.189	-0.06898
137.289	-0.06903
137.389	-0.06898
137.489	-0.06894
137.589	-0.06902
137.689	-0.06895
137.789	-0.06891
137.889	-0.06896
137.989	-0.06875
138.089	-0.06872
138.189	-0.06895
138.289	-0.06904
138.389	-0.06888
138.489	-0.06903
138.589	-0.06897
138.689	-0.06877
138.789	-0.06863
138.889	-0.06878
138.989	-0.06869
139.089	-0.06883
139.189	-0.06873
139.289	-0.06864
139.389	-0.06898
139.489	-0.06877
139.589	-0.06874
139.689	-0.06877
139.789	-0.06887
139.889	-0.06886
139.989	-0.06898
140.089	-0.06887
140.189	-0.06887
140.289	-0.0688
140.389	-0.06883
140.489	-0.06885
140.589	-0.06886
140.689	-0.06867
140.789	-0.06865
140.889	-0.06879
140.989	-0.0688
141.089	-0.06874
141.189	-0.06887
141.289	-0.06875
141.389	-0.06879
141.489	-0.0687
141.589	-0.0687
141.689	-0.06862
141.789	-0.06835
141.889	-0.06838
141.989	-0.06822
142.089	-0.06809
142.189	-0.06825
142.289	-0.06827
142.389	-0.06825
142.489	-0.06833
142.589	-0.06827
142.689	-0.06829
142.789	-0.06823
142.889	-0.06815
142.989	-0.0681
143.089	-0.06818
143.189	-0.0682
143.289	-0.06814
143.389	-0.0682
143.489	-0.06811
143.589	-0.06807
143.689	-0.06811
143.789	-0.06809
143.889	-0.06801
143.989	-0.06823
144.089	-0.06768
144.189	-0.06772
144.289	-0.06775
144.389	-0.06768
144.489	-0.06766
144.589	-0.06776
144.689	-0.06811
144.789	-0.06808
144.889	-0.06782
144.989	-0.06803
145.089	-0.06803
145.189	-0.06811
145.289	-0.06809
145.389	-0.06802
145.489	-0.06766
145.589	-0.06767
145.689	-0.06761
145.789	-0.06766
145.889	-0.06758
145.989	-0.06749
146.089	-0.0676
146.189	-0.06748
146.289	-0.06756
146.389	-0.06756
146.489	-0.06761
146.589	-0.06742
146.689	-0.0675
146.789	-0.06758
146.889	-0.0676
146.989	-0.0675
147.089	-0.06748
147.189	-0.0675
147.289	-0.06751
147.389	-0.06745
147.489	-0.06755
147.589	-0.06745
147.689	-0.06752
147.789	-0.06741
147.889	-0.06754
147.989	-0.06743
148.089	-0.06746
148.189	-0.06741
148.289	-0.06756
148.389	-0.06737
148.489	-0.0674
148.589	-0.06743
148.689	-0.06735
148.789	-0.0674
148.889	-0.06744
148.989	-0.06748
149.089	-0.06732
149.189	-0.06736
149.289	-0.06724
149.389	-0.06707
149.489	-0.067
149.589	-0.06703
149.689	-0.06702
149.789	-0.06741
149.889	-0.06737
149.989	-0.06701
150.089	-0.0669
150.189	-0.06704
150.289	-0.06704
150.389	-0.06705
150.489	-0.06706
150.589	-0.06695
150.689	-0.06703
150.789	-0.06696
150.889	-0.06686
150.989	-0.067
151.089	-0.06691
151.189	-0.06698
151.289	-0.06685
151.389	-0.06682
151.489	-0.06678
151.589	-0.06688
151.689	-0.06691
151.789	-0.06679
151.889	-0.06671
151.989	-0.0669
152.089	-0.06675
152.189	-0.06672
152.289	-0.06681
152.389	-0.06674
152.489	-0.06662
152.589	-0.06683
152.689	-0.06674
152.789	-0.06682
152.889	-0.06684
152.989	-0.06682
153.089	-0.06676
153.189	-0.06676
153.289	-0.06637
153.389	-0.06633
153.489	-0.06634
153.589	-0.06639
153.689	-0.06626
153.789	-0.06634
153.889	-0.06632
153.989	-0.06627
154.089	-0.06637
154.189	-0.06622
154.289	-0.0661
154.389	-0.06613
154.489	-0.06631
154.589	-0.06605
154.689	-0.0662
154.789	-0.06619
154.889	-0.06618
154.989	-0.06625
155.089	-0.06623
155.189	-0.06604
155.289	-0.06607
155.389	-0.06616
155.489	-0.06561
155.589	-0.06575
155.689	-0.06611
155.789	-0.06598
155.889	-0.06578
155.989	-0.06567
156.089	-0.06602
156.189	-0.06615
156.289	-0.06575
156.389	-0.06559
156.489	-0.06599
156.589	-0.06612
156.689	-0.06578
156.789	-0.06621
156.889	-0.0663
156.989	-0.06614
157.089	-0.06613
157.189	-0.06624
157.289	-0.06615
157.389	-0.06618
157.489	-0.06629
157.589	-0.06618
157.689	-0.06612
157.789	-0.06618
157.889	-0.06613
157.989	-0.06625
158.089	-0.06601
158.189	-0.06611
158.289	-0.06616
158.389	-0.06622
158.489	-0.06606
158.589	-0.06613
158.689	-0.06608
158.789	-0.06614
158.889	-0.06611
158.989	-0.06613
159.089	-0.06611
159.189	-0.06602
159.289	-0.06604
159.389	-0.06579
159.489	-0.06569
159.589	-0.06572
159.689	-0.06611
159.789	-0.06604
159.889	-0.0661
159.989	-0.06597
160.089	-0.06567
160.189	-0.06572
160.289	-0.06572
160.389	-0.06571
160.489	-0.06565
160.589	-0.06568
160.689	-0.06547
160.789	-0.06564
160.889	-0.06564
160.989	-0.06551
161.089	-0.06557
161.189	-0.0657
161.289	-0.06566
161.389	-0.06553
161.489	-0.0654
161.589	-0.06547
161.689	-0.06563
161.789	-0.06548
161.889	-0.06555
161.989	-0.06546
162.089	-0.0654
162.189	-0.0655
162.289	-0.06546
162.389	-0.06542
162.489	-0.06542
162.589	-0.06539
162.689	-0.06534
162.789	-0.06552
162.889	-0.06543
162.989	-0.06549
163.089	-0.06549
163.189	-0.06546
163.289	-0.06554
163.389	-0.06531
163.489	-0.06538
163.589	-0.06549
163.689	-0.0655
163.789	-0.06557
163.889	-0.06541
163.989	-0.06508
164.089	-0.06494
164.189	-0.06498
164.289	-0.06485
164.389	-0.06486
164.489	-0.06494
164.589	-0.06491
164.689	-0.06507
164.789	-0.06508
164.889	-0.06492
164.989	-0.06491
165.089	-0.065
165.189	-0.06505
165.289	-0.06499
165.389	-0.06496
165.489	-0.06499
165.589	-0.06493
165.689	-0.0648
165.789	-0.06486
165.889	-0.06486
165.989	-0.06487
166.089	-0.06499
166.189	-0.06491
166.289	-0.06492
166.389	-0.0649
166.489	-0.06483
166.589	-0.06492
166.689	-0.06496
166.789	-0.0649
166.889	-0.06486
166.989	-0.06476
167.089	-0.06473
167.189	-0.0648
167.289	-0.0648
167.389	-0.06472
167.489	-0.06445
167.589	-0.06452
167.689	-0.06479
167.789	-0.06476
167.889	-0.06482
167.989	-0.06495
168.089	-0.0648
168.189	-0.06442
168.289	-0.06449
168.389	-0.06476
168.489	-0.06478
168.589	-0.0648
168.689	-0.0648
168.789	-0.06458
168.889	-0.0649
168.989	-0.06436
169.089	-0.06443
169.189	-0.06495
169.289	-0.06487
169.389	-0.06477
169.489	-0.06474
169.589	-0.06474
169.689	-0.0649
169.789	-0.06482
169.889	-0.06465
169.989	-0.06442
170.089	-0.06433
170.189	-0.06434
170.289	-0.0644
170.389	-0.06442
170.489	-0.0645
170.589	-0.06437
170.689	-0.06445
170.789	-0.06435
170.889	-0.06435
170.989	-0.06434
171.089	-0.0644
171.189	-0.06443
171.289	-0.06435
171.389	-0.06438
171.489	-0.06435
171.589	-0.06418
171.689	-0.06439
171.789	-0.06425
171.889	-0.06413
171.989	-0.06433
172.089	-0.06443
172.189	-0.06438
172.289	-0.06443
172.389	-0.06455
172.489	-0.06439
172.589	-0.06437
172.689	-0.06428
172.789	-0.06426
172.889	-0.06413
172.989	-0.06428
173.089	-0.06428
173.189	-0.06424
173.289	-0.06418
173.389	-0.06424
173.489	-0.06447
173.589	-0.06431
173.689	-0.06419
173.789	-0.06418
173.889	-0.06415
173.989	-0.06401
174.089	-0.06375
174.189	-0.06377
174.289	-0.06364
174.389	-0.06372
174.489	-0.06371
174.589	-0.06383
174.689	-0.06385
174.789	-0.06379
174.889	-0.06369
174.989	-0.06385
175.089	-0.06371
175.189	-0.06364
175.289	-0.06363
175.389	-0.06377
175.489	-0.0636
175.589	-0.06363
175.689	-0.06357
175.789	-0.06374
175.889	-0.06372
175.989	-0.06358
176.089	-0.06364
176.189	-0.06367
176.289	-0.06374
176.389	-0.06366
176.489	-0.06364
176.589	-0.06374
176.689	-0.06376
176.789	-0.06364
176.889	-0.06353
176.989	-0.06354
177.089	-0.06364
177.189	-0.06383
177.289	-0.06363
177.389	-0.06367
177.489	-0.06366
177.589	-0.0637
177.689	-0.06361
177.789	-0.06361
177.889	-0.06361
177.989	-0.06355
178.089	-0.06349
178.189	-0.06352
178.289	-0.06348
178.389	-0.06349
178.489	-0.06365
178.589	-0.06351
178.689	-0.06357
178.789	-0.06353
178.889	-0.06355
178.989	-0.06361
179.089	-0.06343
179.189	-0.0635
179.289	-0.06346
179.389	-0.0632
179.489	-0.06342
179.589	-0.06361
179.689	-0.06348
179.789	-0.06339
179.889	-0.06351
179.989	-0.0635
180.089	-0.0631
180.189	-0.06303
180.289	-0.063
180.389	-0.06309
180.489	-0.06303
180.589	-0.06268
180.689	-0.06337
180.789	-0.06356
180.889	-0.06374
180.989	-0.06355
181.089	-0.06339
181.189	-0.06352
181.289	-0.06358
181.389	-0.06348
181.489	-0.0636
181.589	-0.0635
181.689	-0.06355
181.789	-0.06347
181.889	-0.06292
181.989	-0.06302
182.089	-0.0636
182.189	-0.06356
182.289	-0.06358
182.389	-0.0636
182.489	-0.06342
182.589	-0.06343
182.689	-0.06351
182.789	-0.06347
182.889	-0.06345
182.989	-0.0632
183.089	-0.06312
183.189	-0.06315
183.289	-0.06315
183.389	-0.06318
183.489	-0.06303
183.589	-0.06311
183.689	-0.06294
183.789	-0.06311
183.889	-0.06306
183.989	-0.06307
184.089	-0.06297
184.189	-0.06305
184.289	-0.06308
184.389	-0.06295
184.489	-0.06304
184.589	-0.06306
184.689	-0.06311
184.789	-0.06292
184.889	-0.06308
184.989	-0.06299
185.089	-0.063
185.189	-0.06292
185.289	-0.06277
185.389	-0.06286
185.489	-0.06283
185.589	-0.06299
185.689	-0.06295
185.789	-0.06293
185.889	-0.06272
185.989	-0.06247
186.089	-0.06236
186.189	-0.06235
186.289	-0.06248
186.389	-0.06281
186.489	-0.06235
186.589	-0.06248
186.689	-0.06258
186.789	-0.06242
186.889	-0.06278
186.989	-0.06246
187.089	-0.0623
187.189	-0.06248
187.289	-0.06246
187.389	-0.06246
187.489	-0.06275
187.589	-0.06245
187.689	-0.06242
187.789	-0.0624
187.889	-0.06247
187.989	-0.06243
188.089	-0.06251
188.189	-0.06245
188.289	-0.06248
188.389	-0.06232
188.489	-0.06232
188.589	-0.06238
188.689	-0.06229
188.789	-0.0624
188.889	-0.06223
188.989	-0.06224
189.089	-0.06226
189.189	-0.06221
189.289	-0.06211
189.389	-0.06223
189.489	-0.06236
189.589	-0.06208
189.689	-0.06184
189.789	-0.06187
189.889	-0.06231
189.989	-0.06227
190.089	-0.06231
190.189	-0.06218
190.289	-0.06227
190.389	-0.06234
190.489	-0.0621
190.589	-0.06215
190.689	-0.06219
190.789	-0.06223
190.889	-0.06225
190.989	-0.06219
191.089	-0.06207
191.189	-0.06217
191.289	-0.0624
191.389	-0.06219
191.489	-0.06177
191.589	-0.06177
191.689	-0.06185
191.789	-0.06174
191.889	-0.06219
191.989	-0.06232
192.089	-0.06219
192.189	-0.0622
192.289	-0.06216
192.389	-0.06228
192.489	-0.06234
192.589	-0.06229
192.689	-0.06223
192.789	-0.06235
192.889	-0.06231
192.989	-0.06231
193.089	-0.0623
193.189	-0.06227
193.289	-0.06211
193.389	-0.06221
193.489	-0.06223
193.589	-0.06203
193.689	-0.06216
193.789	-0.06203
193.889	-0.06224
193.989	-0.06218
194.089	-0.0622
194.189	-0.06211
194.289	-0.06185
194.389	-0.06221
194.489	-0.0622
194.589	-0.06219
194.689	-0.0622
194.789	-0.06211
194.889	-0.06223
194.989	-0.06221
195.089	-0.06182
195.189	-0.06178
195.289	-0.06173
195.389	-0.06178
195.489	-0.06184
195.589	-0.06179
195.689	-0.06173
195.789	-0.06165
195.889	-0.06183
195.989	-0.06174
196.089	-0.06174
196.189	-0.0617
196.289	-0.06167
196.389	-0.06168
196.489	-0.06177
196.589	-0.06169
196.689	-0.06163
196.789	-0.06171
196.889	-0.06173
196.989	-0.06189
197.089	-0.06184
197.189	-0.06178
197.289	-0.06174
197.389	-0.06166
197.489	-0.06163
[truncated: 5,370 more rows]

## Sheet: 80%D2O
time/s	current/mA
3.2348	-0.28984
3.235	-0.15652
3.2352	-0.07575
3.2354	-0.02299
3.2356	-0.00665
3.236	-0.02743
3.2362	-0.05265
3.2364	-0.08372
3.2366	-0.11055
3.2368	-0.13477
3.237	-0.15088
3.2372	-0.16201
3.238	-0.15188
3.2382	-0.14297
3.2384	-0.13425
3.2386	-0.12559
3.2388	-0.11845
3.239	-0.11256
3.2394	-0.10483
3.241	-0.09897
3.242	-0.09323
3.243	-0.08717
3.2444	-0.08179
3.2458	-0.07671
3.2478	-0.07125
3.2504	-0.06598
3.2536	-0.06059
3.258	-0.05538
3.2644	-0.04992
3.2742	-0.04481
3.2904	-0.03952
3.3206	-0.03421
3.3894	-0.02905
3.4894	-0.02641
3.5894	-0.02483
3.6894	-0.02378
3.7894	-0.02308
3.8894	-0.02259
3.9894	-0.02225
4.0894	-0.02186
4.1894	-0.02167
4.2894	-0.02116
4.3894	-0.0212
4.4894	-0.02107
4.5894	-0.02099
4.6894	-0.02105
4.7894	-0.02097
4.8894	-0.02063
4.9894	-0.02061
5.0894	-0.02051
5.1894	-0.02048
5.2894	-0.02036
5.3894	-0.02031
5.4894	-0.02031
5.5894	-0.02043
5.6894	-0.02026
5.7894	-0.02037
5.8894	-0.02026
5.9894	-0.02
6.0894	-0.01995
6.1894	-0.01988
6.2894	-0.01988
6.3894	-0.01977
6.4894	-0.01984
6.5894	-0.01976
6.6894	-0.01976
6.7894	-0.01971
6.8894	-0.01964
6.9894	-0.01963
7.0894	-0.01959
7.1894	-0.01966
7.2894	-0.01971
7.3894	-0.01974
7.4894	-0.0197
7.5894	-0.01966
7.6894	-0.01965
7.7894	-0.01963
7.8894	-0.01961
7.9894	-0.01958
8.0894	-0.01926
8.1894	-0.01928
8.2894	-0.01928
8.3894	-0.01923
8.4894	-0.01922
8.5894	-0.01919
8.6894	-0.01922
8.7894	-0.01915
8.8894	-0.01913
8.9894	-0.01918
9.0894	-0.01917
9.1894	-0.01912
9.2894	-0.01913
9.3894	-0.0191
9.4894	-0.01914
9.5894	-0.01901
9.6894	-0.01905
9.7894	-0.01899
9.8894	-0.01901
9.9894	-0.01895
10.0894	-0.01902
10.1894	-0.01895
10.2894	-0.01896
10.3894	-0.01892
10.4894	-0.01906
10.5894	-0.01912
10.6894	-0.01901
10.7894	-0.01911
10.8894	-0.01903
10.9894	-0.01906
11.0894	-0.01904
11.1894	-0.01903
11.2894	-0.01903
11.3894	-0.019
11.4894	-0.01903
11.5894	-0.01896
11.6894	-0.01894
11.7894	-0.01868
11.8894	-0.01865
11.9894	-0.01871
12.0894	-0.01869
12.1894	-0.01871
12.2894	-0.01869
12.3894	-0.01863
12.4894	-0.01857
12.5894	-0.0186
12.6894	-0.01859
12.7894	-0.01852
12.8894	-0.01858
12.9894	-0.01857
13.0894	-0.01856
13.1894	-0.01847
13.2894	-0.01855
13.3894	-0.01857
13.4894	-0.0185
13.5894	-0.01852
13.6894	-0.01847
13.7894	-0.01842
13.8894	-0.01845
13.9894	-0.01846
14.0894	-0.01842
14.1894	-0.01844
14.2894	-0.01844
14.3894	-0.01846
14.4894	-0.01843
14.5894	-0.01836
14.6894	-0.01837
14.7894	-0.01836
14.8894	-0.01841
14.9894	-0.01836
15.0894	-0.01841
15.1894	-0.01841
15.2894	-0.01835
15.3894	-0.01831
15.4894	-0.01833
15.5894	-0.01833
15.6894	-0.01826
15.7894	-0.01831
15.8894	-0.01826
15.9894	-0.01826
16.0894	-0.0183
16.1894	-0.01838
16.2894	-0.01842
16.3894	-0.01844
16.4894	-0.01845
16.5894	-0.01844
16.6894	-0.01843
16.7894	-0.01846
16.8894	-0.01847
16.9894	-0.01848
17.0894	-0.01839
17.1894	-0.01841
17.2894	-0.0184
17.3894	-0.01838
17.4894	-0.01837
17.5894	-0.0183
17.6894	-0.01833
17.7894	-0.01836
17.8894	-0.01835
17.9894	-0.01832
18.0894	-0.01825
18.1894	-0.01833
18.2894	-0.01841
18.3894	-0.0183
18.4894	-0.01826
18.5894	-0.0182
18.6894	-0.01829
18.7894	-0.01827
18.8894	-0.01805
18.9894	-0.01798
19.0894	-0.01795
19.1894	-0.01805
19.2894	-0.01792
19.3894	-0.01798
19.4894	-0.01805
19.5894	-0.01801
19.6894	-0.01798
19.7894	-0.01802
19.8894	-0.01792
19.9894	-0.01802
20.0894	-0.01793
20.1894	-0.01798
20.2894	-0.01796
20.3894	-0.01792
20.4894	-0.0179
20.5894	-0.01792
20.6894	-0.01795
20.7894	-0.01791
20.8894	-0.01797
20.9894	-0.01794
21.0894	-0.01792
21.1894	-0.01798
21.2894	-0.01785
21.3894	-0.0179
21.4894	-0.01787
21.5894	-0.01788
21.6894	-0.01783
21.7894	-0.0179
21.8894	-0.01788
21.9894	-0.0178
22.0894	-0.01783
22.1894	-0.01783
22.2894	-0.01783
22.3894	-0.01783
22.4894	-0.01777
22.5894	-0.01781
22.6894	-0.01774
22.7894	-0.0178
22.8894	-0.01781
22.9894	-0.01779
23.0894	-0.01774
23.1894	-0.01784
23.2894	-0.01772
23.3894	-0.01777
23.4894	-0.01774
23.5894	-0.01781
23.6894	-0.01774
23.7894	-0.01775
23.8894	-0.01778
23.9894	-0.01774
24.0894	-0.01777
24.1894	-0.01777
24.2894	-0.0177
24.3894	-0.0178
24.4894	-0.01772
24.5894	-0.01773
24.6894	-0.01771
24.7894	-0.01774
24.8894	-0.0177
24.9894	-0.01772
25.0894	-0.01767
25.1894	-0.01765
25.2894	-0.01769
25.3894	-0.01769
25.4894	-0.01756
25.5894	-0.0177
25.6894	-0.01765
25.7894	-0.01769
25.8894	-0.01763
25.9894	-0.01783
26.0894	-0.01766
26.1894	-0.0177
26.2894	-0.01761
26.3894	-0.01764
26.4894	-0.01763
26.5894	-0.01739
26.6894	-0.01741
26.7894	-0.01741
26.8894	-0.0174
26.9894	-0.0174
27.0894	-0.01729
27.1894	-0.01734
27.2894	-0.01736
27.3894	-0.01739
27.4894	-0.01737
27.5894	-0.0173
27.6894	-0.01735
27.7894	-0.0173
27.8894	-0.01734
27.9894	-0.01735
28.0894	-0.01725
28.1894	-0.01732
28.2894	-0.01732
28.3894	-0.01731
28.4894	-0.01732
28.5894	-0.01731
28.6894	-0.01736
28.7894	-0.01735
28.8894	-0.01732
28.9894	-0.0173
29.0894	-0.01733
29.1894	-0.01732
29.2894	-0.01721
29.3894	-0.01725
29.4894	-0.01727
29.5894	-0.01727
29.6894	-0.01727
29.7894	-0.0173
29.8894	-0.01723
29.9894	-0.01722
30.0894	-0.01724
30.1894	-0.0173
30.2894	-0.01731
30.3894	-0.01726
30.4894	-0.01726
30.5894	-0.01723
30.6894	-0.0172
30.7894	-0.01724
30.8894	-0.01721
30.9894	-0.01725
31.0894	-0.01718
31.1894	-0.01723
31.2894	-0.0171
31.3894	-0.01724
31.4894	-0.01733
31.5894	-0.01739
31.6894	-0.01737
31.7894	-0.0174
31.8894	-0.01731
31.9894	-0.01734
32.0894	-0.01739
32.1894	-0.01726
32.2894	-0.01733
32.3894	-0.01733
32.4894	-0.01737
32.5894	-0.0174
32.6894	-0.01734
32.7894	-0.01739
32.8894	-0.01729
32.9894	-0.01732
33.0894	-0.01728
33.1894	-0.01731
33.2894	-0.01734
33.3894	-0.01726
33.4894	-0.01728
33.5894	-0.01728
33.6894	-0.01732
33.7894	-0.01728
33.8894	-0.0173
33.9894	-0.01731
34.0894	-0.01729
34.1894	-0.01733
34.2894	-0.01735
34.3894	-0.01731
34.4894	-0.01728
34.5894	-0.01734
34.6894	-0.01723
34.7894	-0.01723
34.8894	-0.01724
34.9894	-0.01729
35.0894	-0.01723
35.1894	-0.01725
35.2894	-0.01731
35.3894	-0.0172
35.4894	-0.0172
35.5894	-0.01725
35.6894	-0.01724
35.7894	-0.0173
35.8894	-0.01725
35.9894	-0.01714
36.0894	-0.01723
36.1894	-0.0172
36.2894	-0.01724
36.3894	-0.01726
36.4894	-0.01718
36.5894	-0.01719
36.6894	-0.01716
36.7894	-0.0172
36.8894	-0.01722
36.9894	-0.01726
37.0894	-0.01718
37.1894	-0.01715
37.2894	-0.01719
37.3894	-0.01716
37.4894	-0.0172
37.5894	-0.01719
37.6894	-0.01722
37.7894	-0.01714
37.8894	-0.01713
37.9894	-0.01715
38.0894	-0.01713
38.1894	-0.01712
38.2894	-0.0171
38.3894	-0.01717
38.4894	-0.01716
38.5894	-0.01712
38.6894	-0.01713
38.7894	-0.01713
38.8894	-0.01713
38.9894	-0.01717
39.0894	-0.01713
39.1894	-0.01712
39.2894	-0.01707
39.3894	-0.01704
39.4894	-0.01712
39.5894	-0.01712
39.6894	-0.01705
39.7894	-0.01702
39.8894	-0.01713
39.9894	-0.01711
40.0894	-0.01706
40.1894	-0.01709
40.2894	-0.01707
40.3894	-0.01707
40.4894	-0.0171
40.5894	-0.01706
40.6894	-0.01701
40.7894	-0.01712
40.8894	-0.01709
40.9894	-0.01705
41.0894	-0.01702
41.1894	-0.01702
41.2894	-0.01703
41.3894	-0.01704
41.4894	-0.01707
41.5894	-0.01709
41.6894	-0.01706
41.7894	-0.01706
41.8894	-0.01706
41.9894	-0.01716
42.0894	-0.01709
42.1894	-0.01706
42.2894	-0.01704
42.3894	-0.01704
42.4894	-0.017
42.5894	-0.01701
42.6894	-0.01703
42.7894	-0.017
42.8894	-0.01701
42.9894	-0.01707
43.0894	-0.01701
43.1894	-0.01693
43.2894	-0.01708
43.3894	-0.01711
43.4894	-0.017
43.5894	-0.01698
43.6894	-0.01704
43.7894	-0.01706
43.8894	-0.01703
43.9894	-0.01697
44.0894	-0.01702
44.1894	-0.01699
44.2894	-0.01699
44.3894	-0.01697
44.4894	-0.01696
44.5894	-0.01691
44.6894	-0.01701
44.7894	-0.01669
44.8894	-0.01678
44.9894	-0.01671
45.0894	-0.01672
45.1894	-0.01671
45.2894	-0.01663
45.3894	-0.01674
45.4894	-0.01667
45.5894	-0.01667
45.6894	-0.01668
45.7894	-0.01668
45.8894	-0.01673
45.9894	-0.0167
46.0894	-0.01667
46.1894	-0.0167
46.2894	-0.01668
46.3894	-0.01668
46.4894	-0.01667
46.5894	-0.01673
46.6894	-0.01668
46.7894	-0.01662
46.8894	-0.01668
46.9894	-0.01664
47.0894	-0.01663
47.1894	-0.01664
47.2894	-0.0167
47.3894	-0.01666
47.4894	-0.01665
47.5894	-0.01661
47.6894	-0.01663
47.7894	-0.01657
47.8894	-0.01669
47.9894	-0.01663
48.0894	-0.01664
48.1894	-0.01669
48.2894	-0.01661
48.3894	-0.01661
48.4894	-0.01664
48.5894	-0.01661
48.6894	-0.01664
48.7894	-0.01666
48.8894	-0.01665
48.9894	-0.01662
49.0894	-0.01659
49.1894	-0.0166
49.2894	-0.01654
49.3894	-0.01659
49.4894	-0.0166
49.5894	-0.0166
49.6894	-0.01652
49.7894	-0.0166
49.8894	-0.0166
49.9894	-0.01655
50.0894	-0.01656
50.1894	-0.01663
50.2894	-0.01656
50.3894	-0.01663
50.4894	-0.01656
50.5894	-0.01658
50.6894	-0.0166
50.7894	-0.01659
50.8894	-0.01655
50.9894	-0.01659
51.0894	-0.01651
51.1894	-0.01661
51.2894	-0.01656
51.3894	-0.01654
51.4894	-0.01655
51.5894	-0.01654
51.6894	-0.01659
51.7894	-0.01658
51.8894	-0.01649
51.9894	-0.01646
52.0894	-0.01656
52.1894	-0.01659
52.2894	-0.01657
52.3894	-0.01652
52.4894	-0.01643
52.5894	-0.01656
52.6894	-0.01655
52.7894	-0.01647
52.8894	-0.01649
52.9894	-0.01671
53.0894	-0.01675
53.1894	-0.0167
53.2894	-0.01671
53.3894	-0.01666
53.4894	-0.01669
53.5894	-0.01672
53.6894	-0.01675
53.7894	-0.01668
53.8894	-0.01672
53.9894	-0.0167
54.0894	-0.01674
54.1894	-0.01668
54.2894	-0.01671
54.3894	-0.01677
54.4894	-0.01663
54.5894	-0.01669
54.6894	-0.01675
54.7894	-0.01666
54.8894	-0.01666
54.9894	-0.01673
55.0894	-0.01666
55.1894	-0.01667
55.2894	-0.01662
55.3894	-0.01665
55.4894	-0.01664
55.5894	-0.01667
55.6894	-0.01666
55.7894	-0.01663
55.8894	-0.01666
55.9894	-0.01668
56.0894	-0.01676
56.1894	-0.01658
56.2894	-0.01666
56.3894	-0.01665
56.4894	-0.01668
56.5894	-0.01662
56.6894	-0.01668
56.7894	-0.01664
56.8894	-0.01669
56.9894	-0.01669
57.0894	-0.01667
57.1894	-0.01653
57.2894	-0.01662
57.3894	-0.01657
57.4894	-0.01655
57.5894	-0.01662
57.6894	-0.01665
57.7894	-0.01659
57.8894	-0.0166
57.9894	-0.01654
58.0894	-0.01663
58.1894	-0.01663
58.2894	-0.0166
58.3894	-0.01666
58.4894	-0.01662
58.5894	-0.01658
58.6894	-0.01662
58.7894	-0.01653
58.8894	-0.01661
58.9894	-0.01668
59.0894	-0.01667
59.1894	-0.01656
59.2894	-0.0166
59.3894	-0.01656
59.4894	-0.01657
59.5894	-0.01652
59.6894	-0.01653
59.7894	-0.01657
59.8894	-0.01659
59.9894	-0.01656
60.0894	-0.01655
60.1894	-0.01659
60.2894	-0.01653
60.3894	-0.01652
60.4894	-0.01656
60.5894	-0.01651
60.6894	-0.01657
60.7894	-0.01658
60.8894	-0.01656
60.9894	-0.01656
61.0894	-0.01651
61.1894	-0.01651
61.2894	-0.01653
61.3894	-0.01651
61.4894	-0.01657
61.5894	-0.01658
61.6894	-0.01657
61.7894	-0.01656
61.8894	-0.01651
61.9894	-0.01657
62.0894	-0.01651
62.1894	-0.0165
62.2894	-0.01648
62.3894	-0.01655
62.4894	-0.0165
62.5894	-0.0165
62.6894	-0.01652
62.7894	-0.01653
62.8894	-0.01649
62.9894	-0.01649
63.0894	-0.01651
63.1894	-0.0165
63.2894	-0.01646
63.3894	-0.01648
63.4894	-0.01651
63.5894	-0.01655
63.6894	-0.01647
63.7894	-0.01647
63.8894	-0.01652
63.9894	-0.01653
64.0894	-0.01649
64.1894	-0.01646
64.2894	-0.01644
64.3894	-0.01647
64.4894	-0.01644
64.5894	-0.01646
64.6894	-0.01649
64.7894	-0.01645
64.8894	-0.01643
64.9894	-0.01645
65.0894	-0.01655
65.1894	-0.0164
65.2894	-0.01643
65.3894	-0.01644
65.4894	-0.01644
65.5894	-0.01646
65.6894	-0.01643
65.7894	-0.01649
65.8894	-0.01647
65.9894	-0.0164
66.0894	-0.0165
66.1894	-0.01647
66.2894	-0.01653
66.3894	-0.01642
66.4894	-0.01645
66.5894	-0.01648
66.6894	-0.0164
66.7894	-0.01644
66.8894	-0.01642
66.9894	-0.01645
67.0894	-0.01639
67.1894	-0.01638
67.2894	-0.01636
67.3894	-0.01636
67.4894	-0.01642
67.5894	-0.01647
67.6894	-0.01641
67.7894	-0.01638
67.8894	-0.01638
67.9894	-0.01644
68.0894	-0.01643
68.1894	-0.01638
68.2894	-0.01645
68.3894	-0.01639
68.4894	-0.01641
68.5894	-0.0164
68.6894	-0.01642
68.7894	-0.01644
68.8894	-0.01643
68.9894	-0.0163
69.0894	-0.01642
69.1894	-0.01638
69.2894	-0.0164
69.3894	-0.01645
69.4894	-0.0164
69.5894	-0.01638
69.6894	-0.01634
69.7894	-0.01634
69.8894	-0.01637
69.9894	-0.01647
70.0894	-0.0164
70.1894	-0.01641
70.2894	-0.01634
70.3894	-0.01636
70.4894	-0.01642
70.5894	-0.01638
70.6894	-0.01634
70.7894	-0.01631
70.8894	-0.01631
70.9894	-0.01633
71.0894	-0.0163
71.1894	-0.01639
71.2894	-0.0164
71.3894	-0.01636
71.4894	-0.01637
71.5894	-0.01633
71.6894	-0.01636
71.7894	-0.0164
71.8894	-0.01642
71.9894	-0.01636
72.0894	-0.0164
72.1894	-0.0164
72.2894	-0.01639
72.3894	-0.01638
72.4894	-0.01641
72.5894	-0.01632
72.6894	-0.01638
72.7894	-0.01626
72.8894	-0.01636
72.9894	-0.01637
73.0894	-0.01631
73.1894	-0.01632
73.2894	-0.01634
73.3894	-0.01632
73.4894	-0.01634
73.5894	-0.01629
73.6894	-0.01628
73.7894	-0.01628
73.8894	-0.01624
73.9894	-0.01631
74.0894	-0.01637
74.1894	-0.01653
74.2894	-0.01651
74.3894	-0.01646
74.4894	-0.01632
74.5894	-0.01634
74.6894	-0.01627
74.7894	-0.01634
74.8894	-0.01628
74.9894	-0.01631
75.0894	-0.01632
75.1894	-0.01629
75.2894	-0.01634
75.3894	-0.01638
75.4894	-0.01629
75.5894	-0.01624
75.6894	-0.01633
75.7894	-0.01636
75.8894	-0.01627
75.9894	-0.01602
76.0894	-0.01598
76.1894	-0.01609
76.2894	-0.01608
76.3894	-0.01603
76.4894	-0.01605
76.5894	-0.01604
76.6894	-0.01606
76.7894	-0.01602
76.8894	-0.01605
76.9894	-0.01606
77.0894	-0.01607
77.1894	-0.01603
77.2894	-0.01605
77.3894	-0.01601
77.4894	-0.01603
77.5894	-0.01608
77.6894	-0.01603
77.7894	-0.01607
77.8894	-0.01608
77.9894	-0.01603
78.0894	-0.016
78.1894	-0.016
78.2894	-0.016
78.3894	-0.01601
78.4894	-0.01607
78.5894	-0.01595
78.6894	-0.01604
78.7894	-0.01598
78.8894	-0.01598
78.9894	-0.01604
79.0894	-0.01597
79.1894	-0.01599
79.2894	-0.01603
79.3894	-0.01605
79.4894	-0.016
79.5894	-0.01601
79.6894	-0.01597
79.7894	-0.01602
79.8894	-0.01598
79.9894	-0.01602
80.0894	-0.01607
80.1894	-0.01598
80.2894	-0.01603
80.3894	-0.01601
80.4894	-0.01596
80.5894	-0.01599
80.6894	-0.01595
80.7894	-0.016
80.8894	-0.0159
80.9894	-0.01603
81.0894	-0.01595
81.1894	-0.01599
81.2894	-0.01592
81.3894	-0.01592
81.4894	-0.01597
81.5894	-0.01602
81.6894	-0.01594
81.7894	-0.016
81.8894	-0.01598
81.9894	-0.01599
82.0894	-0.01593
82.1894	-0.01596
82.2894	-0.0159
82.3894	-0.01598
82.4894	-0.01599
82.5894	-0.01593
82.6894	-0.01593
82.7894	-0.01595
82.8894	-0.01598
82.9894	-0.01592
83.0894	-0.01597
83.1894	-0.01589
83.2894	-0.01587
83.3894	-0.01597
83.4894	-0.01594
83.5894	-0.01594
83.6894	-0.01592
83.7894	-0.01594
83.8894	-0.01595
83.9894	-0.0159
84.0894	-0.01593
84.1894	-0.01601
84.2894	-0.01594
84.3894	-0.01597
84.4894	-0.01595
84.5894	-0.01598
84.6894	-0.01591
84.7894	-0.01591
84.8894	-0.01592
84.9894	-0.01594
85.0894	-0.01586
85.1894	-0.01592
85.2894	-0.01589
85.3894	-0.01592
85.4894	-0.01589
85.5894	-0.01582
85.6894	-0.01589
85.7894	-0.01593
85.8894	-0.01594
85.9894	-0.01597
86.0894	-0.0159
86.1894	-0.01586
86.2894	-0.01589
86.3894	-0.01591
86.4894	-0.01595
86.5894	-0.01592
86.6894	-0.01589
86.7894	-0.01587
86.8894	-0.01596
86.9894	-0.01593
87.0894	-0.01584
87.1894	-0.01593
87.2894	-0.01581
87.3894	-0.01609
87.4894	-0.01613
87.5894	-0.01607
87.6894	-0.01606
87.7894	-0.01605
87.8894	-0.01604
87.9894	-0.01605
88.0894	-0.01612
88.1894	-0.01609
88.2894	-0.01629
88.3894	-0.01633
88.4894	-0.01626
88.5894	-0.01608
88.6894	-0.01591
88.7894	-0.01603
88.8894	-0.0161
88.9894	-0.01606
89.0894	-0.01606
89.1894	-0.01605
89.2894	-0.01604
89.3894	-0.01601
89.4894	-0.01605
89.5894	-0.01605
89.6894	-0.01611
89.7894	-0.01611
89.8894	-0.01601
89.9894	-0.01602
90.0894	-0.01602
90.1894	-0.01597
90.2894	-0.01602
90.3894	-0.01603
90.4894	-0.01606
90.5894	-0.01608
90.6894	-0.01602
90.7894	-0.01599
90.8894	-0.01598
90.9894	-0.01602
91.0894	-0.01599
91.1894	-0.01603
91.2894	-0.01605
91.3894	-0.01599
91.4894	-0.01605
91.5894	-0.016
91.6894	-0.01597
91.7894	-0.016
91.8894	-0.01597
91.9894	-0.01602
92.0894	-0.01603
92.1894	-0.01606
92.2894	-0.01606
92.3894	-0.016
92.4894	-0.01594
92.5894	-0.01602
92.6894	-0.01598
92.7894	-0.01598
92.8894	-0.01604
92.9894	-0.016
93.0894	-0.01606
93.1894	-0.01604
93.2894	-0.01598
93.3894	-0.01602
93.4894	-0.01599
93.5894	-0.01603
93.6894	-0.01597
93.7894	-0.01599
93.8894	-0.0159
93.9894	-0.01602
94.0894	-0.01596
94.1894	-0.01597
94.2894	-0.01599
94.3894	-0.01598
94.4894	-0.016
94.5894	-0.01596
94.6894	-0.01597
94.7894	-0.01591
94.8894	-0.01598
94.9894	-0.01594
95.0894	-0.01593
95.1894	-0.01593
95.2894	-0.01595
95.3894	-0.01592
95.4894	-0.01593
95.5894	-0.01593
95.6894	-0.01598
95.7894	-0.01594
95.8894	-0.01596
95.9894	-0.01591
96.0894	-0.01596
96.1894	-0.01591
96.2894	-0.01596
96.3894	-0.01592
96.4894	-0.01588
96.5894	-0.01592
96.6894	-0.01583
96.7894	-0.01598
96.8894	-0.01595
96.9894	-0.01589
97.0894	-0.01597
97.1894	-0.01601
97.2894	-0.01592
97.3894	-0.01594
97.4894	-0.01595
97.5894	-0.01598
97.6894	-0.01597
97.7894	-0.01589
97.8894	-0.01595
97.9894	-0.01594
98.0894	-0.01593
98.1894	-0.01594
98.2894	-0.01588
98.3894	-0.01598
98.4894	-0.01592
98.5894	-0.01592
98.6894	-0.01595
98.7894	-0.01594
98.8894	-0.01591
98.9894	-0.0159
99.0894	-0.01592
99.1894	-0.01589
99.2894	-0.01588
99.3894	-0.01599
99.4894	-0.0159
99.5894	-0.0159
99.6894	-0.01586
99.7894	-0.01588
99.8894	-0.01591
99.9894	-0.01593
100.089	-0.01589
100.189	-0.01594
100.289	-0.01588
100.389	-0.01586
100.489	-0.01586
100.589	-0.01589
100.689	-0.01589
100.789	-0.01591
100.889	-0.01583
100.989	-0.01592
101.089	-0.01584
101.189	-0.01583
101.289	-0.01589
101.389	-0.01587
101.489	-0.0159
101.589	-0.01588
101.689	-0.01596
101.789	-0.01589
101.889	-0.01593
101.989	-0.01591
102.089	-0.01588
102.189	-0.01585
102.289	-0.01588
102.389	-0.01585
102.489	-0.0159
102.589	-0.01587
102.689	-0.01591
102.789	-0.01585
102.889	-0.01584
102.989	-0.01596
103.089	-0.01587
103.189	-0.01589
103.289	-0.01582
103.389	-0.01587
103.489	-0.01586
103.589	-0.01588
103.689	-0.01586
103.789	-0.01583
103.889	-0.01585
103.989	-0.01585
104.089	-0.01587
104.189	-0.01585
104.289	-0.01578
104.389	-0.01587
104.489	-0.01587
104.589	-0.01584
104.689	-0.01592
104.789	-0.01585
104.889	-0.01585
104.989	-0.01588
105.089	-0.01587
105.189	-0.01586
105.289	-0.01578
105.389	-0.01588
105.489	-0.0159
105.589	-0.01582
105.689	-0.0158
105.789	-0.01577
105.889	-0.01588
105.989	-0.01585
106.089	-0.0158
106.189	-0.01585
106.289	-0.0158
106.389	-0.01585
106.489	-0.01578
106.589	-0.0158
106.689	-0.0158
106.789	-0.01581
106.889	-0.01579
106.989	-0.01576
107.089	-0.01588
107.189	-0.01584
107.289	-0.01587
107.389	-0.01579
107.489	-0.0158
107.589	-0.01585
107.689	-0.01581
107.789	-0.01584
107.889	-0.01579
107.989	-0.0158
108.089	-0.01578
108.189	-0.01582
108.289	-0.01581
108.389	-0.01578
108.489	-0.01579
108.589	-0.01579
108.689	-0.01575
108.789	-0.01578
108.889	-0.01574
108.989	-0.01576
109.089	-0.01577
109.189	-0.01579
109.289	-0.01581
109.389	-0.01579
109.489	-0.01576
109.589	-0.01577
109.689	-0.01571
109.789	-0.01579
109.889	-0.01577
109.989	-0.01577
110.089	-0.01576
110.189	-0.01576
110.289	-0.01578
110.389	-0.01572
110.489	-0.01575
110.589	-0.01578
110.689	-0.01572
110.789	-0.01575
110.889	-0.01571
110.989	-0.01573
111.089	-0.01582
111.189	-0.01577
111.289	-0.01578
111.389	-0.01583
111.489	-0.01572
111.589	-0.01577
111.689	-0.01572
111.789	-0.01573
111.889	-0.01583
111.989	-0.01571
112.089	-0.01584
112.189	-0.01573
112.289	-0.0157
112.389	-0.01576
112.489	-0.01586
112.589	-0.01578
112.689	-0.01575
112.789	-0.01574
112.889	-0.01581
112.989	-0.01574
113.089	-0.01577
113.189	-0.01578
113.289	-0.0158
113.389	-0.01579
113.489	-0.01586
113.589	-0.01578
113.689	-0.01575
113.789	-0.01575
113.889	-0.01571
113.989	-0.01579
114.089	-0.01573
114.189	-0.01583
114.289	-0.01574
114.389	-0.01577
114.489	-0.01572
114.589	-0.01575
114.689	-0.01573
114.789	-0.01573
114.889	-0.01571
114.989	-0.01578
115.089	-0.01575
115.189	-0.01567
115.289	-0.01579
115.389	-0.0157
115.489	-0.0157
115.589	-0.01564
115.689	-0.01572
115.789	-0.01572
115.889	-0.01571
115.989	-0.01577
116.089	-0.01574
116.189	-0.01575
116.289	-0.01573
116.389	-0.01574
116.489	-0.01572
116.589	-0.0157
116.689	-0.01569
116.789	-0.01575
116.889	-0.01568
116.989	-0.01567
117.089	-0.01571
117.189	-0.01573
117.289	-0.01564
117.389	-0.01566
117.489	-0.01571
117.589	-0.01564
117.689	-0.01562
117.789	-0.01572
117.889	-0.01572
117.989	-0.0157
118.089	-0.01568
118.189	-0.01569
118.289	-0.01572
118.389	-0.01565
118.489	-0.01565
118.589	-0.0157
118.689	-0.0157
118.789	-0.01575
118.889	-0.01571
118.989	-0.01566
119.089	-0.01568
119.189	-0.01569
119.289	-0.01572
119.389	-0.01566
119.489	-0.01567
119.589	-0.01562
119.689	-0.01568
119.789	-0.01565
119.889	-0.01573
119.989	-0.01567
120.089	-0.01562
120.189	-0.01559
120.289	-0.01571
120.389	-0.01563
120.489	-0.01568
120.589	-0.01564
120.689	-0.0157
120.789	-0.01568
120.889	-0.01558
120.989	-0.01561
121.089	-0.0156
121.189	-0.01566
121.289	-0.01565
121.389	-0.01565
121.489	-0.01556
121.589	-0.01571
121.689	-0.01568
121.789	-0.01559
121.889	-0.01556
121.989	-0.01567
122.089	-0.01562
122.189	-0.01562
122.289	-0.01563
122.389	-0.01561
122.489	-0.01562
122.589	-0.01568
122.689	-0.01551
122.789	-0.01546
122.889	-0.01536
122.989	-0.0154
123.089	-0.01539
123.189	-0.01529
123.233	-0.01542
123.233	-0.22291
123.233	-0.2867
123.233	-0.24174
123.234	-0.18204
123.234	-0.16235
123.234	-0.11454
123.234	-0.10031
123.235	-0.07236
123.235	-0.05854
123.236	-0.06971
123.236	-0.07851
123.236	-0.08392
123.238	-0.0787
123.246	-0.07367
123.26	-0.06843
123.283	-0.06329
123.321	-0.058
123.392	-0.05271
123.492	-0.04926
123.592	-0.0472
123.692	-0.04606
123.792	-0.04522
123.892	-0.04463
123.992	-0.04426
124.092	-0.04396
124.192	-0.0435
124.292	-0.04348
124.392	-0.04335
124.492	-0.04297
124.592	-0.04294
124.692	-0.04288
124.792	-0.04292
124.892	-0.04283
124.992	-0.04283
125.092	-0.0428
125.192	-0.04276
125.292	-0.04268
125.392	-0.04262
125.492	-0.04273
125.592	-0.04273
125.692	-0.04268
125.792	-0.04273
125.892	-0.04267
125.992	-0.04262
126.092	-0.04267
126.192	-0.04259
126.292	-0.04236
126.392	-0.04238
126.492	-0.04221
126.592	-0.04221
126.692	-0.04216
126.792	-0.04216
126.892	-0.04214
126.992	-0.04216
127.092	-0.04208
127.192	-0.04205
127.292	-0.04203
127.392	-0.04204
127.492	-0.04199
127.592	-0.04199
127.692	-0.04199
127.792	-0.04199
127.892	-0.04164
127.992	-0.04168
128.092	-0.04165
128.192	-0.04168
128.292	-0.04169
128.392	-0.04159
128.492	-0.04163
128.592	-0.04162
128.692	-0.04162
128.792	-0.04162
128.892	-0.04156
128.992	-0.04155
129.092	-0.04169
129.192	-0.04168
129.292	-0.04163
129.392	-0.04171
129.492	-0.04161
129.592	-0.04164
129.692	-0.04162
129.792	-0.04153
129.892	-0.0416
129.992	-0.04164
130.092	-0.04158
130.192	-0.0416
130.292	-0.04153
130.392	-0.04155
130.492	-0.04151
130.592	-0.04158
130.692	-0.04154
130.792	-0.04152
130.892	-0.04148
130.992	-0.04148
131.092	-0.04148
131.192	-0.04143
131.292	-0.04145
131.392	-0.04129
131.492	-0.04138
131.592	-0.04133
131.692	-0.04137
131.792	-0.04144
131.892	-0.04135
131.992	-0.04133
132.092	-0.04138
132.192	-0.0413
132.292	-0.04145
132.392	-0.04145
132.492	-0.04145
132.592	-0.04144
132.692	-0.04136
132.792	-0.04144
132.892	-0.04136
132.992	-0.04136
133.092	-0.04136
133.192	-0.04145
133.292	-0.04137
133.392	-0.04141
133.492	-0.04136
133.592	-0.04141
133.692	-0.04139
133.792	-0.04098
133.892	-0.041
133.992	-0.04109
134.092	-0.04103
134.192	-0.04106
134.292	-0.04096
134.392	-0.04098
134.492	-0.04096
134.592	-0.041
134.692	-0.04102
134.792	-0.04096
134.892	-0.04103
134.992	-0.04095
135.092	-0.04086
135.192	-0.04087
135.292	-0.04092
135.392	-0.04099
135.492	-0.04089
135.592	-0.04086
135.692	-0.04088
135.792	-0.04089
135.892	-0.04088
135.992	-0.04087
136.092	-0.04089
136.192	-0.04091
136.292	-0.04085
136.392	-0.04085
136.492	-0.04087
136.592	-0.04086
136.692	-0.04075
136.792	-0.04078
136.892	-0.04081
136.992	-0.04083
137.092	-0.0408
137.192	-0.04075
137.292	-0.04074
137.392	-0.04078
137.492	-0.04071
137.592	-0.04071
137.692	-0.04071
137.792	-0.04068
137.892	-0.04073
137.992	-0.04067
138.092	-0.04061
138.192	-0.04072
138.292	-0.04061
138.392	-0.04061
138.492	-0.04083
138.592	-0.0408
138.692	-0.04081
138.792	-0.04078
138.892	-0.04075
138.992	-0.04077
139.092	-0.04071
139.192	-0.0407
139.292	-0.04069
139.392	-0.04079
139.492	-0.04069
139.592	-0.04073
139.692	-0.04072
139.792	-0.0407
139.892	-0.04069
139.992	-0.04069
140.092	-0.04065
140.192	-0.04067
140.292	-0.04073
140.392	-0.04074
140.492	-0.04063
140.592	-0.04073
140.692	-0.04069
140.792	-0.04067
140.892	-0.04067
140.992	-0.04067
141.092	-0.04059
141.192	-0.04041
141.292	-0.04038
141.392	-0.04032
141.492	-0.04026
141.592	-0.04029
141.692	-0.04022
141.792	-0.04038
141.892	-0.04025
141.992	-0.04027
142.092	-0.04032
142.192	-0.04035
142.292	-0.04026
142.392	-0.04027
142.492	-0.04022
142.592	-0.04028
142.692	-0.0402
142.792	-0.04023
142.892	-0.0402
142.992	-0.04017
143.092	-0.04011
143.192	-0.04016
143.292	-0.04014
143.392	-0.04019
143.492	-0.04019
143.592	-0.04017
143.692	-0.04024
143.792	-0.04019
143.892	-0.0402
143.992	-0.04019
144.092	-0.04019
144.192	-0.0402
144.292	-0.04017
144.392	-0.04026
144.492	-0.04021
144.592	-0.04025
144.692	-0.04021
144.792	-0.04023
144.892	-0.04023
144.992	-0.04021
145.092	-0.04017
145.192	-0.04014
145.292	-0.04015
145.392	-0.04011
145.492	-0.04014
145.592	-0.04013
145.692	-0.04013
145.792	-0.0401
145.892	-0.04011
145.992	-0.04006
146.092	-0.04013
146.192	-0.04013
146.292	-0.04002
146.392	-0.04011
146.492	-0.04007
146.592	-0.04002
146.692	-0.04002
146.792	-0.04008
146.892	-0.03999
146.992	-0.0401
147.092	-0.04001
147.192	-0.03999
147.292	-0.04002
147.392	-0.04003
147.492	-0.03996
147.592	-0.03998
147.692	-0.04001
147.792	-0.03968
147.892	-0.0397
147.992	-0.03975
148.092	-0.03962
148.192	-0.03967
148.292	-0.03966
148.392	-0.0396
148.492	-0.03964
148.592	-0.03962
148.692	-0.03966
148.792	-0.03958
148.892	-0.03961
148.992	-0.03961
149.092	-0.03965
149.192	-0.03967
149.292	-0.03965
149.392	-0.03957
149.492	-0.03962
149.592	-0.03957
149.692	-0.03958
149.792	-0.0396
149.892	-0.03963
149.992	-0.03954
150.092	-0.03955
150.192	-0.03955
150.292	-0.03952
150.392	-0.03956
150.492	-0.03971
150.592	-0.03964
150.692	-0.0397
150.792	-0.03969
150.892	-0.03966
150.992	-0.03966
151.092	-0.03971
151.192	-0.0397
151.292	-0.03965
151.392	-0.03964
151.492	-0.03964
151.592	-0.03973
151.692	-0.03968
151.792	-0.03962
151.892	-0.03966
151.992	-0.03967
152.092	-0.03971
152.192	-0.03966
152.292	-0.0397
152.392	-0.03968
152.492	-0.03959
152.592	-0.0397
152.692	-0.03963
152.792	-0.03972
152.892	-0.03961
152.992	-0.03956
153.092	-0.0396
153.192	-0.03964
153.292	-0.03959
153.392	-0.0396
153.492	-0.03961
153.592	-0.03956
153.692	-0.03955
153.792	-0.03957
153.892	-0.03965
153.992	-0.03957
154.092	-0.03952
154.192	-0.03955
154.292	-0.03955
154.392	-0.03956
154.492	-0.03953
154.592	-0.03953
154.692	-0.03954
154.792	-0.03957
154.892	-0.03954
154.992	-0.03956
155.092	-0.03948
155.192	-0.03951
155.292	-0.03951
155.392	-0.03947
155.492	-0.03952
155.592	-0.03947
155.692	-0.03956
155.792	-0.03946
155.892	-0.03955
155.992	-0.03955
156.092	-0.03946
156.192	-0.03949
156.292	-0.03949
156.392	-0.0395
156.492	-0.0395
156.592	-0.03948
156.692	-0.03948
156.792	-0.03946
156.892	-0.0394
156.992	-0.03941
157.092	-0.0394
157.192	-0.03952
157.292	-0.03941
157.392	-0.03939
157.492	-0.03947
157.592	-0.03939
157.692	-0.03943
157.792	-0.03936
157.892	-0.03934
157.992	-0.03938
158.092	-0.03933
158.192	-0.03931
158.292	-0.03935
158.392	-0.0394
158.492	-0.03939
158.592	-0.03933
158.692	-0.03928
158.792	-0.03925
158.892	-0.03933
158.992	-0.03934
159.092	-0.03933
159.192	-0.03935
159.292	-0.03935
159.392	-0.03933
159.492	-0.03946
159.592	-0.03935
159.692	-0.03938
159.792	-0.03931
159.892	-0.03941
159.992	-0.03936
160.092	-0.03934
160.192	-0.03951
160.292	-0.03947
160.392	-0.03947
160.492	-0.03948
160.592	-0.03949
160.692	-0.0395
160.792	-0.03938
160.892	-0.03925
160.992	-0.03908
161.092	-0.03903
161.192	-0.03907
161.292	-0.03904
161.392	-0.03905
161.492	-0.03901
161.592	-0.03903
161.692	-0.03903
161.792	-0.03896
161.892	-0.03904
161.992	-0.03903
162.092	-0.03899
162.192	-0.03899
162.292	-0.03903
162.392	-0.03909
162.492	-0.03905
162.592	-0.03902
162.692	-0.03905
162.792	-0.03903
162.892	-0.03904
162.992	-0.03901
163.092	-0.03901
163.192	-0.03902
163.292	-0.03894
163.392	-0.03899
163.492	-0.03897
163.592	-0.039
163.692	-0.03904
163.792	-0.03892
163.892	-0.03898
163.992	-0.03896
164.092	-0.03892
164.192	-0.03892
164.292	-0.03894
164.392	-0.03889
164.492	-0.03885
164.592	-0.03892
164.692	-0.03884
164.792	-0.03883
164.892	-0.03888
164.992	-0.03905
165.092	-0.03903
165.192	-0.03909
165.292	-0.03906
165.392	-0.03899
165.492	-0.03909
165.592	-0.039
165.692	-0.03907
165.792	-0.03897
165.892	-0.03897
165.992	-0.03906
166.092	-0.03898
166.192	-0.039
166.292	-0.039
166.392	-0.03901
166.492	-0.039
166.592	-0.03894
166.692	-0.03894
166.792	-0.03894
166.892	-0.0389
166.992	-0.03902
167.092	-0.03896
167.192	-0.03898
167.292	-0.03898
167.392	-0.03894
167.492	-0.03896
167.592	-0.03891
167.692	-0.03895
167.792	-0.03893
167.892	-0.03893
167.992	-0.03891
168.092	-0.03894
168.192	-0.03892
168.292	-0.03888
168.392	-0.03891
168.492	-0.03891
168.592	-0.03887
168.692	-0.03888
168.792	-0.03885
168.892	-0.03884
168.992	-0.03884
169.092	-0.0388
169.192	-0.03889
169.292	-0.03886
169.392	-0.03883
169.492	-0.03886
169.592	-0.03886
169.692	-0.0388
169.792	-0.03887
169.892	-0.03873
169.992	-0.03882
170.092	-0.03884
170.192	-0.03875
170.292	-0.03879
170.392	-0.03879
170.492	-0.03876
170.592	-0.03876
170.692	-0.03872
170.792	-0.03874
170.892	-0.0388
170.992	-0.03881
171.092	-0.03878
171.192	-0.03885
171.292	-0.03877
171.392	-0.03883
171.492	-0.03874
171.592	-0.03878
171.692	-0.0388
171.792	-0.03872
171.892	-0.03882
171.992	-0.03883
172.092	-0.03876
172.192	-0.03875
172.292	-0.03878
172.392	-0.03879
172.492	-0.03878
172.592	-0.0388
172.692	-0.03883
172.792	-0.03877
172.892	-0.03871
172.992	-0.03871
173.092	-0.03875
173.192	-0.03876
173.292	-0.03869
173.392	-0.03872
173.492	-0.03869
173.592	-0.03864
173.692	-0.03867
173.792	-0.03864
173.892	-0.03866
173.992	-0.03865
174.092	-0.03882
174.192	-0.03886
174.292	-0.03879
174.392	-0.03887
174.492	-0.03886
174.592	-0.03884
174.692	-0.03871
174.792	-0.03872
174.892	-0.03872
174.992	-0.0387
175.092	-0.03877
175.192	-0.03877
175.292	-0.03883
175.392	-0.03881
175.492	-0.0388
175.592	-0.03884
175.692	-0.03883
175.792	-0.03882
175.892	-0.03886
175.992	-0.03885
176.092	-0.03887
176.192	-0.03884
176.292	-0.03882
176.392	-0.03882
176.492	-0.0389
176.592	-0.03881
176.692	-0.0388
176.792	-0.03879
176.892	-0.03883
176.992	-0.03882
177.092	-0.03879
177.192	-0.03881
177.292	-0.03882
177.392	-0.03874
177.492	-0.03884
177.592	-0.03882
177.692	-0.03873
177.792	-0.03875
177.892	-0.03875
177.992	-0.03871
178.092	-0.03878
178.192	-0.0387
178.292	-0.03862
178.392	-0.03873
178.492	-0.03866
178.592	-0.03873
178.692	-0.03871
178.792	-0.03871
178.892	-0.03871
178.992	-0.03872
179.092	-0.03872
179.192	-0.03866
179.292	-0.03882
179.392	-0.03873
179.492	-0.03879
179.592	-0.03874
179.692	-0.03874
179.792	-0.03871
179.892	-0.03866
179.992	-0.03871
180.092	-0.03864
180.192	-0.03867
180.292	-0.03865
180.392	-0.03867
180.492	-0.03869
180.592	-0.03872
180.692	-0.0387
180.792	-0.03867
180.892	-0.0387
180.992	-0.03867
181.092	-0.03866
181.192	-0.03869
181.292	-0.03869
181.392	-0.03846
181.492	-0.03824
181.592	-0.03822
181.692	-0.03826
181.792	-0.03832
181.892	-0.03828
181.992	-0.03822
182.092	-0.03839
182.192	-0.03839
182.292	-0.0384
182.392	-0.03834
182.492	-0.03834
182.592	-0.03835
182.692	-0.03842
182.792	-0.03842
182.892	-0.03846
182.992	-0.0383
183.092	-0.03843
183.192	-0.03842
183.292	-0.03842
183.392	-0.03842
183.492	-0.03834
183.592	-0.03836
183.692	-0.03839
183.792	-0.0384
183.892	-0.03833
183.992	-0.03828
184.092	-0.03833
184.192	-0.03833
184.292	-0.0383
184.392	-0.03826
184.492	-0.0383
184.592	-0.03824
184.692	-0.03836
184.792	-0.03836
184.892	-0.03831
184.992	-0.03832
185.092	-0.03832
185.192	-0.03837
185.292	-0.03831
185.392	-0.03829
185.492	-0.03833
185.592	-0.03833
185.692	-0.03832
185.792	-0.03827
185.892	-0.03828
185.992	-0.03829
186.092	-0.03829
186.192	-0.03829
186.292	-0.03833
186.392	-0.0383
186.492	-0.03828
186.592	-0.03823
186.692	-0.03828
186.792	-0.03828
186.892	-0.03823
186.992	-0.03822
187.092	-0.03827
187.192	-0.03821
187.292	-0.03822
187.392	-0.03828
187.492	-0.03824
187.592	-0.03814
187.692	-0.03826
187.792	-0.0382
187.892	-0.03826
187.992	-0.03822
188.092	-0.0382
188.192	-0.03818
188.292	-0.03816
188.392	-0.03823
188.492	-0.03823
188.592	-0.03823
188.692	-0.03825
188.792	-0.03821
188.892	-0.03822
188.992	-0.0382
189.092	-0.03819
189.192	-0.03813
189.292	-0.03821
189.392	-0.03819
189.492	-0.03815
189.592	-0.03811
189.692	-0.03811
189.792	-0.03813
189.892	-0.03809
189.992	-0.03809
190.092	-0.03804
190.192	-0.03807
190.292	-0.03815
190.392	-0.03815
190.492	-0.03813
190.592	-0.03814
190.692	-0.03803
190.792	-0.03805
190.892	-0.03814
190.992	-0.03808
191.092	-0.03813
191.192	-0.03805
191.292	-0.03817
191.392	-0.03812
191.492	-0.0381
191.592	-0.03807
191.692	-0.03808
191.792	-0.03811
191.892	-0.03811
191.992	-0.03814
192.092	-0.03819
192.192	-0.0382
192.292	-0.0381
192.392	-0.03813
192.492	-0.03813
192.592	-0.03814
192.692	-0.03812
192.792	-0.03804
192.892	-0.03811
192.992	-0.03807
193.092	-0.03808
193.192	-0.03808
193.292	-0.03805
193.392	-0.03807
193.492	-0.03795
193.592	-0.03806
193.692	-0.03806
193.792	-0.03809
193.892	-0.03811
193.992	-0.03809
194.092	-0.03812
194.192	-0.03813
194.292	-0.03809
194.392	-0.03813
194.492	-0.03817
194.592	-0.03812
194.692	-0.03824
194.792	-0.0382
194.892	-0.03821
194.992	-0.03816
195.092	-0.03821
195.192	-0.03816
195.292	-0.03819
195.392	-0.03821
195.492	-0.03817
195.592	-0.03817
195.692	-0.03819
195.792	-0.03811
195.892	-0.03824
195.992	-0.03823
196.092	-0.0382
196.192	-0.03816
196.292	-0.03811
196.392	-0.03819
196.492	-0.03819
196.592	-0.03823
196.692	-0.03822
196.792	-0.03813
196.892	-0.03815
196.992	-0.03811
197.092	-0.03816
197.192	-0.03823
197.292	-0.03814
197.392	-0.03811
197.492	-0.03812
197.592	-0.03815
197.692	-0.03815
197.792	-0.03818
197.892	-0.03816
197.992	-0.03814
198.092	-0.03817
198.192	-0.03816
198.292	-0.03822
[truncated: 5,329 more rows]

## Sheet: 100%D2O
time/s	current/mA
2.6302	-0.36357
2.6304	-0.33459
2.6306	-0.139
2.6308	-0.15286
2.631	-0.05821
2.6312	-0.10061
2.6314	-0.06297
2.6316	-0.1093
2.6318	-0.09333
2.632	-0.12727
2.6322	-0.11479
2.6324	-0.13335
2.6326	-0.11948
2.6328	-0.12661
2.633	-0.11303
2.6334	-0.1032
2.6338	-0.0953
2.6342	-0.08981
2.635	-0.08281
2.6358	-0.07669
2.6366	-0.07079
2.6376	-0.06495
2.6388	-0.05907
2.6402	-0.05384
2.6418	-0.04873
2.644	-0.04338
2.647	-0.03835
2.6508	-0.03332
2.6568	-0.02819
2.6668	-0.02315
2.6868	-0.01797
2.7504	-0.01284
2.8504	-0.0106
2.9504	-0.0101
3.0504	-0.00971
3.1504	-0.00947
3.2504	-0.00919
3.3504	-0.00907
3.4504	-0.00922
3.5504	-0.00915
3.6504	-0.00913
3.7504	-0.0091
3.8504	-0.00905
3.9504	-0.00907
4.0504	-0.00901
4.1504	-0.00901
4.2504	-0.00896
4.3504	-0.009
4.4504	-0.0088
4.5504	-0.00878
4.6504	-0.00873
4.7504	-0.00877
4.8504	-0.00883
4.9504	-0.00872
5.0504	-0.00876
5.1504	-0.00871
5.2504	-0.00876
5.3504	-0.00871
5.4504	-0.00869
5.5504	-0.00869
5.6504	-0.00868
5.7504	-0.00868
5.8504	-0.00867
5.9504	-0.00875
6.0504	-0.00863
6.1504	-0.00866
6.2504	-0.00863
6.3504	-0.0086
6.4504	-0.00866
6.5504	-0.00867
6.6504	-0.00867
6.7504	-0.00867
6.8504	-0.00864
6.9504	-0.00858
7.0504	-0.00864
7.1504	-0.00861
7.2504	-0.00881
7.3504	-0.00898
7.4504	-0.00898
7.5504	-0.00898
7.6504	-0.00897
7.7504	-0.00895
7.8504	-0.00874
7.9504	-0.00879
8.0504	-0.00879
8.1504	-0.00878
8.2504	-0.00873
8.3504	-0.00877
8.4504	-0.00873
8.5504	-0.00871
8.6504	-0.00875
8.7504	-0.00875
8.8504	-0.00878
8.9504	-0.00868
9.0504	-0.00877
9.1504	-0.00869
9.2504	-0.00874
9.3504	-0.00873
9.4504	-0.00865
9.5504	-0.00872
9.6504	-0.00869
9.7504	-0.00871
9.8504	-0.00872
9.9504	-0.00867
10.0504	-0.00866
10.1504	-0.00867
10.2504	-0.0087
10.3504	-0.00868
10.4504	-0.00869
10.5504	-0.00862
10.6504	-0.00869
10.7504	-0.00872
10.8504	-0.00863
10.9504	-0.00863
11.0504	-0.00868
11.1504	-0.0087
11.2504	-0.00869
11.3504	-0.00868
11.4504	-0.00861
11.5504	-0.00864
11.6504	-0.00866
11.7504	-0.00864
11.8504	-0.00865
11.9504	-0.00868
12.0504	-0.00866
12.1504	-0.00868
12.2504	-0.00859
12.3504	-0.00866
12.4504	-0.00865
12.5504	-0.00863
12.6504	-0.00861
12.7504	-0.00863
12.8504	-0.00863
12.9504	-0.00861
13.0504	-0.00867
13.1504	-0.00865
13.2504	-0.00859
13.3504	-0.0086
13.4504	-0.00862
13.5504	-0.00861
13.6504	-0.00857
13.7504	-0.00863
13.8504	-0.00858
13.9504	-0.00857
14.0504	-0.00858
14.1504	-0.0086
14.2504	-0.00863
14.3504	-0.0086
14.4504	-0.00853
14.5504	-0.0086
14.6504	-0.00859
14.7504	-0.00859
14.8504	-0.00862
14.9504	-0.00857
15.0504	-0.00858
15.1504	-0.00862
15.2504	-0.00859
15.3504	-0.00858
15.4504	-0.00855
15.5504	-0.00857
15.6504	-0.00855
15.7504	-0.00858
15.8504	-0.00856
15.9504	-0.00858
16.0504	-0.00858
16.1504	-0.00858
16.2504	-0.00855
16.3504	-0.00859
16.4504	-0.00853
16.5504	-0.00856
16.6504	-0.00854
16.7504	-0.00853
16.8504	-0.00854
16.9504	-0.00851
17.0504	-0.00853
17.1504	-0.00856
17.2504	-0.00853
17.3504	-0.00856
17.4504	-0.00858
17.5504	-0.00857
17.6504	-0.00853
17.7504	-0.00856
17.8504	-0.00851
17.9504	-0.00853
18.0504	-0.00853
18.1504	-0.00852
18.2504	-0.00851
18.3504	-0.00854
18.4504	-0.00855
18.5504	-0.00847
18.6504	-0.00855
18.7504	-0.0085
18.8504	-0.0085
18.9504	-0.00849
19.0504	-0.00851
19.1504	-0.0085
19.2504	-0.00848
19.3504	-0.00846
19.4504	-0.00853
19.5504	-0.00847
19.6504	-0.00849
19.7504	-0.00849
19.8504	-0.00845
19.9504	-0.00848
20.0504	-0.00849
20.1504	-0.00847
20.2504	-0.00852
20.3504	-0.00847
20.4504	-0.00844
20.5504	-0.00852
20.6504	-0.00848
20.7504	-0.00848
20.8504	-0.00854
20.9504	-0.00848
21.0504	-0.00846
21.1504	-0.00843
21.2504	-0.00848
21.3504	-0.00847
21.4504	-0.00846
21.5504	-0.00852
21.6504	-0.00845
21.7504	-0.00847
21.8504	-0.00849
21.9504	-0.00843
22.0504	-0.00847
22.1504	-0.00846
22.2504	-0.0085
22.3504	-0.00838
22.4504	-0.00848
22.5504	-0.00846
22.6504	-0.00847
22.7504	-0.00843
22.8504	-0.00848
22.9504	-0.00846
23.0504	-0.00859
23.1504	-0.00844
23.2504	-0.00844
23.3504	-0.00848
23.4504	-0.00844
23.5504	-0.00839
23.6504	-0.00845
23.7504	-0.00842
23.8504	-0.00842
23.9504	-0.00825
24.0504	-0.00844
24.1504	-0.00854
24.2504	-0.0086
24.3504	-0.00855
24.4504	-0.00863
24.5504	-0.00821
24.6504	-0.00823
24.7504	-0.00825
24.8504	-0.00823
24.9504	-0.00822
25.0504	-0.00825
25.1504	-0.00821
25.2504	-0.00821
25.3504	-0.00822
25.4504	-0.00821
25.5504	-0.00824
25.6504	-0.00823
25.7504	-0.00819
25.8504	-0.0083
25.9504	-0.00824
26.0504	-0.00819
26.1504	-0.0082
26.2504	-0.00821
26.3504	-0.00819
26.4504	-0.00821
26.5504	-0.00819
26.6504	-0.00819
26.7504	-0.00818
26.8504	-0.00819
26.9504	-0.00823
27.0504	-0.00819
27.1504	-0.00819
27.2504	-0.00819
27.3504	-0.0082
27.4504	-0.00821
27.5504	-0.00821
27.6504	-0.00817
27.7504	-0.0082
27.8504	-0.00819
27.9504	-0.00816
28.0504	-0.00816
28.1504	-0.00822
28.2504	-0.0082
28.3504	-0.00823
28.4504	-0.00815
28.5504	-0.00816
28.6504	-0.00821
28.7504	-0.00814
28.8504	-0.00818
28.9504	-0.00814
29.0504	-0.00817
29.1504	-0.00818
29.2504	-0.00816
29.3504	-0.00816
29.4504	-0.00816
29.5504	-0.00819
29.6504	-0.00815
29.7504	-0.00821
29.8504	-0.00819
29.9504	-0.00816
30.0504	-0.00818
30.1504	-0.00812
30.2504	-0.00813
30.3504	-0.00818
30.4504	-0.00816
30.5504	-0.00812
30.6504	-0.0081
30.7504	-0.00816
30.8504	-0.00818
30.9504	-0.00809
31.0504	-0.00814
31.1504	-0.00812
31.2504	-0.00821
31.3504	-0.00817
31.4504	-0.00814
31.5504	-0.00813
31.6504	-0.00814
31.7504	-0.00814
31.8504	-0.00813
31.9504	-0.00813
32.0504	-0.00815
32.1504	-0.00812
32.2504	-0.00814
32.3504	-0.00812
32.4504	-0.00816
32.5504	-0.00817
32.6504	-0.00809
32.7504	-0.00815
32.8504	-0.00814
32.9504	-0.00811
33.0504	-0.0081
33.1504	-0.00812
33.2504	-0.00816
33.3504	-0.00815
33.4504	-0.00819
33.5504	-0.00815
33.6504	-0.00814
33.7504	-0.00809
33.8504	-0.00806
33.9504	-0.00806
34.0504	-0.00812
34.1504	-0.00805
34.2504	-0.00816
34.3504	-0.00811
34.4504	-0.00811
34.5504	-0.00808
34.6504	-0.00814
34.7504	-0.00812
34.8504	-0.00812
34.9504	-0.00807
35.0504	-0.00809
35.1504	-0.00813
35.2504	-0.00811
35.3504	-0.00813
35.4504	-0.00812
35.5504	-0.00808
35.6504	-0.0081
35.7504	-0.00811
35.8504	-0.00812
35.9504	-0.00809
36.0504	-0.0081
36.1504	-0.00809
36.2504	-0.00811
36.3504	-0.00806
36.4504	-0.00811
36.5504	-0.0081
36.6504	-0.00812
36.7504	-0.00806
36.8504	-0.00811
36.9504	-0.00823
37.0504	-0.00803
37.1504	-0.00806
37.2504	-0.00805
37.3504	-0.00811
37.4504	-0.00827
37.5504	-0.00828
37.6504	-0.00824
37.7504	-0.00824
37.8504	-0.00825
37.9504	-0.00829
38.0504	-0.0081
38.1504	-0.00802
38.2504	-0.00809
38.3504	-0.00827
38.4504	-0.00822
38.5504	-0.00824
38.6504	-0.00829
38.7504	-0.00822
38.8504	-0.00822
38.9504	-0.00818
39.0504	-0.00825
39.1504	-0.0083
39.2504	-0.00839
39.3504	-0.00823
39.4504	-0.00821
39.5504	-0.00815
39.6504	-0.00818
39.7504	-0.00818
39.8504	-0.00802
39.9504	-0.00807
40.0504	-0.00807
40.1504	-0.0082
40.2504	-0.00821
40.3504	-0.00822
40.4504	-0.00823
40.5504	-0.0082
40.6504	-0.00819
40.7504	-0.0082
40.8504	-0.00817
40.9504	-0.00816
41.0504	-0.00823
41.1504	-0.00816
41.2504	-0.00816
41.3504	-0.00817
41.4504	-0.00819
41.5504	-0.00821
41.6504	-0.00819
41.7504	-0.0082
41.8504	-0.00822
41.9504	-0.00823
42.0504	-0.00822
42.1504	-0.00818
42.2504	-0.00818
42.3504	-0.00822
42.4504	-0.00819
42.5504	-0.00819
42.6504	-0.0082
42.7504	-0.00816
42.8504	-0.00814
42.9504	-0.00822
43.0504	-0.0082
43.1504	-0.00815
43.2504	-0.00816
43.3504	-0.00817
43.4504	-0.00822
43.5504	-0.00814
43.6504	-0.0082
43.7504	-0.00817
43.8504	-0.0082
43.9504	-0.0082
44.0504	-0.00822
44.1504	-0.00819
44.2504	-0.0082
44.3504	-0.00816
44.4504	-0.00819
44.5504	-0.00818
44.6504	-0.00819
44.7504	-0.00817
44.8504	-0.0082
44.9504	-0.00817
45.0504	-0.0081
45.1504	-0.00813
45.2504	-0.00813
45.3504	-0.00814
45.4504	-0.00813
45.5504	-0.00819
45.6504	-0.00817
45.7504	-0.00821
45.8504	-0.00811
45.9504	-0.00818
46.0504	-0.00817
46.1504	-0.00811
46.2504	-0.0082
46.3504	-0.00818
46.4504	-0.00816
46.5504	-0.00817
46.6504	-0.00814
46.7504	-0.00812
46.8504	-0.00813
46.9504	-0.00815
47.0504	-0.00822
47.1504	-0.00822
47.2504	-0.00813
47.3504	-0.00814
47.4504	-0.00808
47.5504	-0.00815
47.6504	-0.00812
47.7504	-0.00817
47.8504	-0.00813
47.9504	-0.0082
48.0504	-0.00814
48.1504	-0.00808
48.2504	-0.00816
48.3504	-0.00816
48.4504	-0.00815
48.5504	-0.00816
48.6504	-0.00817
48.7504	-0.00815
48.8504	-0.00818
48.9504	-0.00814
49.0504	-0.00818
49.1504	-0.00814
49.2504	-0.00823
49.3504	-0.00813
49.4504	-0.00814
49.5504	-0.00815
49.6504	-0.00817
49.7504	-0.00811
49.8504	-0.00812
49.9504	-0.00814
50.0504	-0.0081
50.1504	-0.00815
50.2504	-0.00808
50.3504	-0.00817
50.4504	-0.00815
50.5504	-0.00811
50.6504	-0.0081
50.7504	-0.00814
50.8504	-0.00816
50.9504	-0.00812
51.0504	-0.00818
51.1504	-0.0081
51.2504	-0.00812
51.3504	-0.00814
51.4504	-0.00812
51.5504	-0.00812
51.6504	-0.00812
51.7504	-0.00811
51.8504	-0.00806
51.9504	-0.00808
52.0504	-0.00813
52.1504	-0.00811
52.2504	-0.00817
52.3504	-0.00808
52.4504	-0.00813
52.5504	-0.00808
52.6504	-0.00804
52.7504	-0.00807
52.8504	-0.0081
52.9504	-0.00811
53.0504	-0.0081
53.1504	-0.00811
53.2504	-0.00808
53.3504	-0.0081
53.4504	-0.00809
53.5504	-0.00812
53.6504	-0.00818
53.7504	-0.00811
53.8504	-0.00811
53.9504	-0.00811
54.0504	-0.00813
54.1504	-0.00808
54.2504	-0.00808
54.3504	-0.00812
54.4504	-0.00814
54.5504	-0.00808
54.6504	-0.00811
54.7504	-0.00812
54.8504	-0.00807
54.9504	-0.00806
55.0504	-0.00809
55.1504	-0.00808
55.2504	-0.00815
55.3504	-0.00805
55.4504	-0.0081
55.5504	-0.0081
55.6504	-0.00812
55.7504	-0.0081
55.8504	-0.00808
55.9504	-0.0081
56.0504	-0.00803
56.1504	-0.00818
56.2504	-0.00807
56.3504	-0.00808
56.4504	-0.00806
56.5504	-0.00807
56.6504	-0.00806
56.7504	-0.0081
56.8504	-0.00808
56.9504	-0.00806
57.0504	-0.00812
57.1504	-0.00811
57.2504	-0.00804
57.3504	-0.00806
57.4504	-0.00809
57.5504	-0.00805
57.6504	-0.0081
57.7504	-0.00799
57.8504	-0.00807
57.9504	-0.00806
58.0504	-0.00805
58.1504	-0.00804
58.2504	-0.00811
58.3504	-0.00814
58.4504	-0.00809
58.5504	-0.00806
58.6504	-0.00808
58.7504	-0.00808
58.8504	-0.00806
58.9504	-0.00803
59.0504	-0.00807
59.1504	-0.00804
59.2504	-0.00808
59.3504	-0.00804
59.4504	-0.00803
59.5504	-0.00807
59.6504	-0.00806
59.7504	-0.00806
59.8504	-0.00806
59.9504	-0.00804
60.0504	-0.00806
60.1504	-0.00804
60.2504	-0.00805
60.3504	-0.00808
60.4504	-0.00805
60.5504	-0.00812
60.6504	-0.00807
60.7504	-0.00804
60.8504	-0.00805
60.9504	-0.00807
61.0504	-0.00803
61.1504	-0.00807
61.2504	-0.00804
61.3504	-0.00808
61.4504	-0.00804
61.5504	-0.00804
61.6504	-0.0081
61.7504	-0.00803
61.8504	-0.00808
61.9504	-0.00803
62.0504	-0.00808
62.1504	-0.00804
62.2504	-0.00802
62.3504	-0.00801
62.4504	-0.00807
62.5504	-0.00804
62.6504	-0.00801
62.7504	-0.00803
62.8504	-0.00808
62.9504	-0.00807
63.0504	-0.00814
63.1504	-0.00808
63.2504	-0.00807
63.3504	-0.00805
63.4504	-0.00803
63.5504	-0.00802
63.6504	-0.00807
63.7504	-0.00802
63.8504	-0.00803
63.9504	-0.008
64.0504	-0.00803
64.1504	-0.00803
64.2504	-0.00808
64.3504	-0.00805
64.4504	-0.00805
64.5504	-0.00803
64.6504	-0.00802
64.7504	-0.00807
64.8504	-0.00803
64.9504	-0.00798
65.0504	-0.00804
65.1504	-0.00803
65.2504	-0.00801
65.3504	-0.00805
65.4504	-0.00801
65.5504	-0.00803
65.6504	-0.00807
65.7504	-0.00802
65.8504	-0.00802
65.9504	-0.00803
66.0504	-0.00807
66.1504	-0.00803
66.2504	-0.00805
66.3504	-0.00808
66.4504	-0.00805
66.5504	-0.008
66.6504	-0.00805
66.7504	-0.00801
66.8504	-0.00802
66.9504	-0.00803
67.0504	-0.0081
67.1504	-0.00799
67.2504	-0.008
67.3504	-0.00801
67.4504	-0.00804
67.5504	-0.00803
67.6504	-0.00805
67.7504	-0.008
67.8504	-0.008
67.9504	-0.00799
68.0504	-0.00806
68.1504	-0.008
68.2504	-0.00799
68.3504	-0.00798
68.4504	-0.00802
68.5504	-0.00805
68.6504	-0.008
68.7504	-0.00803
68.8504	-0.00801
68.9504	-0.00802
69.0504	-0.00801
69.1504	-0.008
69.2504	-0.008
69.3504	-0.00801
69.4504	-0.00797
69.5504	-0.00802
69.6504	-0.00801
69.7504	-0.00804
69.8504	-0.008
69.9504	-0.00805
70.0504	-0.00796
70.1504	-0.00802
70.2504	-0.00803
70.3504	-0.00799
70.4504	-0.00807
70.5504	-0.00801
70.6504	-0.00801
70.7504	-0.00801
70.8504	-0.00797
70.9504	-0.00803
71.0504	-0.00797
71.1504	-0.00802
71.2504	-0.008
71.3504	-0.008
71.4504	-0.00806
71.5504	-0.00797
71.6504	-0.00804
71.7504	-0.00804
71.8504	-0.00801
71.9504	-0.00799
72.0504	-0.00799
72.1504	-0.00799
72.2504	-0.00806
72.3504	-0.00799
72.4504	-0.00793
72.5504	-0.008
72.6504	-0.00798
72.7504	-0.00803
72.8504	-0.00801
72.9504	-0.00803
73.0504	-0.00794
73.1504	-0.00797
73.2504	-0.00797
73.3504	-0.00801
73.4504	-0.00804
73.5504	-0.00803
73.6504	-0.00807
73.7504	-0.00807
73.8504	-0.00806
73.9504	-0.008
74.0504	-0.00801
74.1504	-0.00794
74.2504	-0.00796
74.3504	-0.00793
74.4504	-0.00797
74.5504	-0.00794
74.6504	-0.00798
74.7504	-0.00799
74.8504	-0.008
74.9504	-0.008
75.0504	-0.00796
75.1504	-0.00801
75.2504	-0.00795
75.3504	-0.00799
75.4504	-0.00794
75.5504	-0.00796
75.6504	-0.00804
75.7504	-0.00797
75.8504	-0.00795
75.9504	-0.00796
76.0504	-0.00798
76.1504	-0.00796
76.2504	-0.00796
76.3504	-0.00797
76.4504	-0.00795
76.5504	-0.00796
76.6504	-0.00798
76.7504	-0.00796
76.8504	-0.00796
76.9504	-0.00795
77.0504	-0.00801
77.1504	-0.00798
77.2504	-0.00798
77.3504	-0.00795
77.4504	-0.00796
77.5504	-0.00797
77.6504	-0.00796
77.7504	-0.00798
77.8504	-0.00797
77.9504	-0.00797
78.0504	-0.00794
78.1504	-0.00794
78.2504	-0.00796
78.3504	-0.00795
78.4504	-0.00799
78.5504	-0.00794
78.6504	-0.00799
78.7504	-0.00797
78.8504	-0.008
78.9504	-0.00795
79.0504	-0.00795
79.1504	-0.00796
79.2504	-0.00798
79.3504	-0.00797
79.4504	-0.00793
79.5504	-0.00799
79.6504	-0.00798
79.7504	-0.00791
79.8504	-0.00798
79.9504	-0.00792
80.0504	-0.00791
80.1504	-0.00794
80.2504	-0.00799
80.3504	-0.00797
80.4504	-0.00794
80.5504	-0.00798
80.6504	-0.00794
80.7504	-0.00794
80.8504	-0.0079
80.9504	-0.00794
81.0504	-0.00796
81.1504	-0.00793
81.2504	-0.00771
81.3504	-0.00797
81.4504	-0.00794
81.5504	-0.00798
81.6504	-0.00793
81.7504	-0.00789
81.8504	-0.00793
81.9504	-0.00795
82.0504	-0.00797
82.1504	-0.00793
82.2504	-0.00794
82.3504	-0.0079
82.4504	-0.00791
82.5504	-0.00795
82.6504	-0.00794
82.7504	-0.00794
82.8504	-0.00806
82.9504	-0.00793
83.0504	-0.00793
83.1504	-0.00786
83.2504	-0.00793
83.3504	-0.00796
83.4504	-0.00793
83.5504	-0.00788
83.6504	-0.00789
83.7504	-0.00789
83.8504	-0.00776
83.9504	-0.00795
84.0504	-0.00796
84.1504	-0.00792
84.2504	-0.00791
84.3504	-0.00791
84.4504	-0.00792
84.5504	-0.00792
84.6504	-0.00775
84.7504	-0.00774
84.8504	-0.00789
84.9504	-0.0079
85.0504	-0.00791
85.1504	-0.00804
85.2504	-0.00806
85.3504	-0.0079
85.4504	-0.00789
85.5504	-0.00807
85.6504	-0.00804
85.7504	-0.00805
85.8504	-0.00806
85.9504	-0.00807
86.0504	-0.00803
86.1504	-0.00804
86.2504	-0.00805
86.3504	-0.00806
86.4504	-0.00807
86.5504	-0.00805
86.6504	-0.00807
86.7504	-0.0081
86.8504	-0.00807
86.9504	-0.00792
87.0504	-0.00773
87.1504	-0.00771
87.2504	-0.00771
87.3504	-0.00773
87.4504	-0.00776
87.5504	-0.00796
87.6504	-0.00772
87.7504	-0.00776
87.8504	-0.00795
87.9504	-0.00773
88.0504	-0.00774
88.1504	-0.00771
88.2504	-0.0079
88.3504	-0.00805
88.4504	-0.00809
88.5504	-0.00801
88.6504	-0.0081
88.7504	-0.00803
88.8504	-0.008
88.9504	-0.0081
89.0504	-0.00805
89.1504	-0.00806
89.2504	-0.00806
89.3504	-0.00809
89.4504	-0.00804
89.5504	-0.008
89.6504	-0.00812
89.7504	-0.00808
89.8504	-0.00805
89.9504	-0.0081
90.0504	-0.00801
90.1504	-0.00804
90.2504	-0.00809
90.3504	-0.00807
90.4504	-0.00801
90.5504	-0.00806
90.6504	-0.00804
90.7504	-0.00804
90.8504	-0.00802
90.9504	-0.00802
91.0504	-0.00806
91.1504	-0.00806
91.2504	-0.00804
91.3504	-0.00807
91.4504	-0.00807
91.5504	-0.00805
91.6504	-0.00807
91.7504	-0.00808
91.8504	-0.00803
91.9504	-0.00806
92.0504	-0.00807
92.1504	-0.00803
92.2504	-0.00806
92.3504	-0.00805
92.4504	-0.00804
92.5504	-0.00808
92.6504	-0.00802
92.7504	-0.00801
92.8504	-0.00804
92.9504	-0.00806
93.0504	-0.00801
93.1504	-0.00802
93.2504	-0.00805
93.3504	-0.00801
93.4504	-0.00806
93.5504	-0.00807
93.6504	-0.00803
93.7504	-0.00806
93.8504	-0.00802
93.9504	-0.00806
94.0504	-0.00801
94.1504	-0.00802
94.2504	-0.00801
94.3504	-0.00802
94.4504	-0.00804
94.5504	-0.00802
94.6504	-0.00799
94.7504	-0.00802
94.8504	-0.00806
94.9504	-0.00802
95.0504	-0.00809
95.1504	-0.00808
95.2504	-0.00797
95.3504	-0.00801
95.4504	-0.00797
95.5504	-0.00803
95.6504	-0.00801
95.7504	-0.00803
95.8504	-0.008
95.9504	-0.00796
96.0504	-0.00799
96.1504	-0.00798
96.2504	-0.00798
96.3504	-0.00805
96.4504	-0.00804
96.5504	-0.008
96.6504	-0.00801
96.7504	-0.00797
96.8504	-0.008
96.9504	-0.00805
97.0504	-0.008
97.1504	-0.00798
97.2504	-0.00802
97.3504	-0.00805
97.4504	-0.00804
97.5504	-0.008
97.6504	-0.00802
97.7504	-0.008
97.8504	-0.008
97.9504	-0.00801
98.0504	-0.00805
98.1504	-0.00804
98.2504	-0.00804
98.3504	-0.00796
98.4504	-0.00801
98.5504	-0.00801
98.6504	-0.00801
98.7504	-0.00801
98.8504	-0.00808
98.9504	-0.00802
99.0504	-0.00798
99.1504	-0.00799
99.2504	-0.008
99.3504	-0.00796
99.4504	-0.00804
99.5504	-0.00801
99.6504	-0.00801
99.7504	-0.00796
99.8504	-0.008
99.9504	-0.00802
100.05	-0.00799
100.15	-0.008
100.25	-0.00802
100.35	-0.00798
100.45	-0.00799
100.55	-0.008
100.65	-0.00805
100.75	-0.008
100.85	-0.00802
100.95	-0.008
101.05	-0.00798
101.15	-0.008
101.25	-0.00803
101.35	-0.00795
101.45	-0.00804
101.55	-0.00797
101.65	-0.00797
101.75	-0.00796
101.85	-0.00799
101.95	-0.008
102.05	-0.00798
102.15	-0.008
102.25	-0.008
102.35	-0.00803
102.45	-0.00796
102.55	-0.00795
102.65	-0.00791
102.75	-0.00792
102.85	-0.0079
102.95	-0.00798
103.05	-0.008
103.15	-0.00797
103.25	-0.00796
103.35	-0.00799
103.45	-0.00795
103.55	-0.008
103.65	-0.00797
103.75	-0.00798
103.85	-0.008
103.95	-0.00801
104.05	-0.008
104.15	-0.00796
104.25	-0.00802
104.35	-0.00796
104.45	-0.00798
104.55	-0.00799
104.65	-0.00802
104.75	-0.00797
104.85	-0.00796
104.95	-0.00796
105.05	-0.00798
105.15	-0.00797
105.25	-0.00799
105.35	-0.00796
105.45	-0.00794
105.55	-0.00799
105.65	-0.00801
105.75	-0.00797
105.85	-0.00799
105.95	-0.00794
106.05	-0.00791
106.15	-0.008
106.25	-0.00798
106.35	-0.00794
106.45	-0.00792
106.55	-0.00796
106.65	-0.00795
106.75	-0.00798
106.85	-0.00798
106.95	-0.00796
107.05	-0.00802
107.15	-0.00801
107.25	-0.00793
107.35	-0.00797
107.45	-0.00799
107.55	-0.00795
107.65	-0.00798
107.75	-0.00796
107.85	-0.00792
107.95	-0.00794
108.05	-0.00794
108.15	-0.00798
108.25	-0.00796
108.35	-0.00791
108.45	-0.00796
108.55	-0.00799
108.65	-0.00793
108.75	-0.00792
108.85	-0.00796
108.95	-0.00793
109.05	-0.00804
109.15	-0.00799
109.25	-0.00797
109.35	-0.00796
109.45	-0.00796
109.55	-0.00801
109.65	-0.00793
109.75	-0.00791
109.85	-0.008
109.95	-0.00795
110.05	-0.00797
110.15	-0.00788
110.25	-0.00792
110.35	-0.00795
110.45	-0.00798
110.55	-0.00791
110.65	-0.008
110.75	-0.00794
110.85	-0.00795
110.95	-0.00791
111.05	-0.00798
111.15	-0.00789
111.25	-0.00795
111.35	-0.00794
111.45	-0.00798
111.55	-0.00793
111.65	-0.00795
111.75	-0.00789
111.85	-0.00797
111.95	-0.00793
112.05	-0.00791
112.15	-0.00792
112.25	-0.00792
112.35	-0.00795
112.45	-0.00793
112.55	-0.00792
112.65	-0.00792
112.75	-0.00794
112.85	-0.008
112.95	-0.00796
113.05	-0.00791
113.15	-0.0079
113.25	-0.00791
113.35	-0.00796
113.45	-0.0079
113.55	-0.00793
113.65	-0.00792
113.75	-0.00791
113.85	-0.00795
113.95	-0.00793
114.05	-0.0079
114.15	-0.00793
114.25	-0.00794
114.35	-0.00796
114.45	-0.00796
114.55	-0.00794
114.65	-0.00796
114.75	-0.00789
114.85	-0.00791
114.95	-0.00794
115.05	-0.00787
115.15	-0.00801
115.25	-0.00796
115.35	-0.00794
115.45	-0.00791
115.55	-0.00795
115.65	-0.00792
115.75	-0.00792
115.85	-0.00788
115.95	-0.00795
116.05	-0.0079
116.15	-0.00794
116.25	-0.00794
116.35	-0.00795
116.45	-0.00798
116.55	-0.00794
116.65	-0.00791
116.75	-0.00793
116.85	-0.00788
116.95	-0.00792
117.05	-0.00757
117.15	-0.00771
117.25	-0.00791
117.35	-0.00792
117.45	-0.00791
117.55	-0.00793
117.65	-0.00775
117.75	-0.00773
117.85	-0.00776
117.95	-0.0077
118.05	-0.00762
118.15	-0.00756
118.25	-0.00759
118.35	-0.00758
118.45	-0.00756
118.55	-0.00753
118.65	-0.00751
118.75	-0.00756
118.85	-0.00758
118.95	-0.00775
119.05	-0.00753
119.15	-0.00752
119.25	-0.00757
119.35	-0.00772
119.45	-0.00773
119.55	-0.00773
119.65	-0.00777
119.75	-0.00757
119.85	-0.00757
119.95	-0.00756
120.05	-0.00773
120.15	-0.00772
120.25	-0.00794
120.35	-0.00776
120.45	-0.00768
120.55	-0.00756
120.65	-0.00757
120.75	-0.00758
120.85	-0.00778
120.95	-0.00773
121.05	-0.0075
121.15	-0.00771
121.25	-0.00774
121.35	-0.00771
121.45	-0.00769
121.55	-0.00769
121.65	-0.00772
121.75	-0.00767
121.85	-0.00773
121.95	-0.0077
122.05	-0.00775
122.15	-0.00773
122.25	-0.00773
122.35	-0.00765
122.45	-0.00757
122.55	-0.00753
122.629	-0.00768
122.629	-0.1614
122.629	-0.17233
122.629	-0.13168
122.63	-0.11428
122.63	-0.0769
122.63	-0.06539
122.63	-0.04539
122.631	-0.03788
122.631	-0.04679
122.647	-0.04173
122.677	-0.03667
122.763	-0.03142
122.863	-0.02985
122.963	-0.02926
123.063	-0.02864
123.163	-0.02835
123.263	-0.02824
123.363	-0.02781
123.463	-0.02783
123.563	-0.02792
123.663	-0.0278
123.763	-0.02776
123.863	-0.0277
123.963	-0.02774
124.063	-0.02779
124.163	-0.02773
124.263	-0.02772
124.363	-0.02768
124.463	-0.0276
124.563	-0.02738
124.663	-0.02736
124.763	-0.02732
124.863	-0.0273
124.963	-0.02734
125.063	-0.02731
125.163	-0.02724
125.263	-0.02723
125.363	-0.02725
125.463	-0.02722
125.563	-0.02723
125.663	-0.02716
125.763	-0.02719
125.863	-0.02714
125.963	-0.02709
126.063	-0.02721
126.163	-0.02716
126.263	-0.02724
126.363	-0.02722
126.463	-0.02717
126.563	-0.0272
126.663	-0.02717
126.763	-0.02719
126.863	-0.02707
126.963	-0.02686
127.063	-0.02691
127.163	-0.02693
127.263	-0.0269
127.363	-0.02689
127.463	-0.02687
127.563	-0.02689
127.663	-0.02682
127.763	-0.02683
127.863	-0.0268
127.963	-0.02683
128.063	-0.0268
128.163	-0.02678
128.263	-0.02682
128.363	-0.02681
128.463	-0.02682
128.563	-0.02676
128.663	-0.02677
128.763	-0.02669
128.863	-0.02671
128.963	-0.02666
129.063	-0.02663
129.163	-0.02668
129.263	-0.0267
129.363	-0.02664
129.463	-0.02665
129.563	-0.0266
129.663	-0.02666
129.763	-0.02663
129.863	-0.02665
129.963	-0.02662
130.063	-0.0267
130.163	-0.02672
130.263	-0.0268
130.363	-0.02675
130.463	-0.02672
130.563	-0.02671
130.663	-0.02665
130.763	-0.02671
130.863	-0.02668
130.963	-0.02665
131.063	-0.0267
131.163	-0.02662
131.263	-0.02663
131.363	-0.02661
131.463	-0.02662
131.563	-0.02655
131.663	-0.02661
131.763	-0.02638
131.863	-0.02641
131.963	-0.02661
132.063	-0.02661
132.163	-0.02662
132.263	-0.02659
132.363	-0.02659
132.463	-0.02654
132.563	-0.02632
132.663	-0.02631
132.763	-0.02633
132.863	-0.02638
132.963	-0.02635
133.063	-0.02637
133.163	-0.02631
133.263	-0.02632
133.363	-0.02626
133.463	-0.02631
133.563	-0.02626
133.663	-0.02627
133.763	-0.02626
133.863	-0.0262
133.963	-0.02627
134.063	-0.02619
134.163	-0.0263
134.263	-0.02621
134.363	-0.02629
134.463	-0.0263
134.563	-0.02624
134.663	-0.02619
134.763	-0.02628
134.863	-0.02617
134.963	-0.02617
135.063	-0.02624
135.163	-0.02618
135.263	-0.02615
135.363	-0.0261
135.463	-0.02612
135.563	-0.02615
135.663	-0.02609
135.763	-0.02608
135.863	-0.02613
135.963	-0.02612
136.063	-0.02615
136.163	-0.02614
136.263	-0.02613
136.363	-0.02611
136.463	-0.02607
136.563	-0.02605
136.663	-0.02605
136.763	-0.02612
136.863	-0.02611
136.963	-0.02607
137.063	-0.02606
137.163	-0.02579
137.263	-0.02579
137.363	-0.0258
137.463	-0.02586
137.563	-0.02582
137.663	-0.02581
137.763	-0.02587
137.863	-0.02584
137.963	-0.0258
138.063	-0.02581
138.163	-0.02579
138.263	-0.02576
138.363	-0.02576
138.463	-0.02578
138.563	-0.02576
138.663	-0.02579
138.763	-0.02578
138.863	-0.02578
138.963	-0.02573
139.063	-0.02573
139.163	-0.02564
139.263	-0.02573
139.363	-0.02576
139.463	-0.02573
139.563	-0.02569
139.663	-0.02571
139.763	-0.02565
139.863	-0.02569
139.963	-0.02573
140.063	-0.0257
140.163	-0.02587
140.263	-0.0258
140.363	-0.02581
140.463	-0.02581
140.563	-0.02584
140.663	-0.02581
140.763	-0.02578
140.863	-0.02582
140.963	-0.02576
141.063	-0.02577
141.163	-0.02582
141.263	-0.02575
141.363	-0.02579
141.463	-0.02584
141.563	-0.02574
141.663	-0.02574
141.763	-0.02581
141.863	-0.02579
141.963	-0.02574
142.063	-0.02576
142.163	-0.02576
142.263	-0.02578
142.363	-0.02575
142.463	-0.02574
142.563	-0.02573
142.663	-0.02577
142.763	-0.02577
142.863	-0.02567
142.963	-0.02573
143.063	-0.02571
143.163	-0.0257
143.263	-0.02561
143.363	-0.02566
143.463	-0.02564
143.563	-0.02567
143.663	-0.02565
143.763	-0.02573
143.863	-0.02573
143.963	-0.02569
144.063	-0.0257
144.163	-0.02565
144.263	-0.02563
144.363	-0.02559
144.463	-0.02562
144.563	-0.02563
144.663	-0.0256
144.763	-0.02562
144.863	-0.02554
144.963	-0.02563
145.063	-0.02564
145.163	-0.02565
145.263	-0.02565
145.363	-0.02561
145.463	-0.02564
145.563	-0.02562
145.663	-0.02562
145.763	-0.02552
145.863	-0.02557
145.963	-0.02561
146.063	-0.02552
146.163	-0.02573
146.263	-0.02566
146.363	-0.02571
146.463	-0.02564
146.563	-0.02558
146.663	-0.0255
146.763	-0.02538
146.863	-0.02531
146.963	-0.02533
147.063	-0.02532
147.163	-0.02534
147.263	-0.02537
147.363	-0.0253
147.463	-0.02531
147.563	-0.02527
147.663	-0.02529
147.763	-0.0253
147.863	-0.02532
147.963	-0.02524
148.063	-0.02528
148.163	-0.02532
148.263	-0.02526
148.363	-0.02527
148.463	-0.02526
148.563	-0.02524
148.663	-0.0252
148.763	-0.02523
148.863	-0.02523
148.963	-0.02525
149.063	-0.02526
149.163	-0.02521
149.263	-0.02528
149.363	-0.02526
149.463	-0.02526
149.563	-0.02525
149.663	-0.02521
149.763	-0.02523
149.863	-0.02518
149.963	-0.02525
150.063	-0.02518
150.163	-0.02518
150.263	-0.02519
150.363	-0.02534
150.463	-0.02535
150.563	-0.02532
150.663	-0.02557
150.763	-0.02558
150.863	-0.02553
150.963	-0.02554
151.063	-0.02554
151.163	-0.02555
151.263	-0.02554
151.363	-0.02549
151.463	-0.02529
151.563	-0.02529
151.663	-0.0253
151.763	-0.02529
151.863	-0.02525
151.963	-0.02532
152.063	-0.02529
152.163	-0.02532
152.263	-0.02529
152.363	-0.02524
152.463	-0.0253
152.563	-0.02534
152.663	-0.02527
152.763	-0.02527
152.863	-0.02527
152.963	-0.02528
153.063	-0.02532
153.163	-0.02527
153.263	-0.02527
153.363	-0.02523
153.463	-0.02525
153.563	-0.02518
153.663	-0.02521
153.763	-0.02525
153.863	-0.02528
153.963	-0.02528
154.063	-0.02525
154.163	-0.02524
154.263	-0.02525
154.363	-0.02517
154.463	-0.0252
154.563	-0.02525
154.663	-0.02523
154.763	-0.02518
154.863	-0.02522
154.963	-0.02523
155.063	-0.02525
155.163	-0.02521
155.263	-0.0252
155.363	-0.02523
155.463	-0.02525
155.563	-0.02527
155.663	-0.02524
155.763	-0.02524
155.863	-0.02522
155.963	-0.02527
156.063	-0.02527
156.163	-0.02526
156.263	-0.02521
156.363	-0.02523
156.463	-0.02528
156.563	-0.02526
156.663	-0.02524
156.763	-0.02518
156.863	-0.02522
156.963	-0.02518
157.063	-0.02519
157.163	-0.02519
157.263	-0.02521
157.363	-0.02518
157.463	-0.02526
157.563	-0.0252
157.663	-0.02517
157.763	-0.02516
157.863	-0.02514
157.963	-0.02515
158.063	-0.02511
158.163	-0.02516
158.263	-0.02516
158.363	-0.02514
158.463	-0.02511
158.563	-0.02518
158.663	-0.02512
158.763	-0.02511
158.863	-0.02506
158.963	-0.02507
159.063	-0.02513
159.163	-0.0251
159.263	-0.02514
159.363	-0.02508
159.463	-0.02513
159.563	-0.02506
159.663	-0.02512
159.763	-0.02506
159.863	-0.02509
159.963	-0.02507
160.063	-0.02508
160.163	-0.02507
160.263	-0.025
160.363	-0.02512
160.463	-0.02507
160.563	-0.0249
160.663	-0.02506
160.763	-0.02502
160.863	-0.02502
160.963	-0.025
161.063	-0.02505
161.163	-0.02505
161.263	-0.0251
161.363	-0.02497
161.463	-0.0251
161.563	-0.02517
161.663	-0.02515
161.763	-0.02509
161.863	-0.0252
161.963	-0.02515
162.063	-0.02515
162.163	-0.02522
162.263	-0.02515
162.363	-0.02513
162.463	-0.02516
162.563	-0.02515
162.663	-0.0251
162.763	-0.02511
162.863	-0.02512
162.963	-0.02514
163.063	-0.02511
163.163	-0.02512
163.263	-0.0251
163.363	-0.02521
163.463	-0.02514
163.563	-0.02512
163.663	-0.0251
163.763	-0.02511
163.863	-0.02506
163.963	-0.02505
164.063	-0.02505
164.163	-0.02505
164.263	-0.02512
164.363	-0.02513
164.463	-0.02511
164.563	-0.02504
164.663	-0.02507
164.763	-0.025
164.863	-0.02511
164.963	-0.02505
165.063	-0.02481
165.163	-0.02481
165.263	-0.02481
165.363	-0.02487
165.463	-0.02481
165.563	-0.02466
165.663	-0.02466
165.763	-0.02466
165.863	-0.02473
165.963	-0.02482
166.063	-0.02483
166.163	-0.0248
166.263	-0.02478
166.363	-0.02475
166.463	-0.02479
166.563	-0.02477
166.663	-0.02477
166.763	-0.0248
166.863	-0.02477
166.963	-0.02471
167.063	-0.02476
167.163	-0.02472
167.263	-0.02476
167.363	-0.02468
167.463	-0.0248
167.563	-0.02476
167.663	-0.02482
167.763	-0.02476
167.863	-0.02477
167.963	-0.02476
168.063	-0.02478
168.163	-0.02477
168.263	-0.02472
168.363	-0.02477
168.463	-0.02468
168.563	-0.02475
168.663	-0.02475
168.763	-0.02473
168.863	-0.02475
168.963	-0.02472
169.063	-0.02476
169.163	-0.02474
169.263	-0.02476
169.363	-0.02473
169.463	-0.02474
169.563	-0.02472
169.663	-0.02476
169.763	-0.02469
169.863	-0.02463
169.963	-0.02469
170.063	-0.02474
170.163	-0.02471
170.263	-0.02464
170.363	-0.02473
170.463	-0.02469
170.563	-0.02471
170.663	-0.02472
170.763	-0.0247
170.863	-0.02466
170.963	-0.02465
171.063	-0.02471
171.163	-0.02468
171.263	-0.02468
171.363	-0.02462
171.463	-0.02465
171.563	-0.02469
171.663	-0.02467
171.763	-0.02464
171.863	-0.02466
171.963	-0.02465
172.063	-0.02457
172.163	-0.02463
172.263	-0.02455
172.363	-0.02452
172.463	-0.02462
172.563	-0.02465
172.663	-0.02464
172.763	-0.02463
172.863	-0.02463
172.963	-0.02462
173.063	-0.0246
173.163	-0.02462
173.263	-0.02458
173.363	-0.02456
173.463	-0.02462
173.563	-0.0246
173.663	-0.0246
173.763	-0.02457
173.863	-0.02456
173.963	-0.02455
174.063	-0.02456
174.163	-0.02459
174.263	-0.02458
174.363	-0.02458
174.463	-0.02459
174.563	-0.02457
174.663	-0.02459
174.763	-0.02454
174.863	-0.02453
174.963	-0.02456
175.063	-0.02461
175.163	-0.02458
175.263	-0.02453
175.363	-0.02457
175.463	-0.02457
175.563	-0.02469
175.663	-0.02466
175.763	-0.02466
175.863	-0.02466
175.963	-0.02466
176.063	-0.02464
176.163	-0.02451
176.263	-0.02454
176.363	-0.0245
176.463	-0.02461
176.563	-0.02461
176.663	-0.02463
176.763	-0.02464
176.863	-0.02465
176.963	-0.02458
177.063	-0.0246
177.163	-0.02461
177.263	-0.02461
177.363	-0.02465
177.463	-0.02461
177.563	-0.02457
177.663	-0.02461
177.763	-0.02458
177.863	-0.02459
177.963	-0.0246
178.063	-0.02462
178.163	-0.02462
178.263	-0.0246
178.363	-0.02461
178.463	-0.02464
178.563	-0.02459
178.663	-0.02454
178.763	-0.02456
178.863	-0.02458
178.963	-0.02452
179.063	-0.02459
179.163	-0.02452
179.263	-0.0246
179.363	-0.0246
179.463	-0.02461
179.563	-0.02463
179.663	-0.02459
179.763	-0.02465
179.863	-0.02469
179.963	-0.02462
180.063	-0.02463
180.163	-0.02461
180.263	-0.02458
180.363	-0.02456
180.463	-0.02457
180.563	-0.02456
180.663	-0.02455
180.763	-0.0246
180.863	-0.02456
180.963	-0.02461
181.063	-0.02456
181.163	-0.02456
181.263	-0.02459
181.363	-0.02451
181.463	-0.02451
181.563	-0.0245
181.663	-0.02451
181.763	-0.0243
181.863	-0.02451
181.963	-0.0245
182.063	-0.0245
182.163	-0.02448
182.263	-0.02425
182.363	-0.02429
182.463	-0.02429
182.563	-0.02435
182.663	-0.02431
182.763	-0.02432
182.863	-0.02422
182.963	-0.02413
183.063	-0.02427
183.163	-0.02434
183.263	-0.02429
183.363	-0.02424
183.463	-0.0243
183.563	-0.0243
183.663	-0.02432
183.763	-0.02428
183.863	-0.02429
183.963	-0.02423
184.063	-0.02427
184.163	-0.02423
184.263	-0.02424
184.363	-0.02422
184.463	-0.02425
184.563	-0.02453
184.663	-0.0245
184.763	-0.02453
184.863	-0.02424
184.963	-0.02431
185.063	-0.02429
185.163	-0.02432
185.263	-0.02432
185.363	-0.02427
185.463	-0.02429
185.563	-0.02421
185.663	-0.02428
185.763	-0.02428
185.863	-0.02423
185.963	-0.0243
186.063	-0.02419
186.163	-0.02425
186.263	-0.02425
186.363	-0.02425
186.463	-0.0243
186.563	-0.02424
186.663	-0.02423
186.763	-0.02428
186.863	-0.02426
186.963	-0.02421
187.063	-0.02426
187.163	-0.02423
187.263	-0.0242
187.363	-0.02424
187.463	-0.02421
187.563	-0.02418
187.663	-0.02423
187.763	-0.02421
187.863	-0.02422
187.963	-0.02422
188.063	-0.02422
188.163	-0.0242
188.263	-0.02422
188.363	-0.0242
188.463	-0.02419
188.563	-0.02424
188.663	-0.02424
188.763	-0.02422
188.863	-0.02422
188.963	-0.02421
189.063	-0.0242
189.163	-0.02416
189.263	-0.02412
189.363	-0.02412
189.463	-0.02408
189.563	-0.0242
189.663	-0.02422
189.763	-0.02416
189.863	-0.02417
189.963	-0.02415
190.063	-0.02412
190.163	-0.02413
190.263	-0.0242
190.363	-0.02415
190.463	-0.02415
190.563	-0.02418
190.663	-0.0242
190.763	-0.02417
190.863	-0.02412
190.963	-0.02415
191.063	-0.02413
191.163	-0.02412
191.263	-0.02414
191.363	-0.02414
191.463	-0.02408
191.563	-0.02412
191.663	-0.02411
191.763	-0.02406
191.863	-0.02406
191.963	-0.0241
192.063	-0.02412
192.163	-0.02407
192.263	-0.02412
192.363	-0.02413
192.463	-0.02409
192.563	-0.0241
192.663	-0.02408
192.763	-0.02404
192.863	-0.02405
192.963	-0.02409
193.063	-0.0241
193.163	-0.02409
193.263	-0.02406
193.363	-0.02405
193.463	-0.02405
193.563	-0.02408
193.663	-0.02406
193.763	-0.02402
193.863	-0.02404
193.963	-0.02403
194.063	-0.02405
194.163	-0.0241
194.263	-0.02407
194.363	-0.02397
194.463	-0.02402
194.563	-0.02404
194.663	-0.02403
194.763	-0.02401
194.863	-0.024
194.963	-0.02401
195.063	-0.02409
195.163	-0.02402
195.263	-0.024
195.363	-0.02399
195.463	-0.02399
195.563	-0.02399
195.663	-0.02399
195.763	-0.02404
195.863	-0.0239
195.963	-0.02404
196.063	-0.02403
196.163	-0.02398
196.263	-0.02404
196.363	-0.02401
196.463	-0.02405
196.563	-0.02401
196.663	-0.02406
196.763	-0.02398
196.863	-0.02406
196.963	-0.02402
197.063	-0.02398
197.163	-0.02397
197.263	-0.02402
197.363	-0.02398
197.463	-0.02399
197.563	-0.02399
197.663	-0.02401
197.763	-0.02414
197.863	-0.02397
197.963	-0.02399
198.063	-0.02404
198.163	-0.02402
198.263	-0.024
198.363	-0.024
[truncated: 5,321 more rows]
