# Supplementary material for: Modulating the mechanism of electrocatalytic CO2 reduction by cobalt phthalocyanine through polymer coordination and encapsulation
Source: Nat Commun. 2019 Apr 11;10:1683. doi: 10.1038/s41467-019-09626-8 (PMC6459859; doi:10.1038/s41467-019-09626-8)
Supplement: Supplementary file 2 — Source Data [file 41467_2019_9626_MOESM2_ESM.zip › Supplementary Figure 19.xlsx]

## Sheet: 0%D2O
time/s	current/mA
3.3528	-0.01616
3.4528	-0.01216
3.5528	-0.01067
3.6528	-0.00976
3.7528	-0.0093
3.8528	-0.00898
3.9528	-0.00871
4.0528	-0.00859
4.1528	-0.00827
4.2528	-0.00815
4.3528	-0.00809
4.4528	-0.00824
4.5528	-0.00814
4.6528	-0.00817
4.7528	-0.00804
4.8528	-0.0081
4.9528	-0.0081
5.0528	-0.00808
5.1528	-0.00804
5.2528	-0.00799
5.3528	-0.00803
5.4528	-0.00799
5.5528	-0.00794
5.6528	-0.00796
5.7528	-0.00798
5.8528	-0.00771
5.9528	-0.00797
6.0528	-0.00798
6.1528	-0.00795
6.2528	-0.00788
6.3528	-0.00803
6.4528	-0.00811
6.5528	-0.00814
6.6528	-0.00812
6.7528	-0.00818
6.8528	-0.00811
6.9528	-0.00813
7.0528	-0.00771
7.1528	-0.00771
7.2528	-0.00772
7.3528	-0.0077
7.4528	-0.00772
7.5528	-0.00771
7.6528	-0.00768
7.7528	-0.00777
7.8528	-0.00772
7.9528	-0.00774
8.0528	-0.00774
8.1528	-0.00769
8.2528	-0.00803
8.3528	-0.00797
8.4528	-0.00795
8.5528	-0.00813
8.6528	-0.00809
8.7528	-0.00811
8.8528	-0.00811
8.9528	-0.00805
9.0528	-0.00818
9.1528	-0.00813
9.2528	-0.0079
9.3528	-0.0081
9.4528	-0.00814
9.5528	-0.00815
9.6528	-0.00799
9.7528	-0.00802
9.8528	-0.00799
9.9528	-0.00813
10.0528	-0.00814
10.1528	-0.00814
10.2528	-0.00812
10.3528	-0.00808
10.4528	-0.00812
10.5528	-0.00809
10.6528	-0.00813
10.7528	-0.00815
10.8528	-0.0082
10.9528	-0.00813
11.0528	-0.00798
11.1528	-0.00795
11.2528	-0.00786
11.3528	-0.0081
11.4528	-0.00814
11.5528	-0.00814
11.6528	-0.00799
11.7528	-0.00794
11.8528	-0.00797
11.9528	-0.00801
12.0528	-0.00797
12.1528	-0.008
12.2528	-0.00798
12.3528	-0.00798
12.4528	-0.00798
12.5528	-0.00798
12.6528	-0.00801
12.7528	-0.00797
12.8528	-0.00799
12.9528	-0.00796
13.0528	-0.00794
13.1528	-0.008
13.2528	-0.00799
13.3528	-0.00798
13.4528	-0.008
13.5528	-0.00802
13.6528	-0.00797
13.7528	-0.00799
13.8528	-0.00799
13.9528	-0.00797
14.0528	-0.00799
14.1528	-0.00802
14.2528	-0.008
14.3528	-0.00795
14.4528	-0.00802
14.5528	-0.00801
14.6528	-0.00805
14.7528	-0.00798
14.8528	-0.00797
14.9528	-0.00801
15.0528	-0.00801
15.1528	-0.00798
15.2528	-0.00805
15.3528	-0.00794
15.4528	-0.00802
15.5528	-0.00793
15.6528	-0.00798
15.7528	-0.00795
15.8528	-0.00799
15.9528	-0.00807
16.0528	-0.00799
16.1528	-0.00799
16.2528	-0.00802
16.3528	-0.00809
16.4528	-0.00797
16.5528	-0.008
16.6528	-0.00802
16.7528	-0.00801
16.8528	-0.008
16.9528	-0.00799
17.0528	-0.00798
17.1528	-0.00801
17.2528	-0.00802
17.3528	-0.00797
17.4528	-0.00802
17.5528	-0.00797
17.6528	-0.00803
17.7528	-0.00795
17.8528	-0.00802
17.9528	-0.00799
18.0528	-0.00801
18.1528	-0.00798
18.2528	-0.00798
18.3528	-0.00797
18.4528	-0.00801
18.5528	-0.00805
18.6528	-0.00798
18.7528	-0.00802
18.8528	-0.00798
18.9528	-0.008
19.0528	-0.00803
19.1528	-0.00795
19.2528	-0.008
19.3528	-0.00803
19.4528	-0.00796
19.5528	-0.00809
19.6528	-0.00807
19.7528	-0.00802
19.8528	-0.00803
19.9528	-0.00798
20.0528	-0.00802
20.1528	-0.00803
20.2528	-0.00799
20.3528	-0.00801
20.4528	-0.00798
20.5528	-0.00807
20.6528	-0.008
20.7528	-0.00799
20.8528	-0.00805
20.9528	-0.00804
21.0528	-0.008
21.1528	-0.00802
21.2528	-0.00802
21.3528	-0.00798
21.4528	-0.00796
21.5528	-0.008
21.6528	-0.00803
21.7528	-0.00802
21.8528	-0.008
21.9528	-0.00802
22.0528	-0.00801
22.1528	-0.00794
22.2528	-0.00798
22.3528	-0.00802
22.4528	-0.00799
22.5528	-0.00803
22.6528	-0.00804
22.7528	-0.008
22.8528	-0.00801
22.9528	-0.00807
23.0528	-0.00805
23.1528	-0.00803
23.2528	-0.00804
23.3528	-0.00801
23.4528	-0.00802
23.5528	-0.00801
23.6528	-0.00809
23.7528	-0.00804
23.8528	-0.00806
23.9528	-0.00804
24.0528	-0.00796
24.1528	-0.00806
24.2528	-0.00804
24.3528	-0.00805
24.4528	-0.00804
24.5528	-0.00805
24.6528	-0.00801
24.7528	-0.00801
24.8528	-0.00801
24.9528	-0.00804
25.0528	-0.00804
25.1528	-0.00804
25.2528	-0.0081
25.3528	-0.00804
25.4528	-0.00801
25.5528	-0.00802
25.6528	-0.00801
25.7528	-0.00805
25.8528	-0.00801
25.9528	-0.008
26.0528	-0.00802
26.1528	-0.00802
26.2528	-0.00802
26.3528	-0.00804
26.4528	-0.00802
26.5528	-0.00799
26.6528	-0.00801
26.7528	-0.00808
26.8528	-0.00806
26.9528	-0.00799
27.0528	-0.00806
27.1528	-0.00801
27.2528	-0.00807
27.3528	-0.00802
27.4528	-0.00798
27.5528	-0.00804
27.6528	-0.00801
27.7528	-0.00806
27.8528	-0.00797
27.9528	-0.00799
28.0528	-0.00801
28.1528	-0.008
28.2528	-0.00806
28.3528	-0.00804
28.4528	-0.00801
28.5528	-0.00804
28.6528	-0.008
28.7528	-0.00801
28.8528	-0.00802
28.9528	-0.00802
29.0528	-0.00805
29.1528	-0.00804
29.2528	-0.008
29.3528	-0.00803
29.4528	-0.00796
29.5528	-0.00806
29.6528	-0.008
29.7528	-0.00798
29.8528	-0.00802
29.9528	-0.00805
30.0528	-0.008
30.1528	-0.00807
30.2528	-0.00799
30.3528	-0.00804
30.4528	-0.00798
30.5528	-0.00804
30.6528	-0.00808
30.7528	-0.00798
30.8528	-0.00805
30.9528	-0.00805
31.0528	-0.00803
31.1528	-0.00808
31.2528	-0.00802
31.3528	-0.00806
31.4528	-0.008
31.5528	-0.00801
31.6528	-0.00802
31.7528	-0.00807
31.8528	-0.00803
31.9528	-0.00808
32.0528	-0.008
32.1528	-0.008
32.2528	-0.00801
32.3528	-0.00802
32.4528	-0.00804
32.5528	-0.00802
32.6528	-0.008
32.7528	-0.00796
32.8528	-0.00803
32.9528	-0.00803
33.0528	-0.00805
33.1528	-0.008
33.2528	-0.00803
33.3528	-0.00805
33.4528	-0.00802
33.5528	-0.00802
33.6528	-0.00803
33.7528	-0.00804
33.8528	-0.00803
33.9528	-0.00804
34.0528	-0.00805
34.1528	-0.00799
34.2528	-0.00804
34.3528	-0.00803
34.4528	-0.00801
34.5528	-0.00802
34.6528	-0.008
34.7528	-0.00802
34.8528	-0.00807
34.9528	-0.00809
35.0528	-0.00805
35.1528	-0.00804
35.2528	-0.00807
35.3528	-0.00801
35.4528	-0.00796
35.5528	-0.00806
35.6528	-0.00794
35.7528	-0.008
35.8528	-0.00801
35.9528	-0.008
36.0528	-0.00804
36.1528	-0.00805
36.2528	-0.00803
36.3528	-0.00804
36.4528	-0.00801
36.5528	-0.00796
36.6528	-0.008
36.7528	-0.00809
36.8528	-0.00804
36.9528	-0.00798
37.0528	-0.00807
37.1528	-0.00802
37.2528	-0.00802
37.3528	-0.00805
37.4528	-0.00804
37.5528	-0.00807
37.6528	-0.00804
37.7528	-0.00803
37.8528	-0.00803
37.9528	-0.00801
38.0528	-0.00806
38.1528	-0.00807
38.2528	-0.00805
38.3528	-0.00799
38.4528	-0.00803
38.5528	-0.00807
38.6528	-0.00798
38.7528	-0.00808
38.8528	-0.00802
38.9528	-0.00803
39.0528	-0.00803
39.1528	-0.00813
39.2528	-0.00806
39.3528	-0.00807
39.4528	-0.00799
39.5528	-0.00805
39.6528	-0.00801
39.7528	-0.00801
39.8528	-0.00802
39.9528	-0.00805
40.0528	-0.00807
40.1528	-0.00803
40.2528	-0.00808
40.3528	-0.00804
40.4528	-0.008
40.5528	-0.00803
40.6528	-0.00807
40.7528	-0.00803
40.8528	-0.00797
40.9528	-0.008
41.0528	-0.00804
41.1528	-0.00802
41.2528	-0.00799
41.3528	-0.00801
41.4528	-0.00802
41.5528	-0.00805
41.6528	-0.00802
41.7528	-0.00807
41.8528	-0.00804
41.9528	-0.00808
42.0528	-0.00809
42.1528	-0.00802
42.2528	-0.00801
42.3528	-0.00805
42.4528	-0.00806
42.5528	-0.008
42.6528	-0.008
42.7528	-0.00802
42.8528	-0.00808
42.9528	-0.00805
43.0528	-0.00807
43.1528	-0.00807
43.2528	-0.00802
43.3528	-0.00804
43.4528	-0.00801
43.5528	-0.00807
43.6528	-0.00803
43.7528	-0.00798
43.8528	-0.00809
43.9528	-0.00805
44.0528	-0.00809
44.1528	-0.00805
44.2528	-0.00806
44.3528	-0.00805
44.4528	-0.00798
44.5528	-0.00808
44.6528	-0.00797
44.7528	-0.008
44.8528	-0.00809
44.9528	-0.008
45.0528	-0.00809
45.1528	-0.00807
45.2528	-0.00804
45.3528	-0.00807
45.4528	-0.00803
45.5528	-0.00803
45.6528	-0.00803
45.7528	-0.00805
45.8528	-0.00807
45.9528	-0.00805
46.0528	-0.00803
46.1528	-0.00794
46.2528	-0.00801
46.3528	-0.00804
46.4528	-0.00799
46.5528	-0.008
46.6528	-0.00802
46.7528	-0.00802
46.8528	-0.00801
46.9528	-0.00799
47.0528	-0.00801
47.1528	-0.00804
47.2528	-0.008
47.3528	-0.00805
47.4528	-0.00799
47.5528	-0.00799
47.6528	-0.00802
47.7528	-0.008
47.8528	-0.00799
47.9528	-0.00803
48.0528	-0.00805
48.1528	-0.00804
48.2528	-0.00799
48.3528	-0.00803
48.4528	-0.00804
48.5528	-0.00804
48.6528	-0.00805
48.7528	-0.00804
48.8528	-0.00805
48.9528	-0.00806
49.0528	-0.00806
49.1528	-0.00799
49.2528	-0.00803
49.3528	-0.00801
49.4528	-0.00805
49.5528	-0.00804
49.6528	-0.00803
49.7528	-0.00796
49.8528	-0.008
49.9528	-0.00805
50.0528	-0.00804
50.1528	-0.00799
50.2528	-0.00795
50.3528	-0.00805
50.4528	-0.00803
50.5528	-0.00797
50.6528	-0.00807
50.7528	-0.00804
50.8528	-0.00799
50.9528	-0.00801
51.0528	-0.00801
51.1528	-0.008
51.2528	-0.00803
51.3528	-0.00803
51.4528	-0.00795
51.5528	-0.008
51.6528	-0.008
51.7528	-0.00801
51.8528	-0.00801
51.9528	-0.00799
52.0528	-0.008
52.1528	-0.008
52.2528	-0.00801
52.3528	-0.00799
52.4528	-0.00796
52.5528	-0.00801
52.6528	-0.00807
52.7528	-0.00804
52.8528	-0.00804
52.9528	-0.00805
53.0528	-0.00805
53.1528	-0.00804
53.2528	-0.00802
53.3528	-0.00805
53.4528	-0.00799
53.5528	-0.00805
53.6528	-0.00804
53.7528	-0.00803
53.8528	-0.008
53.9528	-0.00802
54.0528	-0.008
54.1528	-0.00805
54.2528	-0.00799
54.3528	-0.008
54.4528	-0.00807
54.5528	-0.00802
54.6528	-0.00805
54.7528	-0.00805
54.8528	-0.00801
54.9528	-0.00802
55.0528	-0.00803
55.1528	-0.00799
55.2528	-0.00802
55.3528	-0.00802
55.4528	-0.00801
55.5528	-0.00801
55.6528	-0.00806
55.7528	-0.00803
55.8528	-0.00803
55.9528	-0.00803
56.0528	-0.00807
56.1528	-0.00804
56.2528	-0.00809
56.3528	-0.00803
56.4528	-0.00803
56.5528	-0.00799
56.6528	-0.008
56.7528	-0.00804
56.8528	-0.00804
56.9528	-0.00802
57.0528	-0.00803
57.1528	-0.00797
57.2528	-0.00798
57.3528	-0.00803
57.4528	-0.00802
57.5528	-0.00802
57.6528	-0.00807
57.7528	-0.00804
57.8528	-0.00805
57.9528	-0.00805
58.0528	-0.00801
58.1528	-0.00804
58.2528	-0.008
58.3528	-0.00805
58.4528	-0.00802
58.5528	-0.00805
58.6528	-0.00803
58.7528	-0.00801
58.8528	-0.00796
58.9528	-0.00802
59.0528	-0.00796
59.1528	-0.00804
59.2528	-0.00803
59.3528	-0.00802
59.4528	-0.00798
59.5528	-0.00804
59.6528	-0.00802
59.7528	-0.00806
59.8528	-0.008
59.9528	-0.00805
60.0528	-0.00804
60.1528	-0.00806
60.2528	-0.00802
60.3528	-0.00801
60.4528	-0.00805
60.5528	-0.00799
60.6528	-0.00805
60.7528	-0.00807
60.8528	-0.00806
60.9528	-0.00803
61.0528	-0.00803
61.1528	-0.00798
61.2528	-0.00806
61.3528	-0.00801
61.4528	-0.00808
61.5528	-0.00804
61.6528	-0.008
61.7528	-0.00801
61.8528	-0.008
61.9528	-0.00806
62.0528	-0.00803
62.1528	-0.00797
62.2528	-0.00803
62.3528	-0.00808
62.4528	-0.00797
62.5528	-0.00801
62.6528	-0.008
62.7528	-0.008
62.8528	-0.00797
62.9528	-0.00797
63.0528	-0.00802
63.1528	-0.00805
63.2528	-0.00805
63.3528	-0.00805
63.4528	-0.00802
63.5528	-0.00796
63.6528	-0.00805
63.7528	-0.00802
63.8528	-0.00799
63.9528	-0.00801
64.0528	-0.00799
64.1528	-0.00804
64.2528	-0.0081
64.3528	-0.00799
64.4528	-0.00804
64.5528	-0.00805
64.6528	-0.00805
64.7528	-0.00797
64.8528	-0.008
64.9528	-0.00799
65.0528	-0.008
65.1528	-0.00808
65.2528	-0.00798
65.3528	-0.00806
65.4528	-0.00804
65.5528	-0.00803
65.6528	-0.00806
65.7528	-0.00802
65.8528	-0.00793
65.9528	-0.00804
66.0528	-0.00801
66.1528	-0.00802
66.2528	-0.00798
66.3528	-0.00803
66.4528	-0.00799
66.5528	-0.00805
66.6528	-0.00801
66.7528	-0.00798
66.8528	-0.00798
66.9528	-0.00798
67.0528	-0.00799
67.1528	-0.00801
67.2528	-0.00806
67.3528	-0.00809
67.4528	-0.00797
67.5528	-0.00797
67.6528	-0.00802
67.7528	-0.00798
67.8528	-0.00799
67.9528	-0.00802
68.0528	-0.00807
68.1528	-0.00804
68.2528	-0.00806
68.3528	-0.00799
68.4528	-0.00798
68.5528	-0.00803
68.6528	-0.00804
68.7528	-0.00804
68.8528	-0.00807
68.9528	-0.00798
69.0528	-0.00799
69.1528	-0.008
69.2528	-0.00802
69.3528	-0.00801
69.4528	-0.00804
69.5528	-0.00805
69.6528	-0.00795
69.7528	-0.00805
69.8528	-0.008
69.9528	-0.00795
70.0528	-0.00799
70.1528	-0.00805
70.2528	-0.00808
70.3528	-0.00801
70.4528	-0.00807
70.5528	-0.00801
70.6528	-0.008
70.7528	-0.00801
70.8528	-0.00801
70.9528	-0.00796
71.0528	-0.00801
71.1528	-0.008
71.2528	-0.00804
71.3528	-0.00802
71.4528	-0.00803
71.5528	-0.008
71.6528	-0.00794
71.7528	-0.00807
71.8528	-0.00804
71.9528	-0.008
72.0528	-0.00791
72.1528	-0.00808
72.2528	-0.008
72.3528	-0.00805
72.4528	-0.00796
72.5528	-0.00807
72.6528	-0.00798
72.7528	-0.00799
72.8528	-0.00803
72.9528	-0.0081
73.0528	-0.00799
73.1528	-0.00805
73.2528	-0.008
73.3528	-0.00797
73.4528	-0.00803
73.5528	-0.00802
73.6528	-0.00796
73.7528	-0.00802
73.8528	-0.00797
73.9528	-0.00803
74.0528	-0.00798
74.1528	-0.00804
74.2528	-0.00801
74.3528	-0.00805
74.4528	-0.00809
74.5528	-0.00803
74.6528	-0.00799
74.7528	-0.008
74.8528	-0.00799
74.9528	-0.008
75.0528	-0.00793
75.1528	-0.00801
75.2528	-0.008
75.3528	-0.008
75.4528	-0.00802
75.5528	-0.00803
75.6528	-0.00806
75.7528	-0.00806
75.8528	-0.00804
75.9528	-0.00807
76.0528	-0.00799
76.1528	-0.008
76.2528	-0.00802
76.3528	-0.00798
76.4528	-0.008
76.5528	-0.00798
76.6528	-0.00805
76.7528	-0.00795
76.8528	-0.00803
76.9528	-0.00798
77.0528	-0.00801
77.1528	-0.00797
77.2528	-0.00805
77.3528	-0.00796
77.4528	-0.00802
77.5528	-0.00805
77.6528	-0.00798
77.7528	-0.00797
77.8528	-0.00796
77.9528	-0.00794
78.0528	-0.00804
78.1528	-0.00798
78.2528	-0.00795
78.3528	-0.00801
78.4528	-0.00805
78.5528	-0.00799
78.6528	-0.00801
78.7528	-0.00801
78.8528	-0.00797
78.9528	-0.00799
79.0528	-0.00801
79.1528	-0.00802
79.2528	-0.008
79.3528	-0.00801
79.4528	-0.00804
79.5528	-0.00798
79.6528	-0.00801
79.7528	-0.00797
79.8528	-0.00799
79.9528	-0.00801
80.0528	-0.00798
80.1528	-0.00802
80.2528	-0.00797
80.3528	-0.00796
80.4528	-0.00804
80.5528	-0.00797
80.6528	-0.00808
80.7528	-0.00797
80.8528	-0.00805
80.9528	-0.00805
81.0528	-0.00798
81.1528	-0.00804
81.2528	-0.00797
81.3528	-0.00801
81.4528	-0.00797
81.5528	-0.00799
81.6528	-0.00803
81.7528	-0.00797
81.8528	-0.008
81.9528	-0.00798
82.0528	-0.00797
82.1528	-0.00794
82.2528	-0.008
82.3528	-0.00802
82.4528	-0.00798
82.5528	-0.008
82.6528	-0.00804
82.7528	-0.00803
82.8528	-0.00802
82.9528	-0.00799
83.0528	-0.00804
83.1528	-0.00803
83.2528	-0.00796
83.3528	-0.00798
83.4528	-0.00801
83.5528	-0.00801
83.6528	-0.00801
83.7528	-0.008
83.8528	-0.00797
83.9528	-0.00798
84.0528	-0.00794
84.1528	-0.00791
84.2528	-0.00803
84.3528	-0.00795
84.4528	-0.00796
84.5528	-0.00797
84.6528	-0.00799
84.7528	-0.008
84.8528	-0.00795
84.9528	-0.00798
85.0528	-0.008
85.1528	-0.00796
85.2528	-0.00795
85.3528	-0.00796
85.4528	-0.00816
85.5528	-0.00798
85.6528	-0.00801
85.7528	-0.00801
85.8528	-0.008
85.9528	-0.00793
86.0528	-0.00806
86.1528	-0.00799
86.2528	-0.00799
86.3528	-0.00803
86.4528	-0.008
86.5528	-0.00802
86.6528	-0.00797
86.7528	-0.00798
86.8528	-0.00801
86.9528	-0.00805
87.0528	-0.00801
87.1528	-0.00797
87.2528	-0.008
87.3528	-0.008
87.4528	-0.00799
87.5528	-0.00802
87.6528	-0.008
87.7528	-0.00798
87.8528	-0.00796
87.9528	-0.00797
88.0528	-0.00799
88.1528	-0.00795
88.2528	-0.00795
88.3528	-0.008
88.4528	-0.00799
88.5528	-0.00798
88.6528	-0.00795
88.7528	-0.00798
88.8528	-0.00799
88.9528	-0.00802
89.0528	-0.00797
89.1528	-0.00793
89.2528	-0.00801
89.3528	-0.00801
89.4528	-0.00799
89.5528	-0.00801
89.6528	-0.00801
89.7528	-0.00796
89.8528	-0.008
89.9528	-0.00796
90.0528	-0.00797
90.1528	-0.00796
90.2528	-0.00804
90.3528	-0.00796
90.4528	-0.00796
90.5528	-0.00799
90.6528	-0.00802
90.7528	-0.00796
90.8528	-0.00797
90.9528	-0.00807
91.0528	-0.00805
91.1528	-0.00799
91.2528	-0.00799
91.3528	-0.00797
91.4528	-0.00802
91.5528	-0.00795
91.6528	-0.00794
91.7528	-0.00794
91.8528	-0.00796
91.9528	-0.00813
92.0528	-0.00799
92.1528	-0.00796
92.2528	-0.00799
92.3528	-0.00795
92.4528	-0.00798
92.5528	-0.00804
92.6528	-0.00792
92.7528	-0.00794
92.8528	-0.00798
92.9528	-0.00797
93.0528	-0.00798
93.1528	-0.00798
93.2528	-0.00793
93.3528	-0.00803
93.4528	-0.00796
93.5528	-0.00798
93.6528	-0.00799
93.7528	-0.00798
93.8528	-0.00797
93.9528	-0.00793
94.0528	-0.00801
94.1528	-0.00803
94.2528	-0.00797
94.3528	-0.00803
94.4528	-0.008
94.5528	-0.00795
94.6528	-0.00793
94.7528	-0.00801
94.8528	-0.00798
94.9528	-0.00801
95.0528	-0.00792
95.1528	-0.00798
95.2528	-0.00805
95.3528	-0.00801
95.4528	-0.00799
95.5528	-0.00795
95.6528	-0.00792
95.7528	-0.00793
95.8528	-0.008
95.9528	-0.00797
96.0528	-0.00797
96.1528	-0.00798
96.2528	-0.008
96.3528	-0.00795
96.4528	-0.00799
96.5528	-0.00801
96.6528	-0.008
96.7528	-0.00774
96.8528	-0.00803
96.9528	-0.00799
97.0528	-0.00799
97.1528	-0.008
97.2528	-0.008
97.3528	-0.00798
97.4528	-0.00775
97.5528	-0.00773
97.6528	-0.00796
97.7528	-0.00794
97.8528	-0.00796
97.9528	-0.00799
98.0528	-0.008
98.1528	-0.00799
98.2528	-0.00792
98.3528	-0.00795
98.4528	-0.00803
98.5528	-0.00797
98.6528	-0.00815
98.7528	-0.00794
98.8528	-0.00793
98.9528	-0.00816
99.0528	-0.00816
99.1528	-0.00815
99.2528	-0.00801
99.3528	-0.00796
99.4528	-0.00801
99.5528	-0.00792
99.6528	-0.00796
99.7528	-0.00805
99.8528	-0.00803
99.9528	-0.00799
100.053	-0.00776
100.153	-0.00773
100.253	-0.008
100.353	-0.00793
100.453	-0.00798
100.553	-0.00802
100.653	-0.00775
100.753	-0.00773
100.853	-0.00774
100.953	-0.00791
101.053	-0.00794
101.153	-0.00795
101.253	-0.00795
101.353	-0.00794
101.453	-0.00792
101.553	-0.00799
101.653	-0.00799
101.753	-0.00793
101.853	-0.00798
101.953	-0.00799
102.053	-0.00794
102.153	-0.00801
102.253	-0.00799
102.353	-0.00799
102.453	-0.00799
102.553	-0.00798
102.653	-0.00799
102.753	-0.008
102.853	-0.00797
102.953	-0.00791
103.053	-0.00803
103.153	-0.00792
103.253	-0.00797
103.353	-0.00795
103.453	-0.00817
103.553	-0.00814
103.653	-0.00793
103.753	-0.0079
103.853	-0.00801
103.953	-0.00796
104.053	-0.00816
104.153	-0.00812
104.253	-0.00811
104.353	-0.00812
104.453	-0.00793
104.553	-0.00791
104.653	-0.00798
104.753	-0.00796
104.853	-0.00802
104.953	-0.00796
105.053	-0.00798
105.153	-0.00797
105.253	-0.00798
105.353	-0.00798
105.453	-0.00797
105.553	-0.00799
105.653	-0.0077
105.753	-0.00795
105.853	-0.00774
105.953	-0.00776
106.053	-0.00772
106.153	-0.00794
106.253	-0.00801
106.353	-0.00797
106.453	-0.00796
106.553	-0.00816
106.653	-0.00817
106.753	-0.00808
106.853	-0.00815
106.953	-0.00793
107.053	-0.00795
107.153	-0.00815
107.253	-0.00811
107.353	-0.0081
107.453	-0.00816
107.553	-0.00814
107.653	-0.00817
107.753	-0.00801
107.853	-0.00796
107.953	-0.00796
108.053	-0.00794
108.153	-0.00798
108.253	-0.00818
108.353	-0.00812
108.453	-0.00817
108.553	-0.00815
108.653	-0.00815
108.753	-0.00797
108.853	-0.00797
108.953	-0.00806
109.053	-0.00813
109.153	-0.00808
109.253	-0.00776
109.353	-0.00777
109.453	-0.00802
109.553	-0.00798
109.653	-0.00801
109.753	-0.00794
109.853	-0.00815
109.953	-0.0081
110.053	-0.00804
110.153	-0.00801
110.253	-0.00792
110.353	-0.00817
110.453	-0.00795
110.553	-0.00796
110.653	-0.00793
110.753	-0.00796
110.853	-0.00791
110.953	-0.00817
111.053	-0.00813
111.153	-0.00813
111.253	-0.00808
111.353	-0.00811
111.453	-0.00813
111.553	-0.00812
111.653	-0.0081
111.753	-0.00815
111.853	-0.00813
111.953	-0.00816
112.053	-0.00809
112.153	-0.0081
112.253	-0.00818
112.353	-0.00812
112.453	-0.00809
112.553	-0.00809
112.653	-0.0081
112.753	-0.00812
112.853	-0.00812
112.953	-0.00805
113.053	-0.00808
113.153	-0.0081
113.253	-0.00804
113.353	-0.00814
113.453	-0.0081
113.553	-0.00814
113.653	-0.00808
113.753	-0.00815
113.853	-0.00812
113.953	-0.00812
114.053	-0.00816
114.153	-0.00816
114.253	-0.00816
114.353	-0.00812
114.453	-0.00822
114.553	-0.00813
114.653	-0.00815
114.753	-0.00811
114.853	-0.00815
114.953	-0.00814
115.053	-0.00816
115.153	-0.00815
115.253	-0.00771
115.353	-0.00769
115.453	-0.00773
115.553	-0.00778
115.653	-0.00774
115.753	-0.00776
115.853	-0.00772
115.953	-0.00774
116.053	-0.00768
116.153	-0.0077
116.253	-0.0077
116.353	-0.00772
116.453	-0.00774
116.553	-0.00771
116.653	-0.00777
116.753	-0.00775
116.853	-0.00772
116.953	-0.00774
117.053	-0.00775
117.153	-0.00767
117.253	-0.0077
117.353	-0.00774
117.453	-0.0077
117.553	-0.00776
117.653	-0.00772
117.753	-0.00774
117.853	-0.00776
117.953	-0.00774
118.053	-0.0077
118.153	-0.00775
118.253	-0.00774
118.353	-0.00772
118.453	-0.00772
118.553	-0.00766
118.653	-0.00773
118.753	-0.0077
118.853	-0.00774
118.953	-0.00772
119.053	-0.00778
119.153	-0.00776
119.253	-0.00772
119.353	-0.00773
119.453	-0.00775
119.553	-0.00771
119.653	-0.00771
119.753	-0.00767
119.853	-0.00774
119.953	-0.00773
120.053	-0.0077
120.153	-0.00769
120.253	-0.00771
120.353	-0.00777
120.453	-0.0077
120.553	-0.00776
120.653	-0.00775
120.753	-0.00767
120.853	-0.00777
120.953	-0.00773
121.053	-0.00771
121.153	-0.00763
121.253	-0.00776
121.353	-0.00768
121.453	-0.00775
121.553	-0.00771
121.653	-0.00771
121.753	-0.00776
121.853	-0.00772
121.953	-0.00778
122.053	-0.00769
122.153	-0.00776
122.253	-0.00772
122.353	-0.00774
122.453	-0.00775
122.553	-0.00777
122.653	-0.00771
122.753	-0.00773
122.853	-0.00774
122.953	-0.00804
123.053	-0.00788
123.153	-0.00795
123.231	-0.00811
123.231	-0.20447
123.231	-0.32172
123.231	-0.30149
123.232	-0.31811
123.232	-0.33191
123.232	-0.27963
123.232	-0.26765
123.233	-0.21315
123.233	-0.19046
123.233	-0.14186
123.233	-0.11877
123.233	-0.08072
123.234	-0.06357
123.234	-0.03787
123.234	-0.02831
123.234	-0.01432
123.235	-0.00759
123.235	-0.01946
123.236	-0.03204
123.236	-0.03796
123.236	-0.04505
123.236	-0.05029
123.236	-0.05583
123.237	-0.06312
123.239	-0.05739
123.279	-0.05236
123.379	-0.04964
123.479	-0.04759
123.579	-0.04591
123.679	-0.04489
123.779	-0.04419
123.879	-0.04314
123.979	-0.04259
124.079	-0.04203
124.179	-0.0415
124.279	-0.04106
124.379	-0.04064
124.479	-0.0403
124.579	-0.03994
124.679	-0.03985
124.779	-0.03949
124.879	-0.0393
124.979	-0.039
125.079	-0.03889
125.179	-0.03873
125.279	-0.03837
125.379	-0.03839
125.479	-0.03826
125.579	-0.03822
125.679	-0.03818
125.779	-0.03791
125.879	-0.03776
125.979	-0.03773
126.079	-0.0377
126.179	-0.03763
126.279	-0.03773
126.379	-0.03766
126.479	-0.03735
126.579	-0.03727
126.679	-0.0373
126.779	-0.0372
126.879	-0.03725
126.979	-0.03717
127.079	-0.03711
127.179	-0.03687
127.279	-0.03673
127.379	-0.03676
127.479	-0.03676
127.579	-0.03675
127.679	-0.0369
127.779	-0.03688
127.879	-0.03675
127.979	-0.03679
128.079	-0.03674
128.179	-0.03677
128.279	-0.03677
128.379	-0.03673
128.479	-0.03671
128.579	-0.03674
128.679	-0.03665
128.779	-0.03667
128.879	-0.03659
128.979	-0.03663
129.079	-0.0366
129.179	-0.03659
129.279	-0.03666
129.379	-0.03662
129.479	-0.03664
129.579	-0.03661
129.679	-0.03653
129.779	-0.03656
129.879	-0.03655
129.979	-0.03668
130.079	-0.03674
130.179	-0.03675
130.279	-0.03669
130.379	-0.03667
130.479	-0.0367
130.579	-0.03665
130.679	-0.0366
130.779	-0.03665
130.879	-0.03664
130.979	-0.03666
131.079	-0.03667
131.179	-0.03657
131.279	-0.03661
131.379	-0.03655
131.479	-0.03656
131.579	-0.03629
131.679	-0.03632
131.779	-0.03626
131.879	-0.03634
131.979	-0.03633
132.079	-0.0363
132.179	-0.03632
132.279	-0.0363
132.379	-0.03634
132.479	-0.03629
132.579	-0.0363
132.679	-0.03626
132.779	-0.03623
132.879	-0.03629
132.979	-0.03627
133.079	-0.03628
133.179	-0.03624
133.279	-0.03625
133.379	-0.0362
133.479	-0.03619
133.579	-0.03624
133.679	-0.03619
133.779	-0.03621
133.879	-0.03621
133.979	-0.03618
134.079	-0.0362
134.179	-0.03621
134.279	-0.03616
134.379	-0.03611
134.479	-0.03618
134.579	-0.03619
134.679	-0.03619
134.779	-0.03614
134.879	-0.03617
134.979	-0.03618
135.079	-0.03613
135.179	-0.03623
135.279	-0.03616
135.379	-0.03619
135.479	-0.03613
135.579	-0.03612
135.679	-0.03609
135.779	-0.03616
135.879	-0.03611
135.979	-0.03613
136.079	-0.03614
136.179	-0.0361
136.279	-0.03611
136.379	-0.03614
136.479	-0.03608
136.579	-0.03602
136.679	-0.03612
136.779	-0.03602
136.879	-0.03613
136.979	-0.03604
137.079	-0.03612
137.179	-0.03608
137.279	-0.03606
137.379	-0.03608
137.479	-0.03605
137.579	-0.03601
137.679	-0.03608
137.779	-0.03605
137.879	-0.0357
137.979	-0.03577
138.079	-0.03582
138.179	-0.03581
138.279	-0.03579
138.379	-0.03584
138.479	-0.03584
138.579	-0.03582
138.679	-0.03582
138.779	-0.03579
138.879	-0.0358
138.979	-0.03573
139.079	-0.03579
139.179	-0.03585
139.279	-0.03579
139.379	-0.03576
139.479	-0.0358
139.579	-0.03581
139.679	-0.03579
139.779	-0.03578
139.879	-0.03588
139.979	-0.03577
140.079	-0.03574
140.179	-0.03577
140.279	-0.03576
140.379	-0.03573
140.479	-0.03577
140.579	-0.03576
140.679	-0.03571
140.779	-0.03578
140.879	-0.03582
140.979	-0.0358
141.079	-0.03576
141.179	-0.03572
141.279	-0.03577
141.379	-0.03573
141.479	-0.03574
141.579	-0.03573
141.679	-0.03574
141.779	-0.03577
141.879	-0.03572
141.979	-0.03572
142.079	-0.03577
142.179	-0.03566
142.279	-0.0357
142.379	-0.03571
142.479	-0.03571
142.579	-0.03574
142.679	-0.0357
142.779	-0.03569
142.879	-0.03575
142.979	-0.03574
143.079	-0.03564
143.179	-0.03571
143.279	-0.03562
143.379	-0.03575
143.479	-0.03569
143.579	-0.03564
143.679	-0.03572
143.779	-0.03568
143.879	-0.03568
143.979	-0.03566
144.079	-0.03564
144.179	-0.03563
144.279	-0.03564
144.379	-0.03565
144.479	-0.03564
144.579	-0.03562
144.679	-0.03563
144.779	-0.03579
144.879	-0.03582
144.979	-0.03577
145.079	-0.03608
145.179	-0.03607
145.279	-0.03605
145.379	-0.03603
145.479	-0.03603
145.579	-0.036
145.679	-0.03605
145.779	-0.03601
145.879	-0.03568
145.979	-0.03573
146.079	-0.03577
146.179	-0.03577
146.279	-0.03586
146.379	-0.03578
146.479	-0.03576
146.579	-0.03574
146.679	-0.0358
146.779	-0.03581
146.879	-0.03581
146.979	-0.03581
147.079	-0.03582
147.179	-0.03574
147.279	-0.03586
147.379	-0.03582
147.479	-0.03575
147.579	-0.03572
147.679	-0.03581
147.779	-0.03573
147.879	-0.03576
147.979	-0.03576
148.079	-0.03575
148.179	-0.03577
148.279	-0.03576
148.379	-0.03575
148.479	-0.03573
148.579	-0.03583
148.679	-0.03572
148.779	-0.03573
148.879	-0.03572
148.979	-0.03569
149.079	-0.03573
149.179	-0.0357
149.279	-0.03574
149.379	-0.03573
149.479	-0.03571
149.579	-0.03574
149.679	-0.0357
149.779	-0.03575
149.879	-0.0357
149.979	-0.03568
150.079	-0.03579
150.179	-0.03571
150.279	-0.0357
150.379	-0.0357
150.479	-0.0357
150.579	-0.03575
150.679	-0.03572
150.779	-0.03571
150.879	-0.03575
150.979	-0.03575
151.079	-0.03568
151.179	-0.03565
151.279	-0.03567
151.379	-0.03565
151.479	-0.03564
151.579	-0.03575
151.679	-0.03566
151.779	-0.03566
151.879	-0.03563
151.979	-0.03566
152.079	-0.03565
152.179	-0.03572
152.279	-0.03565
152.379	-0.03567
152.479	-0.03561
152.579	-0.03573
152.679	-0.03565
152.779	-0.03567
152.879	-0.03561
152.979	-0.03564
153.079	-0.03563
153.179	-0.03568
153.279	-0.03573
153.379	-0.03564
153.479	-0.03561
153.579	-0.03557
153.679	-0.03565
153.779	-0.03566
153.879	-0.03563
153.979	-0.03562
154.079	-0.03559
154.179	-0.03562
154.279	-0.03564
154.379	-0.03561
154.479	-0.03564
154.579	-0.03557
154.679	-0.03561
154.779	-0.03565
154.879	-0.03562
154.979	-0.03562
155.079	-0.03559
155.179	-0.03562
155.279	-0.03551
155.379	-0.03563
155.479	-0.03567
155.579	-0.0356
155.679	-0.0356
155.779	-0.03561
155.879	-0.03562
155.979	-0.03558
156.079	-0.0356
156.179	-0.03556
156.279	-0.03566
156.379	-0.03564
156.479	-0.03564
156.579	-0.03566
156.679	-0.03558
156.779	-0.0356
156.879	-0.03561
156.979	-0.03558
157.079	-0.03563
157.179	-0.03559
157.279	-0.03561
157.379	-0.0356
157.479	-0.03567
157.579	-0.03561
157.679	-0.0356
157.779	-0.0356
157.879	-0.03564
157.979	-0.03562
158.079	-0.0356
158.179	-0.03562
158.279	-0.03553
158.379	-0.0356
158.479	-0.03562
158.579	-0.03562
158.679	-0.03563
158.779	-0.03557
158.879	-0.03555
158.979	-0.03556
159.079	-0.03556
159.179	-0.03557
159.279	-0.03559
159.379	-0.03559
159.479	-0.03558
159.579	-0.03555
159.679	-0.03559
159.779	-0.03556
159.879	-0.03551
159.979	-0.03561
160.079	-0.03555
160.179	-0.0355
160.279	-0.03557
160.379	-0.03558
160.479	-0.03548
160.579	-0.0355
160.679	-0.03555
160.779	-0.03558
160.879	-0.03554
160.979	-0.03553
161.079	-0.03554
161.179	-0.03559
161.279	-0.03555
161.379	-0.03547
161.479	-0.03552
161.579	-0.03552
161.679	-0.03554
161.779	-0.03551
161.879	-0.03553
161.979	-0.0355
162.079	-0.03554
162.179	-0.03549
162.279	-0.03551
162.379	-0.03554
162.479	-0.03554
162.579	-0.03546
162.679	-0.03548
162.779	-0.03528
162.879	-0.03526
162.979	-0.03521
163.079	-0.03522
163.179	-0.03529
163.279	-0.03525
163.379	-0.03523
163.479	-0.03561
163.579	-0.03566
163.679	-0.03562
163.779	-0.0356
163.879	-0.03559
163.979	-0.03567
164.079	-0.03568
164.179	-0.03573
164.279	-0.03568
164.379	-0.03561
164.479	-0.0356
164.579	-0.03565
164.679	-0.0357
164.779	-0.03564
164.879	-0.0356
164.979	-0.03566
165.079	-0.03565
165.179	-0.03559
165.279	-0.03562
165.379	-0.03561
165.479	-0.03567
165.579	-0.03564
165.679	-0.03564
165.779	-0.03562
165.879	-0.03559
165.979	-0.03559
166.079	-0.0356
166.179	-0.03564
166.279	-0.03564
166.379	-0.03555
166.479	-0.03562
166.579	-0.03558
166.679	-0.0356
166.779	-0.03562
166.879	-0.03557
166.979	-0.03566
167.079	-0.03559
167.179	-0.03564
167.279	-0.03563
167.379	-0.03552
167.479	-0.03556
167.579	-0.03561
167.679	-0.03559
167.779	-0.03554
167.879	-0.03556
167.979	-0.03558
168.079	-0.03562
168.179	-0.03557
168.279	-0.03564
168.379	-0.03558
168.479	-0.03562
168.579	-0.03561
168.679	-0.03561
168.779	-0.03559
168.879	-0.03561
168.979	-0.03561
169.079	-0.03559
169.179	-0.03558
169.279	-0.03562
169.379	-0.03563
169.479	-0.03565
169.579	-0.03561
169.679	-0.03558
169.779	-0.03562
169.879	-0.0356
169.979	-0.03558
170.079	-0.0356
170.179	-0.0356
170.279	-0.03563
170.379	-0.03558
170.479	-0.0356
170.579	-0.03556
170.679	-0.03557
170.779	-0.03559
170.879	-0.03557
170.979	-0.03561
171.079	-0.0356
171.179	-0.03562
171.279	-0.03558
171.379	-0.03551
171.479	-0.03557
171.579	-0.03558
171.679	-0.03559
171.779	-0.03558
171.879	-0.03556
171.979	-0.03555
172.079	-0.03555
172.179	-0.0355
172.279	-0.03559
172.379	-0.03554
172.479	-0.03555
172.579	-0.03556
172.679	-0.03562
172.779	-0.03555
172.879	-0.03552
172.979	-0.03555
173.079	-0.03559
173.179	-0.03557
173.279	-0.03552
173.379	-0.03554
173.479	-0.03552
173.579	-0.03561
173.679	-0.0356
173.779	-0.03557
173.879	-0.03556
173.979	-0.03548
174.079	-0.03553
174.179	-0.03558
174.279	-0.03558
174.379	-0.03553
174.479	-0.03558
174.579	-0.03554
174.679	-0.03563
174.779	-0.03558
174.879	-0.03563
174.979	-0.03561
175.079	-0.03562
175.179	-0.03562
175.279	-0.03556
175.379	-0.03555
175.479	-0.03565
175.579	-0.03554
175.679	-0.03554
175.779	-0.03551
175.879	-0.03559
175.979	-0.03554
176.079	-0.03548
176.179	-0.03553
176.279	-0.03559
176.379	-0.03556
176.479	-0.03551
176.579	-0.03556
176.679	-0.03555
176.779	-0.03554
176.879	-0.03548
176.979	-0.03556
177.079	-0.03555
177.179	-0.03559
177.279	-0.03554
177.379	-0.0355
177.479	-0.03555
177.579	-0.03551
177.679	-0.03556
177.779	-0.03553
177.879	-0.03556
177.979	-0.03548
178.079	-0.03553
178.179	-0.03554
178.279	-0.03553
178.379	-0.03553
178.479	-0.03554
178.579	-0.03554
178.679	-0.03549
178.779	-0.03556
178.879	-0.03554
178.979	-0.03562
179.079	-0.03552
179.179	-0.03551
179.279	-0.03554
179.379	-0.03556
179.479	-0.03546
179.579	-0.03531
179.679	-0.03548
179.779	-0.0356
179.879	-0.03553
179.979	-0.0355
180.079	-0.03557
180.179	-0.03555
180.279	-0.03553
180.379	-0.03547
180.479	-0.03549
180.579	-0.03553
180.679	-0.03547
180.779	-0.03555
180.879	-0.03549
180.979	-0.03554
181.079	-0.0355
181.179	-0.03548
181.279	-0.03549
181.379	-0.0355
181.479	-0.03532
181.579	-0.03525
181.679	-0.03523
181.779	-0.03522
181.879	-0.03515
181.979	-0.03506
182.079	-0.03516
182.179	-0.03512
182.279	-0.03511
182.379	-0.03508
182.479	-0.03509
182.579	-0.03509
182.679	-0.03511
182.779	-0.03524
182.879	-0.0352
182.979	-0.03552
183.079	-0.03553
183.179	-0.03556
183.279	-0.03546
183.379	-0.03543
183.479	-0.03518
183.579	-0.03514
183.679	-0.03527
183.779	-0.03526
183.879	-0.03521
183.979	-0.03519
184.079	-0.03517
184.179	-0.03525
184.279	-0.03527
184.379	-0.03527
184.479	-0.03526
184.579	-0.03526
184.679	-0.03521
184.779	-0.03525
184.879	-0.03527
184.979	-0.03523
185.079	-0.03519
185.179	-0.03531
185.279	-0.03527
185.379	-0.03521
185.479	-0.03522
185.579	-0.03524
185.679	-0.03523
185.779	-0.03523
185.879	-0.03523
185.979	-0.03523
186.079	-0.03518
186.179	-0.03522
186.279	-0.03519
186.379	-0.03528
186.479	-0.03525
186.579	-0.03525
186.679	-0.03521
186.779	-0.03524
186.879	-0.03519
186.979	-0.03522
187.079	-0.03521
187.179	-0.03528
187.279	-0.03528
187.379	-0.03526
187.479	-0.03518
187.579	-0.03525
187.679	-0.03525
187.779	-0.03516
187.879	-0.03519
187.979	-0.03519
188.079	-0.03523
188.179	-0.03519
188.279	-0.03516
188.379	-0.03521
188.479	-0.03521
188.579	-0.03519
188.679	-0.03522
188.779	-0.03523
188.879	-0.03519
188.979	-0.03521
189.079	-0.03518
189.179	-0.03518
189.279	-0.03524
189.379	-0.03515
189.479	-0.03518
189.579	-0.03521
189.679	-0.03516
189.779	-0.03509
189.879	-0.03518
189.979	-0.03521
190.079	-0.03521
190.179	-0.03522
190.279	-0.03521
190.379	-0.0352
190.479	-0.03515
190.579	-0.03516
190.679	-0.03528
190.779	-0.0352
190.879	-0.03522
190.979	-0.03521
191.079	-0.03521
191.179	-0.03517
191.279	-0.03517
191.379	-0.03516
191.479	-0.03518
191.579	-0.03521
191.679	-0.03517
191.779	-0.03515
191.879	-0.03516
191.979	-0.03521
192.079	-0.03516
192.179	-0.03522
192.279	-0.03522
192.379	-0.03514
192.479	-0.03518
192.579	-0.03517
192.679	-0.03518
192.779	-0.03517
192.879	-0.03519
192.979	-0.03518
193.079	-0.03519
193.179	-0.03515
193.279	-0.03521
193.379	-0.03515
193.479	-0.03514
193.579	-0.03518
193.679	-0.03518
193.779	-0.03516
193.879	-0.03516
193.979	-0.03519
194.079	-0.03512
194.179	-0.03511
194.279	-0.03514
194.379	-0.03512
194.479	-0.03514
194.579	-0.03515
194.679	-0.03513
194.779	-0.03514
194.879	-0.03517
194.979	-0.03514
195.079	-0.03515
195.179	-0.03513
195.279	-0.03516
195.379	-0.03514
195.479	-0.03513
195.579	-0.03515
195.679	-0.03516
195.779	-0.03513
195.879	-0.03522
195.979	-0.03514
196.079	-0.03517
196.179	-0.03521
196.279	-0.03514
196.379	-0.03513
196.479	-0.03527
196.579	-0.03516
196.679	-0.03509
196.779	-0.03517
196.879	-0.03518
196.979	-0.03511
197.079	-0.03516
197.179	-0.03513
197.279	-0.03516
197.379	-0.03513
197.479	-0.03513
197.579	-0.03521
197.679	-0.0352
197.779	-0.03514
197.879	-0.03514
197.979	-0.03516
198.079	-0.0351
198.179	-0.0352
198.279	-0.03511
198.379	-0.0351
198.479	-0.03512
198.579	-0.03513
198.679	-0.03514
198.779	-0.03517
198.879	-0.03516
198.979	-0.03512
199.079	-0.03508
199.179	-0.03506
199.279	-0.0351
199.379	-0.03512
199.479	-0.03514
199.579	-0.03513
199.679	-0.03509
199.779	-0.0351
199.879	-0.03516
199.979	-0.03509
200.079	-0.03513
200.179	-0.03507
200.279	-0.0351
200.379	-0.03506
200.479	-0.03502
200.579	-0.03511
[truncated: 5,293 more rows]

## Sheet: 100%D2O
time/s	current/mA
3.348	-0.02609
3.4134	-0.02107
3.5134	-0.0167
3.6134	-0.01422
3.7134	-0.01272
3.8134	-0.01162
3.9134	-0.01088
4.0134	-0.01043
4.1134	-0.01008
4.2134	-0.00985
4.3134	-0.00951
4.4134	-0.00932
4.5134	-0.00936
4.6134	-0.00915
4.7134	-0.00908
4.8134	-0.00892
4.9134	-0.00889
5.0134	-0.00896
5.1134	-0.00897
5.2134	-0.00895
5.3134	-0.009
5.4134	-0.00894
5.5134	-0.00893
5.6134	-0.00898
5.7134	-0.00893
5.8134	-0.009
5.9134	-0.00911
6.0134	-0.00917
6.1134	-0.0092
6.2134	-0.00921
6.3134	-0.0092
6.4134	-0.0092
6.5134	-0.00935
6.6134	-0.0094
6.7134	-0.00941
6.8134	-0.00948
6.9134	-0.00946
7.0134	-0.00963
7.1134	-0.00965
7.2134	-0.00961
7.3134	-0.00967
7.4134	-0.00968
7.5134	-0.00969
7.6134	-0.00971
7.7134	-0.00985
7.8134	-0.00988
7.9134	-0.00992
8.0134	-0.00982
8.1134	-0.00992
8.2134	-0.00995
8.3134	-0.00992
8.4134	-0.00994
8.5134	-0.0099
8.6134	-0.00994
8.7134	-0.00998
8.8134	-0.01008
8.9134	-0.01013
9.0134	-0.01013
9.1134	-0.01018
9.2134	-0.01017
9.3134	-0.01018
9.4134	-0.01018
9.5134	-0.01018
9.6134	-0.01018
9.7134	-0.01019
9.8134	-0.0103
9.9134	-0.01034
10.0134	-0.01038
10.1134	-0.01036
10.2134	-0.0104
10.3134	-0.01042
10.4134	-0.01042
10.5134	-0.01046
10.6134	-0.01055
10.7134	-0.01061
10.8134	-0.0106
10.9134	-0.01063
11.0134	-0.01062
11.1134	-0.01064
11.2134	-0.01061
11.3134	-0.01062
11.4134	-0.01059
11.5134	-0.01065
11.6134	-0.01063
11.7134	-0.01064
11.8134	-0.01068
11.9134	-0.01066
12.0134	-0.01064
12.1134	-0.01072
12.2134	-0.01064
12.3134	-0.01067
12.4134	-0.01065
12.5134	-0.01069
12.6134	-0.01069
12.7134	-0.0107
12.8134	-0.01072
12.9134	-0.01076
13.0134	-0.01086
13.1134	-0.01085
13.2134	-0.01084
13.3134	-0.01082
13.4134	-0.01082
13.5134	-0.01083
13.6134	-0.01087
13.7134	-0.01091
13.8134	-0.0109
13.9134	-0.01091
14.0134	-0.01085
14.1134	-0.01097
14.2134	-0.01096
14.3134	-0.01093
14.4134	-0.01093
14.5134	-0.01106
14.6134	-0.0111
14.7134	-0.01111
14.8134	-0.01107
14.9134	-0.01112
15.0134	-0.0111
15.1134	-0.01108
15.2134	-0.01113
15.3134	-0.01107
15.4134	-0.01115
15.5134	-0.01107
15.6134	-0.01105
15.7134	-0.01106
15.8134	-0.01106
15.9134	-0.01107
16.0134	-0.01112
16.1134	-0.01109
16.2134	-0.01114
16.3134	-0.01114
16.4134	-0.01113
16.5134	-0.01112
16.6134	-0.01112
16.7134	-0.01114
16.8134	-0.01116
16.9134	-0.01114
17.0134	-0.01118
17.1134	-0.01121
17.2134	-0.01113
17.3134	-0.01122
17.4134	-0.01119
17.5134	-0.01118
17.6134	-0.01134
17.7134	-0.0113
17.8134	-0.01134
17.9134	-0.01133
18.0134	-0.01135
18.1134	-0.01137
18.2134	-0.01132
18.3134	-0.01121
18.4134	-0.01119
18.5134	-0.01118
18.6134	-0.01119
18.7134	-0.01117
18.8134	-0.01119
18.9134	-0.01121
19.0134	-0.01133
19.1134	-0.01135
19.2134	-0.01135
19.3134	-0.01135
19.4134	-0.01135
19.5134	-0.0113
19.6134	-0.01139
19.7134	-0.01138
19.8134	-0.01132
19.9134	-0.01134
20.0134	-0.01132
20.1134	-0.01137
20.2134	-0.01135
20.3134	-0.01139
20.4134	-0.01137
20.5134	-0.01139
20.6134	-0.01141
20.7134	-0.0114
20.8134	-0.0114
20.9134	-0.01141
21.0134	-0.01138
21.1134	-0.01142
21.2134	-0.01145
21.3134	-0.01136
21.4134	-0.01147
21.5134	-0.01143
21.6134	-0.01139
21.7134	-0.01145
21.8134	-0.01144
21.9134	-0.01137
22.0134	-0.01138
22.1134	-0.01142
22.2134	-0.01162
22.3134	-0.01156
22.4134	-0.01154
22.5134	-0.01161
22.6134	-0.01145
22.7134	-0.01142
22.8134	-0.01143
22.9134	-0.01142
23.0134	-0.01144
23.1134	-0.01144
23.2134	-0.01143
23.3134	-0.01141
23.4134	-0.01142
23.5134	-0.01146
23.6134	-0.01146
23.7134	-0.01153
23.8134	-0.01166
23.9134	-0.01144
24.0134	-0.01159
24.1134	-0.01165
24.2134	-0.01155
24.3134	-0.01162
24.4134	-0.01157
24.5134	-0.01157
24.6134	-0.01164
24.7134	-0.01159
24.8134	-0.01162
24.9134	-0.01163
25.0134	-0.01161
25.1134	-0.01162
25.2134	-0.01161
25.3134	-0.0116
25.4134	-0.01166
25.5134	-0.01158
25.6134	-0.01165
25.7134	-0.01163
25.8134	-0.01161
25.9134	-0.01168
26.0134	-0.01159
26.1134	-0.01163
26.2134	-0.01164
26.3134	-0.01163
26.4134	-0.01163
26.5134	-0.01162
26.6134	-0.01168
26.7134	-0.01163
26.8134	-0.01157
26.9134	-0.01181
27.0134	-0.01168
27.1134	-0.01169
27.2134	-0.01185
27.3134	-0.01163
27.4134	-0.01163
27.5134	-0.01165
27.6134	-0.01165
27.7134	-0.01168
27.8134	-0.01165
27.9134	-0.01167
28.0134	-0.01169
28.1134	-0.01164
28.2134	-0.01167
28.3134	-0.01168
28.4134	-0.01167
28.5134	-0.01171
28.6134	-0.01169
28.7134	-0.01168
28.8134	-0.01168
28.9134	-0.0118
29.0134	-0.01184
29.1134	-0.01178
29.2134	-0.01182
29.3134	-0.01183
29.4134	-0.01178
29.5134	-0.01184
29.6134	-0.01185
29.7134	-0.01184
29.8134	-0.01184
29.9134	-0.01183
30.0134	-0.01184
30.1134	-0.01183
30.2134	-0.01184
30.3134	-0.01184
30.4134	-0.01186
30.5134	-0.01186
30.6134	-0.01184
30.7134	-0.01182
30.8134	-0.01183
30.9134	-0.01186
31.0134	-0.01184
31.1134	-0.01184
31.2134	-0.01186
31.3134	-0.01186
31.4134	-0.01188
31.5134	-0.01187
31.6134	-0.01188
31.7134	-0.01185
31.8134	-0.01186
31.9134	-0.0119
32.0134	-0.01189
32.1134	-0.01189
32.2134	-0.0119
32.3134	-0.01188
32.4134	-0.01191
32.5134	-0.01188
32.6134	-0.01193
32.7134	-0.01189
32.8134	-0.01192
32.9134	-0.01193
33.0134	-0.01188
33.1134	-0.01191
33.2134	-0.01192
33.3134	-0.01194
33.4134	-0.01191
33.5134	-0.01193
33.6134	-0.0119
33.7134	-0.01192
33.8134	-0.01191
33.9134	-0.01191
34.0134	-0.01193
34.1134	-0.01191
34.2134	-0.01186
34.3134	-0.01194
34.4134	-0.01194
34.5134	-0.0119
34.6134	-0.01194
34.7134	-0.01194
34.8134	-0.01194
34.9134	-0.01195
35.0134	-0.0119
35.1134	-0.01211
35.2134	-0.01208
35.3134	-0.01207
35.4134	-0.01207
35.5134	-0.01205
35.6134	-0.0121
35.7134	-0.0121
35.8134	-0.01208
35.9134	-0.01205
36.0134	-0.01206
36.1134	-0.01207
36.2134	-0.01208
36.3134	-0.0121
36.4134	-0.0121
36.5134	-0.0121
36.6134	-0.0121
36.7134	-0.01208
36.8134	-0.01209
36.9134	-0.01212
37.0134	-0.01212
37.1134	-0.01207
37.2134	-0.01203
37.3134	-0.01213
37.4134	-0.01212
37.5134	-0.01216
37.6134	-0.01211
37.7134	-0.01207
37.8134	-0.01206
37.9134	-0.01207
38.0134	-0.01208
38.1134	-0.01207
38.2134	-0.01207
38.3134	-0.01205
38.4134	-0.01206
38.5134	-0.01205
38.6134	-0.01207
38.7134	-0.01207
38.8134	-0.01207
38.9134	-0.0121
39.0134	-0.0121
39.1134	-0.0121
39.2134	-0.01208
39.3134	-0.01209
39.4134	-0.01208
39.5134	-0.01206
39.6134	-0.01209
39.7134	-0.01208
39.8134	-0.01209
39.9134	-0.01208
40.0134	-0.01211
40.1134	-0.01213
40.2134	-0.01209
40.3134	-0.01211
40.4134	-0.0121
40.5134	-0.01209
40.6134	-0.01208
40.7134	-0.01211
40.8134	-0.01209
40.9134	-0.0121
41.0134	-0.01211
41.1134	-0.01207
41.2134	-0.01211
41.3134	-0.01212
41.4134	-0.01211
41.5134	-0.01211
41.6134	-0.0121
41.7134	-0.01213
41.8134	-0.01211
41.9134	-0.01209
42.0134	-0.01215
42.1134	-0.01214
42.2134	-0.01211
42.3134	-0.0121
42.4134	-0.01213
42.5134	-0.01212
42.6134	-0.01217
42.7134	-0.01215
42.8134	-0.01215
42.9134	-0.01213
43.0134	-0.01218
43.1134	-0.01213
43.2134	-0.01216
43.3134	-0.01218
43.4134	-0.01219
43.5134	-0.01217
43.6134	-0.01217
43.7134	-0.01217
43.8134	-0.01216
43.9134	-0.01217
44.0134	-0.01215
44.1134	-0.01214
44.2134	-0.01215
44.3134	-0.01214
44.4134	-0.01215
44.5134	-0.01214
44.6134	-0.01216
44.7134	-0.01217
44.8134	-0.01215
44.9134	-0.01215
45.0134	-0.01217
45.1134	-0.01218
45.2134	-0.01221
45.3134	-0.01218
45.4134	-0.01219
45.5134	-0.01218
45.6134	-0.01218
45.7134	-0.01218
45.8134	-0.01216
45.9134	-0.01217
46.0134	-0.01218
46.1134	-0.01216
46.2134	-0.0122
46.3134	-0.01218
46.4134	-0.01219
46.5134	-0.01234
46.6134	-0.01232
46.7134	-0.01231
46.8134	-0.01231
46.9134	-0.01231
47.0134	-0.01231
47.1134	-0.01226
47.2134	-0.01231
47.3134	-0.01231
47.4134	-0.0123
47.5134	-0.0123
47.6134	-0.01227
47.7134	-0.0123
47.8134	-0.01235
47.9134	-0.01235
48.0134	-0.01229
48.1134	-0.01229
48.2134	-0.01232
48.3134	-0.01234
48.4134	-0.01233
48.5134	-0.01234
48.6134	-0.01233
48.7134	-0.01233
48.8134	-0.01232
48.9134	-0.01232
49.0134	-0.01233
49.1134	-0.01236
49.2134	-0.01233
49.3134	-0.01234
49.4134	-0.01235
49.5134	-0.01233
49.6134	-0.01234
49.7134	-0.01236
49.8134	-0.01234
49.9134	-0.01235
50.0134	-0.01236
50.1134	-0.01237
50.2134	-0.01236
50.3134	-0.01235
50.4134	-0.01235
50.5134	-0.01237
50.6134	-0.01235
50.7134	-0.01234
50.8134	-0.01227
50.9134	-0.01228
51.0134	-0.01218
51.1134	-0.0123
51.2134	-0.01229
51.3134	-0.0123
51.4134	-0.01232
51.5134	-0.01228
51.6134	-0.01221
51.7134	-0.01217
51.8134	-0.0123
51.9134	-0.01228
52.0134	-0.01232
52.1134	-0.01229
52.2134	-0.01229
52.3134	-0.01236
52.4134	-0.01229
52.5134	-0.01229
52.6134	-0.01228
52.7134	-0.01229
52.8134	-0.0123
52.9134	-0.0123
53.0134	-0.01234
53.1134	-0.01229
53.2134	-0.0123
53.3134	-0.01234
53.4134	-0.01231
53.5134	-0.01232
53.6134	-0.01235
53.7134	-0.01231
53.8134	-0.01234
53.9134	-0.01233
54.0134	-0.0123
54.1134	-0.01229
54.2134	-0.0123
54.3134	-0.01232
54.4134	-0.01234
54.5134	-0.01233
54.6134	-0.01232
54.7134	-0.01232
54.8134	-0.01232
54.9134	-0.01232
55.0134	-0.01232
55.1134	-0.01232
55.2134	-0.01232
55.3134	-0.01236
55.4134	-0.01235
55.5134	-0.01234
55.6134	-0.01233
55.7134	-0.01231
55.8134	-0.01235
55.9134	-0.01235
56.0134	-0.01232
56.1134	-0.01232
56.2134	-0.01236
56.3134	-0.01234
56.4134	-0.01234
56.5134	-0.01236
56.6134	-0.01235
56.7134	-0.01236
56.8134	-0.01237
56.9134	-0.01237
57.0134	-0.01236
57.1134	-0.01237
57.2134	-0.01238
57.3134	-0.01235
57.4134	-0.01234
57.5134	-0.01235
57.6134	-0.01233
57.7134	-0.01237
57.8134	-0.01239
57.9134	-0.01235
58.0134	-0.01235
58.1134	-0.01237
58.2134	-0.01236
58.3134	-0.01237
58.4134	-0.01236
58.5134	-0.01237
58.6134	-0.01234
58.7134	-0.01233
58.8134	-0.01234
58.9134	-0.01236
59.0134	-0.01238
59.1134	-0.01236
59.2134	-0.01236
59.3134	-0.01237
59.4134	-0.01237
59.5134	-0.01237
59.6134	-0.01235
59.7134	-0.01237
59.8134	-0.01238
59.9134	-0.01236
60.0134	-0.01235
60.1134	-0.01239
60.2134	-0.01234
60.3134	-0.01236
60.4134	-0.0124
60.5134	-0.01241
60.6134	-0.0124
60.7134	-0.01239
60.8134	-0.01236
60.9134	-0.01235
61.0134	-0.01236
61.1134	-0.0124
61.2134	-0.01241
61.3134	-0.01239
61.4134	-0.01237
61.5134	-0.01238
61.6134	-0.01238
61.7134	-0.01235
61.8134	-0.01239
61.9134	-0.01242
62.0134	-0.01239
62.1134	-0.01237
62.2134	-0.0124
62.3134	-0.01236
62.4134	-0.01242
62.5134	-0.01237
62.6134	-0.01239
62.7134	-0.01242
62.8134	-0.0124
62.9134	-0.01242
63.0134	-0.01239
63.1134	-0.01242
63.2134	-0.0124
63.3134	-0.01244
63.4134	-0.01242
63.5134	-0.01242
63.6134	-0.01239
63.7134	-0.01242
63.8134	-0.01241
63.9134	-0.0124
64.0134	-0.01244
64.1134	-0.0124
64.2134	-0.01238
64.3134	-0.0124
64.4134	-0.01243
64.5134	-0.01244
64.6134	-0.01243
64.7134	-0.01238
64.8134	-0.01238
64.9134	-0.01237
65.0134	-0.01239
65.1134	-0.01235
65.2134	-0.01236
65.3134	-0.01235
65.4134	-0.01233
65.5134	-0.01233
65.6134	-0.01236
65.7134	-0.01234
65.8134	-0.01235
65.9134	-0.01235
66.0134	-0.0124
66.1134	-0.01242
66.2134	-0.01242
66.3134	-0.01241
66.4134	-0.01243
66.5134	-0.01257
66.6134	-0.01255
66.7134	-0.01255
66.8134	-0.01254
66.9134	-0.01253
67.0134	-0.01254
67.1134	-0.01255
67.2134	-0.01256
67.3134	-0.01255
67.4134	-0.01256
67.5134	-0.01254
67.6134	-0.01256
67.7134	-0.01256
67.8134	-0.01256
67.9134	-0.01256
68.0134	-0.01253
68.1134	-0.01254
68.2134	-0.01257
68.3134	-0.01256
68.4134	-0.01254
68.5134	-0.01255
68.6134	-0.01256
68.7134	-0.01257
68.8134	-0.01254
68.9134	-0.01254
69.0134	-0.01255
69.1134	-0.01256
69.2134	-0.01256
69.3134	-0.0126
69.4134	-0.01258
69.5134	-0.01255
69.6134	-0.01256
69.7134	-0.01257
69.8134	-0.01257
69.9134	-0.01255
70.0134	-0.01257
70.1134	-0.01259
70.2134	-0.01259
70.3134	-0.01258
70.4134	-0.01257
70.5134	-0.01255
70.6134	-0.01258
70.7134	-0.01258
70.8134	-0.01258
70.9134	-0.01258
71.0134	-0.01253
71.1134	-0.01258
71.2134	-0.01257
71.3134	-0.01259
71.4134	-0.01257
71.5134	-0.01261
71.6134	-0.01259
71.7134	-0.0126
71.8134	-0.0126
71.9134	-0.01259
72.0134	-0.01258
72.1134	-0.0126
72.2134	-0.01256
72.3134	-0.01258
72.4134	-0.01256
72.5134	-0.01256
72.6134	-0.01258
72.7134	-0.01257
72.8134	-0.01259
72.9134	-0.01261
73.0134	-0.01259
73.1134	-0.01259
73.2134	-0.01259
73.3134	-0.01258
73.4134	-0.0126
73.5134	-0.0126
73.6134	-0.01259
73.7134	-0.01262
73.8134	-0.0126
73.9134	-0.01262
74.0134	-0.0126
74.1134	-0.01261
74.2134	-0.01258
74.3134	-0.01259
74.4134	-0.01261
74.5134	-0.01262
74.6134	-0.0126
74.7134	-0.01261
74.8134	-0.01263
74.9134	-0.01258
75.0134	-0.01265
75.1134	-0.01264
75.2134	-0.01262
75.3134	-0.01252
75.4134	-0.01257
75.5134	-0.01257
75.6134	-0.01253
75.7134	-0.01256
75.8134	-0.01252
75.9134	-0.01256
76.0134	-0.01253
76.1134	-0.01255
76.2134	-0.01256
76.3134	-0.01251
76.4134	-0.01254
76.5134	-0.01255
76.6134	-0.01253
76.7134	-0.01256
76.8134	-0.01253
76.9134	-0.01254
77.0134	-0.01255
77.1134	-0.01256
77.2134	-0.01254
77.3134	-0.01255
77.4134	-0.01253
77.5134	-0.01256
77.6134	-0.01256
77.7134	-0.01253
77.8134	-0.01256
77.9134	-0.01256
78.0134	-0.01254
78.1134	-0.01257
78.2134	-0.01257
78.3134	-0.01252
78.4134	-0.01256
78.5134	-0.01255
78.6134	-0.01255
78.7134	-0.01256
78.8134	-0.01256
78.9134	-0.01257
79.0134	-0.01256
79.1134	-0.01257
79.2134	-0.01258
79.3134	-0.01257
79.4134	-0.01256
79.5134	-0.01257
79.6134	-0.01259
79.7134	-0.0126
79.8134	-0.01256
79.9134	-0.01258
80.0134	-0.01256
80.1134	-0.01255
80.2134	-0.01257
80.3134	-0.01257
80.4134	-0.01255
80.5134	-0.01256
80.6134	-0.01256
80.7134	-0.01255
80.8134	-0.01256
80.9134	-0.01253
81.0134	-0.01257
81.1134	-0.01259
81.2134	-0.01257
81.3134	-0.0126
81.4134	-0.01257
81.5134	-0.01257
81.6134	-0.01257
81.7134	-0.01258
81.8134	-0.0126
81.9134	-0.01258
82.0134	-0.01255
82.1134	-0.01255
82.2134	-0.01258
82.3134	-0.0126
82.4134	-0.01259
82.5134	-0.01259
82.6134	-0.01256
82.7134	-0.01258
82.8134	-0.01259
82.9134	-0.01259
83.0134	-0.01257
83.1134	-0.01256
83.2134	-0.01259
83.3134	-0.01259
83.4134	-0.01261
83.5134	-0.01259
83.6134	-0.01254
83.7134	-0.01258
83.8134	-0.01259
83.9134	-0.0126
84.0134	-0.0126
84.1134	-0.01261
84.2134	-0.01256
84.3134	-0.01261
84.4134	-0.01256
84.5134	-0.01257
84.6134	-0.0126
84.7134	-0.01258
84.8134	-0.01258
84.9134	-0.01262
85.0134	-0.01261
85.1134	-0.01263
85.2134	-0.01261
85.3134	-0.01258
85.4134	-0.01263
85.5134	-0.01261
85.6134	-0.01264
85.7134	-0.01261
85.8134	-0.0126
85.9134	-0.0126
86.0134	-0.0126
86.1134	-0.01259
86.2134	-0.0126
86.3134	-0.01258
86.4134	-0.01261
86.5134	-0.01261
86.6134	-0.0126
86.7134	-0.01262
86.8134	-0.0126
86.9134	-0.0126
87.0134	-0.01261
87.1134	-0.0126
87.2134	-0.01259
87.3134	-0.01259
87.4134	-0.0126
87.5134	-0.0126
87.6134	-0.01262
87.7134	-0.01262
87.8134	-0.01255
87.9134	-0.0126
88.0134	-0.01262
88.1134	-0.01261
88.2134	-0.01261
88.3134	-0.0126
88.4134	-0.01261
88.5134	-0.0126
88.6134	-0.01262
88.7134	-0.0126
88.8134	-0.0126
88.9134	-0.01258
89.0134	-0.0126
89.1134	-0.01266
89.2134	-0.01263
89.3134	-0.01263
89.4134	-0.01261
89.5134	-0.01263
89.6134	-0.01264
89.7134	-0.01264
89.8134	-0.01263
89.9134	-0.01264
90.0134	-0.01263
90.1134	-0.01259
90.2134	-0.01261
90.3134	-0.0126
90.4134	-0.0126
90.5134	-0.01263
90.6134	-0.01262
90.7134	-0.0126
90.8134	-0.01263
90.9134	-0.0126
91.0134	-0.01262
91.1134	-0.01263
91.2134	-0.01262
91.3134	-0.01261
91.4134	-0.01264
91.5134	-0.0126
91.6134	-0.01262
91.7134	-0.01265
91.8134	-0.01259
91.9134	-0.01262
92.0134	-0.01261
92.1134	-0.0126
92.2134	-0.01264
92.3134	-0.01262
92.4134	-0.01262
92.5134	-0.01265
92.6134	-0.01262
92.7134	-0.01264
92.8134	-0.01261
92.9134	-0.0126
93.0134	-0.01262
93.1134	-0.01262
93.2134	-0.01262
93.3134	-0.01262
93.4134	-0.01258
93.5134	-0.01264
93.6134	-0.01261
93.7134	-0.01261
93.8134	-0.01263
93.9134	-0.01261
94.0134	-0.01264
94.1134	-0.01261
94.2134	-0.01258
94.3134	-0.01264
94.4134	-0.01262
94.5134	-0.01263
94.6134	-0.01266
94.7134	-0.01261
94.8134	-0.01265
94.9134	-0.01264
95.0134	-0.01262
95.1134	-0.0126
95.2134	-0.0126
95.3134	-0.01261
95.4134	-0.01264
95.5134	-0.01264
95.6134	-0.01263
95.7134	-0.01264
95.8134	-0.01266
95.9134	-0.01268
96.0134	-0.01262
96.1134	-0.01264
96.2134	-0.01265
96.3134	-0.01262
96.4134	-0.01264
96.5134	-0.01261
96.6134	-0.01264
96.7134	-0.01265
96.8134	-0.01262
96.9134	-0.01269
97.0134	-0.01263
97.1134	-0.01263
97.2134	-0.01262
97.3134	-0.01261
97.4134	-0.01266
97.5134	-0.01265
97.6134	-0.01261
97.7134	-0.01263
97.8134	-0.01262
97.9134	-0.01266
98.0134	-0.01267
98.1134	-0.01264
98.2134	-0.01271
98.3134	-0.01265
98.4134	-0.01266
98.5134	-0.01268
98.6134	-0.01264
98.7134	-0.01265
98.8134	-0.01266
98.9134	-0.01267
99.0134	-0.01265
99.1134	-0.01264
99.2134	-0.01266
99.3134	-0.01267
99.4134	-0.01268
99.5134	-0.01266
99.6134	-0.01268
99.7134	-0.01265
99.8134	-0.01264
99.9134	-0.01265
100.013	-0.01265
100.113	-0.01272
100.213	-0.01267
100.313	-0.01263
100.413	-0.0126
100.513	-0.01269
100.613	-0.01265
100.713	-0.01268
100.813	-0.0128
100.913	-0.01278
101.013	-0.0128
101.113	-0.01278
101.213	-0.0128
101.313	-0.01277
101.413	-0.01266
101.513	-0.01262
101.613	-0.01262
101.713	-0.01268
101.813	-0.01265
101.913	-0.01268
102.013	-0.01263
102.113	-0.01267
102.213	-0.01268
102.313	-0.01264
102.413	-0.01266
102.513	-0.01266
102.613	-0.01268
102.713	-0.01268
102.813	-0.01277
102.913	-0.01278
103.013	-0.01279
103.113	-0.01279
103.213	-0.01265
103.313	-0.01267
103.413	-0.01267
103.513	-0.01268
103.613	-0.01263
103.713	-0.01263
103.813	-0.01264
103.913	-0.01265
104.013	-0.01262
104.113	-0.01262
104.213	-0.01264
104.313	-0.01261
104.413	-0.01264
104.513	-0.01264
104.613	-0.01264
104.713	-0.01267
104.813	-0.01265
104.913	-0.01266
105.013	-0.01265
105.113	-0.01267
105.213	-0.0127
105.313	-0.01279
105.413	-0.01276
105.513	-0.01277
105.613	-0.01269
105.713	-0.01275
105.813	-0.01277
105.913	-0.01275
106.013	-0.01278
106.113	-0.01275
106.213	-0.01277
106.313	-0.01279
106.413	-0.01278
106.513	-0.01277
106.613	-0.01268
106.713	-0.01276
106.813	-0.01271
106.913	-0.01281
107.013	-0.01276
107.113	-0.01282
107.213	-0.01279
107.313	-0.01282
107.413	-0.0128
107.513	-0.0128
107.613	-0.01282
107.713	-0.01279
107.813	-0.0128
107.913	-0.01282
108.013	-0.01279
108.113	-0.0128
108.213	-0.0128
108.313	-0.01281
108.413	-0.01281
108.513	-0.01277
108.613	-0.01278
108.713	-0.01279
108.813	-0.0128
108.913	-0.01279
109.013	-0.01278
109.113	-0.01279
109.213	-0.01279
109.313	-0.0128
109.413	-0.0128
109.513	-0.01282
109.613	-0.01282
109.713	-0.01282
109.813	-0.01282
109.913	-0.01282
110.013	-0.01279
110.113	-0.01282
110.213	-0.01283
110.313	-0.0128
110.413	-0.01282
110.513	-0.0128
110.613	-0.0128
110.713	-0.0128
110.813	-0.01284
110.913	-0.01281
111.013	-0.01284
111.113	-0.01282
111.213	-0.01281
111.313	-0.01281
111.413	-0.01281
111.513	-0.01285
111.613	-0.0128
111.713	-0.01285
111.813	-0.01283
111.913	-0.01279
112.013	-0.0128
112.113	-0.01282
112.213	-0.01282
112.313	-0.01282
112.413	-0.01281
112.513	-0.01281
112.613	-0.01283
112.713	-0.01284
112.813	-0.01284
112.913	-0.01282
113.013	-0.01282
113.113	-0.01284
113.213	-0.01286
113.313	-0.01283
113.413	-0.0128
113.513	-0.0128
113.613	-0.01283
113.713	-0.01282
113.813	-0.01277
113.913	-0.01282
114.013	-0.0128
114.113	-0.01284
114.213	-0.01281
114.313	-0.01281
114.413	-0.01284
114.513	-0.0128
114.613	-0.01281
114.713	-0.01283
114.813	-0.0128
114.913	-0.01281
115.013	-0.01282
115.113	-0.01283
115.213	-0.0128
115.313	-0.01278
115.413	-0.01282
115.513	-0.01283
115.613	-0.01284
115.713	-0.01282
115.813	-0.0128
115.913	-0.01282
116.013	-0.01282
116.113	-0.01277
116.213	-0.01282
116.313	-0.01282
116.413	-0.01282
116.513	-0.01284
116.613	-0.01282
116.713	-0.01281
116.813	-0.01282
116.913	-0.0128
117.013	-0.01285
117.113	-0.01282
117.213	-0.01282
117.313	-0.01284
117.413	-0.01283
117.513	-0.01285
117.613	-0.01282
117.713	-0.01285
117.813	-0.01284
117.913	-0.01281
118.013	-0.01286
118.113	-0.01284
118.213	-0.01286
118.313	-0.01283
118.413	-0.01282
118.513	-0.01282
118.613	-0.01284
118.713	-0.01286
118.813	-0.01282
118.913	-0.01283
119.013	-0.01284
119.113	-0.01286
119.213	-0.01283
119.313	-0.01285
119.413	-0.01285
119.513	-0.01286
119.613	-0.01287
119.713	-0.01286
119.813	-0.01287
119.913	-0.01288
120.013	-0.01284
120.113	-0.01282
120.213	-0.01285
120.313	-0.01281
120.413	-0.01286
120.513	-0.01285
120.613	-0.0128
120.713	-0.01279
120.813	-0.01279
120.913	-0.01281
121.013	-0.01277
121.113	-0.01283
121.213	-0.01286
121.313	-0.01285
121.413	-0.01284
121.513	-0.01283
121.613	-0.01284
121.713	-0.01284
121.813	-0.01287
121.913	-0.01287
122.013	-0.01286
122.113	-0.01282
122.213	-0.01286
122.313	-0.01281
122.413	-0.01278
122.513	-0.01279
122.613	-0.01279
122.713	-0.0128
122.813	-0.01279
122.913	-0.01268
123.013	-0.01281
123.113	-0.01278
123.134	-0.01281
123.134	-0.10533
123.134	-0.17192
123.135	-0.21254
123.135	-0.20513
123.135	-0.23033
123.135	-0.21838
123.135	-0.22963
123.136	-0.21442
123.136	-0.19892
123.136	-0.1769
123.137	-0.16898
123.137	-0.15264
123.137	-0.14365
123.137	-0.12935
123.137	-0.12056
123.138	-0.10868
123.138	-0.10107
123.138	-0.09191
123.138	-0.08589
123.138	-0.0793
123.139	-0.0705
123.139	-0.0652
123.142	-0.07034
123.143	-0.07549
123.175	-0.07048
123.248	-0.06541
123.348	-0.06114
123.448	-0.05779
123.548	-0.05532
123.648	-0.05309
123.748	-0.05113
123.848	-0.04943
123.948	-0.04796
124.048	-0.04716
124.148	-0.04596
124.248	-0.04492
124.348	-0.04406
124.448	-0.04303
124.548	-0.0425
124.648	-0.04179
124.748	-0.04104
124.848	-0.04061
124.948	-0.04005
125.048	-0.03958
125.148	-0.03911
125.248	-0.0386
125.348	-0.03842
125.448	-0.03796
125.548	-0.03764
125.648	-0.03742
125.748	-0.03708
125.848	-0.0369
125.948	-0.03666
126.048	-0.03639
126.148	-0.03624
126.248	-0.03613
126.348	-0.03585
126.448	-0.03573
126.548	-0.03557
126.648	-0.03547
126.748	-0.03522
126.848	-0.03518
126.948	-0.03516
127.048	-0.03489
127.148	-0.03477
127.248	-0.03471
127.348	-0.03466
127.448	-0.03451
127.548	-0.03442
127.648	-0.03443
127.748	-0.03425
127.848	-0.03422
127.948	-0.03419
128.048	-0.03421
128.148	-0.03417
128.248	-0.03395
128.348	-0.03397
128.448	-0.03396
128.548	-0.03392
128.648	-0.0339
128.748	-0.03389
128.848	-0.03388
128.948	-0.03374
129.048	-0.03375
129.148	-0.03367
129.248	-0.03363
129.348	-0.03366
129.448	-0.03361
129.548	-0.03355
129.648	-0.03345
129.748	-0.0335
129.848	-0.0335
129.948	-0.03343
130.048	-0.03348
130.148	-0.03343
130.248	-0.0334
130.348	-0.03328
130.448	-0.03339
130.548	-0.03326
130.648	-0.03326
130.748	-0.03319
130.848	-0.03325
130.948	-0.03324
131.048	-0.03328
131.148	-0.03323
131.248	-0.03322
131.348	-0.03326
131.448	-0.03318
131.548	-0.03319
131.648	-0.03321
131.748	-0.03318
131.848	-0.03317
131.948	-0.03316
132.048	-0.03321
132.148	-0.03318
132.248	-0.03321
132.348	-0.03322
132.448	-0.0332
132.548	-0.03311
132.648	-0.03321
132.748	-0.03315
132.848	-0.03316
132.948	-0.03301
133.048	-0.03298
133.148	-0.03303
133.248	-0.033
133.348	-0.03298
133.448	-0.03297
133.548	-0.03303
133.648	-0.03302
133.748	-0.03303
133.848	-0.03299
133.948	-0.03302
134.048	-0.03298
134.148	-0.033
134.248	-0.033
134.348	-0.03296
134.448	-0.03297
134.548	-0.03296
134.648	-0.03294
134.748	-0.03296
134.848	-0.03297
134.948	-0.03294
135.048	-0.03295
135.148	-0.03291
135.248	-0.03289
135.348	-0.03296
135.448	-0.03293
135.548	-0.03296
135.648	-0.03298
135.748	-0.03294
135.848	-0.03298
135.948	-0.03296
136.048	-0.03297
136.148	-0.03293
136.248	-0.03292
136.348	-0.03291
136.448	-0.03293
136.548	-0.0329
136.648	-0.03289
136.748	-0.03275
136.848	-0.03278
136.948	-0.03278
137.048	-0.03274
137.148	-0.03279
137.248	-0.0328
137.348	-0.03277
137.448	-0.03277
137.548	-0.03276
137.648	-0.03278
137.748	-0.03274
137.848	-0.03275
137.948	-0.03276
138.048	-0.03273
138.148	-0.03276
138.248	-0.03273
138.348	-0.03272
138.448	-0.03277
138.548	-0.03274
138.648	-0.03275
138.748	-0.0327
138.848	-0.03274
138.948	-0.03273
139.048	-0.03272
139.148	-0.0327
139.248	-0.03269
139.348	-0.0327
139.448	-0.0327
139.548	-0.03271
139.648	-0.03269
139.748	-0.03267
139.848	-0.0327
139.948	-0.03269
140.048	-0.0327
140.148	-0.03269
140.248	-0.03268
140.348	-0.03269
140.448	-0.03271
140.548	-0.03275
140.648	-0.0327
140.748	-0.03272
140.848	-0.03272
140.948	-0.03271
141.048	-0.03271
141.148	-0.03272
141.248	-0.03274
141.348	-0.03268
141.448	-0.0327
141.548	-0.03268
141.648	-0.03267
141.748	-0.03267
141.848	-0.03267
141.948	-0.03266
142.048	-0.03268
142.148	-0.03268
142.248	-0.0327
142.348	-0.0327
142.448	-0.03263
142.548	-0.03266
142.648	-0.03265
142.748	-0.03254
142.848	-0.03256
142.948	-0.03252
143.048	-0.03253
143.148	-0.03257
143.248	-0.03254
143.348	-0.03253
143.448	-0.03252
143.548	-0.03249
143.648	-0.03252
143.748	-0.03253
143.848	-0.03255
143.948	-0.03247
144.048	-0.03248
144.148	-0.03252
144.248	-0.03249
144.348	-0.03255
144.448	-0.03251
144.548	-0.0325
144.648	-0.03253
144.748	-0.03248
144.848	-0.03249
144.948	-0.0325
145.048	-0.03247
145.148	-0.03247
145.248	-0.03249
145.348	-0.03245
145.448	-0.0325
145.548	-0.03248
145.648	-0.03248
145.748	-0.03246
145.848	-0.03244
145.948	-0.03242
146.048	-0.03248
146.148	-0.03245
146.248	-0.03249
146.348	-0.03244
146.448	-0.03244
146.548	-0.03241
146.648	-0.03241
146.748	-0.03248
146.848	-0.03247
146.948	-0.03246
147.048	-0.03249
147.148	-0.03245
147.248	-0.03245
147.348	-0.03242
147.448	-0.03241
147.548	-0.03245
147.648	-0.03241
147.748	-0.03242
147.848	-0.03242
147.948	-0.03241
148.048	-0.03224
148.148	-0.03224
148.248	-0.0322
148.348	-0.03228
148.448	-0.03229
148.548	-0.03228
148.648	-0.0323
148.748	-0.03227
148.848	-0.03227
148.948	-0.03227
149.048	-0.03228
149.148	-0.03229
149.248	-0.03227
149.348	-0.03224
149.448	-0.03229
149.548	-0.03225
149.648	-0.03225
149.748	-0.03226
149.848	-0.03229
149.948	-0.03224
150.048	-0.03223
150.148	-0.03223
150.248	-0.03223
150.348	-0.03226
150.448	-0.03227
150.548	-0.03224
150.648	-0.03225
150.748	-0.03226
150.848	-0.03225
150.948	-0.0323
151.048	-0.03229
151.148	-0.03229
151.248	-0.0323
151.348	-0.0323
151.448	-0.0323
151.548	-0.03227
151.648	-0.03227
151.748	-0.03227
151.848	-0.03225
151.948	-0.03228
152.048	-0.03227
152.148	-0.03224
152.248	-0.03227
152.348	-0.03226
152.448	-0.03225
152.548	-0.03225
152.648	-0.03222
152.748	-0.03222
152.848	-0.03224
152.948	-0.03222
153.048	-0.03225
153.148	-0.03229
153.248	-0.03225
153.348	-0.03222
153.448	-0.03225
153.548	-0.03224
153.648	-0.03218
153.748	-0.03221
153.848	-0.03221
153.948	-0.03224
154.048	-0.03225
154.148	-0.03224
154.248	-0.03224
154.348	-0.03226
154.448	-0.0322
154.548	-0.03222
154.648	-0.03223
154.748	-0.03221
154.848	-0.03225
154.948	-0.03216
155.048	-0.03221
155.148	-0.03215
155.248	-0.03219
155.348	-0.03217
155.448	-0.03219
155.548	-0.0322
155.648	-0.03221
155.748	-0.0322
155.848	-0.03224
155.948	-0.03222
156.048	-0.03219
156.148	-0.03222
156.248	-0.03219
156.348	-0.03216
156.448	-0.03221
156.548	-0.03216
156.648	-0.03219
156.748	-0.03218
156.848	-0.03218
156.948	-0.03216
157.048	-0.03215
157.148	-0.0322
157.248	-0.0322
157.348	-0.03222
157.448	-0.03217
157.548	-0.03218
157.648	-0.03219
157.748	-0.03218
157.848	-0.03219
157.948	-0.03217
158.048	-0.0322
158.148	-0.0322
158.248	-0.03216
158.348	-0.03221
158.448	-0.03217
158.548	-0.03224
158.648	-0.0322
158.748	-0.0322
158.848	-0.03221
158.948	-0.03224
159.048	-0.03221
159.148	-0.03219
159.248	-0.03218
159.348	-0.03219
159.448	-0.03219
159.548	-0.0322
159.648	-0.03219
159.748	-0.03219
159.848	-0.03222
159.948	-0.0322
160.048	-0.03218
160.148	-0.03217
160.248	-0.03221
160.348	-0.03217
160.448	-0.03219
160.548	-0.0322
160.648	-0.03218
160.748	-0.03219
160.848	-0.03217
160.948	-0.03217
161.048	-0.03216
161.148	-0.0322
161.248	-0.03216
161.348	-0.03203
161.448	-0.03205
161.548	-0.03204
161.648	-0.03204
161.748	-0.03208
161.848	-0.03206
161.948	-0.03208
162.048	-0.0322
162.148	-0.03221
162.248	-0.0322
162.348	-0.03216
162.448	-0.03218
162.548	-0.03218
162.648	-0.03218
162.748	-0.03218
162.848	-0.03204
162.948	-0.03203
163.048	-0.03201
163.148	-0.03204
163.248	-0.03204
163.348	-0.03204
163.448	-0.03207
163.548	-0.03201
163.648	-0.03197
163.748	-0.03207
163.848	-0.03204
163.948	-0.03205
164.048	-0.03204
164.148	-0.03203
164.248	-0.03201
164.348	-0.032
164.448	-0.03201
164.548	-0.03204
164.648	-0.03201
164.748	-0.03206
164.848	-0.03204
164.948	-0.03201
165.048	-0.03204
165.148	-0.03202
165.248	-0.03209
165.348	-0.03207
165.448	-0.03204
165.548	-0.03204
165.648	-0.03203
165.748	-0.03202
165.848	-0.03205
165.948	-0.03202
166.048	-0.03202
166.148	-0.03204
166.248	-0.032
166.348	-0.03201
166.448	-0.03201
166.548	-0.03199
166.648	-0.03201
166.748	-0.03204
166.848	-0.03199
166.948	-0.03196
167.048	-0.032
167.148	-0.03199
167.248	-0.03198
167.348	-0.03201
167.448	-0.03204
167.548	-0.03199
167.648	-0.03202
167.748	-0.03198
167.848	-0.03202
167.948	-0.03201
168.048	-0.03198
168.148	-0.032
168.248	-0.03201
168.348	-0.03202
168.448	-0.03203
168.548	-0.03201
168.648	-0.032
168.748	-0.032
168.848	-0.03199
168.948	-0.032
169.048	-0.03198
169.148	-0.03198
169.248	-0.03196
169.348	-0.032
169.448	-0.03197
169.548	-0.03198
169.648	-0.03201
169.748	-0.03199
169.848	-0.03201
169.948	-0.03198
170.048	-0.03198
170.148	-0.03195
170.248	-0.03196
170.348	-0.03194
170.448	-0.03198
170.548	-0.03198
170.648	-0.03194
170.748	-0.03195
170.848	-0.03195
170.948	-0.03192
171.048	-0.03196
171.148	-0.03196
171.248	-0.03193
171.348	-0.03195
171.448	-0.03194
171.548	-0.03196
171.648	-0.03195
171.748	-0.03195
171.848	-0.03196
171.948	-0.03195
172.048	-0.03195
172.148	-0.03199
172.248	-0.03195
172.348	-0.03199
172.448	-0.03198
172.548	-0.032
172.648	-0.03198
172.748	-0.03196
172.848	-0.03195
172.948	-0.03194
173.048	-0.03194
173.148	-0.03191
173.248	-0.03195
173.348	-0.03194
173.448	-0.03198
173.548	-0.03192
173.648	-0.03193
173.748	-0.03194
173.848	-0.03196
173.948	-0.03192
174.048	-0.03197
174.148	-0.03199
174.248	-0.03189
174.348	-0.03194
174.448	-0.03195
174.548	-0.03195
174.648	-0.03199
174.748	-0.03192
174.848	-0.03194
174.948	-0.03193
175.048	-0.03193
175.148	-0.03196
175.248	-0.03183
175.348	-0.03179
175.448	-0.03197
175.548	-0.03199
175.648	-0.03194
175.748	-0.03194
175.848	-0.03193
175.948	-0.03195
176.048	-0.03193
176.148	-0.03195
176.248	-0.03195
176.348	-0.03177
176.448	-0.03183
176.548	-0.03181
176.648	-0.03178
176.748	-0.03178
176.848	-0.03179
176.948	-0.03177
177.048	-0.03182
177.148	-0.03181
177.248	-0.03178
177.348	-0.03184
177.448	-0.03193
177.548	-0.03193
177.648	-0.03198
177.748	-0.03198
177.848	-0.03199
177.948	-0.03197
178.048	-0.03194
178.148	-0.03193
178.248	-0.03193
178.348	-0.03197
178.448	-0.03197
178.548	-0.03198
178.648	-0.032
178.748	-0.032
178.848	-0.03198
178.948	-0.03197
179.048	-0.03195
179.148	-0.03193
179.248	-0.03191
179.348	-0.03192
179.448	-0.03193
179.548	-0.03193
179.648	-0.03195
179.748	-0.03195
179.848	-0.03193
179.948	-0.03194
180.048	-0.03195
180.148	-0.03196
180.248	-0.03194
180.348	-0.03193
180.448	-0.03191
180.548	-0.03181
180.648	-0.03178
180.748	-0.03177
180.848	-0.03176
180.948	-0.03179
181.048	-0.0318
181.148	-0.0318
181.248	-0.03177
181.348	-0.0318
181.448	-0.03178
181.548	-0.03177
181.648	-0.03179
181.748	-0.03176
181.848	-0.03175
181.948	-0.0318
182.048	-0.03176
182.148	-0.03177
182.248	-0.03176
182.348	-0.03179
182.448	-0.03176
182.548	-0.03178
182.648	-0.03178
182.748	-0.0318
182.848	-0.03177
182.948	-0.03179
183.048	-0.03181
183.148	-0.03175
183.248	-0.03178
183.348	-0.03177
183.448	-0.03177
183.548	-0.0318
183.648	-0.03175
183.748	-0.03176
183.848	-0.03176
183.948	-0.03175
184.048	-0.03175
184.148	-0.03175
184.248	-0.03178
184.348	-0.03176
184.448	-0.03176
184.548	-0.03178
184.648	-0.03177
184.748	-0.03175
184.848	-0.03174
184.948	-0.03177
185.048	-0.03179
185.148	-0.03174
185.248	-0.03175
185.348	-0.03178
185.448	-0.03177
185.548	-0.03174
185.648	-0.03174
185.748	-0.03174
185.848	-0.03177
185.948	-0.03179
186.048	-0.03176
186.148	-0.03176
186.248	-0.03175
186.348	-0.03179
186.448	-0.03179
186.548	-0.03174
186.648	-0.03176
186.748	-0.03174
186.848	-0.03179
186.948	-0.03178
187.048	-0.03185
187.148	-0.03177
187.248	-0.03179
187.348	-0.0318
187.448	-0.0318
187.548	-0.03183
187.648	-0.03177
187.748	-0.03179
187.848	-0.03173
187.948	-0.03172
188.048	-0.03174
188.148	-0.03181
188.248	-0.03182
188.348	-0.03192
188.448	-0.03191
188.548	-0.0318
188.648	-0.03177
188.748	-0.03179
188.848	-0.03178
188.948	-0.03178
189.048	-0.03177
189.148	-0.03181
189.248	-0.0318
189.348	-0.03178
189.448	-0.03176
189.548	-0.03177
189.648	-0.0318
189.748	-0.03179
189.848	-0.03178
189.948	-0.03178
190.048	-0.03181
190.148	-0.0318
190.248	-0.03178
190.348	-0.03183
190.448	-0.03179
190.548	-0.03178
190.648	-0.03178
190.748	-0.03176
190.848	-0.03179
190.948	-0.03174
191.048	-0.03178
191.148	-0.0318
191.248	-0.03177
191.348	-0.03179
191.448	-0.03184
191.548	-0.03176
191.648	-0.03179
191.748	-0.03174
191.848	-0.03176
191.948	-0.03179
192.048	-0.03177
192.148	-0.03175
192.248	-0.03177
192.348	-0.03181
192.448	-0.03177
192.548	-0.03178
192.648	-0.0318
192.748	-0.03179
192.848	-0.03181
192.948	-0.03175
193.048	-0.03178
193.148	-0.03175
193.248	-0.03179
193.348	-0.03177
193.448	-0.03179
193.548	-0.03178
193.648	-0.03176
193.748	-0.03178
193.848	-0.03176
193.948	-0.03179
194.048	-0.03175
194.148	-0.03176
194.248	-0.03178
194.348	-0.03175
194.448	-0.03177
194.548	-0.03177
194.648	-0.03173
194.748	-0.03174
194.848	-0.03178
194.948	-0.03178
195.048	-0.03178
195.148	-0.03175
195.248	-0.03181
195.348	-0.03176
195.448	-0.03173
195.548	-0.03179
195.648	-0.03174
195.748	-0.03176
195.848	-0.03174
195.948	-0.03172
196.048	-0.03171
196.148	-0.03172
196.248	-0.03169
196.348	-0.03173
196.448	-0.03173
196.548	-0.03172
196.648	-0.03174
196.748	-0.03171
196.848	-0.03171
196.948	-0.03172
197.048	-0.03175
197.148	-0.03175
197.248	-0.03171
197.348	-0.03174
197.448	-0.03172
197.548	-0.03171
197.648	-0.03172
197.748	-0.03173
197.848	-0.03169
197.948	-0.03168
198.048	-0.0317
198.148	-0.03174
198.248	-0.03173
198.348	-0.03173
198.448	-0.03172
198.548	-0.03175
198.648	-0.03176
198.748	-0.03174
198.848	-0.0317
198.948	-0.03174
199.048	-0.03171
199.148	-0.03171
199.248	-0.03174
199.348	-0.03173
199.448	-0.03171
199.548	-0.03171
199.648	-0.0317
199.748	-0.0317
199.848	-0.03171
199.948	-0.03173
200.048	-0.03174
200.148	-0.03169
200.248	-0.03173
200.348	-0.03173
200.448	-0.03172
200.548	-0.03172
[truncated: 5,321 more rows]
