# Supplementary material for: Modulating the mechanism of electrocatalytic CO2 reduction by cobalt phthalocyanine through polymer coordination and encapsulation
Source: Nat Commun. 2019 Apr 11;10:1683. doi: 10.1038/s41467-019-09626-8 (PMC6459859; doi:10.1038/s41467-019-09626-8)
Supplement: Supplementary file 2 — Source Data [file 41467_2019_9626_MOESM2_ESM.zip › Supplementary Figure 2.xlsx]

## Sheet: SI Fig. 2a
scan rate ν/ V s-1	Cathodic peak area/ μA V	Anodic peak area/ μA V
0.2	-0.39612	0.22744
0.4	-0.78519	0.38262
0.8	-1.55886	0.71185
1.6	-3.12887	1.46715
3.2	-6.14947	2.73185
6.4	-11.7198	5.22966

## Sheet: SI Fig. 2b
log(scan rate ν/ V s-1)	log(|Cathodic peak area|/ μA V)	log(|Anodic peak area|/ μA V)
-0.69897	-0.40217	-0.64313
-0.39794	-0.10503	-0.41723
-0.09691	0.19281	-0.14761
0.20412	0.49539	0.16647
0.50515	0.78884	0.43646
0.80618	1.06892	0.71847

## Sheet: SI Fig. 2c
scan rate1/2 ν1/2/ V1/2 s-1/2	Cathodic peak area/ μA V	Anodic peak area/ μA V
0.44721	-0.39612	0.22744
0.63246	-0.78519	0.38262
0.89443	-1.55886	0.71185
1.26491	-3.12887	1.46715
1.78885	-6.14947	2.73185
2.52982	-11.7198	5.22966

## Sheet: SI Fig. 2d
log(scan rate1/2 ν1/2/ V1/2 s-1/2)	log(|Cathodic peak area|/ μA V)	log(|Anodic peak area|/ μA V)
-0.34949	-0.40217	-0.64313
-0.19897	-0.10503	-0.41723
-0.04846	0.19281	-0.14761
0.10206	0.49539	0.16647
0.25257	0.78884	0.43646
0.40309	1.06892	0.71847
