# Supplementary material for: Modulating the mechanism of electrocatalytic CO2 reduction by cobalt phthalocyanine through polymer coordination and encapsulation
Source: Nat Commun. 2019 Apr 11;10:1683. doi: 10.1038/s41467-019-09626-8 (PMC6459859; doi:10.1038/s41467-019-09626-8)
Supplement: Supplementary file 2 — Source Data [file 41467_2019_9626_MOESM2_ESM.zip › Supplementary Figure 20.xlsx]

## Sheet: 0%D2O
time/s	current/mA
3.2526	-0.38843
3.253	-0.37895
3.2534	-0.37
3.2538	-0.36144
3.2542	-0.35346
3.2546	-0.3455
3.255	-0.33811
3.2554	-0.33109
3.2558	-0.3242
3.2562	-0.31773
3.2566	-0.31132
3.257	-0.30545
3.2574	-0.29955
3.2578	-0.29413
3.2582	-0.28869
3.2586	-0.28341
3.2592	-0.27623
3.2598	-0.26881
3.2604	-0.26275
3.261	-0.25588
3.2616	-0.2498
3.2622	-0.24438
3.2628	-0.23855
3.2634	-0.23312
3.2642	-0.2267
3.265	-0.22024
3.2658	-0.21472
3.2666	-0.20919
3.2674	-0.20377
3.2682	-0.19843
3.2692	-0.19294
3.2702	-0.18728
3.2712	-0.18151
3.2724	-0.17573
3.2736	-0.17055
3.2748	-0.16507
3.2762	-0.15959
3.2776	-0.15418
3.2792	-0.14884
3.2808	-0.14332
3.2826	-0.13831
3.2844	-0.13327
3.2864	-0.12792
3.2888	-0.12249
3.2912	-0.11749
3.2938	-0.11246
3.2968	-0.10703
3.3002	-0.10198
3.3038	-0.0969
3.3076	-0.09168
3.3128	-0.08619
3.3184	-0.08067
3.325	-0.07562
3.3324	-0.07014
3.3414	-0.06513
3.3518	-0.06005
3.365	-0.05503
3.381	-0.04999
3.4038	-0.0446
3.4354	-0.03956
3.4828	-0.0345
3.5746	-0.02949
3.6746	-0.02672
3.7746	-0.02521
3.8746	-0.02465
3.9746	-0.02418
4.0746	-0.02424
4.1746	-0.02428
4.2746	-0.0242
4.3746	-0.02463
4.4746	-0.02488
4.5746	-0.02515
4.6746	-0.0254
4.7746	-0.02566
4.8746	-0.02596
4.9746	-0.02622
5.0746	-0.02645
5.1746	-0.0265
5.2746	-0.02689
5.3746	-0.02706
5.4746	-0.02705
5.5746	-0.02742
5.6746	-0.02755
5.7746	-0.02795
5.8746	-0.02791
5.9746	-0.02806
6.0746	-0.02847
6.1746	-0.02858
6.2746	-0.02852
6.3746	-0.02861
6.4746	-0.02867
6.5746	-0.02904
6.6746	-0.02921
6.7746	-0.0291
6.8746	-0.02915
6.9746	-0.02921
7.0746	-0.02953
7.1746	-0.02966
7.2746	-0.02968
7.3746	-0.02956
7.4746	-0.0297
7.5746	-0.02971
7.6746	-0.02975
7.7746	-0.02983
7.8746	-0.02979
7.9746	-0.03008
8.0746	-0.03022
8.1746	-0.03015
8.2746	-0.03012
8.3746	-0.03021
8.4746	-0.03024
8.5746	-0.03029
8.6746	-0.03034
8.7746	-0.03034
8.8746	-0.03034
8.9746	-0.03024
9.0746	-0.03032
9.1746	-0.03037
9.2746	-0.03041
9.3746	-0.03061
9.4746	-0.03071
9.5746	-0.03068
9.6746	-0.03078
9.7746	-0.03079
9.8746	-0.03082
9.9746	-0.0308
10.0746	-0.0309
10.1746	-0.03094
10.2746	-0.03095
10.3746	-0.03096
10.4746	-0.03083
10.5746	-0.03085
10.6746	-0.03092
10.7746	-0.03086
10.8746	-0.03093
10.9746	-0.031
11.0746	-0.03125
11.1746	-0.0313
11.2746	-0.03125
11.3746	-0.03129
11.4746	-0.03131
11.5746	-0.0314
11.6746	-0.03135
11.7746	-0.03135
11.8746	-0.03143
11.9746	-0.03146
12.0746	-0.03154
12.1746	-0.03154
12.2746	-0.03139
12.3746	-0.03148
12.4746	-0.03143
12.5746	-0.03142
12.6746	-0.03142
12.7746	-0.03147
12.8746	-0.03153
12.9746	-0.03177
13.0746	-0.0318
13.1746	-0.03177
13.2746	-0.03187
13.3746	-0.03184
13.4746	-0.03185
13.5746	-0.03187
13.6746	-0.0319
13.7746	-0.03195
13.8746	-0.03194
13.9746	-0.03194
14.0746	-0.03195
14.1746	-0.03199
14.2746	-0.03199
14.3746	-0.03206
14.4746	-0.03202
14.5746	-0.03208
14.6746	-0.03205
14.7746	-0.03236
14.8746	-0.0324
14.9746	-0.0324
15.0746	-0.03246
15.1746	-0.03242
15.2746	-0.03244
15.3746	-0.03243
15.4746	-0.03239
15.5746	-0.03247
15.6746	-0.03233
15.7746	-0.03236
15.8746	-0.03231
15.9746	-0.03235
16.0746	-0.03235
16.1746	-0.03237
16.2746	-0.03241
16.3746	-0.03242
16.4746	-0.03247
16.5746	-0.03246
16.6746	-0.03247
16.7746	-0.03245
16.8746	-0.03243
16.9746	-0.03249
17.0746	-0.03253
17.1746	-0.03253
17.2746	-0.03255
17.3746	-0.03253
17.4746	-0.03258
17.5746	-0.03251
17.6746	-0.03258
17.7746	-0.0326
17.8746	-0.03262
17.9746	-0.03257
18.0746	-0.03265
18.1746	-0.03272
18.2746	-0.03287
18.3746	-0.0329
18.4746	-0.03292
18.5746	-0.03293
18.6746	-0.03298
18.7746	-0.03295
18.8746	-0.03297
18.9746	-0.033
19.0746	-0.03297
19.1746	-0.03294
19.2746	-0.03304
19.3746	-0.03304
19.4746	-0.03298
19.5746	-0.03303
19.6746	-0.03302
19.7746	-0.03284
19.8746	-0.03295
19.9746	-0.03294
20.0746	-0.03289
20.1746	-0.03289
20.2746	-0.03286
20.3746	-0.03294
20.4746	-0.03297
20.5746	-0.033
20.6746	-0.03298
20.7746	-0.03295
20.8746	-0.03293
20.9746	-0.03297
21.0746	-0.03295
21.1746	-0.03298
21.2746	-0.03303
21.3746	-0.033
21.4746	-0.03308
21.5746	-0.03304
21.6746	-0.03306
21.7746	-0.03308
21.8746	-0.03305
21.9746	-0.03312
22.0746	-0.03305
22.1746	-0.03307
22.2746	-0.03311
22.3746	-0.0331
22.4746	-0.03315
22.5746	-0.03324
22.6746	-0.03312
22.7746	-0.03312
22.8746	-0.03319
22.9746	-0.03324
23.0746	-0.03317
23.1746	-0.0332
23.2746	-0.03324
23.3746	-0.03319
23.4746	-0.0334
23.5746	-0.03343
23.6746	-0.0334
23.7746	-0.03347
23.8746	-0.03352
23.9746	-0.03351
24.0746	-0.03355
24.1746	-0.03356
24.2746	-0.03348
24.3746	-0.03347
24.4746	-0.03351
24.5746	-0.03347
24.6746	-0.03355
24.7746	-0.03352
24.8746	-0.0335
24.9746	-0.0334
25.0746	-0.03343
25.1746	-0.03342
25.2746	-0.03353
25.3746	-0.03351
25.4746	-0.0335
25.5746	-0.03342
25.6746	-0.03347
25.7746	-0.03346
25.8746	-0.03354
25.9746	-0.0335
26.0746	-0.03347
26.1746	-0.03354
26.2746	-0.03351
26.3746	-0.03346
26.4746	-0.03349
26.5746	-0.03353
26.6746	-0.03346
26.7746	-0.03347
26.8746	-0.03351
26.9746	-0.03351
27.0746	-0.0335
27.1746	-0.03355
27.2746	-0.03357
27.3746	-0.0336
27.4746	-0.03357
27.5746	-0.03353
27.6746	-0.03357
27.7746	-0.03355
27.8746	-0.03358
27.9746	-0.03357
28.0746	-0.03358
28.1746	-0.0336
28.2746	-0.03361
28.3746	-0.03363
28.4746	-0.03361
28.5746	-0.03365
28.6746	-0.03368
28.7746	-0.03363
28.8746	-0.03366
28.9746	-0.03366
29.0746	-0.03365
29.1746	-0.03365
29.2746	-0.03368
29.3746	-0.03371
29.4746	-0.03361
29.5746	-0.03372
29.6746	-0.0337
29.7746	-0.03372
29.8746	-0.0337
29.9746	-0.03371
30.0746	-0.03365
30.1746	-0.03371
30.2746	-0.03374
30.3746	-0.03368
30.4746	-0.03373
30.5746	-0.03375
30.6746	-0.03371
30.7746	-0.03379
30.8746	-0.03377
30.9746	-0.034
31.0746	-0.03404
31.1746	-0.03396
31.2746	-0.03401
31.3746	-0.03406
31.4746	-0.03396
31.5746	-0.03407
31.6746	-0.034
31.7746	-0.03407
31.8746	-0.03405
31.9746	-0.03407
32.0746	-0.03408
32.1746	-0.03402
32.2746	-0.03402
32.3746	-0.03401
32.4746	-0.034
32.5746	-0.03406
32.6746	-0.03406
32.7746	-0.03407
32.8746	-0.03405
32.9746	-0.03402
33.0746	-0.03413
33.1746	-0.03414
33.2746	-0.03413
33.3746	-0.03412
33.4746	-0.03407
33.5746	-0.03409
33.6746	-0.03407
33.7746	-0.03406
33.8746	-0.03406
33.9746	-0.03407
34.0746	-0.03406
34.1746	-0.03407
34.2746	-0.0341
34.3746	-0.03413
34.4746	-0.03411
34.5746	-0.03411
34.6746	-0.03415
34.7746	-0.03411
34.8746	-0.03411
34.9746	-0.03417
35.0746	-0.03413
35.1746	-0.03403
35.2746	-0.03398
35.3746	-0.03403
35.4746	-0.034
35.5746	-0.03403
35.6746	-0.03407
35.7746	-0.03414
35.8746	-0.03409
35.9746	-0.0341
36.0746	-0.03406
36.1746	-0.03405
36.2746	-0.03401
36.3746	-0.03407
36.4746	-0.03413
36.5746	-0.03407
36.6746	-0.03409
36.7746	-0.03408
36.8746	-0.0341
36.9746	-0.03417
37.0746	-0.03413
37.1746	-0.03409
37.2746	-0.03417
37.3746	-0.03416
37.4746	-0.03415
37.5746	-0.03412
37.6746	-0.0341
37.7746	-0.03414
37.8746	-0.03413
37.9746	-0.03419
38.0746	-0.03419
38.1746	-0.03415
38.2746	-0.03416
38.3746	-0.03419
38.4746	-0.03421
38.5746	-0.03417
38.6746	-0.03416
38.7746	-0.03417
38.8746	-0.03419
38.9746	-0.03423
39.0746	-0.03423
39.1746	-0.0342
39.2746	-0.03423
39.3746	-0.03424
39.4746	-0.03417
39.5746	-0.03427
39.6746	-0.03419
39.7746	-0.03423
39.8746	-0.03427
39.9746	-0.03422
40.0746	-0.0342
40.1746	-0.03422
40.2746	-0.0342
40.3746	-0.03424
40.4746	-0.03427
40.5746	-0.03423
40.6746	-0.03421
40.7746	-0.03428
40.8746	-0.03426
40.9746	-0.0343
41.0746	-0.03428
41.1746	-0.03429
41.2746	-0.03425
41.3746	-0.03434
41.4746	-0.03427
41.5746	-0.0343
41.6746	-0.03432
41.7746	-0.03428
41.8746	-0.03428
41.9746	-0.03431
42.0746	-0.03451
42.1746	-0.03455
42.2746	-0.03465
42.3746	-0.03461
42.4746	-0.03458
42.5746	-0.03458
42.6746	-0.03462
42.7746	-0.03454
42.8746	-0.03456
42.9746	-0.03452
43.0746	-0.03457
43.1746	-0.03455
43.2746	-0.03461
43.3746	-0.03462
43.4746	-0.03468
43.5746	-0.03463
43.6746	-0.03462
43.7746	-0.03456
43.8746	-0.03468
43.9746	-0.03454
44.0746	-0.03461
44.1746	-0.03458
44.2746	-0.03464
44.3746	-0.03468
44.4746	-0.03463
44.5746	-0.03463
44.6746	-0.03463
44.7746	-0.03464
44.8746	-0.03463
44.9746	-0.03467
45.0746	-0.03464
45.1746	-0.03461
45.2746	-0.03476
45.3746	-0.03471
45.4746	-0.03467
45.5746	-0.03469
45.6746	-0.03469
45.7746	-0.03467
45.8746	-0.03462
45.9746	-0.03468
46.0746	-0.03461
46.1746	-0.03468
46.2746	-0.03469
46.3746	-0.03469
46.4746	-0.03461
46.5746	-0.03457
46.6746	-0.0345
46.7746	-0.0346
46.8746	-0.0345
46.9746	-0.03452
47.0746	-0.03456
47.1746	-0.03463
47.2746	-0.03456
47.3746	-0.03458
47.4746	-0.03458
47.5746	-0.03458
47.6746	-0.03456
47.7746	-0.03463
47.8746	-0.03455
47.9746	-0.03459
48.0746	-0.03461
48.1746	-0.03461
48.2746	-0.03461
48.3746	-0.03462
48.4746	-0.03466
48.5746	-0.03459
48.6746	-0.03456
48.7746	-0.03463
48.8746	-0.03468
48.9746	-0.03466
49.0746	-0.03458
49.1746	-0.03462
49.2746	-0.03456
49.3746	-0.03458
49.4746	-0.03463
49.5746	-0.03466
49.6746	-0.03462
49.7746	-0.03465
49.8746	-0.03466
49.9746	-0.03461
50.0746	-0.03463
50.1746	-0.0347
50.2746	-0.03463
50.3746	-0.03463
50.4746	-0.03469
50.5746	-0.03468
50.6746	-0.03468
50.7746	-0.03466
50.8746	-0.03467
50.9746	-0.03466
51.0746	-0.03469
51.1746	-0.03467
51.2746	-0.03474
51.3746	-0.03475
51.4746	-0.03467
51.5746	-0.03466
51.6746	-0.03462
51.7746	-0.03474
51.8746	-0.03467
51.9746	-0.03469
52.0746	-0.03468
52.1746	-0.03474
52.2746	-0.03471
52.3746	-0.03471
52.4746	-0.03467
52.5746	-0.03471
52.6746	-0.03468
52.7746	-0.03476
52.8746	-0.03476
52.9746	-0.03475
53.0746	-0.03478
53.1746	-0.03475
53.2746	-0.03477
53.3746	-0.0347
53.4746	-0.03478
53.5746	-0.03481
53.6746	-0.0347
53.7746	-0.03471
53.8746	-0.03476
53.9746	-0.03475
54.0746	-0.03484
54.1746	-0.03475
54.2746	-0.03472
54.3746	-0.03483
54.4746	-0.03477
54.5746	-0.03477
54.6746	-0.03478
54.7746	-0.03477
54.8746	-0.03471
54.9746	-0.03472
55.0746	-0.03472
55.1746	-0.03481
55.2746	-0.03474
55.3746	-0.03482
55.4746	-0.03479
55.5746	-0.03477
55.6746	-0.03485
55.7746	-0.03483
55.8746	-0.03479
55.9746	-0.03482
56.0746	-0.03481
56.1746	-0.03472
56.2746	-0.03482
56.3746	-0.03481
56.4746	-0.03486
56.5746	-0.03481
56.6746	-0.03473
56.7746	-0.03477
56.8746	-0.03483
56.9746	-0.03478
57.0746	-0.03478
57.1746	-0.03487
57.2746	-0.03479
57.3746	-0.03481
57.4746	-0.03485
57.5746	-0.03487
57.6746	-0.03482
57.7746	-0.03488
57.8746	-0.03481
57.9746	-0.03485
58.0746	-0.03485
58.1746	-0.03487
58.2746	-0.03485
58.3746	-0.03482
58.4746	-0.03487
58.5746	-0.03484
58.6746	-0.03504
58.7746	-0.03511
58.8746	-0.03507
58.9746	-0.0351
59.0746	-0.03505
59.1746	-0.03512
59.2746	-0.03504
59.3746	-0.03512
59.4746	-0.03509
59.5746	-0.03513
59.6746	-0.03505
59.7746	-0.03512
59.8746	-0.03512
59.9746	-0.03513
60.0746	-0.03511
60.1746	-0.03507
60.2746	-0.0351
60.3746	-0.03511
60.4746	-0.03511
60.5746	-0.0351
60.6746	-0.03512
60.7746	-0.03511
60.8746	-0.03512
60.9746	-0.03511
61.0746	-0.03512
61.1746	-0.03515
61.2746	-0.03512
61.3746	-0.03516
61.4746	-0.03514
61.5746	-0.03517
61.6746	-0.03514
61.7746	-0.03509
61.8746	-0.03519
61.9746	-0.03516
62.0746	-0.03515
62.1746	-0.03511
62.2746	-0.03515
62.3746	-0.03512
62.4746	-0.03512
62.5746	-0.03515
62.6746	-0.03515
62.7746	-0.03516
62.8746	-0.03521
62.9746	-0.03521
63.0746	-0.03519
63.1746	-0.03518
63.2746	-0.03518
63.3746	-0.03525
63.4746	-0.03521
63.5746	-0.03516
63.6746	-0.03519
63.7746	-0.0352
63.8746	-0.03516
63.9746	-0.03519
64.0746	-0.03515
64.1746	-0.03519
64.2746	-0.0352
64.3746	-0.0352
64.4746	-0.03523
64.5746	-0.03515
64.6746	-0.03526
64.7746	-0.03517
64.8746	-0.03521
64.9746	-0.03522
65.0746	-0.03522
65.1746	-0.0352
65.2746	-0.03524
65.3746	-0.03523
65.4746	-0.0352
65.5746	-0.03527
65.6746	-0.03521
65.7746	-0.03521
65.8746	-0.03523
65.9746	-0.0352
66.0746	-0.0352
66.1746	-0.03517
66.2746	-0.03513
66.3746	-0.03515
66.4746	-0.03507
66.5746	-0.03505
66.6746	-0.03507
66.7746	-0.0351
66.8746	-0.03509
66.9746	-0.03507
67.0746	-0.03512
67.1746	-0.03507
67.2746	-0.0351
67.3746	-0.0351
67.4746	-0.03505
67.5746	-0.03511
67.6746	-0.03507
67.7746	-0.03507
67.8746	-0.03509
67.9746	-0.03508
68.0746	-0.03507
68.1746	-0.03512
68.2746	-0.03515
68.3746	-0.03522
68.4746	-0.03513
68.5746	-0.03513
68.6746	-0.03516
68.7746	-0.03514
68.8746	-0.03508
68.9746	-0.03518
69.0746	-0.03516
69.1746	-0.03516
69.2746	-0.03516
69.3746	-0.03514
69.4746	-0.03512
69.5746	-0.03521
69.6746	-0.03512
69.7746	-0.03521
69.8746	-0.03514
69.9746	-0.03512
70.0746	-0.03516
70.1746	-0.03511
70.2746	-0.03513
70.3746	-0.03513
70.4746	-0.03512
70.5746	-0.03518
70.6746	-0.03517
70.7746	-0.03519
70.8746	-0.03511
70.9746	-0.03521
71.0746	-0.03512
71.1746	-0.03518
71.2746	-0.0352
71.3746	-0.03512
71.4746	-0.03509
71.5746	-0.03517
71.6746	-0.03515
71.7746	-0.03517
71.8746	-0.03518
71.9746	-0.03518
72.0746	-0.03519
72.1746	-0.03515
72.2746	-0.03519
72.3746	-0.03529
72.4746	-0.03516
72.5746	-0.03517
72.6746	-0.0352
72.7746	-0.03527
72.8746	-0.03519
72.9746	-0.03516
73.0746	-0.0352
73.1746	-0.03526
73.2746	-0.03517
73.3746	-0.03519
73.4746	-0.03515
73.5746	-0.03516
73.6746	-0.03527
73.7746	-0.03522
73.8746	-0.03521
73.9746	-0.03519
74.0746	-0.03518
74.1746	-0.03515
74.2746	-0.03521
74.3746	-0.03521
74.4746	-0.03517
74.5746	-0.03522
74.6746	-0.03525
74.7746	-0.03519
74.8746	-0.03532
74.9746	-0.03527
75.0746	-0.0352
75.1746	-0.03523
75.2746	-0.0352
75.3746	-0.03521
75.4746	-0.03524
75.5746	-0.03524
75.6746	-0.03529
75.7746	-0.03526
75.8746	-0.03526
75.9746	-0.0352
76.0746	-0.03525
76.1746	-0.03529
76.2746	-0.03523
76.3746	-0.0353
76.4746	-0.03528
76.5746	-0.0352
76.6746	-0.0352
76.7746	-0.0353
76.8746	-0.03528
76.9746	-0.03529
77.0746	-0.0353
77.1746	-0.03527
77.2746	-0.03525
77.3746	-0.03529
77.4746	-0.03527
77.5746	-0.03528
77.6746	-0.03524
77.7746	-0.03527
77.8746	-0.0353
77.9746	-0.03527
78.0746	-0.03528
78.1746	-0.03527
78.2746	-0.03531
78.3746	-0.03528
78.4746	-0.03531
78.5746	-0.03525
78.6746	-0.03523
78.7746	-0.03532
78.8746	-0.03527
78.9746	-0.03529
79.0746	-0.03529
79.1746	-0.03527
79.2746	-0.0353
79.3746	-0.03523
79.4746	-0.03522
79.5746	-0.03534
79.6746	-0.03537
79.7746	-0.0353
79.8746	-0.03539
79.9746	-0.0353
80.0746	-0.03539
80.1746	-0.03531
80.2746	-0.0353
80.3746	-0.03537
80.4746	-0.03533
80.5746	-0.03538
80.6746	-0.03533
80.7746	-0.03533
80.8746	-0.03536
80.9746	-0.03534
81.0746	-0.03537
81.1746	-0.03538
81.2746	-0.03533
81.3746	-0.03536
81.4746	-0.03535
81.5746	-0.03534
81.6746	-0.03539
81.7746	-0.03534
81.8746	-0.03537
81.9746	-0.03535
82.0746	-0.03533
82.1746	-0.03538
82.2746	-0.0353
82.3746	-0.03538
82.4746	-0.03532
82.5746	-0.03532
82.6746	-0.03537
82.7746	-0.03537
82.8746	-0.03537
82.9746	-0.03533
83.0746	-0.03538
83.1746	-0.03541
83.2746	-0.03533
83.3746	-0.03538
83.4746	-0.03531
83.5746	-0.03532
83.6746	-0.03533
83.7746	-0.03533
83.8746	-0.03535
83.9746	-0.03535
84.0746	-0.03532
84.1746	-0.03539
84.2746	-0.03545
84.3746	-0.03526
84.4746	-0.03529
84.5746	-0.0353
84.6746	-0.03535
84.7746	-0.03533
84.8746	-0.03535
84.9746	-0.03539
85.0746	-0.03533
85.1746	-0.03536
85.2746	-0.03536
85.3746	-0.03539
85.4746	-0.03539
85.5746	-0.03538
85.6746	-0.03537
85.7746	-0.03537
85.8746	-0.03535
85.9746	-0.03535
86.0746	-0.03542
86.1746	-0.03545
86.2746	-0.03537
86.3746	-0.03543
86.4746	-0.03543
86.5746	-0.03543
86.6746	-0.03539
86.7746	-0.03535
86.8746	-0.03534
86.9746	-0.03541
87.0746	-0.03546
87.1746	-0.03534
87.2746	-0.0357
87.3746	-0.03562
87.4746	-0.03565
87.5746	-0.03568
87.6746	-0.03563
87.7746	-0.03567
87.8746	-0.03566
87.9746	-0.03568
88.0746	-0.03568
88.1746	-0.03574
88.2746	-0.03574
88.3746	-0.03566
88.4746	-0.03563
88.5746	-0.03568
88.6746	-0.03571
88.7746	-0.03567
88.8746	-0.03572
88.9746	-0.03566
89.0746	-0.03569
89.1746	-0.03571
89.2746	-0.03567
89.3746	-0.03567
89.4746	-0.03569
89.5746	-0.03571
89.6746	-0.03569
89.7746	-0.03568
89.8746	-0.03571
89.9746	-0.0357
90.0746	-0.03565
90.1746	-0.03572
90.2746	-0.0357
90.3746	-0.03571
90.4746	-0.03567
90.5746	-0.03571
90.6746	-0.03566
90.7746	-0.03567
90.8746	-0.03569
90.9746	-0.03567
91.0746	-0.03573
91.1746	-0.03574
91.2746	-0.03577
91.3746	-0.03573
91.4746	-0.03571
91.5746	-0.03573
91.6746	-0.03569
91.7746	-0.03567
91.8746	-0.03566
91.9746	-0.0357
92.0746	-0.03566
92.1746	-0.03569
92.2746	-0.03572
92.3746	-0.03573
92.4746	-0.03564
92.5746	-0.03569
92.6746	-0.0357
92.7746	-0.03573
92.8746	-0.03571
92.9746	-0.03572
93.0746	-0.0357
93.1746	-0.03573
93.2746	-0.03579
93.3746	-0.03571
93.4746	-0.03576
93.5746	-0.03572
93.6746	-0.03575
93.7746	-0.03573
93.8746	-0.03572
93.9746	-0.03574
94.0746	-0.03574
94.1746	-0.03568
94.2746	-0.03568
94.3746	-0.03577
94.4746	-0.03573
94.5746	-0.03575
94.6746	-0.03575
94.7746	-0.03572
94.8746	-0.03574
94.9746	-0.03581
95.0746	-0.03568
95.1746	-0.03577
95.2746	-0.03578
95.3746	-0.03566
95.4746	-0.03571
95.5746	-0.03575
95.6746	-0.03578
95.7746	-0.03577
95.8746	-0.03577
95.9746	-0.03576
96.0746	-0.03577
96.1746	-0.03578
96.2746	-0.03576
96.3746	-0.03582
96.4746	-0.03578
96.5746	-0.03577
96.6746	-0.0358
96.7746	-0.03578
96.8746	-0.03579
96.9746	-0.03582
97.0746	-0.03563
97.1746	-0.03562
97.2746	-0.03565
97.3746	-0.03565
97.4746	-0.03569
97.5746	-0.03557
97.6746	-0.03568
97.7746	-0.03564
97.8746	-0.03572
97.9746	-0.03559
98.0746	-0.0356
98.1746	-0.03562
98.2746	-0.03574
98.3746	-0.03574
98.4746	-0.0358
98.5746	-0.03576
98.6746	-0.03581
98.7746	-0.03581
98.8746	-0.03568
98.9746	-0.0356
99.0746	-0.03563
99.1746	-0.03533
99.2746	-0.03538
99.3746	-0.03568
99.4746	-0.03565
99.5746	-0.0357
99.6746	-0.03566
99.7746	-0.03567
99.8746	-0.03561
99.9746	-0.03565
100.075	-0.03561
100.175	-0.03564
100.275	-0.03565
100.375	-0.03562
100.475	-0.03542
100.575	-0.03538
100.675	-0.03543
100.775	-0.03541
100.875	-0.03537
100.975	-0.0354
101.075	-0.03566
101.175	-0.03569
101.275	-0.0357
101.375	-0.03563
101.475	-0.03568
101.575	-0.03568
101.675	-0.03569
101.775	-0.03571
101.875	-0.03573
101.975	-0.03571
102.075	-0.03573
102.175	-0.03568
102.275	-0.03564
102.375	-0.03567
102.475	-0.03574
102.575	-0.03568
102.675	-0.03564
102.775	-0.03559
102.875	-0.03567
102.975	-0.03568
103.075	-0.03569
103.175	-0.03575
103.275	-0.03576
103.375	-0.03572
103.475	-0.0357
103.575	-0.0357
103.675	-0.03564
103.775	-0.03563
103.875	-0.0356
103.975	-0.03575
104.075	-0.03572
104.175	-0.03575
104.275	-0.03574
104.375	-0.03569
104.475	-0.03569
104.575	-0.03574
104.675	-0.03574
104.775	-0.03568
104.875	-0.03571
104.975	-0.03567
105.075	-0.03567
105.175	-0.0357
105.275	-0.03569
105.375	-0.03566
105.475	-0.03577
105.575	-0.0357
105.675	-0.03568
105.775	-0.03568
105.875	-0.0357
105.975	-0.03564
106.075	-0.03571
106.175	-0.0357
106.275	-0.03571
106.375	-0.03578
106.475	-0.03573
106.575	-0.03569
106.675	-0.03574
106.775	-0.03576
106.875	-0.03566
106.975	-0.03571
107.075	-0.03572
107.175	-0.03569
107.275	-0.03571
107.375	-0.03573
107.475	-0.03567
107.575	-0.03578
107.675	-0.03576
107.775	-0.03571
107.875	-0.03574
107.975	-0.03578
108.075	-0.03572
108.175	-0.03581
108.275	-0.03578
108.375	-0.03582
108.475	-0.03576
108.575	-0.03582
108.675	-0.03572
108.775	-0.03576
108.875	-0.03574
108.975	-0.03566
109.075	-0.03574
109.175	-0.0357
109.275	-0.03578
109.375	-0.03577
109.475	-0.03572
109.575	-0.03576
109.675	-0.0357
109.775	-0.03581
109.875	-0.03584
109.975	-0.03576
110.075	-0.03573
110.175	-0.03573
110.275	-0.03576
110.375	-0.03577
110.475	-0.03578
110.575	-0.03574
110.675	-0.03572
110.775	-0.03576
110.875	-0.0358
110.975	-0.03578
111.075	-0.03575
111.175	-0.03574
111.275	-0.03577
111.375	-0.03585
111.475	-0.03575
111.575	-0.03583
111.675	-0.03577
111.775	-0.0358
111.875	-0.03589
111.975	-0.03578
112.075	-0.03589
112.175	-0.03585
112.275	-0.03578
112.375	-0.03582
112.475	-0.03581
112.575	-0.03578
112.675	-0.03582
112.775	-0.03583
112.875	-0.03584
112.975	-0.03575
113.075	-0.03573
113.175	-0.03586
113.275	-0.03579
113.375	-0.0358
113.475	-0.03578
113.575	-0.03577
113.675	-0.03584
113.775	-0.03581
113.875	-0.03585
113.975	-0.03579
114.075	-0.03579
114.175	-0.03584
114.275	-0.03581
114.375	-0.03587
114.475	-0.03582
114.575	-0.03585
114.675	-0.03578
114.775	-0.03579
114.875	-0.03582
114.975	-0.03577
115.075	-0.03586
115.175	-0.03585
115.275	-0.03581
115.375	-0.03588
115.475	-0.03585
115.575	-0.03582
115.675	-0.03586
115.775	-0.03587
115.875	-0.03578
115.975	-0.03582
116.075	-0.03584
116.175	-0.03581
116.275	-0.03581
116.375	-0.03586
116.475	-0.03581
116.575	-0.0358
116.675	-0.03586
116.775	-0.03585
116.875	-0.03585
116.975	-0.03582
117.075	-0.03579
117.175	-0.03577
117.275	-0.0358
117.375	-0.03583
117.475	-0.03582
117.575	-0.03585
117.675	-0.03581
117.775	-0.03585
117.875	-0.03582
117.975	-0.03588
118.075	-0.03585
118.175	-0.03583
118.275	-0.03586
118.375	-0.03583
118.475	-0.03587
118.575	-0.0359
118.675	-0.03587
118.775	-0.03584
118.875	-0.03587
118.975	-0.0359
119.075	-0.03591
119.175	-0.03594
119.275	-0.03586
119.375	-0.0359
119.475	-0.0358
119.575	-0.03586
119.675	-0.03583
119.775	-0.03586
119.875	-0.0358
119.975	-0.03587
120.075	-0.03585
120.175	-0.03584
120.275	-0.03584
120.375	-0.03592
120.475	-0.03588
120.575	-0.03588
120.675	-0.03589
120.775	-0.03582
120.875	-0.03588
120.975	-0.03586
121.075	-0.03587
121.175	-0.03589
121.275	-0.03591
121.375	-0.03584
121.475	-0.03594
121.575	-0.03585
121.675	-0.03586
121.775	-0.03587
121.875	-0.03587
121.975	-0.03587
122.075	-0.03594
122.175	-0.03588
122.275	-0.03585
122.375	-0.03584
122.475	-0.03581
122.575	-0.03583
122.675	-0.03589
122.775	-0.03581
122.875	-0.0358
122.975	-0.03585
123.075	-0.03581
123.175	-0.03589
123.233	-0.03591
123.233	-0.23369
123.233	-0.36663
123.233	-0.35334
123.235	-0.37012
123.235	-0.36468
123.235	-0.33106
123.235	-0.32081
123.235	-0.29311
123.236	-0.28257
123.236	-0.26138
123.236	-0.25351
123.236	-0.23865
123.236	-0.23362
123.237	-0.22387
123.237	-0.21537
123.248	-0.21003
123.255	-0.20495
123.264	-0.19963
123.274	-0.19446
123.285	-0.18944
123.297	-0.18441
123.312	-0.17938
123.328	-0.17438
123.346	-0.16937
123.367	-0.16436
123.39	-0.15934
123.417	-0.15433
123.447	-0.1493
123.481	-0.14421
123.525	-0.1392
123.572	-0.13417
123.625	-0.12916
123.693	-0.12415
123.765	-0.11914
123.865	-0.11421
123.965	-0.1102
124.065	-0.10699
124.165	-0.10416
124.265	-0.10212
124.365	-0.1004
124.465	-0.0991
124.565	-0.09763
124.665	-0.09648
124.765	-0.09586
124.865	-0.0952
124.965	-0.09456
125.065	-0.09379
125.165	-0.09354
125.265	-0.09305
125.365	-0.09296
125.465	-0.09245
125.565	-0.09207
125.665	-0.09189
125.765	-0.09149
125.865	-0.09145
125.965	-0.09101
126.065	-0.09101
126.165	-0.091
126.265	-0.09093
126.365	-0.09075
126.465	-0.09043
126.565	-0.09046
126.665	-0.09032
126.765	-0.09026
126.865	-0.09045
126.965	-0.09034
127.065	-0.0902
127.165	-0.09018
127.265	-0.09019
127.365	-0.08998
127.465	-0.08994
127.565	-0.09026
127.665	-0.09023
127.765	-0.08986
127.865	-0.08979
127.965	-0.08988
128.065	-0.08978
128.165	-0.0898
128.265	-0.08978
128.365	-0.08971
128.465	-0.08981
128.565	-0.0897
128.665	-0.08968
128.765	-0.08976
128.865	-0.08981
128.965	-0.08981
129.065	-0.08981
129.165	-0.08976
129.265	-0.0897
129.365	-0.08974
129.465	-0.08969
129.565	-0.08974
129.665	-0.08969
129.765	-0.08962
129.865	-0.08968
129.965	-0.08932
130.065	-0.08918
130.165	-0.08932
130.265	-0.08929
130.365	-0.08924
130.465	-0.08928
130.565	-0.08923
130.665	-0.08923
130.765	-0.08921
130.865	-0.08881
130.965	-0.08878
131.065	-0.08877
131.165	-0.08879
131.265	-0.08887
131.365	-0.08887
131.465	-0.08906
131.565	-0.08913
131.665	-0.0892
131.765	-0.0891
131.865	-0.08912
131.965	-0.089
132.065	-0.08867
132.165	-0.08865
132.265	-0.08867
132.365	-0.08881
132.465	-0.08878
132.565	-0.08878
132.665	-0.08874
132.765	-0.08868
132.865	-0.0887
132.965	-0.08868
133.065	-0.0888
133.165	-0.0887
133.265	-0.08868
133.365	-0.08873
133.465	-0.08879
133.565	-0.08863
133.665	-0.08864
133.765	-0.08871
133.865	-0.08855
133.965	-0.08867
134.065	-0.08858
134.165	-0.08862
134.265	-0.0886
134.365	-0.08868
134.465	-0.08862
134.565	-0.0886
134.665	-0.08858
134.765	-0.0886
134.865	-0.08858
134.965	-0.08857
135.065	-0.08851
135.165	-0.08845
135.265	-0.08848
135.365	-0.08856
135.465	-0.08863
135.565	-0.08858
135.665	-0.08856
135.765	-0.08855
135.865	-0.08854
135.965	-0.08858
136.065	-0.08849
136.165	-0.08854
136.265	-0.08821
136.365	-0.08821
136.465	-0.08816
136.565	-0.08824
136.665	-0.08817
136.765	-0.08821
136.865	-0.08821
136.965	-0.08818
137.065	-0.08814
137.165	-0.08817
137.265	-0.08811
137.365	-0.08806
137.465	-0.08806
137.565	-0.08822
137.665	-0.08814
137.765	-0.08823
137.865	-0.08812
137.965	-0.08811
138.065	-0.08809
138.165	-0.08813
138.265	-0.08813
138.365	-0.08819
138.465	-0.08804
138.565	-0.08805
138.665	-0.08816
138.765	-0.08809
138.865	-0.08799
138.965	-0.08801
139.065	-0.08804
139.165	-0.08799
139.265	-0.08806
139.365	-0.08805
139.465	-0.08803
139.565	-0.08806
139.665	-0.08798
139.765	-0.08803
139.865	-0.08804
139.965	-0.08796
140.065	-0.08801
140.165	-0.08814
140.265	-0.08804
140.365	-0.08809
140.465	-0.08816
140.565	-0.08808
140.665	-0.08799
140.765	-0.08806
140.865	-0.08806
140.965	-0.088
141.065	-0.08759
141.165	-0.0876
141.265	-0.0876
141.365	-0.08768
141.465	-0.08777
141.565	-0.08768
141.665	-0.0876
141.765	-0.08769
141.865	-0.08768
141.965	-0.0877
142.065	-0.08762
142.165	-0.08761
142.265	-0.08771
142.365	-0.08767
142.465	-0.08762
142.565	-0.08756
142.665	-0.08756
142.765	-0.08756
142.865	-0.08761
142.965	-0.08762
143.065	-0.08764
143.165	-0.08759
143.265	-0.08771
143.365	-0.08798
143.465	-0.08806
143.565	-0.08804
143.665	-0.088
143.765	-0.08798
143.865	-0.08801
143.965	-0.08801
144.065	-0.08798
144.165	-0.08801
144.265	-0.0879
144.365	-0.08762
144.465	-0.08768
144.565	-0.08769
144.665	-0.08765
144.765	-0.08766
144.865	-0.08761
144.965	-0.08763
145.065	-0.08758
145.165	-0.0875
145.265	-0.08759
145.365	-0.08756
145.465	-0.08766
145.565	-0.0877
145.665	-0.08761
145.765	-0.08757
145.865	-0.08768
145.965	-0.08756
146.065	-0.08745
146.165	-0.08756
146.265	-0.08753
146.365	-0.0875
146.465	-0.08752
146.565	-0.08755
146.665	-0.08754
146.765	-0.08751
146.865	-0.08754
146.965	-0.08752
147.065	-0.0875
147.165	-0.08745
147.265	-0.08742
147.365	-0.08751
147.465	-0.08749
147.565	-0.0874
147.665	-0.08746
147.765	-0.08747
147.865	-0.08741
147.965	-0.08749
148.065	-0.08741
148.165	-0.08744
148.265	-0.08747
148.365	-0.08752
148.465	-0.08748
148.565	-0.08753
148.665	-0.08753
148.765	-0.08752
148.865	-0.08756
148.965	-0.08751
149.065	-0.08744
149.165	-0.08742
149.265	-0.08744
149.365	-0.08744
149.465	-0.08755
149.565	-0.08748
149.665	-0.08743
149.765	-0.0876
149.865	-0.08749
149.965	-0.08751
150.065	-0.08739
150.165	-0.08759
150.265	-0.08749
150.365	-0.08751
150.465	-0.08752
150.565	-0.08739
150.665	-0.08746
150.765	-0.08751
150.865	-0.08751
150.965	-0.08751
151.065	-0.08753
151.165	-0.08747
151.265	-0.08749
151.365	-0.08737
151.465	-0.08715
151.565	-0.08698
151.665	-0.08753
151.765	-0.08755
151.865	-0.08755
151.965	-0.08753
152.065	-0.08756
152.165	-0.08749
152.265	-0.08748
152.365	-0.08707
152.465	-0.08711
152.565	-0.08706
152.665	-0.08707
152.765	-0.08708
152.865	-0.08713
152.965	-0.08713
153.065	-0.0871
153.165	-0.08708
153.265	-0.08708
153.365	-0.08701
153.465	-0.0871
153.565	-0.08699
153.665	-0.08711
153.765	-0.08714
153.865	-0.0871
153.965	-0.08708
154.065	-0.08738
154.165	-0.08746
154.265	-0.0875
154.365	-0.08749
154.465	-0.08738
154.565	-0.08704
154.665	-0.08709
154.765	-0.0871
154.865	-0.08701
154.965	-0.08703
155.065	-0.08711
155.165	-0.08704
155.265	-0.08711
155.365	-0.08707
155.465	-0.08698
155.565	-0.08701
155.665	-0.08712
155.765	-0.08703
155.865	-0.08705
155.965	-0.08707
156.065	-0.087
156.165	-0.08702
156.265	-0.08706
156.365	-0.08702
156.465	-0.08705
156.565	-0.08699
156.665	-0.0871
156.765	-0.08702
156.865	-0.08696
156.965	-0.08698
157.065	-0.08704
157.165	-0.08695
157.265	-0.08694
157.365	-0.08691
157.465	-0.08691
157.565	-0.08689
157.665	-0.08696
157.765	-0.087
157.865	-0.08693
157.965	-0.08691
158.065	-0.08695
158.165	-0.08688
158.265	-0.08687
158.365	-0.08702
158.465	-0.08694
158.565	-0.08695
158.665	-0.08697
158.765	-0.08697
158.865	-0.08694
158.965	-0.08685
159.065	-0.08686
159.165	-0.08699
159.265	-0.08699
159.365	-0.08696
159.465	-0.08697
159.565	-0.087
159.665	-0.08703
159.765	-0.0871
159.865	-0.08703
159.965	-0.08701
160.065	-0.087
160.165	-0.08701
160.265	-0.08685
160.365	-0.08706
160.465	-0.08696
160.565	-0.08694
160.665	-0.08691
160.765	-0.08692
160.865	-0.08693
160.965	-0.08686
161.065	-0.08696
161.165	-0.08687
161.265	-0.08696
161.365	-0.0869
161.465	-0.08684
161.565	-0.08691
161.665	-0.08695
161.765	-0.08697
161.865	-0.08694
161.965	-0.08695
162.065	-0.08691
162.165	-0.08683
162.265	-0.08684
162.365	-0.08689
162.465	-0.08648
162.565	-0.08652
162.665	-0.08645
162.765	-0.08649
162.865	-0.08655
162.965	-0.08646
163.065	-0.0865
163.165	-0.08647
163.265	-0.08656
163.365	-0.08663
163.465	-0.08655
163.565	-0.08663
163.665	-0.08655
163.765	-0.08651
163.865	-0.08652
163.965	-0.0865
164.065	-0.08652
164.165	-0.08649
164.265	-0.08655
164.365	-0.08648
164.465	-0.08658
164.565	-0.08655
164.665	-0.08651
164.765	-0.08656
164.865	-0.08657
164.965	-0.08648
165.065	-0.08645
165.165	-0.08666
165.265	-0.08697
165.365	-0.08697
165.465	-0.08689
165.565	-0.08689
165.665	-0.08685
165.765	-0.08696
165.865	-0.08689
165.965	-0.08683
166.065	-0.08681
166.165	-0.08686
166.265	-0.08683
166.365	-0.08686
166.465	-0.08692
166.565	-0.08691
166.665	-0.08693
166.765	-0.08687
166.865	-0.08694
166.965	-0.08692
167.065	-0.08694
167.165	-0.08683
167.265	-0.08681
167.365	-0.08654
167.465	-0.08652
167.565	-0.08651
167.665	-0.08654
167.765	-0.08655
167.865	-0.08661
167.965	-0.0865
168.065	-0.08657
168.165	-0.0865
168.265	-0.08668
168.365	-0.08687
168.465	-0.08683
168.565	-0.08642
168.665	-0.0864
168.765	-0.08642
168.865	-0.08643
168.965	-0.08649
169.065	-0.08652
169.165	-0.08651
169.265	-0.08654
169.365	-0.08649
169.465	-0.08658
169.565	-0.08654
169.665	-0.08651
169.765	-0.08656
169.865	-0.08663
169.965	-0.0866
170.065	-0.08654
170.165	-0.08657
170.265	-0.08656
170.365	-0.08656
170.465	-0.08658
170.565	-0.08652
170.665	-0.08652
170.765	-0.08659
170.865	-0.0866
170.965	-0.08662
171.065	-0.08657
171.165	-0.08653
171.265	-0.08661
171.365	-0.0866
171.465	-0.08651
171.565	-0.08643
171.665	-0.08646
171.765	-0.08649
171.865	-0.08655
171.965	-0.08653
172.065	-0.08657
172.165	-0.08649
172.265	-0.08655
172.365	-0.08652
172.465	-0.08647
172.565	-0.08647
172.665	-0.08651
172.765	-0.08656
172.865	-0.08647
172.965	-0.0865
173.065	-0.08646
173.165	-0.08651
173.265	-0.08647
173.365	-0.08656
173.465	-0.0865
173.565	-0.08657
173.665	-0.08658
173.765	-0.0865
173.865	-0.08647
173.965	-0.08659
174.065	-0.08653
174.165	-0.08648
174.265	-0.08654
174.365	-0.08659
174.465	-0.08653
174.565	-0.0865
174.665	-0.08653
174.765	-0.08644
174.865	-0.08632
174.965	-0.08642
175.065	-0.08645
175.165	-0.08654
175.265	-0.08654
175.365	-0.0865
175.465	-0.08646
175.565	-0.08643
175.665	-0.08649
175.765	-0.08653
175.865	-0.08644
175.965	-0.08637
176.065	-0.0864
176.165	-0.08643
176.265	-0.08644
176.365	-0.08645
176.465	-0.08641
176.565	-0.08649
176.665	-0.08641
176.765	-0.08642
176.865	-0.08645
176.965	-0.0864
177.065	-0.08636
177.165	-0.08639
177.265	-0.08649
177.365	-0.08635
177.465	-0.08642
177.565	-0.08657
177.665	-0.08652
177.765	-0.08647
177.865	-0.0865
177.965	-0.08649
178.065	-0.08644
178.165	-0.08638
178.265	-0.08653
178.365	-0.08642
178.465	-0.08639
178.565	-0.08652
178.665	-0.08646
178.765	-0.08649
178.865	-0.08642
178.965	-0.08649
179.065	-0.08643
179.165	-0.08642
179.265	-0.08633
179.365	-0.08634
179.465	-0.08601
179.565	-0.08607
179.665	-0.08641
179.765	-0.08636
179.865	-0.08635
179.965	-0.08644
180.065	-0.08638
180.165	-0.08635
180.265	-0.08644
180.365	-0.08636
180.465	-0.08639
180.565	-0.08637
180.665	-0.08645
180.765	-0.08642
180.865	-0.08642
180.965	-0.08634
181.065	-0.0864
181.165	-0.08637
181.265	-0.08639
181.365	-0.08641
181.465	-0.08632
181.565	-0.08641
181.665	-0.08641
181.765	-0.08633
181.865	-0.08639
181.965	-0.08639
182.065	-0.08642
182.165	-0.08643
182.265	-0.08644
182.365	-0.08641
182.465	-0.08644
182.565	-0.08642
182.665	-0.08639
182.765	-0.08642
182.865	-0.08644
182.965	-0.08636
183.065	-0.08639
183.165	-0.08628
183.265	-0.08629
183.365	-0.08636
183.465	-0.08634
183.565	-0.08641
183.665	-0.08638
183.765	-0.08642
183.865	-0.08633
183.965	-0.08626
184.065	-0.08636
184.165	-0.08639
184.265	-0.08637
184.365	-0.08632
184.465	-0.08601
184.565	-0.086
184.665	-0.08632
184.765	-0.08592
184.865	-0.08594
184.965	-0.08604
185.065	-0.08597
185.165	-0.08607
185.265	-0.08601
185.365	-0.08607
185.465	-0.08606
185.565	-0.08604
185.665	-0.08597
185.765	-0.08607
185.865	-0.08642
185.965	-0.08637
186.065	-0.08637
186.165	-0.08634
186.265	-0.08626
186.365	-0.08632
186.465	-0.08633
186.565	-0.08634
186.665	-0.08641
186.765	-0.08628
186.865	-0.08636
186.965	-0.08639
187.065	-0.08642
187.165	-0.08644
187.265	-0.08641
187.365	-0.08645
187.465	-0.08639
187.565	-0.0864
187.665	-0.0864
187.765	-0.0863
187.865	-0.08601
187.965	-0.08595
188.065	-0.08598
188.165	-0.08595
188.265	-0.08599
188.365	-0.08598
188.465	-0.08596
188.565	-0.08599
188.665	-0.08588
188.765	-0.08597
188.865	-0.08598
188.965	-0.08631
189.065	-0.08633
189.165	-0.08637
189.265	-0.08631
189.365	-0.08636
189.465	-0.08629
189.565	-0.08633
189.665	-0.08598
189.765	-0.08602
189.865	-0.0861
189.965	-0.08597
190.065	-0.08608
190.165	-0.08597
190.265	-0.08603
190.365	-0.08604
190.465	-0.08603
190.565	-0.08599
190.665	-0.086
190.765	-0.08597
190.865	-0.08598
190.965	-0.08606
191.065	-0.08598
191.165	-0.08601
191.265	-0.08598
191.365	-0.08594
191.465	-0.08591
191.565	-0.08594
191.665	-0.08594
191.765	-0.08591
191.865	-0.08595
191.965	-0.08593
192.065	-0.086
192.165	-0.08596
192.265	-0.08594
192.365	-0.08591
192.465	-0.086
192.565	-0.08605
192.665	-0.08597
192.765	-0.08638
192.865	-0.08633
192.965	-0.08633
193.065	-0.08639
193.165	-0.08629
193.265	-0.08628
193.365	-0.08623
193.465	-0.08599
193.565	-0.086
193.665	-0.08598
193.765	-0.08593
193.865	-0.08594
193.965	-0.08599
194.065	-0.08595
194.165	-0.08594
194.265	-0.08601
194.365	-0.08605
[truncated: 5,369 more rows]

## Sheet: 20%D2O
time/s	current/mA
3.2366	-0.32523
3.2368	-0.24587
3.237	-0.18102
3.2372	-0.13067
3.2374	-0.09268
3.2376	-0.06623
3.2378	-0.04944
3.238	-0.04135
3.2386	-0.05165
3.2388	-0.06253
3.239	-0.07481
3.2392	-0.08801
3.2394	-0.10103
3.2396	-0.11367
3.2398	-0.12463
3.24	-0.13465
3.2402	-0.14238
3.2404	-0.14896
3.2408	-0.15558
3.2418	-0.14728
3.2422	-0.13797
3.2426	-0.12773
3.243	-0.11775
3.2434	-0.10907
3.2438	-0.10175
3.2442	-0.09612
3.2448	-0.08975
3.246	-0.08431
3.2478	-0.07891
3.2492	-0.07307
3.2506	-0.06788
3.2522	-0.06269
3.2544	-0.05747
3.2572	-0.05195
3.2606	-0.04684
3.265	-0.04154
3.2714	-0.03644
3.2802	-0.03142
3.2944	-0.02619
3.3202	-0.0211
3.379	-0.01591
3.479	-0.01335
3.579	-0.01229
3.679	-0.01139
3.779	-0.01093
3.879	-0.01082
3.979	-0.01087
4.079	-0.01077
4.179	-0.01038
4.279	-0.01036
4.379	-0.0103
4.479	-0.0103
4.579	-0.01033
4.679	-0.0103
4.779	-0.01025
4.879	-0.01022
4.979	-0.01022
5.079	-0.01024
5.179	-0.0102
5.279	-0.01024
5.379	-0.01024
5.479	-0.01024
5.579	-0.01023
5.679	-0.01027
5.779	-0.01027
5.879	-0.01024
5.979	-0.01027
6.079	-0.0102
6.179	-0.01027
6.279	-0.01024
6.379	-0.01024
6.479	-0.01026
6.579	-0.01029
6.679	-0.01032
6.779	-0.01027
6.879	-0.01029
6.979	-0.01033
7.079	-0.01027
7.179	-0.01027
7.279	-0.0103
7.379	-0.01038
7.479	-0.01036
7.579	-0.0103
7.679	-0.0103
7.779	-0.01032
7.879	-0.01033
7.979	-0.01033
8.079	-0.01038
8.179	-0.01041
8.279	-0.01036
8.379	-0.01037
8.479	-0.01037
8.579	-0.01041
8.679	-0.01045
8.779	-0.01038
8.879	-0.01039
8.979	-0.01041
9.079	-0.01041
9.179	-0.01041
9.279	-0.01045
9.379	-0.01042
9.479	-0.01042
9.579	-0.0104
9.679	-0.01044
9.779	-0.0104
9.879	-0.0105
9.979	-0.01038
10.079	-0.01044
10.179	-0.01048
10.279	-0.01047
10.379	-0.01043
10.479	-0.01048
10.579	-0.01048
10.679	-0.01043
10.779	-0.01051
10.879	-0.01048
10.979	-0.01045
11.079	-0.01044
11.179	-0.01048
11.279	-0.01045
11.379	-0.01056
11.479	-0.01051
11.579	-0.01043
11.679	-0.01052
11.779	-0.0105
11.879	-0.0105
11.979	-0.01053
12.079	-0.01048
12.179	-0.0105
12.279	-0.01052
12.379	-0.01056
12.479	-0.0105
12.579	-0.01052
12.679	-0.01051
12.779	-0.01045
12.879	-0.01049
12.979	-0.01052
13.079	-0.01054
13.179	-0.01058
13.279	-0.01053
13.379	-0.01051
13.479	-0.01057
13.579	-0.01056
13.679	-0.01055
13.779	-0.01058
13.879	-0.01036
13.979	-0.01054
14.079	-0.01054
14.179	-0.01056
14.279	-0.01035
14.379	-0.01043
14.479	-0.01036
14.579	-0.01038
14.679	-0.01043
14.779	-0.01033
14.879	-0.01045
14.979	-0.01042
15.079	-0.01043
15.179	-0.01042
15.279	-0.01038
15.379	-0.01045
15.479	-0.01042
15.579	-0.01044
15.679	-0.01044
15.779	-0.0104
15.879	-0.01043
15.979	-0.01048
16.079	-0.01044
16.179	-0.01038
16.279	-0.0104
16.379	-0.01038
16.479	-0.01046
16.579	-0.01045
16.679	-0.0104
16.779	-0.01045
16.879	-0.01047
16.979	-0.01046
17.079	-0.01044
17.179	-0.0104
17.279	-0.01048
17.379	-0.01038
17.479	-0.01044
17.579	-0.01044
17.679	-0.01046
17.779	-0.01047
17.879	-0.01051
17.979	-0.01042
18.079	-0.01044
18.179	-0.01043
18.279	-0.01043
18.379	-0.01045
18.479	-0.01044
18.579	-0.0104
18.679	-0.01049
18.779	-0.01052
18.879	-0.0105
18.979	-0.01047
19.079	-0.0105
19.179	-0.01043
19.279	-0.01043
19.379	-0.01052
19.479	-0.01048
19.579	-0.0105
19.679	-0.01048
19.779	-0.01052
19.879	-0.0105
19.979	-0.01051
20.079	-0.01044
20.179	-0.01046
20.279	-0.01046
20.379	-0.01047
20.479	-0.01048
20.579	-0.0105
20.679	-0.01047
20.779	-0.0104
20.879	-0.01052
20.979	-0.01046
21.079	-0.0105
21.179	-0.01048
21.279	-0.01049
21.379	-0.0105
21.479	-0.01048
21.579	-0.01048
21.679	-0.01044
21.779	-0.01049
21.879	-0.01049
21.979	-0.01052
22.079	-0.01047
22.179	-0.0105
22.279	-0.01053
22.379	-0.01053
22.479	-0.01049
22.579	-0.0105
22.679	-0.01052
22.779	-0.01052
22.879	-0.01049
22.979	-0.01044
23.079	-0.01052
23.179	-0.01047
23.279	-0.01051
23.379	-0.01053
23.479	-0.01047
23.579	-0.01054
23.679	-0.01053
23.779	-0.01052
23.879	-0.01051
23.979	-0.01051
24.079	-0.0105
24.179	-0.01053
24.279	-0.01058
24.379	-0.01048
24.479	-0.01053
24.579	-0.01044
24.679	-0.01055
24.779	-0.01052
24.879	-0.0105
24.979	-0.01052
25.079	-0.0105
25.179	-0.01051
25.279	-0.01059
25.379	-0.01054
25.479	-0.01055
25.579	-0.01053
25.679	-0.01054
25.779	-0.01053
25.879	-0.01058
25.979	-0.0105
26.079	-0.01053
26.179	-0.01049
26.279	-0.01056
26.379	-0.01051
26.479	-0.01053
26.579	-0.01055
26.679	-0.01055
26.779	-0.01052
26.879	-0.01054
26.979	-0.0105
27.079	-0.01055
27.179	-0.01052
27.279	-0.01056
27.379	-0.01053
27.479	-0.01052
27.579	-0.01058
27.679	-0.01051
27.779	-0.01053
27.879	-0.01055
27.979	-0.01055
28.079	-0.01051
28.179	-0.0106
28.279	-0.01055
28.379	-0.01059
28.479	-0.01081
28.579	-0.01075
28.679	-0.01096
28.779	-0.01094
28.879	-0.01096
28.979	-0.01099
29.079	-0.01099
29.179	-0.01095
29.279	-0.01087
29.379	-0.01098
29.479	-0.01101
29.579	-0.01093
29.679	-0.011
29.779	-0.01093
29.879	-0.01097
29.979	-0.01092
30.079	-0.01099
30.179	-0.01096
30.279	-0.01101
30.379	-0.01102
30.479	-0.011
30.579	-0.01101
30.679	-0.01094
30.779	-0.01098
30.879	-0.01102
30.979	-0.0108
31.079	-0.01061
31.179	-0.01055
31.279	-0.01082
31.379	-0.01084
31.479	-0.01081
31.579	-0.01074
31.679	-0.01078
31.779	-0.01076
31.879	-0.01087
31.979	-0.01082
32.079	-0.01079
32.179	-0.01079
32.279	-0.01081
32.379	-0.01078
32.479	-0.01078
32.579	-0.01085
32.679	-0.01077
32.779	-0.01082
32.879	-0.01084
32.979	-0.01079
33.079	-0.01082
33.179	-0.01075
33.279	-0.01079
33.379	-0.01082
33.479	-0.01079
33.579	-0.01082
33.679	-0.01079
33.779	-0.01083
33.879	-0.01078
33.979	-0.01083
34.079	-0.01088
34.179	-0.01086
34.279	-0.01083
34.379	-0.01083
34.479	-0.01086
34.579	-0.01086
34.679	-0.01088
34.779	-0.0108
34.879	-0.01082
34.979	-0.01083
35.079	-0.01063
35.179	-0.01061
35.279	-0.01054
35.379	-0.01082
35.479	-0.01075
35.579	-0.01075
35.679	-0.01079
35.779	-0.01078
35.879	-0.0108
35.979	-0.0108
36.079	-0.01075
36.179	-0.01082
36.279	-0.01082
36.379	-0.0108
36.479	-0.0108
36.579	-0.01083
36.679	-0.01083
36.779	-0.01076
36.879	-0.01081
36.979	-0.01081
37.079	-0.01075
37.179	-0.01078
37.279	-0.01079
37.379	-0.01079
37.479	-0.0108
37.579	-0.01083
37.679	-0.01077
37.779	-0.01078
37.879	-0.01071
37.979	-0.01078
38.079	-0.01078
38.179	-0.0108
38.279	-0.01079
38.379	-0.01079
38.479	-0.0108
38.579	-0.01085
38.679	-0.01076
38.779	-0.01082
38.879	-0.01082
38.979	-0.01079
39.079	-0.0108
39.179	-0.01078
39.279	-0.01081
39.379	-0.01081
39.479	-0.01075
39.579	-0.01084
39.679	-0.0108
39.779	-0.01081
39.879	-0.01082
39.979	-0.01085
40.079	-0.01082
40.179	-0.01079
40.279	-0.01081
40.379	-0.01081
40.479	-0.01077
40.579	-0.01078
40.679	-0.01076
40.779	-0.01079
40.879	-0.0108
40.979	-0.01077
41.079	-0.01079
41.179	-0.01081
41.279	-0.01081
41.379	-0.01083
41.479	-0.01074
41.579	-0.01086
41.679	-0.01079
41.779	-0.01076
41.879	-0.01079
41.979	-0.01072
42.079	-0.01076
42.179	-0.01083
42.279	-0.01075
42.379	-0.01072
42.479	-0.01085
42.579	-0.01081
42.679	-0.01083
42.779	-0.01078
42.879	-0.01084
42.979	-0.01084
43.079	-0.0108
43.179	-0.01083
43.279	-0.01089
43.379	-0.01086
43.479	-0.01082
43.579	-0.01082
43.679	-0.0108
43.779	-0.01089
43.879	-0.01086
43.979	-0.01088
44.079	-0.01088
44.179	-0.0108
44.279	-0.01089
44.379	-0.01089
44.479	-0.01079
44.579	-0.01081
44.679	-0.01083
44.779	-0.01087
44.879	-0.01086
44.979	-0.01083
45.079	-0.01091
45.179	-0.01085
45.279	-0.01085
45.379	-0.01088
45.479	-0.0109
45.579	-0.01084
45.679	-0.01082
45.779	-0.01083
45.879	-0.01088
45.979	-0.01083
46.079	-0.01088
46.179	-0.01081
46.279	-0.01082
46.379	-0.01086
46.479	-0.01084
46.579	-0.01083
46.679	-0.0109
46.779	-0.01089
46.879	-0.01086
46.979	-0.01087
47.079	-0.01092
47.179	-0.01088
47.279	-0.01089
47.379	-0.01081
47.479	-0.01082
47.579	-0.01084
47.679	-0.01087
47.779	-0.01081
47.879	-0.01088
47.979	-0.01085
48.079	-0.01084
48.179	-0.01084
48.279	-0.01083
48.379	-0.01084
48.479	-0.01083
48.579	-0.01087
48.679	-0.01084
48.779	-0.01087
48.879	-0.01086
48.979	-0.01087
49.079	-0.01089
49.179	-0.01087
49.279	-0.01087
49.379	-0.01082
49.479	-0.01086
49.579	-0.01086
49.679	-0.0109
49.779	-0.01085
49.879	-0.01089
49.979	-0.01086
50.079	-0.01081
50.179	-0.01085
50.279	-0.01087
50.379	-0.01086
50.479	-0.01086
50.579	-0.01089
50.679	-0.01084
50.779	-0.01086
50.879	-0.01083
50.979	-0.01083
51.079	-0.01086
51.179	-0.01086
51.279	-0.01089
51.379	-0.01085
51.479	-0.01086
51.579	-0.01078
51.679	-0.01082
51.779	-0.01082
51.879	-0.01082
51.979	-0.01084
52.079	-0.01088
52.179	-0.01083
52.279	-0.01085
52.379	-0.01086
52.479	-0.01084
52.579	-0.01087
52.679	-0.01079
52.779	-0.01081
52.879	-0.01087
52.979	-0.01078
53.079	-0.01084
53.179	-0.01087
53.279	-0.01083
53.379	-0.01085
53.479	-0.01076
53.579	-0.01086
53.679	-0.01088
53.779	-0.0108
53.879	-0.01083
53.979	-0.01089
54.079	-0.01082
54.179	-0.01086
54.279	-0.01083
54.379	-0.01085
54.479	-0.01087
54.579	-0.01084
54.679	-0.0108
54.779	-0.01084
54.879	-0.01081
54.979	-0.01081
55.079	-0.01082
55.179	-0.01089
55.279	-0.01085
55.379	-0.01083
55.479	-0.0108
55.579	-0.01083
55.679	-0.01084
55.779	-0.01084
55.879	-0.01081
55.979	-0.01085
56.079	-0.01084
56.179	-0.01086
56.279	-0.01084
56.379	-0.0108
56.479	-0.01089
56.579	-0.0108
56.679	-0.01078
56.779	-0.01087
56.879	-0.01086
56.979	-0.0108
57.079	-0.01084
57.179	-0.01081
57.279	-0.01078
57.379	-0.01086
57.479	-0.0108
57.579	-0.01083
57.679	-0.01083
57.779	-0.01085
57.879	-0.01086
57.979	-0.01087
58.079	-0.01084
58.179	-0.01082
58.279	-0.01071
58.379	-0.01079
58.479	-0.01084
58.579	-0.01084
58.679	-0.0108
58.779	-0.01085
58.879	-0.0108
58.979	-0.01082
59.079	-0.01082
59.179	-0.01084
59.279	-0.0108
59.379	-0.01082
59.479	-0.01085
59.579	-0.01087
59.679	-0.01082
59.779	-0.01079
59.879	-0.01086
59.979	-0.01082
60.079	-0.01083
60.179	-0.01084
60.279	-0.01082
60.379	-0.01078
60.479	-0.01082
60.579	-0.01078
60.679	-0.01083
60.779	-0.01083
60.879	-0.0108
60.979	-0.01082
61.079	-0.01083
61.179	-0.01078
61.279	-0.01079
61.379	-0.01074
61.479	-0.01076
61.579	-0.01082
61.679	-0.01075
61.779	-0.01079
61.879	-0.01075
61.979	-0.01079
62.079	-0.01081
62.179	-0.01079
62.279	-0.01083
62.379	-0.01081
62.479	-0.01082
62.579	-0.01081
62.679	-0.01084
62.779	-0.0108
62.879	-0.01078
62.979	-0.01087
63.079	-0.01089
63.179	-0.01081
63.279	-0.01081
63.379	-0.01081
63.479	-0.01082
63.579	-0.01077
63.679	-0.01087
63.779	-0.01084
63.879	-0.01088
63.979	-0.01085
64.079	-0.01088
64.179	-0.0108
64.279	-0.01083
64.379	-0.01086
64.479	-0.01086
64.579	-0.01085
64.679	-0.01089
64.779	-0.01086
64.879	-0.01086
64.979	-0.01085
65.079	-0.01077
65.179	-0.01083
65.279	-0.01087
65.379	-0.01088
65.479	-0.0108
65.579	-0.01085
65.679	-0.0108
65.779	-0.01087
65.879	-0.01085
65.979	-0.01083
66.079	-0.01084
66.179	-0.01085
66.279	-0.01085
66.379	-0.01086
66.479	-0.01091
66.579	-0.01092
66.679	-0.01089
66.779	-0.01087
66.879	-0.01086
66.979	-0.01084
67.079	-0.01087
67.179	-0.01087
67.279	-0.01085
67.379	-0.01087
67.479	-0.01085
67.579	-0.01086
67.679	-0.01083
67.779	-0.01088
67.879	-0.01083
67.979	-0.01088
68.079	-0.0108
68.179	-0.01086
68.279	-0.01091
68.379	-0.01088
68.479	-0.01084
68.579	-0.01091
68.679	-0.01085
68.779	-0.01091
68.879	-0.01085
68.979	-0.01083
69.079	-0.0109
69.179	-0.01083
69.279	-0.01091
69.379	-0.01087
69.479	-0.01089
69.579	-0.01085
69.679	-0.01089
69.779	-0.01089
69.879	-0.01088
69.979	-0.01087
70.079	-0.01086
70.179	-0.01093
70.279	-0.01091
70.379	-0.01091
70.479	-0.01085
70.579	-0.0109
70.679	-0.01084
70.779	-0.01082
70.879	-0.01087
70.979	-0.01093
71.079	-0.01084
71.179	-0.0108
71.279	-0.01085
71.379	-0.01092
71.479	-0.0108
71.579	-0.01089
71.679	-0.01084
71.779	-0.01083
71.879	-0.01086
71.979	-0.01084
72.079	-0.0108
72.179	-0.01082
72.279	-0.01088
72.379	-0.01089
72.479	-0.01086
72.579	-0.01084
72.679	-0.01084
72.779	-0.01079
72.879	-0.01078
72.979	-0.01081
73.079	-0.01081
73.179	-0.01083
73.279	-0.01085
73.379	-0.01087
73.479	-0.01086
73.579	-0.01081
73.679	-0.01079
73.779	-0.01077
73.879	-0.01078
73.979	-0.01085
74.079	-0.01082
74.179	-0.01087
74.279	-0.01079
74.379	-0.01086
74.479	-0.01082
74.579	-0.01083
74.679	-0.01086
74.779	-0.01082
74.879	-0.01082
74.979	-0.01078
75.079	-0.01081
75.179	-0.01079
75.279	-0.01079
75.379	-0.01081
75.479	-0.01079
75.579	-0.01082
75.679	-0.01083
75.779	-0.01079
75.879	-0.01084
75.979	-0.01087
76.079	-0.01082
76.179	-0.01082
76.279	-0.01087
76.379	-0.01085
76.479	-0.0108
76.579	-0.01081
76.679	-0.0108
76.779	-0.01079
76.879	-0.01085
76.979	-0.01079
77.079	-0.01084
77.179	-0.01082
77.279	-0.0108
77.379	-0.01087
77.479	-0.01084
77.579	-0.01083
77.679	-0.01079
77.779	-0.01082
77.879	-0.01081
77.979	-0.01085
78.079	-0.0108
78.179	-0.01081
78.279	-0.01087
78.379	-0.01083
78.479	-0.01083
78.579	-0.01085
78.679	-0.01082
78.779	-0.01087
78.879	-0.01085
78.979	-0.01083
79.079	-0.01083
79.179	-0.01083
79.279	-0.01082
79.379	-0.0108
79.479	-0.01078
79.579	-0.01076
79.679	-0.01085
79.779	-0.01087
79.879	-0.01083
79.979	-0.01082
80.079	-0.01079
80.179	-0.0108
80.279	-0.01085
80.379	-0.01086
80.479	-0.01084
80.579	-0.01079
80.679	-0.01083
80.779	-0.01082
80.879	-0.01081
80.979	-0.01079
81.079	-0.01087
81.179	-0.01082
81.279	-0.01085
81.379	-0.01078
81.479	-0.01084
81.579	-0.0108
81.679	-0.01086
81.779	-0.0108
81.879	-0.01083
81.979	-0.01083
82.079	-0.01086
82.179	-0.01083
82.279	-0.01087
82.379	-0.01082
82.479	-0.01083
82.579	-0.01086
82.679	-0.01087
82.779	-0.01084
82.879	-0.01099
82.979	-0.01081
83.079	-0.01087
83.179	-0.01079
83.279	-0.01077
83.379	-0.01081
83.479	-0.01077
83.579	-0.01084
83.679	-0.01081
83.779	-0.01079
83.879	-0.01081
83.979	-0.01078
84.079	-0.01085
84.179	-0.01083
84.279	-0.01077
84.379	-0.01081
84.479	-0.01078
84.579	-0.01078
84.679	-0.01085
84.779	-0.01083
84.879	-0.01081
84.979	-0.01078
85.079	-0.01082
85.179	-0.01078
85.279	-0.01081
85.379	-0.01084
85.479	-0.01084
85.579	-0.01085
85.679	-0.01085
85.779	-0.01079
85.879	-0.01081
85.979	-0.01085
86.079	-0.01081
86.179	-0.01083
86.279	-0.01077
86.379	-0.01081
86.479	-0.01083
86.579	-0.01076
86.679	-0.01081
86.779	-0.01081
86.879	-0.0108
86.979	-0.01087
87.079	-0.01087
87.179	-0.01087
87.279	-0.01084
87.379	-0.01082
87.479	-0.01082
87.579	-0.01084
87.679	-0.01083
87.779	-0.01079
87.879	-0.01081
87.979	-0.01085
88.079	-0.01085
88.179	-0.01082
88.279	-0.01088
88.379	-0.01081
88.479	-0.01084
88.579	-0.01084
88.679	-0.0108
88.779	-0.01077
88.879	-0.01083
88.979	-0.01081
89.079	-0.01085
89.179	-0.01078
89.279	-0.01082
89.379	-0.01081
89.479	-0.01079
89.579	-0.01088
89.679	-0.0108
89.779	-0.01085
89.879	-0.01085
89.979	-0.01082
90.079	-0.01079
90.179	-0.01076
90.279	-0.01085
90.379	-0.01085
90.479	-0.01084
90.579	-0.01079
90.679	-0.01081
90.779	-0.01077
90.879	-0.01084
90.979	-0.01088
91.079	-0.0108
91.179	-0.01081
91.279	-0.01082
91.379	-0.01086
91.479	-0.01084
91.579	-0.01086
91.679	-0.0108
91.779	-0.01083
91.879	-0.01082
91.979	-0.01084
92.079	-0.01076
92.179	-0.01084
92.279	-0.01083
92.379	-0.01083
92.479	-0.01083
92.579	-0.01083
92.679	-0.0108
92.779	-0.01087
92.879	-0.01081
92.979	-0.0108
93.079	-0.01081
93.179	-0.01082
93.279	-0.01081
93.379	-0.01085
93.479	-0.01087
93.579	-0.01084
93.679	-0.0108
93.779	-0.01088
93.879	-0.01088
93.979	-0.01082
94.079	-0.0108
94.179	-0.01084
94.279	-0.01083
94.379	-0.01075
94.479	-0.01083
94.579	-0.0108
94.679	-0.01084
94.779	-0.0108
94.879	-0.01086
94.979	-0.01085
95.079	-0.01083
95.179	-0.01088
95.279	-0.01087
95.379	-0.01078
95.479	-0.01083
95.579	-0.01085
95.679	-0.01082
95.779	-0.01075
95.879	-0.01079
95.979	-0.01084
96.079	-0.01082
96.179	-0.01081
96.279	-0.01079
96.379	-0.01085
96.479	-0.01078
96.579	-0.01087
96.679	-0.01078
96.779	-0.01085
96.879	-0.01082
96.979	-0.01082
97.079	-0.01084
97.179	-0.01081
97.279	-0.01081
97.379	-0.01079
97.479	-0.01084
97.579	-0.01084
97.679	-0.01086
97.779	-0.01084
97.879	-0.01084
97.979	-0.01084
98.079	-0.01084
98.179	-0.01084
98.279	-0.01082
98.379	-0.01082
98.479	-0.01082
98.579	-0.0108
98.679	-0.01088
98.779	-0.01085
98.879	-0.01083
98.979	-0.01091
99.079	-0.01087
99.179	-0.01082
99.279	-0.01087
99.379	-0.01084
99.479	-0.01084
99.579	-0.01083
99.679	-0.01089
99.779	-0.01082
99.879	-0.01083
99.979	-0.01078
100.079	-0.01087
100.179	-0.01083
100.279	-0.01087
100.379	-0.01083
100.479	-0.01078
100.579	-0.01086
100.679	-0.0108
100.779	-0.01082
100.879	-0.01081
100.979	-0.01086
101.079	-0.01086
101.179	-0.01086
101.279	-0.0109
101.379	-0.01083
101.479	-0.01085
101.579	-0.01084
101.679	-0.01084
101.779	-0.0108
101.879	-0.01081
101.979	-0.01091
102.079	-0.01087
102.179	-0.01086
102.279	-0.01087
102.379	-0.01082
102.479	-0.01088
102.579	-0.01087
102.679	-0.01081
102.779	-0.01083
102.879	-0.01085
102.979	-0.01084
103.079	-0.01083
103.179	-0.01093
103.279	-0.01083
103.379	-0.01085
103.479	-0.0108
103.579	-0.01084
103.679	-0.01084
103.779	-0.01085
103.879	-0.01083
103.979	-0.01085
104.079	-0.01079
104.179	-0.01084
104.279	-0.0108
104.379	-0.01084
104.479	-0.01085
104.579	-0.01083
104.679	-0.01093
104.779	-0.01085
104.879	-0.01082
104.979	-0.01083
105.079	-0.01081
105.179	-0.01083
105.279	-0.01083
105.379	-0.0108
105.479	-0.01077
105.579	-0.01088
105.679	-0.01087
105.779	-0.01087
105.879	-0.01087
105.979	-0.01076
106.079	-0.01083
106.179	-0.01082
106.279	-0.01083
106.379	-0.01078
106.479	-0.01081
106.579	-0.01081
106.679	-0.01082
106.779	-0.01078
106.879	-0.01083
106.979	-0.01081
107.079	-0.01082
107.179	-0.01081
107.279	-0.01084
107.379	-0.01077
107.479	-0.01078
107.579	-0.01084
107.679	-0.0108
107.779	-0.01077
107.879	-0.01079
107.979	-0.01082
108.079	-0.01087
108.179	-0.01083
108.279	-0.01084
108.379	-0.01083
108.479	-0.01081
108.579	-0.01081
108.679	-0.01077
108.779	-0.01083
108.879	-0.01085
108.979	-0.01085
109.079	-0.01086
109.179	-0.01082
109.279	-0.01081
109.379	-0.01085
109.479	-0.01084
109.579	-0.01089
109.679	-0.01082
109.779	-0.01079
109.879	-0.01081
109.979	-0.01076
110.079	-0.01087
110.179	-0.01083
110.279	-0.01085
110.379	-0.01072
110.479	-0.01076
110.579	-0.01083
110.679	-0.01087
110.779	-0.01085
110.879	-0.01085
110.979	-0.01085
111.079	-0.0108
111.179	-0.01087
111.279	-0.01082
111.379	-0.01081
111.479	-0.01084
111.579	-0.01077
111.679	-0.01083
111.779	-0.01082
111.879	-0.0108
111.979	-0.01085
112.079	-0.01078
112.179	-0.01082
112.279	-0.01089
112.379	-0.01084
112.479	-0.01086
112.579	-0.01085
112.679	-0.01076
112.779	-0.01087
112.879	-0.01085
112.979	-0.01081
113.079	-0.01083
113.179	-0.01082
113.279	-0.01083
113.379	-0.01086
113.479	-0.01084
113.579	-0.01084
113.679	-0.01083
113.779	-0.01082
113.879	-0.01081
113.979	-0.01083
114.079	-0.01082
114.179	-0.01089
114.279	-0.01085
114.379	-0.01087
114.479	-0.01082
114.579	-0.01091
114.679	-0.01083
114.779	-0.01082
114.879	-0.01078
114.979	-0.01082
115.079	-0.01082
115.179	-0.01082
115.279	-0.01083
115.379	-0.01076
115.479	-0.01083
115.579	-0.01083
115.679	-0.0108
115.779	-0.01084
115.879	-0.01081
115.979	-0.01077
116.079	-0.01081
116.179	-0.01079
116.279	-0.01086
116.379	-0.01081
116.479	-0.01083
116.579	-0.01081
116.679	-0.0108
116.779	-0.01082
116.879	-0.0108
116.979	-0.01082
117.079	-0.01079
117.179	-0.01082
117.279	-0.01083
117.379	-0.01079
117.479	-0.0108
117.579	-0.01078
117.679	-0.01074
117.779	-0.01083
117.879	-0.01081
117.979	-0.0108
118.079	-0.01085
118.179	-0.01085
118.279	-0.01081
118.379	-0.01076
118.479	-0.01083
118.579	-0.01079
118.679	-0.0108
118.779	-0.01083
118.879	-0.01084
118.979	-0.01082
119.079	-0.0108
119.179	-0.01085
119.279	-0.01086
119.379	-0.01085
119.479	-0.01088
119.579	-0.01086
119.679	-0.0108
119.779	-0.01077
119.879	-0.01085
119.979	-0.01088
120.079	-0.01088
120.179	-0.0108
120.279	-0.01083
120.379	-0.01079
120.479	-0.0109
120.579	-0.01086
120.679	-0.01084
120.779	-0.01084
120.879	-0.0108
120.979	-0.01079
121.079	-0.01086
121.179	-0.01086
121.279	-0.01082
121.379	-0.01085
121.479	-0.01081
121.579	-0.01085
121.679	-0.01079
121.779	-0.01084
121.879	-0.01078
121.979	-0.01085
122.079	-0.01084
122.179	-0.01086
122.279	-0.0108
122.379	-0.01083
122.479	-0.01086
122.579	-0.01085
122.679	-0.01086
122.779	-0.01085
122.879	-0.0109
122.979	-0.01088
123.079	-0.01085
123.179	-0.01083
123.232	-0.01085
123.232	-0.19789
123.232	-0.31586
123.232	-0.30102
123.233	-0.36384
123.233	-0.33291
123.233	-0.35546
123.233	-0.31315
123.234	-0.26378
123.234	-0.24736
123.234	-0.20377
123.234	-0.18345
123.234	-0.14682
123.235	-0.12877
123.235	-0.10117
123.235	-0.08774
123.235	-0.0696
123.235	-0.06203
123.236	-0.05162
123.236	-0.04512
123.237	-0.05098
123.237	-0.05851
123.237	-0.06705
123.238	-0.07445
123.238	-0.08029
123.239	-0.08552
123.241	-0.08025
123.264	-0.07506
123.344	-0.06994
123.444	-0.06637
123.544	-0.0636
123.644	-0.0616
123.744	-0.05998
123.844	-0.05846
123.944	-0.05712
124.044	-0.05595
124.144	-0.05495
124.244	-0.05432
124.344	-0.05339
124.444	-0.05284
124.544	-0.05236
124.644	-0.05175
124.744	-0.05135
124.844	-0.05101
124.944	-0.05047
125.044	-0.05025
125.144	-0.04977
125.244	-0.04941
125.344	-0.04922
125.444	-0.0492
125.544	-0.04883
125.644	-0.04842
125.744	-0.04843
125.844	-0.04848
125.944	-0.04831
126.044	-0.04815
126.144	-0.04824
126.244	-0.04787
126.344	-0.04779
126.444	-0.04772
126.544	-0.04734
126.644	-0.04729
126.744	-0.04735
126.844	-0.04728
126.944	-0.04727
127.044	-0.04712
127.144	-0.04722
127.244	-0.04678
127.344	-0.0471
127.444	-0.0468
127.544	-0.04679
127.644	-0.04673
127.744	-0.04667
127.844	-0.04664
127.944	-0.04676
128.044	-0.04674
128.144	-0.04667
128.244	-0.04671
128.344	-0.0464
128.444	-0.04632
128.544	-0.04637
128.644	-0.04622
128.744	-0.04625
128.844	-0.0463
128.944	-0.04622
129.044	-0.04627
129.144	-0.04626
129.244	-0.04616
129.344	-0.04592
129.444	-0.04594
129.544	-0.04589
129.644	-0.0459
129.744	-0.0458
129.844	-0.04587
129.944	-0.04594
130.044	-0.0459
130.144	-0.04581
130.244	-0.04591
130.344	-0.04591
130.444	-0.04587
130.544	-0.0457
130.644	-0.04578
130.744	-0.04581
130.844	-0.04579
130.944	-0.04578
131.044	-0.04577
131.144	-0.04572
131.244	-0.04576
131.344	-0.04573
131.444	-0.04567
131.544	-0.04578
131.644	-0.04571
131.744	-0.04569
131.844	-0.04567
131.944	-0.04565
132.044	-0.04568
132.144	-0.04571
132.244	-0.04562
132.344	-0.04567
132.444	-0.04535
132.544	-0.04537
132.644	-0.04539
132.744	-0.04538
132.844	-0.04537
132.944	-0.04543
133.044	-0.04537
133.144	-0.04531
133.244	-0.0453
133.344	-0.04531
133.444	-0.04533
133.544	-0.04535
133.644	-0.04537
133.744	-0.04531
133.844	-0.04526
133.944	-0.04526
134.044	-0.04529
134.144	-0.04531
134.244	-0.04526
134.344	-0.04523
134.444	-0.04533
134.544	-0.04543
134.644	-0.04537
134.744	-0.04538
134.844	-0.04534
134.944	-0.04534
135.044	-0.04533
135.144	-0.04533
135.244	-0.04531
135.344	-0.04532
135.444	-0.04534
135.544	-0.04533
135.644	-0.04533
135.744	-0.0453
135.844	-0.04531
135.944	-0.04529
136.044	-0.04526
136.144	-0.04523
136.244	-0.04529
136.344	-0.0452
136.444	-0.04524
136.544	-0.04521
136.644	-0.04522
136.744	-0.04523
136.844	-0.04527
136.944	-0.04518
137.044	-0.04516
137.144	-0.04519
137.244	-0.04522
137.344	-0.04522
137.444	-0.0452
137.544	-0.04518
137.644	-0.04516
137.744	-0.04481
137.844	-0.04518
137.944	-0.04527
138.044	-0.04522
138.144	-0.04519
138.244	-0.04518
138.344	-0.04522
138.444	-0.04521
138.544	-0.04518
138.644	-0.04518
138.744	-0.04517
138.844	-0.04513
138.944	-0.04514
139.044	-0.04523
139.144	-0.04517
139.244	-0.04514
139.344	-0.04519
139.444	-0.04519
139.544	-0.04514
139.644	-0.04517
139.744	-0.04516
139.844	-0.04518
139.944	-0.04517
140.044	-0.04517
140.144	-0.04511
140.244	-0.04509
140.344	-0.04512
140.444	-0.04512
140.544	-0.04528
140.644	-0.04526
140.744	-0.04527
140.844	-0.04517
140.944	-0.04526
141.044	-0.04524
141.144	-0.04527
141.244	-0.04519
141.344	-0.04523
141.444	-0.0453
141.544	-0.04525
141.644	-0.0452
141.744	-0.04521
141.844	-0.04522
141.944	-0.04524
142.044	-0.04519
142.144	-0.04517
142.244	-0.0452
142.344	-0.0452
142.444	-0.04495
142.544	-0.04487
142.644	-0.04486
142.744	-0.04481
142.844	-0.04486
142.944	-0.04482
143.044	-0.04482
143.144	-0.04481
143.244	-0.0449
143.344	-0.04488
143.444	-0.04485
143.544	-0.04485
143.644	-0.04481
143.744	-0.04485
143.844	-0.04483
143.944	-0.04483
144.044	-0.04486
144.144	-0.04486
144.244	-0.0448
144.344	-0.04485
144.444	-0.04492
144.544	-0.0448
144.644	-0.04485
144.744	-0.0448
144.844	-0.04477
144.944	-0.04477
145.044	-0.04474
145.144	-0.0448
145.244	-0.0448
145.344	-0.04482
145.444	-0.04478
145.544	-0.04481
145.644	-0.04483
145.744	-0.04487
145.844	-0.04482
145.944	-0.04478
146.044	-0.04485
146.144	-0.04489
146.244	-0.0448
146.344	-0.04484
146.444	-0.04477
146.544	-0.04484
146.644	-0.04484
146.744	-0.04473
146.844	-0.04488
146.944	-0.04488
147.044	-0.04489
147.144	-0.0449
147.244	-0.04487
147.344	-0.04495
147.444	-0.04494
147.544	-0.04496
147.644	-0.04489
147.744	-0.04489
147.844	-0.04492
147.944	-0.04481
148.044	-0.04493
148.144	-0.04487
148.244	-0.04488
148.344	-0.04485
148.444	-0.04489
148.544	-0.04491
148.644	-0.04485
148.744	-0.04485
148.844	-0.04486
148.944	-0.04485
149.044	-0.04485
149.144	-0.04481
149.244	-0.04487
149.344	-0.04492
149.444	-0.04486
149.544	-0.0449
149.644	-0.04486
149.744	-0.04489
149.844	-0.04489
149.944	-0.04492
150.044	-0.04484
150.144	-0.04487
150.244	-0.04488
150.344	-0.04488
150.444	-0.04483
150.544	-0.04493
150.644	-0.04488
150.744	-0.04485
150.844	-0.04488
150.944	-0.04487
151.044	-0.04484
151.144	-0.04481
151.244	-0.04481
151.344	-0.04482
151.444	-0.0448
151.544	-0.04485
151.644	-0.04485
151.744	-0.0448
151.844	-0.04482
151.944	-0.04487
152.044	-0.04484
152.144	-0.0448
152.244	-0.04477
152.344	-0.04484
152.444	-0.0448
152.544	-0.04482
152.644	-0.04477
152.744	-0.0448
152.844	-0.04477
152.944	-0.04473
153.044	-0.0448
153.144	-0.04481
153.244	-0.04479
153.344	-0.04481
153.444	-0.04478
153.544	-0.0448
153.644	-0.04477
153.744	-0.04479
153.844	-0.04484
153.944	-0.0448
154.044	-0.04475
154.144	-0.04475
154.244	-0.04481
154.344	-0.04483
154.444	-0.04473
154.544	-0.04478
154.644	-0.0448
154.744	-0.04472
154.844	-0.04475
154.944	-0.04473
155.044	-0.04476
155.144	-0.04474
155.244	-0.04476
155.344	-0.04469
155.444	-0.04478
155.544	-0.04476
155.644	-0.04477
155.744	-0.04476
155.844	-0.04479
155.944	-0.04473
156.044	-0.04474
156.144	-0.04478
156.244	-0.04479
156.344	-0.04476
156.444	-0.04479
156.544	-0.04476
156.644	-0.04478
156.744	-0.04475
156.844	-0.04475
156.944	-0.04475
157.044	-0.04472
157.144	-0.04474
157.244	-0.04472
157.344	-0.04477
157.444	-0.04473
157.544	-0.04475
157.644	-0.04475
157.744	-0.04479
157.844	-0.04474
157.944	-0.04478
158.044	-0.04474
158.144	-0.04472
158.244	-0.04482
158.344	-0.0447
158.444	-0.04471
158.544	-0.04471
158.644	-0.04467
158.744	-0.04467
158.844	-0.04475
158.944	-0.04473
159.044	-0.04477
159.144	-0.04471
159.244	-0.04472
159.344	-0.04469
159.444	-0.04472
159.544	-0.0447
159.644	-0.04465
159.744	-0.04465
159.844	-0.04466
159.944	-0.04466
160.044	-0.0447
160.144	-0.04464
160.244	-0.04464
160.344	-0.0447
160.444	-0.04471
160.544	-0.04467
160.644	-0.04468
160.744	-0.04467
160.844	-0.04464
160.944	-0.04467
161.044	-0.04474
161.144	-0.04465
161.244	-0.04472
161.344	-0.04466
161.444	-0.04469
161.544	-0.04466
161.644	-0.04463
161.744	-0.04459
161.844	-0.04465
161.944	-0.04466
162.044	-0.04461
162.144	-0.04469
162.244	-0.04471
162.344	-0.04468
162.444	-0.04471
162.544	-0.04464
162.644	-0.04461
162.744	-0.04461
162.844	-0.04463
162.944	-0.04457
163.044	-0.04459
163.144	-0.0447
163.244	-0.04465
163.344	-0.04465
163.444	-0.04469
163.544	-0.04462
163.644	-0.04463
163.744	-0.04465
163.844	-0.0447
163.944	-0.04465
164.044	-0.04465
164.144	-0.04465
164.244	-0.04467
164.344	-0.04468
164.444	-0.04467
164.544	-0.04464
164.644	-0.04459
164.744	-0.04461
164.844	-0.04463
164.944	-0.04463
165.044	-0.04463
165.144	-0.04464
165.244	-0.04472
165.344	-0.04463
165.444	-0.04462
165.544	-0.0446
165.644	-0.0447
165.744	-0.04477
165.844	-0.04481
165.944	-0.04462
166.044	-0.04466
166.144	-0.04462
166.244	-0.0446
166.344	-0.04463
166.444	-0.04457
166.544	-0.04461
166.644	-0.04464
166.744	-0.04441
166.844	-0.04432
166.944	-0.04434
167.044	-0.04434
167.144	-0.04438
167.244	-0.04432
167.344	-0.04439
167.444	-0.04429
167.544	-0.04435
167.644	-0.04436
167.744	-0.04439
167.844	-0.04437
167.944	-0.0443
168.044	-0.04432
168.144	-0.0444
168.244	-0.04431
168.344	-0.04431
168.444	-0.04433
168.544	-0.04441
168.644	-0.04434
168.744	-0.04437
168.844	-0.04436
168.944	-0.04438
169.044	-0.04436
169.144	-0.04432
169.244	-0.04431
169.344	-0.04437
169.444	-0.04439
169.544	-0.04436
169.644	-0.04461
169.744	-0.04458
169.844	-0.04461
169.944	-0.04436
170.044	-0.04435
170.144	-0.04427
170.244	-0.04436
170.344	-0.04436
170.444	-0.04434
170.544	-0.04432
170.644	-0.04432
170.744	-0.04436
170.844	-0.04443
170.944	-0.04433
171.044	-0.04428
171.144	-0.04437
171.244	-0.04433
171.344	-0.04433
171.444	-0.04432
171.544	-0.04435
171.644	-0.04432
171.744	-0.04434
171.844	-0.04436
171.944	-0.04431
172.044	-0.04432
172.144	-0.04437
172.244	-0.04435
172.344	-0.04436
172.444	-0.04434
172.544	-0.04435
172.644	-0.04436
172.744	-0.04433
172.844	-0.04432
172.944	-0.04428
173.044	-0.04429
173.144	-0.04428
173.244	-0.04428
173.344	-0.04432
173.444	-0.04427
173.544	-0.04427
173.644	-0.04434
173.744	-0.04429
173.844	-0.04426
173.944	-0.04434
174.044	-0.04425
174.144	-0.0443
174.244	-0.04428
174.344	-0.04429
174.444	-0.04433
174.544	-0.04425
174.644	-0.04475
174.744	-0.04471
174.844	-0.04474
174.944	-0.04471
175.044	-0.04469
175.144	-0.04468
175.244	-0.04472
175.344	-0.04477
175.444	-0.04472
175.544	-0.04476
175.644	-0.04472
175.744	-0.04475
175.844	-0.04474
175.944	-0.04472
176.044	-0.04472
176.144	-0.04467
176.244	-0.04472
176.344	-0.04472
176.444	-0.04474
176.544	-0.04467
176.644	-0.04472
176.744	-0.04476
176.844	-0.0447
176.944	-0.04467
177.044	-0.04476
177.144	-0.04468
177.244	-0.04469
177.344	-0.04469
177.444	-0.04466
177.544	-0.04463
177.644	-0.04463
177.744	-0.04469
177.844	-0.04468
177.944	-0.04465
178.044	-0.04466
178.144	-0.04468
178.244	-0.04471
178.344	-0.04467
178.444	-0.0447
178.544	-0.04467
178.644	-0.04467
178.744	-0.04471
178.844	-0.0447
178.944	-0.04466
179.044	-0.04472
179.144	-0.04474
179.244	-0.0447
179.344	-0.04464
179.444	-0.04468
179.544	-0.04461
179.644	-0.04466
179.744	-0.04465
179.844	-0.04464
179.944	-0.04469
180.044	-0.04471
180.144	-0.04468
180.244	-0.0446
180.344	-0.04463
180.444	-0.04461
180.544	-0.0446
180.644	-0.04463
180.744	-0.04463
180.844	-0.04465
180.944	-0.04467
181.044	-0.04464
181.144	-0.0447
181.244	-0.04437
181.344	-0.04433
181.444	-0.04435
181.544	-0.04439
181.644	-0.04445
181.744	-0.04436
181.844	-0.04438
181.944	-0.04436
182.044	-0.04438
182.144	-0.04443
182.244	-0.04436
182.344	-0.04436
182.444	-0.04438
182.544	-0.04431
182.644	-0.04433
182.744	-0.04433
182.844	-0.04435
182.944	-0.04432
183.044	-0.04433
183.144	-0.04431
183.244	-0.0446
183.344	-0.04461
183.444	-0.04465
183.544	-0.0446
183.644	-0.04464
183.744	-0.0446
183.844	-0.04433
183.944	-0.04437
184.044	-0.04436
184.144	-0.04434
184.244	-0.04429
184.344	-0.04432
184.444	-0.04432
184.544	-0.04432
184.644	-0.04431
184.744	-0.04437
184.844	-0.04432
184.944	-0.04437
185.044	-0.04434
185.144	-0.04429
185.244	-0.04433
185.344	-0.04437
185.444	-0.04438
185.544	-0.04423
185.644	-0.04436
185.744	-0.04439
185.844	-0.04434
185.944	-0.04431
186.044	-0.04431
186.144	-0.04436
186.244	-0.04432
186.344	-0.04432
186.444	-0.04432
186.544	-0.04429
186.644	-0.04429
186.744	-0.04437
186.844	-0.0443
186.944	-0.0443
187.044	-0.0443
187.144	-0.04438
187.244	-0.04431
187.344	-0.0443
187.444	-0.04432
187.544	-0.04432
187.644	-0.04427
187.744	-0.0443
187.844	-0.04429
187.944	-0.04431
188.044	-0.04433
188.144	-0.0442
188.244	-0.04424
188.344	-0.04426
188.444	-0.04434
188.544	-0.04428
188.644	-0.04428
188.744	-0.04423
188.844	-0.04428
188.944	-0.04424
189.044	-0.04428
189.144	-0.04427
189.244	-0.04432
189.344	-0.04423
189.444	-0.04433
189.544	-0.04428
189.644	-0.04425
189.744	-0.04422
189.844	-0.04431
189.944	-0.04425
190.044	-0.04428
190.144	-0.04425
190.244	-0.04432
190.344	-0.04435
190.444	-0.04427
190.544	-0.04434
190.644	-0.04433
190.744	-0.04436
190.844	-0.04439
190.944	-0.04439
191.044	-0.04434
191.144	-0.04431
191.244	-0.04432
191.344	-0.04432
191.444	-0.04439
191.544	-0.04435
191.644	-0.0443
191.744	-0.04429
191.844	-0.04435
191.944	-0.0443
192.044	-0.04425
192.144	-0.04431
192.244	-0.0443
192.344	-0.04428
192.444	-0.04432
192.544	-0.04428
192.644	-0.04427
192.744	-0.04431
192.844	-0.04427
192.944	-0.04428
193.044	-0.04431
193.144	-0.04432
193.244	-0.04427
193.344	-0.04428
193.444	-0.04432
193.544	-0.04428
193.644	-0.04434
193.744	-0.0443
193.844	-0.04429
193.944	-0.04431
194.044	-0.04432
194.144	-0.04434
194.244	-0.04431
194.344	-0.04432
194.444	-0.04427
194.544	-0.04431
194.644	-0.04429
194.744	-0.04426
194.844	-0.04431
194.944	-0.04432
195.044	-0.0443
195.144	-0.04429
195.244	-0.04425
195.344	-0.04432
195.444	-0.04432
195.544	-0.04434
195.644	-0.04429
195.744	-0.04425
195.844	-0.04421
195.944	-0.04428
196.044	-0.04427
196.144	-0.04435
196.244	-0.04428
196.344	-0.04431
196.444	-0.04429
[truncated: 5,344 more rows]

## Sheet: 40%D2O
time/s	current/mA
3.467	-0.39235
3.4672	-0.38694
3.4674	-0.38134
3.4676	-0.37609
3.4678	-0.37083
3.468	-0.3657
3.4684	-0.35579
3.4688	-0.34662
3.4692	-0.33784
3.4696	-0.3295
3.47	-0.32147
3.4704	-0.31415
3.4708	-0.30718
3.4712	-0.30062
3.4716	-0.29432
3.472	-0.28811
3.4724	-0.28227
3.4728	-0.27662
3.4732	-0.27123
3.4738	-0.26373
3.4744	-0.25662
3.475	-0.24985
3.4756	-0.24318
3.4762	-0.23711
3.4768	-0.23117
3.4774	-0.22552
3.478	-0.22004
3.4788	-0.21333
3.4796	-0.20737
3.4804	-0.20133
3.4812	-0.19576
3.482	-0.19046
3.483	-0.18445
3.484	-0.17867
3.485	-0.17305
3.4862	-0.16714
3.4874	-0.16144
3.4886	-0.15588
3.49	-0.15048
3.4914	-0.14515
3.4928	-0.1399
3.4946	-0.13456
3.4964	-0.12894
3.4984	-0.12324
3.5006	-0.11804
3.503	-0.11264
3.5056	-0.10735
3.5084	-0.10208
3.5116	-0.097
3.5152	-0.09166
3.519	-0.08649
3.5234	-0.08132
3.5286	-0.07612
3.5348	-0.07088
3.5418	-0.06587
3.5492	-0.06086
3.5586	-0.05583
3.57	-0.05082
3.585	-0.04574
3.6034	-0.04046
3.6262	-0.03539
3.662	-0.03039
3.7072	-0.02538
3.7842	-0.02038
3.8842	-0.0165
3.9842	-0.01391
4.0842	-0.01224
4.1842	-0.01085
4.2842	-0.01006
4.3842	-0.00936
4.4842	-0.00886
4.5842	-0.00814
4.6842	-0.00774
4.7842	-0.00754
4.8842	-0.00738
4.9842	-0.00734
5.0842	-0.00694
5.1842	-0.00687
5.2842	-0.00662
5.3842	-0.00651
5.4842	-0.0065
5.5842	-0.00628
5.6842	-0.00626
5.7842	-0.00612
5.8842	-0.00596
5.9842	-0.00587
6.0842	-0.00589
6.1842	-0.00592
6.2842	-0.00593
6.3842	-0.00586
6.4842	-0.00586
6.5842	-0.00582
6.6842	-0.00583
6.7842	-0.00582
6.8842	-0.0058
6.9842	-0.00579
7.0842	-0.00575
7.1842	-0.00574
7.2842	-0.00576
7.3842	-0.00575
7.4842	-0.00563
7.5842	-0.00575
7.6842	-0.00577
7.7842	-0.00575
7.8842	-0.00575
7.9842	-0.00579
8.0842	-0.0058
8.1842	-0.00582
8.2842	-0.00579
8.3842	-0.00582
8.4842	-0.00583
8.5842	-0.0058
8.6842	-0.00583
8.7842	-0.00582
8.8842	-0.00584
8.9842	-0.00587
9.0842	-0.00585
9.1842	-0.00586
9.2842	-0.00589
9.3842	-0.00589
9.4842	-0.00594
9.5842	-0.00598
9.6842	-0.00596
9.7842	-0.00614
9.8842	-0.00613
9.9842	-0.00612
10.0842	-0.00617
10.1842	-0.00617
10.2842	-0.00619
10.3842	-0.00622
10.4842	-0.0062
10.5842	-0.00625
10.6842	-0.0061
10.7842	-0.00618
10.8842	-0.00621
10.9842	-0.00622
11.0842	-0.00624
11.1842	-0.00619
11.2842	-0.00623
11.3842	-0.00627
11.4842	-0.00634
11.5842	-0.00623
11.6842	-0.00625
11.7842	-0.0063
11.8842	-0.00635
11.9842	-0.00633
12.0842	-0.00631
12.1842	-0.00623
12.2842	-0.00624
12.3842	-0.00629
12.4842	-0.00628
12.5842	-0.00636
12.6842	-0.00629
12.7842	-0.00627
12.8842	-0.00634
12.9842	-0.00632
13.0842	-0.00635
13.1842	-0.0066
13.2842	-0.00658
13.3842	-0.00659
13.4842	-0.0066
13.5842	-0.00654
13.6842	-0.00661
13.7842	-0.00662
13.8842	-0.00666
13.9842	-0.00665
14.0842	-0.0067
14.1842	-0.00664
14.2842	-0.00702
14.3842	-0.00669
14.4842	-0.00675
14.5842	-0.00672
14.6842	-0.00676
14.7842	-0.00695
14.8842	-0.00691
14.9842	-0.00698
15.0842	-0.00699
15.1842	-0.00693
15.2842	-0.00698
15.3842	-0.00699
15.4842	-0.007
15.5842	-0.00703
15.6842	-0.00699
15.7842	-0.00678
15.8842	-0.00697
15.9842	-0.00696
16.0842	-0.00697
16.1842	-0.00699
16.2842	-0.00701
16.3842	-0.00698
16.4842	-0.00699
16.5842	-0.00704
16.6842	-0.00705
16.7842	-0.00704
16.8842	-0.00706
16.9842	-0.00703
17.0842	-0.00702
17.1842	-0.00709
17.2842	-0.00706
17.3842	-0.00711
17.4842	-0.0071
17.5842	-0.00714
17.6842	-0.0071
17.7842	-0.00716
17.8842	-0.00701
17.9842	-0.00706
18.0842	-0.00703
18.1842	-0.00701
18.2842	-0.00706
18.3842	-0.00707
18.4842	-0.00707
18.5842	-0.00705
18.6842	-0.00713
18.7842	-0.00704
18.8842	-0.00707
18.9842	-0.00708
19.0842	-0.00714
19.1842	-0.00708
19.2842	-0.00716
19.3842	-0.00715
19.4842	-0.00728
19.5842	-0.00731
19.6842	-0.00725
19.7842	-0.00732
19.8842	-0.0073
19.9842	-0.00735
20.0842	-0.00738
20.1842	-0.00736
20.2842	-0.00739
20.3842	-0.00736
20.4842	-0.00739
20.5842	-0.00741
20.6842	-0.00743
20.7842	-0.00746
20.8842	-0.00742
20.9842	-0.0074
21.0842	-0.00744
21.1842	-0.00746
21.2842	-0.00743
21.3842	-0.00746
21.4842	-0.00747
21.5842	-0.00745
21.6842	-0.00743
21.7842	-0.00747
21.8842	-0.0075
21.9842	-0.00749
22.0842	-0.00753
22.1842	-0.00754
22.2842	-0.00752
22.3842	-0.00752
22.4842	-0.00748
22.5842	-0.00748
22.6842	-0.00754
22.7842	-0.00751
22.8842	-0.00741
22.9842	-0.00739
23.0842	-0.00738
23.1842	-0.00745
23.2842	-0.00743
23.3842	-0.00739
23.4842	-0.00745
23.5842	-0.00743
23.6842	-0.00744
23.7842	-0.00745
23.8842	-0.00743
23.9842	-0.00746
24.0842	-0.00746
24.1842	-0.00743
24.2842	-0.00748
24.3842	-0.00746
24.4842	-0.00753
24.5842	-0.00747
24.6842	-0.00746
24.7842	-0.00749
24.8842	-0.00748
24.9842	-0.00749
25.0842	-0.00753
25.1842	-0.00753
25.2842	-0.00749
25.3842	-0.00752
25.4842	-0.00752
25.5842	-0.00748
25.6842	-0.00748
25.7842	-0.00768
25.8842	-0.00746
25.9842	-0.00752
26.0842	-0.00752
26.1842	-0.00769
26.2842	-0.0077
26.3842	-0.00772
26.4842	-0.00769
26.5842	-0.00767
26.6842	-0.00773
26.7842	-0.00769
26.8842	-0.00778
26.9842	-0.00773
27.0842	-0.00767
27.1842	-0.0077
27.2842	-0.00774
27.3842	-0.00776
27.4842	-0.00776
27.5842	-0.0077
27.6842	-0.00771
27.7842	-0.00774
27.8842	-0.0077
27.9842	-0.00775
28.0842	-0.00778
28.1842	-0.00776
28.2842	-0.00769
28.3842	-0.00778
28.4842	-0.00774
28.5842	-0.00801
28.6842	-0.00775
28.7842	-0.00781
28.8842	-0.0078
28.9842	-0.00779
29.0842	-0.00778
29.1842	-0.00781
29.2842	-0.00778
29.3842	-0.00779
29.4842	-0.00782
29.5842	-0.00779
29.6842	-0.00783
29.7842	-0.00781
29.8842	-0.00783
29.9842	-0.00782
30.0842	-0.00786
30.1842	-0.00786
30.2842	-0.00784
30.3842	-0.00783
30.4842	-0.00785
30.5842	-0.00782
30.6842	-0.00788
30.7842	-0.00783
30.8842	-0.00783
30.9842	-0.00783
31.0842	-0.00785
31.1842	-0.00787
31.2842	-0.00783
31.3842	-0.00779
31.4842	-0.00788
31.5842	-0.00783
31.6842	-0.00789
31.7842	-0.00788
31.8842	-0.00786
31.9842	-0.00788
32.0842	-0.00785
32.1842	-0.00787
32.2842	-0.0079
32.3842	-0.0079
32.4842	-0.00785
32.5842	-0.00812
32.6842	-0.00809
32.7842	-0.00809
32.8842	-0.00808
32.9842	-0.00814
33.0842	-0.00811
33.1842	-0.00808
33.2842	-0.00811
33.3842	-0.00811
33.4842	-0.00806
33.5842	-0.00807
33.6842	-0.00804
33.7842	-0.00811
33.8842	-0.00814
33.9842	-0.00813
34.0842	-0.00812
34.1842	-0.00813
34.2842	-0.00813
34.3842	-0.00813
34.4842	-0.00812
34.5842	-0.00813
34.6842	-0.00814
34.7842	-0.00815
34.8842	-0.00812
34.9842	-0.00815
35.0842	-0.00815
35.1842	-0.00815
35.2842	-0.00822
35.3842	-0.0082
35.4842	-0.00814
35.5842	-0.00813
35.6842	-0.00814
35.7842	-0.00813
35.8842	-0.0082
35.9842	-0.00817
36.0842	-0.00817
36.1842	-0.00816
36.2842	-0.00824
36.3842	-0.00816
36.4842	-0.00815
36.5842	-0.00817
36.6842	-0.00817
36.7842	-0.0082
36.8842	-0.00822
36.9842	-0.00818
37.0842	-0.0082
37.1842	-0.00822
37.2842	-0.0082
37.3842	-0.00822
37.4842	-0.00821
37.5842	-0.00822
37.6842	-0.00823
37.7842	-0.00819
37.8842	-0.00823
37.9842	-0.00825
38.0842	-0.00823
38.1842	-0.00821
38.2842	-0.00826
38.3842	-0.00824
38.4842	-0.00828
38.5842	-0.00822
38.6842	-0.00813
38.7842	-0.00809
38.8842	-0.00812
38.9842	-0.00811
39.0842	-0.00812
39.1842	-0.00812
39.2842	-0.0081
39.3842	-0.00814
39.4842	-0.00811
39.5842	-0.00812
39.6842	-0.00813
39.7842	-0.00814
39.8842	-0.0081
39.9842	-0.00815
40.0842	-0.00812
40.1842	-0.00812
40.2842	-0.00812
40.3842	-0.00814
40.4842	-0.00815
40.5842	-0.00808
40.6842	-0.00815
40.7842	-0.00816
40.8842	-0.00815
40.9842	-0.00815
41.0842	-0.00817
41.1842	-0.00816
41.2842	-0.00813
41.3842	-0.00819
41.4842	-0.00813
41.5842	-0.00815
41.6842	-0.00814
41.7842	-0.00816
41.8842	-0.00815
41.9842	-0.00822
42.0842	-0.00815
42.1842	-0.0082
42.2842	-0.00821
42.3842	-0.00818
42.4842	-0.00818
42.5842	-0.00822
42.6842	-0.00818
42.7842	-0.00821
42.8842	-0.00817
42.9842	-0.0082
43.0842	-0.00819
43.1842	-0.00815
43.2842	-0.00815
43.3842	-0.0082
43.4842	-0.00819
43.5842	-0.00818
43.6842	-0.00823
43.7842	-0.00817
43.8842	-0.00817
43.9842	-0.00818
44.0842	-0.00822
44.1842	-0.00822
44.2842	-0.0082
44.3842	-0.00822
44.4842	-0.00819
44.5842	-0.00821
44.6842	-0.00821
44.7842	-0.0082
44.8842	-0.00823
44.9842	-0.00825
45.0842	-0.00818
45.1842	-0.0082
45.2842	-0.00821
45.3842	-0.00823
45.4842	-0.0082
45.5842	-0.00823
45.6842	-0.0082
45.7842	-0.00822
45.8842	-0.00822
45.9842	-0.00823
46.0842	-0.00821
46.1842	-0.00825
46.2842	-0.00822
46.3842	-0.00823
46.4842	-0.00824
46.5842	-0.00828
46.6842	-0.00821
46.7842	-0.00823
46.8842	-0.00824
46.9842	-0.00828
47.0842	-0.00826
47.1842	-0.00825
47.2842	-0.00825
47.3842	-0.00826
47.4842	-0.00825
47.5842	-0.00825
47.6842	-0.00825
47.7842	-0.00828
47.8842	-0.00825
47.9842	-0.00825
48.0842	-0.00828
48.1842	-0.00824
48.2842	-0.00825
48.3842	-0.00824
48.4842	-0.00826
48.5842	-0.00831
48.6842	-0.00825
48.7842	-0.00825
48.8842	-0.00818
48.9842	-0.00823
49.0842	-0.00827
49.1842	-0.00833
49.2842	-0.00831
49.3842	-0.00826
49.4842	-0.00831
49.5842	-0.00828
49.6842	-0.00825
49.7842	-0.00826
49.8842	-0.00832
49.9842	-0.00829
50.0842	-0.0083
50.1842	-0.0083
50.2842	-0.00826
50.3842	-0.00831
50.4842	-0.0083
50.5842	-0.00826
50.6842	-0.0083
50.7842	-0.00824
50.8842	-0.00827
50.9842	-0.00823
51.0842	-0.00828
51.1842	-0.0083
51.2842	-0.00816
51.3842	-0.00826
51.4842	-0.0083
51.5842	-0.00845
51.6842	-0.00844
51.7842	-0.00845
51.8842	-0.00844
51.9842	-0.0085
52.0842	-0.00845
52.1842	-0.00829
52.2842	-0.0082
52.3842	-0.00818
52.4842	-0.00822
52.5842	-0.00849
52.6842	-0.00846
52.7842	-0.00848
52.8842	-0.00847
52.9842	-0.00844
53.0842	-0.0085
53.1842	-0.00854
53.2842	-0.00852
53.3842	-0.00842
53.4842	-0.00851
53.5842	-0.00848
53.6842	-0.00853
53.7842	-0.00847
53.8842	-0.00849
53.9842	-0.00853
54.0842	-0.00852
54.1842	-0.0085
54.2842	-0.00846
54.3842	-0.00853
54.4842	-0.00848
54.5842	-0.0085
54.6842	-0.00853
54.7842	-0.00853
54.8842	-0.00848
54.9842	-0.00847
55.0842	-0.00846
55.1842	-0.00851
55.2842	-0.00852
55.3842	-0.00851
55.4842	-0.00849
55.5842	-0.00852
55.6842	-0.00851
55.7842	-0.00852
55.8842	-0.0085
55.9842	-0.00851
56.0842	-0.0085
56.1842	-0.0085
56.2842	-0.0085
56.3842	-0.00851
56.4842	-0.00852
56.5842	-0.00855
56.6842	-0.0085
56.7842	-0.0085
56.8842	-0.00854
56.9842	-0.00852
57.0842	-0.00849
57.1842	-0.00855
57.2842	-0.0085
57.3842	-0.00851
57.4842	-0.00855
57.5842	-0.00853
57.6842	-0.00856
57.7842	-0.00852
57.8842	-0.00852
57.9842	-0.00855
58.0842	-0.00853
58.1842	-0.00852
58.2842	-0.00853
58.3842	-0.00852
58.4842	-0.00847
58.5842	-0.00851
58.6842	-0.00853
58.7842	-0.00855
58.8842	-0.00849
58.9842	-0.00849
59.0842	-0.00849
59.1842	-0.00854
59.2842	-0.00854
59.3842	-0.00854
59.4842	-0.00851
59.5842	-0.00854
59.6842	-0.00856
59.7842	-0.00854
59.8842	-0.00858
59.9842	-0.00855
60.0842	-0.00859
60.1842	-0.00856
60.2842	-0.00852
60.3842	-0.00858
60.4842	-0.00857
60.5842	-0.00851
60.6842	-0.00858
60.7842	-0.00854
60.8842	-0.00857
60.9842	-0.00854
61.0842	-0.00856
61.1842	-0.00853
61.2842	-0.00858
61.3842	-0.00857
61.4842	-0.00854
61.5842	-0.00855
61.6842	-0.00856
61.7842	-0.00856
61.8842	-0.00855
61.9842	-0.00858
62.0842	-0.00856
62.1842	-0.00856
62.2842	-0.00859
62.3842	-0.00845
62.4842	-0.00847
62.5842	-0.00828
62.6842	-0.00828
62.7842	-0.00831
62.8842	-0.0083
62.9842	-0.00848
63.0842	-0.00843
63.1842	-0.00851
63.2842	-0.00847
63.3842	-0.00851
63.4842	-0.00848
63.5842	-0.00845
63.6842	-0.00845
63.7842	-0.00848
63.8842	-0.00847
63.9842	-0.00844
64.0842	-0.00853
64.1842	-0.00843
64.2842	-0.00851
64.3842	-0.00848
64.4842	-0.00848
64.5842	-0.0085
64.6842	-0.00852
64.7842	-0.00849
64.8842	-0.00846
64.9842	-0.00852
65.0842	-0.00848
65.1842	-0.00854
65.2842	-0.00853
65.3842	-0.00855
65.4842	-0.00851
65.5842	-0.00851
65.6842	-0.00851
65.7842	-0.00846
65.8842	-0.00851
65.9842	-0.00849
66.0842	-0.00853
66.1842	-0.00851
66.2842	-0.00848
66.3842	-0.00853
66.4842	-0.00853
66.5842	-0.00855
66.6842	-0.00852
66.7842	-0.00854
66.8842	-0.00847
66.9842	-0.00853
67.0842	-0.00854
67.1842	-0.00857
67.2842	-0.00852
67.3842	-0.00855
67.4842	-0.00849
67.5842	-0.00852
67.6842	-0.00851
67.7842	-0.00852
67.8842	-0.00853
67.9842	-0.00854
68.0842	-0.00853
68.1842	-0.00855
68.2842	-0.00856
68.3842	-0.00853
68.4842	-0.00853
68.5842	-0.00861
68.6842	-0.00852
68.7842	-0.0085
68.8842	-0.00851
68.9842	-0.00855
69.0842	-0.00852
69.1842	-0.00856
69.2842	-0.00852
69.3842	-0.00854
69.4842	-0.00855
69.5842	-0.00856
69.6842	-0.00855
69.7842	-0.00856
69.8842	-0.00854
69.9842	-0.00855
70.0842	-0.00854
70.1842	-0.00858
70.2842	-0.00859
70.3842	-0.00855
70.4842	-0.00856
70.5842	-0.00857
70.6842	-0.00856
70.7842	-0.00855
70.8842	-0.00857
70.9842	-0.00853
71.0842	-0.00858
71.1842	-0.00858
71.2842	-0.00859
71.3842	-0.00857
71.4842	-0.00855
71.5842	-0.00858
71.6842	-0.00852
71.7842	-0.00858
71.8842	-0.00854
71.9842	-0.00857
72.0842	-0.00853
72.1842	-0.00856
72.2842	-0.00858
72.3842	-0.00861
72.4842	-0.00857
72.5842	-0.0086
72.6842	-0.00856
72.7842	-0.00856
72.8842	-0.0086
72.9842	-0.0086
73.0842	-0.00859
73.1842	-0.0086
73.2842	-0.00856
73.3842	-0.0086
73.4842	-0.00857
73.5842	-0.00853
73.6842	-0.00857
73.7842	-0.00862
73.8842	-0.00858
73.9842	-0.00859
74.0842	-0.00858
74.1842	-0.00853
74.2842	-0.00858
74.3842	-0.00856
74.4842	-0.00862
74.5842	-0.0086
74.6842	-0.00861
74.7842	-0.00859
74.8842	-0.00858
74.9842	-0.00864
75.0842	-0.00855
75.1842	-0.00857
75.2842	-0.00858
75.3842	-0.00858
75.4842	-0.00861
75.5842	-0.00864
75.6842	-0.00865
75.7842	-0.00863
75.8842	-0.00856
75.9842	-0.00856
76.0842	-0.00864
76.1842	-0.00864
76.2842	-0.00857
76.3842	-0.0086
76.4842	-0.0086
76.5842	-0.00858
76.6842	-0.00857
76.7842	-0.00863
76.8842	-0.00861
76.9842	-0.00857
77.0842	-0.00858
77.1842	-0.00859
77.2842	-0.00862
77.3842	-0.00859
77.4842	-0.00863
77.5842	-0.0086
77.6842	-0.00861
77.7842	-0.0086
77.8842	-0.00863
77.9842	-0.00864
78.0842	-0.00862
78.1842	-0.00863
78.2842	-0.00858
78.3842	-0.00859
78.4842	-0.00863
78.5842	-0.00857
78.6842	-0.00863
78.7842	-0.00862
78.8842	-0.00858
78.9842	-0.00864
79.0842	-0.00867
79.1842	-0.00863
79.2842	-0.00861
79.3842	-0.00864
79.4842	-0.00858
79.5842	-0.00859
79.6842	-0.00861
79.7842	-0.00864
79.8842	-0.00864
79.9842	-0.00861
80.0842	-0.00868
80.1842	-0.00862
80.2842	-0.00866
80.3842	-0.0086
80.4842	-0.00865
80.5842	-0.00872
80.6842	-0.0086
80.7842	-0.0086
80.8842	-0.00864
80.9842	-0.00865
81.0842	-0.00867
81.1842	-0.00866
81.2842	-0.00865
81.3842	-0.00866
81.4842	-0.00859
81.5842	-0.00866
81.6842	-0.00865
81.7842	-0.00865
81.8842	-0.00863
81.9842	-0.00865
82.0842	-0.00868
82.1842	-0.00863
82.2842	-0.00871
82.3842	-0.00886
82.4842	-0.00885
82.5842	-0.00883
82.6842	-0.00864
82.7842	-0.00882
82.8842	-0.00883
82.9842	-0.00883
83.0842	-0.00884
83.1842	-0.00887
83.2842	-0.00887
83.3842	-0.00882
83.4842	-0.00883
83.5842	-0.0089
83.6842	-0.00883
83.7842	-0.00883
83.8842	-0.00882
83.9842	-0.00886
84.0842	-0.00887
84.1842	-0.00884
84.2842	-0.0088
84.3842	-0.00881
84.4842	-0.00882
84.5842	-0.00891
84.6842	-0.00885
84.7842	-0.0088
84.8842	-0.00886
84.9842	-0.00888
85.0842	-0.00887
85.1842	-0.00885
85.2842	-0.00886
85.3842	-0.00885
85.4842	-0.00892
85.5842	-0.00885
85.6842	-0.00888
85.7842	-0.00889
85.8842	-0.00889
85.9842	-0.00886
86.0842	-0.00884
86.1842	-0.00887
86.2842	-0.00888
86.3842	-0.00886
86.4842	-0.00889
86.5842	-0.00889
86.6842	-0.00848
86.7842	-0.00856
86.8842	-0.00855
86.9842	-0.00858
87.0842	-0.00858
87.1842	-0.00856
87.2842	-0.00859
87.3842	-0.0086
87.4842	-0.00856
87.5842	-0.00861
87.6842	-0.00856
87.7842	-0.00857
87.8842	-0.00857
87.9842	-0.00857
88.0842	-0.0086
88.1842	-0.00855
88.2842	-0.00861
88.3842	-0.00858
88.4842	-0.00863
88.5842	-0.00858
88.6842	-0.00858
88.7842	-0.00862
88.8842	-0.00861
88.9842	-0.00863
89.0842	-0.00859
89.1842	-0.00862
89.2842	-0.0086
89.3842	-0.00857
89.4842	-0.00862
89.5842	-0.00859
89.6842	-0.00858
89.7842	-0.00859
89.8842	-0.00862
89.9842	-0.00863
90.0842	-0.00855
90.1842	-0.00862
90.2842	-0.00861
90.3842	-0.0086
90.4842	-0.0086
90.5842	-0.00861
90.6842	-0.00859
90.7842	-0.00858
90.8842	-0.00859
90.9842	-0.00862
91.0842	-0.00863
91.1842	-0.00858
91.2842	-0.00864
91.3842	-0.00865
91.4842	-0.00859
91.5842	-0.0086
91.6842	-0.00861
91.7842	-0.00857
91.8842	-0.00866
91.9842	-0.00861
92.0842	-0.00864
92.1842	-0.00863
92.2842	-0.00865
92.3842	-0.00862
92.4842	-0.00865
92.5842	-0.00861
92.6842	-0.00861
92.7842	-0.00865
92.8842	-0.00865
92.9842	-0.00861
93.0842	-0.00867
93.1842	-0.00864
93.2842	-0.00864
93.3842	-0.00868
93.4842	-0.00862
93.5842	-0.00867
93.6842	-0.00862
93.7842	-0.00863
93.8842	-0.00868
93.9842	-0.00862
94.0842	-0.00861
94.1842	-0.00862
94.2842	-0.00862
94.3842	-0.00866
94.4842	-0.00862
94.5842	-0.00869
94.6842	-0.00869
94.7842	-0.0087
94.8842	-0.00864
94.9842	-0.00866
95.0842	-0.00863
95.1842	-0.00864
95.2842	-0.009
95.3842	-0.00896
95.4842	-0.00903
95.5842	-0.00899
95.6842	-0.00898
95.7842	-0.009
95.8842	-0.00894
95.9842	-0.00894
96.0842	-0.009
96.1842	-0.00899
96.2842	-0.00896
96.3842	-0.00899
96.4842	-0.00885
96.5842	-0.00888
96.6842	-0.00896
96.7842	-0.009
96.8842	-0.00882
96.9842	-0.00866
97.0842	-0.00885
97.1842	-0.00885
97.2842	-0.00882
97.3842	-0.00887
97.4842	-0.00867
97.5842	-0.00885
97.6842	-0.00888
97.7842	-0.00881
97.8842	-0.00884
97.9842	-0.00884
98.0842	-0.00866
98.1842	-0.00882
98.2842	-0.00885
98.3842	-0.00885
98.4842	-0.00887
98.5842	-0.00884
98.6842	-0.00883
98.7842	-0.00888
98.8842	-0.00887
98.9842	-0.00886
99.0842	-0.00885
99.1842	-0.00886
99.2842	-0.00887
99.3842	-0.00885
99.4842	-0.00866
99.5842	-0.00885
99.6842	-0.00888
99.7842	-0.00887
99.8842	-0.00885
99.9842	-0.00887
100.084	-0.00886
100.184	-0.00884
100.284	-0.00887
100.384	-0.00888
100.484	-0.00888
100.584	-0.00886
100.684	-0.00885
100.784	-0.00887
100.884	-0.00883
100.984	-0.00887
101.084	-0.00889
101.184	-0.00889
101.284	-0.00889
101.384	-0.00894
101.484	-0.00889
101.584	-0.00886
101.684	-0.00888
101.784	-0.00886
101.884	-0.00889
101.984	-0.00892
102.084	-0.00893
102.184	-0.0089
102.284	-0.00889
102.384	-0.00889
102.484	-0.00891
102.584	-0.00886
102.684	-0.00887
102.784	-0.00891
102.884	-0.00889
102.984	-0.00893
103.084	-0.00892
103.184	-0.00898
103.284	-0.00886
103.384	-0.00895
103.484	-0.00889
103.584	-0.00895
103.684	-0.00889
103.784	-0.00888
103.884	-0.00895
103.984	-0.00891
104.084	-0.00891
104.184	-0.00893
104.284	-0.00889
104.384	-0.00891
104.484	-0.00885
104.584	-0.00889
104.684	-0.0089
104.784	-0.00889
104.884	-0.00889
104.984	-0.0089
105.084	-0.00891
105.184	-0.0089
105.284	-0.0089
105.384	-0.0089
105.484	-0.00897
105.584	-0.0089
105.684	-0.00887
105.784	-0.00892
105.884	-0.00892
105.984	-0.00888
106.084	-0.00888
106.184	-0.00892
106.284	-0.00892
106.384	-0.00889
106.484	-0.00894
106.584	-0.00892
106.684	-0.00889
106.784	-0.00898
106.884	-0.00893
106.984	-0.00893
107.084	-0.00892
107.184	-0.00891
107.284	-0.00889
107.384	-0.00897
107.484	-0.00889
107.584	-0.00892
107.684	-0.00894
107.784	-0.00893
107.884	-0.00893
107.984	-0.0089
108.084	-0.00887
108.184	-0.00896
108.284	-0.00892
108.384	-0.00894
108.484	-0.00896
108.584	-0.00896
108.684	-0.00895
108.784	-0.0089
108.884	-0.00891
108.984	-0.00889
109.084	-0.00895
109.184	-0.00896
109.284	-0.00889
109.384	-0.00893
109.484	-0.00894
109.584	-0.00891
109.684	-0.0089
109.784	-0.00892
109.884	-0.00892
109.984	-0.00898
110.084	-0.00899
110.184	-0.00898
110.284	-0.00891
110.384	-0.00894
110.484	-0.00895
110.584	-0.00896
110.684	-0.00894
110.784	-0.00894
110.884	-0.00894
110.984	-0.00895
111.084	-0.00896
111.184	-0.00894
111.284	-0.00895
111.384	-0.00894
111.484	-0.00895
111.584	-0.00896
111.684	-0.00896
111.784	-0.00893
111.884	-0.00896
111.984	-0.00897
112.084	-0.00898
112.184	-0.00895
112.284	-0.00895
112.384	-0.00896
112.484	-0.00895
112.584	-0.00894
112.684	-0.00894
112.784	-0.00895
112.884	-0.00896
112.984	-0.00895
113.084	-0.00897
113.184	-0.00894
113.284	-0.00889
113.384	-0.00893
113.484	-0.00895
113.584	-0.00891
113.684	-0.00894
113.784	-0.00893
113.884	-0.00892
113.984	-0.00892
114.084	-0.00889
114.184	-0.00897
114.284	-0.00899
114.384	-0.0089
114.484	-0.00894
114.584	-0.009
114.684	-0.00895
114.784	-0.00895
114.884	-0.00894
114.984	-0.00895
115.084	-0.00896
115.184	-0.00899
115.284	-0.00896
115.384	-0.00896
115.484	-0.00901
115.584	-0.00894
115.684	-0.00895
115.784	-0.009
115.884	-0.00905
115.984	-0.00899
116.084	-0.00899
116.184	-0.009
116.284	-0.00894
116.384	-0.0089
116.484	-0.00896
116.584	-0.00894
116.684	-0.00893
116.784	-0.00892
116.884	-0.00898
116.984	-0.00891
117.084	-0.00897
117.184	-0.00894
117.284	-0.00895
117.384	-0.00897
117.484	-0.00892
117.584	-0.00899
117.684	-0.00896
117.784	-0.00898
117.884	-0.00896
117.984	-0.00888
118.084	-0.00894
118.184	-0.00897
118.284	-0.00894
118.384	-0.00897
118.484	-0.00896
118.584	-0.00895
118.684	-0.00898
118.784	-0.00899
118.884	-0.00894
118.984	-0.00898
119.084	-0.00905
119.184	-0.00895
119.284	-0.009
119.384	-0.00892
119.484	-0.00898
119.584	-0.00902
119.684	-0.00897
119.784	-0.00899
119.884	-0.00898
119.984	-0.00894
120.084	-0.009
120.184	-0.00903
120.284	-0.00899
120.384	-0.00902
120.484	-0.009
120.584	-0.00899
120.684	-0.00895
120.784	-0.00898
120.884	-0.009
120.984	-0.00892
121.084	-0.00898
121.184	-0.00897
121.284	-0.00898
121.384	-0.00894
121.484	-0.00898
121.584	-0.00902
121.684	-0.00902
121.784	-0.00905
121.884	-0.00896
121.984	-0.00902
122.084	-0.00898
122.184	-0.00899
122.284	-0.00899
122.384	-0.00897
122.484	-0.00897
122.584	-0.00895
122.684	-0.00899
122.784	-0.00897
122.884	-0.009
122.984	-0.00903
123.084	-0.00897
123.184	-0.00903
123.284	-0.00901
123.384	-0.00903
123.452	-0.00905
123.452	-0.1725
123.452	-0.2967
123.452	-0.28463
123.453	-0.37002
123.453	-0.342
123.453	-0.39228
123.453	-0.34985
123.453	-0.37158
123.454	-0.31948
123.454	-0.2658
123.454	-0.25621
123.454	-0.20225
123.455	-0.188
123.455	-0.13979
123.455	-0.12587
123.455	-0.08609
123.455	-0.07557
123.456	-0.04533
123.456	-0.03996
123.456	-0.019
123.456	-0.00664
123.457	-0.01178
123.457	-0.00611
123.457	-0.0151
123.457	-0.02567
123.458	-0.04053
123.458	-0.05628
123.459	-0.07074
123.459	-0.08203
123.459	-0.08986
123.461	-0.08441
123.462	-0.07821
123.462	-0.07211
123.515	-0.0671
123.615	-0.06281
123.715	-0.05968
123.815	-0.05712
123.915	-0.05522
124.015	-0.05381
124.115	-0.05204
124.215	-0.05085
124.315	-0.0501
124.415	-0.04903
124.515	-0.04819
124.615	-0.04772
124.715	-0.04703
124.815	-0.04626
124.915	-0.04586
125.015	-0.04539
125.115	-0.04509
125.215	-0.04437
125.315	-0.04406
125.415	-0.04393
125.515	-0.04361
125.615	-0.04331
125.715	-0.04309
125.815	-0.04288
125.915	-0.04246
126.015	-0.0424
126.115	-0.04243
126.215	-0.04204
126.315	-0.04196
126.415	-0.04202
126.515	-0.0416
126.615	-0.04136
126.715	-0.04135
126.815	-0.04127
126.915	-0.04115
127.015	-0.04092
127.115	-0.04096
127.215	-0.04088
127.315	-0.04086
127.415	-0.0408
127.515	-0.04052
127.615	-0.04059
127.715	-0.04052
127.815	-0.04043
127.915	-0.04044
128.015	-0.04054
128.115	-0.04049
128.215	-0.04047
128.315	-0.04039
128.415	-0.04015
128.515	-0.04012
128.615	-0.04008
128.715	-0.04008
128.815	-0.04004
128.915	-0.03999
129.015	-0.03978
129.115	-0.03982
129.215	-0.03977
129.315	-0.03976
129.415	-0.03969
129.515	-0.03974
129.615	-0.03977
129.715	-0.03979
129.815	-0.03981
129.915	-0.03978
130.015	-0.03973
130.115	-0.03973
130.215	-0.03971
130.315	-0.03969
130.415	-0.03969
130.515	-0.03965
130.615	-0.03973
130.715	-0.03967
130.815	-0.03969
130.915	-0.03967
131.015	-0.03961
131.115	-0.03941
131.215	-0.03939
131.315	-0.03939
131.415	-0.0394
131.515	-0.03937
131.615	-0.03934
131.715	-0.03936
131.815	-0.03935
131.915	-0.03931
132.015	-0.03943
132.115	-0.03939
132.215	-0.03938
132.315	-0.0394
132.415	-0.03939
132.515	-0.0394
132.615	-0.03933
132.715	-0.03939
132.815	-0.03943
132.915	-0.03942
133.015	-0.03939
133.115	-0.03939
133.215	-0.03933
133.315	-0.03942
133.415	-0.03936
133.515	-0.03943
133.615	-0.03934
133.715	-0.03932
133.815	-0.03936
133.915	-0.03938
134.015	-0.03935
134.115	-0.03932
134.215	-0.03929
134.315	-0.03936
134.415	-0.03932
134.515	-0.03936
134.615	-0.03933
134.715	-0.03934
134.815	-0.03937
134.915	-0.03936
135.015	-0.03938
135.115	-0.03934
135.215	-0.03935
135.315	-0.03935
135.415	-0.03934
135.515	-0.03935
135.615	-0.03927
135.715	-0.03931
135.815	-0.03933
135.915	-0.03932
136.015	-0.03925
136.115	-0.03908
136.215	-0.03908
136.315	-0.03929
136.415	-0.03932
136.515	-0.03924
136.615	-0.0393
136.715	-0.03938
136.815	-0.03937
136.915	-0.03935
137.015	-0.03937
137.115	-0.03942
137.215	-0.03936
137.315	-0.03936
137.415	-0.03931
137.515	-0.03939
137.615	-0.03935
137.715	-0.03936
137.815	-0.03932
137.915	-0.03934
138.015	-0.03935
138.115	-0.03935
138.215	-0.03935
138.315	-0.03929
138.415	-0.03932
138.515	-0.03936
138.615	-0.03931
138.715	-0.03931
138.815	-0.03938
138.915	-0.03933
139.015	-0.0393
139.115	-0.0393
139.215	-0.03931
139.315	-0.03931
139.415	-0.03933
139.515	-0.03929
139.615	-0.03929
139.715	-0.03932
139.815	-0.03932
139.915	-0.03932
140.015	-0.03929
140.115	-0.03926
140.215	-0.03926
140.315	-0.0393
140.415	-0.0393
140.515	-0.03908
140.615	-0.03905
140.715	-0.03904
140.815	-0.0391
140.915	-0.0391
141.015	-0.03906
141.115	-0.03903
141.215	-0.03909
141.315	-0.03904
141.415	-0.03905
141.515	-0.03908
141.615	-0.03906
141.715	-0.0391
141.815	-0.03914
141.915	-0.03893
142.015	-0.039
142.115	-0.03899
142.215	-0.03896
142.315	-0.03897
142.415	-0.03905
142.515	-0.03905
142.615	-0.03905
142.715	-0.03911
142.815	-0.03906
142.915	-0.03907
143.015	-0.03907
143.115	-0.03902
143.215	-0.03903
143.315	-0.03903
143.415	-0.03909
143.515	-0.03905
143.615	-0.03904
143.715	-0.03899
143.815	-0.039
143.915	-0.03902
144.015	-0.039
144.115	-0.03895
144.215	-0.03902
144.315	-0.03901
144.415	-0.03903
144.515	-0.03902
144.615	-0.03906
144.715	-0.03903
144.815	-0.03904
144.915	-0.03903
145.015	-0.03896
145.115	-0.03898
145.215	-0.03898
145.315	-0.03894
145.415	-0.03908
145.515	-0.03903
145.615	-0.039
145.715	-0.03904
145.815	-0.03901
145.915	-0.03906
146.015	-0.03908
146.115	-0.03907
146.215	-0.03904
146.315	-0.03904
146.415	-0.03906
146.515	-0.03902
146.615	-0.03906
146.715	-0.03905
146.815	-0.03905
146.915	-0.03901
147.015	-0.03904
147.115	-0.03896
147.215	-0.03903
147.315	-0.03905
147.415	-0.03902
147.515	-0.03906
147.615	-0.03906
147.715	-0.03905
147.815	-0.03907
147.915	-0.03903
148.015	-0.03904
148.115	-0.03906
148.215	-0.03904
148.315	-0.03905
148.415	-0.03904
148.515	-0.03906
148.615	-0.03904
148.715	-0.03906
148.815	-0.03908
148.915	-0.03905
149.015	-0.03907
149.115	-0.03903
149.215	-0.03922
149.315	-0.03922
149.415	-0.03903
149.515	-0.03904
149.615	-0.03902
149.715	-0.03902
149.815	-0.039
149.915	-0.03902
150.015	-0.03902
150.115	-0.03899
150.215	-0.03906
150.315	-0.03904
150.415	-0.03901
150.515	-0.039
150.615	-0.03906
150.715	-0.03892
150.815	-0.03889
150.915	-0.03903
151.015	-0.03908
151.115	-0.03902
151.215	-0.03903
151.315	-0.03903
151.415	-0.039
151.515	-0.03899
151.615	-0.03904
151.715	-0.03898
151.815	-0.03902
151.915	-0.03903
152.015	-0.03905
152.115	-0.03908
152.215	-0.03907
152.315	-0.03896
152.415	-0.03902
152.515	-0.03902
152.615	-0.03902
152.715	-0.03902
152.815	-0.03899
152.915	-0.03904
153.015	-0.03902
153.115	-0.03903
153.215	-0.03902
153.315	-0.03902
153.415	-0.03897
153.515	-0.03899
153.615	-0.03903
153.715	-0.03903
153.815	-0.03902
153.915	-0.03905
154.015	-0.03908
154.115	-0.03905
154.215	-0.03904
154.315	-0.03903
154.415	-0.03903
154.515	-0.03905
154.615	-0.03905
154.715	-0.03903
154.815	-0.03904
154.915	-0.03905
155.015	-0.03892
155.115	-0.03894
155.215	-0.03904
155.315	-0.03902
155.415	-0.03904
155.515	-0.03905
155.615	-0.03906
155.715	-0.03903
155.815	-0.03902
155.915	-0.03923
156.015	-0.03927
156.115	-0.03931
156.215	-0.03923
156.315	-0.03902
156.415	-0.03902
156.515	-0.03907
156.615	-0.03901
156.715	-0.03912
156.815	-0.03904
156.915	-0.03899
157.015	-0.03903
157.115	-0.03902
157.215	-0.03902
157.315	-0.03904
157.415	-0.03905
157.515	-0.03924
157.615	-0.0393
157.715	-0.03924
157.815	-0.03926
157.915	-0.03906
158.015	-0.03903
158.115	-0.03905
158.215	-0.03909
158.315	-0.03907
158.415	-0.03902
158.515	-0.03903
158.615	-0.03899
158.715	-0.03898
158.815	-0.03898
158.915	-0.03897
159.015	-0.039
159.115	-0.03911
159.215	-0.03896
159.315	-0.03907
159.415	-0.03908
159.515	-0.03906
159.615	-0.03929
159.715	-0.03923
159.815	-0.03904
159.915	-0.03902
160.015	-0.03901
160.115	-0.03901
160.215	-0.03904
160.315	-0.03908
160.415	-0.0391
160.515	-0.03912
160.615	-0.0391
160.715	-0.03908
160.815	-0.03898
160.915	-0.039
161.015	-0.03898
161.115	-0.03899
161.215	-0.03903
161.315	-0.03897
161.415	-0.03898
161.515	-0.039
161.615	-0.03903
161.715	-0.03897
161.815	-0.03904
161.915	-0.03903
162.015	-0.039
162.115	-0.03902
162.215	-0.03898
162.315	-0.03904
162.415	-0.03906
162.515	-0.03901
162.615	-0.03899
162.715	-0.03904
162.815	-0.03899
162.915	-0.03898
163.015	-0.03902
163.115	-0.03902
163.215	-0.03901
163.315	-0.03903
163.415	-0.039
163.515	-0.03901
163.615	-0.03907
163.715	-0.03904
163.815	-0.03903
163.915	-0.03899
164.015	-0.03903
164.115	-0.03902
164.215	-0.03907
164.315	-0.03898
164.415	-0.03898
164.515	-0.03904
164.615	-0.03904
164.715	-0.03897
164.815	-0.03902
164.915	-0.03902
165.015	-0.03903
165.115	-0.03899
165.215	-0.039
165.315	-0.03902
165.415	-0.03903
165.515	-0.03899
165.615	-0.03905
165.715	-0.03904
165.815	-0.03902
165.915	-0.03902
166.015	-0.03904
166.115	-0.03905
166.215	-0.03901
166.315	-0.03902
166.415	-0.03901
166.515	-0.03898
166.615	-0.039
166.715	-0.03905
166.815	-0.03906
166.915	-0.03907
167.015	-0.03902
167.115	-0.03904
167.215	-0.03903
167.315	-0.03904
167.415	-0.03904
167.515	-0.03904
167.615	-0.03904
167.715	-0.03907
167.815	-0.03907
167.915	-0.03905
168.015	-0.03912
168.115	-0.03908
168.215	-0.03908
168.315	-0.03906
168.415	-0.03907
168.515	-0.03906
168.615	-0.03904
168.715	-0.03905
168.815	-0.03901
168.915	-0.03903
169.015	-0.03906
169.115	-0.0391
169.215	-0.03907
169.315	-0.03898
169.415	-0.03903
169.515	-0.03906
169.615	-0.03907
169.715	-0.03908
169.815	-0.03908
169.915	-0.03904
170.015	-0.03908
170.115	-0.03905
170.215	-0.03905
170.315	-0.03905
170.415	-0.03909
170.515	-0.0391
170.615	-0.03902
170.715	-0.03897
170.815	-0.03904
170.915	-0.03904
171.015	-0.03898
171.115	-0.03908
171.215	-0.03905
171.315	-0.03902
171.415	-0.03903
171.515	-0.03923
171.615	-0.03926
171.715	-0.03926
171.815	-0.03924
171.915	-0.03902
172.015	-0.03898
172.115	-0.03904
172.215	-0.03901
172.315	-0.03905
172.415	-0.03904
172.515	-0.03903
172.615	-0.03902
172.715	-0.0391
172.815	-0.03905
172.915	-0.03908
173.015	-0.03906
173.115	-0.03931
173.215	-0.03927
173.315	-0.0393
173.415	-0.03932
173.515	-0.03924
173.615	-0.03901
173.715	-0.0391
173.815	-0.03906
173.915	-0.03911
174.015	-0.03927
174.115	-0.03929
174.215	-0.03926
174.315	-0.03928
174.415	-0.03926
174.515	-0.03929
174.615	-0.03903
174.715	-0.03901
174.815	-0.03904
174.915	-0.03909
175.015	-0.03909
175.115	-0.03908
175.215	-0.0391
175.315	-0.03905
175.415	-0.0391
175.515	-0.03899
175.615	-0.03908
175.715	-0.03923
175.815	-0.03926
175.915	-0.03929
176.015	-0.03926
176.115	-0.03926
176.215	-0.03899
176.315	-0.03934
176.415	-0.03926
176.515	-0.03935
176.615	-0.03927
176.715	-0.03927
176.815	-0.0393
176.915	-0.03932
177.015	-0.03934
177.115	-0.03927
177.215	-0.03927
177.315	-0.03936
177.415	-0.03929
177.515	-0.03929
177.615	-0.03935
177.715	-0.03927
177.815	-0.0393
177.915	-0.03931
178.015	-0.03932
178.115	-0.0393
178.215	-0.03926
178.315	-0.03926
178.415	-0.03928
178.515	-0.03932
178.615	-0.03929
178.715	-0.03929
178.815	-0.03932
178.915	-0.03932
179.015	-0.0393
179.115	-0.0393
179.215	-0.03934
179.315	-0.03935
179.415	-0.03927
179.515	-0.03928
179.615	-0.03925
179.715	-0.03931
179.815	-0.03931
179.915	-0.03925
180.015	-0.03932
180.115	-0.03933
180.215	-0.0393
180.315	-0.03937
180.415	-0.03936
180.515	-0.03932
180.615	-0.03933
180.715	-0.03926
180.815	-0.03935
180.915	-0.03929
181.015	-0.0393
181.115	-0.03931
181.215	-0.03935
181.315	-0.03936
181.415	-0.03939
181.515	-0.03935
181.615	-0.03938
181.715	-0.03933
181.815	-0.03934
181.915	-0.03929
182.015	-0.03938
182.115	-0.03935
182.215	-0.03933
182.315	-0.03934
182.415	-0.03934
182.515	-0.03932
182.615	-0.0394
182.715	-0.03935
182.815	-0.03937
182.915	-0.03939
183.015	-0.0393
183.115	-0.03933
183.215	-0.03937
183.315	-0.03932
183.415	-0.03932
183.515	-0.03937
183.615	-0.03935
183.715	-0.03934
183.815	-0.03939
183.915	-0.03939
184.015	-0.03933
184.115	-0.03936
184.215	-0.03938
184.315	-0.03939
184.415	-0.03932
184.515	-0.03936
184.615	-0.03942
184.715	-0.03935
184.815	-0.03942
184.915	-0.03939
185.015	-0.03936
185.115	-0.03938
185.215	-0.03937
185.315	-0.03936
185.415	-0.03939
185.515	-0.03933
185.615	-0.0394
185.715	-0.03935
185.815	-0.03939
185.915	-0.0394
186.015	-0.03946
186.115	-0.03937
186.215	-0.03942
186.315	-0.03944
186.415	-0.03938
186.515	-0.03937
186.615	-0.03943
186.715	-0.0394
186.815	-0.03933
186.915	-0.0394
187.015	-0.03939
187.115	-0.03937
187.215	-0.0394
187.315	-0.03941
187.415	-0.03936
187.515	-0.03935
187.615	-0.03945
187.715	-0.03939
187.815	-0.03943
187.915	-0.0395
188.015	-0.03942
188.115	-0.03947
188.215	-0.03944
188.315	-0.03948
188.415	-0.03943
188.515	-0.03947
188.615	-0.03945
188.715	-0.03945
188.815	-0.03947
188.915	-0.03946
189.015	-0.03946
189.115	-0.03945
189.215	-0.03943
189.315	-0.03945
189.415	-0.03944
189.515	-0.03941
189.615	-0.03945
189.715	-0.03943
189.815	-0.03945
189.915	-0.03947
190.015	-0.03948
190.115	-0.03945
190.215	-0.03944
190.315	-0.0395
190.415	-0.03948
190.515	-0.03946
190.615	-0.03943
190.715	-0.03944
190.815	-0.03941
190.915	-0.03943
191.015	-0.03939
191.115	-0.0394
191.215	-0.03945
191.315	-0.03941
191.415	-0.03942
191.515	-0.0395
191.615	-0.03942
191.715	-0.03945
191.815	-0.03953
191.915	-0.03945
192.015	-0.03948
192.115	-0.03967
192.215	-0.03966
192.315	-0.03965
192.415	-0.03967
192.515	-0.03968
192.615	-0.03968
192.715	-0.03966
192.815	-0.03962
192.915	-0.03967
193.015	-0.03966
193.115	-0.03965
193.215	-0.03964
193.315	-0.03968
193.415	-0.03971
193.515	-0.03971
193.615	-0.03968
193.715	-0.03967
193.815	-0.0397
193.915	-0.03969
[truncated: 5,391 more rows]

## Sheet: 60%D2O
time/s	current/mA
3.2494	-0.39009
3.2496	-0.38463
3.25	-0.37463
3.2504	-0.36514
3.2508	-0.35622
3.2512	-0.34778
3.2516	-0.33993
3.252	-0.33248
3.2524	-0.32507
3.2528	-0.31769
3.2532	-0.31091
3.2536	-0.30417
3.254	-0.29798
3.2544	-0.29179
3.2548	-0.28608
3.2552	-0.28049
3.2556	-0.27533
3.256	-0.27013
3.2564	-0.26507
3.257	-0.25784
3.2576	-0.25105
3.2582	-0.24468
3.2588	-0.23886
3.2594	-0.23265
3.26	-0.22704
3.2606	-0.22198
3.2612	-0.21679
3.262	-0.21057
3.2628	-0.2048
3.2636	-0.19902
3.2644	-0.19345
3.2654	-0.18754
3.2664	-0.18169
3.2674	-0.17591
3.2684	-0.17037
3.2696	-0.16467
3.2708	-0.15937
3.272	-0.15424
3.2732	-0.14911
3.2748	-0.14381
3.2764	-0.1382
3.2782	-0.13273
3.28	-0.12755
3.2818	-0.12248
3.284	-0.11742
3.2864	-0.11209
3.2888	-0.10683
3.2918	-0.10167
3.2952	-0.09626
3.2988	-0.0911
3.3024	-0.08603
3.3072	-0.08079
3.3124	-0.07571
3.3188	-0.07069
3.325	-0.06563
3.3344	-0.0602
3.3442	-0.05501
3.3566	-0.04981
3.3728	-0.0444
3.3938	-0.03913
3.4226	-0.03386
3.4614	-0.02852
3.5242	-0.0233
3.6242	-0.01865
3.7242	-0.01576
3.8242	-0.01383
3.9242	-0.01219
4.0242	-0.01157
4.1242	-0.01078
4.2242	-0.01029
4.3242	-0.01008
4.4242	-0.00925
4.5242	-0.00911
4.6242	-0.00909
4.7242	-0.00867
4.8242	-0.00832
4.9242	-0.00815
5.0242	-0.0083
5.1242	-0.00811
5.2242	-0.00807
5.3242	-0.00801
5.4242	-0.00786
5.5242	-0.00801
5.6242	-0.00805
5.7242	-0.00799
5.8242	-0.00795
5.9242	-0.00791
6.0242	-0.00793
6.1242	-0.00794
6.2242	-0.0079
6.3242	-0.00764
6.4242	-0.00762
6.5242	-0.00762
6.6242	-0.00766
6.7242	-0.00764
6.8242	-0.0076
6.9242	-0.00761
7.0242	-0.00765
7.1242	-0.00755
7.2242	-0.00756
7.3242	-0.00762
7.4242	-0.0076
7.5242	-0.00757
7.6242	-0.00759
7.7242	-0.00759
7.8242	-0.00755
7.9242	-0.00755
8.0242	-0.00758
8.1242	-0.0076
8.2242	-0.00756
8.3242	-0.00757
8.4242	-0.0075
8.5242	-0.00757
8.6242	-0.00755
8.7242	-0.00751
8.8242	-0.00754
8.9242	-0.00757
9.0242	-0.00748
9.1242	-0.00755
9.2242	-0.00755
9.3242	-0.00755
9.4242	-0.00754
9.5242	-0.00755
9.6242	-0.00755
9.7242	-0.00747
9.8242	-0.00748
9.9242	-0.00753
10.0242	-0.00751
10.1242	-0.00748
10.2242	-0.00754
10.3242	-0.00756
10.4242	-0.00751
10.5242	-0.00755
10.6242	-0.00757
10.7242	-0.00756
10.8242	-0.00763
10.9242	-0.00758
11.0242	-0.00748
11.1242	-0.00755
11.2242	-0.00746
11.3242	-0.00754
11.4242	-0.00747
11.5242	-0.00755
11.6242	-0.00754
11.7242	-0.00754
11.8242	-0.00752
11.9242	-0.00748
12.0242	-0.00753
12.1242	-0.00754
12.2242	-0.00751
12.3242	-0.00752
12.4242	-0.00749
12.5242	-0.00753
12.6242	-0.00745
12.7242	-0.00751
12.8242	-0.00751
12.9242	-0.00751
13.0242	-0.0075
13.1242	-0.00755
13.2242	-0.00754
13.3242	-0.00753
13.4242	-0.00752
13.5242	-0.00756
13.6242	-0.00753
13.7242	-0.00759
13.8242	-0.00756
13.9242	-0.00758
14.0242	-0.00765
14.1242	-0.00762
14.2242	-0.0075
14.3242	-0.00755
14.4242	-0.00756
14.5242	-0.00758
14.6242	-0.00752
14.7242	-0.00755
14.8242	-0.0076
14.9242	-0.00757
15.0242	-0.00752
15.1242	-0.00749
15.2242	-0.00752
15.3242	-0.0075
15.4242	-0.00761
15.5242	-0.00757
15.6242	-0.00761
15.7242	-0.00754
15.8242	-0.00753
15.9242	-0.00755
16.0242	-0.00759
16.1242	-0.00755
16.2242	-0.00755
16.3242	-0.00756
16.4242	-0.00753
16.5242	-0.00757
16.6242	-0.00757
16.7242	-0.00754
16.8242	-0.00753
16.9242	-0.00757
17.0242	-0.00754
17.1242	-0.00755
17.2242	-0.00758
17.3242	-0.0075
17.4242	-0.0075
17.5242	-0.00757
17.6242	-0.00764
17.7242	-0.00758
17.8242	-0.00755
17.9242	-0.00765
18.0242	-0.0076
18.1242	-0.00755
18.2242	-0.00756
18.3242	-0.00755
18.4242	-0.00753
18.5242	-0.00755
18.6242	-0.00758
18.7242	-0.00757
18.8242	-0.00758
18.9242	-0.0076
19.0242	-0.00759
19.1242	-0.0076
19.2242	-0.00755
19.3242	-0.00758
19.4242	-0.00755
19.5242	-0.00758
19.6242	-0.00754
19.7242	-0.00756
19.8242	-0.00756
19.9242	-0.00763
20.0242	-0.0076
20.1242	-0.0076
20.2242	-0.00756
20.3242	-0.00768
20.4242	-0.00761
20.5242	-0.00753
20.6242	-0.00754
20.7242	-0.00763
20.8242	-0.00763
20.9242	-0.00765
21.0242	-0.00763
21.1242	-0.0076
21.2242	-0.00754
21.3242	-0.00759
21.4242	-0.00764
21.5242	-0.00769
21.6242	-0.0076
21.7242	-0.00765
21.8242	-0.00758
21.9242	-0.0076
22.0242	-0.00765
22.1242	-0.00761
22.2242	-0.0076
22.3242	-0.00758
22.4242	-0.00756
22.5242	-0.00765
22.6242	-0.00769
22.7242	-0.00764
22.8242	-0.00764
22.9242	-0.00761
23.0242	-0.00759
23.1242	-0.00765
23.2242	-0.00753
23.3242	-0.00768
23.4242	-0.00768
23.5242	-0.00759
23.6242	-0.00761
23.7242	-0.00767
23.8242	-0.00756
23.9242	-0.00763
24.0242	-0.00765
24.1242	-0.00761
24.2242	-0.00767
24.3242	-0.00755
24.4242	-0.00761
24.5242	-0.00755
24.6242	-0.00761
24.7242	-0.00759
24.8242	-0.00762
24.9242	-0.00762
25.0242	-0.00757
25.1242	-0.00764
25.2242	-0.00766
25.3242	-0.00763
25.4242	-0.00764
25.5242	-0.00763
25.6242	-0.0077
25.7242	-0.00762
25.8242	-0.00761
25.9242	-0.00763
26.0242	-0.00762
26.1242	-0.00763
26.2242	-0.00766
26.3242	-0.00765
26.4242	-0.00764
26.5242	-0.00766
26.6242	-0.00771
26.7242	-0.00767
26.8242	-0.00763
26.9242	-0.00765
27.0242	-0.00768
27.1242	-0.0077
27.2242	-0.00764
27.3242	-0.00766
27.4242	-0.00771
27.5242	-0.00764
27.6242	-0.00765
27.7242	-0.00768
27.8242	-0.00763
27.9242	-0.00762
28.0242	-0.00764
28.1242	-0.00769
28.2242	-0.00764
28.3242	-0.00765
28.4242	-0.00767
28.5242	-0.00765
28.6242	-0.00762
28.7242	-0.00769
28.8242	-0.00765
28.9242	-0.00745
29.0242	-0.00765
29.1242	-0.00766
29.2242	-0.00763
29.3242	-0.00765
29.4242	-0.00769
29.5242	-0.00764
29.6242	-0.00767
29.7242	-0.00768
29.8242	-0.00761
29.9242	-0.00775
30.0242	-0.00769
30.1242	-0.00765
30.2242	-0.00761
30.3242	-0.00764
30.4242	-0.00765
30.5242	-0.00764
30.6242	-0.00765
30.7242	-0.0077
30.8242	-0.00765
30.9242	-0.00765
31.0242	-0.00782
31.1242	-0.00767
31.2242	-0.00749
31.3242	-0.00762
31.4242	-0.00768
31.5242	-0.00767
31.6242	-0.00764
31.7242	-0.00789
31.8242	-0.00783
31.9242	-0.00769
32.0242	-0.00771
32.1242	-0.00769
32.2242	-0.00766
32.3242	-0.00772
32.4242	-0.00766
32.5242	-0.00772
32.6242	-0.00769
32.7242	-0.00793
32.8242	-0.00759
32.9242	-0.00787
33.0242	-0.00766
33.1242	-0.00765
33.2242	-0.00766
33.3242	-0.00788
33.4242	-0.00797
33.5242	-0.00789
33.6242	-0.00767
33.7242	-0.00787
33.8242	-0.00769
33.9242	-0.00755
34.0242	-0.00755
34.1242	-0.00789
34.2242	-0.00792
34.3242	-0.00789
34.4242	-0.00766
34.5242	-0.00752
34.6242	-0.00759
34.7242	-0.00766
34.8242	-0.0075
34.9242	-0.00789
35.0242	-0.00793
35.1242	-0.00798
35.2242	-0.00787
35.3242	-0.00753
35.4242	-0.00771
35.5242	-0.00774
35.6242	-0.00756
35.7242	-0.00752
35.8242	-0.00752
35.9242	-0.00774
36.0242	-0.00774
36.1242	-0.00812
36.2242	-0.00789
36.3242	-0.00789
36.4242	-0.0079
36.5242	-0.00793
36.6242	-0.00797
36.7242	-0.00774
36.8242	-0.00787
36.9242	-0.00754
37.0242	-0.00796
37.1242	-0.00797
37.2242	-0.00793
37.3242	-0.00791
37.4242	-0.00794
37.5242	-0.00795
37.6242	-0.00789
37.7242	-0.00767
37.8242	-0.008
37.9242	-0.00755
38.0242	-0.00756
38.1242	-0.00755
38.2242	-0.00746
38.3242	-0.00753
38.4242	-0.00754
38.5242	-0.00755
38.6242	-0.00752
38.7242	-0.0075
38.8242	-0.00755
38.9242	-0.00746
39.0242	-0.00752
39.1242	-0.00753
39.2242	-0.00757
39.3242	-0.00754
39.4242	-0.00751
39.5242	-0.00755
39.6242	-0.00757
39.7242	-0.00763
39.8242	-0.00747
39.9242	-0.00757
40.0242	-0.00747
40.1242	-0.00761
40.2242	-0.00755
40.3242	-0.00753
40.4242	-0.00749
40.5242	-0.00758
40.6242	-0.00761
40.7242	-0.00754
40.8242	-0.00753
40.9242	-0.0075
41.0242	-0.00754
41.1242	-0.00756
41.2242	-0.00759
41.3242	-0.00756
41.4242	-0.00756
41.5242	-0.00753
41.6242	-0.00754
41.7242	-0.0075
41.8242	-0.00758
41.9242	-0.00761
42.0242	-0.00754
42.1242	-0.00758
42.2242	-0.00762
42.3242	-0.00753
42.4242	-0.00764
42.5242	-0.00754
42.6242	-0.00752
42.7242	-0.00754
42.8242	-0.0075
42.9242	-0.00754
43.0242	-0.00758
43.1242	-0.00758
43.2242	-0.00758
43.3242	-0.00762
43.4242	-0.00762
43.5242	-0.00759
43.6242	-0.00757
43.7242	-0.00756
43.8242	-0.00755
43.9242	-0.00753
44.0242	-0.00757
44.1242	-0.00757
44.2242	-0.00759
44.3242	-0.00763
44.4242	-0.00754
44.5242	-0.00758
44.6242	-0.00756
44.7242	-0.00759
44.8242	-0.00758
44.9242	-0.00761
45.0242	-0.00756
45.1242	-0.00761
45.2242	-0.00761
45.3242	-0.0076
45.4242	-0.00759
45.5242	-0.00763
45.6242	-0.00758
45.7242	-0.00763
45.8242	-0.00758
45.9242	-0.00761
46.0242	-0.00753
46.1242	-0.0076
46.2242	-0.00759
46.3242	-0.00762
46.4242	-0.00754
46.5242	-0.00765
46.6242	-0.00757
46.7242	-0.0076
46.8242	-0.00756
46.9242	-0.00759
47.0242	-0.00754
47.1242	-0.00756
47.2242	-0.00758
47.3242	-0.00759
47.4242	-0.00759
47.5242	-0.0076
47.6242	-0.00758
47.7242	-0.00757
47.8242	-0.00764
47.9242	-0.00763
48.0242	-0.0076
48.1242	-0.00759
48.2242	-0.00761
48.3242	-0.00759
48.4242	-0.0076
48.5242	-0.00768
48.6242	-0.00762
48.7242	-0.00761
48.8242	-0.00781
48.9242	-0.00797
49.0242	-0.00793
49.1242	-0.00802
49.2242	-0.00802
49.3242	-0.00801
49.4242	-0.00807
49.5242	-0.008
49.6242	-0.00801
49.7242	-0.00797
49.8242	-0.00801
49.9242	-0.00803
50.0242	-0.00804
50.1242	-0.00809
50.2242	-0.008
50.3242	-0.00795
50.4242	-0.00802
50.5242	-0.00805
50.6242	-0.00797
50.7242	-0.00801
50.8242	-0.008
50.9242	-0.00803
51.0242	-0.00797
51.1242	-0.00804
51.2242	-0.00803
51.3242	-0.008
51.4242	-0.00804
51.5242	-0.00803
51.6242	-0.00798
51.7242	-0.00798
51.8242	-0.00804
51.9242	-0.00803
52.0242	-0.00802
52.1242	-0.00805
52.2242	-0.00801
52.3242	-0.00802
52.4242	-0.00801
52.5242	-0.00796
52.6242	-0.008
52.7242	-0.00802
52.8242	-0.00801
52.9242	-0.00793
53.0242	-0.00796
53.1242	-0.00805
53.2242	-0.00812
53.3242	-0.00798
53.4242	-0.00805
53.5242	-0.00796
53.6242	-0.00802
53.7242	-0.00796
53.8242	-0.0081
53.9242	-0.00807
54.0242	-0.008
54.1242	-0.008
54.2242	-0.00805
54.3242	-0.00808
54.4242	-0.00803
54.5242	-0.00794
54.6242	-0.00807
54.7242	-0.00801
54.8242	-0.00798
54.9242	-0.00794
55.0242	-0.008
55.1242	-0.008
55.2242	-0.00803
55.3242	-0.00801
55.4242	-0.00802
55.5242	-0.00808
55.6242	-0.008
55.7242	-0.00799
55.8242	-0.00796
55.9242	-0.00801
56.0242	-0.00807
56.1242	-0.00805
56.2242	-0.00798
56.3242	-0.0079
56.4242	-0.00804
56.5242	-0.008
56.6242	-0.00803
56.7242	-0.00802
56.8242	-0.00801
56.9242	-0.00814
57.0242	-0.00807
57.1242	-0.00809
57.2242	-0.00797
57.3242	-0.00803
57.4242	-0.00802
57.5242	-0.00803
57.6242	-0.00801
57.7242	-0.00802
57.8242	-0.00802
57.9242	-0.00801
58.0242	-0.00802
58.1242	-0.00807
58.2242	-0.00798
58.3242	-0.00807
58.4242	-0.00798
58.5242	-0.00803
58.6242	-0.00803
58.7242	-0.00798
58.8242	-0.00804
58.9242	-0.008
59.0242	-0.00798
59.1242	-0.00807
59.2242	-0.00798
59.3242	-0.008
59.4242	-0.00802
59.5242	-0.00799
59.6242	-0.00802
59.7242	-0.008
59.8242	-0.00804
59.9242	-0.00805
60.0242	-0.00805
60.1242	-0.00805
60.2242	-0.00799
60.3242	-0.00801
60.4242	-0.00805
60.5242	-0.00805
60.6242	-0.00804
60.7242	-0.00793
60.8242	-0.00804
60.9242	-0.00804
61.0242	-0.00803
61.1242	-0.00806
61.2242	-0.008
61.3242	-0.008
61.4242	-0.00809
61.5242	-0.00808
61.6242	-0.00803
61.7242	-0.00801
61.8242	-0.00809
61.9242	-0.00804
62.0242	-0.00807
62.1242	-0.00804
62.2242	-0.00804
62.3242	-0.00806
62.4242	-0.00803
62.5242	-0.00805
62.6242	-0.00805
62.7242	-0.008
62.8242	-0.00798
62.9242	-0.00806
63.0242	-0.00803
63.1242	-0.008
63.2242	-0.00802
63.3242	-0.00799
63.4242	-0.00794
63.5242	-0.00794
63.6242	-0.00802
63.7242	-0.00803
63.8242	-0.008
63.9242	-0.00804
64.0242	-0.00803
64.1242	-0.00795
64.2242	-0.00805
64.3242	-0.00803
64.4242	-0.00802
64.5242	-0.0081
64.6242	-0.00801
64.7242	-0.00803
64.8242	-0.00801
64.9242	-0.00801
65.0242	-0.00807
65.1242	-0.00807
65.2242	-0.00811
65.3242	-0.00809
65.4242	-0.00804
65.5242	-0.00804
65.6242	-0.00803
65.7242	-0.00797
65.8242	-0.00802
65.9242	-0.00798
66.0242	-0.00807
66.1242	-0.008
66.2242	-0.00797
66.3242	-0.00796
66.4242	-0.00803
66.5242	-0.00808
66.6242	-0.00805
66.7242	-0.00798
66.8242	-0.00804
66.9242	-0.00809
67.0242	-0.00802
67.1242	-0.00807
67.2242	-0.00808
67.3242	-0.00811
67.4242	-0.00803
67.5242	-0.00804
67.6242	-0.00801
67.7242	-0.00803
67.8242	-0.00808
67.9242	-0.00809
68.0242	-0.00805
68.1242	-0.00804
68.2242	-0.00809
68.3242	-0.00807
68.4242	-0.008
68.5242	-0.00808
68.6242	-0.0081
68.7242	-0.00801
68.8242	-0.00806
68.9242	-0.00802
69.0242	-0.00804
69.1242	-0.00808
69.2242	-0.00813
69.3242	-0.00802
69.4242	-0.00806
69.5242	-0.008
69.6242	-0.00804
69.7242	-0.00801
69.8242	-0.00802
69.9242	-0.00802
70.0242	-0.00805
70.1242	-0.00802
70.2242	-0.00801
70.3242	-0.00799
70.4242	-0.00804
70.5242	-0.00801
70.6242	-0.00807
70.7242	-0.00808
70.8242	-0.008
70.9242	-0.00809
71.0242	-0.00807
71.1242	-0.00802
71.2242	-0.00808
71.3242	-0.00803
71.4242	-0.00804
71.5242	-0.00807
71.6242	-0.00809
71.7242	-0.00813
71.8242	-0.00802
71.9242	-0.00805
72.0242	-0.00801
72.1242	-0.00803
72.2242	-0.00805
72.3242	-0.00806
72.4242	-0.00798
72.5242	-0.00806
72.6242	-0.0081
72.7242	-0.00802
72.8242	-0.00799
72.9242	-0.008
73.0242	-0.00806
73.1242	-0.00801
73.2242	-0.00808
73.3242	-0.00804
73.4242	-0.00808
73.5242	-0.00802
73.6242	-0.00808
73.7242	-0.00811
73.8242	-0.00806
73.9242	-0.00806
74.0242	-0.00808
74.1242	-0.00808
74.2242	-0.00806
74.3242	-0.00804
74.4242	-0.0081
74.5242	-0.00804
74.6242	-0.00808
74.7242	-0.00808
74.8242	-0.00799
74.9242	-0.00806
75.0242	-0.00805
75.1242	-0.0081
75.2242	-0.008
75.3242	-0.008
75.4242	-0.00802
75.5242	-0.00806
75.6242	-0.00805
75.7242	-0.00802
75.8242	-0.00809
75.9242	-0.00807
76.0242	-0.008
76.1242	-0.00806
76.2242	-0.00803
76.3242	-0.00808
76.4242	-0.00808
76.5242	-0.00817
76.6242	-0.0081
76.7242	-0.00798
76.8242	-0.00807
76.9242	-0.00805
77.0242	-0.008
77.1242	-0.00804
77.2242	-0.00797
77.3242	-0.00807
77.4242	-0.00807
77.5242	-0.00806
77.6242	-0.00805
77.7242	-0.00812
77.8242	-0.00803
77.9242	-0.00801
78.0242	-0.00801
78.1242	-0.00806
78.2242	-0.00808
78.3242	-0.00803
78.4242	-0.00799
78.5242	-0.00804
78.6242	-0.00802
78.7242	-0.008
78.8242	-0.00803
78.9242	-0.00801
79.0242	-0.00805
79.1242	-0.00798
79.2242	-0.00808
79.3242	-0.00803
79.4242	-0.00799
79.5242	-0.00802
79.6242	-0.00805
79.7242	-0.00809
79.8242	-0.00803
79.9242	-0.008
80.0242	-0.00798
80.1242	-0.00811
80.2242	-0.00801
80.3242	-0.00805
80.4242	-0.00805
80.5242	-0.00805
80.6242	-0.008
80.7242	-0.00798
80.8242	-0.00808
80.9242	-0.00805
81.0242	-0.00807
81.1242	-0.00806
81.2242	-0.00809
81.3242	-0.00809
81.4242	-0.00806
81.5242	-0.00805
81.6242	-0.00807
81.7242	-0.00808
81.8242	-0.00802
81.9242	-0.00806
82.0242	-0.00803
82.1242	-0.00798
82.2242	-0.00805
82.3242	-0.00806
82.4242	-0.00809
82.5242	-0.00807
82.6242	-0.00805
82.7242	-0.00798
82.8242	-0.00807
82.9242	-0.00802
83.0242	-0.00805
83.1242	-0.00806
83.2242	-0.00797
83.3242	-0.00801
83.4242	-0.00806
83.5242	-0.00805
83.6242	-0.00805
83.7242	-0.00808
83.8242	-0.00807
83.9242	-0.00807
84.0242	-0.00808
84.1242	-0.0081
84.2242	-0.0081
84.3242	-0.00814
84.4242	-0.00814
84.5242	-0.00805
84.6242	-0.00809
84.7242	-0.00801
84.8242	-0.0081
84.9242	-0.00805
85.0242	-0.00806
85.1242	-0.00809
85.2242	-0.00802
85.3242	-0.00804
85.4242	-0.00801
85.5242	-0.00805
85.6242	-0.00811
85.7242	-0.008
85.8242	-0.00802
85.9242	-0.00809
86.0242	-0.00814
86.1242	-0.00807
86.2242	-0.00811
86.3242	-0.00805
86.4242	-0.00811
86.5242	-0.0081
86.6242	-0.00807
86.7242	-0.00796
86.8242	-0.00805
86.9242	-0.00808
87.0242	-0.00804
87.1242	-0.00806
87.2242	-0.00809
87.3242	-0.00802
87.4242	-0.0081
87.5242	-0.00811
87.6242	-0.00803
87.7242	-0.00808
87.8242	-0.00808
87.9242	-0.00798
88.0242	-0.00801
88.1242	-0.00803
88.2242	-0.0081
88.3242	-0.00793
88.4242	-0.00805
88.5242	-0.00803
88.6242	-0.00804
88.7242	-0.00807
88.8242	-0.00805
88.9242	-0.00803
89.0242	-0.00805
89.1242	-0.00812
89.2242	-0.0081
89.3242	-0.00802
89.4242	-0.00806
89.5242	-0.00805
89.6242	-0.00808
89.7242	-0.00803
89.8242	-0.00807
89.9242	-0.00807
90.0242	-0.00804
90.1242	-0.0081
90.2242	-0.00808
90.3242	-0.00815
90.4242	-0.00804
90.5242	-0.00804
90.6242	-0.00809
90.7242	-0.00803
90.8242	-0.00803
90.9242	-0.00807
91.0242	-0.00806
91.1242	-0.00806
91.2242	-0.00806
91.3242	-0.00808
91.4242	-0.00803
91.5242	-0.0081
91.6242	-0.00804
91.7242	-0.00808
91.8242	-0.00809
91.9242	-0.00798
92.0242	-0.00804
92.1242	-0.00801
92.2242	-0.00805
92.3242	-0.00801
92.4242	-0.00802
92.5242	-0.00803
92.6242	-0.00807
92.7242	-0.00806
92.8242	-0.00809
92.9242	-0.008
93.0242	-0.00805
93.1242	-0.00805
93.2242	-0.00803
93.3242	-0.00807
93.4242	-0.00805
93.5242	-0.0081
93.6242	-0.00806
93.7242	-0.00805
93.8242	-0.00803
93.9242	-0.00807
94.0242	-0.00808
94.1242	-0.00801
94.2242	-0.00799
94.3242	-0.00803
94.4242	-0.00799
94.5242	-0.00806
94.6242	-0.00808
94.7242	-0.00805
94.8242	-0.00803
94.9242	-0.00805
95.0242	-0.00804
95.1242	-0.00802
95.2242	-0.00809
95.3242	-0.00807
95.4242	-0.00808
95.5242	-0.00815
95.6242	-0.00805
95.7242	-0.00805
95.8242	-0.00803
95.9242	-0.00811
96.0242	-0.00806
96.1242	-0.00809
96.2242	-0.00807
96.3242	-0.00802
96.4242	-0.00806
96.5242	-0.00809
96.6242	-0.00798
96.7242	-0.00807
96.8242	-0.008
96.9242	-0.00801
97.0242	-0.00811
97.1242	-0.00802
97.2242	-0.00809
97.3242	-0.00797
97.4242	-0.00803
97.5242	-0.00803
97.6242	-0.00803
97.7242	-0.00799
97.8242	-0.00804
97.9242	-0.00806
98.0242	-0.00807
98.1242	-0.00804
98.2242	-0.00789
98.3242	-0.0081
98.4242	-0.00807
98.5242	-0.00804
98.6242	-0.00803
98.7242	-0.00808
98.8242	-0.00801
98.9242	-0.00797
99.0242	-0.00807
99.1242	-0.00812
99.2242	-0.00803
99.3242	-0.00803
99.4242	-0.00806
99.5242	-0.00805
99.6242	-0.00805
99.7242	-0.00803
99.8242	-0.00804
99.9242	-0.00804
100.024	-0.0081
100.124	-0.00814
100.224	-0.00814
100.324	-0.00813
100.424	-0.00809
100.524	-0.00798
100.624	-0.00806
100.724	-0.00804
100.824	-0.00819
100.924	-0.00808
101.024	-0.00808
101.124	-0.00807
101.224	-0.00808
101.324	-0.00801
101.424	-0.00813
101.524	-0.00806
101.624	-0.00803
101.724	-0.00807
101.824	-0.00808
101.924	-0.00808
102.024	-0.00811
102.124	-0.00805
102.224	-0.00803
102.324	-0.00802
102.424	-0.00805
102.524	-0.00806
102.624	-0.00804
102.724	-0.00805
102.824	-0.00805
102.924	-0.00803
103.024	-0.00808
103.124	-0.00803
103.224	-0.00811
103.324	-0.00809
103.424	-0.00811
103.524	-0.00806
103.624	-0.00816
103.724	-0.00814
103.824	-0.00807
103.924	-0.00811
104.024	-0.00811
104.124	-0.00812
104.224	-0.00815
104.324	-0.00805
104.424	-0.00803
104.524	-0.00809
104.624	-0.00811
104.724	-0.00809
104.824	-0.00802
104.924	-0.00806
105.024	-0.00804
105.124	-0.00805
105.224	-0.00808
105.324	-0.00795
105.424	-0.00764
105.524	-0.00766
105.624	-0.00771
105.724	-0.00763
105.824	-0.00768
105.924	-0.0077
106.024	-0.00764
106.124	-0.00771
106.224	-0.00763
106.324	-0.00774
106.424	-0.00765
106.524	-0.00765
106.624	-0.00764
106.724	-0.00764
106.824	-0.00753
106.924	-0.00765
107.024	-0.0077
107.124	-0.00763
107.224	-0.00761
107.324	-0.00761
107.424	-0.00762
107.524	-0.0076
107.624	-0.00759
107.724	-0.00768
107.824	-0.00767
107.924	-0.00766
108.024	-0.00771
108.124	-0.0076
108.224	-0.00761
108.324	-0.00763
108.424	-0.0076
108.524	-0.00765
108.624	-0.00763
108.724	-0.00768
108.824	-0.00765
108.924	-0.00766
109.024	-0.00764
109.124	-0.00761
109.224	-0.00758
109.324	-0.00766
109.424	-0.00764
109.524	-0.00765
109.624	-0.0081
109.724	-0.00798
109.824	-0.00808
109.924	-0.00806
110.024	-0.00808
110.124	-0.00803
110.224	-0.00809
110.324	-0.00812
110.424	-0.00812
110.524	-0.00802
110.624	-0.00806
110.724	-0.00805
110.824	-0.00813
110.924	-0.00811
111.024	-0.00807
111.124	-0.00808
111.224	-0.00809
111.324	-0.0081
111.424	-0.00808
111.524	-0.00805
111.624	-0.00803
111.724	-0.00804
111.824	-0.00813
111.924	-0.00805
112.024	-0.00809
112.124	-0.00813
112.224	-0.00805
112.324	-0.00804
112.424	-0.00813
112.524	-0.00812
112.624	-0.00815
112.724	-0.00812
112.824	-0.00808
112.924	-0.00811
113.024	-0.00806
113.124	-0.00802
113.224	-0.00806
113.324	-0.00807
113.424	-0.00808
113.524	-0.00809
113.624	-0.0081
113.724	-0.00818
113.824	-0.00791
113.924	-0.00817
114.024	-0.00812
114.124	-0.00812
114.224	-0.00811
114.324	-0.0081
114.424	-0.00811
114.524	-0.00804
114.624	-0.00817
114.724	-0.00808
114.824	-0.00809
114.924	-0.0081
115.024	-0.00808
115.124	-0.00791
115.224	-0.00767
115.324	-0.00771
115.424	-0.00768
115.524	-0.00786
115.624	-0.00806
115.724	-0.00803
115.824	-0.00808
115.924	-0.00804
116.024	-0.00808
116.124	-0.00764
116.224	-0.00764
116.324	-0.00767
116.424	-0.00766
116.524	-0.00768
116.624	-0.0077
116.724	-0.0077
116.824	-0.00808
116.924	-0.00807
117.024	-0.00807
117.124	-0.00786
117.224	-0.00809
117.324	-0.00814
117.424	-0.00808
117.524	-0.00813
117.624	-0.00806
117.724	-0.00813
117.824	-0.00807
117.924	-0.00806
118.024	-0.00813
118.124	-0.00795
118.224	-0.00765
118.324	-0.00763
118.424	-0.0077
118.524	-0.0077
118.624	-0.00766
118.724	-0.00768
118.824	-0.00765
118.924	-0.00773
119.024	-0.00768
119.124	-0.00764
119.224	-0.00768
119.324	-0.00766
119.424	-0.00764
119.524	-0.00762
119.624	-0.00762
119.724	-0.00768
119.824	-0.00762
119.924	-0.00764
120.024	-0.00766
120.124	-0.00774
120.224	-0.00773
120.324	-0.00768
120.424	-0.00771
120.524	-0.00762
120.624	-0.00767
120.724	-0.00775
120.824	-0.00769
120.924	-0.00765
121.024	-0.00766
121.124	-0.00764
121.224	-0.00768
121.324	-0.0077
121.424	-0.00767
121.524	-0.00767
121.624	-0.00767
121.724	-0.00766
121.824	-0.00774
121.924	-0.00759
122.024	-0.00775
122.124	-0.00772
122.224	-0.00768
122.324	-0.00774
122.424	-0.00765
122.524	-0.00765
122.624	-0.00765
122.724	-0.0077
122.824	-0.00768
122.924	-0.00769
123.024	-0.0077
123.124	-0.0077
123.224	-0.00764
123.231	-0.00764
123.231	-0.22162
123.231	-0.35654
123.231	-0.34002
123.232	-0.37672
123.232	-0.35336
123.232	-0.3478
123.233	-0.29492
123.233	-0.27315
123.233	-0.22199
123.233	-0.19536
123.233	-0.15184
123.234	-0.12709
123.234	-0.09332
123.234	-0.07473
123.234	-0.05164
123.234	-0.04018
123.235	-0.0269
123.235	-0.0168
123.236	-0.02201
123.236	-0.03111
123.236	-0.04179
123.237	-0.05227
123.237	-0.0602
123.238	-0.06563
123.24	-0.06043
123.273	-0.05537
123.373	-0.05142
123.473	-0.04911
123.573	-0.04715
123.673	-0.04568
123.773	-0.04444
123.873	-0.04368
123.973	-0.04256
124.073	-0.04184
124.173	-0.04094
124.273	-0.04029
124.373	-0.04012
124.473	-0.03965
124.573	-0.0395
124.673	-0.03895
124.773	-0.03857
124.873	-0.03834
124.973	-0.03795
125.073	-0.03777
125.173	-0.03781
125.273	-0.03739
125.373	-0.03724
125.473	-0.03689
125.573	-0.03674
125.673	-0.03678
125.773	-0.03674
125.873	-0.03665
125.973	-0.03627
126.073	-0.0364
126.173	-0.03628
126.273	-0.03619
126.373	-0.03624
126.473	-0.03611
126.573	-0.03603
126.673	-0.03605
126.773	-0.03572
126.873	-0.03573
126.973	-0.03563
127.073	-0.03563
127.173	-0.03564
127.273	-0.03552
127.373	-0.03567
127.473	-0.0357
127.573	-0.0356
127.673	-0.03561
127.773	-0.03559
127.873	-0.03556
127.973	-0.03558
128.073	-0.03556
128.173	-0.03553
128.273	-0.0356
128.373	-0.03556
128.473	-0.0355
128.573	-0.03549
128.673	-0.0354
128.773	-0.03552
128.873	-0.03538
128.973	-0.03549
129.073	-0.03551
129.173	-0.03518
129.273	-0.03515
129.373	-0.03517
129.473	-0.03519
129.573	-0.03507
129.673	-0.03518
129.773	-0.03512
129.873	-0.03516
129.973	-0.03508
130.073	-0.03508
130.173	-0.0351
130.273	-0.03506
130.373	-0.03504
130.473	-0.03507
130.573	-0.03502
130.673	-0.03498
130.773	-0.03496
130.873	-0.03539
130.973	-0.03531
131.073	-0.03494
131.173	-0.03509
131.273	-0.035
131.373	-0.03509
131.473	-0.03509
131.573	-0.03522
131.673	-0.03504
131.773	-0.03507
131.873	-0.03513
131.973	-0.03511
132.073	-0.03505
132.173	-0.03514
132.273	-0.03508
132.373	-0.03509
132.473	-0.03516
132.573	-0.03509
132.673	-0.0351
132.773	-0.03504
132.873	-0.03511
132.973	-0.03506
133.073	-0.03506
133.173	-0.03506
133.273	-0.03507
133.373	-0.03503
133.473	-0.03509
133.573	-0.03506
133.673	-0.03512
133.773	-0.03509
133.873	-0.03505
133.973	-0.03505
134.073	-0.03506
134.173	-0.03511
134.273	-0.0351
134.373	-0.03511
134.473	-0.03505
134.573	-0.03504
134.673	-0.03498
134.773	-0.03504
134.873	-0.03509
134.973	-0.03497
135.073	-0.03509
135.173	-0.03512
135.273	-0.03508
135.373	-0.03499
135.473	-0.03504
135.573	-0.03513
135.673	-0.03518
135.773	-0.035
135.873	-0.03505
135.973	-0.03494
136.073	-0.03506
136.173	-0.03498
136.273	-0.03501
136.373	-0.03508
136.473	-0.03501
136.573	-0.03505
136.673	-0.03506
136.773	-0.03507
136.873	-0.03502
136.973	-0.03505
137.073	-0.03503
137.173	-0.03498
137.273	-0.03497
137.373	-0.03498
137.473	-0.03499
137.573	-0.035
137.673	-0.03495
137.773	-0.035
137.873	-0.03497
137.973	-0.03505
138.073	-0.03497
138.173	-0.03493
138.273	-0.03485
138.373	-0.03491
138.473	-0.03491
138.573	-0.0349
138.673	-0.03491
138.773	-0.03493
138.873	-0.03492
138.973	-0.03484
139.073	-0.03484
139.173	-0.03497
139.273	-0.03488
139.373	-0.03486
139.473	-0.03489
139.573	-0.0348
139.673	-0.0349
139.773	-0.03489
139.873	-0.03491
139.973	-0.03491
140.073	-0.03488
140.173	-0.03489
140.273	-0.03481
140.373	-0.03461
140.473	-0.03458
140.573	-0.03486
140.673	-0.03486
140.773	-0.03493
140.873	-0.03488
140.973	-0.0346
141.073	-0.03466
141.173	-0.03488
141.273	-0.03487
141.373	-0.03485
141.473	-0.03486
141.573	-0.03488
141.673	-0.03489
141.773	-0.03489
141.873	-0.03483
141.973	-0.03485
142.073	-0.03485
142.173	-0.03485
142.273	-0.03486
142.373	-0.03486
142.473	-0.03482
142.573	-0.0349
142.673	-0.03488
142.773	-0.0345
142.873	-0.03457
142.973	-0.03491
143.073	-0.03482
143.173	-0.03484
143.273	-0.03499
143.373	-0.0349
143.473	-0.03496
143.573	-0.03499
143.673	-0.03496
143.773	-0.03489
143.873	-0.0349
143.973	-0.03496
144.073	-0.03493
144.173	-0.03501
144.273	-0.03491
144.373	-0.035
144.473	-0.03491
144.573	-0.03494
144.673	-0.03494
144.773	-0.03491
144.873	-0.03497
144.973	-0.03495
145.073	-0.03497
145.173	-0.03495
145.273	-0.03498
145.373	-0.03494
145.473	-0.03492
145.573	-0.03499
145.673	-0.03491
145.773	-0.03493
145.873	-0.03492
145.973	-0.03491
146.073	-0.03495
146.173	-0.0349
146.273	-0.03494
146.373	-0.03493
146.473	-0.03493
146.573	-0.03492
146.673	-0.03494
146.773	-0.03489
146.873	-0.0348
146.973	-0.03485
147.073	-0.03487
147.173	-0.03494
147.273	-0.0348
147.373	-0.03488
147.473	-0.03488
147.573	-0.03489
147.673	-0.03473
147.773	-0.03485
147.873	-0.03489
147.973	-0.03488
148.073	-0.03446
148.173	-0.03442
148.273	-0.03443
148.373	-0.03489
148.473	-0.03486
148.573	-0.03489
148.673	-0.03463
148.773	-0.03489
148.873	-0.03485
148.973	-0.03475
149.073	-0.03483
149.173	-0.03438
149.273	-0.03485
149.373	-0.03485
149.473	-0.03487
149.573	-0.03484
149.673	-0.03466
149.773	-0.03459
149.873	-0.03442
149.973	-0.03455
150.073	-0.03458
150.173	-0.03448
150.273	-0.03444
150.373	-0.03465
150.473	-0.03459
150.573	-0.0346
150.673	-0.0349
150.773	-0.03458
150.873	-0.03487
150.973	-0.03451
151.073	-0.03443
151.173	-0.03457
151.273	-0.03455
151.373	-0.03457
151.473	-0.03454
151.573	-0.03455
151.673	-0.03457
151.773	-0.03451
151.873	-0.03463
151.973	-0.03452
152.073	-0.03463
152.173	-0.03455
152.273	-0.03462
152.373	-0.03438
152.473	-0.0346
152.573	-0.03447
152.673	-0.03457
152.773	-0.03454
152.873	-0.03455
152.973	-0.03455
153.073	-0.03455
153.173	-0.03452
153.273	-0.03456
153.373	-0.03455
153.473	-0.03454
153.573	-0.03451
153.673	-0.03449
153.773	-0.03459
153.873	-0.0345
153.973	-0.0345
154.073	-0.03452
154.173	-0.03439
154.273	-0.03451
154.373	-0.03451
154.473	-0.03449
154.573	-0.03452
154.673	-0.03456
154.773	-0.03452
154.873	-0.03451
154.973	-0.03447
155.073	-0.03458
155.173	-0.03449
155.273	-0.03452
155.373	-0.03458
155.473	-0.03458
155.573	-0.03451
155.673	-0.03454
155.773	-0.03449
155.873	-0.03456
155.973	-0.03455
156.073	-0.03451
156.173	-0.03458
156.273	-0.03458
156.373	-0.03454
156.473	-0.03451
156.573	-0.03456
156.673	-0.03453
156.773	-0.03458
156.873	-0.03454
156.973	-0.03458
157.073	-0.03448
157.173	-0.0345
157.273	-0.03451
157.373	-0.03453
157.473	-0.03458
157.573	-0.03463
157.673	-0.03478
157.773	-0.03458
157.873	-0.03454
157.973	-0.0345
158.073	-0.03461
158.173	-0.03452
158.273	-0.03454
158.373	-0.03447
158.473	-0.03451
158.573	-0.03455
158.673	-0.03459
158.773	-0.03454
158.873	-0.03448
158.973	-0.0345
159.073	-0.03455
159.173	-0.03448
159.273	-0.03451
159.373	-0.03446
159.473	-0.03445
159.573	-0.03441
159.673	-0.0345
159.773	-0.03458
159.873	-0.03451
159.973	-0.03445
160.073	-0.03452
160.173	-0.03455
160.273	-0.03456
160.373	-0.03454
160.473	-0.03441
160.573	-0.03457
160.673	-0.03451
160.773	-0.03454
160.873	-0.03451
160.973	-0.03449
161.073	-0.03451
161.173	-0.03445
161.273	-0.03442
161.373	-0.03451
161.473	-0.03444
161.573	-0.03452
161.673	-0.03443
161.773	-0.03446
161.873	-0.03447
161.973	-0.03451
162.073	-0.03442
162.173	-0.03443
162.273	-0.0346
162.373	-0.03448
162.473	-0.03439
162.573	-0.03435
162.673	-0.03451
162.773	-0.03449
162.873	-0.03452
162.973	-0.03436
163.073	-0.03445
163.173	-0.0345
163.273	-0.0345
163.373	-0.03446
163.473	-0.0345
163.573	-0.03456
163.673	-0.03452
163.773	-0.03445
163.873	-0.03423
163.973	-0.03453
164.073	-0.03449
164.173	-0.03447
164.273	-0.03449
164.373	-0.03446
164.473	-0.03446
164.573	-0.03453
164.673	-0.03441
164.773	-0.03448
164.873	-0.03442
164.973	-0.03448
165.073	-0.03446
165.173	-0.03441
165.273	-0.03447
165.373	-0.03444
165.473	-0.03443
165.573	-0.03452
165.673	-0.03447
165.773	-0.03448
165.873	-0.03452
165.973	-0.0343
166.073	-0.03449
166.173	-0.03458
166.273	-0.03447
166.373	-0.03448
166.473	-0.03452
166.573	-0.03441
166.673	-0.03449
166.773	-0.03448
166.873	-0.03443
166.973	-0.03453
167.073	-0.0345
167.173	-0.03449
167.273	-0.03429
167.373	-0.03439
167.473	-0.03445
167.573	-0.03449
167.673	-0.03452
167.773	-0.0345
167.873	-0.03442
167.973	-0.03449
168.073	-0.03439
168.173	-0.03443
168.273	-0.03448
168.373	-0.03444
168.473	-0.03446
168.573	-0.03446
168.673	-0.03448
168.773	-0.03444
168.873	-0.03446
168.973	-0.03447
169.073	-0.03454
169.173	-0.03441
169.273	-0.03443
169.373	-0.03431
169.473	-0.03447
169.573	-0.03439
169.673	-0.03438
169.773	-0.03439
169.873	-0.03427
169.973	-0.03444
170.073	-0.03437
170.173	-0.03438
170.273	-0.0344
170.373	-0.03449
170.473	-0.03442
170.573	-0.03439
170.673	-0.0343
170.773	-0.03437
170.873	-0.0344
170.973	-0.03441
171.073	-0.03436
171.173	-0.03454
171.273	-0.03449
171.373	-0.03449
171.473	-0.03431
171.573	-0.03443
171.673	-0.03449
171.773	-0.03443
171.873	-0.0344
171.973	-0.03395
172.073	-0.03444
172.173	-0.03445
172.273	-0.03438
172.373	-0.03442
172.473	-0.03446
172.573	-0.0344
172.673	-0.03443
172.773	-0.0342
172.873	-0.03448
172.973	-0.03446
173.073	-0.03445
173.173	-0.0344
173.273	-0.03433
173.373	-0.03444
173.473	-0.03446
173.573	-0.03434
173.673	-0.03447
173.773	-0.03441
173.873	-0.03434
173.973	-0.03441
174.073	-0.03427
174.173	-0.03442
174.273	-0.03439
174.373	-0.03437
174.473	-0.03438
174.573	-0.03446
174.673	-0.03441
174.773	-0.03436
174.873	-0.03436
174.973	-0.03437
175.073	-0.03439
175.173	-0.03439
175.273	-0.03435
175.373	-0.03427
175.473	-0.03437
175.573	-0.03439
175.673	-0.03436
175.773	-0.03435
175.873	-0.03439
175.973	-0.03435
176.073	-0.03437
176.173	-0.03427
176.273	-0.03439
176.373	-0.03444
176.473	-0.03438
176.573	-0.03436
176.673	-0.03437
176.773	-0.03438
176.873	-0.03439
176.973	-0.03437
177.073	-0.03444
177.173	-0.03452
177.273	-0.03444
177.373	-0.03436
177.473	-0.03419
177.573	-0.03443
177.673	-0.03441
177.773	-0.0345
177.873	-0.03434
177.973	-0.03439
178.073	-0.03438
178.173	-0.03444
178.273	-0.03443
178.373	-0.0344
178.473	-0.03446
178.573	-0.03445
178.673	-0.03436
178.773	-0.03425
178.873	-0.03435
178.973	-0.03438
179.073	-0.03442
179.173	-0.0343
179.273	-0.03448
179.373	-0.03435
179.473	-0.03436
179.573	-0.03419
179.673	-0.03446
179.773	-0.03444
179.873	-0.03432
179.973	-0.03427
180.073	-0.0343
180.173	-0.03435
180.273	-0.03433
180.373	-0.03437
180.473	-0.03435
180.573	-0.03445
180.673	-0.0344
180.773	-0.0344
180.873	-0.03419
180.973	-0.03448
181.073	-0.03435
181.173	-0.03432
181.273	-0.03446
181.373	-0.03439
181.473	-0.03436
181.573	-0.0344
181.673	-0.03441
181.773	-0.03438
181.873	-0.03445
181.973	-0.0344
182.073	-0.03436
182.173	-0.0343
182.273	-0.03439
182.373	-0.03447
182.473	-0.03436
182.573	-0.03436
182.673	-0.03453
182.773	-0.03435
182.873	-0.03439
182.973	-0.03424
183.073	-0.03438
183.173	-0.03437
183.273	-0.03443
183.373	-0.03428
183.473	-0.03436
183.573	-0.03439
183.673	-0.03438
183.773	-0.03433
183.873	-0.03433
183.973	-0.03436
184.073	-0.03441
184.173	-0.03434
184.273	-0.03436
184.373	-0.03445
184.473	-0.0344
184.573	-0.03442
184.673	-0.03435
184.773	-0.03448
184.873	-0.03443
184.973	-0.03437
185.073	-0.03438
185.173	-0.03434
185.273	-0.03447
185.373	-0.03442
185.473	-0.03436
185.573	-0.0343
185.673	-0.03435
185.773	-0.0343
185.873	-0.0343
185.973	-0.03435
186.073	-0.03447
186.173	-0.03435
186.273	-0.03433
186.373	-0.03413
186.473	-0.03435
186.573	-0.03444
186.673	-0.03441
186.773	-0.03438
186.873	-0.03435
186.973	-0.03436
187.073	-0.03435
187.173	-0.03425
187.273	-0.03436
187.373	-0.03425
187.473	-0.03434
187.573	-0.03425
187.673	-0.03417
187.773	-0.03434
187.873	-0.03438
187.973	-0.03425
188.073	-0.03432
188.173	-0.03435
188.273	-0.03432
188.373	-0.03434
188.473	-0.03424
188.573	-0.0344
188.673	-0.03443
188.773	-0.03435
188.873	-0.03418
188.973	-0.0343
189.073	-0.0343
189.173	-0.03431
189.273	-0.03437
189.373	-0.03436
189.473	-0.03448
189.573	-0.03434
189.673	-0.03436
189.773	-0.03421
189.873	-0.0344
189.973	-0.03432
190.073	-0.0344
190.173	-0.03432
190.273	-0.03412
190.373	-0.03439
190.473	-0.03444
190.573	-0.03437
190.673	-0.03435
190.773	-0.03443
190.873	-0.03442
190.973	-0.03434
191.073	-0.03426
191.173	-0.03439
191.273	-0.03439
191.373	-0.03436
191.473	-0.03434
191.573	-0.03449
191.673	-0.03434
191.773	-0.03433
191.873	-0.03411
191.973	-0.03442
192.073	-0.03445
192.173	-0.03439
192.273	-0.0343
192.373	-0.03445
192.473	-0.03442
192.573	-0.03434
192.673	-0.03429
192.773	-0.03434
192.873	-0.0344
192.973	-0.03436
193.073	-0.03432
193.173	-0.0342
193.273	-0.03442
193.373	-0.03433
193.473	-0.0343
193.573	-0.03431
193.673	-0.03445
193.773	-0.0344
193.873	-0.03431
193.973	-0.03416
194.073	-0.03434
194.173	-0.03442
194.273	-0.03426
194.373	-0.03418
194.473	-0.03397
[truncated: 8,658 more rows]

## Sheet: 80%D2O
time/s	current/mA
3.1454	-0.38999
3.1456	-0.35166
3.1458	-0.32038
3.146	-0.29596
3.1462	-0.27696
3.1464	-0.26346
3.1466	-0.25393
3.1468	-0.24857
3.1478	-0.25645
3.148	-0.26203
3.1482	-0.26766
3.1484	-0.27356
3.1486	-0.27921
3.1488	-0.28462
3.1492	-0.29373
3.1496	-0.30036
3.1504	-0.30542
3.1514	-0.29932
3.152	-0.29127
3.1524	-0.28514
3.1528	-0.27847
3.1532	-0.27155
3.1536	-0.26511
3.154	-0.25844
3.1544	-0.25254
3.1548	-0.24724
3.1554	-0.24019
3.156	-0.23386
3.1566	-0.22837
3.1572	-0.22316
3.158	-0.21661
3.1588	-0.21066
3.1596	-0.20488
3.1604	-0.19919
3.1612	-0.19376
3.162	-0.18865
3.163	-0.18262
3.164	-0.17683
3.165	-0.17107
3.166	-0.16573
3.1666	-0.15975
3.1676	-0.15473
3.1694	-0.1493
3.1714	-0.14351
3.173	-0.13829
3.1746	-0.13326
3.1764	-0.12781
3.1784	-0.1227
3.1806	-0.11753
3.183	-0.1124
3.1856	-0.10732
3.1884	-0.10208
3.1918	-0.0969
3.1954	-0.09181
3.1994	-0.08655
3.2042	-0.08138
3.2098	-0.07595
3.216	-0.07077
3.2232	-0.06559
3.2316	-0.06048
3.2416	-0.0553
3.2548	-0.05026
3.2704	-0.04526
3.2902	-0.04023
3.3158	-0.03522
3.354	-0.0302
3.4086	-0.02519
3.5064	-0.02002
3.6064	-0.0172
3.7064	-0.01539
3.8064	-0.0141
3.9064	-0.01325
4.0064	-0.01253
4.1064	-0.01219
4.2064	-0.01174
4.3064	-0.0114
4.4064	-0.01118
4.5064	-0.0109
4.6064	-0.01071
4.7064	-0.01073
4.8064	-0.01064
4.9064	-0.01068
5.0064	-0.01066
5.1064	-0.01059
5.2064	-0.01049
5.3064	-0.0105
5.4064	-0.01045
5.5064	-0.01048
5.6064	-0.01046
5.7064	-0.01049
5.8064	-0.0105
5.9064	-0.01054
6.0064	-0.01045
6.1064	-0.01044
6.2064	-0.01049
6.3064	-0.01052
6.4064	-0.01065
6.5064	-0.01068
6.6064	-0.01068
6.7064	-0.01075
6.8064	-0.01077
6.9064	-0.01077
7.0064	-0.01094
7.1064	-0.01094
7.2064	-0.01095
7.3064	-0.01095
7.4064	-0.01097
7.5064	-0.01105
7.6064	-0.01102
7.7064	-0.01122
7.8064	-0.01122
7.9064	-0.01122
8.0064	-0.01116
8.1064	-0.01123
8.2064	-0.01126
8.3064	-0.01126
8.4064	-0.01131
8.5064	-0.01147
8.6064	-0.01149
8.7064	-0.01151
8.8064	-0.01147
8.9064	-0.01144
9.0064	-0.01149
9.1064	-0.01152
9.2064	-0.01155
9.3064	-0.01149
9.4064	-0.01174
9.5064	-0.01175
9.6064	-0.01172
9.7064	-0.01172
9.8064	-0.01175
9.9064	-0.01177
10.0064	-0.01178
10.1064	-0.01183
10.2064	-0.01183
10.3064	-0.01196
10.4064	-0.01197
10.5064	-0.01195
10.6064	-0.01204
10.7064	-0.01199
10.8064	-0.01203
10.9064	-0.01202
11.0064	-0.01334
11.1064	-0.01224
11.2064	-0.01221
11.3064	-0.01223
11.4064	-0.01222
11.5064	-0.01227
11.6064	-0.01229
11.7064	-0.01222
11.8064	-0.01226
11.9064	-0.01227
12.0064	-0.0123
12.1064	-0.0123
12.2064	-0.0123
12.3064	-0.01235
12.4064	-0.01234
12.5064	-0.01228
12.6064	-0.01232
12.7064	-0.01236
12.8064	-0.01237
12.9064	-0.01249
13.0064	-0.01249
13.1064	-0.01254
13.2064	-0.01255
13.3064	-0.01257
13.4064	-0.01255
13.5064	-0.01256
13.6064	-0.01257
13.7064	-0.01279
13.8064	-0.01257
13.9064	-0.01275
14.0064	-0.01279
14.1064	-0.01276
14.2064	-0.01274
14.3064	-0.01271
14.4064	-0.01278
14.5064	-0.0128
14.6064	-0.01279
14.7064	-0.0128
14.8064	-0.01283
14.9064	-0.01288
15.0064	-0.01289
15.1064	-0.0128
15.2064	-0.01287
15.3064	-0.013
15.4064	-0.013
15.5064	-0.01302
15.6064	-0.01306
15.7064	-0.01305
15.8064	-0.01306
15.9064	-0.01302
16.0064	-0.01303
16.1064	-0.01301
16.2064	-0.01305
16.3064	-0.01306
16.4064	-0.01302
16.5064	-0.01307
16.6064	-0.01307
16.7064	-0.01308
16.8064	-0.01308
16.9064	-0.01307
17.0064	-0.01313
17.1064	-0.01313
17.2064	-0.01315
17.3064	-0.01306
17.4064	-0.0131
17.5064	-0.01308
17.6064	-0.0131
17.7064	-0.01314
17.8064	-0.01313
17.9064	-0.01315
18.0064	-0.01313
18.1064	-0.01328
18.2064	-0.01325
18.3064	-0.0133
18.4064	-0.01334
18.5064	-0.01333
18.6064	-0.0133
18.7064	-0.01331
18.8064	-0.01332
18.9064	-0.01335
19.0064	-0.01335
19.1064	-0.01335
19.2064	-0.0134
19.3064	-0.01338
19.4064	-0.01339
19.5064	-0.0134
19.6064	-0.01339
19.7064	-0.01332
19.8064	-0.01335
19.9064	-0.01334
20.0064	-0.01337
20.1064	-0.01339
20.2064	-0.01339
20.3064	-0.01339
20.4064	-0.01349
20.5064	-0.01352
20.6064	-0.01355
20.7064	-0.01361
20.8064	-0.01351
20.9064	-0.01351
21.0064	-0.01353
21.1064	-0.01356
21.2064	-0.01353
21.3064	-0.01357
21.4064	-0.01358
21.5064	-0.01356
21.6064	-0.01359
21.7064	-0.0136
21.8064	-0.0136
21.9064	-0.0136
22.0064	-0.0136
22.1064	-0.0136
22.2064	-0.01362
22.3064	-0.01361
22.4064	-0.01359
22.5064	-0.01363
22.6064	-0.01363
22.7064	-0.01361
22.8064	-0.01361
22.9064	-0.01366
23.0064	-0.01362
23.1064	-0.01363
23.2064	-0.01365
23.3064	-0.01368
23.4064	-0.01364
23.5064	-0.0137
23.6064	-0.0136
23.7064	-0.01358
23.8064	-0.01359
23.9064	-0.0136
24.0064	-0.0136
24.1064	-0.01362
24.2064	-0.01363
24.3064	-0.01366
24.4064	-0.01363
24.5064	-0.01367
24.6064	-0.01365
24.7064	-0.01375
24.8064	-0.01379
24.9064	-0.01378
25.0064	-0.01381
25.1064	-0.01383
25.2064	-0.0138
25.3064	-0.01379
25.4064	-0.0138
25.5064	-0.01381
25.6064	-0.01382
25.7064	-0.0138
25.8064	-0.0138
25.9064	-0.01385
26.0064	-0.01383
26.1064	-0.01384
26.2064	-0.01385
26.3064	-0.01386
26.4064	-0.01384
26.5064	-0.01384
26.6064	-0.01385
26.7064	-0.01388
26.8064	-0.01387
26.9064	-0.01386
27.0064	-0.01388
27.1064	-0.0139
27.2064	-0.01388
27.3064	-0.01388
27.4064	-0.01389
27.5064	-0.01391
27.6064	-0.01388
27.7064	-0.01391
27.8064	-0.0139
27.9064	-0.01392
28.0064	-0.01389
28.1064	-0.0139
28.2064	-0.01405
28.3064	-0.01403
28.4064	-0.01407
28.5064	-0.01404
28.6064	-0.01404
28.7064	-0.01406
28.8064	-0.01405
28.9064	-0.01406
29.0064	-0.01408
29.1064	-0.01404
29.2064	-0.01405
29.3064	-0.01407
29.4064	-0.01406
29.5064	-0.01406
29.6064	-0.01406
29.7064	-0.01405
29.8064	-0.01407
29.9064	-0.01409
30.0064	-0.0141
30.1064	-0.01409
30.2064	-0.01409
30.3064	-0.01412
30.4064	-0.01411
30.5064	-0.01412
30.6064	-0.01405
30.7064	-0.01405
30.8064	-0.01403
30.9064	-0.01405
31.0064	-0.014
31.1064	-0.01408
31.2064	-0.01403
31.3064	-0.01405
31.4064	-0.01404
31.5064	-0.01408
31.6064	-0.01406
31.7064	-0.01409
31.8064	-0.01409
31.9064	-0.01406
32.0064	-0.01409
32.1064	-0.01408
32.2064	-0.01407
32.3064	-0.01411
32.4064	-0.01409
32.5064	-0.01406
32.6064	-0.0141
32.7064	-0.01409
32.8064	-0.01412
32.9064	-0.01404
33.0064	-0.01411
33.1064	-0.01408
33.2064	-0.01407
33.3064	-0.01411
33.4064	-0.01409
33.5064	-0.01412
33.6064	-0.01401
33.7064	-0.01414
33.8064	-0.01418
33.9064	-0.01413
34.0064	-0.0141
34.1064	-0.01416
34.2064	-0.01415
34.3064	-0.01416
34.4064	-0.01414
34.5064	-0.01418
34.6064	-0.01415
34.7064	-0.01418
34.8064	-0.01416
34.9064	-0.01419
35.0064	-0.0142
35.1064	-0.0141
35.2064	-0.0141
35.3064	-0.01411
35.4064	-0.01413
35.5064	-0.01412
35.6064	-0.01419
35.7064	-0.01432
35.8064	-0.01434
35.9064	-0.01434
36.0064	-0.01429
36.1064	-0.01432
36.2064	-0.0143
36.3064	-0.01432
36.4064	-0.01431
36.5064	-0.01434
36.6064	-0.01432
36.7064	-0.01432
36.8064	-0.01432
36.9064	-0.01436
37.0064	-0.01432
37.1064	-0.01433
37.2064	-0.01433
37.3064	-0.01435
37.4064	-0.01436
37.5064	-0.01435
37.6064	-0.01436
37.7064	-0.01436
37.8064	-0.01434
37.9064	-0.01434
38.0064	-0.01436
38.1064	-0.01436
38.2064	-0.01437
38.3064	-0.01437
38.4064	-0.01437
38.5064	-0.01437
38.6064	-0.01432
38.7064	-0.01434
38.8064	-0.01433
38.9064	-0.01431
39.0064	-0.01431
39.1064	-0.01433
39.2064	-0.01431
39.3064	-0.0143
39.4064	-0.01434
39.5064	-0.01429
39.6064	-0.01429
39.7064	-0.01432
39.8064	-0.01431
39.9064	-0.01435
40.0064	-0.01435
40.1064	-0.01433
40.2064	-0.01433
40.3064	-0.01435
40.4064	-0.01432
40.5064	-0.01437
40.6064	-0.01436
40.7064	-0.01431
40.8064	-0.01434
40.9064	-0.01432
41.0064	-0.01436
41.1064	-0.01437
41.2064	-0.01433
41.3064	-0.01434
41.4064	-0.01435
41.5064	-0.01435
41.6064	-0.01437
41.7064	-0.01431
41.8064	-0.01434
41.9064	-0.01434
42.0064	-0.01433
42.1064	-0.01434
42.2064	-0.01436
42.3064	-0.01434
42.4064	-0.01435
42.5064	-0.01432
42.6064	-0.01434
42.7064	-0.01433
42.8064	-0.01434
42.9064	-0.01435
43.0064	-0.01434
43.1064	-0.01434
43.2064	-0.01434
43.3064	-0.01438
43.4064	-0.01435
43.5064	-0.01437
43.6064	-0.01434
43.7064	-0.01435
43.8064	-0.01438
43.9064	-0.01435
44.0064	-0.01436
44.1064	-0.01437
44.2064	-0.01437
44.3064	-0.01437
44.4064	-0.0144
44.5064	-0.01437
44.6064	-0.01436
44.7064	-0.0144
44.8064	-0.01439
44.9064	-0.01436
45.0064	-0.01436
45.1064	-0.01435
45.2064	-0.01437
45.3064	-0.01436
45.4064	-0.01438
45.5064	-0.01436
45.6064	-0.01435
45.7064	-0.01436
45.8064	-0.01437
45.9064	-0.01434
46.0064	-0.01435
46.1064	-0.01434
46.2064	-0.01431
46.3064	-0.01436
46.4064	-0.01436
46.5064	-0.01436
46.6064	-0.01435
46.7064	-0.01439
46.8064	-0.01436
46.9064	-0.01434
47.0064	-0.01437
47.1064	-0.01438
47.2064	-0.01437
47.3064	-0.01436
47.4064	-0.01438
47.5064	-0.01441
47.6064	-0.0144
47.7064	-0.01441
47.8064	-0.01438
47.9064	-0.01436
48.0064	-0.01437
48.1064	-0.0144
48.2064	-0.01438
48.3064	-0.01438
48.4064	-0.01443
48.5064	-0.01441
48.6064	-0.01442
48.7064	-0.0144
48.8064	-0.01436
48.9064	-0.01442
49.0064	-0.0144
49.1064	-0.01443
49.2064	-0.01439
49.3064	-0.01439
49.4064	-0.01439
49.5064	-0.0144
49.6064	-0.01443
49.7064	-0.01439
49.8064	-0.01442
49.9064	-0.0144
50.0064	-0.0144
50.1064	-0.01441
50.2064	-0.01444
50.3064	-0.01439
50.4064	-0.01439
50.5064	-0.01443
50.6064	-0.01445
50.7064	-0.0144
50.8064	-0.01438
50.9064	-0.0144
51.0064	-0.01441
51.1064	-0.01442
51.2064	-0.01441
51.3064	-0.01443
51.4064	-0.0144
51.5064	-0.01438
51.6064	-0.01444
51.7064	-0.01439
51.8064	-0.01444
51.9064	-0.01443
52.0064	-0.01444
52.1064	-0.01444
52.2064	-0.01446
52.3064	-0.01443
52.4064	-0.01443
52.5064	-0.01444
52.6064	-0.01433
52.7064	-0.01438
52.8064	-0.01435
52.9064	-0.01434
53.0064	-0.01438
53.1064	-0.01443
53.2064	-0.01443
53.3064	-0.0144
53.4064	-0.01446
53.5064	-0.01444
53.6064	-0.01445
53.7064	-0.01442
53.8064	-0.01457
53.9064	-0.01455
54.0064	-0.01459
54.1064	-0.01456
54.2064	-0.01457
54.3064	-0.01455
54.4064	-0.01459
54.5064	-0.01457
54.6064	-0.01444
54.7064	-0.01442
54.8064	-0.01439
54.9064	-0.01439
55.0064	-0.01438
55.1064	-0.01456
55.2064	-0.01438
55.3064	-0.0144
55.4064	-0.0144
55.5064	-0.01439
55.6064	-0.01442
55.7064	-0.01442
55.8064	-0.0144
55.9064	-0.0144
56.0064	-0.01443
56.1064	-0.0144
56.2064	-0.01443
56.3064	-0.01439
56.4064	-0.01444
56.5064	-0.0144
56.6064	-0.01442
56.7064	-0.01442
56.8064	-0.01441
56.9064	-0.01442
57.0064	-0.01442
57.1064	-0.01442
57.2064	-0.0144
57.3064	-0.01442
57.4064	-0.01443
57.5064	-0.01441
57.6064	-0.01443
57.7064	-0.01442
57.8064	-0.01441
57.9064	-0.0144
58.0064	-0.01441
58.1064	-0.01444
58.2064	-0.01443
58.3064	-0.01441
58.4064	-0.01441
58.5064	-0.01443
58.6064	-0.01445
58.7064	-0.01441
58.8064	-0.01444
58.9064	-0.01444
59.0064	-0.01439
59.1064	-0.01442
59.2064	-0.01444
59.3064	-0.01442
59.4064	-0.01445
59.5064	-0.01443
59.6064	-0.01441
59.7064	-0.01442
59.8064	-0.0144
59.9064	-0.0144
60.0064	-0.01444
60.1064	-0.01443
60.2064	-0.01442
60.3064	-0.01441
60.4064	-0.01441
60.5064	-0.01444
60.6064	-0.01443
60.7064	-0.0144
60.8064	-0.01444
60.9064	-0.01442
61.0064	-0.0144
61.1064	-0.01442
61.2064	-0.01444
61.3064	-0.01456
61.4064	-0.01453
61.5064	-0.01463
61.6064	-0.01463
61.7064	-0.01461
61.8064	-0.0146
61.9064	-0.0146
62.0064	-0.01463
62.1064	-0.01462
62.2064	-0.01461
62.3064	-0.01461
62.4064	-0.0146
62.5064	-0.01462
62.6064	-0.01462
62.7064	-0.01459
62.8064	-0.01464
62.9064	-0.01453
63.0064	-0.01443
63.1064	-0.01446
63.2064	-0.01443
63.3064	-0.01444
63.4064	-0.01445
63.5064	-0.01444
63.6064	-0.01443
63.7064	-0.01448
63.8064	-0.01455
63.9064	-0.01458
64.0064	-0.01457
64.1064	-0.01463
64.2064	-0.01462
64.3064	-0.0146
64.4064	-0.01464
64.5064	-0.01462
64.6064	-0.01458
64.7064	-0.01441
64.8064	-0.01444
64.9064	-0.01446
65.0064	-0.01459
65.1064	-0.01457
65.2064	-0.01455
65.3064	-0.01457
65.4064	-0.01457
65.5064	-0.01456
65.6064	-0.01458
65.7064	-0.01456
65.8064	-0.01444
65.9064	-0.01443
66.0064	-0.01453
66.1064	-0.01458
66.2064	-0.01456
66.3064	-0.01462
66.4064	-0.01457
66.5064	-0.01457
66.6064	-0.01454
66.7064	-0.01456
66.8064	-0.01458
66.9064	-0.01456
67.0064	-0.01458
67.1064	-0.01458
67.2064	-0.01458
67.3064	-0.01456
67.4064	-0.01459
67.5064	-0.01456
67.6064	-0.01461
67.7064	-0.01462
67.8064	-0.0146
67.9064	-0.01456
68.0064	-0.01457
68.1064	-0.01457
68.2064	-0.01455
68.3064	-0.01457
68.4064	-0.01454
68.5064	-0.01458
68.6064	-0.01458
68.7064	-0.0146
68.8064	-0.01456
68.9064	-0.01456
69.0064	-0.01454
69.1064	-0.01461
69.2064	-0.01461
69.3064	-0.01455
69.4064	-0.0146
69.5064	-0.01459
69.6064	-0.01458
69.7064	-0.01459
69.8064	-0.01459
69.9064	-0.01462
70.0064	-0.01456
70.1064	-0.01459
70.2064	-0.01462
70.3064	-0.01458
70.4064	-0.01443
70.5064	-0.01459
70.6064	-0.01458
70.7064	-0.01457
70.8064	-0.01453
70.9064	-0.01459
71.0064	-0.01458
71.1064	-0.01459
71.2064	-0.01454
71.3064	-0.01461
71.4064	-0.01462
71.5064	-0.01457
71.6064	-0.01456
71.7064	-0.01459
71.8064	-0.01457
71.9064	-0.01458
72.0064	-0.0146
72.1064	-0.0146
72.2064	-0.01458
72.3064	-0.01458
72.4064	-0.01458
72.5064	-0.01457
72.6064	-0.01461
72.7064	-0.01458
72.8064	-0.0146
72.9064	-0.01457
73.0064	-0.01462
73.1064	-0.01459
73.2064	-0.01459
73.3064	-0.01458
73.4064	-0.01459
73.5064	-0.01461
73.6064	-0.01459
73.7064	-0.01462
73.8064	-0.01463
73.9064	-0.01461
74.0064	-0.0146
74.1064	-0.01459
74.2064	-0.01459
74.3064	-0.0146
74.4064	-0.01461
74.5064	-0.01462
74.6064	-0.01463
74.7064	-0.0146
74.8064	-0.01462
74.9064	-0.01463
75.0064	-0.01462
75.1064	-0.01461
75.2064	-0.01465
75.3064	-0.0146
75.4064	-0.01463
75.5064	-0.01461
75.6064	-0.01464
75.7064	-0.01463
75.8064	-0.01461
75.9064	-0.0146
76.0064	-0.01462
76.1064	-0.01461
76.2064	-0.01461
76.3064	-0.01465
76.4064	-0.0146
76.5064	-0.01461
76.6064	-0.01463
76.7064	-0.01461
76.8064	-0.01464
76.9064	-0.01462
77.0064	-0.01464
77.1064	-0.01465
77.2064	-0.01463
77.3064	-0.01464
77.4064	-0.01461
77.5064	-0.01463
77.6064	-0.01463
77.7064	-0.01463
77.8064	-0.01461
77.9064	-0.0146
78.0064	-0.01462
78.1064	-0.01464
78.2064	-0.01463
78.3064	-0.01462
78.4064	-0.01465
78.5064	-0.01463
78.6064	-0.01464
78.7064	-0.01464
78.8064	-0.01464
78.9064	-0.01466
79.0064	-0.01461
79.1064	-0.01462
79.2064	-0.0146
79.3064	-0.01464
79.4064	-0.01462
79.5064	-0.01464
79.6064	-0.01463
79.7064	-0.01466
79.8064	-0.01462
79.9064	-0.01461
80.0064	-0.01463
80.1064	-0.01463
80.2064	-0.0146
80.3064	-0.01463
80.4064	-0.01467
80.5064	-0.01464
80.6064	-0.01463
80.7064	-0.01466
80.8064	-0.01467
80.9064	-0.01462
81.0064	-0.01466
81.1064	-0.01463
81.2064	-0.01465
81.3064	-0.01464
81.4064	-0.01462
81.5064	-0.01468
81.6064	-0.01465
81.7064	-0.01463
81.8064	-0.01464
81.9064	-0.01464
82.0064	-0.01462
82.1064	-0.01463
82.2064	-0.01462
82.3064	-0.01465
82.4064	-0.01464
82.5064	-0.01466
82.6064	-0.01465
82.7064	-0.01463
82.8064	-0.01463
82.9064	-0.01461
83.0064	-0.01463
83.1064	-0.01463
83.2064	-0.01463
83.3064	-0.01463
83.4064	-0.01463
83.5064	-0.01462
83.6064	-0.01461
83.7064	-0.01464
83.8064	-0.01462
83.9064	-0.01463
84.0064	-0.01469
84.1064	-0.01466
84.2064	-0.0146
84.3064	-0.01466
84.4064	-0.01463
84.5064	-0.01464
84.6064	-0.01465
84.7064	-0.01467
84.8064	-0.01468
84.9064	-0.01468
85.0064	-0.01466
85.1064	-0.01465
85.2064	-0.01467
85.3064	-0.01467
85.4064	-0.01464
85.5064	-0.01467
85.6064	-0.01463
85.7064	-0.01468
85.8064	-0.01467
85.9064	-0.01465
86.0064	-0.01464
86.1064	-0.01468
86.2064	-0.01466
86.3064	-0.01466
86.4064	-0.01466
86.5064	-0.01467
86.6064	-0.01467
86.7064	-0.01464
86.8064	-0.01468
86.9064	-0.01466
87.0064	-0.01461
87.1064	-0.0146
87.2064	-0.01464
87.3064	-0.01465
87.4064	-0.01469
87.5064	-0.01461
87.6064	-0.01468
87.7064	-0.01464
87.8064	-0.01467
87.9064	-0.01468
88.0064	-0.01467
88.1064	-0.01466
88.2064	-0.01467
88.3064	-0.01468
88.4064	-0.01467
88.5064	-0.01466
88.6064	-0.01468
88.7064	-0.01466
88.8064	-0.01467
88.9064	-0.01466
89.0064	-0.01468
89.1064	-0.01469
89.2064	-0.01468
89.3064	-0.01467
89.4064	-0.01466
89.5064	-0.01465
89.6064	-0.01467
89.7064	-0.01468
89.8064	-0.01468
89.9064	-0.01469
90.0064	-0.01467
90.1064	-0.01471
90.2064	-0.0147
90.3064	-0.01469
90.4064	-0.01469
90.5064	-0.01465
90.6064	-0.01466
90.7064	-0.01467
90.8064	-0.01471
90.9064	-0.01465
91.0064	-0.01467
91.1064	-0.01468
91.2064	-0.01468
91.3064	-0.01468
91.4064	-0.01467
91.5064	-0.01465
91.6064	-0.01467
91.7064	-0.01468
91.8064	-0.01469
91.9064	-0.01472
92.0064	-0.01465
92.1064	-0.01463
92.2064	-0.01471
92.3064	-0.01469
92.4064	-0.01468
92.5064	-0.01468
92.6064	-0.01468
92.7064	-0.01468
92.8064	-0.01471
92.9064	-0.01472
93.0064	-0.01473
93.1064	-0.01471
93.2064	-0.0147
93.3064	-0.01469
93.4064	-0.01469
93.5064	-0.01465
93.6064	-0.01464
93.7064	-0.01466
93.8064	-0.01471
93.9064	-0.01468
94.0064	-0.01468
94.1064	-0.01469
94.2064	-0.0147
94.3064	-0.01466
94.4064	-0.01471
94.5064	-0.01463
94.6064	-0.01466
94.7064	-0.01469
94.8064	-0.01466
94.9064	-0.01467
95.0064	-0.01469
95.1064	-0.01466
95.2064	-0.01466
95.3064	-0.0147
95.4064	-0.01469
95.5064	-0.01469
95.6064	-0.01469
95.7064	-0.01468
95.8064	-0.01468
95.9064	-0.01467
96.0064	-0.01469
96.1064	-0.0147
96.2064	-0.01469
96.3064	-0.0147
96.4064	-0.01467
96.5064	-0.01467
96.6064	-0.01468
96.7064	-0.01469
96.8064	-0.01471
96.9064	-0.01469
97.0064	-0.01473
97.1064	-0.01466
97.2064	-0.01467
97.3064	-0.0147
97.4064	-0.01471
97.5064	-0.01468
97.6064	-0.0147
97.7064	-0.0147
97.8064	-0.01473
97.9064	-0.01481
98.0064	-0.01482
98.1064	-0.01482
98.2064	-0.0148
98.3064	-0.01482
98.4064	-0.01467
98.5064	-0.01469
98.6064	-0.0147
98.7064	-0.01471
98.8064	-0.0147
98.9064	-0.01472
99.0064	-0.01466
99.1064	-0.01461
99.2064	-0.01471
99.3064	-0.01473
99.4064	-0.01464
99.5064	-0.01463
99.6064	-0.01465
99.7064	-0.01463
99.8064	-0.01463
99.9064	-0.01459
100.006	-0.0146
100.106	-0.01463
100.206	-0.01463
100.306	-0.01462
100.406	-0.01462
100.506	-0.01467
100.606	-0.01468
100.706	-0.01461
100.806	-0.01462
100.906	-0.01468
101.006	-0.01462
101.106	-0.01472
101.206	-0.01482
101.306	-0.01483
101.406	-0.01482
101.506	-0.01465
101.606	-0.01467
101.706	-0.01471
101.806	-0.0147
101.906	-0.01471
102.006	-0.01473
102.106	-0.01481
102.206	-0.01483
102.306	-0.01474
102.406	-0.01461
102.506	-0.01466
102.606	-0.01462
102.706	-0.01465
102.806	-0.01466
102.906	-0.01465
103.006	-0.01464
103.106	-0.01464
103.206	-0.01464
103.306	-0.01467
103.406	-0.01464
103.506	-0.01464
103.606	-0.01461
103.706	-0.01465
103.806	-0.01465
103.906	-0.01466
104.006	-0.01467
104.106	-0.01464
104.206	-0.01465
104.306	-0.01463
104.406	-0.01465
104.506	-0.01462
104.606	-0.01462
104.706	-0.01464
104.806	-0.01467
104.906	-0.01462
105.006	-0.01466
105.106	-0.01463
105.206	-0.01465
105.306	-0.01466
105.406	-0.01463
105.506	-0.0146
105.606	-0.01466
105.706	-0.01462
105.806	-0.01462
105.906	-0.01467
106.006	-0.01464
106.106	-0.01464
106.206	-0.01465
106.306	-0.01469
106.406	-0.01464
106.506	-0.01462
106.606	-0.01464
106.706	-0.01466
106.806	-0.01467
106.906	-0.01466
107.006	-0.01465
107.106	-0.01463
107.206	-0.01467
107.306	-0.01467
107.406	-0.01464
107.506	-0.01464
107.606	-0.01467
107.706	-0.01464
107.806	-0.01462
107.906	-0.01465
108.006	-0.01466
108.106	-0.01467
108.206	-0.01464
108.306	-0.01463
108.406	-0.01466
108.506	-0.01467
108.606	-0.01468
108.706	-0.01465
108.806	-0.01466
108.906	-0.01465
109.006	-0.01467
109.106	-0.01463
109.206	-0.01465
109.306	-0.01464
109.406	-0.01465
109.506	-0.01467
109.606	-0.01468
109.706	-0.01467
109.806	-0.01467
109.906	-0.01467
110.006	-0.01466
110.106	-0.01465
110.206	-0.01471
110.306	-0.01468
110.406	-0.0147
110.506	-0.0147
110.606	-0.01469
110.706	-0.01464
110.806	-0.01467
110.906	-0.01469
111.006	-0.01466
111.106	-0.01466
111.206	-0.01464
111.306	-0.01467
111.406	-0.01464
111.506	-0.01466
111.606	-0.01464
111.706	-0.01466
111.806	-0.01469
111.906	-0.01466
112.006	-0.01464
112.106	-0.01468
112.206	-0.01464
112.306	-0.01467
112.406	-0.01468
112.506	-0.01468
112.606	-0.01466
112.706	-0.01467
112.806	-0.01471
112.906	-0.01467
113.006	-0.01468
113.106	-0.0147
113.206	-0.01468
113.306	-0.01467
113.406	-0.01468
113.506	-0.0147
113.606	-0.01485
113.706	-0.01484
113.806	-0.01483
113.906	-0.01484
114.006	-0.01472
114.106	-0.01482
114.206	-0.01469
114.306	-0.0147
114.406	-0.01468
114.506	-0.01487
114.606	-0.01481
114.706	-0.01482
114.806	-0.01467
114.906	-0.01471
115.006	-0.01486
115.106	-0.01484
115.206	-0.01481
115.306	-0.01484
115.406	-0.01477
115.506	-0.0148
115.606	-0.01483
115.706	-0.0149
115.806	-0.01485
115.906	-0.01482
116.006	-0.01486
116.106	-0.01469
116.206	-0.01487
116.306	-0.01484
116.406	-0.0148
116.506	-0.01485
116.606	-0.01468
116.706	-0.01471
116.806	-0.01482
116.906	-0.0148
117.006	-0.01465
117.106	-0.01469
117.206	-0.01474
117.306	-0.01482
117.406	-0.01484
117.506	-0.0147
117.606	-0.0147
117.706	-0.01481
117.806	-0.01482
117.906	-0.01491
118.006	-0.01492
118.106	-0.01484
118.206	-0.01472
118.306	-0.01487
118.406	-0.01482
118.506	-0.01467
118.606	-0.01471
118.706	-0.01485
118.806	-0.01482
118.906	-0.01488
119.006	-0.01489
119.106	-0.01486
119.206	-0.01488
119.306	-0.01483
119.406	-0.01489
119.506	-0.01485
119.606	-0.01472
119.706	-0.01482
119.806	-0.01483
119.906	-0.01483
120.006	-0.01488
120.106	-0.01486
120.206	-0.01484
120.306	-0.01482
120.406	-0.01483
120.506	-0.01484
120.606	-0.01484
120.706	-0.01483
120.806	-0.01484
120.906	-0.01485
121.006	-0.01485
121.106	-0.01483
121.206	-0.01485
121.306	-0.01484
121.406	-0.01485
121.506	-0.01483
121.606	-0.01486
121.706	-0.01487
121.806	-0.01483
121.906	-0.01484
122.006	-0.01481
122.106	-0.01485
122.206	-0.01484
122.306	-0.01482
122.406	-0.01485
122.506	-0.01481
122.606	-0.0148
122.706	-0.01485
122.806	-0.01485
122.906	-0.01486
123.006	-0.01484
123.106	-0.01484
123.135	-0.01486
123.135	-0.11692
123.135	-0.19299
123.136	-0.24111
123.136	-0.23224
123.136	-0.26406
123.136	-0.25005
123.136	-0.26622
123.137	-0.24819
123.137	-0.23301
123.137	-0.21008
123.138	-0.20332
123.138	-0.18401
123.138	-0.17563
123.138	-0.15841
123.138	-0.15004
123.139	-0.13535
123.139	-0.12794
123.139	-0.11633
123.139	-0.11053
123.139	-0.10161
123.14	-0.09113
123.14	-0.08448
123.143	-0.09021
123.19	-0.08519
123.258	-0.08013
123.352	-0.07508
123.452	-0.07147
123.552	-0.06812
123.652	-0.06544
123.752	-0.06332
123.852	-0.06123
123.952	-0.05946
124.052	-0.05814
124.152	-0.05657
124.252	-0.05553
124.352	-0.05428
124.452	-0.05336
124.552	-0.0524
124.652	-0.05158
124.752	-0.05082
124.852	-0.05006
124.952	-0.04938
125.052	-0.0488
125.152	-0.04822
125.252	-0.04727
125.352	-0.04692
125.452	-0.04645
125.552	-0.0461
125.652	-0.04569
125.752	-0.04535
125.852	-0.04505
125.952	-0.0448
126.052	-0.04434
126.152	-0.04424
126.252	-0.04403
126.352	-0.04374
126.452	-0.0436
126.552	-0.04336
126.652	-0.04324
126.752	-0.0431
126.852	-0.04302
126.952	-0.0427
127.052	-0.04253
127.152	-0.04244
127.252	-0.04224
127.352	-0.04215
127.452	-0.0422
127.552	-0.04198
127.652	-0.04176
127.752	-0.04168
127.852	-0.04172
127.952	-0.04168
128.052	-0.04163
128.152	-0.04146
128.252	-0.0414
128.352	-0.04119
128.452	-0.04125
128.552	-0.04123
128.652	-0.04118
128.752	-0.04113
128.852	-0.04094
128.952	-0.04093
129.052	-0.04097
129.152	-0.04093
129.252	-0.04092
129.352	-0.04087
129.452	-0.04091
129.552	-0.04089
129.652	-0.04069
129.752	-0.04068
129.852	-0.04068
129.952	-0.04065
130.052	-0.04064
130.152	-0.04065
130.252	-0.04049
130.352	-0.04053
130.452	-0.0404
130.552	-0.04049
130.652	-0.04042
130.752	-0.04042
130.852	-0.04041
130.952	-0.04041
131.052	-0.04043
131.152	-0.04041
131.252	-0.04037
131.352	-0.04032
131.452	-0.04018
131.552	-0.04019
131.652	-0.04019
131.752	-0.04018
131.852	-0.04022
131.952	-0.04036
132.052	-0.04021
132.152	-0.04017
132.252	-0.04014
132.352	-0.04016
132.452	-0.04015
132.552	-0.04018
132.652	-0.04017
132.752	-0.04019
132.852	-0.04018
132.952	-0.04015
133.052	-0.04013
133.152	-0.04013
133.252	-0.0401
133.352	-0.03993
133.452	-0.03993
133.552	-0.03994
133.652	-0.03994
133.752	-0.03989
133.852	-0.03988
133.952	-0.03988
134.052	-0.03988
134.152	-0.03992
134.252	-0.03992
134.352	-0.03999
134.452	-0.03991
134.552	-0.03995
134.652	-0.03998
134.752	-0.03994
134.852	-0.0399
134.952	-0.03992
135.052	-0.03994
135.152	-0.03992
135.252	-0.03995
135.352	-0.03992
135.452	-0.03989
135.552	-0.03989
135.652	-0.03989
135.752	-0.0399
135.852	-0.03988
135.952	-0.03987
136.052	-0.03987
136.152	-0.03991
136.252	-0.0399
136.352	-0.03983
136.452	-0.03988
136.552	-0.03984
136.652	-0.0399
136.752	-0.03988
136.852	-0.03983
136.952	-0.03986
137.052	-0.0399
137.152	-0.03986
137.252	-0.03985
137.352	-0.03982
137.452	-0.03984
137.552	-0.03983
137.652	-0.03987
137.752	-0.03991
137.852	-0.03986
137.952	-0.03986
138.052	-0.03993
138.152	-0.03986
138.252	-0.03988
138.352	-0.03982
138.452	-0.03964
138.552	-0.03967
138.652	-0.03967
138.752	-0.03966
138.852	-0.0396
138.952	-0.03961
139.052	-0.03962
139.152	-0.03965
139.252	-0.03969
139.352	-0.03962
139.452	-0.03963
139.552	-0.03969
139.652	-0.03968
139.752	-0.03963
139.852	-0.03969
139.952	-0.03965
140.052	-0.03986
140.152	-0.03963
140.252	-0.03968
140.352	-0.03966
140.452	-0.03965
140.552	-0.03967
140.652	-0.03969
140.752	-0.03964
140.852	-0.03968
140.952	-0.03964
141.052	-0.03965
141.152	-0.03966
141.252	-0.0396
141.352	-0.03963
141.452	-0.03962
141.552	-0.03966
141.652	-0.03962
141.752	-0.03963
141.852	-0.03962
141.952	-0.03965
142.052	-0.0396
142.152	-0.0396
142.252	-0.03961
142.352	-0.03962
142.452	-0.03962
142.552	-0.03959
142.652	-0.03962
142.752	-0.03951
142.852	-0.03943
142.952	-0.03941
143.052	-0.03961
143.152	-0.03957
143.252	-0.03959
143.352	-0.0396
143.452	-0.03965
143.552	-0.03944
143.652	-0.03959
143.752	-0.03961
143.852	-0.03957
143.952	-0.03942
144.052	-0.03946
144.152	-0.03942
144.252	-0.03955
144.352	-0.03944
144.452	-0.03939
144.552	-0.03961
144.652	-0.03945
144.752	-0.03954
144.852	-0.03964
144.952	-0.03968
145.052	-0.03966
145.152	-0.03966
145.252	-0.03954
145.352	-0.03943
145.452	-0.03939
145.552	-0.0394
145.652	-0.03939
145.752	-0.03939
145.852	-0.0394
145.952	-0.03941
146.052	-0.03941
146.152	-0.03943
146.252	-0.0394
146.352	-0.03962
146.452	-0.03959
146.552	-0.03955
146.652	-0.03961
146.752	-0.03955
146.852	-0.0396
146.952	-0.03962
147.052	-0.03955
147.152	-0.03955
147.252	-0.03944
147.352	-0.03938
147.452	-0.03937
147.552	-0.03943
147.652	-0.03939
147.752	-0.03943
147.852	-0.03939
147.952	-0.03931
148.052	-0.03938
148.152	-0.03957
148.252	-0.03947
148.352	-0.03945
148.452	-0.03939
148.552	-0.0394
148.652	-0.03944
148.752	-0.03938
148.852	-0.0394
148.952	-0.03941
149.052	-0.03942
149.152	-0.03939
149.252	-0.03939
149.352	-0.03945
149.452	-0.03941
149.552	-0.03942
149.652	-0.03942
149.752	-0.0394
149.852	-0.03942
149.952	-0.03944
150.052	-0.03958
150.152	-0.03938
150.252	-0.0394
150.352	-0.03939
150.452	-0.03939
150.552	-0.03939
150.652	-0.03936
150.752	-0.0394
150.852	-0.03944
150.952	-0.03946
151.052	-0.03944
151.152	-0.03943
151.252	-0.03943
151.352	-0.03946
151.452	-0.03938
151.552	-0.03939
151.652	-0.03938
151.752	-0.03939
151.852	-0.0394
151.952	-0.03945
152.052	-0.03941
152.152	-0.03937
152.252	-0.03941
152.352	-0.0394
152.452	-0.03936
152.552	-0.03936
152.652	-0.03937
152.752	-0.03938
152.852	-0.03942
152.952	-0.03936
153.052	-0.03942
153.152	-0.03944
153.252	-0.03937
153.352	-0.03938
153.452	-0.03941
153.552	-0.03942
153.652	-0.03936
153.752	-0.03939
153.852	-0.0394
153.952	-0.0394
154.052	-0.0394
154.152	-0.03937
154.252	-0.03935
154.352	-0.03939
154.452	-0.03937
154.552	-0.03939
154.652	-0.03934
154.752	-0.0393
154.852	-0.03938
154.952	-0.03936
155.052	-0.03931
155.152	-0.03928
155.252	-0.03938
155.352	-0.03935
155.452	-0.03936
155.552	-0.03933
155.652	-0.03933
155.752	-0.03933
155.852	-0.03938
155.952	-0.03938
156.052	-0.03936
156.152	-0.03934
156.252	-0.03939
156.352	-0.03935
156.452	-0.03936
156.552	-0.03936
156.652	-0.03938
156.752	-0.03931
156.852	-0.0393
156.952	-0.0393
157.052	-0.03929
157.152	-0.03917
157.252	-0.03917
157.352	-0.03917
157.452	-0.03913
157.552	-0.0393
157.652	-0.03936
157.752	-0.03934
157.852	-0.03935
157.952	-0.03935
158.052	-0.03935
158.152	-0.03939
158.252	-0.03931
158.352	-0.03931
158.452	-0.03936
158.552	-0.03935
158.652	-0.03937
158.752	-0.03915
158.852	-0.03936
158.952	-0.03932
159.052	-0.03939
159.152	-0.03916
159.252	-0.03932
159.352	-0.03933
159.452	-0.03928
159.552	-0.03935
159.652	-0.03915
159.752	-0.0393
159.852	-0.0392
159.952	-0.03917
160.052	-0.03916
160.152	-0.03916
160.252	-0.0393
160.352	-0.03935
160.452	-0.03931
160.552	-0.03915
160.652	-0.03935
160.752	-0.03931
160.852	-0.03937
160.952	-0.0394
161.052	-0.03936
161.152	-0.03936
161.252	-0.03933
161.352	-0.03933
161.452	-0.03937
161.552	-0.03934
161.652	-0.03936
161.752	-0.03936
161.852	-0.03935
161.952	-0.03935
162.052	-0.03926
162.152	-0.03931
162.252	-0.03917
162.352	-0.03915
162.452	-0.03915
162.552	-0.03915
162.652	-0.03914
162.752	-0.03913
162.852	-0.03912
162.952	-0.03913
163.052	-0.03912
163.152	-0.03911
163.252	-0.03915
163.352	-0.03912
163.452	-0.03914
163.552	-0.03909
163.652	-0.03919
163.752	-0.03915
163.852	-0.03912
163.952	-0.03919
164.052	-0.03914
164.152	-0.03915
164.252	-0.03912
164.352	-0.03916
164.452	-0.03919
164.552	-0.03931
164.652	-0.03936
164.752	-0.03932
164.852	-0.03933
164.952	-0.03933
165.052	-0.03933
165.152	-0.0391
165.252	-0.03913
165.352	-0.03911
165.452	-0.03913
165.552	-0.03912
165.652	-0.03915
165.752	-0.03911
165.852	-0.03915
165.952	-0.03914
166.052	-0.03914
166.152	-0.03916
166.252	-0.03916
166.352	-0.03911
166.452	-0.03915
166.552	-0.03916
166.652	-0.03917
166.752	-0.03914
166.852	-0.03913
166.952	-0.03919
167.052	-0.03914
167.152	-0.03913
167.252	-0.0391
167.352	-0.03915
167.452	-0.03916
167.552	-0.03913
167.652	-0.03912
167.752	-0.03914
167.852	-0.03911
167.952	-0.03919
168.052	-0.03915
168.152	-0.03918
168.252	-0.03917
168.352	-0.03915
168.452	-0.0393
168.552	-0.03927
168.652	-0.03937
168.752	-0.03935
168.852	-0.03936
168.952	-0.03937
169.052	-0.03936
169.152	-0.03936
169.252	-0.03936
169.352	-0.03934
169.452	-0.03935
169.552	-0.03935
169.652	-0.03932
169.752	-0.03933
169.852	-0.03933
169.952	-0.03934
170.052	-0.03939
170.152	-0.03932
170.252	-0.03932
170.352	-0.03932
170.452	-0.03932
170.552	-0.03935
170.652	-0.03937
170.752	-0.03937
170.852	-0.03937
170.952	-0.03937
171.052	-0.03932
171.152	-0.0393
171.252	-0.03934
171.352	-0.03932
171.452	-0.03937
171.552	-0.03936
171.652	-0.03934
171.752	-0.03934
171.852	-0.03933
171.952	-0.03933
172.052	-0.03916
172.152	-0.03911
172.252	-0.03917
172.352	-0.03936
172.452	-0.03928
172.552	-0.03933
172.652	-0.03914
172.752	-0.0392
172.852	-0.03915
172.952	-0.03919
173.052	-0.03908
173.152	-0.03913
173.252	-0.03931
173.352	-0.03931
173.452	-0.03915
173.552	-0.03937
173.652	-0.03936
173.752	-0.03933
173.852	-0.03931
173.952	-0.03931
174.052	-0.03912
174.152	-0.03915
174.252	-0.03918
174.352	-0.03916
174.452	-0.03936
174.552	-0.03932
174.652	-0.03915
174.752	-0.03915
174.852	-0.03913
174.952	-0.03912
175.052	-0.03911
175.152	-0.03912
175.252	-0.03916
175.352	-0.03917
175.452	-0.03915
175.552	-0.03915
175.652	-0.03916
175.752	-0.03915
175.852	-0.03914
175.952	-0.03908
176.052	-0.03916
176.152	-0.03911
176.252	-0.03914
176.352	-0.03917
176.452	-0.03914
176.552	-0.0391
176.652	-0.03916
176.752	-0.03912
176.852	-0.03922
176.952	-0.03918
177.052	-0.03914
177.152	-0.03912
177.252	-0.03918
177.352	-0.03914
177.452	-0.03916
177.552	-0.03916
177.652	-0.03915
177.752	-0.03919
177.852	-0.03916
177.952	-0.03917
178.052	-0.03918
178.152	-0.0391
178.252	-0.03908
178.352	-0.03912
178.452	-0.03911
178.552	-0.03918
178.652	-0.03932
178.752	-0.03931
178.852	-0.03933
178.952	-0.03932
179.052	-0.03932
179.152	-0.03917
179.252	-0.03923
179.352	-0.03916
179.452	-0.03932
179.552	-0.03931
179.652	-0.03912
179.752	-0.0391
179.852	-0.03911
179.952	-0.03913
180.052	-0.03916
180.152	-0.03913
180.252	-0.03914
180.352	-0.03913
180.452	-0.03912
180.552	-0.03915
180.652	-0.03914
180.752	-0.03913
180.852	-0.03913
180.952	-0.03933
181.052	-0.03917
181.152	-0.03917
181.252	-0.03914
181.352	-0.03916
181.452	-0.03932
181.552	-0.03931
181.652	-0.03935
181.752	-0.03933
181.852	-0.03932
181.952	-0.03931
182.052	-0.03931
182.152	-0.03918
182.252	-0.03912
182.352	-0.03918
182.452	-0.03914
182.552	-0.03919
182.652	-0.03914
182.752	-0.0391
182.852	-0.03916
182.952	-0.03911
183.052	-0.03917
183.152	-0.03913
183.252	-0.03918
183.352	-0.03928
183.452	-0.03917
183.552	-0.0393
183.652	-0.03929
183.752	-0.03918
183.852	-0.0391
183.952	-0.03918
184.052	-0.03913
184.152	-0.03918
184.252	-0.03914
184.352	-0.03917
184.452	-0.03913
184.552	-0.03913
184.652	-0.03918
184.752	-0.03916
184.852	-0.03914
184.952	-0.03916
185.052	-0.03914
185.152	-0.03914
185.252	-0.03917
185.352	-0.03915
185.452	-0.03912
185.552	-0.03907
185.652	-0.03915
185.752	-0.03916
185.852	-0.03914
185.952	-0.03915
186.052	-0.03915
186.152	-0.03913
186.252	-0.03912
186.352	-0.0391
186.452	-0.03919
186.552	-0.03911
186.652	-0.03915
186.752	-0.03912
186.852	-0.03932
186.952	-0.03935
187.052	-0.03932
187.152	-0.03932
187.252	-0.03936
187.352	-0.03935
187.452	-0.03932
187.552	-0.03913
187.652	-0.03915
187.752	-0.0393
187.852	-0.03928
187.952	-0.03913
188.052	-0.03912
188.152	-0.03921
188.252	-0.03914
188.352	-0.03914
188.452	-0.03916
188.552	-0.03914
188.652	-0.03913
188.752	-0.03916
188.852	-0.03914
188.952	-0.03911
189.052	-0.03914
189.152	-0.03913
189.252	-0.03914
189.352	-0.03919
189.452	-0.03908
189.552	-0.03912
189.652	-0.03911
189.752	-0.03929
189.852	-0.03933
189.952	-0.03931
190.052	-0.03932
190.152	-0.03929
190.252	-0.03934
190.352	-0.03932
190.452	-0.03931
190.552	-0.03934
190.652	-0.03931
190.752	-0.03931
190.852	-0.03915
190.952	-0.03935
191.052	-0.0393
191.152	-0.03912
191.252	-0.03914
191.352	-0.03911
191.452	-0.03917
191.552	-0.03931
191.652	-0.03927
191.752	-0.03932
191.852	-0.03935
191.952	-0.03931
192.052	-0.03935
192.152	-0.03931
192.252	-0.03928
192.352	-0.03912
192.452	-0.03911
192.552	-0.03918
192.652	-0.03917
192.752	-0.03919
192.852	-0.03925
192.952	-0.03931
193.052	-0.03929
193.152	-0.03931
193.252	-0.03931
193.352	-0.03933
193.452	-0.03912
193.552	-0.03916
193.652	-0.03909
193.752	-0.03915
193.852	-0.03912
193.952	-0.03915
194.052	-0.03912
194.152	-0.03915
[truncated: 5,408 more rows]

## Sheet: 100%D2O
time/s	current/mA
2.69	-0.38788
2.6902	-0.38147
2.6904	-0.37536
2.6906	-0.36928
2.6908	-0.36366
2.691	-0.358
2.6912	-0.35274
2.6914	-0.34754
2.6916	-0.34236
2.692	-0.33263
2.6924	-0.32355
2.6928	-0.31502
2.6932	-0.30697
2.6936	-0.29915
2.694	-0.29181
2.6944	-0.28484
2.6948	-0.27789
2.6952	-0.27144
2.6956	-0.2653
2.696	-0.25955
2.6964	-0.25417
2.6968	-0.24875
2.6972	-0.24341
2.6978	-0.23641
2.6984	-0.22944
2.699	-0.22304
2.6996	-0.2169
2.7002	-0.21109
2.7008	-0.20541
2.7014	-0.20033
2.7022	-0.19384
2.703	-0.1879
2.7038	-0.18204
2.7046	-0.1767
2.7054	-0.17169
2.7064	-0.16543
2.7074	-0.16031
2.7084	-0.15492
2.7096	-0.14916
2.7108	-0.14403
2.712	-0.13899
2.7134	-0.13361
2.715	-0.12802
2.7166	-0.12293
2.7182	-0.11793
2.7202	-0.11256
2.7224	-0.10735
2.7248	-0.1022
2.7274	-0.09659
2.7304	-0.09146
2.7338	-0.08598
2.7376	-0.0808
2.742	-0.07563
2.747	-0.07033
2.7526	-0.06531
2.7598	-0.06004
2.7678	-0.05492
2.7776	-0.04979
2.79	-0.04463
2.8056	-0.03951
2.8266	-0.03431
2.8556	-0.02928
2.9	-0.024
2.9688	-0.01889
3.0688	-0.01494
3.1688	-0.01241
3.2688	-0.0107
3.3688	-0.00952
3.4688	-0.00857
3.5688	-0.00788
3.6688	-0.00737
3.7688	-0.00691
3.8688	-0.0065
3.9688	-0.00645
4.0688	-0.00609
4.1688	-0.006
4.2688	-0.00561
4.3688	-0.00565
4.4688	-0.00552
4.5688	-0.00527
4.6688	-0.00518
4.7688	-0.00511
4.8688	-0.00489
4.9688	-0.00483
5.0688	-0.00494
5.1688	-0.0049
5.2688	-0.00492
5.3688	-0.00481
5.4688	-0.00483
5.5688	-0.00487
5.6688	-0.00485
5.7688	-0.00484
5.8688	-0.00485
5.9688	-0.00493
6.0688	-0.00483
6.1688	-0.00488
6.2688	-0.00491
6.3688	-0.0049
6.4688	-0.00491
6.5688	-0.00497
6.6688	-0.00487
6.7688	-0.00492
6.8688	-0.00491
6.9688	-0.00497
7.0688	-0.0052
7.1688	-0.00521
7.2688	-0.00528
7.3688	-0.00531
7.4688	-0.00528
7.5688	-0.00542
7.6688	-0.00562
7.7688	-0.00565
7.8688	-0.00572
7.9688	-0.00563
8.0688	-0.00568
8.1688	-0.0057
8.2688	-0.00582
8.3688	-0.00577
8.4688	-0.00605
8.5688	-0.00613
8.6688	-0.00613
8.7688	-0.00606
8.8688	-0.00609
8.9688	-0.00619
9.0688	-0.00622
9.1688	-0.00617
9.2688	-0.00621
9.3688	-0.00625
9.4688	-0.00652
9.5688	-0.00658
9.6688	-0.00665
9.7688	-0.0067
9.8688	-0.00664
9.9688	-0.00671
10.0688	-0.00688
10.1688	-0.00701
10.2688	-0.00704
10.3688	-0.00698
10.4688	-0.00706
10.5688	-0.00711
10.6688	-0.0073
10.7688	-0.00742
10.8688	-0.00749
10.9688	-0.00756
11.0688	-0.00776
11.1688	-0.00788
11.2688	-0.00782
11.3688	-0.0079
11.4688	-0.00794
11.5688	-0.0082
11.6688	-0.00825
11.7688	-0.00817
11.8688	-0.00824
11.9688	-0.00832
12.0688	-0.00841
12.1688	-0.00863
12.2688	-0.00872
12.3688	-0.00863
12.4688	-0.00869
12.5688	-0.00879
12.6688	-0.00887
12.7688	-0.00882
12.8688	-0.00882
12.9688	-0.0091
13.0688	-0.00915
13.1688	-0.00922
13.2688	-0.00948
13.3688	-0.00952
13.4688	-0.00961
13.5688	-0.00951
13.6688	-0.00962
13.7688	-0.0097
13.8688	-0.00994
13.9688	-0.01
14.0688	-0.00993
14.1688	-0.01001
14.2688	-0.01008
14.3688	-0.01012
14.4688	-0.01033
14.5688	-0.01029
14.6688	-0.01037
14.7688	-0.01046
14.8688	-0.01052
14.9688	-0.01072
15.0688	-0.01077
15.1688	-0.01085
15.2688	-0.01077
15.3688	-0.01085
15.4688	-0.01096
15.5688	-0.01095
15.6688	-0.01123
15.7688	-0.01125
15.8688	-0.01119
15.9688	-0.0113
16.0688	-0.01138
16.1688	-0.01141
16.2688	-0.01164
16.3688	-0.01171
16.4688	-0.01164
16.5688	-0.0117
16.6688	-0.01171
16.7688	-0.01181
16.8688	-0.01201
16.9688	-0.01216
17.0688	-0.01213
17.1688	-0.0121
17.2688	-0.01213
17.3688	-0.01219
17.4688	-0.01226
17.5688	-0.01217
17.6688	-0.01225
17.7688	-0.01227
17.8688	-0.01252
17.9688	-0.01257
18.0688	-0.0126
18.1688	-0.01261
18.2688	-0.01257
18.3688	-0.01264
18.4688	-0.01274
18.5688	-0.01292
18.6688	-0.01295
18.7688	-0.01304
18.8688	-0.01306
18.9688	-0.01297
19.0688	-0.01304
19.1688	-0.013
19.2688	-0.01312
19.3688	-0.01339
19.4688	-0.01343
19.5688	-0.01343
19.6688	-0.01345
19.7688	-0.01355
19.8688	-0.01369
19.9688	-0.01379
20.0688	-0.01386
20.1688	-0.0139
20.2688	-0.01385
20.3688	-0.01383
20.4688	-0.01387
20.5688	-0.01397
20.6688	-0.01395
20.7688	-0.01402
20.8688	-0.01394
20.9688	-0.01392
21.0688	-0.014
21.1688	-0.01424
21.2688	-0.01426
21.3688	-0.01426
21.4688	-0.01434
21.5688	-0.01435
21.6688	-0.0144
21.7688	-0.01443
21.8688	-0.0143
21.9688	-0.01438
22.0688	-0.01439
22.1688	-0.01444
22.2688	-0.01468
22.3688	-0.01468
22.4688	-0.01473
22.5688	-0.01471
22.6688	-0.01475
22.7688	-0.01477
22.8688	-0.01486
22.9688	-0.01482
23.0688	-0.01472
23.1688	-0.01477
23.2688	-0.01476
23.3688	-0.01481
23.4688	-0.01484
23.5688	-0.01506
23.6688	-0.01513
23.7688	-0.01515
23.8688	-0.01515
23.9688	-0.01515
24.0688	-0.0152
24.1688	-0.01523
24.2688	-0.01526
24.3688	-0.0153
24.4688	-0.01513
24.5688	-0.01519
24.6688	-0.01518
24.7688	-0.0152
24.8688	-0.01519
24.9688	-0.01523
25.0688	-0.01532
25.1688	-0.01551
25.2688	-0.01552
25.3688	-0.01548
25.4688	-0.01554
25.5688	-0.01553
25.6688	-0.01561
25.7688	-0.0156
25.8688	-0.01561
25.9688	-0.01561
26.0688	-0.01567
26.1688	-0.01567
26.2688	-0.01567
26.3688	-0.01579
26.4688	-0.01593
26.5688	-0.01592
26.6688	-0.01598
26.7688	-0.01597
26.8688	-0.01596
26.9688	-0.01596
27.0688	-0.016
27.1688	-0.01607
27.2688	-0.01588
27.3688	-0.01596
27.4688	-0.01592
27.5688	-0.01591
27.6688	-0.01589
27.7688	-0.01592
27.8688	-0.01595
27.9688	-0.01601
28.0688	-0.01603
28.1688	-0.01607
28.2688	-0.01605
28.3688	-0.01602
28.4688	-0.01609
28.5688	-0.01609
28.6688	-0.01606
28.7688	-0.0161
28.8688	-0.01609
28.9688	-0.01613
29.0688	-0.01613
29.1688	-0.01612
29.2688	-0.01614
29.3688	-0.01605
29.4688	-0.01606
29.5688	-0.01604
29.6688	-0.01611
29.7688	-0.01607
29.8688	-0.0161
29.9688	-0.01608
30.0688	-0.01615
30.1688	-0.0161
30.2688	-0.01616
30.3688	-0.01626
30.4688	-0.01634
30.5688	-0.01634
30.6688	-0.01627
30.7688	-0.01637
30.8688	-0.01636
30.9688	-0.01638
31.0688	-0.01642
31.1688	-0.0164
31.2688	-0.01641
31.3688	-0.01646
31.4688	-0.01642
31.5688	-0.01645
31.6688	-0.01638
31.7688	-0.01643
31.8688	-0.01642
31.9688	-0.01645
32.0688	-0.01647
32.1688	-0.01648
32.2688	-0.01645
32.3688	-0.01651
32.4688	-0.01649
32.5688	-0.01653
32.6688	-0.01653
32.7688	-0.01653
32.8688	-0.01651
32.9688	-0.01653
33.0688	-0.01651
33.1688	-0.01659
33.2688	-0.01659
33.3688	-0.01654
33.4688	-0.01642
33.5688	-0.01642
33.6688	-0.01649
33.7688	-0.01646
33.8688	-0.01643
33.9688	-0.01648
34.0688	-0.01645
34.1688	-0.01646
34.2688	-0.01647
34.3688	-0.01649
34.4688	-0.01652
34.5688	-0.01649
34.6688	-0.01654
34.7688	-0.01655
34.8688	-0.01655
34.9688	-0.01653
35.0688	-0.01648
35.1688	-0.01659
35.2688	-0.01652
35.3688	-0.0166
35.4688	-0.01658
35.5688	-0.01658
35.6688	-0.01659
35.7688	-0.0166
35.8688	-0.01655
35.9688	-0.01655
36.0688	-0.01675
36.1688	-0.01673
36.2688	-0.01676
36.3688	-0.01674
36.4688	-0.01675
36.5688	-0.01675
36.6688	-0.01679
36.7688	-0.01677
36.8688	-0.01674
36.9688	-0.0168
37.0688	-0.01673
37.1688	-0.01675
37.2688	-0.01684
37.3688	-0.01676
37.4688	-0.01679
37.5688	-0.01679
37.6688	-0.01681
37.7688	-0.01681
37.8688	-0.01683
37.9688	-0.01686
38.0688	-0.01683
38.1688	-0.01684
38.2688	-0.01683
38.3688	-0.01685
38.4688	-0.0168
38.5688	-0.01687
38.6688	-0.01682
38.7688	-0.0169
38.8688	-0.01687
38.9688	-0.01686
39.0688	-0.01691
39.1688	-0.01687
39.2688	-0.0169
39.3688	-0.01685
39.4688	-0.01689
39.5688	-0.0169
39.6688	-0.01687
39.7688	-0.0169
39.8688	-0.01691
39.9688	-0.01691
40.0688	-0.01692
40.1688	-0.0169
40.2688	-0.0169
40.3688	-0.01693
40.4688	-0.01696
40.5688	-0.01693
40.6688	-0.01691
40.7688	-0.01692
40.8688	-0.01689
40.9688	-0.01693
41.0688	-0.01694
41.1688	-0.01698
41.2688	-0.01697
41.3688	-0.01696
41.4688	-0.01696
41.5688	-0.01691
41.6688	-0.01696
41.7688	-0.017
41.8688	-0.01695
41.9688	-0.01698
42.0688	-0.01702
42.1688	-0.01699
42.2688	-0.01699
42.3688	-0.01698
42.4688	-0.01694
42.5688	-0.01698
42.6688	-0.017
42.7688	-0.017
42.8688	-0.01697
42.9688	-0.01699
43.0688	-0.01703
43.1688	-0.01718
43.2688	-0.01719
43.3688	-0.01717
43.4688	-0.01718
43.5688	-0.01718
43.6688	-0.01723
43.7688	-0.01719
43.8688	-0.01726
43.9688	-0.01722
44.0688	-0.01723
44.1688	-0.0172
44.2688	-0.0172
44.3688	-0.01722
44.4688	-0.01723
44.5688	-0.01722
44.6688	-0.01723
44.7688	-0.01726
44.8688	-0.01723
44.9688	-0.01723
45.0688	-0.01717
45.1688	-0.01722
45.2688	-0.01721
45.3688	-0.01722
45.4688	-0.01725
45.5688	-0.01721
45.6688	-0.01721
45.7688	-0.01725
45.8688	-0.01719
45.9688	-0.01724
46.0688	-0.01719
46.1688	-0.01725
46.2688	-0.01727
46.3688	-0.01723
46.4688	-0.01726
46.5688	-0.01729
46.6688	-0.01729
46.7688	-0.01726
46.8688	-0.01728
46.9688	-0.01726
47.0688	-0.01725
47.1688	-0.01728
47.2688	-0.01729
47.3688	-0.01731
47.4688	-0.01724
47.5688	-0.01728
47.6688	-0.01727
47.7688	-0.01728
47.8688	-0.01716
47.9688	-0.01727
48.0688	-0.01732
48.1688	-0.0173
48.2688	-0.01729
48.3688	-0.01728
48.4688	-0.01731
48.5688	-0.0173
48.6688	-0.01736
48.7688	-0.01723
48.8688	-0.01701
48.9688	-0.01721
49.0688	-0.01716
49.1688	-0.01722
49.2688	-0.01725
49.3688	-0.0172
49.4688	-0.01716
49.5688	-0.0172
49.6688	-0.01715
49.7688	-0.01723
49.8688	-0.01718
49.9688	-0.01719
50.0688	-0.01725
50.1688	-0.01722
50.2688	-0.01724
50.3688	-0.01725
50.4688	-0.0172
50.5688	-0.01722
50.6688	-0.01728
50.7688	-0.01721
50.8688	-0.01721
50.9688	-0.01726
51.0688	-0.01724
51.1688	-0.01723
51.2688	-0.01722
51.3688	-0.0172
51.4688	-0.01726
51.5688	-0.01729
51.6688	-0.01725
51.7688	-0.01724
51.8688	-0.01731
51.9688	-0.01724
52.0688	-0.01727
52.1688	-0.01725
52.2688	-0.01725
52.3688	-0.01731
52.4688	-0.01729
52.5688	-0.01726
52.6688	-0.01729
52.7688	-0.01729
52.8688	-0.01727
52.9688	-0.01726
53.0688	-0.01726
53.1688	-0.01725
53.2688	-0.01731
53.3688	-0.0173
53.4688	-0.01731
53.5688	-0.0173
53.6688	-0.01727
53.7688	-0.01727
53.8688	-0.01729
53.9688	-0.01732
54.0688	-0.01727
54.1688	-0.01729
54.2688	-0.01728
54.3688	-0.01732
54.4688	-0.01734
54.5688	-0.01731
54.6688	-0.01732
54.7688	-0.01733
54.8688	-0.01731
54.9688	-0.01728
55.0688	-0.01732
55.1688	-0.01733
55.2688	-0.01732
55.3688	-0.0173
55.4688	-0.01731
55.5688	-0.01734
55.6688	-0.0173
55.7688	-0.01732
55.8688	-0.01735
55.9688	-0.01731
56.0688	-0.01734
56.1688	-0.01732
56.2688	-0.01734
56.3688	-0.01735
56.4688	-0.01731
56.5688	-0.01738
56.6688	-0.01736
56.7688	-0.01735
56.8688	-0.01736
56.9688	-0.01737
57.0688	-0.01738
57.1688	-0.01736
57.2688	-0.01736
57.3688	-0.01738
57.4688	-0.01737
57.5688	-0.01737
57.6688	-0.01733
57.7688	-0.01737
57.8688	-0.01735
57.9688	-0.01736
58.0688	-0.01739
58.1688	-0.01741
58.2688	-0.01737
58.3688	-0.01739
58.4688	-0.0174
58.5688	-0.01734
58.6688	-0.0174
58.7688	-0.01744
58.8688	-0.01742
58.9688	-0.01742
59.0688	-0.01737
59.1688	-0.01743
59.2688	-0.01743
59.3688	-0.01735
59.4688	-0.01739
59.5688	-0.01737
59.6688	-0.01738
59.7688	-0.01738
59.8688	-0.01734
59.9688	-0.01737
60.0688	-0.0174
60.1688	-0.01735
60.2688	-0.01735
60.3688	-0.01739
60.4688	-0.01742
60.5688	-0.01735
60.6688	-0.01742
60.7688	-0.01735
60.8688	-0.01737
60.9688	-0.01742
61.0688	-0.01735
61.1688	-0.01738
61.2688	-0.0174
61.3688	-0.0174
61.4688	-0.01734
61.5688	-0.01743
61.6688	-0.01738
61.7688	-0.01741
61.8688	-0.01738
61.9688	-0.01742
62.0688	-0.01742
62.1688	-0.0174
62.2688	-0.01742
62.3688	-0.01742
62.4688	-0.01743
62.5688	-0.01741
62.6688	-0.01741
62.7688	-0.01745
62.8688	-0.01749
62.9688	-0.01749
63.0688	-0.0174
63.1688	-0.01733
63.2688	-0.01738
63.3688	-0.01732
63.4688	-0.0173
63.5688	-0.01729
63.6688	-0.01733
63.7688	-0.0173
63.8688	-0.01728
63.9688	-0.01727
64.0688	-0.01731
64.1688	-0.01733
64.2688	-0.01731
64.3688	-0.01726
64.4688	-0.01729
64.5688	-0.01731
64.6688	-0.0174
64.7688	-0.01733
64.8688	-0.01729
64.9688	-0.01729
65.0688	-0.01731
65.1688	-0.01735
65.2688	-0.01734
65.3688	-0.01735
65.4688	-0.0173
65.5688	-0.0173
65.6688	-0.0173
65.7688	-0.01731
65.8688	-0.01729
65.9688	-0.01735
66.0688	-0.01736
66.1688	-0.0173
66.2688	-0.01733
66.3688	-0.01735
66.4688	-0.01738
66.5688	-0.0174
66.6688	-0.01731
66.7688	-0.01734
66.8688	-0.0174
66.9688	-0.01736
67.0688	-0.01731
67.1688	-0.01735
67.2688	-0.01734
67.3688	-0.01733
67.4688	-0.01743
67.5688	-0.01731
67.6688	-0.01732
67.7688	-0.01735
67.8688	-0.01733
67.9688	-0.01733
68.0688	-0.01734
68.1688	-0.01738
68.2688	-0.01741
68.3688	-0.01738
68.4688	-0.01738
68.5688	-0.01736
68.6688	-0.01732
68.7688	-0.01738
68.8688	-0.01739
68.9688	-0.01741
69.0688	-0.0174
69.1688	-0.01735
69.2688	-0.01732
69.3688	-0.01737
69.4688	-0.01735
69.5688	-0.01732
69.6688	-0.01737
69.7688	-0.01735
69.8688	-0.01737
69.9688	-0.01735
70.0688	-0.01744
70.1688	-0.01735
70.2688	-0.01737
70.3688	-0.01738
70.4688	-0.01735
70.5688	-0.01743
70.6688	-0.01738
70.7688	-0.01741
70.8688	-0.01741
70.9688	-0.01741
71.0688	-0.0174
71.1688	-0.01739
71.2688	-0.01738
71.3688	-0.01737
71.4688	-0.01738
71.5688	-0.01738
71.6688	-0.0174
71.7688	-0.01741
71.8688	-0.01737
71.9688	-0.01737
72.0688	-0.0174
72.1688	-0.01742
72.2688	-0.01738
72.3688	-0.01742
72.4688	-0.01735
72.5688	-0.01738
72.6688	-0.01736
72.7688	-0.0174
72.8688	-0.01738
72.9688	-0.01744
73.0688	-0.01743
73.1688	-0.01742
73.2688	-0.01734
73.3688	-0.01741
73.4688	-0.0174
73.5688	-0.0174
73.6688	-0.01739
73.7688	-0.01739
73.8688	-0.01735
73.9688	-0.01743
74.0688	-0.01742
74.1688	-0.01743
74.2688	-0.01746
74.3688	-0.01739
74.4688	-0.01742
74.5688	-0.01737
74.6688	-0.0174
74.7688	-0.01742
74.8688	-0.0174
74.9688	-0.01737
75.0688	-0.01745
75.1688	-0.01738
75.2688	-0.01739
75.3688	-0.01742
75.4688	-0.01737
75.5688	-0.01741
75.6688	-0.01742
75.7688	-0.01736
75.8688	-0.01744
75.9688	-0.01744
76.0688	-0.01745
76.1688	-0.01747
76.2688	-0.01746
76.3688	-0.01744
76.4688	-0.0174
76.5688	-0.01748
76.6688	-0.01759
76.7688	-0.01762
76.8688	-0.01769
76.9688	-0.01764
77.0688	-0.01761
77.1688	-0.01762
77.2688	-0.01765
77.3688	-0.01761
77.4688	-0.01758
77.5688	-0.01763
77.6688	-0.01762
77.7688	-0.01768
77.8688	-0.01765
77.9688	-0.01762
78.0688	-0.01764
78.1688	-0.01766
78.2688	-0.0176
78.3688	-0.01766
78.4688	-0.01765
78.5688	-0.01768
78.6688	-0.01765
78.7688	-0.01767
78.8688	-0.01763
78.9688	-0.01766
79.0688	-0.01768
79.1688	-0.01763
79.2688	-0.01761
79.3688	-0.01761
79.4688	-0.01765
79.5688	-0.01767
79.6688	-0.01761
79.7688	-0.01764
79.8688	-0.01764
79.9688	-0.0176
80.0688	-0.01763
80.1688	-0.01765
80.2688	-0.01766
80.3688	-0.01768
80.4688	-0.01767
80.5688	-0.01766
80.6688	-0.01768
80.7688	-0.01761
80.8688	-0.01768
80.9688	-0.01763
81.0688	-0.01765
81.1688	-0.01764
81.2688	-0.01764
81.3688	-0.01768
81.4688	-0.01761
81.5688	-0.01767
81.6688	-0.01771
81.7688	-0.01761
81.8688	-0.0177
81.9688	-0.0177
82.0688	-0.01766
82.1688	-0.01767
82.2688	-0.01768
82.3688	-0.01762
82.4688	-0.01766
82.5688	-0.01762
82.6688	-0.01768
82.7688	-0.01765
82.8688	-0.01761
82.9688	-0.01766
83.0688	-0.01765
83.1688	-0.01765
83.2688	-0.01765
83.3688	-0.01769
83.4688	-0.01764
83.5688	-0.01766
83.6688	-0.01767
83.7688	-0.01765
83.8688	-0.01763
83.9688	-0.01766
84.0688	-0.01762
84.1688	-0.01766
84.2688	-0.01769
84.3688	-0.01772
84.4688	-0.01769
84.5688	-0.01769
84.6688	-0.01766
84.7688	-0.01767
84.8688	-0.01768
84.9688	-0.01767
85.0688	-0.01767
85.1688	-0.01769
85.2688	-0.01771
85.3688	-0.01771
85.4688	-0.01767
85.5688	-0.01763
85.6688	-0.01767
85.7688	-0.01769
85.8688	-0.01766
85.9688	-0.01764
86.0688	-0.01769
86.1688	-0.01768
86.2688	-0.01771
86.3688	-0.01769
86.4688	-0.01771
86.5688	-0.01767
86.6688	-0.01774
86.7688	-0.01769
86.8688	-0.01767
86.9688	-0.01767
87.0688	-0.01776
87.1688	-0.01774
87.2688	-0.01771
87.3688	-0.01775
87.4688	-0.01773
87.5688	-0.01772
87.6688	-0.01769
87.7688	-0.01776
87.8688	-0.01771
87.9688	-0.0177
88.0688	-0.01768
88.1688	-0.01773
88.2688	-0.01767
88.3688	-0.0177
88.4688	-0.01769
88.5688	-0.01766
88.6688	-0.01772
88.7688	-0.01768
88.8688	-0.01769
88.9688	-0.01767
89.0688	-0.0177
89.1688	-0.01769
89.2688	-0.01765
89.3688	-0.01773
89.4688	-0.01764
89.5688	-0.01769
89.6688	-0.0177
89.7688	-0.01767
89.8688	-0.0177
89.9688	-0.0177
90.0688	-0.01767
90.1688	-0.01771
90.2688	-0.01771
90.3688	-0.01768
90.4688	-0.01772
90.5688	-0.01769
90.6688	-0.01768
90.7688	-0.01772
90.8688	-0.01772
90.9688	-0.01766
91.0688	-0.01774
91.1688	-0.01778
91.2688	-0.01776
91.3688	-0.01771
91.4688	-0.01773
91.5688	-0.01774
91.6688	-0.01771
91.7688	-0.01775
91.8688	-0.01775
91.9688	-0.01773
92.0688	-0.01772
92.1688	-0.01771
92.2688	-0.01771
92.3688	-0.01773
92.4688	-0.01772
92.5688	-0.01768
92.6688	-0.01771
92.7688	-0.01776
92.8688	-0.0178
92.9688	-0.01768
93.0688	-0.01775
93.1688	-0.01777
93.2688	-0.01775
93.3688	-0.01776
93.4688	-0.01776
93.5688	-0.01777
93.6688	-0.01779
93.7688	-0.01775
93.8688	-0.01774
93.9688	-0.01773
94.0688	-0.01776
94.1688	-0.01772
94.2688	-0.01772
94.3688	-0.01773
94.4688	-0.01777
94.5688	-0.01773
94.6688	-0.01778
94.7688	-0.01777
94.8688	-0.01775
94.9688	-0.01776
95.0688	-0.01779
95.1688	-0.01776
95.2688	-0.01775
95.3688	-0.01776
95.4688	-0.01768
95.5688	-0.01773
95.6688	-0.01777
95.7688	-0.01774
95.8688	-0.01775
95.9688	-0.01779
96.0688	-0.0178
96.1688	-0.01779
96.2688	-0.01784
96.3688	-0.0178
96.4688	-0.01776
96.5688	-0.01773
96.6688	-0.01779
96.7688	-0.01779
96.8688	-0.01783
96.9688	-0.01775
97.0688	-0.01781
97.1688	-0.01785
97.2688	-0.0178
97.3688	-0.0178
97.4688	-0.01781
97.5688	-0.01775
97.6688	-0.01777
97.7688	-0.0178
97.8688	-0.01772
97.9688	-0.01777
98.0688	-0.01777
98.1688	-0.01776
98.2688	-0.01774
98.3688	-0.01776
98.4688	-0.01779
98.5688	-0.0178
98.6688	-0.01776
98.7688	-0.01779
98.8688	-0.01779
98.9688	-0.0178
99.0688	-0.01779
99.1688	-0.01776
99.2688	-0.01782
99.3688	-0.01776
99.4688	-0.01782
99.5688	-0.01784
99.6688	-0.01784
99.7688	-0.01787
99.8688	-0.01779
99.9688	-0.01783
100.069	-0.01778
100.169	-0.01784
100.269	-0.01783
100.369	-0.0178
100.469	-0.01784
100.569	-0.01783
100.669	-0.01782
100.769	-0.01782
100.869	-0.01779
100.969	-0.01783
101.069	-0.01782
101.169	-0.01784
101.269	-0.01783
101.369	-0.01776
101.469	-0.01782
101.569	-0.01782
101.669	-0.01779
101.769	-0.01781
101.869	-0.01779
101.969	-0.0178
102.069	-0.01782
102.169	-0.0178
102.269	-0.01778
102.369	-0.01781
102.469	-0.01781
102.569	-0.01777
102.669	-0.01783
102.769	-0.01778
102.869	-0.01782
102.969	-0.01778
103.069	-0.01781
103.169	-0.01777
103.269	-0.01779
103.369	-0.01785
103.469	-0.01783
103.569	-0.0178
103.669	-0.01782
103.769	-0.01778
103.869	-0.01782
103.969	-0.01779
104.069	-0.01781
104.169	-0.01781
104.269	-0.01783
104.369	-0.01779
104.469	-0.0178
104.569	-0.01779
104.669	-0.01782
104.769	-0.01779
104.869	-0.01777
104.969	-0.0178
105.069	-0.01781
105.169	-0.01785
105.269	-0.01781
105.369	-0.01782
105.469	-0.01779
105.569	-0.01784
105.669	-0.0178
105.769	-0.01784
105.869	-0.01782
105.969	-0.01785
106.069	-0.01786
106.169	-0.01781
106.269	-0.01783
106.369	-0.01781
106.469	-0.01783
106.569	-0.01807
106.669	-0.01783
106.769	-0.0178
106.869	-0.01784
106.969	-0.01787
107.069	-0.01784
107.169	-0.0178
107.269	-0.01792
107.369	-0.01785
107.469	-0.01783
107.569	-0.01783
107.669	-0.01787
107.769	-0.01784
107.869	-0.0178
107.969	-0.0179
108.069	-0.01783
108.169	-0.01784
108.269	-0.01789
108.369	-0.01784
108.469	-0.01784
108.569	-0.01782
108.669	-0.01787
108.769	-0.01783
108.869	-0.01786
108.969	-0.01785
109.069	-0.01785
109.169	-0.0179
109.269	-0.01788
109.369	-0.01785
109.469	-0.0178
109.569	-0.01783
109.669	-0.01787
109.769	-0.01783
109.869	-0.01784
109.969	-0.01783
110.069	-0.01784
110.169	-0.01785
110.269	-0.01781
110.369	-0.01784
110.469	-0.01783
110.569	-0.01781
110.669	-0.01805
110.769	-0.01807
110.869	-0.01801
110.969	-0.01788
111.069	-0.01804
111.169	-0.01807
111.269	-0.01802
111.369	-0.01804
111.469	-0.01799
111.569	-0.01803
111.669	-0.01801
111.769	-0.01804
111.869	-0.01804
111.969	-0.01805
112.069	-0.01805
112.169	-0.01802
112.269	-0.01809
112.369	-0.01802
112.469	-0.01805
112.569	-0.01802
112.669	-0.01805
112.769	-0.01807
112.869	-0.01803
112.969	-0.01799
113.069	-0.01801
113.169	-0.01803
113.269	-0.01805
113.369	-0.01785
113.469	-0.01783
113.569	-0.01788
113.669	-0.01788
113.769	-0.01799
113.869	-0.01803
113.969	-0.01802
114.069	-0.018
114.169	-0.01803
114.269	-0.01784
114.369	-0.01778
114.469	-0.01783
114.569	-0.01785
114.669	-0.01788
114.769	-0.01786
114.869	-0.01788
114.969	-0.018
115.069	-0.01787
115.169	-0.01784
115.269	-0.01783
115.369	-0.01783
115.469	-0.01786
115.569	-0.01786
115.669	-0.01776
115.769	-0.01776
115.869	-0.01778
115.969	-0.01772
116.069	-0.01782
116.169	-0.0179
116.269	-0.01796
116.369	-0.01805
116.469	-0.01805
116.569	-0.01808
116.669	-0.01801
116.769	-0.01803
116.869	-0.018
116.969	-0.01806
117.069	-0.01802
117.169	-0.01802
117.269	-0.01802
117.369	-0.01802
117.469	-0.01809
117.569	-0.01779
117.669	-0.01784
117.769	-0.01785
117.869	-0.01788
117.969	-0.0179
118.069	-0.01788
118.169	-0.01785
118.269	-0.01785
118.369	-0.01782
118.469	-0.0178
118.569	-0.01784
118.669	-0.0178
118.769	-0.01782
118.869	-0.01785
118.969	-0.01778
119.069	-0.01787
119.169	-0.01785
119.269	-0.01784
119.369	-0.01783
119.469	-0.01782
119.569	-0.01781
119.669	-0.01783
119.769	-0.01783
119.869	-0.01785
119.969	-0.01781
120.069	-0.01787
120.169	-0.01788
120.269	-0.01783
120.369	-0.0178
120.469	-0.01786
120.569	-0.01767
120.669	-0.01775
120.769	-0.01786
120.869	-0.01788
120.969	-0.01784
121.069	-0.01781
121.169	-0.01786
121.269	-0.01782
121.369	-0.0179
121.469	-0.01788
121.569	-0.01775
121.669	-0.01776
121.769	-0.01776
121.869	-0.01774
121.969	-0.01773
122.069	-0.01774
122.169	-0.0177
122.269	-0.01771
122.369	-0.01803
122.469	-0.01803
122.569	-0.01803
122.669	-0.01806
122.677	-0.01776
122.677	-0.17915
122.677	-0.28718
122.677	-0.27677
122.678	-0.33991
122.678	-0.3173
122.678	-0.3464
122.678	-0.31451
122.678	-0.32049
122.679	-0.28455
122.679	-0.27726
122.679	-0.24173
122.679	-0.22874
122.679	-0.19738
122.68	-0.18372
122.68	-0.15852
122.68	-0.14701
122.68	-0.12868
122.68	-0.12057
122.681	-0.10826
122.681	-0.09673
122.683	-0.10414
122.683	-0.10997
122.684	-0.11553
122.692	-0.1103
122.713	-0.10528
122.748	-0.10006
122.794	-0.095
122.855	-0.08972
122.932	-0.08459
123.032	-0.07945
123.132	-0.07549
123.232	-0.07181
123.332	-0.06915
123.432	-0.06646
123.532	-0.06433
123.632	-0.06229
123.732	-0.06056
123.832	-0.05883
123.932	-0.05766
124.032	-0.0564
124.132	-0.05544
124.232	-0.05449
124.332	-0.05339
124.432	-0.05252
124.532	-0.05185
124.632	-0.05114
124.732	-0.05065
124.832	-0.04988
124.932	-0.04948
125.032	-0.04901
125.132	-0.04858
125.232	-0.04818
125.332	-0.04806
125.432	-0.04769
125.532	-0.0473
125.632	-0.04717
125.732	-0.04693
125.832	-0.04645
125.932	-0.04635
126.032	-0.04602
126.132	-0.04592
126.232	-0.04564
126.332	-0.04558
126.432	-0.04542
126.532	-0.04515
126.632	-0.04516
126.732	-0.04505
126.832	-0.04478
126.932	-0.04467
127.032	-0.04469
127.132	-0.04461
127.232	-0.04435
127.332	-0.04424
127.432	-0.04429
127.532	-0.04424
127.632	-0.04421
127.732	-0.04392
127.832	-0.04387
127.932	-0.04385
128.032	-0.04383
128.132	-0.04385
128.232	-0.04379
128.332	-0.04376
128.432	-0.04374
128.532	-0.04368
128.632	-0.04347
128.732	-0.04343
128.832	-0.04341
128.932	-0.04352
129.032	-0.04348
129.132	-0.04346
129.232	-0.04346
129.332	-0.04341
129.432	-0.04336
129.532	-0.04336
129.632	-0.04336
129.732	-0.04331
129.832	-0.04303
129.932	-0.04299
130.032	-0.04301
130.132	-0.04296
130.232	-0.04299
130.332	-0.04303
130.432	-0.04306
130.532	-0.04308
130.632	-0.04306
130.732	-0.04304
130.832	-0.04302
130.932	-0.04307
131.032	-0.04302
131.132	-0.04306
131.232	-0.04302
131.332	-0.04297
131.432	-0.04299
131.532	-0.04291
131.632	-0.0429
131.732	-0.04292
131.832	-0.04291
131.932	-0.04284
132.032	-0.0429
132.132	-0.04289
132.232	-0.04288
132.332	-0.04289
132.432	-0.0429
132.532	-0.04296
132.632	-0.04297
132.732	-0.04292
132.832	-0.04291
132.932	-0.04287
133.032	-0.04293
133.132	-0.04294
133.232	-0.0429
133.332	-0.04288
133.432	-0.0429
133.532	-0.04286
133.632	-0.04286
133.732	-0.0429
133.832	-0.04286
133.932	-0.04271
134.032	-0.04265
134.132	-0.04263
134.232	-0.04266
134.332	-0.04268
134.432	-0.0426
134.532	-0.04262
134.632	-0.04264
134.732	-0.04259
134.832	-0.04266
134.932	-0.04263
135.032	-0.04261
135.132	-0.04261
135.232	-0.0426
135.332	-0.0426
135.432	-0.04265
135.532	-0.04254
135.632	-0.04255
135.732	-0.04254
135.832	-0.04256
135.932	-0.04253
136.032	-0.04252
136.132	-0.04253
136.232	-0.04257
136.332	-0.04255
136.432	-0.04253
136.532	-0.04255
136.632	-0.04258
136.732	-0.04249
136.832	-0.0425
136.932	-0.04249
137.032	-0.04253
137.132	-0.04247
137.232	-0.0425
137.332	-0.04252
137.432	-0.04252
137.532	-0.04251
137.632	-0.04248
137.732	-0.0425
137.832	-0.04249
137.932	-0.04247
138.032	-0.04242
138.132	-0.04258
138.232	-0.04253
138.332	-0.04254
138.432	-0.04254
138.532	-0.04259
138.632	-0.04256
138.732	-0.04251
138.832	-0.04255
138.932	-0.04243
139.032	-0.0426
139.132	-0.04249
139.232	-0.04255
139.332	-0.04255
139.432	-0.04255
139.532	-0.04251
139.632	-0.0426
139.732	-0.04254
139.832	-0.04255
139.932	-0.04244
140.032	-0.04245
140.132	-0.04243
140.232	-0.04224
140.332	-0.04222
140.432	-0.0422
140.532	-0.04219
140.632	-0.04214
140.732	-0.04216
140.832	-0.04218
140.932	-0.04217
141.032	-0.0422
141.132	-0.04221
141.232	-0.04222
141.332	-0.04213
141.432	-0.04215
141.532	-0.04213
141.632	-0.04218
141.732	-0.04215
141.832	-0.04218
141.932	-0.0422
142.032	-0.04212
142.132	-0.0421
142.232	-0.04214
142.332	-0.04222
142.432	-0.04223
142.532	-0.04223
142.632	-0.04223
142.732	-0.04224
142.832	-0.04225
142.932	-0.04222
143.032	-0.04221
143.132	-0.0422
143.232	-0.04226
143.332	-0.04218
143.432	-0.04221
143.532	-0.04218
143.632	-0.04215
143.732	-0.04224
143.832	-0.0422
143.932	-0.04217
144.032	-0.04215
144.132	-0.04219
144.232	-0.04224
144.332	-0.04217
144.432	-0.04218
144.532	-0.04215
144.632	-0.04222
144.732	-0.04215
144.832	-0.04216
144.932	-0.04222
145.032	-0.04217
145.132	-0.04221
145.232	-0.04211
145.332	-0.04215
145.432	-0.04217
145.532	-0.04213
145.632	-0.04215
145.732	-0.04215
145.832	-0.04213
145.932	-0.04208
146.032	-0.04214
146.132	-0.04212
146.232	-0.04212
146.332	-0.04215
146.432	-0.04212
146.532	-0.04211
146.632	-0.04212
146.732	-0.04208
146.832	-0.042
146.932	-0.04207
147.032	-0.04211
147.132	-0.0421
147.232	-0.04207
147.332	-0.04207
147.432	-0.04206
147.532	-0.04203
147.632	-0.04203
147.732	-0.04207
147.832	-0.04206
147.932	-0.042
148.032	-0.04206
148.132	-0.04204
148.232	-0.0421
148.332	-0.04206
148.432	-0.04208
148.532	-0.04204
148.632	-0.04205
148.732	-0.04207
148.832	-0.04207
148.932	-0.04203
149.032	-0.04202
149.132	-0.04206
149.232	-0.04208
149.332	-0.042
149.432	-0.04207
149.532	-0.042
149.632	-0.04202
149.732	-0.04203
149.832	-0.04199
149.932	-0.04204
150.032	-0.04198
150.132	-0.04199
150.232	-0.04196
150.332	-0.04177
150.432	-0.04179
150.532	-0.04177
150.632	-0.04172
150.732	-0.04179
150.832	-0.04176
150.932	-0.04174
151.032	-0.04173
151.132	-0.04177
151.232	-0.04175
151.332	-0.04175
151.432	-0.04174
151.532	-0.04174
151.632	-0.04179
151.732	-0.04174
151.832	-0.0418
151.932	-0.04177
152.032	-0.0418
152.132	-0.04175
152.232	-0.04174
152.332	-0.04173
152.432	-0.0418
152.532	-0.04179
152.632	-0.04178
152.732	-0.04175
152.832	-0.04181
152.932	-0.04177
153.032	-0.04176
153.132	-0.04175
153.232	-0.04177
153.332	-0.04174
153.432	-0.04171
153.532	-0.04168
153.632	-0.04167
153.732	-0.0418
153.832	-0.04176
153.932	-0.04179
154.032	-0.0418
154.132	-0.04179
154.232	-0.04181
154.332	-0.04177
154.432	-0.0418
154.532	-0.04176
154.632	-0.04175
154.732	-0.04175
154.832	-0.04178
154.932	-0.0418
155.032	-0.04174
155.132	-0.04184
155.232	-0.04181
155.332	-0.04172
155.432	-0.04173
155.532	-0.04174
155.632	-0.04177
155.732	-0.0417
155.832	-0.04176
155.932	-0.04176
156.032	-0.04173
156.132	-0.04172
156.232	-0.04174
156.332	-0.04168
156.432	-0.0417
156.532	-0.04173
156.632	-0.04172
156.732	-0.04175
156.832	-0.0417
156.932	-0.04171
157.032	-0.04177
157.132	-0.04184
157.232	-0.04177
157.332	-0.04183
157.432	-0.04178
157.532	-0.04177
157.632	-0.04178
157.732	-0.0417
157.832	-0.04178
157.932	-0.04173
158.032	-0.04174
158.132	-0.04174
158.232	-0.04174
158.332	-0.04172
158.432	-0.04171
158.532	-0.04173
158.632	-0.04171
158.732	-0.04175
158.832	-0.04172
158.932	-0.04171
159.032	-0.04172
159.132	-0.04176
159.232	-0.04169
159.332	-0.0417
159.432	-0.04176
159.532	-0.04172
159.632	-0.04174
159.732	-0.0417
159.832	-0.04179
159.932	-0.04177
160.032	-0.04176
160.132	-0.04173
160.232	-0.04177
160.332	-0.04171
160.432	-0.04173
160.532	-0.04173
160.632	-0.04178
160.732	-0.04174
160.832	-0.04174
160.932	-0.04178
161.032	-0.04174
161.132	-0.04178
161.232	-0.04174
161.332	-0.04171
161.432	-0.04172
161.532	-0.04171
161.632	-0.04174
161.732	-0.04176
161.832	-0.04173
161.932	-0.04176
162.032	-0.04175
162.132	-0.04174
162.232	-0.04175
162.332	-0.04171
162.432	-0.04173
162.532	-0.04173
162.632	-0.04167
162.732	-0.04175
162.832	-0.04171
162.932	-0.04165
163.032	-0.04173
163.132	-0.04172
163.232	-0.04174
163.332	-0.04164
163.432	-0.04176
163.532	-0.04168
163.632	-0.04175
163.732	-0.04169
163.832	-0.04175
163.932	-0.04169
164.032	-0.04177
164.132	-0.04168
164.232	-0.04171
164.332	-0.04171
164.432	-0.04169
164.532	-0.04172
164.632	-0.04174
164.732	-0.04169
164.832	-0.04173
164.932	-0.04169
165.032	-0.04168
165.132	-0.04173
165.232	-0.04171
165.332	-0.04166
165.432	-0.04164
165.532	-0.04163
165.632	-0.0416
165.732	-0.04163
165.832	-0.04159
165.932	-0.04163
166.032	-0.04163
166.132	-0.04164
166.232	-0.04164
166.332	-0.04167
166.432	-0.0417
166.532	-0.0416
166.632	-0.0416
166.732	-0.04136
166.832	-0.04133
166.932	-0.0414
167.032	-0.04141
167.132	-0.04138
167.232	-0.04142
167.332	-0.04167
167.432	-0.04162
167.532	-0.0417
167.632	-0.04166
167.732	-0.04161
167.832	-0.04165
167.932	-0.04171
168.032	-0.04168
168.132	-0.0417
168.232	-0.04169
168.332	-0.0417
168.432	-0.04171
168.532	-0.0417
168.632	-0.04161
168.732	-0.04165
168.832	-0.04165
168.932	-0.04163
169.032	-0.0416
169.132	-0.04162
169.232	-0.04162
169.332	-0.04162
169.432	-0.04161
169.532	-0.04161
169.632	-0.04159
169.732	-0.04161
169.832	-0.04166
169.932	-0.04159
170.032	-0.04168
170.132	-0.04163
170.232	-0.0416
170.332	-0.04163
170.432	-0.04165
170.532	-0.04165
170.632	-0.04159
170.732	-0.04159
170.832	-0.04166
170.932	-0.04159
171.032	-0.04163
171.132	-0.04167
171.232	-0.04165
171.332	-0.04163
171.432	-0.04167
171.532	-0.04166
171.632	-0.0416
171.732	-0.04163
171.832	-0.04163
171.932	-0.04162
172.032	-0.04163
172.132	-0.04163
172.232	-0.04162
172.332	-0.04164
172.432	-0.04163
172.532	-0.04167
172.632	-0.04166
172.732	-0.04167
172.832	-0.04168
172.932	-0.04165
173.032	-0.0416
173.132	-0.04161
173.232	-0.04162
173.332	-0.04167
173.432	-0.04164
173.532	-0.04163
173.632	-0.04162
173.732	-0.04163
173.832	-0.04166
173.932	-0.04161
174.032	-0.04166
174.132	-0.04165
174.232	-0.04155
174.332	-0.04159
174.432	-0.04161
174.532	-0.04165
174.632	-0.04163
174.732	-0.04166
174.832	-0.04163
174.932	-0.04168
175.032	-0.04164
175.132	-0.04165
175.232	-0.04162
175.332	-0.04163
175.432	-0.04166
175.532	-0.04161
175.632	-0.04164
175.732	-0.04161
175.832	-0.0416
175.932	-0.0416
176.032	-0.04168
176.132	-0.04165
176.232	-0.04164
176.332	-0.04165
176.432	-0.04167
176.532	-0.04161
176.632	-0.0416
176.732	-0.04161
176.832	-0.04161
176.932	-0.04161
177.032	-0.04162
177.132	-0.0416
177.232	-0.04161
177.332	-0.04154
177.432	-0.04156
177.532	-0.04158
177.632	-0.04157
177.732	-0.04135
177.832	-0.04135
177.932	-0.04136
178.032	-0.04136
178.132	-0.0414
178.232	-0.04131
178.332	-0.04133
178.432	-0.04131
178.532	-0.04133
178.632	-0.04135
178.732	-0.04134
178.832	-0.04137
178.932	-0.04135
179.032	-0.04136
179.132	-0.04141
179.232	-0.04133
179.332	-0.0413
179.432	-0.04128
179.532	-0.04131
179.632	-0.04126
179.732	-0.04135
179.832	-0.04129
179.932	-0.04133
180.032	-0.04132
180.132	-0.04132
180.232	-0.04129
180.332	-0.04129
180.432	-0.04131
180.532	-0.04135
180.632	-0.04133
180.732	-0.04135
180.832	-0.04133
180.932	-0.04134
181.032	-0.04134
181.132	-0.04136
181.232	-0.04144
181.332	-0.04137
181.432	-0.04126
181.532	-0.04133
181.632	-0.04129
181.732	-0.0413
181.832	-0.04133
181.932	-0.04134
182.032	-0.04131
182.132	-0.04133
182.232	-0.04135
182.332	-0.04132
182.432	-0.04135
182.532	-0.04136
182.632	-0.04137
182.732	-0.04138
182.832	-0.04133
182.932	-0.04137
183.032	-0.04134
183.132	-0.04129
183.232	-0.04133
183.332	-0.04133
183.432	-0.04131
183.532	-0.04135
183.632	-0.04132
183.732	-0.04134
183.832	-0.04134
183.932	-0.04139
184.032	-0.04134
184.132	-0.04132
184.232	-0.04131
184.332	-0.04129
184.432	-0.04133
184.532	-0.04129
184.632	-0.04131
184.732	-0.04131
184.832	-0.04133
184.932	-0.04129
185.032	-0.04128
185.132	-0.0413
185.232	-0.0413
185.332	-0.04134
185.432	-0.04129
185.532	-0.04125
185.632	-0.04128
185.732	-0.0413
185.832	-0.04128
185.932	-0.04128
186.032	-0.04124
186.132	-0.04124
186.232	-0.04129
186.332	-0.04126
186.432	-0.04129
186.532	-0.04128
186.632	-0.04129
186.732	-0.0413
186.832	-0.04124
186.932	-0.04128
187.032	-0.04128
187.132	-0.04128
187.232	-0.04127
187.332	-0.04124
187.432	-0.04131
187.532	-0.04125
187.632	-0.04128
187.732	-0.04127
187.832	-0.04128
187.932	-0.04121
188.032	-0.04126
188.132	-0.04126
188.232	-0.04128
188.332	-0.04131
188.432	-0.04131
188.532	-0.04127
188.632	-0.04125
188.732	-0.04128
188.832	-0.04129
188.932	-0.0413
189.032	-0.04125
189.132	-0.04127
189.232	-0.04126
189.332	-0.04127
189.432	-0.04127
189.532	-0.04129
189.632	-0.04133
189.732	-0.04126
189.832	-0.04128
189.932	-0.04125
190.032	-0.04119
190.132	-0.0413
190.232	-0.04137
190.332	-0.0413
190.432	-0.0413
190.532	-0.04135
190.632	-0.04136
190.732	-0.04138
190.832	-0.04138
190.932	-0.04141
191.032	-0.04136
191.132	-0.04134
191.232	-0.04133
191.332	-0.04132
191.432	-0.04135
191.532	-0.04131
191.632	-0.04123
191.732	-0.0412
191.832	-0.04123
191.932	-0.04129
192.032	-0.04132
192.132	-0.04132
192.232	-0.04132
192.332	-0.04133
192.432	-0.04135
192.532	-0.04133
192.632	-0.04137
192.732	-0.04136
192.832	-0.04133
192.932	-0.04132
193.032	-0.04131
193.132	-0.04136
193.232	-0.04136
193.332	-0.04135
193.432	-0.04137
193.532	-0.04139
193.632	-0.04139
193.732	-0.04138
[truncated: 5,403 more rows]
