# Supplementary material for: Modulating the mechanism of electrocatalytic CO2 reduction by cobalt phthalocyanine through polymer coordination and encapsulation
Source: Nat Commun. 2019 Apr 11;10:1683. doi: 10.1038/s41467-019-09626-8 (PMC6459859; doi:10.1038/s41467-019-09626-8)
Supplement: Supplementary file 2 — Source Data [file 41467_2019_9626_MOESM2_ESM.zip › Supplementary Figure 21.xlsx]

## Sheet: 0%D2O
time/s	current/mA
3.1346	-0.45848
3.1348	-0.41604
3.135	-0.22309
3.1352	-0.21011
3.1354	-0.0848
3.1356	-0.09747
3.1358	-0.02388
3.136	-0.054
3.1362	-0.01713
3.1364	-0.05652
3.1366	-0.04301
3.1368	-0.08434
3.1372	-0.12083
3.1376	-0.15595
3.138	-0.18198
3.1384	-0.1979
3.1388	-0.20309
3.139	-0.19794
3.1396	-0.19217
3.1398	-0.18431
3.1402	-0.17339
3.1406	-0.1624
3.141	-0.15252
3.1414	-0.14393
3.1418	-0.13778
3.1424	-0.1319
3.1432	-0.12645
3.1442	-0.12137
3.1452	-0.1161
3.1462	-0.11034
3.1472	-0.10438
3.1484	-0.09915
3.1498	-0.09366
3.1514	-0.08785
3.1536	-0.08213
3.1554	-0.07701
3.1582	-0.07167
3.1618	-0.06606
3.1658	-0.06102
3.1712	-0.05572
3.1776	-0.05003
3.188	-0.04465
3.2008	-0.03953
3.2234	-0.03438
3.2596	-0.06674
3.2598	-0.09501
3.2602	-0.10762
3.2608	-0.10151
3.2612	-0.0954
3.2616	-0.08546
3.262	-0.07782
3.2624	-0.0698
3.2652	-0.07553
3.2682	-0.06865
3.2724	-0.06216
3.2726	-0.07018
3.2728	-0.06445
3.2734	-0.07247
3.2736	-0.06407
3.2738	-0.07553
3.274	-0.06636
3.2742	-0.07973
3.2744	-0.07094
3.2746	-0.07858
3.2748	-0.07285
3.2772	-0.0675
3.2808	-0.06216
3.281	-0.07133
3.2826	-0.06407
3.283	-0.06941
3.2838	-0.07553
3.284	-0.06941
3.285	-0.07629
3.2852	-0.0675
3.2854	-0.07438
3.2856	-0.06789
3.2858	-0.074
3.2868	-0.0675
3.2894	-0.07553
3.2896	-0.07018
3.2908	-0.06025
3.291	-0.07285
3.2912	-0.06216
3.2914	-0.07324
3.2916	-0.0633
3.2918	-0.07018
3.2924	-0.06445
3.2926	-0.07553
3.2928	-0.06598
3.293	-0.07476
3.2932	-0.06407
3.2934	-0.07438
3.2936	-0.06407
3.2946	-0.07018
3.2952	-0.06254
3.296	-0.07209
3.2962	-0.06445
3.2964	-0.07362
3.2966	-0.06292
3.2968	-0.07133
3.297	-0.06139
3.2972	-0.07247
3.2974	-0.06101
3.2976	-0.07094
3.2978	-0.06177
3.298	-0.07209
3.2982	-0.06177
3.2984	-0.07362
3.2986	-0.06598
3.2988	-0.07515
3.299	-0.06789
3.3058	-0.06177
3.306	-0.06789
3.3082	-0.07438
3.3084	-0.06559
3.3086	-0.07324
3.3088	-0.06445
3.3098	-0.0698
3.31	-0.06139
3.3102	-0.07018
3.3104	-0.0633
3.3106	-0.07133
3.3116	-0.06445
3.3118	-0.07094
3.312	-0.06407
3.3126	-0.0698
3.3134	-0.06254
3.3136	-0.06941
3.3138	-0.06292
3.314	-0.07133
3.3142	-0.06559
3.3156	-0.07247
3.3158	-0.06674
3.316	-0.07667
3.3162	-0.06636
3.3164	-0.07324
3.3166	-0.06712
3.3204	-0.0591
3.3206	-0.0675
3.3254	-0.06177
3.3256	-0.06712
3.3258	-0.05986
3.326	-0.06598
3.3276	-0.07171
3.3296	-0.06636
3.3304	-0.06025
3.3306	-0.06636
3.3308	-0.06063
3.331	-0.06598
3.3312	-0.06063
3.3314	-0.06598
3.3374	-0.07171
3.3376	-0.06368
3.3378	-0.07056
3.338	-0.06177
3.3386	-0.0675
3.3392	-0.07324
3.3404	-0.06712
3.3486	-0.06063
3.3488	-0.06598
3.349	-0.05757
3.3492	-0.06598
3.3494	-0.05337
3.3496	-0.06636
3.3498	-0.05681
3.35	-0.06827
3.3502	-0.05872
3.3504	-0.06827
3.3506	-0.05986
3.3508	-0.06636
3.351	-0.06101
3.3512	-0.06827
3.3514	-0.06177
3.3528	-0.07094
3.355	-0.06559
3.3564	-0.07133
3.3566	-0.06598
3.3896	-0.02904
3.3898	0.000584597
3.3902	0.01742
3.3904	0.01097
3.3906	0.02177
3.3908	0.01284
3.3912	0.00692
3.3916	-0.00243
3.392	-0.01262
3.3924	-0.02117
3.3928	-0.02713
3.3956	-0.02186
3.5196	-0.01867
3.5206	-0.01327
3.5228	-0.01851
3.6496	-0.01723
3.7496	-0.01713
3.8496	-0.01689
3.9496	-0.01685
4.0496	-0.01685
4.1496	-0.01679
4.2496	-0.01692
4.3496	-0.01689
4.4496	-0.01708
4.5496	-0.01721
4.6496	-0.01716
4.7496	-0.01719
4.8496	-0.01725
4.9496	-0.01736
5.0496	-0.01735
5.1496	-0.01739
5.2496	-0.01742
5.3496	-0.01745
5.4496	-0.01749
5.5496	-0.01752
5.6496	-0.01767
5.7496	-0.01769
5.8496	-0.01777
5.9496	-0.01775
6.0496	-0.01773
6.1496	-0.01778
6.2496	-0.01783
6.3496	-0.01787
6.4496	-0.01783
6.5496	-0.01789
6.6496	-0.01794
6.7496	-0.01794
6.8496	-0.01826
6.9496	-0.01792
7.0496	-0.01796
7.1496	-0.01795
7.2496	-0.01822
7.3496	-0.01813
7.4496	-0.01813
7.5496	-0.01819
7.6496	-0.01818
7.7496	-0.01822
7.8496	-0.01821
7.9496	-0.01829
8.0496	-0.01826
8.1496	-0.01832
8.2496	-0.01833
8.3496	-0.01834
8.4496	-0.01825
8.5496	-0.0183
8.6496	-0.01838
8.7496	-0.01842
8.8496	-0.01839
8.9496	-0.01841
9.0496	-0.01845
9.1496	-0.01845
9.2496	-0.01847
9.3496	-0.01845
9.4496	-0.0185
9.5496	-0.01845
9.6496	-0.0185
9.7496	-0.01849
9.8496	-0.0185
9.9496	-0.01857
10.0496	-0.01862
10.1496	-0.01867
10.2496	-0.01869
10.3496	-0.01849
10.4496	-0.01864
10.5496	-0.01865
10.6496	-0.01868
10.7496	-0.01872
10.8496	-0.01876
10.9496	-0.01873
11.0496	-0.01873
11.1496	-0.01872
11.2496	-0.01872
11.3496	-0.01875
11.4496	-0.01872
11.5496	-0.01873
11.6496	-0.01878
11.7496	-0.01875
11.8496	-0.01874
11.9496	-0.01882
12.0496	-0.01879
12.1496	-0.01881
12.2496	-0.01879
12.3496	-0.01887
12.4496	-0.01889
12.5496	-0.01879
12.6496	-0.0188
12.7496	-0.01885
12.8496	-0.01887
12.9496	-0.01882
13.0496	-0.01887
13.1496	-0.01884
13.2496	-0.01887
13.3496	-0.01887
13.4496	-0.01889
13.5496	-0.01885
13.6496	-0.01883
13.7496	-0.01888
13.8496	-0.01889
13.9496	-0.01888
14.0496	-0.01893
14.1496	-0.01891
14.2496	-0.01892
14.3496	-0.01895
14.4496	-0.0189
14.5496	-0.01901
14.6496	-0.01897
14.7496	-0.01897
14.8496	-0.01897
14.9496	-0.01899
15.0496	-0.01903
15.1496	-0.01896
15.2496	-0.01898
15.3496	-0.01894
15.4496	-0.01907
15.5496	-0.01914
15.6496	-0.01915
15.7496	-0.01905
15.8496	-0.01897
15.9496	-0.01906
16.0496	-0.01895
16.1496	-0.01893
16.2496	-0.01906
16.3496	-0.01894
16.4496	-0.01892
16.5496	-0.01899
16.6496	-0.01937
16.7496	-0.01922
16.8496	-0.01911
16.9496	-0.0188
17.0496	-0.01921
17.1496	-0.01916
17.2496	-0.01922
17.3496	-0.01917
17.4496	-0.0192
17.5496	-0.01916
17.6496	-0.01928
17.7496	-0.01917
17.8496	-0.01918
17.9496	-0.01921
18.0496	-0.0192
18.1496	-0.0192
18.2496	-0.01921
18.3496	-0.01921
18.4496	-0.01918
18.5496	-0.01923
18.6496	-0.01927
18.7496	-0.01923
18.8496	-0.01923
18.9496	-0.01926
19.0496	-0.01927
19.1496	-0.0193
19.2496	-0.01927
19.3496	-0.0193
19.4496	-0.01928
19.5496	-0.01927
19.6496	-0.01921
19.7496	-0.01927
19.8496	-0.01929
19.9496	-0.01926
20.0496	-0.01926
20.1496	-0.01927
20.2496	-0.01928
20.3496	-0.01924
20.4496	-0.01931
20.5496	-0.01929
20.6496	-0.01928
20.7496	-0.01931
20.8496	-0.01929
20.9496	-0.01934
21.0496	-0.0193
21.1496	-0.01933
21.2496	-0.01932
21.3496	-0.0193
21.4496	-0.01938
21.5496	-0.0193
21.6496	-0.01928
21.7496	-0.01935
21.8496	-0.01935
21.9496	-0.01933
22.0496	-0.01933
22.1496	-0.01933
22.2496	-0.01935
22.3496	-0.01935
22.4496	-0.01935
22.5496	-0.01928
22.6496	-0.01932
22.7496	-0.01935
22.8496	-0.0193
22.9496	-0.01932
23.0496	-0.01932
23.1496	-0.01936
23.2496	-0.01931
23.3496	-0.01938
23.4496	-0.01931
23.5496	-0.01933
23.6496	-0.0193
23.7496	-0.01934
23.8496	-0.01944
23.9496	-0.01931
24.0496	-0.01937
24.1496	-0.01939
24.2496	-0.01941
24.3496	-0.01936
24.4496	-0.0194
24.5496	-0.01938
24.6496	-0.01933
24.7496	-0.0194
24.8496	-0.01941
24.9496	-0.01933
25.0496	-0.01935
25.1496	-0.01941
25.2496	-0.0194
25.3496	-0.0194
25.4496	-0.01937
25.5496	-0.0194
25.6496	-0.01942
25.7496	-0.01941
25.8496	-0.01941
25.9496	-0.01936
26.0496	-0.0194
26.1496	-0.01941
26.2496	-0.01941
26.3496	-0.0194
26.4496	-0.01939
26.5496	-0.01942
26.6496	-0.0194
26.7496	-0.01945
26.8496	-0.01938
26.9496	-0.01939
27.0496	-0.01942
27.1496	-0.01943
27.2496	-0.01943
27.3496	-0.01944
27.4496	-0.01946
27.5496	-0.01945
27.6496	-0.01941
27.7496	-0.01946
27.8496	-0.01949
27.9496	-0.01949
28.0496	-0.01946
28.1496	-0.01943
28.2496	-0.01948
28.3496	-0.01951
28.4496	-0.01946
28.5496	-0.01942
28.6496	-0.01943
28.7496	-0.01946
28.8496	-0.01945
28.9496	-0.01945
29.0496	-0.01949
29.1496	-0.01946
29.2496	-0.01947
29.3496	-0.01948
29.4496	-0.01945
29.5496	-0.01951
29.6496	-0.01952
29.7496	-0.01949
29.8496	-0.01937
29.9496	-0.01949
30.0496	-0.01949
30.1496	-0.01951
30.2496	-0.0195
30.3496	-0.01947
30.4496	-0.01953
30.5496	-0.01947
30.6496	-0.01951
30.7496	-0.01946
30.8496	-0.0195
30.9496	-0.01949
31.0496	-0.01946
31.1496	-0.01945
31.2496	-0.01952
31.3496	-0.01949
31.4496	-0.01952
31.5496	-0.01952
31.6496	-0.01949
31.7496	-0.01951
31.8496	-0.01952
31.9496	-0.01949
32.0496	-0.01952
32.1496	-0.01963
32.2496	-0.01951
32.3496	-0.01956
32.4496	-0.01969
32.5496	-0.01947
32.6496	-0.01953
32.7496	-0.0197
32.8496	-0.01949
32.9496	-0.01957
33.0496	-0.01953
33.1496	-0.01938
33.2496	-0.01948
33.3496	-0.01948
33.4496	-0.01958
33.5496	-0.01932
33.6496	-0.01949
33.7496	-0.01986
33.8496	-0.01967
33.9496	-0.01969
34.0496	-0.01964
34.1496	-0.01949
34.2496	-0.01954
34.3496	-0.01954
34.4496	-0.01954
34.5496	-0.01943
34.6496	-0.01965
34.7496	-0.01948
34.8496	-0.01945
34.9496	-0.01939
35.0496	-0.01967
35.1496	-0.01949
35.2496	-0.01952
35.3496	-0.01957
35.4496	-0.01959
35.5496	-0.01969
35.6496	-0.01966
35.7496	-0.01964
35.8496	-0.01965
35.9496	-0.01946
36.0496	-0.01951
36.1496	-0.01975
36.2496	-0.01947
36.3496	-0.01951
36.4496	-0.01971
36.5496	-0.01966
36.6496	-0.01951
36.7496	-0.01966
36.8496	-0.01965
36.9496	-0.01945
37.0496	-0.01948
37.1496	-0.01949
37.2496	-0.01949
37.3496	-0.01977
37.4496	-0.01966
37.5496	-0.01967
37.6496	-0.01973
37.7496	-0.01955
37.8496	-0.0196
37.9496	-0.01963
38.0496	-0.01969
38.1496	-0.0197
38.2496	-0.01967
38.3496	-0.01967
38.4496	-0.01938
38.5496	-0.01948
38.6496	-0.01965
38.7496	-0.01927
38.8496	-0.01963
38.9496	-0.01952
39.0496	-0.01952
39.1496	-0.01954
39.2496	-0.01965
39.3496	-0.01951
39.4496	-0.01967
39.5496	-0.01956
39.6496	-0.01969
39.7496	-0.0194
39.8496	-0.01968
39.9496	-0.01952
40.0496	-0.01968
40.1496	-0.01964
40.2496	-0.01934
40.3496	-0.01959
40.4496	-0.01953
40.5496	-0.01964
40.6496	-0.01966
40.7496	-0.01966
40.8496	-0.01962
40.9496	-0.01971
41.0496	-0.01954
41.1496	-0.01969
41.2496	-0.0197
41.3496	-0.01975
41.4496	-0.01952
41.5496	-0.01967
41.6496	-0.01954
41.7496	-0.01963
41.8496	-0.01963
41.9496	-0.01966
42.0496	-0.01962
42.1496	-0.01952
42.2496	-0.01967
42.3496	-0.01965
42.4496	-0.01938
42.5496	-0.01969
42.6496	-0.01973
42.7496	-0.01953
42.8496	-0.01953
42.9496	-0.01943
43.0496	-0.01964
43.1496	-0.01965
43.2496	-0.01966
43.3496	-0.01969
43.4496	-0.0197
43.5496	-0.0195
43.6496	-0.0197
43.7496	-0.01973
43.8496	-0.01977
43.9496	-0.01966
44.0496	-0.01965
44.1496	-0.01971
44.2496	-0.01966
44.3496	-0.01962
44.4496	-0.01966
44.5496	-0.01964
44.6496	-0.01966
44.7496	-0.01971
44.8496	-0.01949
44.9496	-0.01968
45.0496	-0.01968
45.1496	-0.01964
45.2496	-0.01969
45.3496	-0.01966
45.4496	-0.01968
45.5496	-0.01972
45.6496	-0.01969
45.7496	-0.01975
45.8496	-0.01974
45.9496	-0.0197
46.0496	-0.01975
46.1496	-0.01975
46.2496	-0.01964
46.3496	-0.01973
46.4496	-0.01976
46.5496	-0.01974
46.6496	-0.01976
46.7496	-0.01968
46.8496	-0.01968
46.9496	-0.01972
47.0496	-0.01975
47.1496	-0.01972
47.2496	-0.01975
47.3496	-0.01975
47.4496	-0.01973
47.5496	-0.01973
47.6496	-0.01975
47.7496	-0.01971
47.8496	-0.01972
47.9496	-0.0197
48.0496	-0.01974
48.1496	-0.01978
48.2496	-0.01972
48.3496	-0.01978
48.4496	-0.01972
48.5496	-0.01971
48.6496	-0.01968
48.7496	-0.01972
48.8496	-0.01974
48.9496	-0.0197
49.0496	-0.01968
49.1496	-0.01971
49.2496	-0.0197
49.3496	-0.0197
49.4496	-0.01969
49.5496	-0.01974
49.6496	-0.0197
49.7496	-0.0197
49.8496	-0.01971
49.9496	-0.01966
50.0496	-0.01976
50.1496	-0.01971
50.2496	-0.01973
50.3496	-0.01974
50.4496	-0.0197
50.5496	-0.01967
50.6496	-0.01967
50.7496	-0.01972
50.8496	-0.01974
50.9496	-0.0197
51.0496	-0.01978
51.1496	-0.01971
51.2496	-0.01973
51.3496	-0.01972
51.4496	-0.01969
51.5496	-0.01969
51.6496	-0.01967
51.7496	-0.01969
51.8496	-0.01973
51.9496	-0.01968
52.0496	-0.01972
52.1496	-0.01965
52.2496	-0.01975
52.3496	-0.01968
52.4496	-0.01975
52.5496	-0.01975
52.6496	-0.01969
52.7496	-0.01974
52.8496	-0.01974
52.9496	-0.01971
53.0496	-0.01973
53.1496	-0.01969
53.2496	-0.01974
53.3496	-0.01977
53.4496	-0.01977
53.5496	-0.01974
53.6496	-0.01974
53.7496	-0.01973
53.8496	-0.01975
53.9496	-0.01968
54.0496	-0.01968
54.1496	-0.01977
54.2496	-0.01976
54.3496	-0.01975
54.4496	-0.01975
54.5496	-0.01969
54.6496	-0.01971
54.7496	-0.0197
54.8496	-0.01975
54.9496	-0.01974
55.0496	-0.01973
55.1496	-0.01973
55.2496	-0.01978
55.3496	-0.01974
55.4496	-0.01963
55.5496	-0.01978
55.6496	-0.01976
55.7496	-0.01973
55.8496	-0.01973
55.9496	-0.01973
56.0496	-0.01969
56.1496	-0.01974
56.2496	-0.01979
56.3496	-0.01975
56.4496	-0.01977
56.5496	-0.01972
56.6496	-0.01971
56.7496	-0.01973
56.8496	-0.01974
56.9496	-0.01975
57.0496	-0.01974
57.1496	-0.01971
57.2496	-0.01973
57.3496	-0.01971
57.4496	-0.01971
57.5496	-0.01976
57.6496	-0.01973
57.7496	-0.01974
57.8496	-0.01975
57.9496	-0.01972
58.0496	-0.01974
58.1496	-0.01972
58.2496	-0.01973
58.3496	-0.01972
58.4496	-0.01968
58.5496	-0.01977
58.6496	-0.01975
58.7496	-0.01979
58.8496	-0.01974
58.9496	-0.01973
59.0496	-0.01972
59.1496	-0.01976
59.2496	-0.0197
59.3496	-0.01976
59.4496	-0.01973
59.5496	-0.01968
59.6496	-0.01976
59.7496	-0.01972
59.8496	-0.01975
59.9496	-0.01975
60.0496	-0.01975
60.1496	-0.01983
60.2496	-0.01971
60.3496	-0.01973
60.4496	-0.01982
60.5496	-0.01975
60.6496	-0.01972
60.7496	-0.01975
60.8496	-0.01972
60.9496	-0.01971
61.0496	-0.01974
61.1496	-0.01968
61.2496	-0.01973
61.3496	-0.01976
61.4496	-0.0197
61.5496	-0.01978
61.6496	-0.01979
61.7496	-0.01973
61.8496	-0.01978
61.9496	-0.0197
62.0496	-0.01972
62.1496	-0.01978
62.2496	-0.01976
62.3496	-0.01978
62.4496	-0.01978
62.5496	-0.01977
62.6496	-0.0198
62.7496	-0.01975
62.8496	-0.01979
62.9496	-0.01977
63.0496	-0.01977
63.1496	-0.01976
63.2496	-0.01979
63.3496	-0.0198
63.4496	-0.01979
63.5496	-0.01975
63.6496	-0.0198
63.7496	-0.01975
63.8496	-0.0198
63.9496	-0.01975
64.0496	-0.01977
64.1496	-0.01976
64.2496	-0.01976
64.3496	-0.01974
64.4496	-0.01973
64.5496	-0.01975
64.6496	-0.01975
64.7496	-0.01976
64.8496	-0.01983
64.9496	-0.0198
65.0496	-0.0198
65.1496	-0.01979
65.2496	-0.01979
65.3496	-0.01973
65.4496	-0.01977
65.5496	-0.01979
65.6496	-0.01985
65.7496	-0.01977
65.8496	-0.0198
65.9496	-0.01976
66.0496	-0.0198
66.1496	-0.01975
66.2496	-0.0198
66.3496	-0.01973
66.4496	-0.01974
66.5496	-0.01975
66.6496	-0.01978
66.7496	-0.01975
66.8496	-0.01979
66.9496	-0.01979
67.0496	-0.01978
67.1496	-0.01978
67.2496	-0.01978
67.3496	-0.01982
67.4496	-0.0198
67.5496	-0.01975
67.6496	-0.01979
67.7496	-0.01982
67.8496	-0.01979
67.9496	-0.01983
68.0496	-0.01982
68.1496	-0.0198
68.2496	-0.0198
68.3496	-0.01976
68.4496	-0.01981
68.5496	-0.01979
68.6496	-0.0198
68.7496	-0.0198
68.8496	-0.01982
68.9496	-0.0198
69.0496	-0.01979
69.1496	-0.01979
69.2496	-0.01981
69.3496	-0.01982
69.4496	-0.01981
69.5496	-0.01979
69.6496	-0.01979
69.7496	-0.0198
69.8496	-0.01977
69.9496	-0.01974
70.0496	-0.01978
70.1496	-0.01979
70.2496	-0.01979
70.3496	-0.01976
70.4496	-0.01978
70.5496	-0.01977
70.6496	-0.01975
70.7496	-0.0197
70.8496	-0.01977
70.9496	-0.01975
71.0496	-0.01976
71.1496	-0.01982
71.2496	-0.01976
71.3496	-0.01978
71.4496	-0.01982
71.5496	-0.01978
71.6496	-0.01974
71.7496	-0.01974
71.8496	-0.01978
71.9496	-0.01977
72.0496	-0.01978
72.1496	-0.01977
72.2496	-0.01979
72.3496	-0.01977
72.4496	-0.01978
72.5496	-0.01977
72.6496	-0.0198
72.7496	-0.01977
72.8496	-0.01982
72.9496	-0.01977
73.0496	-0.01975
73.1496	-0.01978
73.2496	-0.01975
73.3496	-0.01973
73.4496	-0.01978
73.5496	-0.01979
73.6496	-0.0198
73.7496	-0.01977
73.8496	-0.01978
73.9496	-0.0198
74.0496	-0.01979
74.1496	-0.01981
74.2496	-0.01979
74.3496	-0.01979
74.4496	-0.0198
74.5496	-0.0198
74.6496	-0.01982
74.7496	-0.01974
74.8496	-0.01978
74.9496	-0.01977
75.0496	-0.0198
75.1496	-0.01979
75.2496	-0.0198
75.3496	-0.0198
75.4496	-0.01977
75.5496	-0.01969
75.6496	-0.01975
75.7496	-0.0198
75.8496	-0.01981
75.9496	-0.01979
76.0496	-0.01978
76.1496	-0.01984
76.2496	-0.01975
76.3496	-0.01977
76.4496	-0.01981
76.5496	-0.01978
76.6496	-0.0198
76.7496	-0.01981
76.8496	-0.01976
76.9496	-0.01975
77.0496	-0.01979
77.1496	-0.01978
77.2496	-0.01981
77.3496	-0.01974
77.4496	-0.01978
77.5496	-0.01979
77.6496	-0.01978
77.7496	-0.01972
77.8496	-0.01977
77.9496	-0.01976
78.0496	-0.0198
78.1496	-0.01975
78.2496	-0.01977
78.3496	-0.01977
78.4496	-0.01978
78.5496	-0.01978
78.6496	-0.01975
78.7496	-0.01974
78.8496	-0.01976
78.9496	-0.01977
79.0496	-0.01987
79.1496	-0.01977
79.2496	-0.01978
79.3496	-0.01978
79.4496	-0.01978
79.5496	-0.01983
79.6496	-0.01978
79.7496	-0.01978
79.8496	-0.0198
79.9496	-0.01979
80.0496	-0.01974
80.1496	-0.01982
80.2496	-0.01982
80.3496	-0.01978
80.4496	-0.01981
80.5496	-0.01984
80.6496	-0.01982
80.7496	-0.01982
80.8496	-0.01983
80.9496	-0.01979
81.0496	-0.01981
81.1496	-0.01974
81.2496	-0.01981
81.3496	-0.01973
81.4496	-0.01983
81.5496	-0.01981
81.6496	-0.01979
81.7496	-0.01977
81.8496	-0.01977
81.9496	-0.01982
82.0496	-0.01982
82.1496	-0.01974
82.2496	-0.0198
82.3496	-0.01979
82.4496	-0.01978
82.5496	-0.0198
82.6496	-0.01979
82.7496	-0.0198
82.8496	-0.01975
82.9496	-0.01976
83.0496	-0.01979
83.1496	-0.01977
83.2496	-0.01972
83.3496	-0.01977
83.4496	-0.01977
83.5496	-0.0198
83.6496	-0.01979
83.7496	-0.01976
83.8496	-0.01981
83.9496	-0.01975
84.0496	-0.01978
84.1496	-0.0198
84.2496	-0.01977
84.3496	-0.01978
84.4496	-0.01979
84.5496	-0.01978
84.6496	-0.01977
84.7496	-0.01977
84.8496	-0.01975
84.9496	-0.01973
85.0496	-0.01975
85.1496	-0.01978
85.2496	-0.01981
85.3496	-0.01975
85.4496	-0.01976
85.5496	-0.0198
85.6496	-0.01981
85.7496	-0.01979
85.8496	-0.01972
85.9496	-0.01977
86.0496	-0.01977
86.1496	-0.01977
86.2496	-0.01975
86.3496	-0.01977
86.4496	-0.0198
86.5496	-0.01975
86.6496	-0.01982
86.7496	-0.01974
86.8496	-0.01975
86.9496	-0.01979
87.0496	-0.01981
87.1496	-0.01974
87.2496	-0.0198
87.3496	-0.01979
87.4496	-0.01974
87.5496	-0.01978
87.6496	-0.01976
87.7496	-0.01979
87.8496	-0.01977
87.9496	-0.01982
88.0496	-0.01977
88.1496	-0.01974
88.2496	-0.01976
88.3496	-0.01981
88.4496	-0.01974
88.5496	-0.0198
88.6496	-0.01982
88.7496	-0.01977
88.8496	-0.01983
88.9496	-0.01983
89.0496	-0.01981
89.1496	-0.01979
89.2496	-0.01973
89.3496	-0.01977
89.4496	-0.01981
89.5496	-0.01975
89.6496	-0.0198
89.7496	-0.01973
89.8496	-0.01975
89.9496	-0.01973
90.0496	-0.0198
90.1496	-0.01979
90.2496	-0.01979
90.3496	-0.01978
90.4496	-0.01974
90.5496	-0.01979
90.6496	-0.01977
90.7496	-0.01977
90.8496	-0.0197
90.9496	-0.01979
91.0496	-0.01972
91.1496	-0.01972
91.2496	-0.01978
91.3496	-0.01979
91.4496	-0.01974
91.5496	-0.01979
91.6496	-0.01975
91.7496	-0.0198
91.8496	-0.01979
91.9496	-0.01978
92.0496	-0.0198
92.1496	-0.01982
92.2496	-0.01977
92.3496	-0.01977
92.4496	-0.01979
92.5496	-0.01979
92.6496	-0.01979
92.7496	-0.01979
92.8496	-0.01975
92.9496	-0.01983
93.0496	-0.01973
93.1496	-0.01978
93.2496	-0.01982
93.3496	-0.01976
93.4496	-0.01982
93.5496	-0.01974
93.6496	-0.01974
93.7496	-0.01979
93.8496	-0.01978
93.9496	-0.01976
94.0496	-0.01978
94.1496	-0.01983
94.2496	-0.01981
94.3496	-0.0198
94.4496	-0.01976
94.5496	-0.0198
94.6496	-0.01977
94.7496	-0.01985
94.8496	-0.01977
94.9496	-0.0198
95.0496	-0.01975
95.1496	-0.01976
95.2496	-0.01973
95.3496	-0.01977
95.4496	-0.01978
95.5496	-0.01974
95.6496	-0.0198
95.7496	-0.01976
95.8496	-0.01978
95.9496	-0.01976
96.0496	-0.01978
96.1496	-0.01974
96.2496	-0.01979
96.3496	-0.01982
96.4496	-0.01976
96.5496	-0.01981
96.6496	-0.01977
96.7496	-0.01977
96.8496	-0.01975
96.9496	-0.01972
97.0496	-0.01975
97.1496	-0.01975
97.2496	-0.0198
97.3496	-0.01979
97.4496	-0.01973
97.5496	-0.01972
97.6496	-0.01977
97.7496	-0.01977
97.8496	-0.01972
97.9496	-0.01977
98.0496	-0.01976
98.1496	-0.01982
98.2496	-0.01979
98.3496	-0.01974
98.4496	-0.01974
98.5496	-0.01977
98.6496	-0.01974
98.7496	-0.01969
98.8496	-0.01971
98.9496	-0.01976
99.0496	-0.01972
99.1496	-0.01971
99.2496	-0.01974
99.3496	-0.01976
99.4496	-0.01973
99.5496	-0.01973
99.6496	-0.01974
99.7496	-0.01968
99.8496	-0.01976
99.9496	-0.01966
100.05	-0.01964
100.15	-0.01971
100.25	-0.0197
100.35	-0.01969
100.45	-0.01976
100.55	-0.01977
100.65	-0.01971
100.75	-0.01964
100.85	-0.01974
100.95	-0.0197
101.05	-0.01972
101.15	-0.01969
101.25	-0.01968
101.35	-0.01972
101.45	-0.01969
101.55	-0.01969
101.65	-0.01968
101.75	-0.0197
101.85	-0.0197
101.95	-0.0197
102.05	-0.01972
102.15	-0.0198
102.25	-0.01973
102.35	-0.01971
102.45	-0.01977
102.55	-0.01969
102.65	-0.01969
102.75	-0.01973
102.85	-0.01979
102.95	-0.0198
103.05	-0.01975
103.15	-0.01974
103.25	-0.01973
103.35	-0.01977
103.45	-0.01975
103.55	-0.01972
103.65	-0.01978
103.75	-0.01976
103.85	-0.01975
103.95	-0.01966
104.05	-0.01973
104.15	-0.01975
104.25	-0.0197
104.35	-0.01977
104.45	-0.01974
104.55	-0.01972
104.65	-0.01971
104.75	-0.01973
104.85	-0.01976
104.95	-0.01973
105.05	-0.01979
105.15	-0.01983
105.25	-0.01969
105.35	-0.01972
105.45	-0.01973
105.55	-0.01976
105.65	-0.01975
105.75	-0.01978
105.85	-0.01976
105.95	-0.01973
106.05	-0.01971
106.15	-0.01969
106.25	-0.01969
106.35	-0.01977
106.45	-0.01969
106.55	-0.01971
106.65	-0.01974
106.75	-0.01966
106.85	-0.01958
106.95	-0.01973
107.05	-0.0197
107.15	-0.0197
107.25	-0.01971
107.35	-0.01976
107.45	-0.01967
107.55	-0.01972
107.65	-0.01967
107.75	-0.01967
107.85	-0.01966
107.95	-0.01965
108.05	-0.01967
108.15	-0.01966
108.25	-0.01973
108.35	-0.01967
108.45	-0.01968
108.55	-0.01972
108.65	-0.01967
108.75	-0.01969
108.85	-0.01967
108.95	-0.0197
109.05	-0.01973
109.15	-0.01967
109.25	-0.01969
109.35	-0.01974
109.45	-0.0197
109.55	-0.01976
109.65	-0.01969
109.75	-0.0197
109.85	-0.01968
109.95	-0.01972
110.05	-0.01966
110.15	-0.01971
110.25	-0.01967
110.35	-0.01971
110.45	-0.0197
110.55	-0.01965
110.65	-0.01973
110.75	-0.01966
110.85	-0.01968
110.95	-0.01968
111.05	-0.01969
111.15	-0.0197
111.25	-0.01968
111.35	-0.01971
111.45	-0.01972
111.55	-0.01972
111.65	-0.01972
111.75	-0.01981
111.85	-0.01975
111.95	-0.01972
112.05	-0.01978
112.15	-0.01974
112.25	-0.0197
112.35	-0.01967
112.45	-0.01977
112.55	-0.01972
112.65	-0.01971
112.75	-0.01971
112.85	-0.01967
112.95	-0.0197
113.05	-0.01972
113.15	-0.01979
113.25	-0.01977
113.35	-0.01972
113.45	-0.01973
113.55	-0.01977
113.65	-0.01977
113.75	-0.01975
113.85	-0.01977
113.95	-0.01982
114.05	-0.01977
114.15	-0.01974
114.25	-0.01972
114.35	-0.01973
114.45	-0.01974
114.55	-0.01974
114.65	-0.01977
114.75	-0.01969
114.85	-0.01969
114.95	-0.01976
115.05	-0.01973
115.15	-0.01982
115.25	-0.01968
115.35	-0.01976
115.45	-0.01975
115.55	-0.01968
115.65	-0.01975
115.75	-0.0197
115.85	-0.01973
115.95	-0.01977
116.05	-0.01978
116.15	-0.01976
116.25	-0.01976
116.35	-0.0197
116.45	-0.01977
116.55	-0.0197
116.65	-0.01975
116.75	-0.01979
116.85	-0.01973
116.95	-0.0198
117.05	-0.01971
117.15	-0.01976
117.25	-0.0197
117.35	-0.01974
117.45	-0.01971
117.55	-0.01976
117.65	-0.01975
117.75	-0.01976
117.85	-0.01971
117.95	-0.0197
118.05	-0.01971
118.15	-0.01978
118.25	-0.01972
118.35	-0.01979
118.45	-0.01972
118.55	-0.01972
118.65	-0.01972
118.75	-0.01981
118.85	-0.01975
118.95	-0.01965
119.05	-0.0197
119.15	-0.01968
119.25	-0.01973
119.35	-0.01976
119.45	-0.0197
119.55	-0.01973
119.65	-0.01974
119.75	-0.01973
119.85	-0.01974
119.95	-0.01969
120.05	-0.01971
120.15	-0.01975
120.25	-0.01972
120.35	-0.01972
120.45	-0.01971
120.55	-0.01971
120.65	-0.01973
120.75	-0.01969
120.85	-0.01974
120.95	-0.01975
121.05	-0.01972
121.15	-0.01976
121.25	-0.01974
121.35	-0.01976
121.45	-0.01973
121.55	-0.01972
121.65	-0.01972
121.75	-0.01966
121.85	-0.0197
121.95	-0.01978
122.05	-0.01974
122.15	-0.01973
122.25	-0.01972
122.35	-0.01974
122.45	-0.01968
122.55	-0.01976
122.65	-0.01972
122.75	-0.01978
122.85	-0.01972
122.95	-0.01971
123.05	-0.01975
123.13	-0.0197
123.16	-0.07959
123.161	-0.12213
123.161	-0.14671
123.161	-0.15539
123.162	-0.14795
123.162	-0.15316
123.162	-0.14462
123.162	-0.13673
123.163	-0.12837
123.163	-0.12142
123.164	-0.1157
123.181	-0.11054
123.207	-0.10545
123.241	-0.10032
123.286	-0.09525
123.346	-0.09015
123.427	-0.08506
123.527	-0.08089
123.627	-0.07743
123.727	-0.07493
123.827	-0.07323
123.927	-0.07164
124.027	-0.07021
124.127	-0.06945
124.227	-0.06869
124.327	-0.06776
124.427	-0.0672
124.527	-0.06674
124.627	-0.06624
124.727	-0.06574
124.827	-0.06552
124.927	-0.0652
125.027	-0.06509
125.127	-0.06498
125.227	-0.06467
125.327	-0.06419
125.427	-0.06424
125.527	-0.06419
125.627	-0.0641
125.727	-0.06408
125.827	-0.06402
125.927	-0.06369
126.027	-0.06358
126.127	-0.06352
126.227	-0.06322
126.327	-0.06317
126.427	-0.06324
126.527	-0.06316
126.627	-0.06314
126.727	-0.06317
126.827	-0.06313
126.927	-0.06306
127.027	-0.06309
127.127	-0.06308
127.227	-0.06301
127.327	-0.06313
127.427	-0.06293
127.527	-0.06276
127.627	-0.0627
127.727	-0.06269
127.827	-0.06269
127.927	-0.06265
128.027	-0.06268
128.127	-0.06262
128.227	-0.06262
128.327	-0.06252
128.427	-0.06224
128.527	-0.06229
128.627	-0.06253
128.727	-0.06252
128.827	-0.06263
128.927	-0.0626
129.027	-0.06253
129.127	-0.06223
129.227	-0.06217
129.327	-0.06222
129.427	-0.06218
129.527	-0.06208
129.627	-0.06222
129.727	-0.06223
129.827	-0.06224
129.927	-0.0623
130.027	-0.06218
130.127	-0.06219
130.227	-0.06226
130.327	-0.06228
130.427	-0.06221
130.527	-0.06215
130.627	-0.06214
130.727	-0.06214
130.827	-0.06216
130.927	-0.0622
131.027	-0.06213
131.127	-0.06219
131.227	-0.06222
131.327	-0.06213
131.427	-0.0621
131.527	-0.06213
131.627	-0.06218
131.727	-0.0621
131.827	-0.06214
131.927	-0.06206
132.027	-0.06202
132.127	-0.06211
132.227	-0.06198
132.327	-0.06207
132.427	-0.062
132.527	-0.06197
132.627	-0.06194
132.727	-0.06203
132.827	-0.06197
132.927	-0.06198
133.027	-0.06203
133.127	-0.06207
133.227	-0.06213
133.327	-0.06211
133.427	-0.06208
133.527	-0.06203
133.627	-0.06206
133.727	-0.06211
133.827	-0.06205
133.927	-0.06207
134.027	-0.06207
134.127	-0.06203
134.227	-0.06194
134.327	-0.06202
134.427	-0.06194
134.527	-0.06213
134.627	-0.06202
134.727	-0.06196
134.827	-0.06177
134.927	-0.06209
135.027	-0.06194
135.127	-0.06197
135.227	-0.06165
135.327	-0.06169
135.427	-0.06168
135.527	-0.06176
135.627	-0.06166
135.727	-0.06169
135.827	-0.06174
135.927	-0.06165
136.027	-0.06161
136.127	-0.0616
136.227	-0.06167
136.327	-0.06168
136.427	-0.06165
136.527	-0.06162
136.627	-0.06168
136.727	-0.06163
136.827	-0.06168
136.927	-0.06162
137.027	-0.06161
137.127	-0.06157
137.227	-0.06155
137.327	-0.06152
137.427	-0.06155
137.527	-0.06161
137.627	-0.06158
137.727	-0.06151
137.827	-0.06153
137.927	-0.0616
138.027	-0.06154
138.127	-0.0616
138.227	-0.06156
138.327	-0.06147
138.427	-0.06156
138.527	-0.06156
138.627	-0.06158
138.727	-0.06158
138.827	-0.06164
138.927	-0.06152
139.027	-0.06146
139.127	-0.06124
139.227	-0.0615
139.327	-0.06152
139.427	-0.06164
139.527	-0.0616
139.627	-0.06152
139.727	-0.06123
139.827	-0.06111
139.927	-0.06116
140.027	-0.06116
140.127	-0.06114
140.227	-0.06116
140.327	-0.06117
140.427	-0.06111
140.527	-0.06119
140.627	-0.06115
140.727	-0.06118
140.827	-0.06118
140.927	-0.06112
141.027	-0.06127
141.127	-0.06121
141.227	-0.06125
141.327	-0.06149
141.427	-0.06146
141.527	-0.06124
141.627	-0.06128
141.727	-0.06124
141.827	-0.06115
141.927	-0.06117
142.027	-0.06118
142.127	-0.06115
142.227	-0.06117
142.327	-0.06115
142.427	-0.06121
142.527	-0.06115
142.627	-0.06115
142.727	-0.06121
142.827	-0.06114
142.927	-0.06112
143.027	-0.06115
143.127	-0.06107
143.227	-0.06116
143.327	-0.06118
143.427	-0.06125
143.527	-0.06115
143.627	-0.06118
143.727	-0.06117
143.827	-0.06111
143.927	-0.06114
144.027	-0.06105
144.127	-0.06113
144.227	-0.06116
144.327	-0.06118
144.427	-0.06112
144.527	-0.06115
144.627	-0.06113
144.727	-0.06115
144.827	-0.06115
144.927	-0.06103
145.027	-0.0611
145.127	-0.06116
145.227	-0.06115
145.327	-0.06119
145.427	-0.06108
145.527	-0.06116
145.627	-0.06112
145.727	-0.0611
145.827	-0.06112
145.927	-0.06117
146.027	-0.06109
146.127	-0.06113
146.227	-0.06108
146.327	-0.06107
146.427	-0.06105
146.527	-0.06105
146.627	-0.06108
146.727	-0.06107
146.827	-0.06115
146.927	-0.06109
147.027	-0.0611
147.127	-0.06107
147.227	-0.06105
147.327	-0.06098
147.427	-0.06104
147.527	-0.06102
147.627	-0.06098
147.727	-0.06103
147.827	-0.06099
147.927	-0.06104
148.027	-0.06103
148.127	-0.06102
148.227	-0.061
148.327	-0.061
148.427	-0.06101
148.527	-0.06093
148.627	-0.06093
148.727	-0.06067
148.827	-0.06073
148.927	-0.06095
149.027	-0.06099
149.127	-0.06108
149.227	-0.06092
149.327	-0.06094
149.427	-0.06074
149.527	-0.06071
149.627	-0.06067
149.727	-0.06074
149.827	-0.06074
149.927	-0.06074
150.027	-0.06074
150.127	-0.06067
150.227	-0.06069
150.327	-0.06069
150.427	-0.06058
150.527	-0.06061
150.627	-0.06062
150.727	-0.06065
150.827	-0.06069
150.927	-0.0607
151.027	-0.06074
151.127	-0.06073
151.227	-0.06066
151.327	-0.06067
151.427	-0.06075
151.527	-0.06051
151.627	-0.06076
151.727	-0.06069
151.827	-0.06073
151.927	-0.06062
152.027	-0.06067
152.127	-0.06058
152.227	-0.0607
152.327	-0.06066
152.427	-0.06103
152.527	-0.06098
152.627	-0.06105
152.727	-0.06105
152.827	-0.061
152.927	-0.06097
153.027	-0.06105
153.127	-0.06103
153.227	-0.06095
153.327	-0.06095
153.427	-0.06068
153.527	-0.06063
153.627	-0.06063
153.727	-0.06064
153.827	-0.06069
153.927	-0.06066
154.027	-0.06058
154.127	-0.06064
154.227	-0.06068
154.327	-0.06066
154.427	-0.06071
154.527	-0.06073
154.627	-0.06062
154.727	-0.06066
154.827	-0.06069
154.927	-0.06068
155.027	-0.06062
155.127	-0.06068
155.227	-0.06059
155.327	-0.06064
155.427	-0.06066
155.527	-0.06069
155.627	-0.06071
155.727	-0.06071
155.827	-0.06074
155.927	-0.06069
156.027	-0.06076
156.127	-0.06068
156.227	-0.0607
156.327	-0.06064
156.427	-0.0606
156.527	-0.06061
156.627	-0.06076
156.727	-0.06065
156.827	-0.06082
156.927	-0.06066
157.027	-0.0606
157.127	-0.06058
157.227	-0.06071
157.327	-0.06065
157.427	-0.06075
157.527	-0.06065
157.627	-0.06072
157.727	-0.06062
157.827	-0.0606
157.927	-0.0606
158.027	-0.06057
158.127	-0.06057
158.227	-0.06061
158.327	-0.06065
158.427	-0.06057
158.527	-0.06054
158.627	-0.06061
158.727	-0.06058
158.827	-0.06062
158.927	-0.06066
159.027	-0.06062
159.127	-0.06064
159.227	-0.06061
159.327	-0.06057
159.427	-0.06055
159.527	-0.06065
159.627	-0.06057
159.727	-0.06054
159.827	-0.06066
159.927	-0.06063
160.027	-0.06057
160.127	-0.06053
160.227	-0.06055
160.327	-0.06055
160.427	-0.06052
160.527	-0.06052
160.627	-0.06052
160.727	-0.06053
160.827	-0.06061
160.927	-0.06055
161.027	-0.06053
161.127	-0.06047
161.227	-0.0605
161.327	-0.06053
161.427	-0.06053
161.527	-0.06042
161.627	-0.06037
161.727	-0.06046
161.827	-0.06054
161.927	-0.0606
162.027	-0.06055
162.127	-0.06059
162.227	-0.06058
162.327	-0.06053
162.427	-0.06055
162.527	-0.06048
162.627	-0.06055
162.727	-0.06053
162.827	-0.06042
162.927	-0.06008
163.027	-0.06019
163.127	-0.06049
163.227	-0.06041
163.327	-0.06049
163.427	-0.06054
163.527	-0.06045
163.627	-0.06042
163.727	-0.06047
163.827	-0.0605
163.927	-0.06044
164.027	-0.06047
164.127	-0.06041
164.227	-0.06052
164.327	-0.06053
164.427	-0.06045
164.527	-0.06048
164.627	-0.06045
164.727	-0.06046
164.827	-0.0605
164.927	-0.06043
165.027	-0.06053
165.127	-0.0605
165.227	-0.06049
165.327	-0.06039
165.427	-0.06016
165.527	-0.0605
165.627	-0.06022
165.727	-0.06023
165.827	-0.06021
165.927	-0.06027
166.027	-0.0605
166.127	-0.06044
166.227	-0.06018
166.327	-0.0602
166.427	-0.06052
166.527	-0.06052
166.627	-0.06016
166.727	-0.06025
166.827	-0.06021
166.927	-0.0602
167.027	-0.06013
167.127	-0.06045
167.227	-0.06045
167.327	-0.06028
167.427	-0.06016
167.527	-0.06022
167.627	-0.06047
167.727	-0.06049
167.827	-0.06044
167.927	-0.0602
168.027	-0.06015
168.127	-0.06009
168.227	-0.06015
168.327	-0.06047
168.427	-0.06052
168.527	-0.06051
168.627	-0.06045
168.727	-0.06043
168.827	-0.06048
168.927	-0.06044
169.027	-0.06007
169.127	-0.0601
169.227	-0.06003
169.327	-0.06008
169.427	-0.06009
169.527	-0.0601
169.627	-0.06016
169.727	-0.06018
169.827	-0.06009
169.927	-0.06014
170.027	-0.06021
170.127	-0.06015
170.227	-0.06004
170.327	-0.06012
170.427	-0.06012
170.527	-0.06008
170.627	-0.06011
170.727	-0.0601
170.827	-0.06008
170.927	-0.0601
171.027	-0.06002
171.127	-0.06015
171.227	-0.06007
171.327	-0.06013
171.427	-0.0601
171.527	-0.0601
171.627	-0.06014
171.727	-0.0602
171.827	-0.06019
171.927	-0.0602
172.027	-0.06039
172.127	-0.06049
172.227	-0.06021
172.327	-0.06019
172.427	-0.06019
172.527	-0.06019
172.627	-0.06025
172.727	-0.0602
172.827	-0.06024
172.927	-0.06047
173.027	-0.06009
173.127	-0.06008
173.227	-0.06012
173.327	-0.06005
173.427	-0.06024
173.527	-0.06016
173.627	-0.06012
173.727	-0.06023
173.827	-0.0602
173.927	-0.06012
174.027	-0.06007
174.127	-0.06006
174.227	-0.06014
174.327	-0.06008
174.427	-0.06017
174.527	-0.06013
174.627	-0.06013
174.727	-0.06014
174.827	-0.0601
174.927	-0.06014
175.027	-0.06007
175.127	-0.06013
175.227	-0.06018
175.327	-0.06013
175.427	-0.06011
175.527	-0.06013
175.627	-0.06009
175.727	-0.0601
175.827	-0.06009
175.927	-0.06005
176.027	-0.06013
176.127	-0.06012
176.227	-0.06017
176.327	-0.06015
176.427	-0.06011
176.527	-0.06015
176.627	-0.06007
176.727	-0.06018
176.827	-0.0601
176.927	-0.06007
177.027	-0.0601
177.127	-0.06002
177.227	-0.06003
177.327	-0.06006
177.427	-0.06015
177.527	-0.06016
177.627	-0.06024
177.727	-0.06023
177.827	-0.06017
177.927	-0.06026
178.027	-0.06021
178.127	-0.0602
178.227	-0.06018
178.327	-0.06016
178.427	-0.06023
178.527	-0.06018
178.627	-0.06018
178.727	-0.06044
178.827	-0.06024
178.927	-0.06017
179.027	-0.06016
179.127	-0.06018
179.227	-0.06018
179.327	-0.06018
179.427	-0.06015
179.527	-0.06019
179.627	-0.06024
179.727	-0.06009
179.827	-0.06021
179.927	-0.06018
180.027	-0.06023
180.127	-0.06016
180.227	-0.06021
180.327	-0.06018
180.427	-0.06018
180.527	-0.06013
180.627	-0.06013
180.727	-0.0601
180.827	-0.06025
180.927	-0.06015
181.027	-0.06011
181.127	-0.06008
181.227	-0.06018
181.327	-0.06012
181.427	-0.06011
181.527	-0.06014
181.627	-0.0601
181.727	-0.06021
181.827	-0.06007
181.927	-0.0601
182.027	-0.06009
182.127	-0.06008
182.227	-0.06011
182.327	-0.06013
182.427	-0.06015
182.527	-0.06016
182.627	-0.06007
182.727	-0.06011
182.827	-0.06013
[truncated: 5,563 more rows]

## Sheet: 20%D2O
time/s	current/mA
3.1422	-0.6459
3.1424	-0.638
3.1426	-0.62941
3.1428	-0.62094
3.143	-0.61254
3.1432	-0.60471
3.1434	-0.5967
3.1436	-0.58906
3.1438	-0.58189
3.144	-0.57437
3.1442	-0.56738
3.1444	-0.56021
3.1446	-0.55448
3.1448	-0.54681
3.1452	-0.53429
3.1454	-0.52925
3.1456	-0.52227
3.146	-0.51097
3.1464	-0.50043
3.1466	-0.49524
3.1468	-0.48971
3.1472	-0.47948
3.1476	-0.46971
3.148	-0.46058
3.1484	-0.45173
3.1488	-0.44306
3.1492	-0.43516
3.1496	-0.42673
3.15	-0.41944
3.1504	-0.41222
3.1508	-0.40436
3.1512	-0.39753
3.1516	-0.391
3.152	-0.38493
3.1524	-0.37878
3.1528	-0.37306
3.1532	-0.36764
3.1536	-0.36191
3.154	-0.3563
3.1544	-0.35081
3.1548	-0.34577
3.1554	-0.33855
3.156	-0.33134
3.1566	-0.32451
3.1572	-0.31844
3.1578	-0.31165
3.1584	-0.30592
3.1592	-0.29871
3.1598	-0.2934
3.1604	-0.28748
3.1612	-0.28061
3.162	-0.27443
3.1628	-0.26886
3.1636	-0.26264
3.1644	-0.25714
3.1652	-0.25179
3.1662	-0.245
3.1672	-0.23977
3.1682	-0.23366
3.1692	-0.22866
3.1702	-0.22317
3.1712	-0.21782
3.1724	-0.21256
3.1738	-0.20733
3.1752	-0.20095
3.1766	-0.19565
3.178	-0.19042
3.1794	-0.18523
3.1812	-0.18
3.1828	-0.17446
3.1848	-0.16935
3.187	-0.16374
3.1892	-0.15824
3.1916	-0.1529
3.194	-0.14751
3.1964	-0.14217
3.1996	-0.13702
3.2028	-0.13175
3.206	-0.12637
3.2102	-0.12095
3.2148	-0.11549
3.2188	-0.11045
3.2244	-0.10515
3.2596	-0.11908
3.2598	-0.13742
3.2604	-0.14354
3.2616	-0.13589
3.2624	-0.12711
3.2628	-0.12061
3.2638	-0.12787
3.264	-0.12214
3.2646	-0.12978
3.2652	-0.12443
3.2682	-0.11679
3.2684	-0.1252
3.2686	-0.11526
3.2688	-0.12787
3.269	-0.11641
3.2692	-0.12672
3.2694	-0.11412
3.2696	-0.12634
3.2698	-0.11603
3.27	-0.12787
3.2702	-0.11756
3.2704	-0.13016
3.2706	-0.12061
3.2708	-0.12787
3.271	-0.11641
3.2712	-0.12405
3.2714	-0.11412
3.2716	-0.12711
3.2718	-0.11373
3.272	-0.11985
3.2722	-0.11335
3.2724	-0.12099
3.2726	-0.11488
3.2728	-0.12023
3.273	-0.11488
3.2736	-0.12176
3.2742	-0.11641
3.2752	-0.12329
3.2754	-0.11641
3.277	-0.11106
3.278	-0.11794
3.2826	-0.10991
3.2828	-0.11908
3.283	-0.11182
3.2848	-0.11985
3.285	-0.10724
3.2852	-0.11832
3.2854	-0.11068
3.2856	-0.11641
3.2858	-0.11106
3.286	-0.11641
3.2862	-0.1103
3.2892	-0.11603
3.2898	-0.1103
3.2908	-0.11564
3.291	-0.10915
3.2912	-0.11641
3.2914	-0.10877
3.2916	-0.11641
3.2918	-0.10991
3.3	-0.10265
3.3002	-0.11144
3.3004	-0.10036
3.3006	-0.10839
3.3008	-0.10304
3.301	-0.10953
3.3012	-0.10304
3.3014	-0.10915
3.302	-0.1038
3.306	-0.1103
3.3066	-0.10495
3.3086	-0.09922
3.3096	-0.10686
3.3112	-0.10036
3.3114	-0.10686
3.3116	-0.10113
3.3118	-0.10724
3.312	-0.0996
3.3122	-0.10533
3.3124	-0.0996
3.3138	-0.108
3.314	-0.10074
3.3142	-0.10648
3.3158	-0.0996
3.3166	-0.10609
3.3178	-0.09883
3.3192	-0.10571
3.3194	-0.0996
3.3214	-0.10495
3.3216	-0.0996
3.3218	-0.10609
3.322	-0.10036
3.324	-0.09501
3.3242	-0.10265
3.327	-0.0954
3.3272	-0.10342
3.3274	-0.09272
3.3276	-0.09998
3.3298	-0.08852
3.33	-0.10151
3.3302	-0.09348
3.3306	-0.09883
3.3328	-0.09348
3.3332	-0.09922
3.3342	-0.09196
3.335	-0.10074
3.3372	-0.09501
3.3374	-0.10151
3.3376	-0.0931
3.3378	-0.09845
3.3388	-0.0889
3.339	-0.0954
3.3392	-0.08852
3.3394	-0.09387
3.3414	-0.09998
3.3416	-0.0931
3.3426	-0.10074
3.3428	-0.09119
3.343	-0.09731
3.3432	-0.09081
3.3438	-0.09654
3.3498	-0.09043
3.3518	-0.09654
3.3524	-0.08928
3.3526	-0.0954
3.3528	-0.0889
3.3534	-0.09692
3.3536	-0.08966
3.3538	-0.0954
3.3556	-0.0889
3.3558	-0.09654
3.356	-0.09005
3.3584	-0.09654
3.3896	-0.05167
3.3898	-0.01881
3.3902	-0.00106
3.3904	-0.00709
3.3906	0.0036
3.3908	-0.00552
3.3912	-0.01236
3.3916	-0.02213
3.392	-0.03152
3.3924	-0.03923
3.3928	-0.04468
3.4434	-0.03965
3.5196	-0.03191
3.5206	-0.02663
3.6496	-0.02604
3.7496	-0.0235
3.8496	-0.02187
3.9496	-0.02081
4.0496	-0.01971
4.1496	-0.01893
4.2496	-0.01844
4.3496	-0.01809
4.4496	-0.01774
4.5496	-0.01753
4.6496	-0.0173
4.7496	-0.01725
4.8496	-0.01714
4.9496	-0.01716
5.0496	-0.01706
5.1496	-0.01711
5.2496	-0.01707
5.3496	-0.01716
5.4496	-0.01714
5.5496	-0.01714
5.6496	-0.0172
5.7496	-0.01729
5.8496	-0.01726
5.9496	-0.01728
6.0496	-0.01747
6.1496	-0.01752
6.2496	-0.0175
6.3496	-0.01755
6.4496	-0.01759
6.5496	-0.01767
6.6496	-0.01773
6.7496	-0.01776
6.8496	-0.0178
6.9496	-0.01782
7.0496	-0.01775
7.1496	-0.01801
7.2496	-0.01799
7.3496	-0.01807
7.4496	-0.01817
7.5496	-0.01809
7.6496	-0.01819
7.7496	-0.01816
7.8496	-0.01826
7.9496	-0.01822
8.0496	-0.01827
8.1496	-0.01839
8.2496	-0.01832
8.3496	-0.0184
8.4496	-0.01854
8.5496	-0.0186
8.6496	-0.0186
8.7496	-0.01863
8.8496	-0.01859
8.9496	-0.01863
9.0496	-0.0186
9.1496	-0.01867
9.2496	-0.01874
9.3496	-0.01877
9.4496	-0.01876
9.5496	-0.01868
9.6496	-0.01886
9.7496	-0.01889
9.8496	-0.01886
9.9496	-0.0189
10.0496	-0.01889
10.1496	-0.01904
10.2496	-0.01889
10.3496	-0.01911
10.4496	-0.01909
10.5496	-0.01911
10.6496	-0.01918
10.7496	-0.01911
10.8496	-0.01923
10.9496	-0.01919
11.0496	-0.01922
11.1496	-0.01925
11.2496	-0.0192
11.3496	-0.01929
11.4496	-0.01925
11.5496	-0.01926
11.6496	-0.01934
11.7496	-0.01936
11.8496	-0.01933
11.9496	-0.01937
12.0496	-0.01937
12.1496	-0.01922
12.2496	-0.0194
12.3496	-0.01943
12.4496	-0.01956
12.5496	-0.0196
12.6496	-0.01963
12.7496	-0.01961
12.8496	-0.01957
12.9496	-0.01963
13.0496	-0.01967
13.1496	-0.01963
13.2496	-0.01964
13.3496	-0.01967
13.4496	-0.01967
13.5496	-0.01968
13.6496	-0.01971
13.7496	-0.01975
13.8496	-0.01975
13.9496	-0.01982
14.0496	-0.01983
14.1496	-0.01979
14.2496	-0.01981
14.3496	-0.01992
14.4496	-0.01987
14.5496	-0.0199
14.6496	-0.01984
14.7496	-0.01987
14.8496	-0.0199
14.9496	-0.01993
15.0496	-0.02012
15.1496	-0.02018
15.2496	-0.01972
15.3496	-0.02
15.4496	-0.02012
15.5496	-0.02005
15.6496	-0.02013
15.7496	-0.02019
15.8496	-0.02013
15.9496	-0.02014
16.0496	-0.02012
16.1496	-0.02017
16.2496	-0.02021
16.3496	-0.02017
16.4496	-0.02025
16.5496	-0.02023
16.6496	-0.02023
16.7496	-0.02023
16.8496	-0.02021
16.9496	-0.02026
17.0496	-0.02019
17.1496	-0.02026
17.2496	-0.02031
17.3496	-0.02032
17.4496	-0.02034
17.5496	-0.02032
17.6496	-0.02037
17.7496	-0.02034
17.8496	-0.02035
17.9496	-0.0204
18.0496	-0.0204
18.1496	-0.02039
18.2496	-0.02035
18.3496	-0.02039
18.4496	-0.02035
18.5496	-0.02041
18.6496	-0.02043
18.7496	-0.02046
18.8496	-0.02047
18.9496	-0.02046
19.0496	-0.02043
19.1496	-0.02045
19.2496	-0.02078
19.3496	-0.02051
19.4496	-0.02065
19.5496	-0.02065
19.6496	-0.02034
19.7496	-0.02066
19.8496	-0.02058
19.9496	-0.02046
20.0496	-0.02066
20.1496	-0.02073
20.2496	-0.02066
20.3496	-0.02068
20.4496	-0.0207
20.5496	-0.02071
20.6496	-0.02066
20.7496	-0.02077
20.8496	-0.02069
20.9496	-0.02074
21.0496	-0.02076
21.1496	-0.02079
21.2496	-0.02075
21.3496	-0.02075
21.4496	-0.02082
21.5496	-0.02078
21.6496	-0.02081
21.7496	-0.02081
21.8496	-0.02084
21.9496	-0.02078
22.0496	-0.02076
22.1496	-0.02083
22.2496	-0.02084
22.3496	-0.02088
22.4496	-0.02085
22.5496	-0.02084
22.6496	-0.02092
22.7496	-0.02091
22.8496	-0.02089
22.9496	-0.02088
23.0496	-0.02098
23.1496	-0.02097
23.2496	-0.02094
23.3496	-0.02099
23.4496	-0.02095
23.5496	-0.02095
23.6496	-0.02098
23.7496	-0.02101
23.8496	-0.02099
23.9496	-0.02114
24.0496	-0.021
24.1496	-0.02101
24.2496	-0.02102
24.3496	-0.0209
24.4496	-0.02095
24.5496	-0.02125
24.6496	-0.02101
24.7496	-0.02097
24.8496	-0.02104
24.9496	-0.02102
25.0496	-0.02118
25.1496	-0.02103
25.2496	-0.0212
25.3496	-0.02113
25.4496	-0.02115
25.5496	-0.02113
25.6496	-0.02113
25.7496	-0.02122
25.8496	-0.02117
25.9496	-0.02118
26.0496	-0.02123
26.1496	-0.02122
26.2496	-0.02125
26.3496	-0.02124
26.4496	-0.02128
26.5496	-0.02122
26.6496	-0.02126
26.7496	-0.02126
26.8496	-0.02128
26.9496	-0.02128
27.0496	-0.02129
27.1496	-0.02124
27.2496	-0.02131
27.3496	-0.02125
27.4496	-0.02128
27.5496	-0.0213
27.6496	-0.02135
27.7496	-0.02138
27.8496	-0.0213
27.9496	-0.0213
28.0496	-0.02132
28.1496	-0.02129
28.2496	-0.02134
28.3496	-0.02136
28.4496	-0.02134
28.5496	-0.0214
28.6496	-0.02131
28.7496	-0.02138
28.8496	-0.0214
28.9496	-0.02141
29.0496	-0.0214
29.1496	-0.02141
29.2496	-0.02146
29.3496	-0.02139
29.4496	-0.02138
29.5496	-0.02136
29.6496	-0.02139
29.7496	-0.02146
29.8496	-0.02144
29.9496	-0.02138
30.0496	-0.0214
30.1496	-0.02148
30.2496	-0.02148
30.3496	-0.02138
30.4496	-0.02148
30.5496	-0.02151
30.6496	-0.02148
30.7496	-0.02145
30.8496	-0.02152
30.9496	-0.0215
31.0496	-0.02143
31.1496	-0.0215
31.2496	-0.02158
31.3496	-0.02152
31.4496	-0.02146
31.5496	-0.02172
31.6496	-0.02147
31.7496	-0.02166
31.8496	-0.02133
31.9496	-0.0218
32.0496	-0.02158
32.1496	-0.02165
32.2496	-0.02144
32.3496	-0.02171
32.4496	-0.02179
32.5496	-0.02169
32.6496	-0.02141
32.7496	-0.02168
32.8496	-0.02167
32.9496	-0.02168
33.0496	-0.0217
33.1496	-0.02166
33.2496	-0.02151
33.3496	-0.02177
33.4496	-0.0217
33.5496	-0.02176
33.6496	-0.02173
33.7496	-0.0217
33.8496	-0.02173
33.9496	-0.02168
34.0496	-0.02178
34.1496	-0.02177
34.2496	-0.02171
34.3496	-0.02174
34.4496	-0.02173
34.5496	-0.02176
34.6496	-0.02181
34.7496	-0.02171
34.8496	-0.02178
34.9496	-0.02173
35.0496	-0.02177
35.1496	-0.02176
35.2496	-0.02175
35.3496	-0.02178
35.4496	-0.02183
35.5496	-0.02176
35.6496	-0.02182
35.7496	-0.02176
35.8496	-0.02186
35.9496	-0.02181
36.0496	-0.02181
36.1496	-0.02177
36.2496	-0.0218
36.3496	-0.02182
36.4496	-0.02185
36.5496	-0.02189
36.6496	-0.02184
36.7496	-0.02194
36.8496	-0.02192
36.9496	-0.02183
37.0496	-0.02183
37.1496	-0.02187
37.2496	-0.02186
37.3496	-0.02186
37.4496	-0.02193
37.5496	-0.02185
37.6496	-0.02187
37.7496	-0.0219
37.8496	-0.02197
37.9496	-0.02193
38.0496	-0.02187
38.1496	-0.02188
38.2496	-0.02195
38.3496	-0.02195
38.4496	-0.02193
38.5496	-0.02192
38.6496	-0.02197
38.7496	-0.02194
38.8496	-0.02201
38.9496	-0.02195
39.0496	-0.02197
39.1496	-0.02197
39.2496	-0.02199
39.3496	-0.02193
39.4496	-0.02199
39.5496	-0.0219
39.6496	-0.022
39.7496	-0.02197
39.8496	-0.02201
39.9496	-0.02201
40.0496	-0.02201
40.1496	-0.022
40.2496	-0.02196
40.3496	-0.02199
40.4496	-0.0221
40.5496	-0.02201
40.6496	-0.02199
40.7496	-0.02196
40.8496	-0.02201
40.9496	-0.02202
41.0496	-0.02205
41.1496	-0.02208
41.2496	-0.02207
41.3496	-0.02203
41.4496	-0.02204
41.5496	-0.02221
41.6496	-0.02204
41.7496	-0.02204
41.8496	-0.02207
41.9496	-0.02212
42.0496	-0.022
42.1496	-0.02201
42.2496	-0.02205
42.3496	-0.02232
42.4496	-0.02199
42.5496	-0.02217
42.6496	-0.02231
42.7496	-0.02208
42.8496	-0.02225
42.9496	-0.02207
43.0496	-0.02205
43.1496	-0.02202
43.2496	-0.0221
43.3496	-0.0223
43.4496	-0.02187
43.5496	-0.02224
43.6496	-0.02185
43.7496	-0.02207
43.8496	-0.02214
43.9496	-0.02223
44.0496	-0.02215
44.1496	-0.02224
44.2496	-0.02203
44.3496	-0.02219
44.4496	-0.02223
44.5496	-0.02219
44.6496	-0.02231
44.7496	-0.02223
44.8496	-0.02217
44.9496	-0.02217
45.0496	-0.02211
45.1496	-0.02226
45.2496	-0.02228
45.3496	-0.0223
45.4496	-0.02222
45.5496	-0.02226
45.6496	-0.02227
45.7496	-0.02229
45.8496	-0.02225
45.9496	-0.02233
46.0496	-0.02231
46.1496	-0.02224
46.2496	-0.02228
46.3496	-0.02228
46.4496	-0.02228
46.5496	-0.02231
46.6496	-0.02233
46.7496	-0.02234
46.8496	-0.02236
46.9496	-0.02232
47.0496	-0.0223
47.1496	-0.02229
47.2496	-0.02235
47.3496	-0.02232
47.4496	-0.02238
47.5496	-0.02235
47.6496	-0.02234
47.7496	-0.02238
47.8496	-0.02233
47.9496	-0.02235
48.0496	-0.02235
48.1496	-0.02235
48.2496	-0.02238
48.3496	-0.02237
48.4496	-0.02238
48.5496	-0.02238
48.6496	-0.02238
48.7496	-0.02237
48.8496	-0.02243
48.9496	-0.02237
49.0496	-0.0224
49.1496	-0.02245
49.2496	-0.02243
49.3496	-0.02243
49.4496	-0.02244
49.5496	-0.02242
49.6496	-0.02243
49.7496	-0.02245
49.8496	-0.02242
49.9496	-0.02238
50.0496	-0.02242
50.1496	-0.02241
50.2496	-0.02234
50.3496	-0.02241
50.4496	-0.02245
50.5496	-0.02238
50.6496	-0.02247
50.7496	-0.02242
50.8496	-0.0225
50.9496	-0.02243
51.0496	-0.02246
51.1496	-0.02247
51.2496	-0.02249
51.3496	-0.02243
51.4496	-0.02239
51.5496	-0.02245
51.6496	-0.02246
51.7496	-0.02251
51.8496	-0.02247
51.9496	-0.0225
52.0496	-0.0225
52.1496	-0.02251
52.2496	-0.0225
52.3496	-0.02253
52.4496	-0.02251
52.5496	-0.02245
52.6496	-0.02248
52.7496	-0.02251
52.8496	-0.02255
52.9496	-0.02256
53.0496	-0.02249
53.1496	-0.02253
53.2496	-0.02253
53.3496	-0.0225
53.4496	-0.02257
53.5496	-0.02253
53.6496	-0.02248
53.7496	-0.02256
53.8496	-0.0225
53.9496	-0.02251
54.0496	-0.02253
54.1496	-0.02258
54.2496	-0.02256
54.3496	-0.02256
54.4496	-0.02259
54.5496	-0.02259
54.6496	-0.0226
54.7496	-0.02275
54.8496	-0.0225
54.9496	-0.02276
55.0496	-0.02256
55.1496	-0.02252
55.2496	-0.02279
55.3496	-0.02262
55.4496	-0.02261
55.5496	-0.02237
55.6496	-0.02261
55.7496	-0.02261
55.8496	-0.0224
55.9496	-0.02254
56.0496	-0.02261
56.1496	-0.02259
56.2496	-0.02264
56.3496	-0.02271
56.4496	-0.02253
56.5496	-0.02263
56.6496	-0.0227
56.7496	-0.02278
56.8496	-0.02245
56.9496	-0.0229
57.0496	-0.02255
57.1496	-0.02273
57.2496	-0.02253
57.3496	-0.02264
57.4496	-0.02252
57.5496	-0.02246
57.6496	-0.0227
57.7496	-0.02277
57.8496	-0.02271
57.9496	-0.02277
58.0496	-0.02276
58.1496	-0.02275
58.2496	-0.02275
58.3496	-0.02271
58.4496	-0.02271
58.5496	-0.02278
58.6496	-0.02283
58.7496	-0.02266
58.8496	-0.02272
58.9496	-0.02256
59.0496	-0.02272
59.1496	-0.0227
59.2496	-0.02277
59.3496	-0.02274
59.4496	-0.02278
59.5496	-0.02275
59.6496	-0.02273
59.7496	-0.02274
59.8496	-0.02274
59.9496	-0.02273
60.0496	-0.0228
60.1496	-0.02278
60.2496	-0.02276
60.3496	-0.02275
60.4496	-0.0228
60.5496	-0.02282
60.6496	-0.02279
60.7496	-0.02281
60.8496	-0.02283
60.9496	-0.02279
61.0496	-0.02281
61.1496	-0.02282
61.2496	-0.02279
61.3496	-0.02278
61.4496	-0.02282
61.5496	-0.0228
61.6496	-0.0228
61.7496	-0.02279
61.8496	-0.02277
61.9496	-0.0229
62.0496	-0.02283
62.1496	-0.02285
62.2496	-0.02286
62.3496	-0.02286
62.4496	-0.02287
62.5496	-0.02285
62.6496	-0.02283
62.7496	-0.02294
62.8496	-0.0229
62.9496	-0.02288
63.0496	-0.02286
63.1496	-0.02289
63.2496	-0.02289
63.3496	-0.02283
63.4496	-0.0229
63.5496	-0.02287
63.6496	-0.02288
63.7496	-0.02293
63.8496	-0.02294
63.9496	-0.02293
64.0496	-0.02296
64.1496	-0.02292
64.2496	-0.02288
64.3496	-0.0228
64.4496	-0.02291
64.5496	-0.02289
64.6496	-0.02291
64.7496	-0.02284
64.8496	-0.02286
64.9496	-0.02293
65.0496	-0.02284
65.1496	-0.02292
65.2496	-0.02296
65.3496	-0.02295
65.4496	-0.02296
65.5496	-0.02289
65.6496	-0.02298
65.7496	-0.0229
65.8496	-0.02294
65.9496	-0.02297
66.0496	-0.02294
66.1496	-0.02294
66.2496	-0.02292
66.3496	-0.02297
66.4496	-0.02296
66.5496	-0.02294
66.6496	-0.02295
66.7496	-0.02298
66.8496	-0.02302
66.9496	-0.02294
67.0496	-0.02299
67.1496	-0.02294
67.2496	-0.02296
67.3496	-0.02296
67.4496	-0.02302
67.5496	-0.023
67.6496	-0.02305
67.7496	-0.02296
67.8496	-0.02297
67.9496	-0.02298
68.0496	-0.02302
68.1496	-0.023
68.2496	-0.02303
68.3496	-0.02296
68.4496	-0.02298
68.5496	-0.02304
68.6496	-0.02299
68.7496	-0.02304
68.8496	-0.02297
68.9496	-0.023
69.0496	-0.023
69.1496	-0.02303
69.2496	-0.02304
69.3496	-0.02303
69.4496	-0.02303
69.5496	-0.02302
69.6496	-0.02302
69.7496	-0.02303
69.8496	-0.02303
69.9496	-0.02306
70.0496	-0.02306
70.1496	-0.02308
70.2496	-0.02307
70.3496	-0.02305
70.4496	-0.02305
70.5496	-0.02322
70.6496	-0.02307
70.7496	-0.02308
70.8496	-0.02306
70.9496	-0.02308
71.0496	-0.02312
71.1496	-0.02313
71.2496	-0.02305
71.3496	-0.02307
71.4496	-0.02308
71.5496	-0.02309
71.6496	-0.02337
71.7496	-0.02312
71.8496	-0.0231
71.9496	-0.02319
72.0496	-0.02314
72.1496	-0.02308
72.2496	-0.02349
72.3496	-0.02304
72.4496	-0.0231
72.5496	-0.02306
72.6496	-0.02312
72.7496	-0.02307
72.8496	-0.0235
72.9496	-0.02295
73.0496	-0.02316
73.1496	-0.02313
73.2496	-0.02314
73.3496	-0.02311
73.4496	-0.02314
73.5496	-0.02314
73.6496	-0.02324
73.7496	-0.02344
73.8496	-0.02331
73.9496	-0.0231
74.0496	-0.02309
74.1496	-0.02316
74.2496	-0.02316
74.3496	-0.02325
74.4496	-0.02307
74.5496	-0.02324
74.6496	-0.02308
74.7496	-0.02316
74.8496	-0.0231
74.9496	-0.02316
75.0496	-0.02347
75.1496	-0.02322
75.2496	-0.02311
75.3496	-0.02308
75.4496	-0.02311
75.5496	-0.02327
75.6496	-0.02345
75.7496	-0.0233
75.8496	-0.02326
75.9496	-0.02319
76.0496	-0.02336
76.1496	-0.02324
76.2496	-0.02316
76.3496	-0.02321
76.4496	-0.02302
76.5496	-0.02333
76.6496	-0.02324
76.7496	-0.02329
76.8496	-0.02332
76.9496	-0.02322
77.0496	-0.02324
77.1496	-0.02323
77.2496	-0.02327
77.3496	-0.02329
77.4496	-0.02327
77.5496	-0.02327
77.6496	-0.0231
77.7496	-0.0233
77.8496	-0.02327
77.9496	-0.02313
78.0496	-0.02313
78.1496	-0.02312
78.2496	-0.02327
78.3496	-0.0233
78.4496	-0.02325
78.5496	-0.02327
78.6496	-0.02329
78.7496	-0.02335
78.8496	-0.0233
78.9496	-0.02331
79.0496	-0.02319
79.1496	-0.02324
79.2496	-0.02332
79.3496	-0.02327
79.4496	-0.02328
79.5496	-0.0233
79.6496	-0.02332
79.7496	-0.02328
79.8496	-0.02337
79.9496	-0.02334
80.0496	-0.02335
80.1496	-0.02336
80.2496	-0.02326
80.3496	-0.02329
80.4496	-0.02334
80.5496	-0.02333
80.6496	-0.02332
80.7496	-0.02331
80.8496	-0.02332
80.9496	-0.02336
81.0496	-0.02333
81.1496	-0.02332
81.2496	-0.02335
81.3496	-0.02333
81.4496	-0.02333
81.5496	-0.02344
81.6496	-0.02343
81.7496	-0.0234
81.8496	-0.02335
81.9496	-0.02337
82.0496	-0.02332
82.1496	-0.0233
82.2496	-0.02344
82.3496	-0.02332
82.4496	-0.02323
82.5496	-0.02339
82.6496	-0.02339
82.7496	-0.02337
82.8496	-0.02337
82.9496	-0.02332
83.0496	-0.02337
83.1496	-0.02332
83.2496	-0.02336
83.3496	-0.02336
83.4496	-0.02338
83.5496	-0.0234
83.6496	-0.02335
83.7496	-0.02339
83.8496	-0.02347
83.9496	-0.02341
84.0496	-0.02337
84.1496	-0.02341
84.2496	-0.02339
84.3496	-0.02342
84.4496	-0.02344
84.5496	-0.02338
84.6496	-0.02341
84.7496	-0.02344
84.8496	-0.02341
84.9496	-0.02341
85.0496	-0.02342
85.1496	-0.02344
85.2496	-0.02332
85.3496	-0.02338
85.4496	-0.02346
85.5496	-0.02339
85.6496	-0.02343
85.7496	-0.02351
85.8496	-0.02345
85.9496	-0.02342
86.0496	-0.02351
86.1496	-0.02347
86.2496	-0.02341
86.3496	-0.02341
86.4496	-0.02344
86.5496	-0.02341
86.6496	-0.02343
86.7496	-0.02342
86.8496	-0.02342
86.9496	-0.02355
87.0496	-0.02342
87.1496	-0.02343
87.2496	-0.02347
87.3496	-0.02345
87.4496	-0.02347
87.5496	-0.02344
87.6496	-0.02354
87.7496	-0.02348
87.8496	-0.02342
87.9496	-0.02351
88.0496	-0.02351
88.1496	-0.02345
88.2496	-0.02348
88.3496	-0.02353
88.4496	-0.02347
88.5496	-0.02349
88.6496	-0.02357
88.7496	-0.02348
88.8496	-0.02351
88.9496	-0.02346
89.0496	-0.02356
89.1496	-0.02349
89.2496	-0.02352
89.3496	-0.02351
89.4496	-0.0235
89.5496	-0.02355
89.6496	-0.02346
89.7496	-0.02353
89.8496	-0.02351
89.9496	-0.02352
90.0496	-0.0235
90.1496	-0.02362
90.2496	-0.02356
90.3496	-0.02355
90.4496	-0.02352
90.5496	-0.02356
90.6496	-0.02357
90.7496	-0.02359
90.8496	-0.02349
90.9496	-0.0235
91.0496	-0.02347
91.1496	-0.02355
91.2496	-0.02353
91.3496	-0.02353
91.4496	-0.02354
91.5496	-0.02352
91.6496	-0.02361
91.7496	-0.02354
91.8496	-0.02352
91.9496	-0.02352
92.0496	-0.02353
92.1496	-0.0236
92.2496	-0.02351
92.3496	-0.02353
92.4496	-0.02354
92.5496	-0.02356
92.6496	-0.02357
92.7496	-0.02357
92.8496	-0.02355
92.9496	-0.02369
93.0496	-0.02364
93.1496	-0.02356
93.2496	-0.02363
93.3496	-0.02356
93.4496	-0.02362
93.5496	-0.0236
93.6496	-0.02359
93.7496	-0.02357
93.8496	-0.02361
93.9496	-0.02358
94.0496	-0.02364
94.1496	-0.02361
94.2496	-0.02359
94.3496	-0.02365
94.4496	-0.02381
94.5496	-0.02361
94.6496	-0.02378
94.7496	-0.0236
94.8496	-0.02354
94.9496	-0.02363
95.0496	-0.02362
95.1496	-0.02364
95.2496	-0.02365
95.3496	-0.02359
95.4496	-0.02363
95.5496	-0.02362
95.6496	-0.02373
95.7496	-0.02364
95.8496	-0.02355
95.9496	-0.02355
96.0496	-0.02378
96.1496	-0.02365
96.2496	-0.0238
96.3496	-0.02376
96.4496	-0.02358
96.5496	-0.02358
96.6496	-0.0238
96.7496	-0.02365
96.8496	-0.02348
96.9496	-0.02381
97.0496	-0.02381
97.1496	-0.02359
97.2496	-0.02382
97.3496	-0.02386
97.4496	-0.02365
97.5496	-0.02379
97.6496	-0.02376
97.7496	-0.02368
97.8496	-0.0236
97.9496	-0.02368
98.0496	-0.02363
98.1496	-0.02365
98.2496	-0.02344
98.3496	-0.02372
98.4496	-0.0238
98.5496	-0.02383
98.6496	-0.02378
98.7496	-0.02357
98.8496	-0.02377
98.9496	-0.02385
99.0496	-0.02375
99.1496	-0.02373
99.2496	-0.02382
99.3496	-0.02384
99.4496	-0.02366
99.5496	-0.02359
99.6496	-0.02363
99.7496	-0.02352
99.8496	-0.02377
99.9496	-0.02381
100.05	-0.02385
100.15	-0.02378
100.25	-0.02377
100.35	-0.02379
100.45	-0.02364
100.55	-0.0238
100.65	-0.0237
100.75	-0.02381
100.85	-0.0238
100.95	-0.02382
101.05	-0.02381
101.15	-0.02383
101.25	-0.02381
101.35	-0.02381
101.45	-0.02364
101.55	-0.0238
101.65	-0.02379
101.75	-0.02375
101.85	-0.02378
101.95	-0.0238
102.05	-0.02385
102.15	-0.02382
102.25	-0.02379
102.35	-0.02381
102.45	-0.02384
102.55	-0.02381
102.65	-0.02383
102.75	-0.02381
102.85	-0.02386
102.95	-0.02379
103.05	-0.02386
103.15	-0.02385
103.25	-0.02389
103.35	-0.02381
103.45	-0.02389
103.55	-0.02387
103.65	-0.02382
103.75	-0.02383
103.85	-0.0238
103.95	-0.02381
104.05	-0.02376
104.15	-0.02389
104.25	-0.02386
104.35	-0.02392
104.45	-0.02378
104.55	-0.02388
104.65	-0.0239
104.75	-0.0239
104.85	-0.02394
104.95	-0.02384
105.05	-0.02395
105.15	-0.02388
105.25	-0.02389
105.35	-0.02389
105.45	-0.02394
105.55	-0.02392
105.65	-0.0239
105.75	-0.02388
105.85	-0.02395
105.95	-0.02385
106.05	-0.02391
106.15	-0.02384
106.25	-0.0239
106.35	-0.0239
106.45	-0.02391
106.55	-0.02386
106.65	-0.02391
106.75	-0.0239
106.85	-0.0239
106.95	-0.02384
107.05	-0.02389
107.15	-0.0239
107.25	-0.02392
107.35	-0.02396
107.45	-0.02393
107.55	-0.0239
107.65	-0.02395
107.75	-0.02392
107.85	-0.02396
107.95	-0.02392
108.05	-0.02392
108.15	-0.02391
108.25	-0.02382
108.35	-0.0239
108.45	-0.02398
108.55	-0.02397
108.65	-0.02396
108.75	-0.02394
108.85	-0.02395
108.95	-0.02396
109.05	-0.02397
109.15	-0.02393
109.25	-0.02398
109.35	-0.02394
109.45	-0.02394
109.55	-0.0239
109.65	-0.02387
109.75	-0.02399
109.85	-0.02396
109.95	-0.02399
110.05	-0.02401
110.15	-0.024
110.25	-0.02398
110.35	-0.02401
110.45	-0.02402
110.55	-0.02403
110.65	-0.02398
110.75	-0.02394
110.85	-0.0241
110.95	-0.02399
111.05	-0.02397
111.15	-0.02405
111.25	-0.02404
111.35	-0.02402
111.45	-0.024
111.55	-0.02398
111.65	-0.02399
111.75	-0.02399
111.85	-0.02401
111.95	-0.024
112.05	-0.02409
112.15	-0.02406
112.25	-0.02402
112.35	-0.02399
112.45	-0.024
112.55	-0.02403
112.65	-0.02404
112.75	-0.02408
112.85	-0.02401
112.95	-0.02404
113.05	-0.0241
113.15	-0.02411
113.25	-0.02403
113.35	-0.02403
113.45	-0.02403
113.55	-0.02408
113.65	-0.024
113.75	-0.02407
113.85	-0.02401
113.95	-0.02403
114.05	-0.0241
114.15	-0.02405
114.25	-0.02407
114.35	-0.024
114.45	-0.0241
114.55	-0.02407
114.65	-0.02413
114.75	-0.02412
114.85	-0.02408
114.95	-0.02408
115.05	-0.02412
115.15	-0.02404
115.25	-0.0241
115.35	-0.02409
115.45	-0.02411
115.55	-0.0241
115.65	-0.02412
115.75	-0.02413
115.85	-0.02406
115.95	-0.02411
116.05	-0.02433
116.15	-0.02408
116.25	-0.02405
116.35	-0.02407
116.45	-0.02409
116.55	-0.02408
116.65	-0.02406
116.75	-0.02406
116.85	-0.02406
116.95	-0.02407
117.05	-0.02419
117.15	-0.02416
117.25	-0.02406
117.35	-0.02404
117.45	-0.0241
117.55	-0.02417
117.65	-0.02413
117.75	-0.02407
117.85	-0.02411
117.95	-0.02412
118.05	-0.02411
118.15	-0.02409
118.25	-0.02416
118.35	-0.02414
118.45	-0.02412
118.55	-0.02412
118.65	-0.02414
118.75	-0.02413
118.85	-0.02415
118.95	-0.02411
119.05	-0.02428
119.15	-0.02415
119.25	-0.02414
119.35	-0.02411
119.45	-0.02417
119.55	-0.02415
119.65	-0.02412
119.75	-0.02412
119.85	-0.02413
119.95	-0.02407
120.05	-0.02416
120.15	-0.02405
120.25	-0.02421
120.35	-0.02415
120.45	-0.02415
120.55	-0.02414
120.65	-0.02413
120.75	-0.02413
120.85	-0.0243
120.95	-0.02416
121.05	-0.02413
121.15	-0.02415
121.25	-0.02411
121.35	-0.02434
121.45	-0.02437
121.55	-0.02414
121.65	-0.02444
121.75	-0.02422
121.85	-0.02417
121.95	-0.02432
122.05	-0.02432
122.15	-0.02448
122.25	-0.02426
122.35	-0.0243
122.45	-0.02417
122.55	-0.02413
122.65	-0.02435
122.75	-0.02397
122.85	-0.02419
122.95	-0.02432
123.05	-0.02418
123.13	-0.02417
123.16	-0.08183
123.161	-0.1232
123.161	-0.14783
123.161	-0.15707
123.162	-0.14923
123.162	-0.15497
123.162	-0.14597
123.162	-0.13803
123.163	-0.12913
123.163	-0.12131
123.164	-0.11569
123.164	-0.11035
123.195	-0.10523
123.223	-0.10023
123.263	-0.09502
123.319	-0.08977
123.397	-0.08457
123.497	-0.08036
123.597	-0.07712
123.697	-0.0746
123.797	-0.07291
123.897	-0.07133
123.997	-0.07036
124.097	-0.06933
124.197	-0.06844
124.297	-0.0679
124.397	-0.06733
124.497	-0.06692
124.597	-0.06622
124.697	-0.06613
124.797	-0.06568
124.897	-0.06563
124.997	-0.0653
125.097	-0.06482
125.197	-0.0648
125.297	-0.06466
125.397	-0.06468
125.497	-0.06465
125.597	-0.0645
125.697	-0.06414
125.797	-0.06412
125.897	-0.06408
125.997	-0.06421
126.097	-0.06408
126.197	-0.06404
126.297	-0.06381
126.397	-0.0637
126.497	-0.06368
126.597	-0.0636
126.697	-0.06365
126.797	-0.06353
126.897	-0.06357
126.997	-0.06351
127.097	-0.0636
127.197	-0.06356
127.297	-0.06362
127.397	-0.06361
127.497	-0.06355
127.597	-0.06352
127.697	-0.06331
127.797	-0.06319
127.897	-0.06319
127.997	-0.06325
128.097	-0.06325
128.197	-0.0632
128.297	-0.06319
128.397	-0.06311
128.497	-0.06311
128.597	-0.063
128.697	-0.06316
128.797	-0.06309
128.897	-0.06319
128.997	-0.06309
129.097	-0.06308
129.197	-0.06314
129.297	-0.06308
129.397	-0.063
129.497	-0.063
129.597	-0.06308
129.697	-0.063
129.797	-0.06314
129.897	-0.0631
129.997	-0.06303
130.097	-0.06305
130.197	-0.06297
130.297	-0.06306
130.397	-0.06305
130.497	-0.06311
130.597	-0.06298
130.697	-0.06292
130.797	-0.06298
130.897	-0.06271
130.997	-0.06284
131.097	-0.06298
131.197	-0.06273
131.297	-0.06302
131.397	-0.06298
131.497	-0.06304
131.597	-0.06271
131.697	-0.06267
131.797	-0.06276
131.897	-0.06273
131.997	-0.06272
132.097	-0.0627
132.197	-0.06268
132.297	-0.06262
132.397	-0.06266
132.497	-0.06268
132.597	-0.06278
132.697	-0.06271
132.797	-0.06268
132.897	-0.06268
132.997	-0.06262
133.097	-0.06264
133.197	-0.06272
133.297	-0.06269
133.397	-0.06263
133.497	-0.06261
133.597	-0.06262
133.697	-0.06262
133.797	-0.06251
133.897	-0.06269
133.997	-0.06264
134.097	-0.0626
134.197	-0.06258
134.297	-0.06253
134.397	-0.06262
134.497	-0.06257
134.597	-0.06256
134.697	-0.06255
134.797	-0.06255
134.897	-0.06257
134.997	-0.06247
135.097	-0.06248
135.197	-0.06242
135.297	-0.06242
135.397	-0.06262
135.497	-0.06268
135.597	-0.06259
135.697	-0.06252
135.797	-0.06258
135.897	-0.06246
135.997	-0.06258
136.097	-0.06256
136.197	-0.06257
136.297	-0.06247
136.397	-0.06245
136.497	-0.06248
136.597	-0.0624
136.697	-0.06226
136.797	-0.06218
136.897	-0.06226
136.997	-0.06216
137.097	-0.06221
137.197	-0.06224
137.297	-0.06215
137.397	-0.06219
137.497	-0.06218
137.597	-0.06225
137.697	-0.06221
137.797	-0.0621
137.897	-0.06216
137.997	-0.06218
138.097	-0.06222
138.197	-0.06214
138.297	-0.06213
138.397	-0.06212
138.497	-0.06216
138.597	-0.06203
138.697	-0.06209
138.797	-0.06219
138.897	-0.06209
138.997	-0.06207
139.097	-0.06212
139.197	-0.06214
139.297	-0.06212
139.397	-0.0621
139.497	-0.0621
139.597	-0.06224
139.697	-0.06208
139.797	-0.06209
139.897	-0.0622
139.997	-0.06207
140.097	-0.06221
140.197	-0.06248
140.297	-0.06216
140.397	-0.06213
140.497	-0.06211
140.597	-0.06212
140.697	-0.0621
140.797	-0.06216
140.897	-0.06227
140.997	-0.06217
141.097	-0.06219
141.197	-0.06215
141.297	-0.06202
141.397	-0.06218
141.497	-0.06215
141.597	-0.06214
141.697	-0.06212
141.797	-0.06215
141.897	-0.06217
141.997	-0.06211
142.097	-0.06205
142.197	-0.06216
142.297	-0.06217
142.397	-0.06214
142.497	-0.06211
142.597	-0.06216
142.697	-0.06214
142.797	-0.06203
142.897	-0.0621
142.997	-0.06204
143.097	-0.0621
143.197	-0.06221
143.297	-0.06208
143.397	-0.06205
143.497	-0.06219
143.597	-0.06219
143.697	-0.06215
143.797	-0.06206
143.897	-0.0621
143.997	-0.06212
144.097	-0.06214
144.197	-0.06213
144.297	-0.06206
144.397	-0.06214
144.497	-0.06203
144.597	-0.06209
144.697	-0.06211
144.797	-0.06212
144.897	-0.06206
144.997	-0.06209
145.097	-0.06207
145.197	-0.06214
145.297	-0.06212
145.397	-0.06204
145.497	-0.06198
145.597	-0.06211
145.697	-0.06214
145.797	-0.0621
145.897	-0.06202
145.997	-0.06219
146.097	-0.06202
146.197	-0.06209
146.297	-0.06208
146.397	-0.06207
146.497	-0.06212
146.597	-0.06206
146.697	-0.06206
146.797	-0.06212
146.897	-0.06211
146.997	-0.06211
147.097	-0.06207
147.197	-0.0621
147.297	-0.06207
147.397	-0.06212
147.497	-0.06204
147.597	-0.06203
147.697	-0.06205
147.797	-0.0621
147.897	-0.06214
147.997	-0.06205
148.097	-0.06197
148.197	-0.06209
148.297	-0.06202
148.397	-0.06205
148.497	-0.0621
148.597	-0.06214
148.697	-0.06208
148.797	-0.06195
148.897	-0.06203
148.997	-0.06197
149.097	-0.06205
149.197	-0.06202
149.297	-0.06203
149.397	-0.06205
149.497	-0.06198
149.597	-0.06212
149.697	-0.06206
149.797	-0.06195
149.897	-0.06199
149.997	-0.06198
150.097	-0.06206
150.197	-0.06201
150.297	-0.06199
150.397	-0.06194
150.497	-0.06195
150.597	-0.06202
150.697	-0.06203
150.797	-0.06202
150.897	-0.062
150.997	-0.06206
151.097	-0.06196
151.197	-0.06169
151.297	-0.06194
151.397	-0.06193
151.497	-0.06175
151.597	-0.06204
151.697	-0.06208
151.797	-0.06195
151.897	-0.06199
151.997	-0.06201
152.097	-0.06197
152.197	-0.06191
152.297	-0.062
152.397	-0.06163
152.497	-0.06202
152.597	-0.06169
152.697	-0.06198
152.797	-0.06195
152.897	-0.06173
152.997	-0.06165
153.097	-0.06172
153.197	-0.06172
153.297	-0.06189
153.397	-0.06208
153.497	-0.06202
153.597	-0.06206
153.697	-0.06207
153.797	-0.062
153.897	-0.06203
153.997	-0.06191
154.097	-0.06211
154.197	-0.0621
154.297	-0.06211
154.397	-0.06197
154.497	-0.06193
154.597	-0.06209
154.697	-0.06203
154.797	-0.062
154.897	-0.06203
154.997	-0.06206
155.097	-0.06208
155.197	-0.06198
155.297	-0.06199
155.397	-0.06207
155.497	-0.06197
155.597	-0.06195
155.697	-0.06198
155.797	-0.06199
155.897	-0.06203
155.997	-0.06203
156.097	-0.06199
156.197	-0.06191
156.297	-0.06168
156.397	-0.06161
156.497	-0.06155
156.597	-0.06163
156.697	-0.06166
156.797	-0.06168
156.897	-0.06173
156.997	-0.06165
157.097	-0.06167
157.197	-0.06205
157.297	-0.06195
157.397	-0.06203
157.497	-0.06192
157.597	-0.06175
157.697	-0.06174
157.797	-0.06195
157.897	-0.06192
157.997	-0.062
158.097	-0.06203
158.197	-0.06198
158.297	-0.06196
158.397	-0.06195
158.497	-0.062
158.597	-0.06196
158.697	-0.06191
158.797	-0.062
158.897	-0.06202
158.997	-0.06203
159.097	-0.06169
159.197	-0.06173
159.297	-0.06194
159.397	-0.06189
159.497	-0.06166
159.597	-0.06168
159.697	-0.06201
159.797	-0.06196
159.897	-0.06176
159.997	-0.06165
160.097	-0.06162
160.197	-0.06167
160.297	-0.0618
160.397	-0.06194
160.497	-0.06193
160.597	-0.06174
160.697	-0.06187
160.797	-0.06206
160.897	-0.06195
160.997	-0.06202
161.097	-0.06198
161.197	-0.06206
161.297	-0.06204
161.397	-0.06199
161.497	-0.06197
161.597	-0.06202
161.697	-0.06205
161.797	-0.06199
161.897	-0.06202
161.997	-0.06196
162.097	-0.06202
162.197	-0.06201
162.297	-0.06205
162.397	-0.06209
162.497	-0.06196
162.597	-0.06198
162.697	-0.06215
162.797	-0.06201
162.897	-0.06203
162.997	-0.06164
163.097	-0.06165
163.197	-0.06169
163.297	-0.06169
163.397	-0.06158
163.497	-0.06173
163.597	-0.06197
163.697	-0.06176
163.797	-0.06176
163.897	-0.06169
163.997	-0.06177
164.097	-0.06192
164.197	-0.06171
164.297	-0.06177
164.397	-0.06166
164.497	-0.06195
164.597	-0.06204
164.697	-0.06211
164.797	-0.06204
164.897	-0.06195
164.997	-0.06163
165.097	-0.0617
165.197	-0.06165
165.297	-0.06162
165.397	-0.06161
165.497	-0.06166
165.597	-0.0617
165.697	-0.06164
165.797	-0.06163
165.897	-0.06163
165.997	-0.06166
166.097	-0.06156
166.197	-0.06161
166.297	-0.06161
166.397	-0.06171
166.497	-0.06162
166.597	-0.06168
166.697	-0.06163
166.797	-0.06169
166.897	-0.0616
166.997	-0.06164
167.097	-0.0616
167.197	-0.06164
167.297	-0.06162
167.397	-0.0616
167.497	-0.06161
167.597	-0.06152
167.697	-0.06157
167.797	-0.06158
167.897	-0.06151
167.997	-0.06161
168.097	-0.06166
168.197	-0.06163
168.297	-0.06163
168.397	-0.06163
168.497	-0.06164
168.597	-0.06168
168.697	-0.06164
168.797	-0.06164
168.897	-0.06159
168.997	-0.06175
169.097	-0.06164
169.197	-0.06162
169.297	-0.06165
169.397	-0.06161
169.497	-0.06153
169.597	-0.06165
169.697	-0.06199
169.797	-0.06195
169.897	-0.06202
169.997	-0.06203
170.097	-0.06188
170.197	-0.06167
170.297	-0.0616
170.397	-0.06163
170.497	-0.06155
170.597	-0.0617
170.697	-0.06161
170.797	-0.06162
170.897	-0.06175
170.997	-0.06158
171.097	-0.0616
171.197	-0.06155
171.297	-0.06162
171.397	-0.06163
171.497	-0.06166
171.597	-0.06165
171.697	-0.06166
171.797	-0.06169
171.897	-0.06176
171.997	-0.06154
172.097	-0.06171
172.197	-0.06166
172.297	-0.06201
172.397	-0.06207
172.497	-0.062
172.597	-0.06205
172.697	-0.06197
172.797	-0.062
172.897	-0.06214
172.997	-0.06205
173.097	-0.06208
173.197	-0.06208
173.297	-0.062
173.397	-0.06203
173.497	-0.062
173.597	-0.06204
173.697	-0.06185
173.797	-0.06203
173.897	-0.06193
173.997	-0.06188
174.097	-0.06196
174.197	-0.06192
174.297	-0.06197
174.397	-0.06208
174.497	-0.06201
174.597	-0.06196
174.697	-0.062
174.797	-0.06196
174.897	-0.06194
174.997	-0.06198
175.097	-0.06204
175.197	-0.06204
175.297	-0.06205
175.397	-0.06195
175.497	-0.06202
175.597	-0.06168
175.697	-0.06163
175.797	-0.06155
175.897	-0.06161
175.997	-0.06155
176.097	-0.06161
176.197	-0.06171
176.297	-0.06165
176.397	-0.06167
176.497	-0.06204
176.597	-0.06207
176.697	-0.062
176.797	-0.06198
176.897	-0.06191
176.997	-0.06198
177.097	-0.06206
177.197	-0.06206
177.297	-0.06202
177.397	-0.06206
177.497	-0.06212
177.597	-0.062
177.697	-0.062
177.797	-0.06199
177.897	-0.06192
177.997	-0.06195
178.097	-0.06167
178.197	-0.0618
178.297	-0.06194
178.397	-0.0619
178.497	-0.06158
178.597	-0.06153
178.697	-0.06166
178.797	-0.06168
178.897	-0.06174
178.997	-0.06161
[truncated: 5,599 more rows]

## Sheet: 40%D2O
time/s	current/mA
3.6062	-0.6469
3.6064	-0.63236
3.6066	-0.61859
3.6068	-0.60576
3.607	-0.59378
3.6072	-0.5822
3.6074	-0.57102
3.6076	-0.56088
3.6078	-0.55065
3.608	-0.54109
3.6082	-0.53166
3.6084	-0.52253
3.6086	-0.51381
3.6088	-0.5054
3.609	-0.49703
3.6092	-0.48911
3.6094	-0.48119
3.6096	-0.47361
3.6098	-0.46614
3.61	-0.45897
3.6102	-0.4519
3.6104	-0.44483
3.6106	-0.43814
3.6108	-0.43152
3.611	-0.42532
3.6112	-0.41915
3.6114	-0.41298
3.6116	-0.40712
3.6118	-0.4013
3.612	-0.39566
3.6122	-0.39028
3.6124	-0.38493
3.6126	-0.37969
3.613	-0.36987
3.6134	-0.36022
3.6138	-0.35126
3.6142	-0.34283
3.6146	-0.33476
3.615	-0.32688
3.6154	-0.31927
3.6158	-0.31223
3.6162	-0.30547
3.6166	-0.2988
3.617	-0.29249
3.6174	-0.28666
3.6178	-0.28085
3.6182	-0.27543
3.6186	-0.27001
3.619	-0.26475
3.6196	-0.25745
3.6202	-0.25064
3.6208	-0.24392
3.6214	-0.23754
3.622	-0.23173
3.6226	-0.22593
3.6232	-0.22055
3.6238	-0.21554
3.6246	-0.20918
3.6254	-0.2028
3.6262	-0.19706
3.627	-0.19157
3.6278	-0.18614
3.6288	-0.1806
3.6298	-0.17468
3.6308	-0.16921
3.632	-0.16342
3.6332	-0.15791
3.6344	-0.15244
3.6358	-0.14726
3.6372	-0.14186
3.6388	-0.13626
3.6404	-0.13087
3.6424	-0.12546
3.6444	-0.11994
3.6466	-0.11468
3.649	-0.10932
3.6514	-0.10411
3.6544	-0.09893
3.6578	-0.09366
3.6614	-0.08861
3.6654	-0.08351
3.67	-0.07813
3.6756	-0.07306
3.681	-0.06803
3.6886	-0.0629
3.697	-0.05775
3.7072	-0.0527
3.7202	-0.04753
3.7358	-0.04244
3.758	-0.03722
3.7868	-0.0322
3.8272	-0.02709
3.8926	-0.02187
3.9926	-0.01765
4.0926	-0.01494
4.1926	-0.01319
4.2926	-0.0118
4.3926	-0.0111
4.4926	-0.01027
4.5926	-0.00995
4.6926	-0.00978
4.7926	-0.00932
4.8926	-0.00905
4.9926	-0.00886
5.0926	-0.00858
5.1926	-0.00859
5.2926	-0.00851
5.3926	-0.00844
5.4926	-0.00818
5.5926	-0.00813
5.6926	-0.0081
5.7926	-0.00806
5.8926	-0.00807
5.9926	-0.00807
6.0926	-0.00823
6.1926	-0.00823
6.2926	-0.00815
6.3926	-0.00817
6.4926	-0.00819
6.5926	-0.00818
6.6926	-0.00821
6.7926	-0.00816
6.8926	-0.0082
6.9926	-0.00841
7.0926	-0.00837
7.1926	-0.00842
7.2926	-0.00843
7.3926	-0.00852
7.4926	-0.00849
7.5926	-0.00847
7.6926	-0.00845
7.7926	-0.00851
7.8926	-0.00852
7.9926	-0.00852
8.0926	-0.00856
8.1926	-0.00837
8.2926	-0.00841
8.3926	-0.00843
8.4926	-0.00843
8.5926	-0.00843
8.6926	-0.00851
8.7926	-0.00846
8.8926	-0.00842
8.9926	-0.00851
9.0926	-0.00849
9.1926	-0.00857
9.2926	-0.00853
9.3926	-0.00854
9.4926	-0.00853
9.5926	-0.00857
9.6926	-0.00853
9.7926	-0.00861
9.8926	-0.00858
9.9926	-0.00861
10.0926	-0.0086
10.1926	-0.00863
10.2926	-0.00865
10.3926	-0.00864
10.4926	-0.00858
10.5926	-0.00865
10.6926	-0.00891
10.7926	-0.00885
10.8926	-0.00886
10.9926	-0.00885
11.0926	-0.00884
11.1926	-0.00885
11.2926	-0.00885
11.3926	-0.00888
11.4926	-0.0089
11.5926	-0.00891
11.6926	-0.00895
11.7926	-0.00894
11.8926	-0.00893
11.9926	-0.00902
12.0926	-0.00896
12.1926	-0.00894
12.2926	-0.00895
12.3926	-0.00892
12.4926	-0.00896
12.5926	-0.00896
12.6926	-0.009
12.7926	-0.00894
12.8926	-0.00899
12.9926	-0.009
13.0926	-0.00901
13.1926	-0.00894
13.2926	-0.009
13.3926	-0.00901
13.4926	-0.00899
13.5926	-0.00886
13.6926	-0.00895
13.7926	-0.00888
13.8926	-0.00882
13.9926	-0.0089
14.0926	-0.00891
14.1926	-0.0089
14.2926	-0.00884
14.3926	-0.00888
14.4926	-0.00897
14.5926	-0.00891
14.6926	-0.00888
14.7926	-0.00891
14.8926	-0.00891
14.9926	-0.00895
15.0926	-0.00891
15.1926	-0.00888
15.2926	-0.0089
15.3926	-0.0089
15.4926	-0.00895
15.5926	-0.00897
15.6926	-0.00896
15.7926	-0.00895
15.8926	-0.009
15.9926	-0.00898
16.0926	-0.00897
16.1926	-0.00901
16.2926	-0.009
16.3926	-0.009
16.4926	-0.00906
16.5926	-0.00899
16.6926	-0.00904
16.7926	-0.00899
16.8926	-0.00901
16.9926	-0.00904
17.0926	-0.00903
17.1926	-0.00904
17.2926	-0.00905
17.3926	-0.00903
17.4926	-0.00899
17.5926	-0.00909
17.6926	-0.00903
17.7926	-0.009
17.8926	-0.00908
17.9926	-0.00905
18.0926	-0.00909
18.1926	-0.00906
18.2926	-0.00905
18.3926	-0.00912
18.4926	-0.00906
18.5926	-0.00914
18.6926	-0.0091
18.7926	-0.0091
18.8926	-0.00908
18.9926	-0.00906
19.0926	-0.00908
19.1926	-0.0091
19.2926	-0.00907
19.3926	-0.00909
19.4926	-0.00909
19.5926	-0.00909
19.6926	-0.00915
19.7926	-0.00917
19.8926	-0.0091
19.9926	-0.00909
20.0926	-0.00914
20.1926	-0.00916
20.2926	-0.00917
20.3926	-0.0092
20.4926	-0.00918
20.5926	-0.00912
20.6926	-0.00903
20.7926	-0.00901
20.8926	-0.00899
20.9926	-0.009
21.0926	-0.009
21.1926	-0.00898
21.2926	-0.009
21.3926	-0.00896
21.4926	-0.00902
21.5926	-0.00904
21.6926	-0.009
21.7926	-0.00905
21.8926	-0.00903
21.9926	-0.00901
22.0926	-0.00902
22.1926	-0.00907
22.2926	-0.00908
22.3926	-0.00904
22.4926	-0.00908
22.5926	-0.00898
22.6926	-0.00912
22.7926	-0.00906
22.8926	-0.00909
22.9926	-0.00907
23.0926	-0.00908
23.1926	-0.00905
23.2926	-0.00904
23.3926	-0.00897
23.4926	-0.0091
23.5926	-0.00905
23.6926	-0.00906
23.7926	-0.00906
23.8926	-0.00905
23.9926	-0.00908
24.0926	-0.00905
24.1926	-0.00908
24.2926	-0.00908
24.3926	-0.00906
24.4926	-0.00909
24.5926	-0.00908
24.6926	-0.00908
24.7926	-0.00907
24.8926	-0.00911
24.9926	-0.0091
25.0926	-0.00909
25.1926	-0.00914
25.2926	-0.00913
25.3926	-0.00935
25.4926	-0.00931
25.5926	-0.00933
25.6926	-0.00906
25.7926	-0.00912
25.8926	-0.00917
25.9926	-0.00915
26.0926	-0.00935
26.1926	-0.00929
26.2926	-0.00935
26.3926	-0.00932
26.4926	-0.00936
26.5926	-0.00931
26.6926	-0.00936
26.7926	-0.00939
26.8926	-0.00929
26.9926	-0.00942
27.0926	-0.00934
27.1926	-0.00937
27.2926	-0.00932
27.3926	-0.00926
27.4926	-0.00934
27.5926	-0.0094
27.6926	-0.00941
27.7926	-0.00936
27.8926	-0.00933
27.9926	-0.00934
28.0926	-0.00936
28.1926	-0.00938
28.2926	-0.00938
28.3926	-0.00937
28.4926	-0.00938
28.5926	-0.00941
28.6926	-0.0094
28.7926	-0.00939
28.8926	-0.00936
28.9926	-0.00937
29.0926	-0.00938
29.1926	-0.00944
29.2926	-0.00934
29.3926	-0.00938
29.4926	-0.00937
29.5926	-0.0094
29.6926	-0.00941
29.7926	-0.00938
29.8926	-0.0094
29.9926	-0.00937
30.0926	-0.0094
30.1926	-0.00939
30.2926	-0.00939
30.3926	-0.00939
30.4926	-0.00943
30.5926	-0.00942
30.6926	-0.00942
30.7926	-0.00941
30.8926	-0.0094
30.9926	-0.00943
31.0926	-0.00942
31.1926	-0.00942
31.2926	-0.00938
31.3926	-0.00942
31.4926	-0.00943
31.5926	-0.00944
31.6926	-0.00945
31.7926	-0.00943
31.8926	-0.00946
31.9926	-0.0094
32.0926	-0.00938
32.1926	-0.00945
32.2926	-0.00945
32.3926	-0.00942
32.4926	-0.00939
32.5926	-0.00944
32.6926	-0.00945
32.7926	-0.00943
32.8926	-0.00947
32.9926	-0.0095
33.0926	-0.00945
33.1926	-0.00946
33.2926	-0.00944
33.3926	-0.00947
33.4926	-0.00945
33.5926	-0.0095
33.6926	-0.00944
33.7926	-0.00947
33.8926	-0.00947
33.9926	-0.00948
34.0926	-0.0095
34.1926	-0.00949
34.2926	-0.0095
34.3926	-0.00948
34.4926	-0.00944
34.5926	-0.00947
34.6926	-0.00946
34.7926	-0.00946
34.8926	-0.00947
34.9926	-0.00952
35.0926	-0.00947
35.1926	-0.00946
35.2926	-0.00951
35.3926	-0.00951
35.4926	-0.0095
35.5926	-0.00947
35.6926	-0.0095
35.7926	-0.00941
35.8926	-0.00954
35.9926	-0.00952
36.0926	-0.00947
36.1926	-0.00952
36.2926	-0.00951
36.3926	-0.00952
36.4926	-0.00951
36.5926	-0.00951
36.6926	-0.0095
36.7926	-0.00955
36.8926	-0.00945
36.9926	-0.00949
37.0926	-0.00955
37.1926	-0.00951
37.2926	-0.0095
37.3926	-0.00954
37.4926	-0.0095
37.5926	-0.00957
37.6926	-0.00953
37.7926	-0.00954
37.8926	-0.00949
37.9926	-0.00952
38.0926	-0.00955
38.1926	-0.00951
38.2926	-0.0095
38.3926	-0.00953
38.4926	-0.00952
38.5926	-0.00947
38.6926	-0.00951
38.7926	-0.00948
38.8926	-0.00954
38.9926	-0.00957
39.0926	-0.00951
39.1926	-0.00953
39.2926	-0.0095
39.3926	-0.00951
39.4926	-0.00953
39.5926	-0.00955
39.6926	-0.00948
39.7926	-0.00953
39.8926	-0.00955
39.9926	-0.00956
40.0926	-0.00954
40.1926	-0.00963
40.2926	-0.00954
40.3926	-0.00956
40.4926	-0.00956
40.5926	-0.00954
40.6926	-0.00951
40.7926	-0.00957
40.8926	-0.00956
40.9926	-0.0096
41.0926	-0.00952
41.1926	-0.00956
41.2926	-0.00952
41.3926	-0.00955
41.4926	-0.00961
41.5926	-0.00955
41.6926	-0.00953
41.7926	-0.00957
41.8926	-0.00961
41.9926	-0.00961
42.0926	-0.00958
42.1926	-0.00953
42.2926	-0.0096
42.3926	-0.0096
42.4926	-0.00958
42.5926	-0.00952
42.6926	-0.00957
42.7926	-0.00956
42.8926	-0.00952
42.9926	-0.00961
43.0926	-0.00953
43.1926	-0.00956
43.2926	-0.00961
43.3926	-0.00958
43.4926	-0.00957
43.5926	-0.00958
43.6926	-0.00964
43.7926	-0.00943
43.8926	-0.00945
43.9926	-0.00942
44.0926	-0.00943
44.1926	-0.00943
44.2926	-0.00937
44.3926	-0.00943
44.4926	-0.00943
44.5926	-0.00941
44.6926	-0.00944
44.7926	-0.00942
44.8926	-0.00944
44.9926	-0.00943
45.0926	-0.00945
45.1926	-0.0094
45.2926	-0.00943
45.3926	-0.00943
45.4926	-0.00943
45.5926	-0.00949
45.6926	-0.00942
45.7926	-0.00944
45.8926	-0.00942
45.9926	-0.00947
46.0926	-0.00944
46.1926	-0.00947
46.2926	-0.00948
46.3926	-0.00946
46.4926	-0.0094
46.5926	-0.0095
46.6926	-0.00946
46.7926	-0.00945
46.8926	-0.00945
46.9926	-0.00949
47.0926	-0.00947
47.1926	-0.00946
47.2926	-0.00948
47.3926	-0.00944
47.4926	-0.00948
47.5926	-0.0095
47.6926	-0.00949
47.7926	-0.00943
47.8926	-0.00946
47.9926	-0.00951
48.0926	-0.00953
48.1926	-0.00947
48.2926	-0.00947
48.3926	-0.00951
48.4926	-0.00948
48.5926	-0.00953
48.6926	-0.00948
48.7926	-0.00943
48.8926	-0.00953
48.9926	-0.00946
49.0926	-0.00947
49.1926	-0.00944
49.2926	-0.00944
49.3926	-0.00953
49.4926	-0.00946
49.5926	-0.00949
49.6926	-0.00949
49.7926	-0.00954
49.8926	-0.00948
49.9926	-0.0095
50.0926	-0.0095
50.1926	-0.00953
50.2926	-0.00953
50.3926	-0.0095
50.4926	-0.0095
50.5926	-0.0095
50.6926	-0.00949
50.7926	-0.00946
50.8926	-0.0095
50.9926	-0.00952
51.0926	-0.00951
51.1926	-0.00949
51.2926	-0.00952
51.3926	-0.00951
51.4926	-0.00949
51.5926	-0.00949
51.6926	-0.00948
51.7926	-0.00948
51.8926	-0.00951
51.9926	-0.00952
52.0926	-0.0095
52.1926	-0.00949
52.2926	-0.00945
52.3926	-0.00947
52.4926	-0.00947
52.5926	-0.00954
52.6926	-0.00952
52.7926	-0.00954
52.8926	-0.00953
52.9926	-0.00952
53.0926	-0.00952
53.1926	-0.00949
53.2926	-0.00952
53.3926	-0.00957
53.4926	-0.0095
53.5926	-0.00947
53.6926	-0.00952
53.7926	-0.00948
53.8926	-0.00949
53.9926	-0.00954
54.0926	-0.00948
54.1926	-0.00952
54.2926	-0.00943
54.3926	-0.00952
54.4926	-0.00955
54.5926	-0.0095
54.6926	-0.00947
54.7926	-0.00951
54.8926	-0.0095
54.9926	-0.00956
55.0926	-0.00955
55.1926	-0.00953
55.2926	-0.00948
55.3926	-0.00951
55.4926	-0.00952
55.5926	-0.00955
55.6926	-0.0095
55.7926	-0.00958
55.8926	-0.00955
55.9926	-0.00951
56.0926	-0.00947
56.1926	-0.00946
56.2926	-0.0096
56.3926	-0.00954
56.4926	-0.00955
56.5926	-0.00946
56.6926	-0.00957
56.7926	-0.00953
56.8926	-0.00953
56.9926	-0.00952
57.0926	-0.00954
57.1926	-0.00957
57.2926	-0.00955
57.3926	-0.0096
57.4926	-0.00954
57.5926	-0.00959
57.6926	-0.00955
57.7926	-0.00958
57.8926	-0.00953
57.9926	-0.00955
58.0926	-0.00951
58.1926	-0.00955
58.2926	-0.00956
58.3926	-0.00957
58.4926	-0.00955
58.5926	-0.00957
58.6926	-0.00951
58.7926	-0.00958
58.8926	-0.00949
58.9926	-0.00957
59.0926	-0.00951
59.1926	-0.00954
59.2926	-0.00957
59.3926	-0.00956
59.4926	-0.00958
59.5926	-0.00954
59.6926	-0.00958
59.7926	-0.00957
59.8926	-0.00954
59.9926	-0.00957
60.0926	-0.00956
60.1926	-0.00958
60.2926	-0.00956
60.3926	-0.00957
60.4926	-0.00955
60.5926	-0.00958
60.6926	-0.00956
60.7926	-0.00956
60.8926	-0.00961
60.9926	-0.00953
61.0926	-0.00956
61.1926	-0.00957
61.2926	-0.00957
61.3926	-0.00959
61.4926	-0.00955
61.5926	-0.00961
61.6926	-0.00953
61.7926	-0.00954
61.8926	-0.00965
61.9926	-0.00956
62.0926	-0.0096
62.1926	-0.00962
62.2926	-0.00958
62.3926	-0.00959
62.4926	-0.00962
62.5926	-0.00957
62.6926	-0.00978
62.7926	-0.00981
62.8926	-0.0098
62.9926	-0.00979
63.0926	-0.00986
63.1926	-0.0098
63.2926	-0.00982
63.3926	-0.00981
63.4926	-0.0098
63.5926	-0.00979
63.6926	-0.00983
63.7926	-0.00981
63.8926	-0.00981
63.9926	-0.0098
64.0926	-0.00985
64.1926	-0.0098
64.2926	-0.00978
64.3926	-0.00984
64.4926	-0.00978
64.5926	-0.00974
64.6926	-0.00981
64.7926	-0.00976
64.8926	-0.0096
64.9926	-0.00957
65.0926	-0.00984
65.1926	-0.00983
65.2926	-0.00986
65.3926	-0.00982
65.4926	-0.00985
65.5926	-0.00983
65.6926	-0.00981
65.7926	-0.00982
65.8926	-0.00982
65.9926	-0.00986
66.0926	-0.00981
66.1926	-0.00984
66.2926	-0.0098
66.3926	-0.00982
66.4926	-0.00983
66.5926	-0.00983
66.6926	-0.00985
66.7926	-0.00984
66.8926	-0.00984
66.9926	-0.00987
67.0926	-0.00982
67.1926	-0.00983
67.2926	-0.00985
67.3926	-0.00988
67.4926	-0.00988
67.5926	-0.00986
67.6926	-0.00982
67.7926	-0.00981
67.8926	-0.00984
67.9926	-0.00985
68.0926	-0.00979
68.1926	-0.00983
68.2926	-0.00987
68.3926	-0.00985
68.4926	-0.00986
68.5926	-0.00982
68.6926	-0.00984
68.7926	-0.00988
68.8926	-0.0098
68.9926	-0.0098
69.0926	-0.00983
69.1926	-0.00984
69.2926	-0.00983
69.3926	-0.00981
69.4926	-0.00986
69.5926	-0.00985
69.6926	-0.00985
69.7926	-0.00987
69.8926	-0.00987
69.9926	-0.00986
70.0926	-0.00982
70.1926	-0.00986
70.2926	-0.00985
70.3926	-0.00986
70.4926	-0.0098
70.5926	-0.00988
70.6926	-0.00981
70.7926	-0.00989
70.8926	-0.00984
70.9926	-0.0099
71.0926	-0.00983
71.1926	-0.00989
71.2926	-0.00984
71.3926	-0.00984
71.4926	-0.00989
71.5926	-0.00987
71.6926	-0.00985
71.7926	-0.00987
71.8926	-0.00988
71.9926	-0.00985
72.0926	-0.00981
72.1926	-0.00984
72.2926	-0.00989
72.3926	-0.00984
72.4926	-0.0099
72.5926	-0.00983
72.6926	-0.00986
72.7926	-0.00985
72.8926	-0.00993
72.9926	-0.00986
73.0926	-0.00989
73.1926	-0.00988
73.2926	-0.00986
73.3926	-0.00984
73.4926	-0.00992
73.5926	-0.00987
73.6926	-0.00987
73.7926	-0.00984
73.8926	-0.00988
73.9926	-0.0099
74.0926	-0.00989
74.1926	-0.00985
74.2926	-0.00984
74.3926	-0.00993
74.4926	-0.00985
74.5926	-0.00988
74.6926	-0.00985
74.7926	-0.00988
74.8926	-0.00987
74.9926	-0.00985
75.0926	-0.00987
75.1926	-0.00987
75.2926	-0.00986
75.3926	-0.00986
75.4926	-0.00992
75.5926	-0.00987
75.6926	-0.00987
75.7926	-0.00991
75.8926	-0.00989
75.9926	-0.00988
76.0926	-0.00989
76.1926	-0.00991
76.2926	-0.00986
76.3926	-0.00988
76.4926	-0.00987
76.5926	-0.00988
76.6926	-0.00989
76.7926	-0.00991
76.8926	-0.00992
76.9926	-0.00987
77.0926	-0.00987
77.1926	-0.00986
77.2926	-0.00987
77.3926	-0.00984
77.4926	-0.00988
77.5926	-0.00991
77.6926	-0.00989
77.7926	-0.00989
77.8926	-0.0099
77.9926	-0.00985
78.0926	-0.00989
78.1926	-0.0099
78.2926	-0.00991
78.3926	-0.00992
78.4926	-0.00992
78.5926	-0.00993
78.6926	-0.00987
78.7926	-0.00994
78.8926	-0.00994
78.9926	-0.00992
79.0926	-0.00987
79.1926	-0.00994
79.2926	-0.00994
79.3926	-0.00989
79.4926	-0.00985
79.5926	-0.00984
79.6926	-0.00985
79.7926	-0.00992
79.8926	-0.00991
79.9926	-0.00993
80.0926	-0.0099
80.1926	-0.0099
80.2926	-0.00982
80.3926	-0.00992
80.4926	-0.00994
80.5926	-0.00988
80.6926	-0.00991
80.7926	-0.0099
80.8926	-0.00993
80.9926	-0.00999
81.0926	-0.00995
81.1926	-0.00992
81.2926	-0.00987
81.3926	-0.00993
81.4926	-0.00986
81.5926	-0.00995
81.6926	-0.00989
81.7926	-0.00991
81.8926	-0.00998
81.9926	-0.00991
82.0926	-0.00997
82.1926	-0.00989
82.2926	-0.00989
82.3926	-0.00996
82.4926	-0.00991
82.5926	-0.00993
82.6926	-0.00998
82.7926	-0.00992
82.8926	-0.00991
82.9926	-0.01
83.0926	-0.0099
83.1926	-0.00997
83.2926	-0.00998
83.3926	-0.00993
83.4926	-0.00994
83.5926	-0.00997
83.6926	-0.00992
83.7926	-0.00993
83.8926	-0.00994
83.9926	-0.00992
84.0926	-0.00996
84.1926	-0.00993
84.2926	-0.01
84.3926	-0.00998
84.4926	-0.00993
84.5926	-0.00997
84.6926	-0.00992
84.7926	-0.00994
84.8926	-0.00992
84.9926	-0.00989
85.0926	-0.00992
85.1926	-0.00993
85.2926	-0.00989
85.3926	-0.00991
85.4926	-0.00995
85.5926	-0.00995
85.6926	-0.00994
85.7926	-0.01001
85.8926	-0.00995
85.9926	-0.00995
86.0926	-0.00992
86.1926	-0.00996
86.2926	-0.00996
86.3926	-0.00993
86.4926	-0.00995
86.5926	-0.00994
86.6926	-0.00998
86.7926	-0.00991
86.8926	-0.00986
86.9926	-0.00995
87.0926	-0.00993
87.1926	-0.00992
87.2926	-0.00989
87.3926	-0.01002
87.4926	-0.01
87.5926	-0.00997
87.6926	-0.00996
87.7926	-0.00996
87.8926	-0.00996
87.9926	-0.00997
88.0926	-0.00996
88.1926	-0.00993
88.2926	-0.00996
88.3926	-0.00996
88.4926	-0.00994
88.5926	-0.00996
88.6926	-0.00996
88.7926	-0.01
88.8926	-0.00994
88.9926	-0.01
89.0926	-0.01
89.1926	-0.01001
89.2926	-0.00994
89.3926	-0.00994
89.4926	-0.00997
89.5926	-0.00998
89.6926	-0.00996
89.7926	-0.00989
89.8926	-0.01
89.9926	-0.00998
90.0926	-0.00997
90.1926	-0.00998
90.2926	-0.01001
90.3926	-0.00996
90.4926	-0.0099
90.5926	-0.00992
90.6926	-0.01002
90.7926	-0.00995
90.8926	-0.00995
90.9926	-0.00995
91.0926	-0.00997
91.1926	-0.00997
91.2926	-0.00995
91.3926	-0.00996
91.4926	-0.00994
91.5926	-0.00992
91.6926	-0.00994
91.7926	-0.00994
91.8926	-0.00997
91.9926	-0.00997
92.0926	-0.00996
92.1926	-0.00995
92.2926	-0.00992
92.3926	-0.00999
92.4926	-0.00998
92.5926	-0.00997
92.6926	-0.00999
92.7926	-0.00994
92.8926	-0.01004
92.9926	-0.01001
93.0926	-0.00997
93.1926	-0.00991
93.2926	-0.00991
93.3926	-0.00996
93.4926	-0.00996
93.5926	-0.00996
93.6926	-0.00998
93.7926	-0.00996
93.8926	-0.00996
93.9926	-0.00998
94.0926	-0.00997
94.1926	-0.01001
94.2926	-0.01001
94.3926	-0.00997
94.4926	-0.01
94.5926	-0.00995
94.6926	-0.01002
94.7926	-0.01003
94.8926	-0.01
94.9926	-0.01002
95.0926	-0.00997
95.1926	-0.00995
95.2926	-0.00998
95.3926	-0.00998
95.4926	-0.01002
95.5926	-0.01
95.6926	-0.00992
95.7926	-0.01005
95.8926	-0.00995
95.9926	-0.00999
96.0926	-0.01005
96.1926	-0.00999
96.2926	-0.01
96.3926	-0.01
96.4926	-0.00995
96.5926	-0.01
96.6926	-0.00999
96.7926	-0.00995
96.8926	-0.00999
96.9926	-0.00994
97.0926	-0.00999
97.1926	-0.01
97.2926	-0.00999
97.3926	-0.01005
97.4926	-0.01001
97.5926	-0.00998
97.6926	-0.01001
97.7926	-0.00999
97.8926	-0.00993
97.9926	-0.00999
98.0926	-0.01001
98.1926	-0.00999
98.2926	-0.01004
98.3926	-0.00999
98.4926	-0.00999
98.5926	-0.00997
98.6926	-0.01
98.7926	-0.01
98.8926	-0.00997
98.9926	-0.01002
99.0926	-0.01002
99.1926	-0.01
99.2926	-0.00998
99.3926	-0.01006
99.4926	-0.00999
99.5926	-0.00998
99.6926	-0.01
99.7926	-0.00998
99.8926	-0.00999
99.9926	-0.01
100.093	-0.00999
100.193	-0.00995
100.293	-0.00998
100.393	-0.01001
100.493	-0.00999
100.593	-0.00999
100.693	-0.00995
100.793	-0.00999
100.893	-0.01008
100.993	-0.01002
101.093	-0.01
101.193	-0.01005
101.293	-0.01002
101.393	-0.01002
101.493	-0.00999
101.593	-0.01003
101.693	-0.01
101.793	-0.01003
101.893	-0.01001
101.993	-0.01001
102.093	-0.01
102.193	-0.00994
102.293	-0.01002
102.393	-0.01001
102.493	-0.01001
102.593	-0.01001
102.693	-0.00998
102.793	-0.00999
102.893	-0.00998
102.993	-0.01001
103.093	-0.00999
103.193	-0.00996
103.293	-0.01006
103.393	-0.01
103.493	-0.00997
103.593	-0.01004
103.693	-0.01003
103.793	-0.01
103.893	-0.01004
103.993	-0.01001
104.093	-0.01001
104.193	-0.00999
104.293	-0.01002
104.393	-0.00998
104.493	-0.01004
104.593	-0.01002
104.693	-0.01002
104.793	-0.01
104.893	-0.01003
104.993	-0.01004
105.093	-0.01
105.193	-0.01003
105.293	-0.01
105.393	-0.01
105.493	-0.01004
105.593	-0.01004
105.693	-0.01
105.793	-0.01
105.893	-0.01003
105.993	-0.01004
106.093	-0.01001
106.193	-0.01003
106.293	-0.01001
106.393	-0.01008
106.493	-0.01005
106.593	-0.00999
106.693	-0.00998
106.793	-0.01
106.893	-0.01006
106.993	-0.01006
107.093	-0.00998
107.193	-0.01003
107.293	-0.01004
107.393	-0.01008
107.493	-0.01004
107.593	-0.01003
107.693	-0.01
107.793	-0.01005
107.893	-0.01005
107.993	-0.01004
108.093	-0.01003
108.193	-0.00997
108.293	-0.01004
108.393	-0.01
108.493	-0.00997
108.593	-0.01009
108.693	-0.01002
108.793	-0.01007
108.893	-0.01005
108.993	-0.01002
109.093	-0.01002
109.193	-0.01001
109.293	-0.01004
109.393	-0.01002
109.493	-0.01001
109.593	-0.01004
109.693	-0.01008
109.793	-0.01008
109.893	-0.00999
109.993	-0.01004
110.093	-0.01001
110.193	-0.01003
110.293	-0.01
110.393	-0.01001
110.493	-0.01005
110.593	-0.01002
110.693	-0.01008
110.793	-0.01004
110.893	-0.01004
110.993	-0.01003
111.093	-0.01002
111.193	-0.01007
111.293	-0.01007
111.393	-0.01003
111.493	-0.01004
111.593	-0.0101
111.693	-0.00991
111.793	-0.01
111.893	-0.01007
111.993	-0.01009
112.093	-0.01005
112.193	-0.01008
112.293	-0.01003
112.393	-0.01003
112.493	-0.01003
112.593	-0.01007
112.693	-0.00998
112.793	-0.01005
112.893	-0.01001
112.993	-0.01002
113.093	-0.01005
113.193	-0.0101
113.293	-0.01009
113.393	-0.01005
113.493	-0.01004
113.593	-0.01003
113.693	-0.01003
113.793	-0.01006
113.893	-0.01006
113.993	-0.0101
114.093	-0.01001
114.193	-0.01005
114.293	-0.01002
114.393	-0.01005
114.493	-0.01004
114.593	-0.01006
114.693	-0.01008
114.793	-0.01007
114.893	-0.01007
114.993	-0.01005
115.093	-0.01011
115.193	-0.01005
115.293	-0.01005
115.393	-0.01006
115.493	-0.00991
115.593	-0.00999
115.693	-0.01008
115.793	-0.01023
115.893	-0.01028
115.993	-0.01005
116.093	-0.01026
116.193	-0.01023
116.293	-0.01026
116.393	-0.01019
116.493	-0.01028
116.593	-0.01006
116.693	-0.01009
116.793	-0.01012
116.893	-0.01008
116.993	-0.01006
117.093	-0.0101
117.193	-0.01006
117.293	-0.01005
117.393	-0.01029
117.493	-0.01008
117.593	-0.00993
117.693	-0.00998
117.793	-0.00995
117.893	-0.00988
117.993	-0.00996
118.093	-0.01025
118.193	-0.01021
118.293	-0.01022
118.393	-0.01029
118.493	-0.0102
118.593	-0.01024
118.693	-0.01024
118.793	-0.01027
118.893	-0.0103
118.993	-0.01022
119.093	-0.01031
119.193	-0.01029
119.293	-0.01023
119.393	-0.01027
119.493	-0.01024
119.593	-0.0103
119.693	-0.01021
119.793	-0.01023
119.893	-0.01023
119.993	-0.01026
120.093	-0.01026
120.193	-0.0103
120.293	-0.01018
120.393	-0.01024
120.493	-0.01022
120.593	-0.01025
120.693	-0.01026
120.793	-0.01022
120.893	-0.01025
120.993	-0.01025
121.093	-0.01028
121.193	-0.01026
121.293	-0.01028
121.393	-0.01025
121.493	-0.01022
121.593	-0.01025
121.693	-0.01033
121.793	-0.01025
121.893	-0.01031
121.993	-0.01025
122.093	-0.01025
122.193	-0.01027
122.293	-0.01022
122.393	-0.01006
122.493	-0.01011
122.593	-0.01008
122.693	-0.01007
122.793	-0.01028
122.893	-0.01025
122.993	-0.01029
123.093	-0.01029
123.193	-0.00995
123.293	-0.00991
123.393	-0.00992
123.493	-0.00997
123.593	-0.00994
123.594	-0.01025
123.594	-0.18318
123.594	-0.30027
123.594	-0.29019
123.595	-0.35869
123.595	-0.33633
123.595	-0.36777
123.595	-0.33493
123.595	-0.34025
123.596	-0.30166
123.596	-0.29107
123.596	-0.25142
123.596	-0.23358
123.596	-0.19692
123.597	-0.17748
123.597	-0.14644
123.597	-0.12898
123.597	-0.10509
123.597	-0.09164
123.598	-0.07481
123.598	-0.0661
123.598	-0.0557
123.598	-0.04622
123.6	-0.05384
123.6	-0.06096
123.6	-0.06816
123.601	-0.07402
123.601	-0.08006
123.606	-0.07494
123.65	-0.06991
123.743	-0.06483
123.843	-0.06155
123.943	-0.05878
124.043	-0.05681
124.143	-0.05507
124.243	-0.05362
124.343	-0.05263
124.443	-0.05138
124.543	-0.0504
124.643	-0.04984
124.743	-0.049
124.843	-0.04846
124.943	-0.04803
125.043	-0.04759
125.143	-0.0471
125.243	-0.04669
125.343	-0.04622
125.443	-0.04608
125.543	-0.04574
125.643	-0.04564
125.743	-0.04531
125.843	-0.04522
125.943	-0.04516
126.043	-0.04482
126.143	-0.04468
126.243	-0.04441
126.343	-0.04433
126.443	-0.04421
126.543	-0.04418
126.643	-0.04399
126.743	-0.0439
126.843	-0.04387
126.943	-0.0438
127.043	-0.04381
127.143	-0.04378
127.243	-0.0438
127.343	-0.04371
127.443	-0.04353
127.543	-0.04344
127.643	-0.04335
127.743	-0.04335
127.843	-0.04335
127.943	-0.04324
128.043	-0.04295
128.143	-0.04294
128.243	-0.04291
128.343	-0.04297
128.443	-0.04297
128.543	-0.04302
128.643	-0.04304
128.743	-0.04304
128.843	-0.04294
128.943	-0.04291
129.043	-0.04288
129.143	-0.04286
129.243	-0.04285
129.343	-0.0428
129.443	-0.04291
129.543	-0.04291
129.643	-0.04293
129.743	-0.04288
129.843	-0.04297
129.943	-0.04292
130.043	-0.04289
130.143	-0.04285
130.243	-0.04287
130.343	-0.04286
130.443	-0.0428
130.543	-0.04282
130.643	-0.04283
130.743	-0.04283
130.843	-0.04286
130.943	-0.04283
131.043	-0.04286
131.143	-0.04274
131.243	-0.04258
131.343	-0.04258
131.443	-0.04257
131.543	-0.04254
131.643	-0.04249
131.743	-0.04257
131.843	-0.04253
131.943	-0.04251
132.043	-0.04254
132.143	-0.04248
132.243	-0.0425
132.343	-0.04257
132.443	-0.0424
132.543	-0.04255
132.643	-0.04246
132.743	-0.04254
132.843	-0.04254
132.943	-0.04254
133.043	-0.04253
133.143	-0.04254
133.243	-0.0425
133.343	-0.04253
133.443	-0.04249
133.543	-0.0425
133.643	-0.04254
133.743	-0.04248
133.843	-0.04249
133.943	-0.04248
134.043	-0.04245
134.143	-0.04247
134.243	-0.04245
134.343	-0.04247
134.443	-0.04247
134.543	-0.04246
134.643	-0.04242
134.743	-0.04246
134.843	-0.04246
134.943	-0.04246
135.043	-0.04243
135.143	-0.04241
135.243	-0.04239
135.343	-0.04244
135.443	-0.0424
135.543	-0.04241
135.643	-0.04246
135.743	-0.0424
135.843	-0.0424
135.943	-0.04239
136.043	-0.04238
136.143	-0.04242
136.243	-0.04235
136.343	-0.04242
136.443	-0.0424
136.543	-0.04243
136.643	-0.04242
136.743	-0.04239
136.843	-0.04241
136.943	-0.04244
137.043	-0.04239
137.143	-0.04238
137.243	-0.04238
137.343	-0.04232
137.443	-0.04239
137.543	-0.04245
137.643	-0.0424
137.743	-0.0424
137.843	-0.04247
137.943	-0.04244
138.043	-0.04246
138.143	-0.04246
138.243	-0.04247
138.343	-0.04239
138.443	-0.04251
138.543	-0.04247
138.643	-0.04244
138.743	-0.04242
138.843	-0.04243
138.943	-0.0424
139.043	-0.04248
139.143	-0.04246
139.243	-0.04247
139.343	-0.04243
139.443	-0.04243
139.543	-0.04237
139.643	-0.04244
139.743	-0.0424
139.843	-0.04245
139.943	-0.04249
140.043	-0.04243
140.143	-0.0424
140.243	-0.04241
140.343	-0.04232
140.443	-0.04242
140.543	-0.04244
140.643	-0.04241
140.743	-0.04243
140.843	-0.0424
140.943	-0.04235
141.043	-0.04243
141.143	-0.04239
141.243	-0.04241
141.343	-0.04242
141.443	-0.04242
141.543	-0.04237
141.643	-0.04237
141.743	-0.0424
141.843	-0.04238
141.943	-0.04235
142.043	-0.04237
142.143	-0.04237
142.243	-0.04235
142.343	-0.04236
142.443	-0.04229
142.543	-0.04235
142.643	-0.0423
142.743	-0.04235
142.843	-0.0423
142.943	-0.04235
143.043	-0.04234
143.143	-0.04232
143.243	-0.04233
143.343	-0.04238
143.443	-0.04235
143.543	-0.0421
143.643	-0.04207
143.743	-0.04207
143.843	-0.04212
143.943	-0.0421
144.043	-0.04214
144.143	-0.04205
144.243	-0.04209
144.343	-0.04213
144.443	-0.04208
144.543	-0.04204
144.643	-0.04214
144.743	-0.04206
144.843	-0.04209
144.943	-0.0421
145.043	-0.04208
145.143	-0.04209
145.243	-0.04213
145.343	-0.04212
145.443	-0.04212
145.543	-0.04208
145.643	-0.0421
145.743	-0.04213
145.843	-0.0421
145.943	-0.04212
146.043	-0.0421
146.143	-0.04207
146.243	-0.04208
146.343	-0.042
146.443	-0.04206
146.543	-0.04205
146.643	-0.04203
146.743	-0.04206
146.843	-0.04209
146.943	-0.04203
147.043	-0.04204
147.143	-0.04203
147.243	-0.04209
147.343	-0.04207
147.443	-0.042
147.543	-0.04212
147.643	-0.04206
147.743	-0.04207
147.843	-0.04212
147.943	-0.04204
148.043	-0.04206
148.143	-0.04211
148.243	-0.04206
148.343	-0.04209
148.443	-0.04205
148.543	-0.04205
148.643	-0.04207
148.743	-0.04208
148.843	-0.04202
148.943	-0.04207
149.043	-0.04206
149.143	-0.04208
149.243	-0.04209
149.343	-0.04212
149.443	-0.04208
149.543	-0.0421
149.643	-0.04207
149.743	-0.04206
149.843	-0.04212
149.943	-0.04208
150.043	-0.04202
150.143	-0.04206
150.243	-0.04196
150.343	-0.04204
150.443	-0.04207
150.543	-0.04206
150.643	-0.04206
150.743	-0.04202
150.843	-0.04205
150.943	-0.04197
151.043	-0.04203
151.143	-0.04202
151.243	-0.04199
151.343	-0.04206
151.443	-0.04196
151.543	-0.04199
151.643	-0.04202
151.743	-0.04203
151.843	-0.04202
151.943	-0.04205
152.043	-0.04203
152.143	-0.04202
152.243	-0.04195
152.343	-0.04192
152.443	-0.04191
152.543	-0.04194
152.643	-0.04197
152.743	-0.04195
152.843	-0.04192
152.943	-0.04195
153.043	-0.04189
153.143	-0.04195
153.243	-0.04193
153.343	-0.04191
153.443	-0.04198
153.543	-0.04196
153.643	-0.04196
153.743	-0.04195
153.843	-0.04192
153.943	-0.04194
154.043	-0.04195
154.143	-0.04195
154.243	-0.04199
154.343	-0.04194
154.443	-0.04197
154.543	-0.04198
154.643	-0.04191
154.743	-0.04192
154.843	-0.04196
154.943	-0.04196
155.043	-0.04193
155.143	-0.04192
155.243	-0.04197
155.343	-0.04194
155.443	-0.04201
155.543	-0.04198
155.643	-0.04197
155.743	-0.04196
155.843	-0.042
155.943	-0.04194
156.043	-0.04194
156.143	-0.04195
156.243	-0.04192
156.343	-0.04193
156.443	-0.04195
156.543	-0.0419
156.643	-0.04196
156.743	-0.04194
156.843	-0.04187
156.943	-0.04197
157.043	-0.04193
157.143	-0.04193
157.243	-0.04195
157.343	-0.04191
157.443	-0.04188
157.543	-0.04196
157.643	-0.04187
157.743	-0.04192
157.843	-0.04191
157.943	-0.04195
158.043	-0.04194
158.143	-0.04194
158.243	-0.04189
158.343	-0.04189
158.443	-0.04188
158.543	-0.04199
158.643	-0.04199
158.743	-0.04193
158.843	-0.04199
158.943	-0.04205
159.043	-0.04185
159.143	-0.04193
159.243	-0.04191
159.343	-0.04185
159.443	-0.0419
159.543	-0.04187
159.643	-0.04189
159.743	-0.04168
159.843	-0.04167
159.943	-0.04167
160.043	-0.04192
160.143	-0.0419
160.243	-0.0419
160.343	-0.04192
160.443	-0.04193
160.543	-0.04187
160.643	-0.04197
160.743	-0.04195
160.843	-0.04194
160.943	-0.04195
161.043	-0.04194
161.143	-0.04192
161.243	-0.04186
161.343	-0.04191
161.443	-0.04188
161.543	-0.04189
161.643	-0.04186
161.743	-0.04188
161.843	-0.04194
161.943	-0.04187
162.043	-0.04189
162.143	-0.04188
162.243	-0.04165
162.343	-0.04168
162.443	-0.04168
162.543	-0.04169
162.643	-0.04171
162.743	-0.04172
162.843	-0.04168
162.943	-0.0417
163.043	-0.04167
163.143	-0.04169
163.243	-0.04164
163.343	-0.04166
163.443	-0.04168
163.543	-0.04168
163.643	-0.04166
163.743	-0.04168
163.843	-0.0417
163.943	-0.04168
164.043	-0.04167
164.143	-0.04168
164.243	-0.04166
164.343	-0.04169
164.443	-0.04167
164.543	-0.04167
164.643	-0.04165
164.743	-0.0417
164.843	-0.0416
164.943	-0.04169
165.043	-0.04172
165.143	-0.04167
165.243	-0.0417
165.343	-0.04169
165.443	-0.0417
165.543	-0.04165
165.643	-0.04173
165.743	-0.04168
165.843	-0.0419
165.943	-0.04192
166.043	-0.04192
166.143	-0.0419
166.243	-0.04191
166.343	-0.04191
166.443	-0.04185
166.543	-0.04189
166.643	-0.04185
166.743	-0.0419
166.843	-0.04187
166.943	-0.04193
167.043	-0.04192
167.143	-0.04188
167.243	-0.04186
167.343	-0.04192
167.443	-0.04188
167.543	-0.04199
167.643	-0.04197
167.743	-0.04194
167.843	-0.04196
167.943	-0.04194
168.043	-0.042
168.143	-0.04196
168.243	-0.04201
168.343	-0.04197
168.443	-0.042
168.543	-0.042
168.643	-0.04197
168.743	-0.04197
168.843	-0.04201
168.943	-0.04203
169.043	-0.04196
169.143	-0.04204
169.243	-0.04201
169.343	-0.04197
169.443	-0.04201
169.543	-0.04201
169.643	-0.04194
169.743	-0.04201
169.843	-0.04196
169.943	-0.04196
170.043	-0.04197
170.143	-0.04199
170.243	-0.042
170.343	-0.04196
170.443	-0.04196
170.543	-0.04198
170.643	-0.04197
170.743	-0.04193
170.843	-0.04199
170.943	-0.04195
171.043	-0.04192
171.143	-0.04199
171.243	-0.04201
171.343	-0.04197
171.443	-0.04198
171.543	-0.04194
171.643	-0.04197
171.743	-0.04192
171.843	-0.04194
171.943	-0.04194
172.043	-0.04198
172.143	-0.04197
172.243	-0.04199
172.343	-0.04199
172.443	-0.04195
172.543	-0.04199
172.643	-0.04198
172.743	-0.04194
172.843	-0.04191
172.943	-0.04194
173.043	-0.04198
173.143	-0.04192
173.243	-0.04189
173.343	-0.04195
173.443	-0.04192
173.543	-0.04196
173.643	-0.04197
173.743	-0.04194
173.843	-0.04195
173.943	-0.04194
174.043	-0.04199
174.143	-0.04199
174.243	-0.04192
174.343	-0.04196
174.443	-0.0419
174.543	-0.04197
174.643	-0.04195
174.743	-0.04191
174.843	-0.04192
174.943	-0.04191
175.043	-0.04191
175.143	-0.04198
175.243	-0.04199
175.343	-0.04196
175.443	-0.04199
175.543	-0.04197
175.643	-0.04191
175.743	-0.04198
175.843	-0.04197
175.943	-0.04198
176.043	-0.04196
176.143	-0.04202
176.243	-0.04195
176.343	-0.04195
176.443	-0.0419
176.543	-0.04196
176.643	-0.04198
176.743	-0.04198
176.843	-0.04194
176.943	-0.04195
177.043	-0.042
177.143	-0.04198
177.243	-0.0419
177.343	-0.04198
177.443	-0.04188
177.543	-0.04188
177.643	-0.04194
177.743	-0.04187
177.843	-0.04186
177.943	-0.04188
178.043	-0.04188
178.143	-0.0419
178.243	-0.04195
178.343	-0.04194
178.443	-0.04197
178.543	-0.04194
178.643	-0.04199
178.743	-0.04197
178.843	-0.04195
178.943	-0.04196
179.043	-0.04187
179.143	-0.04195
179.243	-0.04193
179.343	-0.04197
179.443	-0.04197
179.543	-0.04198
179.643	-0.04192
179.743	-0.04195
179.843	-0.04194
179.943	-0.042
180.043	-0.04198
180.143	-0.04195
180.243	-0.04201
180.343	-0.04201
180.443	-0.04198
180.543	-0.04194
180.643	-0.042
180.743	-0.04194
180.843	-0.04203
180.943	-0.04197
181.043	-0.04195
181.143	-0.04195
181.243	-0.04195
181.343	-0.04193
181.443	-0.04183
181.543	-0.04189
181.643	-0.0419
181.743	-0.04189
181.843	-0.04187
181.943	-0.04184
182.043	-0.04204
182.143	-0.04202
182.243	-0.04201
182.343	-0.04197
182.443	-0.04197
182.543	-0.04203
182.643	-0.04204
182.743	-0.04202
182.843	-0.04203
182.943	-0.04198
183.043	-0.04195
183.143	-0.04198
183.243	-0.04204
183.343	-0.04204
183.443	-0.04197
183.543	-0.04201
183.643	-0.04197
183.743	-0.04192
183.843	-0.04206
183.943	-0.04202
184.043	-0.04201
184.143	-0.04199
184.243	-0.04199
184.343	-0.04199
184.443	-0.04195
184.543	-0.04198
184.643	-0.04201
184.743	-0.04204
184.843	-0.04191
184.943	-0.04202
185.043	-0.04198
185.143	-0.04203
185.243	-0.04201
185.343	-0.042
185.443	-0.04203
185.543	-0.04206
185.643	-0.04195
185.743	-0.04201
185.843	-0.04193
185.943	-0.04201
186.043	-0.04199
186.143	-0.0419
186.243	-0.0419
186.343	-0.0419
186.443	-0.0419
186.543	-0.04192
186.643	-0.04193
186.743	-0.04195
186.843	-0.04194
186.943	-0.04195
187.043	-0.04199
187.143	-0.04197
187.243	-0.04201
187.343	-0.04198
187.443	-0.04194
187.543	-0.04195
187.643	-0.04195
187.743	-0.04197
187.843	-0.04197
187.943	-0.04196
188.043	-0.04198
188.143	-0.042
188.243	-0.04195
188.343	-0.04202
188.443	-0.04198
188.543	-0.04202
188.643	-0.042
188.743	-0.04196
188.843	-0.04197
188.943	-0.04198
189.043	-0.04199
189.143	-0.042
189.243	-0.04202
189.343	-0.04198
189.443	-0.04205
189.543	-0.04199
189.643	-0.04195
189.743	-0.04198
189.843	-0.04197
189.943	-0.04201
190.043	-0.04197
190.143	-0.04199
190.243	-0.042
190.343	-0.04197
190.443	-0.04197
190.543	-0.04198
190.643	-0.042
190.743	-0.04194
190.843	-0.04199
190.943	-0.04196
191.043	-0.04193
191.143	-0.04198
191.243	-0.04197
191.343	-0.04194
191.443	-0.04194
191.543	-0.04194
[truncated: 5,459 more rows]

## Sheet: 60%D2O
time/s	current/mA
3.2448	-0.64685
3.245	-0.63445
3.2452	-0.62205
3.2454	-0.61044
3.2456	-0.59903
3.2458	-0.58803
3.246	-0.57747
3.2462	-0.56699
3.2464	-0.55704
3.2466	-0.54722
3.2468	-0.53775
3.247	-0.52879
3.2472	-0.51952
3.2474	-0.51115
3.2476	-0.50236
3.2478	-0.49459
3.248	-0.48632
3.2482	-0.4791
3.2484	-0.47133
3.2486	-0.46453
3.2488	-0.45698
3.249	-0.45066
3.2492	-0.44365
3.2494	-0.43737
3.2496	-0.43069
3.2498	-0.42512
3.25	-0.41864
3.2502	-0.41342
3.2504	-0.40741
3.2506	-0.40218
3.2508	-0.39668
3.251	-0.39155
3.2512	-0.38606
3.2516	-0.37614
3.252	-0.36673
3.2524	-0.35772
3.2528	-0.34937
3.2532	-0.34145
3.2536	-0.3336
3.254	-0.32627
3.2544	-0.31936
3.2548	-0.31261
3.2552	-0.30586
3.2556	-0.29964
3.256	-0.29347
3.2564	-0.28777
3.2568	-0.28208
3.2572	-0.2765
3.2578	-0.26911
3.2582	-0.26404
3.2588	-0.25717
3.2594	-0.25039
3.26	-0.24416
3.2606	-0.23791
3.2612	-0.23214
3.2618	-0.22654
3.2624	-0.22138
3.2632	-0.2147
3.264	-0.20881
3.2648	-0.20305
3.2656	-0.19731
3.2664	-0.19181
3.2674	-0.18588
3.2684	-0.1801
3.2694	-0.17446
3.2704	-0.16892
3.2716	-0.16352
3.2728	-0.15825
3.274	-0.15314
3.2754	-0.14722
3.277	-0.14178
3.2786	-0.13651
3.2802	-0.1314
3.282	-0.12627
3.2838	-0.12124
3.2862	-0.11582
3.2886	-0.11067
3.2912	-0.10537
3.294	-0.10014
3.2972	-0.09493
3.3008	-0.08973
3.3048	-0.08466
3.3092	-0.07954
3.3146	-0.07426
3.3208	-0.06897
3.3286	-0.06363
3.3372	-0.05841
3.3476	-0.05315
3.3602	-0.04795
3.3774	-0.04256
3.3998	-0.03734
3.4306	-0.03201
3.4722	-0.02684
3.5406	-0.0218
3.6406	-0.01747
3.7406	-0.01494
3.8406	-0.01313
3.9406	-0.01171
4.0406	-0.01091
4.1406	-0.01032
4.2406	-0.00978
4.3406	-0.00924
4.4406	-0.00899
4.5406	-0.00877
4.6406	-0.00851
4.7406	-0.00828
4.8406	-0.00828
4.9406	-0.00816
5.0406	-0.00802
5.1406	-0.00801
5.2406	-0.00796
5.3406	-0.0076
5.4406	-0.0076
5.5406	-0.00757
5.6406	-0.00756
5.7406	-0.00746
5.8406	-0.00746
5.9406	-0.00752
6.0406	-0.00747
6.1406	-0.00747
6.2406	-0.00745
6.3406	-0.00787
6.4406	-0.00788
6.5406	-0.00786
6.6406	-0.00992
6.7406	-0.01041
6.8406	-0.00753
6.9406	-0.00766
7.0406	-0.00797
7.1406	-0.00803
7.2406	-0.00795
7.3406	-0.00794
7.4406	-0.00803
7.5406	-0.00857
7.6406	-0.00795
7.7406	-0.00807
7.8406	-0.00857
7.9406	-0.00804
8.0406	-0.00807
8.1406	-0.0081
8.2406	-0.00806
8.3406	-0.00768
8.4406	-0.00813
8.5406	-0.00795
8.6406	-0.00794
8.7406	-0.00805
8.8406	-0.00794
8.9406	-0.00796
9.0406	-0.00795
9.1406	-0.00805
9.2406	-0.00801
9.3406	-0.00803
9.4406	-0.00804
9.5406	-0.008
9.6406	-0.00808
9.7406	-0.00816
9.8406	-0.00804
9.9406	-0.00813
10.0406	-0.00815
10.1406	-0.00815
10.2406	-0.00813
10.3406	-0.00809
10.4406	-0.00816
10.5406	-0.00822
10.6406	-0.00816
10.7406	-0.0082
10.8406	-0.00818
10.9406	-0.00823
11.0406	-0.00821
11.1406	-0.00822
11.2406	-0.0082
11.3406	-0.00826
11.4406	-0.00823
11.5406	-0.00827
11.6406	-0.00807
11.7406	-0.00813
11.8406	-0.00811
11.9406	-0.00824
12.0406	-0.00853
12.1406	-0.00844
12.2406	-0.0085
12.3406	-0.00861
12.4406	-0.00855
12.5406	-0.00853
12.6406	-0.00857
12.7406	-0.00855
12.8406	-0.0085
12.9406	-0.00856
13.0406	-0.00855
13.1406	-0.00859
13.2406	-0.00863
13.3406	-0.0086
13.4406	-0.00855
13.5406	-0.00856
13.6406	-0.00975
13.7406	-0.00903
13.8406	-0.00858
13.9406	-0.00865
14.0406	-0.00861
14.1406	-0.00865
14.2406	-0.00864
14.3406	-0.00863
14.4406	-0.00865
14.5406	-0.00865
14.6406	-0.00844
14.7406	-0.00845
14.8406	-0.00853
14.9406	-0.00848
15.0406	-0.00851
15.1406	-0.0085
15.2406	-0.00853
15.3406	-0.00853
15.4406	-0.00853
15.5406	-0.00861
15.6406	-0.00851
15.7406	-0.00853
15.8406	-0.00856
15.9406	-0.00853
16.0406	-0.00852
16.1406	-0.00851
16.2406	-0.00855
16.3406	-0.00857
16.4406	-0.00856
16.5406	-0.0086
16.6406	-0.00862
16.7406	-0.00861
16.8406	-0.0086
16.9406	-0.00857
17.0406	-0.00863
17.1406	-0.00864
17.2406	-0.00863
17.3406	-0.00869
17.4406	-0.00865
17.5406	-0.00869
17.6406	-0.00862
17.7406	-0.00856
17.8406	-0.00858
17.9406	-0.00871
18.0406	-0.00865
18.1406	-0.00862
18.2406	-0.00869
18.3406	-0.00864
18.4406	-0.00867
18.5406	-0.00868
18.6406	-0.00868
18.7406	-0.00867
18.8406	-0.00869
18.9406	-0.00867
19.0406	-0.00863
19.1406	-0.00867
19.2406	-0.00873
19.3406	-0.00869
19.4406	-0.00867
19.5406	-0.00871
19.6406	-0.00869
19.7406	-0.00877
19.8406	-0.00875
19.9406	-0.00871
20.0406	-0.00868
20.1406	-0.00869
20.2406	-0.00871
20.3406	-0.00889
20.4406	-0.00875
20.5406	-0.00875
20.6406	-0.00877
20.7406	-0.00871
20.8406	-0.00876
20.9406	-0.0087
21.0406	-0.00883
21.1406	-0.00877
21.2406	-0.00879
21.3406	-0.0087
21.4406	-0.00882
21.5406	-0.00881
21.6406	-0.00881
21.7406	-0.00884
21.8406	-0.00878
21.9406	-0.00882
22.0406	-0.00874
22.1406	-0.00875
22.2406	-0.00879
22.3406	-0.00879
22.4406	-0.00878
22.5406	-0.00979
22.6406	-0.00955
22.7406	-0.00924
22.8406	-0.00879
22.9406	-0.00876
23.0406	-0.00877
23.1406	-0.00882
23.2406	-0.00878
23.3406	-0.00883
23.4406	-0.00883
23.5406	-0.00881
23.6406	-0.00922
23.7406	-0.0089
23.8406	-0.00867
23.9406	-0.00886
24.0406	-0.00873
24.1406	-0.0089
24.2406	-0.00884
24.3406	-0.00883
24.4406	-0.00861
24.5406	-0.00865
24.6406	-0.00861
24.7406	-0.00884
24.8406	-0.00909
24.9406	-0.00862
25.0406	-0.00871
25.1406	-0.00875
25.2406	-0.00867
25.3406	-0.00875
25.4406	-0.00872
25.5406	-0.0087
25.6406	-0.00869
25.7406	-0.0087
25.8406	-0.00865
25.9406	-0.00868
26.0406	-0.00871
26.1406	-0.00867
26.2406	-0.00864
26.3406	-0.0091
26.4406	-0.00943
26.5406	-0.00925
26.6406	-0.00915
26.7406	-0.00924
26.8406	-0.00907
26.9406	-0.00911
27.0406	-0.00916
27.1406	-0.00913
27.2406	-0.00913
27.3406	-0.00913
27.4406	-0.00918
27.5406	-0.00914
27.6406	-0.00916
27.7406	-0.00916
27.8406	-0.00911
27.9406	-0.00921
28.0406	-0.00917
28.1406	-0.00914
28.2406	-0.00915
28.3406	-0.00917
28.4406	-0.0091
28.5406	-0.00914
28.6406	-0.00922
28.7406	-0.00914
28.8406	-0.00916
28.9406	-0.00921
29.0406	-0.00919
29.1406	-0.0092
29.2406	-0.00927
29.3406	-0.00914
29.4406	-0.00925
29.5406	-0.00918
29.6406	-0.00913
29.7406	-0.00918
29.8406	-0.00913
29.9406	-0.00925
30.0406	-0.00923
30.1406	-0.00925
30.2406	-0.00927
30.3406	-0.00922
30.4406	-0.00921
30.5406	-0.00918
30.6406	-0.00924
30.7406	-0.00925
30.8406	-0.00918
30.9406	-0.00921
31.0406	-0.00931
31.1406	-0.00922
31.2406	-0.0092
31.3406	-0.00917
31.4406	-0.00923
31.5406	-0.0092
31.6406	-0.00923
31.7406	-0.00883
31.8406	-0.00885
31.9406	-0.00884
32.0406	-0.00887
32.1406	-0.0088
32.2406	-0.00887
32.3406	-0.00906
32.4406	-0.0091
32.5406	-0.00891
32.6406	-0.00886
32.7406	-0.00883
32.8406	-0.0091
32.9406	-0.00911
33.0406	-0.00907
33.1406	-0.00926
33.2406	-0.00898
33.3406	-0.00911
33.4406	-0.00867
33.5406	-0.00882
33.6406	-0.00911
33.7406	-0.00912
33.8406	-0.00907
33.9406	-0.00911
34.0406	-0.00912
34.1406	-0.00909
34.2406	-0.00886
34.3406	-0.00907
34.4406	-0.00908
34.5406	-0.00935
34.6406	-0.00916
34.7406	-0.00907
34.8406	-0.00926
34.9406	-0.00909
35.0406	-0.00913
35.1406	-0.00915
35.2406	-0.0091
35.3406	-0.00911
35.4406	-0.0093
35.5406	-0.00912
35.6406	-0.00911
35.7406	-0.00917
35.8406	-0.00911
35.9406	-0.00914
36.0406	-0.00904
36.1406	-0.00913
36.2406	-0.00909
36.3406	-0.0091
36.4406	-0.00909
36.5406	-0.00915
36.6406	-0.00915
36.7406	-0.00916
36.8406	-0.00914
36.9406	-0.00921
37.0406	-0.00918
37.1406	-0.00908
37.2406	-0.00916
37.3406	-0.00911
37.4406	-0.00913
37.5406	-0.00917
37.6406	-0.00915
37.7406	-0.00918
37.8406	-0.00915
37.9406	-0.00922
38.0406	-0.00916
38.1406	-0.00923
38.2406	-0.00918
38.3406	-0.00918
38.4406	-0.0092
38.5406	-0.00922
38.6406	-0.00917
38.7406	-0.00918
38.8406	-0.00922
38.9406	-0.00919
39.0406	-0.0092
39.1406	-0.00918
39.2406	-0.00918
39.3406	-0.00922
39.4406	-0.00914
39.5406	-0.00922
39.6406	-0.0092
39.7406	-0.00919
39.8406	-0.00922
39.9406	-0.00923
40.0406	-0.00918
40.1406	-0.00918
40.2406	-0.0092
40.3406	-0.00921
40.4406	-0.00925
40.5406	-0.00918
40.6406	-0.00916
40.7406	-0.00919
40.8406	-0.00923
40.9406	-0.00928
41.0406	-0.00925
41.1406	-0.0092
41.2406	-0.00923
41.3406	-0.00918
41.4406	-0.00983
41.5406	-0.00927
41.6406	-0.00923
41.7406	-0.0092
41.8406	-0.00919
41.9406	-0.00914
42.0406	-0.00919
42.1406	-0.00918
42.2406	-0.0093
42.3406	-0.00915
42.4406	-0.00918
42.5406	-0.00923
42.6406	-0.00923
42.7406	-0.00925
42.8406	-0.00924
42.9406	-0.00932
43.0406	-0.00918
43.1406	-0.00933
43.2406	-0.00932
43.3406	-0.00925
43.4406	-0.00923
43.5406	-0.00918
43.6406	-0.00929
43.7406	-0.0093
43.8406	-0.00924
43.9406	-0.00929
44.0406	-0.00928
44.1406	-0.00929
44.2406	-0.00924
44.3406	-0.00925
44.4406	-0.00921
44.5406	-0.00925
44.6406	-0.00935
44.7406	-0.00924
44.8406	-0.0093
44.9406	-0.00989
45.0406	-0.00921
45.1406	-0.00926
45.2406	-0.0092
45.3406	-0.00926
45.4406	-0.00921
45.5406	-0.00926
45.6406	-0.00923
45.7406	-0.00925
45.8406	-0.00925
45.9406	-0.00929
46.0406	-0.00928
46.1406	-0.00938
46.2406	-0.00929
46.3406	-0.00931
46.4406	-0.00927
46.5406	-0.00929
46.6406	-0.00924
46.7406	-0.00924
46.8406	-0.00933
46.9406	-0.00929
47.0406	-0.00935
47.1406	-0.00923
47.2406	-0.00932
47.3406	-0.00932
47.4406	-0.00932
47.5406	-0.00931
47.6406	-0.00922
47.7406	-0.00935
47.8406	-0.0092
47.9406	-0.00927
48.0406	-0.00938
48.1406	-0.00925
48.2406	-0.0093
48.3406	-0.00929
48.4406	-0.00928
48.5406	-0.00934
48.6406	-0.00932
48.7406	-0.00933
48.8406	-0.00929
48.9406	-0.00938
49.0406	-0.00933
49.1406	-0.00932
49.2406	-0.00926
49.3406	-0.00931
49.4406	-0.00937
49.5406	-0.00945
49.6406	-0.00941
49.7406	-0.00935
49.8406	-0.0093
49.9406	-0.00926
50.0406	-0.00938
50.1406	-0.00933
50.2406	-0.00935
50.3406	-0.00932
50.4406	-0.00935
50.5406	-0.00934
50.6406	-0.00939
50.7406	-0.00936
50.8406	-0.00938
50.9406	-0.00938
51.0406	-0.00939
51.1406	-0.00936
51.2406	-0.0094
51.3406	-0.00933
51.4406	-0.00937
51.5406	-0.00936
51.6406	-0.00933
51.7406	-0.00938
51.8406	-0.00933
51.9406	-0.00931
52.0406	-0.00936
52.1406	-0.00936
52.2406	-0.00929
52.3406	-0.00937
52.4406	-0.00939
52.5406	-0.00932
52.6406	-0.00937
52.7406	-0.00936
52.8406	-0.00938
52.9406	-0.00944
53.0406	-0.00941
53.1406	-0.00932
53.2406	-0.00935
53.3406	-0.00934
53.4406	-0.00934
53.5406	-0.00937
53.6406	-0.00938
53.7406	-0.00939
53.8406	-0.00937
53.9406	-0.00941
54.0406	-0.00939
54.1406	-0.00942
54.2406	-0.00938
54.3406	-0.00935
54.4406	-0.0094
54.5406	-0.00935
54.6406	-0.00939
54.7406	-0.00938
54.8406	-0.00938
54.9406	-0.00939
55.0406	-0.00943
55.1406	-0.00936
55.2406	-0.00942
55.3406	-0.00942
55.4406	-0.0094
55.5406	-0.00937
55.6406	-0.00944
55.7406	-0.00942
55.8406	-0.00943
55.9406	-0.0094
56.0406	-0.00943
56.1406	-0.00941
56.2406	-0.00941
56.3406	-0.00938
56.4406	-0.00942
56.5406	-0.00926
56.6406	-0.00943
56.7406	-0.00938
56.8406	-0.00943
56.9406	-0.00936
57.0406	-0.0094
57.1406	-0.00946
57.2406	-0.00943
57.3406	-0.00941
57.4406	-0.00941
57.5406	-0.00939
57.6406	-0.00948
57.7406	-0.00944
57.8406	-0.00941
57.9406	-0.00923
58.0406	-0.00944
58.1406	-0.0094
58.2406	-0.0094
58.3406	-0.00944
58.4406	-0.00941
58.5406	-0.0094
58.6406	-0.00921
58.7406	-0.00933
58.8406	-0.00927
58.9406	-0.00947
59.0406	-0.00951
59.1406	-0.00922
59.2406	-0.00962
59.3406	-0.00943
59.4406	-0.00968
59.5406	-0.00964
59.6406	-0.00972
59.7406	-0.00943
59.8406	-0.00947
59.9406	-0.0094
60.0406	-0.00924
60.1406	-0.00929
60.2406	-0.00922
60.3406	-0.00963
60.4406	-0.00969
60.5406	-0.00927
60.6406	-0.00926
60.7406	-0.00925
60.8406	-0.00932
60.9406	-0.00927
61.0406	-0.00928
61.1406	-0.00923
61.2406	-0.00923
61.3406	-0.00929
61.4406	-0.00931
61.5406	-0.00925
61.6406	-0.0095
61.7406	-0.00962
61.8406	-0.00966
61.9406	-0.00969
62.0406	-0.00969
62.1406	-0.0096
62.2406	-0.00964
62.3406	-0.00944
62.4406	-0.00965
62.5406	-0.00966
62.6406	-0.00965
62.7406	-0.00982
62.8406	-0.00924
62.9406	-0.00927
63.0406	-0.00944
63.1406	-0.00926
63.2406	-0.00929
63.3406	-0.00924
63.4406	-0.00933
63.5406	-0.00922
63.6406	-0.00929
63.7406	-0.00932
63.8406	-0.00933
63.9406	-0.00929
64.0406	-0.00936
64.1406	-0.00931
64.2406	-0.00931
64.3406	-0.00929
64.4406	-0.0093
64.5406	-0.00928
64.6406	-0.00923
64.7406	-0.00928
64.8406	-0.00928
64.9406	-0.00931
65.0406	-0.00932
65.1406	-0.00934
65.2406	-0.00927
65.3406	-0.00932
65.4406	-0.00937
65.5406	-0.00929
65.6406	-0.00933
65.7406	-0.00933
65.8406	-0.00941
65.9406	-0.0093
66.0406	-0.00937
66.1406	-0.00939
66.2406	-0.00934
66.3406	-0.00936
66.4406	-0.00934
66.5406	-0.00927
66.6406	-0.00934
66.7406	-0.00934
66.8406	-0.00935
66.9406	-0.00928
67.0406	-0.00934
67.1406	-0.00938
67.2406	-0.00926
67.3406	-0.0093
67.4406	-0.00935
67.5406	-0.00928
67.6406	-0.00931
67.7406	-0.00935
67.8406	-0.00937
67.9406	-0.00933
68.0406	-0.00934
68.1406	-0.00936
68.2406	-0.00931
68.3406	-0.0096
68.4406	-0.00935
68.5406	-0.00929
68.6406	-0.00932
68.7406	-0.00935
68.8406	-0.00935
68.9406	-0.00934
69.0406	-0.00936
69.1406	-0.0094
69.2406	-0.0093
69.3406	-0.00933
69.4406	-0.00938
69.5406	-0.0094
69.6406	-0.00936
69.7406	-0.00928
69.8406	-0.00937
69.9406	-0.0094
70.0406	-0.00937
70.1406	-0.00931
70.2406	-0.01082
70.3406	-0.00984
70.4406	-0.00939
70.5406	-0.00931
70.6406	-0.00929
70.7406	-0.00933
70.8406	-0.00932
70.9406	-0.00933
71.0406	-0.00932
71.1406	-0.00928
71.2406	-0.0094
71.3406	-0.00936
71.4406	-0.00942
71.5406	-0.00933
71.6406	-0.00943
71.7406	-0.00938
71.8406	-0.00932
71.9406	-0.00933
72.0406	-0.00939
72.1406	-0.00929
72.2406	-0.0094
72.3406	-0.00937
72.4406	-0.00937
72.5406	-0.00933
72.6406	-0.00945
72.7406	-0.00934
72.8406	-0.00939
72.9406	-0.00936
73.0406	-0.00936
73.1406	-0.00937
73.2406	-0.00929
73.3406	-0.00933
73.4406	-0.0094
73.5406	-0.00941
73.6406	-0.00928
73.7406	-0.00942
73.8406	-0.00937
73.9406	-0.00934
74.0406	-0.00938
74.1406	-0.00938
74.2406	-0.00935
74.3406	-0.0094
74.4406	-0.00936
74.5406	-0.0094
74.6406	-0.00932
74.7406	-0.00939
74.8406	-0.00933
74.9406	-0.00938
75.0406	-0.00944
75.1406	-0.00938
75.2406	-0.00933
75.3406	-0.00939
75.4406	-0.00934
75.5406	-0.00937
75.6406	-0.00938
75.7406	-0.00935
75.8406	-0.00941
75.9406	-0.00936
76.0406	-0.00941
76.1406	-0.00936
76.2406	-0.00944
76.3406	-0.00939
76.4406	-0.00936
76.5406	-0.00938
76.6406	-0.00936
76.7406	-0.00944
76.8406	-0.00938
76.9406	-0.00941
77.0406	-0.00938
77.1406	-0.00939
77.2406	-0.00935
77.3406	-0.0094
77.4406	-0.00942
77.5406	-0.00937
77.6406	-0.00934
77.7406	-0.00933
77.8406	-0.00937
77.9406	-0.00935
78.0406	-0.00938
78.1406	-0.0094
78.2406	-0.0094
78.3406	-0.00943
78.4406	-0.00968
78.5406	-0.00979
78.6406	-0.00984
78.7406	-0.00979
78.8406	-0.00975
78.9406	-0.00983
79.0406	-0.0098
79.1406	-0.00982
79.2406	-0.00976
79.3406	-0.00978
79.4406	-0.00981
79.5406	-0.00981
79.6406	-0.00979
79.7406	-0.00982
79.8406	-0.00979
79.9406	-0.00979
80.0406	-0.00977
80.1406	-0.00977
80.2406	-0.00987
80.3406	-0.00963
80.4406	-0.00979
80.5406	-0.00981
80.6406	-0.00985
80.7406	-0.0098
80.8406	-0.00986
80.9406	-0.00988
81.0406	-0.00967
81.1406	-0.00987
81.2406	-0.00976
81.3406	-0.00977
81.4406	-0.00982
81.5406	-0.00968
81.6406	-0.00961
81.7406	-0.00964
81.8406	-0.0095
81.9406	-0.01045
82.0406	-0.00977
82.1406	-0.00959
82.2406	-0.00979
82.3406	-0.00966
82.4406	-0.0094
82.5406	-0.00979
82.6406	-0.00949
82.7406	-0.00944
82.8406	-0.00964
82.9406	-0.00966
83.0406	-0.0094
83.1406	-0.00968
83.2406	-0.00969
83.3406	-0.00983
83.4406	-0.00945
83.5406	-0.00983
83.6406	-0.00986
83.7406	-0.00965
83.8406	-0.00966
83.9406	-0.00967
84.0406	-0.00985
84.1406	-0.01059
84.2406	-0.00965
84.3406	-0.00968
84.4406	-0.00965
84.5406	-0.00968
84.6406	-0.00973
84.7406	-0.00972
84.8406	-0.00968
84.9406	-0.00967
85.0406	-0.00964
85.1406	-0.00948
85.2406	-0.00973
85.3406	-0.00984
85.4406	-0.00965
85.5406	-0.00967
85.6406	-0.00962
85.7406	-0.00965
85.8406	-0.00967
85.9406	-0.00963
86.0406	-0.00966
86.1406	-0.00973
86.2406	-0.00962
86.3406	-0.00961
86.4406	-0.00974
86.5406	-0.00956
86.6406	-0.00977
86.7406	-0.00967
86.8406	-0.00972
86.9406	-0.00972
87.0406	-0.00973
87.1406	-0.00976
87.2406	-0.0097
87.3406	-0.00963
87.4406	-0.00971
87.5406	-0.00969
87.6406	-0.00964
87.7406	-0.00969
87.8406	-0.0097
87.9406	-0.00974
88.0406	-0.00965
88.1406	-0.00963
88.2406	-0.0097
88.3406	-0.00971
88.4406	-0.00971
88.5406	-0.0096
88.6406	-0.00985
88.7406	-0.00965
88.8406	-0.0097
88.9406	-0.00968
89.0406	-0.00969
89.1406	-0.00967
89.2406	-0.00973
89.3406	-0.00975
89.4406	-0.00966
89.5406	-0.00974
89.6406	-0.00971
89.7406	-0.00972
89.8406	-0.0097
89.9406	-0.0097
90.0406	-0.0097
90.1406	-0.00968
90.2406	-0.0097
90.3406	-0.00967
90.4406	-0.00969
90.5406	-0.00969
90.6406	-0.00971
90.7406	-0.00974
90.8406	-0.0097
90.9406	-0.0097
91.0406	-0.00971
91.1406	-0.0097
91.2406	-0.0097
91.3406	-0.00976
91.4406	-0.00969
91.5406	-0.00974
91.6406	-0.00968
91.7406	-0.00975
91.8406	-0.00972
91.9406	-0.00967
92.0406	-0.00969
92.1406	-0.00971
92.2406	-0.00976
92.3406	-0.00966
92.4406	-0.00971
92.5406	-0.00976
92.6406	-0.00975
92.7406	-0.00969
92.8406	-0.00971
92.9406	-0.00967
93.0406	-0.00972
93.1406	-0.00969
93.2406	-0.00978
93.3406	-0.0097
93.4406	-0.00969
93.5406	-0.00967
93.6406	-0.00979
93.7406	-0.00969
93.8406	-0.00967
93.9406	-0.00976
94.0406	-0.00968
94.1406	-0.00979
94.2406	-0.00976
94.3406	-0.00972
94.4406	-0.0097
94.5406	-0.00969
94.6406	-0.00971
94.7406	-0.00972
94.8406	-0.00977
94.9406	-0.00967
95.0406	-0.00968
95.1406	-0.00972
95.2406	-0.00979
95.3406	-0.00972
95.4406	-0.00968
95.5406	-0.00975
95.6406	-0.00967
95.7406	-0.00966
95.8406	-0.00966
95.9406	-0.00969
96.0406	-0.00971
96.1406	-0.0097
96.2406	-0.00974
96.3406	-0.00973
96.4406	-0.0097
96.5406	-0.00975
96.6406	-0.00971
96.7406	-0.00976
96.8406	-0.00975
96.9406	-0.00969
97.0406	-0.00973
97.1406	-0.0098
97.2406	-0.00969
97.3406	-0.00966
97.4406	-0.00975
97.5406	-0.00975
97.6406	-0.00972
97.7406	-0.00978
97.8406	-0.00973
97.9406	-0.00967
98.0406	-0.00968
98.1406	-0.00969
98.2406	-0.00972
98.3406	-0.00971
98.4406	-0.00971
98.5406	-0.00973
98.6406	-0.00978
98.7406	-0.00997
98.8406	-0.01001
98.9406	-0.00976
99.0406	-0.00974
99.1406	-0.00979
99.2406	-0.00977
99.3406	-0.00969
99.4406	-0.00969
99.5406	-0.00978
99.6406	-0.00977
99.7406	-0.00958
99.8406	-0.00968
99.9406	-0.0097
100.041	-0.00975
100.141	-0.00979
100.241	-0.0097
100.341	-0.00977
100.441	-0.00975
100.541	-0.00972
100.641	-0.00979
100.741	-0.00979
100.841	-0.00978
100.941	-0.00977
101.041	-0.00979
101.141	-0.00982
101.241	-0.00977
101.341	-0.00977
101.441	-0.00969
101.541	-0.00981
101.641	-0.00976
101.741	-0.00977
101.841	-0.00983
101.941	-0.00979
102.041	-0.00983
102.141	-0.0098
102.241	-0.00978
102.341	-0.00978
102.441	-0.00982
102.541	-0.00983
102.641	-0.0098
102.741	-0.00978
102.841	-0.00975
102.941	-0.00984
103.041	-0.00981
103.141	-0.00979
103.241	-0.0098
103.341	-0.00978
103.441	-0.00984
103.541	-0.0099
103.641	-0.00986
103.741	-0.00984
103.841	-0.00986
103.941	-0.00989
104.041	-0.00981
104.141	-0.00978
104.241	-0.00983
104.341	-0.0098
104.441	-0.00985
104.541	-0.00991
104.641	-0.00986
104.741	-0.00985
104.841	-0.00985
104.941	-0.00982
105.041	-0.00983
105.141	-0.00979
105.241	-0.00974
105.341	-0.01048
105.441	-0.00997
105.541	-0.00986
105.641	-0.00984
105.741	-0.00979
105.841	-0.0098
105.941	-0.00982
106.041	-0.00982
106.141	-0.00981
106.241	-0.00985
106.341	-0.00983
106.441	-0.00987
106.541	-0.00985
106.641	-0.00987
106.741	-0.00993
106.841	-0.00985
106.941	-0.00983
107.041	-0.00982
107.141	-0.00987
107.241	-0.00988
107.341	-0.00988
107.441	-0.01059
107.541	-0.0099
107.641	-0.00978
107.741	-0.00984
107.841	-0.00989
107.941	-0.00981
108.041	-0.0099
108.141	-0.00979
108.241	-0.00984
108.341	-0.00983
108.441	-0.0098
108.541	-0.00981
108.641	-0.00977
108.741	-0.00986
108.841	-0.00982
108.941	-0.0098
109.041	-0.00984
109.141	-0.00983
109.241	-0.00988
109.341	-0.00985
109.441	-0.00981
109.541	-0.00992
109.641	-0.00985
109.741	-0.00981
109.841	-0.00979
109.941	-0.0098
110.041	-0.0098
110.141	-0.00983
110.241	-0.00984
110.341	-0.0098
110.441	-0.0098
110.541	-0.00977
110.641	-0.00985
110.741	-0.00976
110.841	-0.00987
110.941	-0.00985
111.041	-0.00981
111.141	-0.00984
111.241	-0.00982
111.341	-0.00986
111.441	-0.00983
111.541	-0.00974
111.641	-0.00989
111.741	-0.00987
111.841	-0.00981
111.941	-0.00989
112.041	-0.00984
112.141	-0.00989
112.241	-0.0098
112.341	-0.00978
112.441	-0.00983
112.541	-0.0098
112.641	-0.00983
112.741	-0.00987
112.841	-0.00982
112.941	-0.00989
113.041	-0.00982
113.141	-0.00984
113.241	-0.00977
113.341	-0.00984
113.441	-0.00987
113.541	-0.00985
113.641	-0.00981
113.741	-0.00981
113.841	-0.00987
113.941	-0.00981
114.041	-0.00981
114.141	-0.00981
114.241	-0.00987
114.341	-0.00983
114.441	-0.00991
114.541	-0.00983
114.641	-0.0099
114.741	-0.00985
114.841	-0.0099
114.941	-0.00984
115.041	-0.00985
115.141	-0.00981
115.241	-0.00986
115.341	-0.00982
115.441	-0.0098
115.541	-0.0098
115.641	-0.00993
115.741	-0.00988
115.841	-0.00985
115.941	-0.00985
116.041	-0.00984
116.141	-0.0098
116.241	-0.00988
116.341	-0.00983
116.441	-0.00987
116.541	-0.00985
116.641	-0.00989
116.741	-0.0099
116.841	-0.00983
116.941	-0.00999
117.041	-0.0099
117.141	-0.00983
117.241	-0.0098
117.341	-0.00988
117.441	-0.00985
117.541	-0.00988
117.641	-0.00991
117.741	-0.00994
117.841	-0.00987
117.941	-0.00989
118.041	-0.00981
118.141	-0.00988
118.241	-0.00985
118.341	-0.00991
118.441	-0.0099
118.541	-0.00987
118.641	-0.00995
118.741	-0.00985
118.841	-0.00989
118.941	-0.00985
119.041	-0.00987
119.141	-0.00988
119.241	-0.00989
119.341	-0.00992
119.441	-0.00985
119.541	-0.00993
119.641	-0.00986
119.741	-0.00984
119.841	-0.00989
119.941	-0.00975
120.041	-0.00992
120.141	-0.00993
120.241	-0.00991
120.341	-0.00991
120.441	-0.00988
120.541	-0.00995
120.641	-0.00983
120.741	-0.00993
120.841	-0.01
120.941	-0.00994
121.041	-0.00986
121.141	-0.00983
121.241	-0.01085
121.341	-0.01037
121.441	-0.0112
121.541	-0.01104
121.641	-0.01107
121.741	-0.01043
121.841	-0.00977
121.941	-0.00984
122.041	-0.00992
122.141	-0.00986
122.241	-0.00984
122.341	-0.00991
122.441	-0.00987
122.541	-0.00984
122.641	-0.0099
122.741	-0.00991
122.841	-0.00989
122.941	-0.0099
123.041	-0.00987
123.141	-0.00985
123.233	-0.00999
123.233	-0.21861
123.233	-0.34483
123.233	-0.32689
123.234	-0.38948
123.234	-0.35358
123.234	-0.37137
123.234	-0.32413
123.234	-0.31533
123.235	-0.26489
123.235	-0.24356
123.235	-0.1972
123.235	-0.17365
123.235	-0.1359
123.236	-0.11608
123.236	-0.0888
123.236	-0.07507
123.236	-0.05813
123.236	-0.05068
123.237	-0.04251
123.238	-0.04976
123.238	-0.05501
123.238	-0.06337
123.239	-0.07029
123.239	-0.07697
123.242	-0.07165
123.284	-0.06662
123.384	-0.06193
123.484	-0.05918
123.584	-0.05707
123.684	-0.0549
123.784	-0.0532
123.884	-0.05195
123.984	-0.0507
124.084	-0.0496
124.184	-0.0485
124.284	-0.04731
124.384	-0.04688
124.484	-0.04617
124.584	-0.04551
124.684	-0.04495
124.784	-0.04437
124.884	-0.04417
124.984	-0.04371
125.084	-0.04354
125.184	-0.04294
125.284	-0.04262
125.384	-0.04248
125.484	-0.04243
125.584	-0.04196
125.684	-0.04187
125.784	-0.04142
125.884	-0.04138
125.984	-0.04118
126.084	-0.04126
126.184	-0.0408
126.284	-0.04075
126.384	-0.04061
126.484	-0.04032
126.584	-0.04026
126.684	-0.04026
126.784	-0.04031
126.884	-0.04019
126.984	-0.04009
127.084	-0.03972
127.184	-0.03961
127.284	-0.03959
127.384	-0.03979
127.484	-0.03966
127.584	-0.03962
127.684	-0.03957
127.784	-0.03955
127.884	-0.03948
127.984	-0.03963
128.084	-0.03956
128.184	-0.03941
128.284	-0.03945
128.384	-0.03909
128.484	-0.03913
128.584	-0.03922
128.684	-0.03928
128.784	-0.03918
128.884	-0.03915
128.984	-0.03914
129.084	-0.03906
129.184	-0.03914
129.284	-0.03899
129.384	-0.03901
129.484	-0.03905
129.584	-0.03907
129.684	-0.03901
129.784	-0.03907
129.884	-0.03904
129.984	-0.03906
130.084	-0.03904
130.184	-0.03907
130.284	-0.03903
130.384	-0.039
130.484	-0.0389
130.584	-0.03899
130.684	-0.03897
130.784	-0.03887
130.884	-0.03895
130.984	-0.03893
131.084	-0.03893
131.184	-0.03892
131.284	-0.03902
131.384	-0.0388
131.484	-0.03897
131.584	-0.03863
131.684	-0.0386
131.784	-0.03852
131.884	-0.03856
131.984	-0.03891
132.084	-0.03918
132.184	-0.03894
132.284	-0.03888
132.384	-0.03902
132.484	-0.03906
132.584	-0.03903
132.684	-0.03892
132.784	-0.03899
132.884	-0.03896
132.984	-0.03845
133.084	-0.03899
133.184	-0.03893
133.284	-0.03899
133.384	-0.03897
133.484	-0.03902
133.584	-0.03892
133.684	-0.03899
133.784	-0.03892
133.884	-0.0389
133.984	-0.03892
134.084	-0.03893
134.184	-0.03896
134.284	-0.03893
134.384	-0.0388
134.484	-0.03892
134.584	-0.03879
134.684	-0.03886
134.784	-0.03863
134.884	-0.03864
134.984	-0.03857
135.084	-0.03858
135.184	-0.03857
135.284	-0.0386
135.384	-0.03858
135.484	-0.03858
135.584	-0.0386
135.684	-0.03869
135.784	-0.03862
135.884	-0.03857
135.984	-0.03854
136.084	-0.03851
136.184	-0.03849
136.284	-0.03849
136.384	-0.03851
136.484	-0.03862
136.584	-0.03847
136.684	-0.03851
136.784	-0.03851
136.884	-0.03845
136.984	-0.03852
137.084	-0.03847
137.184	-0.0384
137.284	-0.03854
137.384	-0.03852
137.484	-0.03849
137.584	-0.03848
137.684	-0.03841
137.784	-0.03842
137.884	-0.03845
137.984	-0.03843
138.084	-0.03842
138.184	-0.03845
138.284	-0.03844
138.384	-0.03847
138.484	-0.03829
138.584	-0.03844
138.684	-0.03841
138.784	-0.03841
138.884	-0.03832
138.984	-0.03841
139.084	-0.03839
139.184	-0.03834
139.284	-0.03844
139.384	-0.03845
139.484	-0.03845
139.584	-0.03852
139.684	-0.03845
139.784	-0.03848
139.884	-0.03849
139.984	-0.03841
140.084	-0.03844
140.184	-0.03846
140.284	-0.03844
140.384	-0.03837
140.484	-0.03841
140.584	-0.03839
140.684	-0.03838
140.784	-0.03846
140.884	-0.03849
140.984	-0.03847
141.084	-0.03846
141.184	-0.03851
141.284	-0.03839
141.384	-0.03834
141.484	-0.03843
141.584	-0.03834
141.684	-0.03834
141.784	-0.0384
141.884	-0.03835
141.984	-0.03893
142.084	-0.03847
142.184	-0.03842
142.284	-0.0385
142.384	-0.03848
142.484	-0.03852
142.584	-0.03842
142.684	-0.03842
142.784	-0.03849
142.884	-0.03838
142.984	-0.03847
143.084	-0.03846
143.184	-0.03845
143.284	-0.0385
143.384	-0.03845
143.484	-0.03849
143.584	-0.03845
143.684	-0.03844
143.784	-0.03848
143.884	-0.03835
143.984	-0.03848
144.084	-0.03842
144.184	-0.03834
144.284	-0.03832
144.384	-0.03835
144.484	-0.03826
144.584	-0.03835
144.684	-0.03837
144.784	-0.0384
144.884	-0.03824
144.984	-0.03838
145.084	-0.03834
145.184	-0.03842
145.284	-0.03827
145.384	-0.03868
145.484	-0.03909
145.584	-0.03972
145.684	-0.04017
145.784	-0.03878
145.884	-0.03838
145.984	-0.03839
146.084	-0.03838
146.184	-0.0384
146.284	-0.03842
146.384	-0.03838
146.484	-0.03836
146.584	-0.03847
146.684	-0.03841
146.784	-0.03845
146.884	-0.03838
146.984	-0.03837
147.084	-0.03834
147.184	-0.03828
147.284	-0.03834
147.384	-0.03831
147.484	-0.03834
147.584	-0.03838
147.684	-0.03839
147.784	-0.03836
147.884	-0.03831
147.984	-0.03832
148.084	-0.03826
148.184	-0.03824
148.284	-0.03844
148.384	-0.03845
148.484	-0.03845
148.584	-0.03837
148.684	-0.03833
148.784	-0.03843
148.884	-0.03835
148.984	-0.03832
149.084	-0.03838
149.184	-0.03837
149.284	-0.03838
149.384	-0.0383
149.484	-0.03838
149.584	-0.03836
149.684	-0.03828
149.784	-0.03825
149.884	-0.03831
149.984	-0.03831
150.084	-0.03808
150.184	-0.03847
150.284	-0.03828
150.384	-0.03829
150.484	-0.03834
150.584	-0.03822
150.684	-0.03838
150.784	-0.03843
150.884	-0.03838
150.984	-0.03823
151.084	-0.03833
151.184	-0.03803
151.284	-0.03797
151.384	-0.038
151.484	-0.0383
151.584	-0.03829
151.684	-0.03827
151.784	-0.03829
151.884	-0.03842
151.984	-0.03846
152.084	-0.0385
152.184	-0.03836
152.284	-0.03832
152.384	-0.03841
152.484	-0.03847
152.584	-0.03835
152.684	-0.03843
152.784	-0.03837
152.884	-0.03838
152.984	-0.03835
153.084	-0.03833
153.184	-0.03835
153.284	-0.0384
153.384	-0.03842
153.484	-0.03835
153.584	-0.03836
153.684	-0.03836
153.784	-0.03826
153.884	-0.03835
153.984	-0.0384
154.084	-0.03837
154.184	-0.03839
154.284	-0.03838
154.384	-0.03844
154.484	-0.03837
154.584	-0.03835
154.684	-0.03844
154.784	-0.03835
154.884	-0.03842
154.984	-0.03845
155.084	-0.03831
155.184	-0.03838
155.284	-0.03843
155.384	-0.03832
155.484	-0.0383
155.584	-0.03828
155.684	-0.03832
155.784	-0.03824
155.884	-0.03835
155.929	-0.04338
155.962	-0.03834
156.062	-0.03842
156.162	-0.03831
156.262	-0.03843
156.362	-0.03839
156.462	-0.03844
156.562	-0.03836
156.662	-0.03838
156.762	-0.03833
156.862	-0.03838
156.962	-0.03844
157.062	-0.03839
157.162	-0.03833
157.262	-0.03834
157.362	-0.0384
157.462	-0.03833
157.562	-0.03843
157.662	-0.03829
157.762	-0.03827
157.862	-0.0383
157.962	-0.03833
158.062	-0.03825
158.162	-0.0382
158.262	-0.03825
158.362	-0.03834
158.462	-0.03823
158.562	-0.0383
158.662	-0.03827
158.762	-0.03819
158.862	-0.03827
158.962	-0.03824
159.062	-0.03825
159.162	-0.03823
159.262	-0.03828
159.362	-0.03828
159.462	-0.0384
159.562	-0.03821
159.662	-0.03833
159.762	-0.03829
159.862	-0.03832
159.962	-0.0383
160.062	-0.03827
160.162	-0.0383
160.262	-0.03835
160.362	-0.03825
160.462	-0.03831
160.562	-0.03827
160.662	-0.03832
160.762	-0.03851
160.862	-0.03805
160.962	-0.03804
161.062	-0.03836
161.162	-0.03831
161.262	-0.03843
161.362	-0.03841
161.462	-0.03843
161.562	-0.03854
161.662	-0.03836
161.762	-0.03854
161.862	-0.03837
161.962	-0.03839
162.062	-0.03842
162.162	-0.03895
162.262	-0.03855
162.362	-0.03855
162.462	-0.03841
162.562	-0.03844
162.662	-0.03837
162.762	-0.03844
162.862	-0.03841
162.962	-0.0384
163.062	-0.03845
163.162	-0.03842
163.262	-0.03835
163.362	-0.03835
163.462	-0.03842
163.562	-0.03843
163.662	-0.03828
163.762	-0.03836
163.862	-0.03836
163.962	-0.03828
164.062	-0.0383
164.162	-0.03831
164.262	-0.03831
164.362	-0.03829
164.462	-0.03836
164.562	-0.03834
164.662	-0.03833
164.762	-0.03834
164.862	-0.0383
164.962	-0.03844
165.062	-0.03838
165.162	-0.03831
165.262	-0.03835
165.362	-0.03837
165.462	-0.03836
165.562	-0.03833
165.662	-0.03826
165.762	-0.03826
165.862	-0.03843
165.962	-0.03855
166.062	-0.0384
166.162	-0.03797
166.262	-0.03851
166.362	-0.03834
166.462	-0.03828
166.562	-0.0383
166.662	-0.03834
166.762	-0.03826
166.862	-0.03832
166.962	-0.03835
167.062	-0.03838
167.162	-0.03852
167.262	-0.03841
167.362	-0.038
167.462	-0.03802
167.562	-0.03803
167.662	-0.03799
167.762	-0.038
167.862	-0.03801
167.962	-0.03802
168.062	-0.03798
168.162	-0.03858
168.262	-0.03836
168.362	-0.03828
168.462	-0.03834
168.562	-0.03833
168.662	-0.03828
168.762	-0.03832
168.862	-0.03826
168.962	-0.03831
169.062	-0.03833
169.162	-0.03836
169.262	-0.03829
169.362	-0.03832
169.462	-0.03829
169.562	-0.03832
169.662	-0.03828
169.762	-0.03832
169.862	-0.03838
169.962	-0.03836
170.062	-0.03839
170.162	-0.03839
170.262	-0.03839
170.362	-0.03838
170.462	-0.03838
170.562	-0.03832
170.662	-0.03847
170.762	-0.03843
170.862	-0.03836
170.962	-0.03836
171.062	-0.03849
171.162	-0.0384
171.262	-0.03841
171.362	-0.03833
171.462	-0.03847
171.562	-0.0384
171.662	-0.03834
171.762	-0.03842
171.862	-0.03835
171.962	-0.03839
172.062	-0.03842
172.162	-0.0381
172.262	-0.03843
172.362	-0.03841
172.462	-0.03837
172.562	-0.03828
172.662	-0.03831
172.762	-0.03836
172.862	-0.03834
172.962	-0.03839
173.062	-0.03808
173.162	-0.03863
173.262	-0.03844
173.362	-0.03837
173.462	-0.03838
173.562	-0.03829
173.662	-0.03837
173.762	-0.03836
173.862	-0.0384
173.962	-0.03837
174.062	-0.03837
174.162	-0.03841
174.262	-0.03839
174.362	-0.03841
174.462	-0.03844
174.562	-0.03842
174.662	-0.03836
174.762	-0.03832
174.862	-0.03828
174.962	-0.03839
175.062	-0.0384
175.162	-0.0383
175.262	-0.03836
175.362	-0.03835
175.462	-0.03836
175.562	-0.03833
175.662	-0.03833
175.762	-0.03837
175.862	-0.03834
175.962	-0.03828
176.062	-0.03832
176.162	-0.03838
176.262	-0.03832
176.362	-0.0384
176.462	-0.0383
176.562	-0.03801
176.662	-0.03809
176.762	-0.038
176.862	-0.03802
176.962	-0.03801
177.062	-0.03806
177.162	-0.03804
177.262	-0.03804
177.362	-0.03798
177.462	-0.03785
177.562	-0.03845
177.662	-0.03838
177.762	-0.03831
177.862	-0.03825
177.962	-0.03836
178.062	-0.03833
178.162	-0.03832
178.262	-0.03824
178.362	-0.03831
178.462	-0.03835
178.562	-0.03838
178.662	-0.03834
178.762	-0.03824
178.862	-0.03833
178.962	-0.03839
179.062	-0.03831
179.162	-0.03833
179.262	-0.03835
179.362	-0.03833
179.462	-0.03835
179.562	-0.03827
179.662	-0.03843
179.762	-0.03838
179.862	-0.03836
179.962	-0.03833
180.062	-0.03843
180.162	-0.0384
180.262	-0.03837
180.362	-0.03838
180.462	-0.03836
180.562	-0.03829
180.662	-0.03842
180.762	-0.03841
180.862	-0.03835
180.962	-0.03839
181.062	-0.03839
181.162	-0.03838
181.262	-0.03834
181.362	-0.03839
181.462	-0.03842
181.562	-0.03924
181.662	-0.04159
181.762	-0.03888
181.862	-0.03833
181.962	-0.03837
182.062	-0.03842
182.162	-0.03834
182.262	-0.03834
182.362	-0.03832
182.462	-0.03835
182.562	-0.03831
182.662	-0.03834
182.762	-0.03843
182.862	-0.03845
182.962	-0.03829
183.062	-0.03831
183.162	-0.03832
183.262	-0.03843
183.362	-0.03831
183.462	-0.03837
183.562	-0.0383
183.662	-0.03833
183.762	-0.03894
183.862	-0.03836
183.962	-0.03836
184.062	-0.03835
184.162	-0.03833
184.262	-0.03836
184.362	-0.03838
184.462	-0.03837
184.562	-0.03832
184.662	-0.03834
184.762	-0.03836
184.862	-0.03831
184.962	-0.03832
185.062	-0.0383
185.162	-0.03831
185.262	-0.03836
185.362	-0.03835
185.462	-0.03833
185.562	-0.03791
185.662	-0.03797
185.762	-0.03797
185.862	-0.03797
185.962	-0.03795
186.062	-0.03793
186.162	-0.03803
186.262	-0.03831
186.362	-0.03882
186.462	-0.03832
186.562	-0.0383
186.662	-0.03831
186.762	-0.03834
186.862	-0.03829
186.962	-0.03843
187.062	-0.03836
187.162	-0.03835
187.262	-0.03834
187.362	-0.03838
187.462	-0.03836
187.562	-0.03837
187.662	-0.03845
187.762	-0.03828
187.862	-0.0383
187.962	-0.03798
188.062	-0.03843
188.162	-0.0385
188.262	-0.03844
188.362	-0.0385
188.462	-0.03841
188.562	-0.0384
188.662	-0.03847
188.762	-0.03845
188.862	-0.03901
188.962	-0.03883
189.062	-0.03838
189.162	-0.03832
189.262	-0.03836
189.362	-0.03836
189.462	-0.03844
189.562	-0.03837
189.662	-0.03835
189.762	-0.03839
189.862	-0.03836
189.962	-0.03841
190.062	-0.03845
190.162	-0.03838
190.262	-0.0384
190.362	-0.03841
190.462	-0.03844
190.562	-0.0384
190.662	-0.03843
190.762	-0.03843
190.862	-0.03848
190.962	-0.03845
191.062	-0.03841
191.162	-0.03844
191.262	-0.03841
191.362	-0.03843
[truncated: 5,456 more rows]

## Sheet: 80%D2O
time/s	current/mA
2.6784	-0.62387
2.6788	-0.60101
2.6792	-0.58452
2.6796	-0.57093
2.68	-0.55776
2.6804	-0.54467
2.6808	-0.53131
2.681	-0.52608
2.6812	-0.51746
2.6814	-0.51204
2.6816	-0.50402
2.6818	-0.49788
2.682	-0.49001
2.6822	-0.48349
2.6824	-0.47692
2.6826	-0.47078
2.6828	-0.46432
2.683	-0.45806
2.6832	-0.45215
2.6834	-0.44635
2.6836	-0.44039
2.6838	-0.43482
2.684	-0.4297
2.6842	-0.42383
2.6846	-0.41383
2.685	-0.40455
2.6854	-0.39581
2.6858	-0.38711
2.6862	-0.37886
2.6866	-0.37119
2.687	-0.36398
2.6874	-0.35684
2.6878	-0.35016
2.6882	-0.34359
2.6886	-0.33714
2.689	-0.33104
2.6894	-0.32504
2.6898	-0.31928
2.6904	-0.31206
2.6908	-0.30661
2.6914	-0.29928
2.692	-0.29264
2.6926	-0.28687
2.6932	-0.27958
2.6938	-0.27386
2.6944	-0.26817
2.695	-0.2626
2.6956	-0.25699
2.6964	-0.25073
2.6972	-0.24477
2.698	-0.23866
2.6988	-0.23302
2.6996	-0.22759
2.7004	-0.22256
2.7014	-0.21649
2.7024	-0.2103
2.7036	-0.20466
2.7048	-0.19824
2.706	-0.1929
2.7074	-0.18756
2.7084	-0.18232
2.71	-0.17671
2.7116	-0.17095
2.7134	-0.16526
2.7152	-0.15996
2.7172	-0.15396
2.7192	-0.14881
2.7216	-0.14332
2.7242	-0.13755
2.727	-0.13255
2.7296	-0.12751
2.7324	-0.12202
2.7364	-0.11637
2.74	-0.11133
2.7446	-0.10599
2.7488	-0.10083
2.7544	-0.09576
2.7608	-0.09049
2.7666	-0.0848
2.8006	-0.10151
2.8008	-0.11641
2.8012	-0.12787
2.8014	-0.12214
2.8016	-0.13284
2.8018	-0.12061
2.802	-0.12672
2.8022	-0.11947
2.803	-0.10724
2.8032	-0.11412
2.8034	-0.10724
2.8084	-0.09922
2.8086	-0.10686
2.8088	-0.09578
2.809	-0.10839
2.8092	-0.09654
2.8094	-0.10953
2.8096	-0.09769
2.8098	-0.10495
2.81	-0.0996
2.8102	-0.10724
2.8104	-0.09922
2.811	-0.10571
2.8128	-0.10036
2.813	-0.10571
2.8138	-0.09883
2.8148	-0.10609
2.815	-0.0996
2.8172	-0.10495
2.8174	-0.09922
2.821	-0.09234
2.8212	-0.09845
2.8224	-0.09196
2.8226	-0.09845
2.8228	-0.09234
2.823	-0.10113
2.8232	-0.09387
2.8234	-0.10113
2.8254	-0.09234
2.8256	-0.10074
2.8258	-0.09387
2.826	-0.09998
2.8262	-0.09348
2.829	-0.10113
2.8292	-0.09463
2.8308	-0.08699
2.831	-0.09501
2.8312	-0.08966
2.8314	-0.09807
2.8316	-0.09081
2.8318	-0.09883
2.832	-0.0931
2.8334	-0.10036
2.8336	-0.09501
2.8346	-0.10342
2.8348	-0.08928
2.835	-0.09731
2.8352	-0.09119
2.8364	-0.09769
2.8366	-0.09234
2.8368	-0.09883
2.837	-0.08584
2.8372	-0.10113
2.8374	-0.08584
2.8376	-0.10074
2.8378	-0.08814
2.838	-0.09807
2.8382	-0.08623
2.8384	-0.09578
2.8386	-0.08852
2.8388	-0.09616
2.839	-0.09081
2.8392	-0.09692
2.8402	-0.09005
2.8438	-0.0954
2.8446	-0.08737
2.8448	-0.09272
2.85	-0.08699
2.8506	-0.09387
2.8512	-0.08852
2.8518	-0.09616
2.852	-0.08928
2.8522	-0.09463
2.853	-0.0889
2.8554	-0.09425
2.8556	-0.08584
2.8558	-0.09272
2.856	-0.08737
2.8578	-0.09501
2.858	-0.08852
2.8606	-0.09387
2.8616	-0.08737
2.8618	-0.0954
2.862	-0.08202
2.8622	-0.08928
2.8624	-0.07935
2.8626	-0.09005
2.8628	-0.08088
2.863	-0.08814
2.8632	-0.08241
2.8634	-0.0889
2.8646	-0.09463
2.8648	-0.08088
2.865	-0.09234
2.8652	-0.08241
2.8654	-0.08775
2.8698	-0.08202
2.8704	-0.08814
2.8706	-0.08202
2.8708	-0.09081
2.871	-0.08126
2.8712	-0.09081
2.8714	-0.08202
2.8716	-0.09387
2.8718	-0.08546
2.872	-0.09081
2.8722	-0.0847
2.8764	-0.07667
2.8766	-0.08241
2.8786	-0.08775
2.8788	-0.08164
2.8804	-0.08699
2.8808	-0.08126
2.8834	-0.08661
2.8836	-0.08088
2.8838	-0.08737
2.884	-0.08126
2.8842	-0.08852
2.8844	-0.08241
2.887	-0.08775
2.8872	-0.08088
2.8874	-0.0889
2.8876	-0.08011
2.8882	-0.08546
2.8884	-0.07935
2.8886	-0.08699
2.8888	-0.08011
2.8924	-0.08546
2.893	-0.08011
2.897	-0.07476
2.8976	-0.08355
2.8978	-0.07629
2.898	-0.08584
2.8982	-0.07285
2.8984	-0.08202
2.8986	-0.07667
2.8988	-0.08508
2.899	-0.07935
2.8992	-0.08699
2.8994	-0.0782
2.8996	-0.08393
2.9002	-0.07782
2.9004	-0.08699
2.9306	-0.04362
2.9308	-0.01255
2.9312	0.00261
2.9314	-0.00579
2.9316	0.00303
2.9318	-0.00816
2.9322	-0.01686
2.9326	-0.02697
2.933	-0.0348
2.9338	-0.04148
2.9356	-0.03587
3.0266	-0.03049
3.061	-0.02352
3.1906	-0.02078
3.2906	-0.01828
3.3906	-0.01645
3.4906	-0.01508
3.5906	-0.01398
3.6906	-0.01315
3.7906	-0.01237
3.8906	-0.01193
3.9906	-0.01145
4.0906	-0.01106
4.1906	-0.01071
4.2906	-0.01043
4.3906	-0.01025
4.4906	-0.01005
4.5906	-0.00981
4.6906	-0.00966
4.7906	-0.0096
4.8906	-0.0094
4.9906	-0.00938
5.0906	-0.00931
5.1906	-0.00924
5.2906	-0.00918
5.3906	-0.00912
5.4906	-0.0091
5.5906	-0.00904
5.6906	-0.00915
5.7906	-0.00916
5.8906	-0.00913
5.9906	-0.00913
6.0906	-0.00903
6.1906	-0.00894
6.2906	-0.00906
6.3906	-0.00907
6.4906	-0.00902
6.5906	-0.00911
6.6906	-0.00912
6.7906	-0.00917
6.8906	-0.00915
6.9906	-0.00919
7.0906	-0.00924
7.1906	-0.0092
7.2906	-0.00929
7.3906	-0.00933
7.4906	-0.00939
7.5906	-0.00939
7.6906	-0.0094
7.7906	-0.00938
7.8906	-0.00948
7.9906	-0.00937
8.0906	-0.00958
8.1906	-0.00961
8.2906	-0.00964
8.3906	-0.00965
8.4906	-0.00969
8.5906	-0.00978
8.6906	-0.00977
8.7906	-0.00981
8.8906	-0.00985
8.9906	-0.00994
9.0906	-0.00993
9.1906	-0.01019
9.2906	-0.00989
9.3906	-0.01016
9.4906	-0.01014
9.5906	-0.01021
9.6906	-0.01017
9.7906	-0.01024
9.8906	-0.01028
9.9906	-0.01024
10.0906	-0.01037
10.1906	-0.0104
10.2906	-0.01041
10.3906	-0.01037
10.4906	-0.01047
10.5906	-0.01066
10.6906	-0.01062
10.7906	-0.01058
10.8906	-0.01067
10.9906	-0.01071
11.0906	-0.01078
11.1906	-0.01077
11.2906	-0.01081
11.3906	-0.01082
11.4906	-0.01094
11.5906	-0.0109
11.6906	-0.01098
11.7906	-0.01099
11.8906	-0.01118
11.9906	-0.01099
12.0906	-0.0111
12.1906	-0.0112
12.2906	-0.0112
12.3906	-0.01121
12.4906	-0.01126
12.5906	-0.01128
12.6906	-0.01138
12.7906	-0.01136
12.8906	-0.01136
12.9906	-0.01145
13.0906	-0.01145
13.1906	-0.01152
13.2906	-0.01163
13.3906	-0.01164
13.4906	-0.01158
13.5906	-0.01161
13.6906	-0.01167
13.7906	-0.01167
13.8906	-0.01175
13.9906	-0.01176
14.0906	-0.0118
14.1906	-0.01183
14.2906	-0.01184
14.3906	-0.01183
14.4906	-0.01191
14.5906	-0.0119
14.6906	-0.01198
14.7906	-0.01199
14.8906	-0.01208
14.9906	-0.01214
15.0906	-0.01214
15.1906	-0.01215
15.2906	-0.01215
15.3906	-0.01214
15.4906	-0.01217
15.5906	-0.01217
15.6906	-0.01222
15.7906	-0.01225
15.8906	-0.01228
15.9906	-0.01229
16.0906	-0.01236
16.1906	-0.01238
16.2906	-0.01239
16.3906	-0.01241
16.4906	-0.01246
16.5906	-0.01242
16.6906	-0.01249
16.7906	-0.01261
16.8906	-0.01265
16.9906	-0.01231
17.0906	-0.01265
17.1906	-0.01263
17.2906	-0.01265
17.3906	-0.01265
17.4906	-0.01266
17.5906	-0.01268
17.6906	-0.0127
17.7906	-0.01274
17.8906	-0.01274
17.9906	-0.01277
18.0906	-0.0128
18.1906	-0.01282
18.2906	-0.01281
18.3906	-0.01279
18.4906	-0.01286
18.5906	-0.01284
18.6906	-0.01288
18.7906	-0.01293
18.8906	-0.01296
18.9906	-0.01292
19.0906	-0.01296
19.1906	-0.01298
19.2906	-0.01298
19.3906	-0.01302
19.4906	-0.01319
19.5906	-0.01316
19.6906	-0.01315
19.7906	-0.01318
19.8906	-0.01312
19.9906	-0.01315
20.0906	-0.01326
20.1906	-0.01317
20.2906	-0.01318
20.3906	-0.01318
20.4906	-0.01324
20.5906	-0.01325
20.6906	-0.01325
20.7906	-0.01328
20.8906	-0.01321
20.9906	-0.01323
21.0906	-0.01329
21.1906	-0.01325
21.2906	-0.01336
21.3906	-0.0133
21.4906	-0.01336
21.5906	-0.01336
21.6906	-0.0134
21.7906	-0.01335
21.8906	-0.01337
21.9906	-0.01341
22.0906	-0.01339
22.1906	-0.01341
22.2906	-0.01345
22.3906	-0.0134
22.4906	-0.01347
22.5906	-0.0135
22.6906	-0.0135
22.7906	-0.01343
22.8906	-0.01348
22.9906	-0.01344
23.0906	-0.01342
23.1906	-0.01354
23.2906	-0.01341
23.3906	-0.01343
23.4906	-0.01377
23.5906	-0.01372
23.6906	-0.01352
23.7906	-0.01373
23.8906	-0.01359
23.9906	-0.01366
24.0906	-0.01367
24.1906	-0.01366
24.2906	-0.0137
24.3906	-0.0137
24.4906	-0.01364
24.5906	-0.01371
24.6906	-0.01375
24.7906	-0.01372
24.8906	-0.01368
24.9906	-0.01374
25.0906	-0.01378
25.1906	-0.01376
25.2906	-0.01373
25.3906	-0.01375
25.4906	-0.01382
25.5906	-0.01377
25.6906	-0.01381
25.7906	-0.01382
25.8906	-0.01384
25.9906	-0.01384
26.0906	-0.01387
26.1906	-0.01389
26.2906	-0.01385
26.3906	-0.01386
26.4906	-0.01385
26.5906	-0.01385
26.6906	-0.01389
26.7906	-0.01388
26.8906	-0.0139
26.9906	-0.01387
27.0906	-0.01386
27.1906	-0.01393
27.2906	-0.01394
27.3906	-0.01393
27.4906	-0.01393
27.5906	-0.01391
27.6906	-0.01395
27.7906	-0.01393
27.8906	-0.01394
27.9906	-0.01395
28.0906	-0.01393
28.1906	-0.01398
28.2906	-0.01397
28.3906	-0.0139
28.4906	-0.01385
28.5906	-0.01403
28.6906	-0.01399
28.7906	-0.01399
28.8906	-0.01397
28.9906	-0.01415
29.0906	-0.01394
29.1906	-0.01413
29.2906	-0.01414
29.3906	-0.01416
29.4906	-0.01418
29.5906	-0.01421
29.6906	-0.0142
29.7906	-0.014
29.8906	-0.01398
29.9906	-0.01397
30.0906	-0.01406
30.1906	-0.01415
30.2906	-0.01395
30.3906	-0.01398
30.4906	-0.01412
30.5906	-0.01395
30.6906	-0.01414
30.7906	-0.01421
30.8906	-0.01412
30.9906	-0.01421
31.0906	-0.01421
31.1906	-0.01415
31.2906	-0.01413
31.3906	-0.01419
31.4906	-0.01415
31.5906	-0.01414
31.6906	-0.01418
31.7906	-0.01419
31.8906	-0.01417
31.9906	-0.0142
32.0906	-0.01416
32.1906	-0.01419
32.2906	-0.01422
32.3906	-0.01421
32.4906	-0.01422
32.5906	-0.01426
32.6906	-0.01424
32.7906	-0.01421
32.8906	-0.01421
32.9906	-0.01428
33.0906	-0.01425
33.1906	-0.01422
33.2906	-0.01427
33.3906	-0.0142
33.4906	-0.01424
33.5906	-0.01422
33.6906	-0.01426
33.7906	-0.01426
33.8906	-0.01427
33.9906	-0.01416
34.0906	-0.0143
34.1906	-0.01428
34.2906	-0.01427
34.3906	-0.0143
34.4906	-0.01433
34.5906	-0.01428
34.6906	-0.01429
34.7906	-0.01429
34.8906	-0.01433
34.9906	-0.01431
35.0906	-0.01432
35.1906	-0.01431
35.2906	-0.01437
35.3906	-0.01429
35.4906	-0.01434
35.5906	-0.01439
35.6906	-0.01434
35.7906	-0.01437
35.8906	-0.01438
35.9906	-0.01433
36.0906	-0.01435
36.1906	-0.01432
36.2906	-0.01435
36.3906	-0.01437
36.4906	-0.01438
36.5906	-0.01439
36.6906	-0.01435
36.7906	-0.01437
36.8906	-0.01437
36.9906	-0.01439
37.0906	-0.01441
37.1906	-0.01436
37.2906	-0.01442
37.3906	-0.0144
37.4906	-0.01439
37.5906	-0.01437
37.6906	-0.01441
37.7906	-0.01439
37.8906	-0.01442
37.9906	-0.0144
38.0906	-0.01444
38.1906	-0.01442
38.2906	-0.01441
38.3906	-0.01441
38.4906	-0.01442
38.5906	-0.01441
38.6906	-0.01441
38.7906	-0.01441
38.8906	-0.01451
38.9906	-0.01465
39.0906	-0.01441
39.1906	-0.01448
39.2906	-0.01439
39.3906	-0.01442
39.4906	-0.01448
39.5906	-0.01446
39.6906	-0.01443
39.7906	-0.01438
39.8906	-0.01446
39.9906	-0.0145
40.0906	-0.01442
40.1906	-0.01445
40.2906	-0.01447
40.3906	-0.0145
40.4906	-0.01449
40.5906	-0.01448
40.6906	-0.0145
40.7906	-0.01448
40.8906	-0.01446
40.9906	-0.01448
41.0906	-0.01449
41.1906	-0.01446
41.2906	-0.01446
41.3906	-0.01446
41.4906	-0.01458
41.5906	-0.01446
41.6906	-0.01449
41.7906	-0.0145
41.8906	-0.01444
41.9906	-0.01447
42.0906	-0.01449
42.1906	-0.01455
42.2906	-0.01461
42.3906	-0.01448
42.4906	-0.01449
42.5906	-0.01465
42.6906	-0.01441
42.7906	-0.01467
42.8906	-0.01449
42.9906	-0.01449
43.0906	-0.01447
43.1906	-0.0145
43.2906	-0.01449
43.3906	-0.01474
43.4906	-0.01477
43.5906	-0.01469
43.6906	-0.01452
43.7906	-0.01447
43.8906	-0.01475
43.9906	-0.01468
44.0906	-0.01452
44.1906	-0.0147
44.2906	-0.01455
44.3906	-0.01466
44.4906	-0.01439
44.5906	-0.01459
44.6906	-0.01475
44.7906	-0.01463
44.8906	-0.01461
44.9906	-0.01466
45.0906	-0.01465
45.1906	-0.01464
45.2906	-0.01448
45.3906	-0.01452
45.4906	-0.01484
45.5906	-0.01465
45.6906	-0.0146
45.7906	-0.01463
45.8906	-0.01465
45.9906	-0.01464
46.0906	-0.01464
46.1906	-0.01466
46.2906	-0.01465
46.3906	-0.01464
46.4906	-0.01462
46.5906	-0.01463
46.6906	-0.01468
46.7906	-0.01467
46.8906	-0.01464
46.9906	-0.01451
47.0906	-0.01469
47.1906	-0.01466
47.2906	-0.01467
47.3906	-0.01463
47.4906	-0.01469
47.5906	-0.01467
47.6906	-0.01468
47.7906	-0.01468
47.8906	-0.01469
47.9906	-0.01466
48.0906	-0.01469
48.1906	-0.01471
48.2906	-0.01464
48.3906	-0.01465
48.4906	-0.0147
48.5906	-0.01469
48.6906	-0.01468
48.7906	-0.01469
48.8906	-0.01472
48.9906	-0.01468
49.0906	-0.01467
49.1906	-0.01474
49.2906	-0.01466
49.3906	-0.01468
49.4906	-0.01466
49.5906	-0.01472
49.6906	-0.01469
49.7906	-0.01474
49.8906	-0.01475
49.9906	-0.0147
50.0906	-0.01472
50.1906	-0.0147
50.2906	-0.0147
50.3906	-0.01469
50.4906	-0.01474
50.5906	-0.0147
50.6906	-0.01468
50.7906	-0.01472
50.8906	-0.01475
50.9906	-0.01473
51.0906	-0.01473
51.1906	-0.0148
51.2906	-0.01472
51.3906	-0.01473
51.4906	-0.01472
51.5906	-0.01471
51.6906	-0.01473
51.7906	-0.01479
51.8906	-0.0148
51.9906	-0.01476
52.0906	-0.01472
52.1906	-0.01471
52.2906	-0.01475
52.3906	-0.01474
52.4906	-0.01476
52.5906	-0.01476
52.6906	-0.01472
52.7906	-0.01476
52.8906	-0.01478
52.9906	-0.01476
53.0906	-0.01477
53.1906	-0.01468
53.2906	-0.01479
53.3906	-0.01477
53.4906	-0.01482
53.5906	-0.01476
53.6906	-0.01473
53.7906	-0.01476
53.8906	-0.01476
53.9906	-0.01474
54.0906	-0.01479
54.1906	-0.0148
54.2906	-0.01481
54.3906	-0.01478
54.4906	-0.01475
54.5906	-0.01479
54.6906	-0.0148
54.7906	-0.01479
54.8906	-0.01484
54.9906	-0.01478
55.0906	-0.01479
55.1906	-0.01478
55.2906	-0.0148
55.3906	-0.01482
55.4906	-0.01483
55.5906	-0.01476
55.6906	-0.01479
55.7906	-0.01478
55.8906	-0.01483
55.9906	-0.01484
56.0906	-0.0148
56.1906	-0.0148
56.2906	-0.01482
56.3906	-0.01487
56.4906	-0.01482
56.5906	-0.01483
56.6906	-0.01486
56.7906	-0.01485
56.8906	-0.01484
56.9906	-0.01478
57.0906	-0.01482
57.1906	-0.01483
57.2906	-0.01486
57.3906	-0.01482
57.4906	-0.01485
57.5906	-0.01487
57.6906	-0.01484
57.7906	-0.01478
57.8906	-0.01489
57.9906	-0.01485
58.0906	-0.01486
58.1906	-0.01485
58.2906	-0.01484
58.3906	-0.01485
58.4906	-0.01489
58.5906	-0.01488
58.6906	-0.01478
58.7906	-0.01486
58.8906	-0.01485
58.9906	-0.01487
59.0906	-0.01489
59.1906	-0.0149
59.2906	-0.01493
59.3906	-0.0149
59.4906	-0.01487
59.5906	-0.01483
59.6906	-0.01493
59.7906	-0.01492
59.8906	-0.0149
59.9906	-0.0149
60.0906	-0.01489
60.1906	-0.01488
60.2906	-0.01487
60.3906	-0.01493
60.4906	-0.01489
60.5906	-0.0149
60.6906	-0.01486
60.7906	-0.01491
60.8906	-0.01487
60.9906	-0.01488
61.0906	-0.01489
61.1906	-0.01487
61.2906	-0.01489
61.3906	-0.0149
61.4906	-0.01482
61.5906	-0.01486
61.6906	-0.0149
61.7906	-0.01493
61.8906	-0.01485
61.9906	-0.01488
62.0906	-0.01488
62.1906	-0.01489
62.2906	-0.01494
62.3906	-0.01493
62.4906	-0.01491
62.5906	-0.01497
62.6906	-0.01492
62.7906	-0.01492
62.8906	-0.01489
62.9906	-0.01496
63.0906	-0.01488
63.1906	-0.01488
63.2906	-0.01495
63.3906	-0.01495
63.4906	-0.01493
63.5906	-0.01492
63.6906	-0.01492
63.7906	-0.01493
63.8906	-0.01494
63.9906	-0.01497
64.0906	-0.01494
64.1906	-0.01492
64.2906	-0.01489
64.3906	-0.01494
64.4906	-0.01498
64.5906	-0.01492
64.6906	-0.015
64.7906	-0.0149
64.8906	-0.01495
64.9906	-0.01495
65.0906	-0.01488
65.1906	-0.01496
65.2906	-0.015
65.3906	-0.01496
65.4906	-0.01495
65.5906	-0.01493
65.6906	-0.01501
65.7906	-0.015
65.8906	-0.01495
65.9906	-0.01497
66.0906	-0.01496
66.1906	-0.01497
66.2906	-0.01495
66.3906	-0.01485
66.4906	-0.01495
66.5906	-0.01492
66.6906	-0.01497
66.7906	-0.01495
66.8906	-0.01497
66.9906	-0.01499
67.0906	-0.01501
67.1906	-0.01497
67.2906	-0.01502
67.3906	-0.01497
67.4906	-0.01493
67.5906	-0.01497
67.6906	-0.01495
67.7906	-0.015
67.8906	-0.015
67.9906	-0.01496
68.0906	-0.01497
68.1906	-0.01498
68.2906	-0.015
68.3906	-0.01498
68.4906	-0.01492
68.5906	-0.01496
68.6906	-0.01497
68.7906	-0.01498
68.8906	-0.01505
68.9906	-0.015
69.0906	-0.01499
69.1906	-0.01496
69.2906	-0.01496
69.3906	-0.01504
69.4906	-0.01501
69.5906	-0.01529
69.6906	-0.01502
69.7906	-0.015
69.8906	-0.01503
69.9906	-0.01499
70.0906	-0.015
70.1906	-0.01514
70.2906	-0.0149
70.3906	-0.01501
70.4906	-0.01506
70.5906	-0.01489
70.6906	-0.01515
70.7906	-0.01514
70.8906	-0.01493
70.9906	-0.01509
71.0906	-0.01526
71.1906	-0.01496
71.2906	-0.01499
71.3906	-0.01502
71.4906	-0.01512
71.5906	-0.01509
71.6906	-0.01514
71.7906	-0.01505
71.8906	-0.01511
71.9906	-0.01497
72.0906	-0.01496
72.1906	-0.01501
72.2906	-0.01502
72.3906	-0.01519
72.4906	-0.01499
72.5906	-0.01495
72.6906	-0.0151
72.7906	-0.015
72.8906	-0.01503
72.9906	-0.01499
73.0906	-0.01504
73.1906	-0.01499
73.2906	-0.01512
73.3906	-0.01496
73.4906	-0.01501
73.5906	-0.0151
73.6906	-0.01496
73.7906	-0.01516
73.8906	-0.01511
73.9906	-0.01514
74.0906	-0.01505
74.1906	-0.015
74.2906	-0.01495
74.3906	-0.01512
74.4906	-0.01517
74.5906	-0.01517
74.6906	-0.01502
74.7906	-0.01507
74.8906	-0.0149
74.9906	-0.01515
75.0906	-0.01514
75.1906	-0.01517
75.2906	-0.01518
75.3906	-0.01516
75.4906	-0.01517
75.5906	-0.01518
75.6906	-0.01518
75.7906	-0.01521
75.8906	-0.01517
75.9906	-0.01518
76.0906	-0.01499
76.1906	-0.01482
76.2906	-0.01517
76.3906	-0.01495
76.4906	-0.01518
76.5906	-0.01519
76.6906	-0.01515
76.7906	-0.01522
76.8906	-0.01519
76.9906	-0.01486
77.0906	-0.0151
77.1906	-0.01517
77.2906	-0.01521
77.3906	-0.01489
77.4906	-0.01505
77.5906	-0.01517
77.6906	-0.01517
77.7906	-0.01519
77.8906	-0.01523
77.9906	-0.015
78.0906	-0.01495
78.1906	-0.01518
78.2906	-0.01521
78.3906	-0.01506
78.4906	-0.01502
78.5906	-0.01499
78.6906	-0.0152
78.7906	-0.01517
78.8906	-0.01503
78.9906	-0.01501
79.0906	-0.01521
79.1906	-0.0152
79.2906	-0.0152
79.3906	-0.01499
79.4906	-0.01512
79.5906	-0.01505
79.6906	-0.01511
79.7906	-0.01514
79.8906	-0.01506
79.9906	-0.01521
80.0906	-0.01516
80.1906	-0.01487
80.2906	-0.01518
80.3906	-0.0152
80.4906	-0.01516
80.5906	-0.01511
80.6906	-0.0152
80.7906	-0.01512
80.8906	-0.01519
80.9906	-0.0152
81.0906	-0.01515
81.1906	-0.01522
81.2906	-0.01515
81.3906	-0.0152
81.4906	-0.01514
81.5906	-0.01517
81.6906	-0.01508
81.7906	-0.01513
81.8906	-0.01523
81.9906	-0.01515
82.0906	-0.01518
82.1906	-0.01516
82.2906	-0.01514
82.3906	-0.01522
82.4906	-0.01516
82.5906	-0.01517
82.6906	-0.01519
82.7906	-0.01522
82.8906	-0.0152
82.9906	-0.01521
83.0906	-0.0152
83.1906	-0.01515
83.2906	-0.0152
83.3906	-0.01518
83.4906	-0.01516
83.5906	-0.01518
83.6906	-0.01521
83.7906	-0.01522
83.8906	-0.01522
83.9906	-0.01522
84.0906	-0.01513
84.1906	-0.01516
84.2906	-0.0152
84.3906	-0.01519
84.4906	-0.0152
84.5906	-0.01521
84.6906	-0.01514
84.7906	-0.01523
84.8906	-0.0152
84.9906	-0.01519
85.0906	-0.01522
85.1906	-0.0152
85.2906	-0.01521
85.3906	-0.01521
85.4906	-0.01521
85.5906	-0.01522
85.6906	-0.01521
85.7906	-0.01521
85.8906	-0.01521
85.9906	-0.01521
86.0906	-0.01521
86.1906	-0.01525
86.2906	-0.01516
86.3906	-0.01525
86.4906	-0.01521
86.5906	-0.01525
86.6906	-0.0152
86.7906	-0.01514
86.8906	-0.01517
86.9906	-0.01519
87.0906	-0.01526
87.1906	-0.01518
87.2906	-0.01523
87.3906	-0.01525
87.4906	-0.01516
87.5906	-0.01523
87.6906	-0.01527
87.7906	-0.01525
87.8906	-0.01522
87.9906	-0.01525
88.0906	-0.01515
88.1906	-0.01525
88.2906	-0.01522
88.3906	-0.01517
88.4906	-0.01525
88.5906	-0.01518
88.6906	-0.01521
88.7906	-0.01523
88.8906	-0.01525
88.9906	-0.01527
89.0906	-0.01526
89.1906	-0.01525
89.2906	-0.01522
89.3906	-0.01524
89.4906	-0.01524
89.5906	-0.01519
89.6906	-0.01526
89.7906	-0.01522
89.8906	-0.01525
89.9906	-0.01524
90.0906	-0.01528
90.1906	-0.01522
90.2906	-0.0153
90.3906	-0.01526
90.4906	-0.01529
90.5906	-0.01526
90.6906	-0.01524
90.7906	-0.01527
90.8906	-0.01526
90.9906	-0.01526
91.0906	-0.01522
91.1906	-0.01529
91.2906	-0.01531
91.3906	-0.0153
91.4906	-0.01527
91.5906	-0.01532
91.6906	-0.01527
91.7906	-0.01528
91.8906	-0.01529
91.9906	-0.01519
92.0906	-0.01522
92.1906	-0.01529
92.2906	-0.01524
92.3906	-0.01523
92.4906	-0.01526
92.5906	-0.01523
92.6906	-0.0153
92.7906	-0.01532
92.8906	-0.01523
92.9906	-0.01531
93.0906	-0.01527
93.1906	-0.01534
93.2906	-0.01525
93.3906	-0.01525
93.4906	-0.01522
93.5906	-0.01527
93.6906	-0.01529
93.7906	-0.01525
93.8906	-0.01526
93.9906	-0.0153
94.0906	-0.01525
94.1906	-0.0153
94.2906	-0.01528
94.3906	-0.01528
94.4906	-0.01535
94.5906	-0.01526
94.6906	-0.01534
94.7906	-0.01525
94.8906	-0.0153
94.9906	-0.01529
95.0906	-0.01532
95.1906	-0.01536
95.2906	-0.01527
95.3906	-0.01527
95.4906	-0.01529
95.5906	-0.01531
95.6906	-0.01531
95.7906	-0.01531
95.8906	-0.0153
95.9906	-0.01529
96.0906	-0.01532
96.1906	-0.01529
96.2906	-0.01528
96.3906	-0.01529
96.4906	-0.01532
96.5906	-0.01528
96.6906	-0.01532
96.7906	-0.01532
96.8906	-0.01535
96.9906	-0.01536
97.0906	-0.01525
97.1906	-0.01527
97.2906	-0.01534
97.3906	-0.01532
97.4906	-0.01532
97.5906	-0.0153
97.6906	-0.01529
97.7906	-0.01535
97.8906	-0.01526
97.9906	-0.01531
98.0906	-0.01531
98.1906	-0.01534
98.2906	-0.01529
98.3906	-0.01531
98.4906	-0.01526
98.5906	-0.01531
98.6906	-0.01535
98.7906	-0.01536
98.8906	-0.01534
98.9906	-0.01535
99.0906	-0.01533
99.1906	-0.01534
99.2906	-0.01535
99.3906	-0.01536
99.4906	-0.01526
99.5906	-0.01532
99.6906	-0.01532
99.7906	-0.01537
99.8906	-0.01531
99.9906	-0.01534
100.091	-0.01528
100.191	-0.01529
100.291	-0.0153
100.391	-0.0153
100.491	-0.01537
100.591	-0.01532
100.691	-0.01531
100.791	-0.01533
100.891	-0.01534
100.991	-0.01536
101.091	-0.01531
101.191	-0.01531
101.291	-0.01532
101.391	-0.01528
101.491	-0.0153
101.591	-0.01535
101.691	-0.01535
101.791	-0.01534
101.891	-0.01533
101.991	-0.01538
102.091	-0.01532
102.191	-0.01534
102.291	-0.01535
102.391	-0.01533
102.491	-0.01535
102.591	-0.01531
102.691	-0.01536
102.791	-0.01534
102.891	-0.01534
102.991	-0.01536
103.091	-0.01532
103.191	-0.01534
103.291	-0.01534
103.391	-0.01531
103.491	-0.01539
103.591	-0.01536
103.691	-0.01536
103.791	-0.01537
103.891	-0.01537
103.991	-0.01533
104.091	-0.01536
104.191	-0.01535
104.291	-0.01538
104.391	-0.01534
104.491	-0.01537
104.591	-0.01541
104.691	-0.01536
104.791	-0.01534
104.891	-0.01536
104.991	-0.01534
105.091	-0.01534
105.191	-0.01535
105.291	-0.01534
105.391	-0.01533
105.491	-0.01535
105.591	-0.01537
105.691	-0.01538
105.791	-0.01543
105.891	-0.01539
105.991	-0.01538
106.091	-0.01538
106.191	-0.01539
106.291	-0.01536
106.391	-0.01538
106.491	-0.01541
106.591	-0.01535
106.691	-0.01536
106.791	-0.01537
106.891	-0.01541
106.991	-0.01538
107.091	-0.0154
107.191	-0.01534
107.291	-0.01538
107.391	-0.01542
107.491	-0.01537
107.591	-0.01537
107.691	-0.01537
107.791	-0.01537
107.891	-0.01542
107.991	-0.01536
108.091	-0.01539
108.191	-0.01537
108.291	-0.01537
108.391	-0.01538
108.491	-0.0154
108.591	-0.01537
108.691	-0.01534
108.791	-0.01536
108.891	-0.01537
108.991	-0.01535
109.091	-0.01535
109.191	-0.01536
109.291	-0.01538
109.391	-0.01538
109.491	-0.01538
109.591	-0.01541
109.691	-0.01541
109.791	-0.01543
109.891	-0.01537
109.991	-0.0154
110.091	-0.01538
110.191	-0.01543
110.291	-0.01544
110.391	-0.01539
110.491	-0.01538
110.591	-0.01539
110.691	-0.01538
110.791	-0.01537
110.891	-0.01538
110.991	-0.01543
111.091	-0.01542
111.191	-0.01539
111.291	-0.01535
111.391	-0.01541
111.491	-0.0154
111.591	-0.01537
111.691	-0.01538
111.791	-0.01536
111.891	-0.01541
111.991	-0.01537
112.091	-0.01545
112.191	-0.01537
112.291	-0.01538
112.391	-0.01536
112.491	-0.01541
112.591	-0.01542
112.691	-0.01535
112.791	-0.01542
112.891	-0.0154
112.991	-0.01542
113.091	-0.01537
113.191	-0.01538
113.291	-0.01542
113.391	-0.0154
113.491	-0.01541
113.591	-0.01539
113.691	-0.01539
113.791	-0.01541
113.891	-0.01544
113.991	-0.0154
114.091	-0.01541
114.191	-0.01536
114.291	-0.01544
114.391	-0.01539
114.491	-0.01546
114.591	-0.01543
114.691	-0.01542
114.791	-0.01541
114.891	-0.01539
114.991	-0.01536
115.091	-0.0154
115.191	-0.01542
115.291	-0.01545
115.391	-0.01542
115.491	-0.01539
115.591	-0.01543
115.691	-0.01546
115.791	-0.0154
115.891	-0.0154
115.991	-0.01538
116.091	-0.01541
116.191	-0.01542
116.291	-0.01542
116.391	-0.0154
116.491	-0.01543
116.591	-0.01546
116.691	-0.01542
116.791	-0.01546
116.891	-0.01544
116.991	-0.01541
117.091	-0.01538
117.191	-0.01538
117.291	-0.01545
117.391	-0.01545
117.491	-0.01542
117.591	-0.01539
117.691	-0.01538
117.791	-0.01541
117.891	-0.01543
117.991	-0.01539
118.091	-0.0154
118.191	-0.01546
118.291	-0.01545
118.391	-0.01541
118.491	-0.01546
118.591	-0.01543
118.691	-0.01543
118.791	-0.01543
118.891	-0.01545
118.991	-0.01543
119.091	-0.01544
119.191	-0.0154
119.291	-0.01543
119.391	-0.01542
119.491	-0.01544
119.591	-0.01546
119.691	-0.01549
119.791	-0.01541
119.891	-0.01542
119.991	-0.01544
120.091	-0.01545
120.191	-0.01543
120.291	-0.01543
120.391	-0.01542
120.491	-0.01548
120.591	-0.01543
120.691	-0.01546
120.791	-0.01538
120.891	-0.01546
120.991	-0.01546
121.091	-0.01546
121.191	-0.01544
121.291	-0.01547
121.391	-0.01544
121.491	-0.01546
121.591	-0.01539
121.691	-0.01539
121.791	-0.0154
121.891	-0.01545
121.991	-0.01545
122.091	-0.01539
122.191	-0.01543
122.291	-0.01546
122.391	-0.01541
122.491	-0.01544
122.591	-0.0154
122.671	-0.01541
122.701	-0.0659
122.702	-0.10204
122.702	-0.12194
122.702	-0.11572
122.702	-0.1269
122.703	-0.11826
122.703	-0.11291
122.703	-0.10453
122.704	-0.097
122.704	-0.09158
122.722	-0.08639
122.75	-0.08123
122.79	-0.07622
122.846	-0.0712
122.924	-0.06613
123.024	-0.0621
123.124	-0.05913
123.224	-0.05703
123.324	-0.0555
123.424	-0.05411
123.524	-0.05306
123.624	-0.05251
123.724	-0.05167
123.824	-0.05124
123.924	-0.05088
124.024	-0.05062
124.124	-0.05042
124.224	-0.05011
124.324	-0.04984
124.424	-0.04961
124.524	-0.04954
124.624	-0.04949
124.724	-0.04911
124.824	-0.04903
124.924	-0.04911
125.024	-0.04907
125.124	-0.0491
125.224	-0.04893
125.324	-0.04903
125.424	-0.04897
125.524	-0.04891
125.624	-0.04866
125.724	-0.04859
125.824	-0.04857
125.924	-0.0486
126.024	-0.04856
126.124	-0.04862
126.224	-0.04861
126.324	-0.04856
126.424	-0.04854
126.524	-0.04853
126.624	-0.0485
126.724	-0.04852
126.824	-0.04848
126.924	-0.04848
127.024	-0.04848
127.124	-0.04844
127.224	-0.04842
127.34	-0.04796
127.44	-0.04769
127.54	-0.0477
127.64	-0.04769
127.74	-0.04784
127.84	-0.04785
127.94	-0.04787
128.04	-0.04781
128.14	-0.04768
128.24	-0.04768
128.34	-0.04764
128.44	-0.04758
128.54	-0.04769
128.64	-0.04769
128.74	-0.0477
128.84	-0.04768
128.94	-0.04763
129.04	-0.04767
129.14	-0.04768
129.24	-0.04765
129.34	-0.04771
129.44	-0.04769
129.54	-0.04766
129.64	-0.0477
129.74	-0.04762
129.84	-0.04757
129.94	-0.04762
130.04	-0.0476
130.14	-0.04765
130.24	-0.04759
130.34	-0.04766
130.44	-0.04761
130.54	-0.04765
130.64	-0.04758
130.74	-0.04753
130.84	-0.04749
130.94	-0.04754
131.04	-0.04754
131.14	-0.04748
131.24	-0.04754
131.34	-0.04752
131.44	-0.04752
131.54	-0.04715
131.64	-0.04756
131.74	-0.04755
131.84	-0.04758
131.94	-0.04753
132.04	-0.04755
132.14	-0.04755
132.24	-0.04741
132.34	-0.0475
132.44	-0.04745
132.54	-0.04742
132.64	-0.04756
132.74	-0.04751
132.84	-0.04757
132.94	-0.04752
133.04	-0.04753
133.14	-0.04753
133.24	-0.04747
133.34	-0.04755
133.44	-0.04746
133.54	-0.04755
133.64	-0.04751
133.74	-0.04747
133.84	-0.04749
133.94	-0.0475
134.04	-0.04753
134.14	-0.04752
134.24	-0.04747
134.34	-0.04751
134.44	-0.0475
134.54	-0.04743
134.64	-0.04745
134.74	-0.04748
134.84	-0.04746
134.94	-0.04745
135.04	-0.04743
135.14	-0.04741
135.24	-0.04735
135.34	-0.04737
135.44	-0.04742
135.54	-0.04739
135.64	-0.04735
135.74	-0.04735
135.84	-0.04739
135.94	-0.0474
136.04	-0.0474
136.14	-0.04736
136.24	-0.04723
136.34	-0.04726
136.44	-0.04733
136.54	-0.04732
136.64	-0.04734
136.74	-0.0472
136.84	-0.04725
136.94	-0.04736
137.04	-0.04718
137.14	-0.04713
137.24	-0.04714
137.34	-0.04724
137.44	-0.04724
137.54	-0.04713
137.64	-0.04716
137.74	-0.04717
137.84	-0.04714
137.94	-0.04717
138.04	-0.04717
138.14	-0.04717
138.24	-0.04719
138.34	-0.04712
138.44	-0.04711
138.54	-0.04714
138.64	-0.04711
138.74	-0.04715
138.84	-0.04712
138.94	-0.04705
139.04	-0.0471
139.14	-0.04712
139.24	-0.04712
139.34	-0.04708
139.44	-0.04709
139.54	-0.0471
139.64	-0.04712
139.74	-0.04697
139.84	-0.047
139.94	-0.04716
140.04	-0.04704
140.14	-0.04716
140.24	-0.04715
140.34	-0.04715
140.44	-0.04717
140.54	-0.04718
140.64	-0.04721
140.74	-0.04716
140.84	-0.0472
140.94	-0.04719
141.04	-0.04722
141.14	-0.04722
141.24	-0.04719
141.34	-0.04715
141.44	-0.04718
141.54	-0.04723
141.64	-0.04721
141.74	-0.04716
141.84	-0.04718
141.94	-0.04719
142.04	-0.04723
142.14	-0.04712
142.24	-0.04717
142.34	-0.04714
142.44	-0.04715
142.54	-0.0472
142.64	-0.04717
142.74	-0.04718
142.84	-0.0472
142.94	-0.04714
143.04	-0.04715
143.14	-0.0472
143.24	-0.04711
143.34	-0.04711
143.44	-0.04714
143.54	-0.0471
143.64	-0.0471
143.74	-0.04708
143.84	-0.04707
143.94	-0.0471
144.04	-0.04712
144.14	-0.04705
144.24	-0.04707
144.34	-0.04708
144.44	-0.04708
144.54	-0.04709
144.64	-0.04707
144.74	-0.04705
144.84	-0.0471
144.94	-0.04706
145.04	-0.04703
145.14	-0.04705
145.24	-0.04707
145.34	-0.04699
145.44	-0.04708
145.54	-0.04709
145.64	-0.04703
145.74	-0.04706
145.84	-0.04703
145.94	-0.04705
146.04	-0.04702
146.14	-0.04705
146.24	-0.04706
146.34	-0.04699
146.44	-0.04697
146.54	-0.04672
146.64	-0.04687
146.74	-0.04688
146.84	-0.04687
146.94	-0.04698
147.04	-0.04691
147.14	-0.04698
147.24	-0.04695
147.34	-0.0471
147.44	-0.04705
147.54	-0.04705
147.64	-0.04709
147.74	-0.04704
147.84	-0.04703
147.94	-0.04701
148.04	-0.047
148.14	-0.04699
148.24	-0.04701
148.34	-0.04701
148.44	-0.04701
148.54	-0.04701
148.64	-0.047
148.74	-0.04702
148.84	-0.047
148.94	-0.04705
149.04	-0.04704
149.14	-0.04699
149.24	-0.04701
149.34	-0.04695
149.44	-0.04695
149.54	-0.047
149.64	-0.04701
149.74	-0.04697
149.84	-0.04694
149.94	-0.04699
150.04	-0.04703
150.14	-0.04701
150.24	-0.04697
150.34	-0.04695
150.44	-0.04694
150.54	-0.04699
150.64	-0.04693
150.74	-0.04697
150.84	-0.047
150.94	-0.04692
151.04	-0.04693
151.14	-0.04706
151.24	-0.04708
151.34	-0.04707
151.44	-0.04714
151.54	-0.04707
151.64	-0.04705
151.74	-0.0471
151.84	-0.047
151.94	-0.04704
152.04	-0.04702
152.14	-0.04697
152.24	-0.04697
152.34	-0.04706
152.44	-0.04702
152.54	-0.04701
152.64	-0.04702
152.74	-0.04702
152.84	-0.04707
152.94	-0.04702
153.04	-0.04699
153.14	-0.04695
153.24	-0.04702
153.34	-0.04696
153.44	-0.04699
153.54	-0.047
153.64	-0.04703
153.74	-0.04708
153.84	-0.04702
153.94	-0.04701
154.04	-0.04704
154.14	-0.04698
154.24	-0.04704
154.34	-0.04702
154.44	-0.04703
154.54	-0.04701
154.64	-0.04699
154.74	-0.04699
154.84	-0.04703
154.94	-0.04702
155.04	-0.047
155.14	-0.04699
155.24	-0.04698
155.34	-0.04704
155.44	-0.04708
155.54	-0.0471
155.64	-0.04704
155.74	-0.04703
155.84	-0.04709
155.94	-0.0471
156.04	-0.04706
156.14	-0.04705
156.24	-0.04702
156.34	-0.04701
156.44	-0.04705
156.54	-0.04707
156.64	-0.04709
156.74	-0.0471
156.84	-0.04707
156.94	-0.04707
157.04	-0.04705
157.14	-0.04702
157.24	-0.04704
157.34	-0.04705
157.44	-0.04701
157.54	-0.04706
157.64	-0.04703
157.74	-0.04706
157.84	-0.04706
157.94	-0.04705
158.04	-0.04707
158.14	-0.04705
158.24	-0.04704
158.34	-0.04705
158.44	-0.04706
158.54	-0.04705
158.64	-0.0471
158.74	-0.04704
158.84	-0.04707
158.94	-0.04707
159.04	-0.04703
159.14	-0.04704
159.24	-0.04703
159.34	-0.04704
159.44	-0.047
159.54	-0.04699
159.64	-0.04696
159.74	-0.04706
159.84	-0.04698
159.94	-0.04703
160.04	-0.047
160.14	-0.04707
160.24	-0.04706
160.34	-0.04707
160.44	-0.04703
160.54	-0.0471
160.64	-0.04708
160.74	-0.04704
160.84	-0.0471
160.94	-0.04705
161.04	-0.04672
161.14	-0.04712
161.24	-0.04705
161.34	-0.0471
161.44	-0.04709
161.54	-0.04706
161.64	-0.04709
161.74	-0.04704
161.84	-0.04709
161.94	-0.04707
162.04	-0.04703
162.14	-0.04706
162.24	-0.04707
162.34	-0.04711
162.44	-0.04712
162.54	-0.04706
162.64	-0.0471
162.74	-0.04706
162.84	-0.0471
162.94	-0.04705
163.04	-0.04703
163.14	-0.04707
163.24	-0.04706
163.34	-0.04714
163.44	-0.04701
163.54	-0.04713
163.64	-0.0471
163.74	-0.04708
163.84	-0.04711
163.94	-0.04708
164.04	-0.04705
164.14	-0.0471
164.24	-0.04702
164.34	-0.04714
164.44	-0.04714
164.54	-0.04706
164.64	-0.04712
164.74	-0.04707
164.84	-0.04714
164.94	-0.04718
165.04	-0.04712
165.14	-0.0471
165.24	-0.0471
165.34	-0.04714
165.44	-0.04713
165.54	-0.04712
165.64	-0.0471
165.74	-0.04714
165.84	-0.04712
165.94	-0.04712
166.04	-0.04707
166.14	-0.04698
166.24	-0.04707
166.34	-0.04707
166.44	-0.04704
166.54	-0.04711
166.64	-0.047
166.74	-0.04706
166.84	-0.04706
166.94	-0.04701
167.04	-0.04711
167.14	-0.04702
167.24	-0.04705
167.34	-0.04707
167.44	-0.04706
167.54	-0.04702
167.64	-0.04703
167.74	-0.04706
167.84	-0.04711
167.94	-0.04707
168.04	-0.04708
168.14	-0.04705
168.24	-0.04714
168.34	-0.04711
168.44	-0.04705
168.54	-0.04707
168.64	-0.04707
168.74	-0.04709
168.84	-0.04712
168.94	-0.04709
169.04	-0.04708
169.14	-0.04704
169.24	-0.0471
169.34	-0.04707
169.44	-0.04709
169.54	-0.0471
169.64	-0.04708
169.74	-0.04709
169.84	-0.04704
169.94	-0.04704
170.04	-0.04706
170.14	-0.0471
170.24	-0.04711
170.34	-0.04709
170.44	-0.04708
170.54	-0.04712
170.64	-0.0471
170.74	-0.04712
170.84	-0.04714
170.94	-0.04713
171.04	-0.04718
171.14	-0.04712
171.24	-0.04708
171.34	-0.04709
171.44	-0.04711
171.54	-0.04714
171.64	-0.04711
171.74	-0.04713
171.84	-0.04711
171.94	-0.04714
172.04	-0.0471
172.14	-0.04705
172.24	-0.0471
172.34	-0.04707
172.44	-0.04709
172.54	-0.04711
172.64	-0.0471
172.74	-0.0471
172.84	-0.04709
172.94	-0.0471
173.04	-0.04706
173.14	-0.04712
173.24	-0.04711
173.34	-0.04706
173.44	-0.04708
173.54	-0.04705
173.64	-0.04703
173.74	-0.04709
173.84	-0.0471
173.94	-0.0471
174.04	-0.04711
174.14	-0.04707
174.24	-0.04708
174.34	-0.04708
174.44	-0.04704
174.54	-0.0471
174.64	-0.0471
174.74	-0.04712
174.84	-0.04715
174.94	-0.04706
175.04	-0.04709
175.14	-0.04706
175.24	-0.04707
175.34	-0.04711
175.44	-0.04709
175.54	-0.04712
175.64	-0.04713
175.74	-0.04711
175.84	-0.04715
175.94	-0.04708
176.04	-0.04706
176.14	-0.04705
176.24	-0.04702
176.34	-0.0471
176.44	-0.04705
176.54	-0.04708
176.64	-0.04706
176.74	-0.04711
176.84	-0.04711
176.94	-0.04708
177.04	-0.04712
177.14	-0.04711
177.24	-0.04707
[truncated: 5,617 more rows]

## Sheet: 100%D2O
time/s	current/mA
3.4978	-0.57128
3.498	-0.54627
3.4982	-0.47417
3.4984	-0.46284
3.4986	-0.41524
3.499	-0.3836
3.4994	-0.36875
3.4996	-0.37436
3.4998	-0.36329
3.5	-0.36951
3.5002	-0.36188
3.5014	-0.35504
3.5018	-0.34817
3.5022	-0.33959
3.5026	-0.32985
3.503	-0.31871
3.5034	-0.30821
3.5038	-0.29825
3.5042	-0.28829
3.5046	-0.27882
3.5048	-0.27382
3.5052	-0.26576
3.5056	-0.2576
3.506	-0.25031
3.5064	-0.24416
3.5068	-0.23824
3.5072	-0.23229
3.5076	-0.22668
3.508	-0.22111
3.5086	-0.21492
3.5092	-0.20702
3.51	-0.19927
3.5106	-0.19355
3.5112	-0.18767
3.512	-0.18141
3.5126	-0.17641
3.5134	-0.17045
3.5142	-0.16507
3.5152	-0.15912
3.5162	-0.15324
3.5174	-0.14698
3.5184	-0.14194
3.5194	-0.13664
3.521	-0.13106
3.5226	-0.12484
3.5244	-0.11935
3.5262	-0.11366
3.5282	-0.10843
3.5308	-0.1027
3.5336	-0.09698
3.5366	-0.09198
3.5402	-0.08625
3.5438	-0.08125
3.5488	-0.07591
3.5554	-0.07053
3.562	-0.06553
3.5714	-0.06037
3.5816	-0.05507
3.6216	-0.08164
3.6218	-0.11068
3.622	-0.10342
3.6222	-0.12825
3.6224	-0.11985
3.6226	-0.13437
3.6228	-0.12749
3.623	-0.13322
3.6232	-0.12367
3.6236	-0.11679
3.624	-0.11144
3.6244	-0.10609
3.625	-0.09463
3.6256	-0.08737
3.6322	-0.08088
3.6324	-0.09157
3.6326	-0.08202
3.6328	-0.09119
3.633	-0.08317
3.6332	-0.09043
3.6338	-0.08432
3.6344	-0.09043
3.6356	-0.08393
3.638	-0.09043
3.6388	-0.08508
3.6504	-0.09081
3.6506	-0.08088
3.6508	-0.08966
3.651	-0.08049
3.6526	-0.08584
3.654	-0.07935
3.6546	-0.08699
3.6548	-0.07667
3.655	-0.0847
3.6552	-0.0782
3.6554	-0.08661
3.6556	-0.08011
3.6558	-0.09005
3.656	-0.07706
3.6562	-0.08623
3.6564	-0.07858
3.6566	-0.08584
3.6568	-0.08049
3.657	-0.08661
3.6572	-0.08088
3.6582	-0.08661
3.6584	-0.07858
3.6586	-0.08508
3.6594	-0.09119
3.6596	-0.08126
3.6598	-0.09157
3.66	-0.08049
3.6602	-0.09119
3.6604	-0.08088
3.6606	-0.0889
3.6608	-0.08355
3.661	-0.09081
3.6612	-0.08508
3.6624	-0.07897
3.6648	-0.08432
3.667	-0.07858
3.6676	-0.08546
3.6686	-0.07935
3.6694	-0.08546
3.6704	-0.08011
3.6718	-0.08623
3.672	-0.07667
3.6722	-0.08584
3.6724	-0.07667
3.6726	-0.08852
3.6728	-0.07591
3.673	-0.08928
3.6732	-0.07897
3.6866	-0.0847
3.6868	-0.07629
3.6884	-0.0698
3.6886	-0.07744
3.6912	-0.08279
3.693	-0.07476
3.6938	-0.08088
3.694	-0.07476
3.6942	-0.08164
3.6944	-0.07591
3.695	-0.08126
3.6952	-0.07553
3.6954	-0.08164
3.6972	-0.07591
3.6998	-0.08317
3.7	-0.07591
3.7006	-0.08164
3.7008	-0.07362
3.701	-0.08202
3.7012	-0.07438
3.7014	-0.08202
3.7016	-0.07362
3.7018	-0.08088
3.702	-0.07553
3.7022	-0.08164
3.7024	-0.07629
3.7048	-0.08317
3.707	-0.07629
3.7088	-0.07094
3.709	-0.07782
3.7092	-0.07171
3.7098	-0.07706
3.713	-0.07018
3.7136	-0.0782
3.7138	-0.07056
3.714	-0.08241
3.7142	-0.07324
3.7144	-0.08011
3.7152	-0.07476
3.7198	-0.08049
3.72	-0.074
3.7202	-0.08126
3.7204	-0.07362
3.7214	-0.07935
3.7516	-0.03629
3.7518	-0.00411
3.7522	0.01524
3.7526	0.02272
3.7528	0.01536
3.753	0.02101
3.7532	0.01188
3.7536	0.00398
3.754	-0.0056
3.7544	-0.01476
3.7548	-0.02255
3.7552	-0.02774
3.8816	-0.02173
3.8826	-0.01611
3.8854	-0.02121
4.0116	-0.01879
4.1116	-0.01774
4.2116	-0.01699
4.3116	-0.01646
4.4116	-0.01605
4.5116	-0.01577
4.6116	-0.0155
4.7116	-0.01542
4.8116	-0.01516
4.9116	-0.01507
5.0116	-0.01495
5.1116	-0.01481
5.2116	-0.01479
5.3116	-0.01475
5.4116	-0.0147
5.5116	-0.01467
5.6116	-0.01463
5.7116	-0.01466
5.8116	-0.01459
5.9116	-0.01461
6.0116	-0.01456
6.1116	-0.01459
6.2116	-0.0146
6.3116	-0.01453
6.4116	-0.01458
6.5116	-0.01457
6.6116	-0.01453
6.7116	-0.01456
6.8116	-0.0146
6.9116	-0.01458
7.0116	-0.01457
7.1116	-0.01456
7.2116	-0.01458
7.3116	-0.01461
7.4116	-0.01459
7.5116	-0.01462
7.6116	-0.01456
7.7116	-0.01455
7.8116	-0.01464
7.9116	-0.01462
8.0116	-0.01461
8.1116	-0.01459
8.2116	-0.01463
8.3116	-0.01464
8.4116	-0.01466
8.5116	-0.0146
8.6116	-0.0146
8.7116	-0.01467
8.8116	-0.01467
8.9116	-0.01466
9.0116	-0.01464
9.1116	-0.01464
9.2116	-0.0147
9.3116	-0.01473
9.4116	-0.01474
9.5116	-0.01466
9.6116	-0.01469
9.7116	-0.01472
9.8116	-0.01477
9.9116	-0.01472
10.0116	-0.01466
10.1116	-0.0147
10.2116	-0.01472
10.3116	-0.01472
10.4116	-0.01472
10.5116	-0.01475
10.6116	-0.01469
10.7116	-0.01476
10.8116	-0.01475
10.9116	-0.01476
11.0116	-0.01477
11.1116	-0.01475
11.2116	-0.01475
11.3116	-0.01479
11.4116	-0.01474
11.5116	-0.01479
11.6116	-0.0148
11.7116	-0.01481
11.8116	-0.01478
11.9116	-0.01479
12.0116	-0.01473
12.1116	-0.01482
12.2116	-0.0148
12.3116	-0.01482
12.4116	-0.0148
12.5116	-0.01498
12.6116	-0.01492
12.7116	-0.01474
12.8116	-0.01484
12.9116	-0.01485
13.0116	-0.01485
13.1116	-0.01485
13.2116	-0.0149
13.3116	-0.01479
13.4116	-0.01479
13.5116	-0.01503
13.6116	-0.01492
13.7116	-0.01499
13.8116	-0.01502
13.9116	-0.01499
14.0116	-0.01501
14.1116	-0.01502
14.2116	-0.01496
14.3116	-0.01503
14.4116	-0.01499
14.5116	-0.01496
14.6116	-0.01501
14.7116	-0.01495
14.8116	-0.01478
14.9116	-0.01502
15.0116	-0.01491
15.1116	-0.01504
15.2116	-0.01481
15.3116	-0.01495
15.4116	-0.01498
15.5116	-0.01498
15.6116	-0.01501
15.7116	-0.01504
15.8116	-0.015
15.9116	-0.01494
16.0116	-0.01498
16.1116	-0.01501
16.2116	-0.01504
16.3116	-0.01499
16.4116	-0.01501
16.5116	-0.015
16.6116	-0.01501
16.7116	-0.01502
16.8116	-0.01501
16.9116	-0.01503
17.0116	-0.015
17.1116	-0.01501
17.2116	-0.01501
17.3116	-0.015
17.4116	-0.01501
17.5116	-0.01505
17.6116	-0.01504
17.7116	-0.01504
17.8116	-0.01509
17.9116	-0.01502
18.0116	-0.01505
18.1116	-0.01505
18.2116	-0.01504
18.3116	-0.01507
18.4116	-0.01507
18.5116	-0.01507
18.6116	-0.015
18.7116	-0.01506
18.8116	-0.01506
18.9116	-0.01505
19.0116	-0.01511
19.1116	-0.01506
19.2116	-0.01506
19.3116	-0.01507
19.4116	-0.01509
19.5116	-0.01506
19.6116	-0.01504
19.7116	-0.01508
19.8116	-0.01508
19.9116	-0.01512
20.0116	-0.01506
20.1116	-0.0151
20.2116	-0.01511
20.3116	-0.0151
20.4116	-0.0151
20.5116	-0.01512
20.6116	-0.01512
20.7116	-0.01513
20.8116	-0.01511
20.9116	-0.01512
21.0116	-0.01513
21.1116	-0.0151
21.2116	-0.01515
21.3116	-0.01514
21.4116	-0.01509
21.5116	-0.01511
21.6116	-0.0151
21.7116	-0.01516
21.8116	-0.01515
21.9116	-0.01515
22.0116	-0.01513
22.1116	-0.01518
22.2116	-0.01514
22.3116	-0.01515
22.4116	-0.01515
22.5116	-0.01513
22.6116	-0.01515
22.7116	-0.01514
22.8116	-0.01515
22.9116	-0.01515
23.0116	-0.01519
23.1116	-0.01516
23.2116	-0.01514
23.3116	-0.01519
23.4116	-0.01517
23.5116	-0.01516
23.6116	-0.01518
23.7116	-0.01513
23.8116	-0.01521
23.9116	-0.01516
24.0116	-0.01516
24.1116	-0.01518
24.2116	-0.01517
24.3116	-0.01517
24.4116	-0.01522
24.5116	-0.01517
24.6116	-0.01522
24.7116	-0.01519
24.8116	-0.01514
24.9116	-0.01521
25.0116	-0.01518
25.1116	-0.0152
25.2116	-0.01518
25.3116	-0.01521
25.4116	-0.01518
25.5116	-0.01515
25.6116	-0.01519
25.7116	-0.01523
25.8116	-0.0152
25.9116	-0.01518
26.0116	-0.01522
26.1116	-0.01521
26.2116	-0.01522
26.3116	-0.01525
26.4116	-0.01525
26.5116	-0.01519
26.6116	-0.0152
26.7116	-0.01525
26.8116	-0.01521
26.9116	-0.01525
27.0116	-0.01523
27.1116	-0.01524
27.2116	-0.01524
27.3116	-0.01528
27.4116	-0.01525
27.5116	-0.01525
27.6116	-0.01502
27.7116	-0.01527
27.8116	-0.01522
27.9116	-0.01526
28.0116	-0.01528
28.1116	-0.01523
28.2116	-0.01525
28.3116	-0.01527
28.4116	-0.01532
28.5116	-0.01526
28.6116	-0.01525
28.7116	-0.01516
28.8116	-0.01516
28.9116	-0.01518
29.0116	-0.01519
29.1116	-0.01543
29.2116	-0.0152
29.3116	-0.01504
29.4116	-0.0154
29.5116	-0.01536
29.6116	-0.01527
29.7116	-0.0154
29.8116	-0.01541
29.9116	-0.01538
30.0116	-0.01547
30.1116	-0.01542
30.2116	-0.01538
30.3116	-0.01547
30.4116	-0.01541
30.5116	-0.01539
30.6116	-0.01543
30.7116	-0.01532
30.8116	-0.01539
30.9116	-0.01541
31.0116	-0.01544
31.1116	-0.01538
31.2116	-0.01543
31.3116	-0.01544
31.4116	-0.01542
31.5116	-0.01547
31.6116	-0.01543
31.7116	-0.01543
31.8116	-0.01538
31.9116	-0.01543
32.0116	-0.01543
32.1116	-0.01543
32.2116	-0.01543
32.3116	-0.01539
32.4116	-0.01539
32.5116	-0.0152
32.6116	-0.01521
32.7116	-0.01526
32.8116	-0.01525
32.9116	-0.01522
33.0116	-0.01537
33.1116	-0.01523
33.2116	-0.01524
33.3116	-0.01523
33.4116	-0.01522
33.5116	-0.01526
33.6116	-0.01537
33.7116	-0.01546
33.8116	-0.01545
33.9116	-0.01512
34.0116	-0.01527
34.1116	-0.01544
34.2116	-0.01544
34.3116	-0.01542
34.4116	-0.01538
34.5116	-0.01538
34.6116	-0.01543
34.7116	-0.0154
34.8116	-0.0154
34.9116	-0.0154
35.0116	-0.01539
35.1116	-0.01539
35.2116	-0.01542
35.3116	-0.01546
35.4116	-0.01538
35.5116	-0.01544
35.6116	-0.01541
35.7116	-0.0154
35.8116	-0.01541
35.9116	-0.01541
36.0116	-0.01539
36.1116	-0.01527
36.2116	-0.01537
36.3116	-0.01544
36.4116	-0.01545
36.5116	-0.01543
36.6116	-0.01545
36.7116	-0.01541
36.8116	-0.01547
36.9116	-0.01549
37.0116	-0.0154
37.1116	-0.01543
37.2116	-0.01539
37.3116	-0.01544
37.4116	-0.01544
37.5116	-0.01546
37.6116	-0.01543
37.7116	-0.01542
37.8116	-0.01544
37.9116	-0.0154
38.0116	-0.01546
38.1116	-0.01544
38.2116	-0.01545
38.3116	-0.01546
38.4116	-0.01544
38.5116	-0.01546
38.6116	-0.01543
38.7116	-0.01548
38.8116	-0.01542
38.9116	-0.01548
39.0116	-0.01549
39.1116	-0.01545
39.2116	-0.01545
39.3116	-0.01545
39.4116	-0.01549
39.5116	-0.01544
39.6116	-0.01547
39.7116	-0.01549
39.8116	-0.01547
39.9116	-0.01553
40.0116	-0.01545
40.1116	-0.01549
40.2116	-0.01549
40.3116	-0.01546
40.4116	-0.01548
40.5116	-0.01551
40.6116	-0.01545
40.7116	-0.01548
40.8116	-0.01546
40.9116	-0.01546
41.0116	-0.01548
41.1116	-0.01551
41.2116	-0.01552
41.3116	-0.01545
41.4116	-0.01553
41.5116	-0.01547
41.6116	-0.01549
41.7116	-0.01545
41.8116	-0.0155
41.9116	-0.01551
42.0116	-0.01547
42.1116	-0.01552
42.2116	-0.01551
42.3116	-0.01541
42.4116	-0.01547
42.5116	-0.0155
42.6116	-0.01548
42.7116	-0.0155
42.8116	-0.01551
42.9116	-0.01552
43.0116	-0.01551
43.1116	-0.0155
43.2116	-0.0155
43.3116	-0.01548
43.4116	-0.01552
43.5116	-0.0155
43.6116	-0.01548
43.7116	-0.01554
43.8116	-0.01552
43.9116	-0.01549
44.0116	-0.01552
44.1116	-0.01552
44.2116	-0.0155
44.3116	-0.01553
44.4116	-0.01549
44.5116	-0.01546
44.6116	-0.01558
44.7116	-0.01552
44.8116	-0.01549
44.9116	-0.01552
45.0116	-0.01555
45.1116	-0.01552
45.2116	-0.01555
45.3116	-0.01551
45.4116	-0.01551
45.5116	-0.01553
45.6116	-0.01551
45.7116	-0.01553
45.8116	-0.01557
45.9116	-0.01548
46.0116	-0.01554
46.1116	-0.01558
46.2116	-0.01555
46.3116	-0.01548
46.4116	-0.01553
46.5116	-0.01556
46.6116	-0.01549
46.7116	-0.01553
46.8116	-0.01556
46.9116	-0.01554
47.0116	-0.01554
47.1116	-0.01559
47.2116	-0.0155
47.3116	-0.01555
47.4116	-0.01556
47.5116	-0.01556
47.6116	-0.01551
47.7116	-0.01556
47.8116	-0.01561
47.9116	-0.01551
48.0116	-0.01553
48.1116	-0.01558
48.2116	-0.01552
48.3116	-0.0156
48.4116	-0.0156
48.5116	-0.01556
48.6116	-0.01563
48.7116	-0.01559
48.8116	-0.0156
48.9116	-0.0156
49.0116	-0.01557
49.1116	-0.01556
49.2116	-0.01555
49.3116	-0.01551
49.4116	-0.01563
49.5116	-0.01557
49.6116	-0.0156
49.7116	-0.0156
49.8116	-0.01557
49.9116	-0.01557
50.0116	-0.01555
50.1116	-0.01555
50.2116	-0.01557
50.3116	-0.01561
50.4116	-0.01557
50.5116	-0.01558
50.6116	-0.01558
50.7116	-0.0156
50.8116	-0.01554
50.9116	-0.01562
51.0116	-0.01559
51.1116	-0.01558
51.2116	-0.01564
51.3116	-0.01558
51.4116	-0.01562
51.5116	-0.01557
51.6116	-0.01554
51.7116	-0.01561
51.8116	-0.01564
51.9116	-0.01561
52.0116	-0.01558
52.1116	-0.0156
52.2116	-0.01554
52.3116	-0.01564
52.4116	-0.01557
52.5116	-0.0156
52.6116	-0.01558
52.7116	-0.0156
52.8116	-0.01561
52.9116	-0.01563
53.0116	-0.0156
53.1116	-0.01563
53.2116	-0.01559
53.3116	-0.0156
53.4116	-0.01561
53.5116	-0.01563
53.6116	-0.01558
53.7116	-0.01558
53.8116	-0.01555
53.9116	-0.01564
54.0116	-0.0156
54.1116	-0.01562
54.2116	-0.01563
54.3116	-0.0156
54.4116	-0.01559
54.5116	-0.01567
54.6116	-0.01569
54.7116	-0.01557
54.8116	-0.01564
54.9116	-0.01564
55.0116	-0.0156
55.1116	-0.01564
55.2116	-0.01566
55.3116	-0.01562
55.4116	-0.01562
55.5116	-0.01565
55.6116	-0.01563
55.7116	-0.0156
55.8116	-0.01568
55.9116	-0.01564
56.0116	-0.01563
56.1116	-0.01567
56.2116	-0.01557
56.3116	-0.01562
56.4116	-0.01566
56.5116	-0.01565
56.6116	-0.01562
56.7116	-0.01567
56.8116	-0.01559
56.9116	-0.01565
57.0116	-0.01563
57.1116	-0.01564
57.2116	-0.01567
57.3116	-0.01562
57.4116	-0.01563
57.5116	-0.01564
57.6116	-0.01567
57.7116	-0.01564
57.8116	-0.01566
57.9116	-0.01568
58.0116	-0.0156
58.1116	-0.01561
58.2116	-0.01565
58.3116	-0.01567
58.4116	-0.0156
58.5116	-0.01569
58.6116	-0.01565
58.7116	-0.01568
58.8116	-0.01567
58.9116	-0.01567
59.0116	-0.01564
59.1116	-0.0157
59.2116	-0.01563
59.3116	-0.01561
59.4116	-0.01568
59.5116	-0.0157
59.6116	-0.0157
59.7116	-0.01567
59.8116	-0.01567
59.9116	-0.01563
60.0116	-0.01566
60.1116	-0.01567
60.2116	-0.01567
60.3116	-0.01567
60.4116	-0.01563
60.5116	-0.01565
60.6116	-0.0157
60.7116	-0.01566
60.8116	-0.01565
60.9116	-0.01569
61.0116	-0.01568
61.1116	-0.01571
61.2116	-0.01567
61.3116	-0.01565
61.4116	-0.01569
61.5116	-0.01567
61.6116	-0.01567
61.7116	-0.01567
61.8116	-0.01566
61.9116	-0.01568
62.0116	-0.01568
62.1116	-0.01563
62.2116	-0.01571
62.3116	-0.01582
62.4116	-0.01569
62.5116	-0.01567
62.6116	-0.01568
62.7116	-0.01581
62.8116	-0.01565
62.9116	-0.01559
63.0116	-0.01559
63.1116	-0.01567
63.2116	-0.0157
63.3116	-0.01568
63.4116	-0.01585
63.5116	-0.01564
63.6116	-0.01566
63.7116	-0.01569
63.8116	-0.0157
63.9116	-0.01569
64.0116	-0.01569
64.1116	-0.01581
64.2116	-0.01578
64.3116	-0.01582
64.4116	-0.01569
64.5116	-0.0157
64.6116	-0.01569
64.7116	-0.0157
64.8116	-0.01569
64.9116	-0.01554
65.0116	-0.01575
65.1116	-0.01565
65.2116	-0.01571
65.3116	-0.01579
65.4116	-0.01582
65.5116	-0.01584
65.6116	-0.01557
65.7116	-0.01558
65.8116	-0.01565
65.9116	-0.01572
66.0116	-0.0157
66.1116	-0.01563
66.2116	-0.01597
66.3116	-0.0157
66.4116	-0.01585
66.5116	-0.01581
66.6116	-0.01569
66.7116	-0.01583
66.8116	-0.01569
66.9116	-0.01571
67.0116	-0.01569
67.1116	-0.01568
67.2116	-0.01584
67.3116	-0.01569
67.4116	-0.01565
67.5116	-0.01568
67.6116	-0.01565
67.7116	-0.01566
67.8116	-0.01565
67.9116	-0.01565
68.0116	-0.01571
68.1116	-0.0156
68.2116	-0.01565
68.3116	-0.01566
68.4116	-0.01568
68.5116	-0.01563
68.6116	-0.01581
68.7116	-0.0157
68.8116	-0.01583
68.9116	-0.01582
69.0116	-0.01583
69.1116	-0.0158
69.2116	-0.0159
69.3116	-0.01585
69.4116	-0.01582
69.5116	-0.01586
69.6116	-0.01586
69.7116	-0.01585
69.8116	-0.01585
69.9116	-0.0158
70.0116	-0.01582
70.1116	-0.01582
70.2116	-0.01583
70.3116	-0.01584
70.4116	-0.01584
70.5116	-0.01585
70.6116	-0.0159
70.7116	-0.01584
70.8116	-0.01586
70.9116	-0.01585
71.0116	-0.0156
71.1116	-0.01586
71.2116	-0.01586
71.3116	-0.0159
71.4116	-0.01587
71.5116	-0.01584
71.6116	-0.01583
71.7116	-0.01586
71.8116	-0.01584
71.9116	-0.01585
72.0116	-0.01586
72.1116	-0.01584
72.2116	-0.01585
72.3116	-0.01588
72.4116	-0.01587
72.5116	-0.01588
72.6116	-0.01589
72.7116	-0.01587
72.8116	-0.01584
72.9116	-0.01585
73.0116	-0.01586
73.1116	-0.01588
73.2116	-0.0157
73.3116	-0.01568
73.4116	-0.01571
73.5116	-0.01566
73.6116	-0.01587
73.7116	-0.01585
73.8116	-0.01575
73.9116	-0.0158
74.0116	-0.01572
74.1116	-0.01587
74.2116	-0.01585
74.3116	-0.01584
74.4116	-0.0158
74.5116	-0.01581
74.6116	-0.01573
74.7116	-0.01566
74.8116	-0.01571
74.9116	-0.01581
75.0116	-0.01572
75.1116	-0.0159
75.2116	-0.01572
75.3116	-0.01587
75.4116	-0.01572
75.5116	-0.01566
75.6116	-0.01585
75.7116	-0.01582
75.8116	-0.01582
75.9116	-0.01572
76.0116	-0.01585
76.1116	-0.01555
76.2116	-0.01587
76.3116	-0.01581
76.4116	-0.01587
76.5116	-0.01564
76.6116	-0.01581
76.7116	-0.01574
76.8116	-0.01581
76.9116	-0.01588
77.0116	-0.0158
77.1116	-0.01568
77.2116	-0.01573
77.3116	-0.01566
77.4116	-0.01583
77.5116	-0.0157
77.6116	-0.01577
77.7116	-0.01584
77.8116	-0.01584
77.9116	-0.01582
78.0116	-0.01585
78.1116	-0.01589
78.2116	-0.01573
78.3116	-0.01588
78.4116	-0.01581
78.5116	-0.01586
78.6116	-0.01588
78.7116	-0.01586
78.8116	-0.01582
78.9116	-0.0157
79.0116	-0.0158
79.1116	-0.0158
79.2116	-0.01582
79.3116	-0.01581
79.4116	-0.01586
79.5116	-0.01583
79.6116	-0.01585
79.7116	-0.01578
79.8116	-0.01579
79.9116	-0.01585
80.0116	-0.01585
80.1116	-0.01586
80.2116	-0.01584
80.3116	-0.01581
80.4116	-0.01587
80.5116	-0.01586
80.6116	-0.01583
80.7116	-0.01581
80.8116	-0.01582
80.9116	-0.01583
81.0116	-0.01586
81.1116	-0.01586
81.2116	-0.01588
81.3116	-0.01586
81.4116	-0.01584
81.5116	-0.01558
81.6116	-0.01584
81.7116	-0.01578
81.8116	-0.01583
81.9116	-0.01587
82.0116	-0.01587
82.1116	-0.01579
82.2116	-0.01587
82.3116	-0.01587
82.4116	-0.01587
82.5116	-0.01583
82.6116	-0.01582
82.7116	-0.01584
82.8116	-0.01585
82.9116	-0.01585
83.0116	-0.01588
83.1116	-0.01587
83.2116	-0.01586
83.3116	-0.01586
83.4116	-0.01585
83.5116	-0.01587
83.6116	-0.01593
83.7116	-0.01591
83.8116	-0.01589
83.9116	-0.01584
84.0116	-0.01582
84.1116	-0.01586
84.2116	-0.01591
84.3116	-0.01589
84.4116	-0.0159
84.5116	-0.01585
84.6116	-0.01588
84.7116	-0.01602
84.8116	-0.01583
84.9116	-0.01588
85.0116	-0.01586
85.1116	-0.01588
85.2116	-0.01584
85.3116	-0.01587
85.4116	-0.01587
85.5116	-0.01583
85.6116	-0.01585
85.7116	-0.01584
85.8116	-0.01586
85.9116	-0.01586
86.0116	-0.01588
86.1116	-0.01585
86.2116	-0.0159
86.3116	-0.0159
86.4116	-0.01586
86.5116	-0.01588
86.6116	-0.01591
86.7116	-0.01591
86.8116	-0.01591
86.9116	-0.01587
87.0116	-0.01592
87.1116	-0.0159
87.2116	-0.01591
87.3116	-0.01591
87.4116	-0.01587
87.5116	-0.0159
87.6116	-0.01585
87.7116	-0.01593
87.8116	-0.01591
87.9116	-0.01589
88.0116	-0.01589
88.1116	-0.01584
88.2116	-0.01592
88.3116	-0.01587
88.4116	-0.01588
88.5116	-0.01594
88.6116	-0.01587
88.7116	-0.0159
88.8116	-0.01583
88.9116	-0.01582
89.0116	-0.01589
89.1116	-0.0159
89.2116	-0.01587
89.3116	-0.01593
89.4116	-0.01586
89.5116	-0.01589
89.6116	-0.01589
89.7116	-0.01591
89.8116	-0.01592
89.9116	-0.01593
90.0116	-0.01588
90.1116	-0.01586
90.2116	-0.01593
90.3116	-0.01591
90.4116	-0.01593
90.5116	-0.01586
90.6116	-0.01591
90.7116	-0.01593
90.8116	-0.01593
90.9116	-0.0159
91.0116	-0.01586
91.1116	-0.01593
91.2116	-0.01588
91.3116	-0.01593
91.4116	-0.01585
91.5116	-0.01596
91.6116	-0.01587
91.7116	-0.0159
91.8116	-0.01592
91.9116	-0.0159
92.0116	-0.01589
92.1116	-0.01591
92.2116	-0.01595
92.3116	-0.0159
92.4116	-0.01591
92.5116	-0.01591
92.6116	-0.01591
92.7116	-0.01593
92.8116	-0.01591
92.9116	-0.01592
93.0116	-0.01593
93.1116	-0.01594
93.2116	-0.01592
93.3116	-0.0159
93.4116	-0.01593
93.5116	-0.01589
93.6116	-0.01592
93.7116	-0.01593
93.8116	-0.01593
93.9116	-0.01597
94.0116	-0.0159
94.1116	-0.01591
94.2116	-0.01592
94.3116	-0.01591
94.4116	-0.01593
94.5116	-0.01587
94.6116	-0.01591
94.7116	-0.01593
94.8116	-0.01594
94.9116	-0.01591
95.0116	-0.01592
95.1116	-0.01587
95.2116	-0.01591
95.3116	-0.0159
95.4116	-0.01595
95.5116	-0.01594
95.6116	-0.01593
95.7116	-0.01596
95.8116	-0.01593
95.9116	-0.01592
96.0116	-0.01586
96.1116	-0.01591
96.2116	-0.01597
96.3116	-0.01597
96.4116	-0.01596
96.5116	-0.01594
96.6116	-0.01594
96.7116	-0.01588
96.8116	-0.01592
96.9116	-0.01591
97.0116	-0.01594
97.1116	-0.01591
97.2116	-0.01596
97.3116	-0.01596
97.4116	-0.01593
97.5116	-0.01593
97.6116	-0.01592
97.7116	-0.0159
97.8116	-0.01588
97.9116	-0.0159
98.0116	-0.01593
98.1116	-0.01598
98.2116	-0.01589
98.3116	-0.01597
98.4116	-0.01595
98.5116	-0.01595
98.6116	-0.01595
98.7116	-0.0159
98.8116	-0.01593
98.9116	-0.01596
99.0116	-0.01595
99.1116	-0.01593
99.2116	-0.01594
99.3116	-0.01596
99.4116	-0.01592
99.5116	-0.01595
99.6116	-0.01594
99.7116	-0.01588
99.8116	-0.01597
99.9116	-0.01597
100.012	-0.01601
100.112	-0.01592
100.212	-0.01595
100.312	-0.01597
100.412	-0.01594
100.512	-0.01597
100.612	-0.01592
100.712	-0.01595
100.812	-0.01592
100.912	-0.01598
101.012	-0.01596
101.112	-0.01594
101.212	-0.01597
101.312	-0.01596
101.412	-0.01592
101.512	-0.01594
101.612	-0.01588
101.712	-0.01595
101.812	-0.01597
101.912	-0.01593
102.012	-0.01594
102.112	-0.01599
102.212	-0.01594
102.312	-0.01601
102.412	-0.01594
102.512	-0.01601
102.612	-0.01596
102.712	-0.01593
102.812	-0.01603
102.912	-0.01593
103.012	-0.01595
103.112	-0.01595
103.212	-0.01595
103.312	-0.01593
103.412	-0.01594
103.512	-0.01595
103.612	-0.01598
103.712	-0.01596
103.812	-0.01598
103.912	-0.01594
104.012	-0.01602
104.112	-0.01596
104.212	-0.01596
104.312	-0.01596
104.412	-0.01597
104.512	-0.01599
104.612	-0.01602
104.712	-0.01591
104.812	-0.01596
104.912	-0.01594
105.012	-0.01598
105.112	-0.01593
105.212	-0.01598
105.312	-0.01597
105.412	-0.01595
105.512	-0.01597
105.612	-0.01595
105.712	-0.01596
105.812	-0.01596
105.912	-0.01594
106.012	-0.01596
106.112	-0.01599
106.212	-0.01595
106.312	-0.01602
106.412	-0.01602
106.512	-0.01598
106.612	-0.01597
106.712	-0.016
106.812	-0.01598
106.912	-0.01597
107.012	-0.01596
107.112	-0.01602
107.212	-0.01593
107.312	-0.01601
107.412	-0.01603
107.512	-0.01596
107.612	-0.01598
107.712	-0.01594
107.812	-0.01596
107.912	-0.01603
108.012	-0.01597
108.112	-0.01601
108.212	-0.01599
108.312	-0.016
108.412	-0.01601
108.512	-0.01597
108.612	-0.01598
108.712	-0.01603
108.812	-0.01599
108.912	-0.016
109.012	-0.01597
109.112	-0.01601
109.212	-0.01594
109.312	-0.01603
109.412	-0.01603
109.512	-0.01602
109.612	-0.016
109.712	-0.01604
109.812	-0.01594
109.912	-0.01601
110.012	-0.01602
110.112	-0.01598
110.212	-0.01602
110.312	-0.01602
110.412	-0.016
110.512	-0.01604
110.612	-0.016
110.712	-0.01604
110.812	-0.01599
110.912	-0.01602
111.012	-0.01597
111.112	-0.016
111.212	-0.01603
111.312	-0.01601
111.412	-0.016
111.512	-0.01602
111.612	-0.01602
111.712	-0.01603
111.812	-0.01601
111.912	-0.016
112.012	-0.01599
112.112	-0.01603
112.212	-0.01604
112.312	-0.01602
112.412	-0.01599
112.512	-0.01601
112.612	-0.01599
112.712	-0.01599
112.812	-0.01598
112.912	-0.016
113.012	-0.01599
113.112	-0.01603
113.212	-0.01605
113.312	-0.01602
113.412	-0.01606
113.512	-0.01604
113.612	-0.016
113.712	-0.016
113.812	-0.016
113.912	-0.01604
114.012	-0.01602
114.112	-0.01598
114.212	-0.01603
114.312	-0.01603
114.412	-0.01603
114.512	-0.01603
114.612	-0.01602
114.712	-0.01602
114.812	-0.01604
114.912	-0.016
115.012	-0.01598
115.112	-0.01601
115.212	-0.01604
115.312	-0.01608
115.412	-0.01596
115.512	-0.01604
115.612	-0.01604
115.712	-0.01603
115.812	-0.01601
115.912	-0.01605
116.012	-0.01602
116.112	-0.01606
116.212	-0.01604
116.312	-0.01606
116.412	-0.01605
116.512	-0.01603
116.612	-0.01596
116.712	-0.01604
116.812	-0.01607
116.912	-0.01605
117.012	-0.01606
117.112	-0.01603
117.212	-0.01603
117.312	-0.01602
117.412	-0.01602
117.512	-0.01604
117.612	-0.01604
117.712	-0.01602
117.812	-0.01601
117.912	-0.01599
118.012	-0.01606
118.112	-0.01601
118.212	-0.01605
118.312	-0.01605
118.412	-0.01605
118.512	-0.01603
118.612	-0.01609
118.712	-0.01605
118.812	-0.01604
118.912	-0.01611
119.012	-0.01602
119.112	-0.01601
119.212	-0.01602
119.312	-0.01606
119.412	-0.016
119.512	-0.01603
119.612	-0.01601
119.712	-0.01605
119.812	-0.01597
119.912	-0.016
120.012	-0.01603
120.112	-0.01602
120.212	-0.01605
120.312	-0.01607
120.412	-0.01606
120.512	-0.01605
120.612	-0.01607
120.712	-0.01608
120.812	-0.01608
120.912	-0.01603
121.012	-0.01603
121.112	-0.016
121.212	-0.01607
121.312	-0.01602
121.412	-0.01607
121.512	-0.01602
121.612	-0.01607
121.712	-0.01606
121.812	-0.01609
121.912	-0.01603
122.012	-0.01605
122.112	-0.0161
122.212	-0.01605
122.312	-0.01604
122.412	-0.01612
122.512	-0.0161
122.612	-0.0161
122.712	-0.01609
122.812	-0.01608
122.912	-0.01604
123.012	-0.01606
123.112	-0.01607
123.212	-0.01606
123.312	-0.01604
123.412	-0.01602
123.492	-0.01606
123.522	-0.06397
123.523	-0.09902
123.523	-0.12051
123.523	-0.1297
123.524	-0.12341
123.524	-0.12943
123.524	-0.12159
123.524	-0.11531
123.525	-0.10762
123.525	-0.10019
123.526	-0.09421
123.526	-0.08784
123.561	-0.08272
123.608	-0.07745
123.674	-0.07233
123.766	-0.06712
123.866	-0.06316
123.966	-0.06006
124.066	-0.05744
124.166	-0.05531
124.266	-0.05348
124.366	-0.05192
124.466	-0.05066
124.566	-0.04971
124.666	-0.04872
124.766	-0.04745
124.866	-0.04672
124.966	-0.04613
125.066	-0.04555
125.166	-0.04505
125.266	-0.0446
125.366	-0.04424
125.466	-0.04396
125.566	-0.04369
125.666	-0.0434
125.766	-0.04321
125.866	-0.04294
125.966	-0.04274
126.066	-0.04261
126.166	-0.04238
126.266	-0.04218
126.366	-0.04206
126.466	-0.04195
126.566	-0.04184
126.666	-0.04165
126.766	-0.04158
126.866	-0.04148
126.966	-0.04146
127.066	-0.0415
127.166	-0.04122
127.266	-0.04119
127.366	-0.04114
127.466	-0.04105
127.566	-0.04106
127.666	-0.04093
127.766	-0.04093
127.866	-0.04084
127.966	-0.0407
128.066	-0.04064
128.166	-0.04069
128.266	-0.04068
128.366	-0.04062
128.466	-0.04055
128.566	-0.04056
128.666	-0.0405
128.766	-0.04054
128.866	-0.04047
128.966	-0.04055
129.066	-0.04052
129.166	-0.04031
129.266	-0.04033
129.366	-0.04028
129.466	-0.04028
129.566	-0.04028
129.666	-0.04026
129.766	-0.04025
129.866	-0.04019
129.966	-0.04019
130.066	-0.04017
130.166	-0.04017
130.266	-0.04013
130.366	-0.04011
130.466	-0.0401
130.566	-0.04012
130.666	-0.04011
130.766	-0.03995
130.866	-0.04001
130.966	-0.04006
131.066	-0.03992
131.166	-0.03988
131.266	-0.0401
131.366	-0.04008
131.466	-0.03989
131.566	-0.03987
131.666	-0.03991
131.766	-0.03989
131.866	-0.0399
131.966	-0.03987
132.066	-0.03989
132.166	-0.03993
132.266	-0.03985
132.366	-0.03986
132.466	-0.03987
132.566	-0.03987
132.666	-0.0398
132.766	-0.03982
132.866	-0.03982
132.966	-0.03983
133.066	-0.03986
133.166	-0.03976
133.266	-0.03981
133.366	-0.0398
133.466	-0.03977
133.566	-0.03977
133.666	-0.03974
133.766	-0.03976
133.866	-0.03974
133.966	-0.03971
134.066	-0.03972
134.166	-0.03976
134.266	-0.03969
134.366	-0.03974
134.466	-0.03971
134.566	-0.03972
134.666	-0.03973
134.766	-0.03975
134.866	-0.03975
134.966	-0.03972
135.066	-0.0397
135.166	-0.03971
135.266	-0.03969
135.366	-0.03967
135.466	-0.03965
135.566	-0.03963
135.666	-0.03961
135.766	-0.03969
135.866	-0.03946
135.966	-0.03945
136.066	-0.03946
136.166	-0.03961
136.266	-0.03958
136.366	-0.03954
136.466	-0.03964
136.566	-0.03968
136.666	-0.03964
136.766	-0.03946
136.866	-0.03944
136.966	-0.03951
137.066	-0.03942
137.166	-0.03948
137.266	-0.03948
137.366	-0.03949
137.466	-0.03948
137.566	-0.03946
137.666	-0.03961
137.766	-0.03964
137.866	-0.03947
137.966	-0.03948
138.066	-0.03945
138.166	-0.03945
138.266	-0.03948
138.366	-0.03948
138.466	-0.03943
138.566	-0.03943
138.666	-0.03944
138.766	-0.03944
138.866	-0.03944
138.966	-0.03944
139.066	-0.03942
139.166	-0.03946
139.266	-0.03941
139.366	-0.03937
139.466	-0.0394
139.566	-0.03941
139.666	-0.03945
139.766	-0.03943
139.866	-0.03943
139.966	-0.03941
140.066	-0.03944
140.166	-0.0394
140.266	-0.03941
140.366	-0.03939
140.466	-0.03938
140.566	-0.03937
140.666	-0.03939
140.766	-0.03934
140.866	-0.03936
140.966	-0.03936
141.066	-0.03935
141.166	-0.03935
141.266	-0.03941
141.366	-0.0394
141.466	-0.03939
141.566	-0.03934
141.666	-0.03942
141.766	-0.03937
141.866	-0.03939
141.966	-0.03938
142.066	-0.03936
142.166	-0.03937
142.266	-0.03933
142.366	-0.03934
142.466	-0.03934
142.566	-0.03934
142.666	-0.03933
142.766	-0.03933
142.866	-0.03936
142.966	-0.03933
143.066	-0.03936
143.166	-0.03926
143.266	-0.03931
143.366	-0.03924
143.466	-0.03929
143.566	-0.03921
143.666	-0.03929
143.766	-0.03933
143.866	-0.03926
143.966	-0.03929
144.066	-0.03929
144.166	-0.03926
144.266	-0.03924
144.366	-0.03925
144.466	-0.03925
144.566	-0.03926
144.666	-0.03923
144.766	-0.03927
144.866	-0.03925
144.966	-0.03922
145.066	-0.03919
145.166	-0.03924
145.266	-0.03924
145.366	-0.03921
145.466	-0.03922
145.566	-0.03925
145.666	-0.03925
145.766	-0.03916
145.866	-0.03919
145.966	-0.03923
146.066	-0.03923
146.166	-0.03925
146.266	-0.03925
146.366	-0.03924
146.466	-0.0392
146.566	-0.03921
146.666	-0.03919
146.766	-0.03924
146.866	-0.03916
146.966	-0.03925
147.066	-0.03923
147.166	-0.03923
147.266	-0.03918
147.366	-0.03926
147.466	-0.03905
147.566	-0.03903
147.666	-0.03922
147.766	-0.03906
147.866	-0.03922
147.966	-0.03925
148.066	-0.03924
148.166	-0.03905
148.266	-0.03909
148.366	-0.03905
148.466	-0.03906
148.566	-0.03903
148.666	-0.03905
148.766	-0.03918
148.866	-0.03899
148.966	-0.03932
149.066	-0.0392
149.166	-0.03907
149.266	-0.03906
149.366	-0.0392
149.466	-0.0392
149.566	-0.03921
149.666	-0.03918
149.766	-0.03917
149.866	-0.0392
149.966	-0.03905
150.066	-0.03903
150.166	-0.03919
150.266	-0.03899
150.366	-0.03906
150.466	-0.03898
150.566	-0.03899
150.666	-0.03898
150.766	-0.03901
150.866	-0.03895
150.966	-0.039
151.066	-0.03898
151.166	-0.03902
151.266	-0.03903
151.366	-0.03899
151.466	-0.03905
151.566	-0.03905
151.666	-0.039
151.766	-0.03903
151.866	-0.03904
151.966	-0.03897
152.066	-0.03898
152.166	-0.03896
152.266	-0.039
152.366	-0.03896
152.466	-0.03897
152.566	-0.03894
152.666	-0.039
152.766	-0.03894
152.866	-0.03895
152.966	-0.03895
153.066	-0.039
153.166	-0.03894
153.266	-0.03897
153.366	-0.03898
153.466	-0.03893
153.566	-0.03893
153.666	-0.03897
153.766	-0.03891
153.866	-0.03892
153.966	-0.03895
154.066	-0.03887
154.166	-0.03894
154.266	-0.03889
154.366	-0.0389
154.466	-0.03893
154.566	-0.03897
154.666	-0.03895
154.766	-0.03891
154.866	-0.03896
154.966	-0.03891
155.066	-0.03894
155.166	-0.03892
155.266	-0.03895
155.366	-0.0389
155.466	-0.03898
155.566	-0.0389
155.666	-0.03895
155.766	-0.03896
155.866	-0.0389
155.966	-0.03893
156.066	-0.03894
156.166	-0.03891
156.266	-0.03892
156.366	-0.03895
156.466	-0.03891
156.566	-0.03892
156.666	-0.03889
156.766	-0.03894
156.866	-0.03895
156.966	-0.03891
157.066	-0.03893
157.166	-0.03891
157.266	-0.03889
157.366	-0.03891
157.466	-0.0389
157.566	-0.0389
157.666	-0.03893
157.766	-0.03888
157.866	-0.03894
157.966	-0.03891
158.066	-0.03891
158.166	-0.03889
158.266	-0.03892
158.366	-0.03893
158.466	-0.03881
158.566	-0.03892
158.666	-0.03886
158.766	-0.0389
158.866	-0.03891
158.966	-0.03886
159.066	-0.03888
159.166	-0.03887
159.266	-0.03889
159.366	-0.03884
159.466	-0.03887
159.566	-0.0389
159.666	-0.03886
159.766	-0.03887
159.866	-0.03886
159.966	-0.03885
160.066	-0.03885
160.166	-0.03889
160.266	-0.03885
160.366	-0.03887
160.466	-0.03886
160.566	-0.03886
160.666	-0.03882
160.766	-0.03891
160.866	-0.03887
160.966	-0.03886
161.066	-0.03887
161.166	-0.03885
161.266	-0.03879
161.366	-0.03883
161.466	-0.03884
161.566	-0.03884
161.666	-0.03886
161.766	-0.03887
161.866	-0.03885
161.966	-0.03885
162.066	-0.03881
162.166	-0.03884
162.266	-0.03886
162.366	-0.03884
162.466	-0.03885
162.566	-0.03885
162.666	-0.03882
162.766	-0.03883
162.866	-0.03883
162.966	-0.03886
163.066	-0.03884
163.166	-0.03878
163.266	-0.03879
163.366	-0.03883
163.466	-0.03882
163.566	-0.03881
163.666	-0.03884
163.766	-0.03879
163.866	-0.03886
163.966	-0.03881
164.066	-0.03886
164.166	-0.03885
164.266	-0.03881
164.366	-0.03876
164.466	-0.03881
164.566	-0.03881
164.666	-0.03884
164.766	-0.03883
164.866	-0.03877
164.966	-0.03878
165.066	-0.03882
165.166	-0.03881
165.266	-0.03878
165.366	-0.03876
165.466	-0.03875
165.566	-0.03881
165.666	-0.03878
165.766	-0.0388
165.866	-0.03879
165.966	-0.03879
166.066	-0.03878
166.166	-0.03881
166.266	-0.03875
166.366	-0.03881
166.466	-0.03878
166.566	-0.03881
166.666	-0.03877
166.766	-0.03879
166.866	-0.03879
166.966	-0.03874
167.066	-0.03881
167.166	-0.03873
167.266	-0.03881
167.366	-0.03877
167.466	-0.0388
167.566	-0.03878
167.666	-0.03874
167.766	-0.03878
167.866	-0.03873
167.966	-0.03878
168.066	-0.03876
168.166	-0.03878
168.266	-0.03854
168.366	-0.03877
168.466	-0.03867
168.566	-0.03861
168.666	-0.0386
168.766	-0.03859
168.866	-0.03872
168.966	-0.03877
169.066	-0.03873
169.166	-0.03882
169.266	-0.03861
169.366	-0.03872
169.466	-0.0388
169.566	-0.03879
169.666	-0.03858
169.766	-0.0388
169.866	-0.03875
169.966	-0.03855
170.066	-0.03862
170.166	-0.03858
170.266	-0.03854
170.366	-0.03859
170.466	-0.0386
170.566	-0.0386
170.666	-0.03877
170.766	-0.03875
170.866	-0.0388
170.966	-0.03875
171.066	-0.03877
171.166	-0.03879
171.266	-0.03873
171.366	-0.03864
171.466	-0.03878
171.566	-0.03878
171.666	-0.03876
171.766	-0.0388
171.866	-0.03874
171.966	-0.03876
172.066	-0.03876
172.166	-0.03877
172.266	-0.03874
172.366	-0.03877
172.466	-0.03877
172.566	-0.03884
172.666	-0.03879
172.766	-0.03879
172.866	-0.03882
172.966	-0.03878
173.066	-0.03879
173.166	-0.03878
173.266	-0.03875
173.366	-0.03875
173.466	-0.03859
173.566	-0.03863
173.666	-0.03878
173.766	-0.03873
173.866	-0.03863
173.966	-0.03877
174.066	-0.03871
174.166	-0.03876
174.266	-0.03858
174.366	-0.03859
174.466	-0.03859
174.566	-0.03857
174.666	-0.03856
174.766	-0.03865
174.866	-0.03858
174.966	-0.03868
175.066	-0.03878
175.166	-0.03861
175.266	-0.03858
175.366	-0.03856
175.466	-0.03856
175.566	-0.03856
175.666	-0.03854
175.766	-0.03858
175.866	-0.03861
175.966	-0.03858
176.066	-0.03875
176.166	-0.0386
176.266	-0.03857
176.366	-0.03862
176.466	-0.03862
176.566	-0.03863
176.666	-0.03858
176.766	-0.0386
176.866	-0.03877
176.966	-0.03876
177.066	-0.03857
177.166	-0.03875
177.266	-0.03863
177.366	-0.03857
177.466	-0.03856
177.566	-0.03854
177.666	-0.03855
177.766	-0.03856
177.866	-0.03862
177.966	-0.03858
178.066	-0.03859
178.166	-0.03864
178.266	-0.03866
178.366	-0.03861
178.466	-0.03865
178.566	-0.03861
178.666	-0.03865
178.766	-0.03859
178.866	-0.03854
178.966	-0.03856
179.066	-0.0386
179.166	-0.03857
179.266	-0.03854
179.366	-0.03855
179.466	-0.03851
179.566	-0.03855
179.666	-0.03858
179.766	-0.03857
179.866	-0.03858
179.966	-0.03857
180.066	-0.03857
180.166	-0.03858
180.266	-0.03855
180.366	-0.03855
180.466	-0.03855
180.566	-0.0385
180.666	-0.03858
180.766	-0.03855
180.866	-0.03853
180.966	-0.03858
181.066	-0.03857
181.166	-0.03852
181.266	-0.03857
181.366	-0.03852
181.466	-0.03853
181.566	-0.03859
181.666	-0.03858
181.766	-0.03858
181.866	-0.03858
181.966	-0.03855
182.066	-0.03849
182.166	-0.03853
182.266	-0.03853
182.366	-0.0386
182.466	-0.03855
182.566	-0.03853
182.666	-0.03857
182.766	-0.03854
182.866	-0.03853
182.966	-0.03853
183.066	-0.03851
183.166	-0.03854
183.266	-0.03856
183.366	-0.03846
183.466	-0.03852
[truncated: 5,507 more rows]
