# Supplementary material for: Modulating the mechanism of electrocatalytic CO2 reduction by cobalt phthalocyanine through polymer coordination and encapsulation
Source: Nat Commun. 2019 Apr 11;10:1683. doi: 10.1038/s41467-019-09626-8 (PMC6459859; doi:10.1038/s41467-019-09626-8)
Supplement: Supplementary file 2 — Source Data [file 41467_2019_9626_MOESM2_ESM.zip › Supplementary Figure 22.xlsx]

## Sheet: 0%D2O
time/s	current/mA
3.248	-0.46401
3.2482	-0.45846
3.2484	-0.45253
3.2486	-0.44708
3.2488	-0.44159
3.249	-0.43621
3.2492	-0.43111
3.2494	-0.42584
3.2498	-0.41593
3.2502	-0.40654
3.2506	-0.39754
3.251	-0.38904
3.2514	-0.38106
3.2518	-0.37312
3.2522	-0.36562
3.2526	-0.35856
3.253	-0.35155
3.2534	-0.345
3.2538	-0.33849
3.2542	-0.33239
3.2546	-0.32631
3.255	-0.32032
3.2554	-0.31485
3.2558	-0.30943
3.2562	-0.30433
3.2566	-0.29928
3.257	-0.29426
3.2576	-0.28765
3.2582	-0.28068
3.2588	-0.27449
3.2594	-0.26845
3.26	-0.2624
3.2606	-0.25726
3.2612	-0.25169
3.2618	-0.2466
3.2624	-0.24158
3.2632	-0.23547
3.264	-0.2294
3.2648	-0.22386
3.2656	-0.21869
3.2664	-0.21347
3.2674	-0.20703
3.2684	-0.20151
3.2694	-0.19634
3.2704	-0.19114
3.2716	-0.18517
3.2728	-0.17966
3.2742	-0.17418
3.2754	-0.16917
3.2768	-0.16395
3.2782	-0.15852
3.2798	-0.15352
3.2816	-0.14786
3.2836	-0.14252
3.2856	-0.1373
3.2876	-0.13228
3.2898	-0.12725
3.2924	-0.12203
3.295	-0.11703
3.2982	-0.11171
3.3014	-0.10663
3.305	-0.10144
3.309	-0.09632
3.3136	-0.09097
3.3188	-0.0857
3.3248	-0.08055
3.3316	-0.07535
3.3394	-0.07009
3.3482	-0.06502
3.3598	-0.0597
3.3726	-0.05452
3.3886	-0.04933
3.4088	-0.04411
3.4316	-0.03908
3.468	-0.03407
3.5106	-0.02906
3.5806	-0.02382
3.6806	-0.0195
3.7806	-0.0162
3.8806	-0.01444
3.9806	-0.01292
4.0806	-0.01175
4.1806	-0.01093
4.2806	-0.01004
4.3806	-0.00975
4.4806	-0.00883
4.5806	-0.0086
4.6806	-0.0083
4.7806	-0.00813
4.8806	-0.00765
4.9806	-0.0076
5.0806	-0.0072
5.1806	-0.007
5.2806	-0.00705
5.3806	-0.00669
5.4806	-0.0066
5.5806	-0.00669
5.6806	-0.00655
5.7806	-0.00622
5.8806	-0.00617
5.9806	-0.00607
6.0806	-0.00582
6.1806	-0.00573
6.2806	-0.0059
6.3806	-0.00578
6.4806	-0.00577
6.5806	-0.00566
6.6806	-0.00559
6.7806	-0.0056
6.8806	-0.0056
6.9806	-0.00567
7.0806	-0.00567
7.1806	-0.00564
7.2806	-0.00563
7.3806	-0.00562
7.4806	-0.00556
7.5806	-0.00558
7.6806	-0.00532
7.7806	-0.00531
7.8806	-0.00528
7.9806	-0.00525
8.0806	-0.00519
8.1806	-0.00521
8.2806	-0.00519
8.3806	-0.00518
8.4806	-0.00517
8.5806	-0.00519
8.6806	-0.00518
8.7806	-0.00512
8.8806	-0.00515
8.9806	-0.0051
9.0806	-0.00512
9.1806	-0.0051
9.2806	-0.00509
9.3806	-0.00509
9.4806	-0.00508
9.5806	-0.00506
9.6806	-0.00506
9.7806	-0.00498
9.8806	-0.00503
9.9806	-0.00502
10.0806	-0.00497
10.1806	-0.00502
10.2806	-0.00525
10.3806	-0.00502
10.4806	-0.00482
10.5806	-0.00503
10.6806	-0.00498
10.7806	-0.00504
10.8806	-0.0052
10.9806	-0.00514
11.0806	-0.00524
11.1806	-0.00523
11.2806	-0.00519
11.3806	-0.00477
11.4806	-0.00484
11.5806	-0.00481
11.6806	-0.00475
11.7806	-0.00517
11.8806	-0.0052
11.9806	-0.00519
12.0806	-0.00518
12.1806	-0.00516
12.2806	-0.00517
12.3806	-0.00505
12.4806	-0.00476
12.5806	-0.0048
12.6806	-0.00478
12.7806	-0.00479
12.8806	-0.00486
12.9806	-0.00484
13.0806	-0.00482
13.1806	-0.00485
13.2806	-0.00503
13.3806	-0.00502
13.4806	-0.00479
13.5806	-0.00504
13.6806	-0.00508
13.7806	-0.00505
13.8806	-0.00498
13.9806	-0.00498
14.0806	-0.00506
14.1806	-0.00503
14.2806	-0.00505
14.3806	-0.00504
14.4806	-0.00508
14.5806	-0.00507
14.6806	-0.00511
14.7806	-0.00507
14.8806	-0.0051
14.9806	-0.00507
15.0806	-0.00514
15.1806	-0.00518
15.2806	-0.00516
15.3806	-0.00512
15.4806	-0.00512
15.5806	-0.00519
15.6806	-0.00518
15.7806	-0.00516
15.8806	-0.00518
15.9806	-0.00514
16.0806	-0.00523
16.1806	-0.00524
16.2806	-0.00525
16.3806	-0.00529
16.4806	-0.00526
16.5806	-0.0053
16.6806	-0.00532
16.7806	-0.00532
16.8806	-0.00529
16.9806	-0.00547
17.0806	-0.00561
17.1806	-0.0056
17.2806	-0.00566
17.3806	-0.00566
17.4806	-0.0056
17.5806	-0.00565
17.6806	-0.0057
17.7806	-0.0057
17.8806	-0.00574
17.9806	-0.00569
18.0806	-0.00556
18.1806	-0.0056
18.2806	-0.00561
18.3806	-0.00563
18.4806	-0.00564
18.5806	-0.00569
18.6806	-0.00567
18.7806	-0.00573
18.8806	-0.00576
18.9806	-0.00578
19.0806	-0.00579
19.1806	-0.00588
19.2806	-0.00585
19.3806	-0.00583
19.4806	-0.00573
19.5806	-0.00576
19.6806	-0.00578
19.7806	-0.0058
19.8806	-0.00581
19.9806	-0.00585
20.0806	-0.00591
20.1806	-0.00608
20.2806	-0.00614
20.3806	-0.00612
20.4806	-0.00615
20.5806	-0.00622
20.6806	-0.00625
20.7806	-0.00626
20.8806	-0.00636
20.9806	-0.00638
21.0806	-0.00637
21.1806	-0.00647
21.2806	-0.00619
21.3806	-0.00628
21.4806	-0.00635
21.5806	-0.00635
21.6806	-0.00634
21.7806	-0.0064
21.8806	-0.00663
21.9806	-0.00667
22.0806	-0.00665
22.1806	-0.00667
22.2806	-0.00678
22.3806	-0.00674
22.4806	-0.00685
22.5806	-0.00679
22.6806	-0.00688
22.7806	-0.0069
22.8806	-0.00681
22.9806	-0.00681
23.0806	-0.0068
23.1806	-0.00683
23.2806	-0.00689
23.3806	-0.00709
23.4806	-0.00714
23.5806	-0.00714
23.6806	-0.00721
23.7806	-0.00725
23.8806	-0.00729
23.9806	-0.00728
24.0806	-0.00732
24.1806	-0.00739
24.2806	-0.00735
24.3806	-0.00743
24.4806	-0.00767
24.5806	-0.00732
24.6806	-0.00727
24.7806	-0.00735
24.8806	-0.00741
24.9806	-0.00743
25.0806	-0.00745
25.1806	-0.00768
25.2806	-0.00766
25.3806	-0.00768
25.4806	-0.00774
25.5806	-0.00778
25.6806	-0.0078
25.7806	-0.00782
25.8806	-0.00782
25.9806	-0.00789
26.0806	-0.00789
26.1806	-0.00796
26.2806	-0.00794
26.3806	-0.00815
26.4806	-0.00818
26.5806	-0.0082
26.6806	-0.00827
26.7806	-0.00831
26.8806	-0.00833
26.9806	-0.00827
27.0806	-0.00817
27.1806	-0.00819
27.2806	-0.00829
27.3806	-0.00822
27.4806	-0.00829
27.5806	-0.00834
27.6806	-0.0084
27.7806	-0.00835
27.8806	-0.00836
27.9806	-0.00836
28.0806	-0.00844
28.1806	-0.00843
28.2806	-0.00853
28.3806	-0.00865
28.4806	-0.00874
28.5806	-0.00871
28.6806	-0.00875
28.7806	-0.00879
28.8806	-0.00875
28.9806	-0.00884
29.0806	-0.00871
29.1806	-0.00872
29.2806	-0.00871
29.3806	-0.00877
29.4806	-0.00878
29.5806	-0.00874
29.6806	-0.00888
29.7806	-0.00888
29.8806	-0.00882
29.9806	-0.00887
30.0806	-0.00888
30.1806	-0.00888
30.2806	-0.00888
30.3806	-0.00897
30.4806	-0.00896
30.5806	-0.00885
30.6806	-0.00886
30.7806	-0.00887
30.8806	-0.00885
30.9806	-0.00891
31.0806	-0.00886
31.1806	-0.00889
31.2806	-0.00894
31.3806	-0.00891
31.4806	-0.00893
31.5806	-0.00899
31.6806	-0.00917
31.7806	-0.00919
31.8806	-0.00922
31.9806	-0.00927
32.0806	-0.00923
32.1806	-0.0093
32.2806	-0.00929
32.3806	-0.0093
32.4806	-0.00927
32.5806	-0.00931
32.6806	-0.00936
32.7806	-0.00936
32.8806	-0.00937
32.9806	-0.00939
33.0806	-0.00941
33.1806	-0.00943
33.2806	-0.00945
33.3806	-0.00947
33.4806	-0.00946
33.5806	-0.0095
33.6806	-0.00949
33.7806	-0.00953
33.8806	-0.00951
33.9806	-0.00937
34.0806	-0.00933
34.1806	-0.00937
34.2806	-0.00941
34.3806	-0.00939
34.4806	-0.00939
34.5806	-0.00939
34.6806	-0.00943
34.7806	-0.00946
34.8806	-0.00941
34.9806	-0.00942
35.0806	-0.00944
35.1806	-0.00952
35.2806	-0.00948
35.3806	-0.0095
35.4806	-0.00952
35.5806	-0.00977
35.6806	-0.00975
35.7806	-0.00968
35.8806	-0.00982
35.9806	-0.00979
36.0806	-0.00979
36.1806	-0.00979
36.2806	-0.00983
36.3806	-0.00982
36.4806	-0.00979
36.5806	-0.00989
36.6806	-0.00983
36.7806	-0.00983
36.8806	-0.0098
36.9806	-0.00986
37.0806	-0.00986
37.1806	-0.0099
37.2806	-0.00994
37.3806	-0.00989
37.4806	-0.00992
37.5806	-0.00996
37.6806	-0.00986
37.7806	-0.01001
37.8806	-0.00995
37.9806	-0.00993
38.0806	-0.00994
38.1806	-0.00995
38.2806	-0.01004
38.3806	-0.01003
38.4806	-0.01
38.5806	-0.01003
38.6806	-0.01024
38.7806	-0.01019
38.8806	-0.01016
38.9806	-0.01025
39.0806	-0.01026
39.1806	-0.01025
39.2806	-0.01027
39.3806	-0.0103
39.4806	-0.01029
39.5806	-0.01023
39.6806	-0.01027
39.7806	-0.01028
39.8806	-0.01035
39.9806	-0.01033
40.0806	-0.01028
40.1806	-0.01038
40.2806	-0.01034
40.3806	-0.01028
40.4806	-0.01033
40.5806	-0.01031
40.6806	-0.01036
40.7806	-0.0104
40.8806	-0.01039
40.9806	-0.01037
41.0806	-0.01021
41.1806	-0.01038
41.2806	-0.01041
41.3806	-0.01018
41.4806	-0.01027
41.5806	-0.01027
41.6806	-0.01025
41.7806	-0.01025
41.8806	-0.01026
41.9806	-0.01026
42.0806	-0.01027
42.1806	-0.01025
42.2806	-0.01024
42.3806	-0.01024
42.4806	-0.01033
42.5806	-0.01029
42.6806	-0.01031
42.7806	-0.01028
42.8806	-0.01032
42.9806	-0.01035
43.0806	-0.01032
43.1806	-0.01037
43.2806	-0.01041
43.3806	-0.01037
43.4806	-0.0104
43.5806	-0.01033
43.6806	-0.01037
43.7806	-0.01038
43.8806	-0.01039
43.9806	-0.01025
44.0806	-0.01038
44.1806	-0.01041
44.2806	-0.01041
44.3806	-0.0104
44.4806	-0.01039
44.5806	-0.0104
44.6806	-0.01046
44.7806	-0.01036
44.8806	-0.01045
44.9806	-0.01047
45.0806	-0.01046
45.1806	-0.01039
45.2806	-0.01046
45.3806	-0.01047
45.4806	-0.01048
45.5806	-0.01044
45.6806	-0.0105
45.7806	-0.01051
45.8806	-0.01047
45.9806	-0.01048
46.0806	-0.01054
46.1806	-0.0105
46.2806	-0.01053
46.3806	-0.01056
46.4806	-0.01054
46.5806	-0.01047
46.6806	-0.01053
46.7806	-0.01053
46.8806	-0.01049
46.9806	-0.01058
47.0806	-0.01052
47.1806	-0.01059
47.2806	-0.01055
47.3806	-0.01055
47.4806	-0.0108
47.5806	-0.01077
47.6806	-0.01081
47.7806	-0.01084
47.8806	-0.01074
47.9806	-0.01086
48.0806	-0.01081
48.1806	-0.01083
48.2806	-0.0108
48.3806	-0.01083
48.4806	-0.01081
48.5806	-0.01082
48.6806	-0.01084
48.7806	-0.01079
48.8806	-0.01084
48.9806	-0.01081
49.0806	-0.01083
49.1806	-0.0108
49.2806	-0.01081
49.3806	-0.01077
49.4806	-0.01084
49.5806	-0.01087
49.6806	-0.01082
49.7806	-0.01083
49.8806	-0.01088
49.9806	-0.01086
50.0806	-0.01087
50.1806	-0.01088
50.2806	-0.01089
50.3806	-0.01083
50.4806	-0.01093
50.5806	-0.01086
50.6806	-0.01092
50.7806	-0.01087
50.8806	-0.01091
50.9806	-0.01093
51.0806	-0.01085
51.1806	-0.01092
51.2806	-0.01092
51.3806	-0.01093
51.4806	-0.01089
51.5806	-0.01097
51.6806	-0.01092
51.7806	-0.0108
51.8806	-0.01079
51.9806	-0.0108
52.0806	-0.0108
52.1806	-0.01078
52.2806	-0.01076
52.3806	-0.01081
52.4806	-0.01077
52.5806	-0.01076
52.6806	-0.01081
52.7806	-0.01075
52.8806	-0.01078
52.9806	-0.01077
53.0806	-0.01086
53.1806	-0.01083
53.2806	-0.01077
53.3806	-0.01085
53.4806	-0.01082
53.5806	-0.01085
53.6806	-0.01079
53.7806	-0.01084
53.8806	-0.01082
53.9806	-0.0108
54.0806	-0.01078
54.1806	-0.01083
54.2806	-0.01087
54.3806	-0.01078
54.4806	-0.01092
54.5806	-0.01087
54.6806	-0.01087
54.7806	-0.01071
54.8806	-0.01082
54.9806	-0.01085
55.0806	-0.01083
55.1806	-0.01084
55.2806	-0.01085
55.3806	-0.01083
55.4806	-0.01084
55.5806	-0.01089
55.6806	-0.01081
55.7806	-0.01085
55.8806	-0.01087
55.9806	-0.01089
56.0806	-0.01089
56.1806	-0.0109
56.2806	-0.01089
56.3806	-0.01095
56.4806	-0.01086
56.5806	-0.01086
56.6806	-0.01093
56.7806	-0.01089
56.8806	-0.01092
56.9806	-0.01084
57.0806	-0.01091
57.1806	-0.01083
57.2806	-0.01092
57.3806	-0.01089
57.4806	-0.01091
57.5806	-0.01093
57.6806	-0.01091
57.7806	-0.01093
57.8806	-0.01096
57.9806	-0.0109
58.0806	-0.01096
58.1806	-0.01094
58.2806	-0.01094
58.3806	-0.01099
58.4806	-0.01098
58.5806	-0.01098
58.6806	-0.01088
58.7806	-0.01095
58.8806	-0.01092
58.9806	-0.01101
59.0806	-0.01096
59.1806	-0.01094
59.2806	-0.01098
59.3806	-0.01098
59.4806	-0.01099
59.5806	-0.01099
59.6806	-0.011
59.7806	-0.01101
59.8806	-0.01094
59.9806	-0.01106
60.0806	-0.01098
60.1806	-0.01098
60.2806	-0.01103
60.3806	-0.01102
60.4806	-0.011
60.5806	-0.011
60.6806	-0.01098
60.7806	-0.01099
60.8806	-0.01097
60.9806	-0.01102
61.0806	-0.011
61.1806	-0.01106
61.2806	-0.01102
61.3806	-0.01103
61.4806	-0.01106
61.5806	-0.01104
61.6806	-0.01104
61.7806	-0.01101
61.8806	-0.01109
61.9806	-0.01102
62.0806	-0.01102
62.1806	-0.01099
62.2806	-0.01108
62.3806	-0.01106
62.4806	-0.01109
62.5806	-0.01101
62.6806	-0.01106
62.7806	-0.01108
62.8806	-0.01107
62.9806	-0.01105
63.0806	-0.01103
63.1806	-0.01108
63.2806	-0.01103
63.3806	-0.01106
63.4806	-0.01107
63.5806	-0.01101
63.6806	-0.01089
63.7806	-0.01091
63.8806	-0.01143
63.9806	-0.0113
64.0806	-0.0113
64.1806	-0.01134
64.2806	-0.01136
64.3806	-0.01137
64.4806	-0.01132
64.5806	-0.01134
64.6806	-0.01129
64.7806	-0.01129
64.8806	-0.01132
64.9806	-0.01137
65.0806	-0.01132
65.1806	-0.01132
65.2806	-0.01138
65.3806	-0.01136
65.4806	-0.01137
65.5806	-0.01128
65.6806	-0.01141
65.7806	-0.01131
65.8806	-0.01126
65.9806	-0.01137
66.0806	-0.01131
66.1806	-0.01133
66.2806	-0.01127
66.3806	-0.01136
66.4806	-0.01132
66.5806	-0.01139
66.6806	-0.01131
66.7806	-0.01135
66.8806	-0.01133
66.9806	-0.01133
67.0806	-0.01137
67.1806	-0.01135
67.2806	-0.01138
67.3806	-0.01139
67.4806	-0.01136
67.5806	-0.01133
67.6806	-0.01135
67.7806	-0.01137
67.8806	-0.01129
67.9806	-0.01136
68.0806	-0.01134
68.1806	-0.0114
68.2806	-0.01139
68.3806	-0.01138
68.4806	-0.01144
68.5806	-0.01134
68.6806	-0.01139
68.7806	-0.0114
68.8806	-0.01143
68.9806	-0.01143
69.0806	-0.01142
69.1806	-0.01138
69.2806	-0.0114
69.3806	-0.01142
69.4806	-0.01139
69.5806	-0.01139
69.6806	-0.01145
69.7806	-0.01143
69.8806	-0.01141
69.9806	-0.01142
70.0806	-0.01141
70.1806	-0.0115
70.2806	-0.01103
70.3806	-0.01102
70.4806	-0.01106
70.5806	-0.01107
70.6806	-0.01106
70.7806	-0.01106
70.8806	-0.01104
70.9806	-0.0111
71.0806	-0.01105
71.1806	-0.01106
71.2806	-0.0111
71.3806	-0.01112
71.4806	-0.01109
71.5806	-0.01109
71.6806	-0.01104
71.7806	-0.01109
71.8806	-0.01124
71.9806	-0.01133
72.0806	-0.01129
72.1806	-0.01125
72.2806	-0.01134
72.3806	-0.01128
72.4806	-0.01128
72.5806	-0.01133
72.6806	-0.01131
72.7806	-0.01135
72.8806	-0.01128
72.9806	-0.01132
73.0806	-0.01135
73.1806	-0.01128
73.2806	-0.0113
73.3806	-0.01126
73.4806	-0.01126
73.5806	-0.01128
73.6806	-0.01127
73.7806	-0.01135
73.8806	-0.01129
73.9806	-0.01135
74.0806	-0.01128
74.1806	-0.01136
74.2806	-0.01132
74.3806	-0.01131
74.4806	-0.01136
74.5806	-0.01131
74.6806	-0.01131
74.7806	-0.01134
74.8806	-0.01136
74.9806	-0.01133
75.0806	-0.01134
75.1806	-0.01137
75.2806	-0.01131
75.3806	-0.01138
75.4806	-0.01138
75.5806	-0.01142
75.6806	-0.01136
75.7806	-0.01133
75.8806	-0.01129
75.9806	-0.01132
76.0806	-0.01136
76.1806	-0.01138
76.2806	-0.01135
76.3806	-0.01135
76.4806	-0.0113
76.5806	-0.01136
76.6806	-0.01139
76.7806	-0.01137
76.8806	-0.01133
76.9806	-0.01136
77.0806	-0.0114
77.1806	-0.0114
77.2806	-0.01134
77.3806	-0.01138
77.4806	-0.01134
77.5806	-0.01139
77.6806	-0.01138
77.7806	-0.01138
77.8806	-0.01142
77.9806	-0.01143
78.0806	-0.01142
78.1806	-0.01141
78.2806	-0.01142
78.3806	-0.01141
78.4806	-0.01142
78.5806	-0.01139
78.6806	-0.01139
78.7806	-0.0114
78.8806	-0.01143
78.9806	-0.01142
79.0806	-0.01137
79.1806	-0.0114
79.2806	-0.0114
79.3806	-0.01138
79.4806	-0.0115
79.5806	-0.0114
79.6806	-0.01144
79.7806	-0.01145
79.8806	-0.01145
79.9806	-0.01141
80.0806	-0.01147
80.1806	-0.01143
80.2806	-0.01139
80.3806	-0.01143
80.4806	-0.01145
80.5806	-0.01148
80.6806	-0.0114
80.7806	-0.01149
80.8806	-0.0114
80.9806	-0.01145
81.0806	-0.01142
81.1806	-0.01145
81.2806	-0.01144
81.3806	-0.01149
81.4806	-0.01146
81.5806	-0.01151
81.6806	-0.01147
81.7806	-0.01148
81.8806	-0.01145
81.9806	-0.01149
82.0806	-0.01148
82.1806	-0.01141
82.2806	-0.01148
82.3806	-0.01151
82.4806	-0.0115
82.5806	-0.01145
82.6806	-0.01153
82.7806	-0.01145
82.8806	-0.01158
82.9806	-0.01148
83.0806	-0.01142
83.1806	-0.01147
83.2806	-0.01152
83.3806	-0.01148
83.4806	-0.01152
83.5806	-0.01147
83.6806	-0.01149
83.7806	-0.01142
83.8806	-0.0115
83.9806	-0.0115
84.0806	-0.01152
84.1806	-0.01151
84.2806	-0.0115
84.3806	-0.0115
84.4806	-0.01149
84.5806	-0.01149
84.6806	-0.01147
84.7806	-0.01154
84.8806	-0.01147
84.9806	-0.01142
85.0806	-0.01141
85.1806	-0.01153
85.2806	-0.01147
85.3806	-0.01151
85.4806	-0.01146
85.5806	-0.01156
85.6806	-0.01153
85.7806	-0.01147
85.8806	-0.01149
85.9806	-0.01153
86.0806	-0.01153
86.1806	-0.01157
86.2806	-0.01157
86.3806	-0.01154
86.4806	-0.01152
86.5806	-0.01147
86.6806	-0.0115
86.7806	-0.01155
86.8806	-0.01153
86.9806	-0.01153
87.0806	-0.01149
87.1806	-0.01156
87.2806	-0.01156
87.3806	-0.01156
87.4806	-0.01154
87.5806	-0.01155
87.6806	-0.01156
87.7806	-0.01156
87.8806	-0.01153
87.9806	-0.0115
88.0806	-0.01158
88.1806	-0.01153
88.2806	-0.01154
88.3806	-0.01161
88.4806	-0.01153
88.5806	-0.01158
88.6806	-0.01151
88.7806	-0.01153
88.8806	-0.01156
88.9806	-0.01153
89.0806	-0.01158
89.1806	-0.01153
89.2806	-0.01156
89.3806	-0.01153
89.4806	-0.01148
89.5806	-0.01155
89.6806	-0.01156
89.7806	-0.01156
89.8806	-0.01155
89.9806	-0.01155
90.0806	-0.01156
90.1806	-0.01151
90.2806	-0.01138
90.3806	-0.01154
90.4806	-0.01163
90.5806	-0.01159
90.6806	-0.01153
90.7806	-0.01159
90.8806	-0.01152
90.9806	-0.01162
91.0806	-0.01158
91.1806	-0.01161
91.2806	-0.01163
91.3806	-0.01157
91.4806	-0.01154
91.5806	-0.01159
91.6806	-0.01155
91.7806	-0.01148
91.8806	-0.01141
91.9806	-0.01153
92.0806	-0.01164
92.1806	-0.01163
92.2806	-0.01163
92.3806	-0.01141
92.4806	-0.01144
92.5806	-0.01139
92.6806	-0.01145
92.7806	-0.01143
92.8806	-0.01137
92.9806	-0.0116
93.0806	-0.01157
93.1806	-0.0116
93.2806	-0.01159
93.3806	-0.01186
93.4806	-0.01185
93.5806	-0.01186
93.6806	-0.01164
93.7806	-0.01163
93.8806	-0.01143
93.9806	-0.01139
94.0806	-0.01145
94.1806	-0.01142
94.2806	-0.0114
94.3806	-0.01138
94.4806	-0.01145
94.5806	-0.01146
94.6806	-0.01139
94.7806	-0.0114
94.8806	-0.01144
94.9806	-0.01146
95.0806	-0.01148
95.1806	-0.0114
95.2806	-0.01149
95.3806	-0.01145
95.4806	-0.01162
95.5806	-0.01144
95.6806	-0.01144
95.7806	-0.01146
95.8806	-0.01143
95.9806	-0.01143
96.0806	-0.01139
96.1806	-0.01147
96.2806	-0.01145
96.3806	-0.01141
96.4806	-0.01147
96.5806	-0.01144
96.6806	-0.01144
96.7806	-0.01148
96.8806	-0.01143
96.9806	-0.01145
97.0806	-0.01144
97.1806	-0.0114
97.2806	-0.01152
97.3806	-0.01144
97.4806	-0.0115
97.5806	-0.01149
97.6806	-0.0115
97.7806	-0.01151
97.8806	-0.01149
97.9806	-0.01145
98.0806	-0.01144
98.1806	-0.01148
98.2806	-0.01144
98.3806	-0.01149
98.4806	-0.01155
98.5806	-0.01151
98.6806	-0.01146
98.7806	-0.0115
98.8806	-0.01149
98.9806	-0.01146
99.0806	-0.0115
99.1806	-0.01144
99.2806	-0.01148
99.3806	-0.01148
99.4806	-0.01147
99.5806	-0.01145
99.6806	-0.01145
99.7806	-0.01146
99.8806	-0.01147
99.9806	-0.01142
100.081	-0.01152
100.181	-0.01151
100.281	-0.01148
100.381	-0.01146
100.481	-0.01145
100.581	-0.01148
100.681	-0.01147
100.781	-0.01147
100.881	-0.01149
100.981	-0.0115
101.081	-0.01152
101.181	-0.01157
101.281	-0.01149
101.381	-0.01146
101.481	-0.01152
101.581	-0.0115
101.681	-0.01152
101.781	-0.01154
101.881	-0.01158
101.981	-0.01148
102.081	-0.01149
102.181	-0.01147
102.281	-0.01148
102.381	-0.01149
102.481	-0.01146
102.581	-0.01156
102.681	-0.01148
102.781	-0.01144
102.881	-0.01151
102.981	-0.01152
103.081	-0.01149
103.181	-0.01154
103.281	-0.01151
103.381	-0.01151
103.481	-0.01151
103.581	-0.01155
103.681	-0.01147
103.781	-0.01149
103.881	-0.0115
103.981	-0.01153
104.081	-0.01153
104.181	-0.0115
104.281	-0.01149
104.381	-0.01155
104.481	-0.01154
104.581	-0.01157
104.681	-0.0115
104.781	-0.01156
104.881	-0.01155
104.981	-0.01151
105.081	-0.01156
105.181	-0.01154
105.281	-0.01151
105.381	-0.01145
105.481	-0.01152
105.581	-0.01154
105.681	-0.01152
105.781	-0.01151
105.881	-0.01152
105.981	-0.01148
106.081	-0.01156
106.181	-0.01158
106.281	-0.01153
106.381	-0.01154
106.481	-0.01153
106.581	-0.01151
106.681	-0.01156
106.781	-0.01152
106.881	-0.01157
106.981	-0.01154
107.081	-0.01152
107.181	-0.01144
107.281	-0.01153
107.381	-0.01152
107.481	-0.01155
107.581	-0.0115
107.681	-0.0115
107.781	-0.01152
107.881	-0.01156
107.981	-0.01153
108.081	-0.01152
108.181	-0.01155
108.281	-0.01155
108.381	-0.01152
108.481	-0.01152
108.581	-0.01155
108.681	-0.01154
108.781	-0.01154
108.881	-0.01158
108.981	-0.01154
109.081	-0.01153
109.181	-0.01154
109.281	-0.0115
109.381	-0.01159
109.481	-0.01163
109.581	-0.01161
109.681	-0.01156
109.781	-0.01153
109.881	-0.01159
109.981	-0.01154
110.081	-0.01158
110.181	-0.01156
110.281	-0.01156
110.381	-0.01153
110.481	-0.01148
110.581	-0.01156
110.681	-0.01162
110.781	-0.01163
110.881	-0.01154
110.981	-0.01159
111.081	-0.01155
111.181	-0.01163
111.281	-0.0116
111.381	-0.01157
111.481	-0.01163
111.581	-0.01158
111.681	-0.01153
111.781	-0.0116
111.881	-0.01155
111.981	-0.01157
112.081	-0.01155
112.181	-0.01162
112.281	-0.01156
112.381	-0.01157
112.481	-0.01155
112.581	-0.01159
112.681	-0.01158
112.781	-0.01186
112.881	-0.01181
112.981	-0.01185
113.081	-0.01161
113.181	-0.01154
113.281	-0.01163
113.381	-0.0118
113.481	-0.01185
113.581	-0.01183
113.681	-0.01183
113.781	-0.01184
113.881	-0.01183
113.981	-0.01182
114.081	-0.01182
114.181	-0.01182
114.281	-0.01183
114.381	-0.01185
114.481	-0.01179
114.581	-0.01187
114.681	-0.01179
114.781	-0.01198
114.881	-0.01181
114.981	-0.01182
115.081	-0.01186
115.181	-0.01181
115.281	-0.01182
115.381	-0.01184
115.481	-0.01187
115.581	-0.01187
115.681	-0.01181
115.781	-0.01162
115.881	-0.01185
115.981	-0.01179
116.081	-0.01181
116.181	-0.01185
116.281	-0.01185
116.381	-0.01188
116.481	-0.01185
116.581	-0.01185
116.681	-0.01183
116.781	-0.01185
116.881	-0.01189
116.981	-0.01182
117.081	-0.01186
117.181	-0.01182
117.281	-0.01185
117.381	-0.01182
117.481	-0.01188
117.581	-0.0118
117.681	-0.01186
117.781	-0.01185
117.881	-0.01186
117.981	-0.01176
118.081	-0.01185
118.181	-0.01188
118.281	-0.01191
118.381	-0.01186
118.481	-0.01183
118.581	-0.01183
118.681	-0.01184
118.781	-0.01183
118.881	-0.01182
118.981	-0.01185
119.081	-0.01189
119.181	-0.01187
119.281	-0.01183
119.381	-0.01185
119.481	-0.01185
119.581	-0.01187
119.681	-0.01185
119.781	-0.01183
119.881	-0.01183
119.981	-0.0118
120.081	-0.01187
120.181	-0.01184
120.281	-0.0118
120.381	-0.01187
120.481	-0.01183
120.581	-0.01187
120.681	-0.01184
120.781	-0.0119
120.881	-0.01189
120.981	-0.01187
121.081	-0.01189
121.181	-0.01184
121.281	-0.01183
121.381	-0.01182
121.481	-0.01193
121.581	-0.01187
121.681	-0.01188
121.781	-0.01183
121.881	-0.01185
121.981	-0.01184
122.081	-0.01185
122.181	-0.0119
122.281	-0.01182
122.381	-0.01189
122.481	-0.01186
122.581	-0.01185
122.681	-0.01185
122.781	-0.01184
122.881	-0.01188
122.981	-0.01189
123.081	-0.01187
123.181	-0.01189
123.231	-0.01183
123.231	-0.20583
123.231	-0.33481
123.231	-0.32182
123.232	-0.39646
123.232	-0.3684
123.232	-0.40105
123.232	-0.36125
123.233	-0.32027
123.233	-0.30776
123.233	-0.26273
123.233	-0.2431
123.233	-0.20287
123.234	-0.18251
123.234	-0.14969
123.234	-0.1325
123.234	-0.10811
123.234	-0.09582
123.235	-0.07948
123.235	-0.07228
123.235	-0.06297
123.235	-0.05641
123.236	-0.0626
123.237	-0.07035
123.237	-0.07802
123.237	-0.08487
123.238	-0.09011
123.239	-0.09541
123.241	-0.09022
123.26	-0.08515
123.319	-0.07994
123.419	-0.07528
123.519	-0.07164
123.619	-0.06911
123.719	-0.06691
123.819	-0.06498
123.919	-0.06335
124.019	-0.06184
124.119	-0.06068
124.219	-0.05961
124.319	-0.05862
124.419	-0.05768
124.519	-0.05706
124.619	-0.05646
124.719	-0.05589
124.819	-0.05535
124.919	-0.05489
125.019	-0.05437
125.119	-0.0539
125.219	-0.05346
125.319	-0.0533
125.419	-0.05295
125.519	-0.05281
125.619	-0.05243
125.719	-0.05196
125.819	-0.0519
125.919	-0.0519
126.019	-0.05163
126.119	-0.05135
126.219	-0.0513
126.319	-0.05178
126.419	-0.05148
126.519	-0.05128
126.619	-0.05132
126.719	-0.05088
126.819	-0.05098
126.919	-0.05084
127.019	-0.05077
127.119	-0.0504
127.219	-0.0504
127.319	-0.05045
127.419	-0.05043
127.519	-0.05028
127.619	-0.05028
127.719	-0.05021
127.819	-0.05015
127.919	-0.0503
128.019	-0.05024
128.119	-0.0499
128.219	-0.04984
128.319	-0.04992
128.419	-0.04985
128.519	-0.04971
128.619	-0.04969
128.719	-0.04973
128.819	-0.04966
128.919	-0.04969
129.019	-0.04983
129.119	-0.0498
129.219	-0.04971
129.319	-0.04975
129.419	-0.04938
129.519	-0.04937
129.619	-0.04938
129.719	-0.04935
129.819	-0.04933
129.919	-0.0494
130.019	-0.04933
130.119	-0.04933
130.219	-0.04933
130.319	-0.04926
130.419	-0.04929
130.519	-0.04927
130.619	-0.04923
130.719	-0.04926
130.819	-0.04925
130.919	-0.0493
131.019	-0.04925
131.119	-0.04922
131.219	-0.04931
131.319	-0.04917
131.419	-0.04916
131.519	-0.04927
131.619	-0.04919
131.719	-0.04911
131.819	-0.0492
131.919	-0.04881
132.019	-0.04892
132.119	-0.04885
132.219	-0.04883
132.319	-0.04886
132.419	-0.04885
132.519	-0.04891
132.619	-0.04887
132.719	-0.04884
132.819	-0.04887
132.919	-0.04884
133.019	-0.04885
133.119	-0.04886
133.219	-0.0488
133.319	-0.04883
133.419	-0.04885
133.519	-0.04884
133.619	-0.04879
133.719	-0.04885
133.819	-0.04886
133.919	-0.04917
134.019	-0.04918
134.119	-0.0489
134.219	-0.04889
134.319	-0.04883
134.419	-0.04884
134.519	-0.04891
134.619	-0.04884
134.719	-0.0489
134.819	-0.04886
134.919	-0.04887
135.019	-0.04885
135.119	-0.04888
135.219	-0.04885
135.319	-0.04883
135.419	-0.04882
135.519	-0.04881
135.619	-0.04882
135.719	-0.04885
135.819	-0.0488
135.919	-0.04883
136.019	-0.04882
136.119	-0.04877
136.219	-0.04882
136.319	-0.04883
136.419	-0.04883
136.519	-0.04885
136.619	-0.04883
136.719	-0.0488
136.819	-0.04881
136.919	-0.04875
137.019	-0.04886
137.119	-0.04874
137.219	-0.04882
137.319	-0.04876
137.419	-0.04875
137.519	-0.04874
137.619	-0.04879
137.719	-0.04875
137.819	-0.04884
137.919	-0.0488
138.019	-0.04878
138.119	-0.04876
138.219	-0.04889
138.319	-0.04888
138.419	-0.0488
138.519	-0.04876
138.619	-0.0488
138.719	-0.04878
138.819	-0.04886
138.919	-0.04871
139.019	-0.04881
139.119	-0.04886
139.219	-0.04876
139.319	-0.04879
139.419	-0.0488
139.519	-0.04879
139.619	-0.04872
139.719	-0.04875
139.819	-0.04877
139.919	-0.04885
140.019	-0.04879
140.119	-0.04876
140.219	-0.04879
140.319	-0.0487
140.419	-0.04879
140.519	-0.04879
140.619	-0.04876
140.719	-0.04879
140.819	-0.04874
140.919	-0.04872
141.019	-0.04873
141.119	-0.04882
141.219	-0.04873
141.319	-0.04875
141.419	-0.04878
141.519	-0.04879
141.619	-0.04879
141.719	-0.0487
141.819	-0.04871
141.919	-0.04874
142.019	-0.04872
142.119	-0.04863
142.219	-0.04868
142.319	-0.04872
142.419	-0.04871
142.519	-0.04869
142.619	-0.04871
142.719	-0.04879
142.819	-0.0488
142.919	-0.04874
143.019	-0.04879
143.119	-0.04879
143.219	-0.04878
143.319	-0.04872
143.419	-0.04874
143.519	-0.04877
143.619	-0.0488
143.719	-0.04871
143.819	-0.04874
143.919	-0.04869
144.019	-0.04875
144.119	-0.04878
144.219	-0.04887
144.319	-0.04872
144.419	-0.0488
144.519	-0.04876
144.619	-0.04875
144.719	-0.04874
144.819	-0.04872
144.919	-0.04874
145.019	-0.04872
145.119	-0.04876
145.219	-0.04868
145.319	-0.0488
145.419	-0.0487
145.519	-0.04872
145.619	-0.04875
145.719	-0.04873
145.819	-0.04868
145.919	-0.04867
146.019	-0.04879
146.119	-0.04874
146.219	-0.04877
146.319	-0.04876
146.419	-0.04874
146.519	-0.04873
146.619	-0.04869
146.719	-0.04872
146.819	-0.0487
146.919	-0.04867
147.019	-0.0487
147.119	-0.04867
147.219	-0.04869
147.319	-0.04867
147.419	-0.04871
147.519	-0.04874
147.619	-0.04865
147.719	-0.04867
147.819	-0.04876
147.919	-0.04875
148.019	-0.04872
148.119	-0.04868
148.219	-0.04867
148.319	-0.04871
148.419	-0.04868
148.519	-0.04869
148.619	-0.04867
148.719	-0.04875
148.819	-0.04874
148.919	-0.04873
149.019	-0.04882
149.119	-0.04874
149.219	-0.04874
149.319	-0.04865
149.419	-0.04875
149.519	-0.04865
149.619	-0.04871
149.719	-0.04872
149.819	-0.04867
149.919	-0.04876
150.019	-0.04869
150.119	-0.04864
150.219	-0.04878
150.319	-0.04875
150.419	-0.04875
150.519	-0.04868
150.619	-0.0487
150.719	-0.04871
150.819	-0.04867
150.919	-0.0487
151.019	-0.04868
151.119	-0.04868
151.219	-0.04868
151.319	-0.04871
151.419	-0.04878
151.519	-0.04876
151.619	-0.04867
151.719	-0.04869
151.819	-0.04871
151.919	-0.04879
152.019	-0.04876
152.119	-0.04869
152.219	-0.04876
152.319	-0.04876
152.419	-0.04875
152.519	-0.04871
152.619	-0.04876
152.719	-0.04874
152.819	-0.04872
152.919	-0.04873
153.019	-0.04869
153.119	-0.04871
153.219	-0.04865
153.319	-0.04873
153.419	-0.04864
153.519	-0.04869
153.619	-0.04866
153.719	-0.04867
153.819	-0.04871
153.919	-0.04863
154.019	-0.04878
154.119	-0.04875
154.219	-0.04863
154.319	-0.04871
154.419	-0.04865
154.519	-0.04872
154.619	-0.04873
154.719	-0.04872
154.819	-0.04867
154.919	-0.04869
155.019	-0.04874
155.119	-0.04876
155.219	-0.04875
155.319	-0.04874
155.419	-0.04877
155.519	-0.04866
155.619	-0.04871
155.719	-0.04879
155.819	-0.04874
155.919	-0.04871
156.019	-0.04871
156.119	-0.04866
156.219	-0.04877
156.319	-0.04872
156.419	-0.04868
156.519	-0.04873
156.619	-0.04879
156.719	-0.04878
156.819	-0.04867
156.919	-0.04871
157.019	-0.04875
157.119	-0.04871
157.219	-0.04875
157.319	-0.04875
157.419	-0.04869
157.519	-0.04871
157.619	-0.04866
157.719	-0.04879
157.819	-0.04869
157.919	-0.04863
158.019	-0.04869
158.119	-0.04879
158.219	-0.0487
158.319	-0.04876
158.419	-0.04872
158.519	-0.04875
158.619	-0.04871
158.719	-0.04872
158.819	-0.04871
158.919	-0.04874
159.019	-0.04873
159.119	-0.04877
159.219	-0.04869
159.319	-0.04877
159.419	-0.04879
159.519	-0.04874
159.619	-0.0487
159.719	-0.04875
159.819	-0.04875
159.919	-0.04878
160.019	-0.04872
160.119	-0.04867
160.219	-0.04874
160.319	-0.04867
160.419	-0.04872
160.519	-0.04872
160.619	-0.04877
160.719	-0.04869
160.819	-0.04877
160.919	-0.04875
161.019	-0.0488
161.119	-0.04866
161.219	-0.04875
161.319	-0.04871
161.419	-0.04869
161.519	-0.04869
161.619	-0.0487
161.719	-0.04868
161.819	-0.04863
161.919	-0.0488
162.019	-0.04865
162.119	-0.04867
162.219	-0.0487
162.319	-0.0488
162.419	-0.04875
162.519	-0.04877
162.619	-0.04871
162.719	-0.04868
162.819	-0.04874
162.919	-0.04875
163.019	-0.04872
163.119	-0.04868
163.219	-0.0487
163.319	-0.04867
163.419	-0.04871
163.519	-0.04871
163.619	-0.04873
163.719	-0.04872
163.819	-0.04874
163.919	-0.04877
164.019	-0.04871
164.119	-0.04872
164.219	-0.04858
164.319	-0.04872
164.419	-0.04871
164.519	-0.04869
164.619	-0.04869
164.719	-0.04872
164.819	-0.04875
164.919	-0.04879
165.019	-0.04877
165.119	-0.0488
165.219	-0.04879
165.319	-0.04863
165.419	-0.04879
165.519	-0.04872
165.619	-0.04873
165.719	-0.0488
165.819	-0.04872
165.919	-0.04868
166.019	-0.04869
166.119	-0.04877
166.219	-0.04867
166.319	-0.04875
166.419	-0.04874
166.519	-0.04877
166.619	-0.04874
166.719	-0.04885
166.819	-0.04876
166.919	-0.04877
167.019	-0.04871
167.119	-0.04885
167.219	-0.04879
167.319	-0.04879
167.419	-0.04878
167.519	-0.04873
167.619	-0.04877
167.719	-0.04883
167.819	-0.04887
167.919	-0.04874
168.019	-0.04879
168.119	-0.04866
168.219	-0.04876
168.319	-0.04879
168.419	-0.04883
168.519	-0.04872
168.619	-0.04879
168.719	-0.04877
168.819	-0.04884
168.919	-0.04879
169.019	-0.04881
169.119	-0.0488
169.219	-0.04875
169.319	-0.04882
169.419	-0.04885
169.519	-0.04885
169.619	-0.04882
169.719	-0.04886
169.819	-0.0488
169.919	-0.04871
170.019	-0.04875
170.119	-0.04876
170.219	-0.04877
170.319	-0.04879
170.419	-0.04879
170.519	-0.04875
170.619	-0.0487
170.719	-0.04876
170.819	-0.04881
170.919	-0.04883
171.019	-0.04883
171.119	-0.04879
171.219	-0.0488
171.319	-0.04877
171.419	-0.04877
171.519	-0.04877
171.619	-0.04879
171.719	-0.04877
171.819	-0.04875
171.919	-0.04871
172.019	-0.04885
172.119	-0.04883
172.219	-0.04885
172.319	-0.04882
172.419	-0.0488
172.519	-0.04882
172.619	-0.04883
172.719	-0.04884
172.819	-0.04882
172.919	-0.04875
173.019	-0.04878
173.119	-0.04887
173.219	-0.04881
173.319	-0.04874
173.419	-0.04876
173.519	-0.04877
173.619	-0.04886
173.719	-0.04884
173.819	-0.04885
173.919	-0.04881
174.019	-0.04879
174.119	-0.04885
174.219	-0.04888
174.319	-0.04887
174.419	-0.04886
174.519	-0.04888
174.619	-0.04879
174.719	-0.04893
174.819	-0.04885
174.919	-0.04882
175.019	-0.04891
175.119	-0.0489
175.219	-0.04881
175.319	-0.04882
175.419	-0.04891
175.519	-0.0489
175.619	-0.04881
175.719	-0.04881
175.819	-0.04876
175.919	-0.04885
176.019	-0.04876
176.119	-0.04884
176.219	-0.04888
176.319	-0.04886
176.419	-0.04892
176.519	-0.0489
176.619	-0.04887
176.719	-0.04884
176.819	-0.04899
176.919	-0.04895
177.019	-0.0489
177.119	-0.04924
177.219	-0.04923
177.319	-0.04918
177.419	-0.04916
177.519	-0.04919
177.619	-0.0492
177.719	-0.04924
177.819	-0.04918
177.919	-0.04908
178.019	-0.04876
178.119	-0.04888
178.219	-0.04875
178.319	-0.04878
178.419	-0.04875
178.519	-0.04873
178.619	-0.04882
178.719	-0.04883
178.819	-0.0488
178.919	-0.04874
179.019	-0.04877
179.119	-0.04884
179.219	-0.04884
179.319	-0.04875
179.419	-0.04869
179.519	-0.04877
179.619	-0.04871
179.719	-0.04876
179.819	-0.04876
179.919	-0.04872
180.019	-0.04871
180.119	-0.0489
180.219	-0.04868
180.319	-0.04877
180.419	-0.04885
180.519	-0.04914
180.619	-0.04916
180.719	-0.04918
180.819	-0.04922
180.919	-0.04917
181.019	-0.0489
181.119	-0.04877
181.219	-0.04883
181.319	-0.04868
181.419	-0.0488
181.519	-0.04874
181.619	-0.0488
181.719	-0.04877
181.819	-0.0488
181.919	-0.04872
182.019	-0.04888
182.119	-0.04891
182.219	-0.04917
182.319	-0.04921
182.419	-0.04917
182.519	-0.0492
182.619	-0.04923
182.719	-0.04917
182.819	-0.04925
182.919	-0.04924
183.019	-0.04918
183.119	-0.04917
183.219	-0.04929
183.319	-0.04927
183.419	-0.04914
183.519	-0.04924
183.619	-0.04924
183.719	-0.04917
183.819	-0.04918
183.919	-0.04927
184.019	-0.04918
184.119	-0.04917
184.219	-0.04918
184.319	-0.04919
184.419	-0.04917
184.519	-0.0489
184.619	-0.04882
184.719	-0.04888
184.819	-0.04918
184.919	-0.04918
185.019	-0.04924
185.119	-0.04924
185.219	-0.04928
185.319	-0.04911
185.419	-0.04913
185.519	-0.04917
185.619	-0.0493
185.719	-0.04924
185.819	-0.04919
185.919	-0.04918
186.019	-0.04922
186.119	-0.04916
186.219	-0.04922
186.319	-0.04922
186.419	-0.04917
186.519	-0.04923
186.619	-0.04924
186.719	-0.04924
186.819	-0.04922
186.919	-0.04923
187.019	-0.04921
187.119	-0.04923
187.219	-0.04917
187.319	-0.04928
187.419	-0.04921
187.519	-0.04923
187.619	-0.04925
187.719	-0.04919
187.819	-0.04922
187.919	-0.0493
188.019	-0.04924
188.119	-0.04918
188.219	-0.0492
188.319	-0.04914
188.419	-0.0493
188.519	-0.04919
188.619	-0.0492
188.719	-0.04924
188.819	-0.04924
188.919	-0.04919
189.019	-0.04914
189.119	-0.04916
189.219	-0.04925
189.319	-0.0492
189.419	-0.04917
189.519	-0.04922
189.619	-0.04922
189.719	-0.04926
189.819	-0.04923
189.919	-0.04925
190.019	-0.0491
190.119	-0.0489
190.219	-0.04874
190.319	-0.04883
190.419	-0.04877
190.519	-0.04889
190.619	-0.04881
190.719	-0.04874
190.819	-0.04879
190.919	-0.0488
191.019	-0.04893
191.119	-0.04884
191.219	-0.04887
191.319	-0.04885
191.419	-0.04885
191.519	-0.04874
191.619	-0.04917
191.719	-0.04925
191.819	-0.04917
191.919	-0.04933
192.019	-0.04915
192.119	-0.04918
192.219	-0.04923
192.319	-0.04931
192.419	-0.04927
192.519	-0.04925
192.619	-0.0493
192.719	-0.04924
192.819	-0.04926
[truncated: 5,434 more rows]

## Sheet: 100%D2O
time/s	current/mA
3.156	-0.46061
3.1564	-0.4512
3.1568	-0.44225
3.1572	-0.43345
3.1576	-0.42504
3.158	-0.41688
3.1584	-0.40908
3.1588	-0.4015
3.1592	-0.39424
3.1596	-0.38747
3.16	-0.38072
3.1604	-0.37415
3.1608	-0.36785
3.1612	-0.36162
3.1616	-0.3556
3.162	-0.34992
3.1624	-0.34421
3.1628	-0.33898
3.1632	-0.33359
3.1636	-0.32852
3.164	-0.32343
3.1646	-0.31617
3.1652	-0.30916
3.1658	-0.30258
3.1664	-0.29624
3.167	-0.29006
3.1676	-0.28426
3.1682	-0.27864
3.1688	-0.27324
3.1694	-0.26804
3.17	-0.26278
3.1708	-0.25637
3.1716	-0.25001
3.1724	-0.24424
3.1732	-0.23857
3.174	-0.23309
3.1748	-0.22783
3.1758	-0.22182
3.1768	-0.21606
3.1778	-0.21057
3.1788	-0.20517
3.1798	-0.20015
3.181	-0.19437
3.1822	-0.18924
3.1834	-0.18406
3.1846	-0.17904
3.186	-0.17362
3.1874	-0.16857
3.189	-0.16309
3.1906	-0.15803
3.1924	-0.15255
3.1944	-0.14738
3.1964	-0.14194
3.1986	-0.13685
3.2008	-0.13183
3.2034	-0.12651
3.2062	-0.1212
3.2094	-0.11591
3.2126	-0.11058
3.2162	-0.10543
3.2202	-0.10029
3.2246	-0.09509
3.2294	-0.08998
3.235	-0.08477
3.2414	-0.07964
3.2484	-0.07458
3.2568	-0.06942
3.2664	-0.06428
3.2778	-0.05927
3.2908	-0.05419
3.3074	-0.04903
3.3286	-0.04379
3.3566	-0.03861
3.3928	-0.03342
3.4436	-0.02829
3.5198	-0.0231
3.6198	-0.01885
3.7198	-0.01619
3.8198	-0.01403
3.9198	-0.01258
4.0198	-0.0114
4.1198	-0.01047
4.2198	-0.00971
4.3198	-0.00906
4.4198	-0.00849
4.5198	-0.00814
4.6198	-0.00755
4.7198	-0.00727
4.8198	-0.00707
4.9198	-0.0066
5.0198	-0.00648
5.1198	-0.00622
5.2198	-0.00591
5.3198	-0.00579
5.4198	-0.00566
5.5198	-0.00551
5.6198	-0.00528
5.7198	-0.00523
5.8198	-0.00499
5.9198	-0.005
6.0198	-0.00493
6.1198	-0.00467
6.2198	-0.00484
6.3198	-0.00465
6.4198	-0.00456
6.5198	-0.00463
6.6198	-0.00455
6.7198	-0.0044
6.8198	-0.00427
6.9198	-0.00429
7.0198	-0.0042
7.1198	-0.00399
7.2198	-0.00397
7.3198	-0.00393
7.4198	-0.00399
7.5198	-0.00399
7.6198	-0.00393
7.7198	-0.00392
7.8198	-0.00389
7.9198	-0.00387
8.0198	-0.00393
8.1198	-0.0039
8.2198	-0.00387
8.3198	-0.00387
8.4198	-0.00373
8.5198	-0.00373
8.6198	-0.00371
8.7198	-0.00367
8.8198	-0.00366
8.9198	-0.00364
9.0198	-0.00361
9.1198	-0.00362
9.2198	-0.00358
9.3198	-0.00358
9.4198	-0.00359
9.5198	-0.00364
9.6198	-0.00355
9.7198	-0.0036
9.8198	-0.0036
9.9198	-0.00358
10.0198	-0.00359
10.1198	-0.00358
10.2198	-0.00355
10.3198	-0.00361
10.4198	-0.00358
10.5198	-0.00356
10.6198	-0.00362
10.7198	-0.00362
10.8198	-0.00363
10.9198	-0.00362
11.0198	-0.00363
11.1198	-0.00366
11.2198	-0.00362
11.3198	-0.00369
11.4198	-0.00367
11.5198	-0.00369
11.6198	-0.00371
11.7198	-0.00368
11.8198	-0.00375
11.9198	-0.00374
12.0198	-0.00379
12.1198	-0.0037
12.2198	-0.00369
12.3198	-0.00371
12.4198	-0.00373
12.5198	-0.00377
12.6198	-0.00393
12.7198	-0.00395
12.8198	-0.004
12.9198	-0.004
13.0198	-0.00397
13.1198	-0.00401
13.2198	-0.00407
13.3198	-0.00411
13.4198	-0.00401
13.5198	-0.00401
13.6198	-0.00408
13.7198	-0.00424
13.8198	-0.0043
13.9198	-0.00428
14.0198	-0.00434
14.1198	-0.00436
14.2198	-0.00439
14.3198	-0.00437
14.4198	-0.0044
14.5198	-0.00455
14.6198	-0.00458
14.7198	-0.00461
14.8198	-0.00469
14.9198	-0.00476
15.0198	-0.00463
15.1198	-0.00473
15.2198	-0.00475
15.3198	-0.0049
15.4198	-0.00498
15.5198	-0.00499
15.6198	-0.00507
15.7198	-0.00524
15.8198	-0.00529
15.9198	-0.0052
16.0198	-0.00528
16.1198	-0.00533
16.2198	-0.00536
16.3198	-0.00556
16.4198	-0.00559
16.5198	-0.00558
16.6198	-0.00561
16.7198	-0.00569
16.8198	-0.00571
16.9198	-0.00568
17.0198	-0.00586
17.1198	-0.00597
17.2198	-0.00594
17.3198	-0.00609
17.4198	-0.00624
17.5198	-0.00618
17.6198	-0.00624
17.7198	-0.00631
17.8198	-0.00653
17.9198	-0.00659
18.0198	-0.00655
18.1198	-0.0066
18.2198	-0.00665
18.3198	-0.00663
18.4198	-0.00668
18.5198	-0.00686
18.6198	-0.00697
18.7198	-0.00698
18.8198	-0.00696
18.9198	-0.00703
19.0198	-0.00723
19.1198	-0.00728
19.2198	-0.00733
19.3198	-0.00731
19.4198	-0.00752
19.5198	-0.00758
19.6198	-0.00765
19.7198	-0.00788
19.8198	-0.00784
19.9198	-0.0079
20.0198	-0.00794
20.1198	-0.00815
20.2198	-0.00819
20.3198	-0.00819
20.4198	-0.00824
20.5198	-0.00833
20.6198	-0.00853
20.7198	-0.0085
20.8198	-0.00854
20.9198	-0.00863
21.0198	-0.00857
21.1198	-0.00864
21.2198	-0.00887
21.3198	-0.00892
21.4198	-0.00885
21.5198	-0.00893
21.6198	-0.00916
21.7198	-0.0092
21.8198	-0.00922
21.9198	-0.00924
22.0198	-0.00946
22.1198	-0.00955
22.2198	-0.00958
22.3198	-0.00949
22.4198	-0.00966
22.5198	-0.0098
22.6198	-0.00991
22.7198	-0.01007
22.8198	-0.01016
22.9198	-0.01013
23.0198	-0.01017
23.1198	-0.01023
23.2198	-0.01018
23.3198	-0.01023
23.4198	-0.01044
23.5198	-0.01052
23.6198	-0.01057
23.7198	-0.0105
23.8198	-0.01059
23.9198	-0.01078
24.0198	-0.01086
24.1198	-0.01085
24.2198	-0.01087
24.3198	-0.01112
24.4198	-0.01115
24.5198	-0.01117
24.6198	-0.01141
24.7198	-0.01146
24.8198	-0.01142
24.9198	-0.0115
25.0198	-0.01156
25.1198	-0.01149
25.2198	-0.01157
25.3198	-0.01172
25.4198	-0.01176
25.5198	-0.01182
25.6198	-0.01184
25.7198	-0.01186
25.8198	-0.01203
25.9198	-0.0121
26.0198	-0.01219
26.1198	-0.01215
26.2198	-0.01222
26.3198	-0.01239
26.4198	-0.01246
26.5198	-0.01254
26.6198	-0.01269
26.7198	-0.01268
26.8198	-0.01268
26.9198	-0.01273
27.0198	-0.0128
27.1198	-0.01276
27.2198	-0.01281
27.3198	-0.013
27.4198	-0.01303
27.5198	-0.01308
27.6198	-0.01314
27.7198	-0.01332
27.8198	-0.01341
27.9198	-0.01336
28.0198	-0.0134
28.1198	-0.01343
28.2198	-0.01346
28.3198	-0.01345
28.4198	-0.01349
28.5198	-0.01367
28.6198	-0.01371
28.7198	-0.01377
28.8198	-0.01377
28.9198	-0.01403
29.0198	-0.01406
29.1198	-0.014
29.2198	-0.01404
29.3198	-0.01408
29.4198	-0.01411
29.5198	-0.01416
29.6198	-0.01432
29.7198	-0.0144
29.8198	-0.01435
29.9198	-0.01443
30.0198	-0.01445
30.1198	-0.01438
30.2198	-0.01445
30.3198	-0.01444
30.4198	-0.01469
30.5198	-0.01469
30.6198	-0.01474
30.7198	-0.01482
30.8198	-0.01498
30.9198	-0.01503
31.0198	-0.01497
31.1198	-0.015
31.2198	-0.01499
31.3198	-0.01507
31.4198	-0.01513
31.5198	-0.01505
31.6198	-0.0151
31.7198	-0.01508
31.8198	-0.01528
31.9198	-0.01533
32.0198	-0.01535
32.1198	-0.0154
32.2198	-0.01546
32.3198	-0.01536
32.4198	-0.01542
32.5198	-0.01541
32.6198	-0.01564
32.7198	-0.01564
32.8198	-0.01571
32.9198	-0.01568
33.0198	-0.01576
33.1198	-0.01579
33.2198	-0.01572
33.3198	-0.01576
33.4198	-0.01578
33.5198	-0.01594
33.6198	-0.01595
33.7198	-0.016
33.8198	-0.01602
33.9198	-0.01606
34.0198	-0.01606
34.1198	-0.01605
34.2198	-0.01607
34.3198	-0.01622
34.4198	-0.01627
34.5198	-0.01632
34.6198	-0.01633
34.7198	-0.01634
34.8198	-0.01637
34.9198	-0.01638
35.0198	-0.01641
35.1198	-0.01637
35.2198	-0.01639
35.3198	-0.01638
35.4198	-0.0166
35.5198	-0.01661
35.6198	-0.01664
35.7198	-0.01668
35.8198	-0.0167
35.9198	-0.01676
36.0198	-0.01696
36.1198	-0.01693
36.2198	-0.01697
36.3198	-0.01697
36.4198	-0.01691
36.5198	-0.01695
36.6198	-0.01695
36.7198	-0.01701
36.8198	-0.01703
36.9198	-0.01704
37.0198	-0.01706
37.1198	-0.01705
37.2198	-0.01702
37.3198	-0.01706
37.4198	-0.01709
37.5198	-0.01711
37.6198	-0.01725
37.7198	-0.01724
37.8198	-0.01729
37.9198	-0.01732
38.0198	-0.0173
38.1198	-0.01733
38.2198	-0.01738
38.3198	-0.01743
38.4198	-0.01754
38.5198	-0.0176
38.6198	-0.01757
38.7198	-0.01758
38.8198	-0.01756
38.9198	-0.01757
39.0198	-0.01758
39.1198	-0.01759
39.2198	-0.0176
39.3198	-0.01765
39.4198	-0.01764
39.5198	-0.01764
39.6198	-0.01767
39.7198	-0.0177
39.8198	-0.01773
39.9198	-0.01792
40.0198	-0.0179
40.1198	-0.01796
40.2198	-0.01793
40.3198	-0.01789
40.4198	-0.01788
40.5198	-0.01794
40.6198	-0.01791
40.7198	-0.01797
40.8198	-0.01795
40.9198	-0.01798
41.0198	-0.01802
41.1198	-0.01799
41.2198	-0.01803
41.3198	-0.01795
41.4198	-0.01802
41.5198	-0.01801
41.6198	-0.01803
41.7198	-0.0182
41.8198	-0.01824
41.9198	-0.01821
42.0198	-0.01822
42.1198	-0.01827
42.2198	-0.01826
42.3198	-0.01831
42.4198	-0.0183
42.5198	-0.01829
42.6198	-0.01831
42.7198	-0.01832
42.8198	-0.0183
42.9198	-0.01836
43.0198	-0.01837
43.1198	-0.01856
43.2198	-0.01854
43.3198	-0.01853
43.4198	-0.01851
43.5198	-0.01855
43.6198	-0.0186
43.7198	-0.01861
43.8198	-0.01862
43.9198	-0.0186
44.0198	-0.01851
44.1198	-0.01855
44.2198	-0.01856
44.3198	-0.01861
44.4198	-0.01858
44.5198	-0.01859
44.6198	-0.01861
44.7198	-0.0186
44.8198	-0.01861
44.9198	-0.01865
45.0198	-0.01869
45.1198	-0.0187
45.2198	-0.01868
45.3198	-0.01882
45.4198	-0.01887
45.5198	-0.01887
45.6198	-0.01888
45.7198	-0.01887
45.8198	-0.01887
45.9198	-0.0189
46.0198	-0.01892
46.1198	-0.01881
46.2198	-0.01886
46.3198	-0.01885
46.4198	-0.01884
46.5198	-0.01892
46.6198	-0.01891
46.7198	-0.01892
46.8198	-0.0189
46.9198	-0.01893
47.0198	-0.01895
47.1198	-0.0189
47.2198	-0.01896
47.3198	-0.01896
47.4198	-0.01896
47.5198	-0.01902
47.6198	-0.019
47.7198	-0.01902
47.8198	-0.01917
47.9198	-0.01919
48.0198	-0.01918
48.1198	-0.01918
48.2198	-0.01922
48.3198	-0.01924
48.4198	-0.01918
48.5198	-0.01922
48.6198	-0.01918
48.7198	-0.01929
48.8198	-0.01925
48.9198	-0.01927
49.0198	-0.01922
49.1198	-0.01918
49.2198	-0.01918
49.3198	-0.01922
49.4198	-0.0192
49.5198	-0.01925
49.6198	-0.01923
49.7198	-0.01925
49.8198	-0.01921
49.9198	-0.01922
50.0198	-0.01928
50.1198	-0.01928
50.2198	-0.01926
50.3198	-0.01931
50.4198	-0.0193
50.5198	-0.01934
50.6198	-0.01934
50.7198	-0.01933
50.8198	-0.01931
50.9198	-0.01934
51.0198	-0.01936
51.1198	-0.01934
51.2198	-0.01929
51.3198	-0.01926
51.4198	-0.01928
51.5198	-0.01935
51.6198	-0.01933
51.7198	-0.01928
51.8198	-0.01929
51.9198	-0.01932
52.0198	-0.01946
52.1198	-0.01947
52.2198	-0.0195
52.3198	-0.01952
52.4198	-0.01951
52.5198	-0.01951
52.6198	-0.01953
52.7198	-0.01952
52.8198	-0.01951
52.9198	-0.0195
53.0198	-0.01953
53.1198	-0.01958
53.2198	-0.01957
53.3198	-0.01958
53.4198	-0.01958
53.5198	-0.01959
53.6198	-0.01961
53.7198	-0.01959
53.8198	-0.0196
53.9198	-0.01961
54.0198	-0.01965
54.1198	-0.01964
54.2198	-0.01958
54.3198	-0.01964
54.4198	-0.01961
54.5198	-0.01963
54.6198	-0.01961
54.7198	-0.01967
54.8198	-0.01964
54.9198	-0.01961
55.0198	-0.01969
55.1198	-0.01966
55.2198	-0.01959
55.3198	-0.01963
55.4198	-0.01963
55.5198	-0.01963
55.6198	-0.01967
55.7198	-0.01966
55.8198	-0.01968
55.9198	-0.01967
56.0198	-0.01968
56.1198	-0.01965
56.2198	-0.01983
56.3198	-0.01985
56.4198	-0.01983
56.5198	-0.01989
56.6198	-0.01987
56.7198	-0.01985
56.8198	-0.01987
56.9198	-0.01984
57.0198	-0.01984
57.1198	-0.01987
57.2198	-0.01985
57.3198	-0.01988
57.4198	-0.01988
57.5198	-0.01988
57.6198	-0.01989
57.7198	-0.01985
57.8198	-0.01988
57.9198	-0.01987
58.0198	-0.01986
58.1198	-0.01989
58.2198	-0.01986
58.3198	-0.01992
58.4198	-0.01991
58.5198	-0.01991
58.6198	-0.01994
58.7198	-0.01992
58.8198	-0.01996
58.9198	-0.01998
59.0198	-0.01999
59.1198	-0.01992
59.2198	-0.01996
59.3198	-0.01998
59.4198	-0.01998
59.5198	-0.01995
59.6198	-0.02001
59.7198	-0.02001
59.8198	-0.01987
59.9198	-0.01992
60.0198	-0.0199
60.1198	-0.01991
60.2198	-0.01993
60.3198	-0.0199
60.4198	-0.01989
60.5198	-0.01999
60.6198	-0.01996
60.7198	-0.01992
60.8198	-0.01998
60.9198	-0.01999
61.0198	-0.01994
61.1198	-0.01996
61.2198	-0.01999
61.3198	-0.01997
61.4198	-0.01994
61.5198	-0.01992
61.6198	-0.01993
61.7198	-0.01997
61.8198	-0.02
61.9198	-0.01995
62.0198	-0.01999
62.1198	-0.02017
62.2198	-0.02016
62.3198	-0.02011
62.4198	-0.02016
62.5198	-0.02016
62.6198	-0.02018
62.7198	-0.02019
62.8198	-0.02017
62.9198	-0.02022
63.0198	-0.02019
63.1198	-0.02019
63.2198	-0.0202
63.3198	-0.02016
63.4198	-0.02015
63.5198	-0.02017
63.6198	-0.0202
63.7198	-0.02021
63.8198	-0.02022
63.9198	-0.0202
64.0198	-0.02021
64.1198	-0.02019
64.2198	-0.02023
64.3198	-0.02025
64.4198	-0.02022
64.5198	-0.02026
64.6198	-0.02028
64.7198	-0.02026
64.8198	-0.02028
64.9198	-0.02024
65.0198	-0.02028
65.1198	-0.02027
65.2198	-0.02027
65.3198	-0.02029
65.4198	-0.02029
65.5198	-0.02028
65.6198	-0.02028
65.7198	-0.02027
65.8198	-0.02036
65.9198	-0.02032
66.0198	-0.02045
66.1198	-0.02047
66.2198	-0.02046
66.3198	-0.02048
66.4198	-0.02047
66.5198	-0.02049
66.6198	-0.02047
66.7198	-0.02026
66.8198	-0.0203
66.9198	-0.02029
67.0198	-0.02031
67.1198	-0.02043
67.2198	-0.02046
67.3198	-0.02049
67.4198	-0.02046
67.5198	-0.02052
67.6198	-0.02046
67.7198	-0.02051
67.8198	-0.02049
67.9198	-0.02053
68.0198	-0.02056
68.1198	-0.02049
68.2198	-0.02046
68.3198	-0.02046
68.4198	-0.0205
68.5198	-0.02045
68.6198	-0.02045
68.7198	-0.02046
68.8198	-0.02046
68.9198	-0.02046
69.0198	-0.02047
69.1198	-0.02048
69.2198	-0.02049
69.3198	-0.02044
69.4198	-0.02048
69.5198	-0.02046
69.6198	-0.0205
69.7198	-0.0205
69.8198	-0.02053
69.9198	-0.02047
70.0198	-0.0205
70.1198	-0.02052
70.2198	-0.02051
70.3198	-0.02051
70.4198	-0.02054
70.5198	-0.0205
70.6198	-0.0205
70.7198	-0.02053
70.8198	-0.02054
70.9198	-0.0205
71.0198	-0.02054
71.1198	-0.02054
71.2198	-0.02059
71.3198	-0.02056
71.4198	-0.02055
71.5198	-0.02056
71.6198	-0.02055
71.7198	-0.02055
71.8198	-0.02059
71.9198	-0.02058
72.0198	-0.02058
72.1198	-0.02059
72.2198	-0.02062
72.3198	-0.02059
72.4198	-0.0206
72.5198	-0.02062
72.6198	-0.02063
72.7198	-0.02058
72.8198	-0.0206
72.9198	-0.02059
73.0198	-0.02061
73.1198	-0.02057
73.2198	-0.02058
73.3198	-0.02063
73.4198	-0.02059
73.5198	-0.02064
73.6198	-0.02062
73.7198	-0.02061
73.8198	-0.02079
73.9198	-0.02078
74.0198	-0.02079
74.1198	-0.02078
74.2198	-0.02079
74.3198	-0.0208
74.4198	-0.02083
74.5198	-0.02083
74.6198	-0.02082
74.7198	-0.02086
74.8198	-0.02085
74.9198	-0.02084
75.0198	-0.02085
75.1198	-0.02081
75.2198	-0.02082
75.3198	-0.02087
75.4198	-0.02087
75.5198	-0.02081
75.6198	-0.02087
75.7198	-0.02085
75.8198	-0.02086
75.9198	-0.02085
76.0198	-0.02093
76.1198	-0.02087
76.2198	-0.02088
76.3198	-0.02089
76.4198	-0.02082
76.5198	-0.02079
76.6198	-0.02086
76.7198	-0.02083
76.8198	-0.02086
76.9198	-0.02087
77.0198	-0.02088
77.1198	-0.02086
77.2198	-0.02088
77.3198	-0.02089
77.4198	-0.02084
77.5198	-0.02087
77.6198	-0.02089
77.7198	-0.02083
77.8198	-0.02089
77.9198	-0.02091
78.0198	-0.02087
78.1198	-0.02082
78.2198	-0.02081
78.3198	-0.02082
78.4198	-0.02082
78.5198	-0.02082
78.6198	-0.02085
78.7198	-0.02083
78.8198	-0.02082
78.9198	-0.02083
79.0198	-0.02082
79.1198	-0.02086
79.2198	-0.02082
79.3198	-0.02085
79.4198	-0.02084
79.5198	-0.02082
79.6198	-0.02082
79.7198	-0.02086
79.8198	-0.02083
79.9198	-0.02079
80.0198	-0.02083
80.1198	-0.02084
80.2198	-0.02085
80.3198	-0.0209
80.4198	-0.02087
80.5198	-0.02088
80.6198	-0.02088
80.7198	-0.02085
80.8198	-0.02088
80.9198	-0.02087
81.0198	-0.02087
81.1198	-0.0209
81.2198	-0.0209
81.3198	-0.02093
81.4198	-0.02089
81.5198	-0.0209
81.6198	-0.0209
81.7198	-0.02088
81.8198	-0.02089
81.9198	-0.0209
82.0198	-0.02088
82.1198	-0.02092
82.2198	-0.02091
82.3198	-0.02091
82.4198	-0.02086
82.5198	-0.02092
82.6198	-0.02087
82.7198	-0.0209
82.8198	-0.02093
82.9198	-0.02091
83.0198	-0.02088
83.1198	-0.02094
83.2198	-0.02095
83.3198	-0.02091
83.4198	-0.02089
83.5198	-0.02089
83.6198	-0.0209
83.7198	-0.0209
83.8198	-0.02089
83.9198	-0.02092
84.0198	-0.02093
84.1198	-0.02095
84.2198	-0.02093
84.3198	-0.02095
84.4198	-0.02093
84.5198	-0.02096
84.6198	-0.02096
84.7198	-0.02095
84.8198	-0.0209
84.9198	-0.02094
85.0198	-0.02092
85.1198	-0.02094
85.2198	-0.02113
85.3198	-0.02111
85.4198	-0.02114
85.5198	-0.02113
85.6198	-0.02114
85.7198	-0.02112
85.8198	-0.02111
85.9198	-0.0211
86.0198	-0.02112
86.1198	-0.02112
86.2198	-0.02112
86.3198	-0.02113
86.4198	-0.02109
86.5198	-0.02113
86.6198	-0.02114
86.7198	-0.02114
86.8198	-0.02112
86.9198	-0.02118
87.0198	-0.02112
87.1198	-0.02114
87.2198	-0.02112
87.3198	-0.02116
87.4198	-0.02118
87.5198	-0.02115
87.6198	-0.02113
87.7198	-0.02118
87.8198	-0.02118
87.9198	-0.02113
88.0198	-0.02111
88.1198	-0.02113
88.2198	-0.02113
88.3198	-0.02117
88.4198	-0.02116
88.5198	-0.02115
88.6198	-0.02115
88.7198	-0.02111
88.8198	-0.02115
88.9198	-0.02116
89.0198	-0.02113
89.1198	-0.02115
89.2198	-0.02118
89.3198	-0.02116
89.4198	-0.02116
89.5198	-0.02111
89.6198	-0.02115
89.7198	-0.02116
89.8198	-0.0212
89.9198	-0.0212
90.0198	-0.02119
90.1198	-0.02118
90.2198	-0.02118
90.3198	-0.0212
90.4198	-0.02115
90.5198	-0.02115
90.6198	-0.0212
90.7198	-0.02119
90.8198	-0.02119
90.9198	-0.02119
91.0198	-0.02116
91.1198	-0.0212
91.2198	-0.02123
91.3198	-0.02119
91.4198	-0.0212
91.5198	-0.02114
91.6198	-0.02111
91.7198	-0.0211
91.8198	-0.02113
91.9198	-0.02112
92.0198	-0.02113
92.1198	-0.02112
92.2198	-0.02109
92.3198	-0.0211
92.4198	-0.02113
92.5198	-0.02108
92.6198	-0.02105
92.7198	-0.02111
92.8198	-0.02115
92.9198	-0.02112
93.0198	-0.02116
93.1198	-0.02112
93.2198	-0.02111
93.3198	-0.02114
93.4198	-0.02113
93.5198	-0.02108
93.6198	-0.0211
93.7198	-0.02111
93.8198	-0.02108
93.9198	-0.02115
94.0198	-0.02113
94.1198	-0.02115
94.2198	-0.02117
94.3198	-0.02116
94.4198	-0.02116
94.5198	-0.02115
94.6198	-0.02118
94.7198	-0.02113
94.8198	-0.02114
94.9198	-0.02113
95.0198	-0.02114
95.1198	-0.02112
95.2198	-0.02115
95.3198	-0.02115
95.4198	-0.02115
95.5198	-0.02112
95.6198	-0.02117
95.7198	-0.02116
95.8198	-0.0212
95.9198	-0.02115
96.0198	-0.02118
96.1198	-0.02118
96.2198	-0.02119
96.3198	-0.02118
96.4198	-0.02119
96.5198	-0.02114
96.6198	-0.02117
96.7198	-0.02116
96.8198	-0.02117
96.9198	-0.02115
97.0198	-0.02118
97.1198	-0.02121
97.2198	-0.0212
97.3198	-0.02121
97.4198	-0.02122
97.5198	-0.02119
97.6198	-0.02114
97.7198	-0.02115
97.8198	-0.02117
97.9198	-0.02117
98.0198	-0.02124
98.1198	-0.02118
98.2198	-0.02122
98.3198	-0.02129
98.4198	-0.02124
98.5198	-0.02123
98.6198	-0.02124
98.7198	-0.0212
98.8198	-0.02122
98.9198	-0.02122
99.0198	-0.02119
99.1198	-0.02123
99.2198	-0.02126
99.3198	-0.02124
99.4198	-0.02126
99.5198	-0.02122
99.6198	-0.02127
99.7198	-0.02127
99.8198	-0.02122
99.9198	-0.02126
100.02	-0.02124
100.12	-0.02123
100.22	-0.02124
100.32	-0.02119
100.42	-0.02125
100.52	-0.02126
100.62	-0.02126
100.72	-0.02127
100.82	-0.02129
100.92	-0.02127
101.02	-0.02129
101.12	-0.02125
101.22	-0.02124
101.32	-0.02124
101.42	-0.02125
101.52	-0.02125
101.62	-0.02128
101.72	-0.02129
101.82	-0.02124
101.92	-0.02131
102.02	-0.02126
102.12	-0.02129
102.22	-0.02126
102.32	-0.02121
102.42	-0.02116
102.52	-0.02128
102.62	-0.02127
102.72	-0.0213
102.82	-0.02125
102.92	-0.02124
103.02	-0.02125
103.12	-0.02125
103.22	-0.02124
103.32	-0.02129
103.42	-0.02128
103.52	-0.02126
103.62	-0.02124
103.72	-0.02126
103.82	-0.02126
103.92	-0.02125
104.02	-0.02128
104.12	-0.02131
104.22	-0.02145
104.32	-0.02144
104.42	-0.02146
104.52	-0.02147
104.62	-0.02148
104.72	-0.0214
104.82	-0.02145
104.92	-0.0214
105.02	-0.02145
105.12	-0.02131
105.22	-0.02128
105.32	-0.0214
105.42	-0.02148
105.52	-0.02153
105.62	-0.02144
105.72	-0.02146
105.82	-0.02145
105.92	-0.02145
106.02	-0.02141
106.12	-0.02142
106.22	-0.02144
106.32	-0.02141
106.42	-0.02148
106.52	-0.02143
106.62	-0.02145
106.72	-0.02142
106.82	-0.02142
106.92	-0.02148
107.02	-0.02146
107.12	-0.02144
107.22	-0.02144
107.32	-0.02143
107.42	-0.02139
107.52	-0.02143
107.62	-0.0214
107.72	-0.02142
107.82	-0.02145
107.92	-0.02146
108.02	-0.02147
108.12	-0.02149
108.22	-0.02147
108.32	-0.02148
108.42	-0.02143
108.52	-0.02149
108.62	-0.02146
108.72	-0.02147
108.82	-0.02147
108.92	-0.02149
109.02	-0.02145
109.12	-0.02145
109.22	-0.0215
109.32	-0.02146
109.42	-0.02146
109.52	-0.02146
109.62	-0.02144
109.72	-0.02148
109.82	-0.02145
109.92	-0.02149
110.02	-0.02147
110.12	-0.02148
110.22	-0.02151
110.32	-0.02148
110.42	-0.02147
110.52	-0.02146
110.62	-0.02147
110.72	-0.02149
110.82	-0.02151
110.92	-0.02142
111.02	-0.02149
111.12	-0.02146
111.22	-0.0215
111.32	-0.02151
111.42	-0.02147
111.52	-0.02151
111.62	-0.02151
111.72	-0.02148
111.82	-0.0215
111.92	-0.02148
112.02	-0.02144
112.12	-0.02153
112.22	-0.02152
112.32	-0.02154
112.42	-0.02152
112.52	-0.02151
112.62	-0.0215
112.72	-0.02147
112.82	-0.02151
112.92	-0.02147
113.02	-0.02151
113.12	-0.02148
113.22	-0.02151
113.32	-0.0215
113.42	-0.0215
113.52	-0.02149
113.62	-0.02152
113.72	-0.02151
113.82	-0.02151
113.92	-0.02152
114.02	-0.0215
114.12	-0.02151
114.22	-0.02152
114.32	-0.02141
114.42	-0.02141
114.52	-0.02127
114.62	-0.02126
114.72	-0.0213
114.82	-0.02127
114.92	-0.02132
115.02	-0.02127
115.12	-0.02127
115.22	-0.02125
115.32	-0.02125
115.42	-0.02127
115.52	-0.02125
115.62	-0.02127
115.72	-0.02128
115.82	-0.02125
115.92	-0.02128
116.02	-0.02127
116.12	-0.02128
116.22	-0.02128
116.32	-0.0213
116.42	-0.02131
116.52	-0.0213
116.62	-0.02129
116.72	-0.02127
116.82	-0.02127
116.92	-0.02127
117.02	-0.02147
117.12	-0.02147
117.22	-0.02149
117.32	-0.02147
117.42	-0.02145
117.52	-0.02145
117.62	-0.02141
117.72	-0.02144
117.82	-0.02141
117.92	-0.02146
118.02	-0.02141
118.12	-0.02145
118.22	-0.02145
118.32	-0.02143
118.42	-0.02144
118.52	-0.02144
118.62	-0.02144
118.72	-0.02143
118.82	-0.02139
118.92	-0.02145
119.02	-0.02147
119.12	-0.02145
119.22	-0.02145
119.32	-0.02147
119.42	-0.02149
119.52	-0.02145
119.62	-0.02145
119.72	-0.02145
119.82	-0.02138
119.92	-0.02146
120.02	-0.02143
120.12	-0.02125
120.22	-0.02125
120.32	-0.02129
120.42	-0.02144
120.52	-0.02146
120.62	-0.02144
120.72	-0.02142
120.82	-0.02141
120.92	-0.02144
121.02	-0.02144
121.12	-0.02146
121.22	-0.02144
121.32	-0.02126
121.42	-0.02128
121.52	-0.02147
121.62	-0.02145
121.72	-0.02142
121.82	-0.02148
121.92	-0.02144
122.02	-0.02144
122.12	-0.02143
122.22	-0.02144
122.32	-0.02139
122.42	-0.02143
122.52	-0.02144
122.62	-0.02143
122.72	-0.02144
122.82	-0.02145
122.92	-0.02147
123.02	-0.0215
123.12	-0.02148
123.135	-0.02144
123.135	-0.1481
123.135	-0.24336
123.136	-0.30527
123.136	-0.29679
123.136	-0.33694
123.136	-0.32249
123.136	-0.34324
123.137	-0.32409
123.137	-0.3311
123.137	-0.30907
123.137	-0.28408
123.138	-0.27621
123.138	-0.25456
123.138	-0.24397
123.138	-0.22453
123.138	-0.21354
123.139	-0.19671
123.139	-0.18659
123.139	-0.17303
123.139	-0.1644
123.139	-0.15395
123.14	-0.1472
123.14	-0.13954
123.14	-0.12948
123.141	-0.12317
123.144	-0.12887
123.16	-0.12368
123.184	-0.1185
123.22	-0.11329
123.268	-0.10805
123.328	-0.10289
123.41	-0.0977
123.509	-0.0925
123.609	-0.08824
123.709	-0.08441
123.809	-0.0811
123.909	-0.07821
124.009	-0.0757
124.109	-0.07365
124.209	-0.07165
124.309	-0.06981
124.409	-0.06821
124.509	-0.06681
124.609	-0.06549
124.709	-0.06425
124.809	-0.06326
124.909	-0.06227
125.009	-0.06132
125.109	-0.06038
125.209	-0.0597
125.309	-0.0588
125.409	-0.05819
125.509	-0.05782
125.609	-0.05708
125.709	-0.05681
125.809	-0.05616
125.909	-0.05574
126.009	-0.05548
126.109	-0.05485
126.209	-0.05454
126.309	-0.05423
126.409	-0.0539
126.509	-0.05358
126.609	-0.05328
126.709	-0.05302
126.809	-0.05265
126.909	-0.05255
127.009	-0.05232
127.109	-0.05223
127.209	-0.05198
127.309	-0.05185
127.409	-0.05164
127.509	-0.05132
127.609	-0.05133
127.709	-0.05125
127.809	-0.05106
127.909	-0.05096
128.009	-0.05067
128.109	-0.05072
128.209	-0.05069
128.309	-0.05041
128.409	-0.05037
128.509	-0.05042
128.609	-0.05036
128.709	-0.05028
128.809	-0.05004
128.909	-0.05006
129.009	-0.05002
129.109	-0.04995
129.209	-0.04997
129.309	-0.04974
129.409	-0.04976
129.509	-0.04965
129.609	-0.04966
129.709	-0.0494
129.809	-0.04941
129.909	-0.04959
130.009	-0.04944
130.109	-0.04944
130.209	-0.04936
130.309	-0.04935
130.409	-0.04934
130.509	-0.0493
130.609	-0.04928
130.709	-0.04909
130.809	-0.04914
130.909	-0.04912
131.009	-0.04909
131.109	-0.04904
131.209	-0.04909
131.309	-0.04916
131.409	-0.04908
131.509	-0.04911
131.609	-0.049
131.709	-0.04902
131.809	-0.04897
131.909	-0.04902
132.009	-0.04902
132.109	-0.049
132.209	-0.04906
132.309	-0.049
132.409	-0.04901
132.509	-0.04891
132.609	-0.04879
132.709	-0.04882
132.809	-0.04879
132.909	-0.04879
133.009	-0.04873
133.109	-0.04874
133.209	-0.04875
133.309	-0.0487
133.409	-0.04878
133.509	-0.04873
133.609	-0.04875
133.709	-0.04873
133.809	-0.04869
133.909	-0.04868
134.009	-0.04872
134.109	-0.04872
134.209	-0.04866
134.309	-0.04869
134.409	-0.0487
134.509	-0.04845
134.609	-0.04841
134.709	-0.04841
134.809	-0.0484
134.909	-0.04849
135.009	-0.04875
135.109	-0.04869
135.209	-0.04863
135.309	-0.04866
135.409	-0.04868
135.509	-0.04864
135.609	-0.04849
135.709	-0.04854
135.809	-0.04848
135.909	-0.04849
136.009	-0.04848
136.109	-0.04844
136.209	-0.04845
136.309	-0.04851
136.409	-0.04841
136.509	-0.04842
136.609	-0.04847
136.709	-0.04848
136.809	-0.0484
136.909	-0.04854
137.009	-0.04843
137.109	-0.04837
137.209	-0.04844
137.309	-0.04843
137.409	-0.04843
137.509	-0.04849
137.609	-0.0484
137.709	-0.04841
137.809	-0.04837
137.909	-0.04835
138.009	-0.04838
138.109	-0.04837
138.209	-0.04837
138.309	-0.04831
138.409	-0.04836
138.509	-0.0484
138.609	-0.04841
138.709	-0.04841
138.809	-0.04837
138.909	-0.04835
139.009	-0.04836
139.109	-0.04839
139.209	-0.04835
139.309	-0.04833
139.409	-0.04836
139.509	-0.04835
139.609	-0.04841
139.709	-0.04836
139.809	-0.04832
139.909	-0.04816
140.009	-0.04871
140.109	-0.04863
140.209	-0.04868
140.309	-0.04875
140.409	-0.04873
140.509	-0.04873
140.609	-0.04871
140.709	-0.04866
140.809	-0.04867
140.909	-0.04869
141.009	-0.04863
141.109	-0.04864
141.209	-0.04866
141.309	-0.04853
141.409	-0.04849
141.509	-0.04848
141.609	-0.04847
141.709	-0.04846
141.809	-0.04844
141.909	-0.04845
142.009	-0.04846
142.109	-0.04847
142.209	-0.04844
142.309	-0.04847
142.409	-0.04851
142.509	-0.04845
142.609	-0.04843
142.709	-0.04836
142.809	-0.0484
142.909	-0.04842
143.009	-0.0484
143.109	-0.04842
143.209	-0.0484
143.309	-0.04841
143.409	-0.04837
143.509	-0.04838
143.609	-0.04837
143.709	-0.04838
143.809	-0.04837
143.909	-0.04837
144.009	-0.04834
144.109	-0.04837
144.209	-0.04836
144.309	-0.04843
144.409	-0.0484
144.509	-0.04838
144.609	-0.04843
144.709	-0.04842
144.809	-0.04836
144.909	-0.04838
145.009	-0.04833
145.109	-0.04831
145.209	-0.04833
145.309	-0.04835
145.409	-0.04837
145.509	-0.04836
145.609	-0.04836
145.709	-0.04833
145.809	-0.04834
145.909	-0.04837
146.009	-0.0484
146.109	-0.04846
146.209	-0.04837
146.309	-0.04836
146.409	-0.04837
146.509	-0.0484
146.609	-0.04838
146.709	-0.04842
146.809	-0.04839
146.909	-0.04839
147.009	-0.04839
147.109	-0.04836
147.209	-0.04834
147.309	-0.04834
147.409	-0.0484
147.509	-0.04837
147.609	-0.04836
147.709	-0.0484
147.809	-0.0484
147.909	-0.04838
148.009	-0.04838
148.109	-0.0483
148.209	-0.04831
148.309	-0.04834
148.409	-0.04835
148.509	-0.04835
148.609	-0.04818
148.709	-0.04811
148.809	-0.04809
148.909	-0.04813
149.009	-0.04815
149.109	-0.04816
149.209	-0.04818
149.309	-0.04819
149.409	-0.04817
149.509	-0.04819
149.609	-0.0482
149.709	-0.04817
149.809	-0.04839
149.909	-0.04838
150.009	-0.04837
150.109	-0.04838
150.209	-0.04833
150.309	-0.04835
150.409	-0.04836
150.509	-0.04835
150.609	-0.04834
150.709	-0.04835
150.809	-0.04835
150.909	-0.04836
151.009	-0.04831
151.109	-0.04831
151.209	-0.0481
151.309	-0.04807
151.409	-0.04811
151.509	-0.04808
151.609	-0.04815
151.709	-0.04814
151.809	-0.04817
151.909	-0.04815
152.009	-0.04816
152.109	-0.04813
152.209	-0.04816
152.309	-0.04813
152.409	-0.04814
152.509	-0.04812
152.609	-0.0481
152.709	-0.04811
152.809	-0.04808
152.909	-0.04806
153.009	-0.04811
153.109	-0.0481
153.209	-0.04812
153.309	-0.04812
153.409	-0.04811
153.509	-0.04809
153.609	-0.04811
153.709	-0.04811
153.809	-0.04812
153.909	-0.04811
154.009	-0.04805
154.109	-0.0481
154.209	-0.04809
154.309	-0.04806
154.409	-0.04804
154.509	-0.04809
154.609	-0.04808
154.709	-0.04802
154.809	-0.0481
154.909	-0.04813
155.009	-0.04807
155.109	-0.04811
155.209	-0.04809
155.309	-0.04803
155.409	-0.04806
155.509	-0.04806
155.609	-0.04802
155.709	-0.04806
155.809	-0.04806
155.909	-0.04806
156.009	-0.04805
156.109	-0.04804
156.209	-0.04806
156.309	-0.04806
156.409	-0.04805
156.509	-0.04806
156.609	-0.04802
156.709	-0.04805
156.809	-0.04805
156.909	-0.04801
157.009	-0.04805
157.109	-0.04802
157.209	-0.04804
157.309	-0.04804
157.409	-0.04802
157.509	-0.04805
157.609	-0.04804
157.709	-0.04795
157.809	-0.04774
157.909	-0.04785
158.009	-0.0478
158.109	-0.04782
158.209	-0.04783
158.309	-0.04784
158.409	-0.04783
158.509	-0.0478
158.609	-0.04786
158.709	-0.04802
158.809	-0.04779
158.909	-0.04781
159.009	-0.04777
159.109	-0.04789
159.209	-0.048
159.309	-0.04797
159.409	-0.04777
159.509	-0.04779
159.609	-0.04772
159.709	-0.04778
159.809	-0.04779
159.909	-0.04775
160.009	-0.04782
160.109	-0.04785
160.209	-0.04781
160.309	-0.04779
160.409	-0.04775
160.509	-0.04774
160.609	-0.0478
160.709	-0.04781
160.809	-0.04781
160.909	-0.04784
161.009	-0.04801
161.109	-0.04801
161.209	-0.04799
161.309	-0.04806
161.409	-0.04802
161.509	-0.04797
161.609	-0.04802
161.709	-0.048
161.809	-0.04799
161.909	-0.04799
162.009	-0.04801
162.109	-0.04796
162.209	-0.04796
162.309	-0.04795
162.409	-0.04779
162.509	-0.04779
162.609	-0.04781
162.709	-0.04779
162.809	-0.04784
162.909	-0.04781
163.009	-0.04784
163.109	-0.04785
163.209	-0.04801
163.309	-0.04801
163.409	-0.04798
163.509	-0.04804
163.609	-0.04798
163.709	-0.04804
163.809	-0.04801
163.909	-0.04779
164.009	-0.0478
164.109	-0.04781
164.209	-0.04785
164.309	-0.04779
164.409	-0.04784
164.509	-0.0478
164.609	-0.04782
164.709	-0.04778
164.809	-0.0478
164.909	-0.04775
165.009	-0.0478
165.109	-0.04779
165.209	-0.04781
165.309	-0.04779
165.409	-0.04781
165.509	-0.04782
165.609	-0.04782
165.709	-0.04782
165.809	-0.0478
165.909	-0.04785
166.009	-0.0478
166.109	-0.04786
166.209	-0.04779
166.309	-0.04781
166.409	-0.04779
166.509	-0.04779
166.609	-0.04779
166.709	-0.04779
166.809	-0.0478
166.909	-0.04777
167.009	-0.04781
167.109	-0.04776
167.209	-0.04774
167.309	-0.0478
167.409	-0.04774
167.509	-0.0478
167.609	-0.04779
167.709	-0.04775
167.809	-0.0478
167.909	-0.04778
168.009	-0.04783
168.109	-0.04785
168.209	-0.04782
168.309	-0.0478
168.409	-0.04779
168.509	-0.04779
168.609	-0.0477
168.709	-0.04779
168.809	-0.04777
168.909	-0.04775
169.009	-0.04773
169.109	-0.04777
169.209	-0.04775
169.309	-0.04779
169.409	-0.04778
169.509	-0.04777
169.609	-0.04777
169.709	-0.04781
169.809	-0.0478
169.909	-0.04778
170.009	-0.04778
170.109	-0.04772
170.209	-0.04778
170.309	-0.0477
170.409	-0.04772
170.509	-0.04776
170.609	-0.04774
170.709	-0.04773
170.809	-0.04775
170.909	-0.04775
171.009	-0.04773
171.109	-0.04777
171.209	-0.04777
171.309	-0.04775
171.409	-0.04769
171.509	-0.04773
171.609	-0.04778
171.709	-0.04773
171.809	-0.04776
171.909	-0.04775
172.009	-0.04771
172.109	-0.04777
172.209	-0.04771
172.309	-0.04777
172.409	-0.04777
172.509	-0.04777
172.609	-0.04773
172.709	-0.04772
172.809	-0.04776
172.909	-0.04768
173.009	-0.04768
173.109	-0.0477
173.209	-0.04768
173.309	-0.04773
173.409	-0.04768
173.509	-0.04771
173.609	-0.0477
173.709	-0.04775
173.809	-0.04772
173.909	-0.04772
174.009	-0.04774
174.109	-0.0477
174.209	-0.04772
174.309	-0.04773
174.409	-0.04773
174.509	-0.04767
174.609	-0.0477
174.709	-0.04769
174.809	-0.04769
174.909	-0.0477
175.009	-0.04772
175.109	-0.04768
175.209	-0.0477
175.309	-0.04769
175.409	-0.04769
175.509	-0.04769
175.609	-0.04766
175.709	-0.04773
175.809	-0.04776
175.909	-0.04774
176.009	-0.04777
176.109	-0.04779
176.209	-0.04774
176.309	-0.04776
176.409	-0.0478
176.509	-0.04779
176.609	-0.04779
176.709	-0.04773
176.809	-0.04777
176.909	-0.0477
177.009	-0.04769
177.109	-0.04772
177.209	-0.0477
177.309	-0.04768
177.409	-0.04769
177.509	-0.04769
177.609	-0.0477
177.709	-0.04775
177.809	-0.04769
177.909	-0.04768
178.009	-0.04776
178.109	-0.04774
178.209	-0.04773
178.309	-0.04773
178.409	-0.04766
178.509	-0.04746
178.609	-0.04753
178.709	-0.0475
178.809	-0.04749
178.909	-0.04752
179.009	-0.04751
179.109	-0.0475
179.209	-0.04757
179.309	-0.04745
179.409	-0.0475
179.509	-0.04752
179.609	-0.04749
179.709	-0.04749
179.809	-0.0475
179.909	-0.0475
180.009	-0.04747
180.109	-0.04749
180.209	-0.04751
180.309	-0.04747
180.409	-0.04741
180.509	-0.04747
180.609	-0.04742
180.709	-0.04746
180.809	-0.04745
180.909	-0.04746
181.009	-0.04746
181.109	-0.04747
181.209	-0.04746
181.309	-0.04746
181.409	-0.04748
181.509	-0.04745
181.609	-0.04744
181.709	-0.0475
181.809	-0.04748
181.909	-0.04745
182.009	-0.04742
182.109	-0.0475
182.209	-0.0475
182.309	-0.04752
182.409	-0.0475
182.509	-0.04752
182.609	-0.04749
182.709	-0.04747
182.809	-0.04746
182.909	-0.04745
183.009	-0.04748
183.109	-0.04746
183.209	-0.04746
183.309	-0.04748
183.409	-0.04747
183.509	-0.04748
183.609	-0.04747
183.709	-0.04742
183.809	-0.04747
183.909	-0.04743
184.009	-0.04743
184.109	-0.0475
184.209	-0.04752
184.309	-0.04748
184.409	-0.04749
184.509	-0.04751
184.609	-0.04751
184.709	-0.0475
184.809	-0.04755
184.909	-0.04746
185.009	-0.04744
185.109	-0.04747
185.209	-0.04749
185.309	-0.04742
185.409	-0.04749
185.509	-0.04745
185.609	-0.04745
185.709	-0.04746
185.809	-0.04748
185.909	-0.04743
186.009	-0.04746
186.109	-0.04745
186.209	-0.04746
186.309	-0.04747
186.409	-0.04742
186.509	-0.04742
186.609	-0.04744
186.709	-0.04747
186.809	-0.04742
186.909	-0.0475
187.009	-0.04748
187.109	-0.0475
187.209	-0.04755
187.309	-0.04749
187.409	-0.04753
187.509	-0.04752
187.609	-0.04754
187.709	-0.04772
187.809	-0.04767
187.909	-0.04756
188.009	-0.04754
188.109	-0.04751
188.209	-0.04754
188.309	-0.04752
188.409	-0.04772
188.509	-0.04777
188.609	-0.04773
188.709	-0.04767
188.809	-0.04771
188.909	-0.04769
189.009	-0.04767
189.109	-0.04768
189.209	-0.04768
189.309	-0.04769
189.409	-0.0477
189.509	-0.0477
189.609	-0.04772
189.709	-0.04767
189.809	-0.04772
189.909	-0.04769
190.009	-0.04764
190.109	-0.0477
190.209	-0.04766
190.309	-0.04771
190.409	-0.04774
190.509	-0.04771
190.609	-0.04766
190.709	-0.04767
190.809	-0.04769
190.909	-0.04767
191.009	-0.04746
191.109	-0.04752
191.209	-0.04752
191.309	-0.04779
191.409	-0.04773
191.509	-0.04766
191.609	-0.0477
191.709	-0.04767
191.809	-0.04748
191.909	-0.0475
192.009	-0.04748
192.109	-0.04745
192.209	-0.0475
192.309	-0.04746
192.409	-0.04747
192.509	-0.04746
192.609	-0.04744
192.709	-0.0474
192.809	-0.04741
[truncated: 5,438 more rows]
