# Supplementary material for: Modulating the mechanism of electrocatalytic CO2 reduction by cobalt phthalocyanine through polymer coordination and encapsulation
Source: Nat Commun. 2019 Apr 11;10:1683. doi: 10.1038/s41467-019-09626-8 (PMC6459859; doi:10.1038/s41467-019-09626-8)
Supplement: Supplementary file 2 — Source Data [file 41467_2019_9626_MOESM2_ESM.zip › Supplementary Figure 23.xlsx]

## Sheet: 0%D2O
time/s	current/mA
2.6758	-2.50637
2.6804	-2.47613
2.6806	-2.44022
2.6808	-2.38693
2.681	-2.32788
2.6812	-2.25818
2.6814	-2.18513
2.6816	-2.10616
2.6818	-2.02641
2.682	-1.944
2.6822	-1.86299
2.6824	-1.78168
2.6826	-1.7031
2.6828	-1.62638
2.683	-1.55284
2.6832	-1.48237
2.6834	-1.41572
2.6836	-1.35291
2.6838	-1.29373
2.684	-1.2383
2.6842	-1.18687
2.6844	-1.13903
2.6846	-1.0948
2.6848	-1.05401
2.685	-1.01628
2.6852	-0.98186
2.6854	-0.95
2.6856	-0.92063
2.6858	-0.89399
2.686	-0.86897
2.6862	-0.8463
2.6864	-0.8252
2.6866	-0.80559
2.6868	-0.78759
2.687	-0.77075
2.6872	-0.75495
2.6874	-0.74021
2.6876	-0.72623
2.6878	-0.71296
2.688	-0.70049
2.6882	-0.68836
2.6884	-0.67702
2.6886	-0.66569
2.6888	-0.65505
2.689	-0.64493
2.6892	-0.63471
2.6894	-0.62514
2.6896	-0.61578
2.6898	-0.60673
2.69	-0.59767
2.6902	-0.58914
2.6904	-0.58061
2.6906	-0.57242
2.6908	-0.56426
2.691	-0.55651
2.6912	-0.5488
2.6914	-0.54155
2.6916	-0.53425
2.6918	-0.52711
2.692	-0.52028
2.6922	-0.51344
2.6924	-0.50701
2.6926	-0.50044
2.6928	-0.49436
2.693	-0.48809
2.6932	-0.48248
2.6934	-0.47631
2.6936	-0.47116
2.6938	-0.46533
2.694	-0.46024
2.6942	-0.45483
2.6944	-0.44979
2.6946	-0.44474
2.695	-0.4348
2.6954	-0.42564
2.6958	-0.41659
2.6962	-0.40792
2.6966	-0.39983
2.697	-0.39199
2.6974	-0.38459
2.6978	-0.37727
2.6982	-0.37038
2.6986	-0.36385
2.699	-0.35739
2.6994	-0.351
2.6998	-0.34505
2.7002	-0.33939
2.7006	-0.3338
2.701	-0.32821
2.7014	-0.32279
2.7018	-0.31769
2.7022	-0.31262
2.7028	-0.30565
2.7034	-0.29877
2.704	-0.29229
2.7046	-0.28589
2.7052	-0.28026
2.7058	-0.27464
2.7064	-0.2691
2.707	-0.26357
2.7076	-0.2585
2.7084	-0.25212
2.7092	-0.24631
2.71	-0.24064
2.7108	-0.23504
2.7116	-0.22957
2.7124	-0.22449
2.7134	-0.21851
2.7144	-0.21284
2.7154	-0.20764
2.7164	-0.20246
2.7176	-0.19677
2.7188	-0.19121
2.72	-0.18564
2.7214	-0.18057
2.7228	-0.17523
2.7242	-0.1697
2.7258	-0.16433
2.7276	-0.15902
2.7294	-0.15382
2.7314	-0.14859
2.7334	-0.14335
2.7356	-0.1383
2.7378	-0.13322
2.7404	-0.12803
2.7434	-0.12282
2.7466	-0.11752
2.75	-0.11227
2.7538	-0.10712
2.758	-0.10189
2.7624	-0.09687
2.7674	-0.09186
2.7734	-0.08651
2.7802	-0.08126
2.788	-0.07604
2.7968	-0.07084
2.8072	-0.06549
2.8194	-0.06034
2.8354	-0.05502
2.8536	-0.04986
2.8768	-0.04462
2.9066	-0.03939
2.948	-0.03418
3.0054	-0.02889
3.0906	-0.02368
3.1906	-0.01992
3.2906	-0.01702
3.3906	-0.01524
3.4906	-0.01372
3.5906	-0.01262
3.6906	-0.01166
3.7906	-0.01081
3.8906	-0.0102
3.9906	-0.00986
4.0906	-0.00932
4.1906	-0.0089
4.2906	-0.00837
4.3906	-0.00803
4.4906	-0.00763
4.5906	-0.00746
4.6906	-0.00743
4.7906	-0.00706
4.8906	-0.00689
4.9906	-0.0067
5.0906	-0.00657
5.1906	-0.00654
5.2906	-0.00641
5.3906	-0.00613
5.4906	-0.00604
5.5906	-0.00606
5.6906	-0.00602
5.7906	-0.00594
5.8906	-0.00567
5.9906	-0.00556
6.0906	-0.00548
6.1906	-0.0056
6.2906	-0.0056
6.3906	-0.00548
6.4906	-0.00526
6.5906	-0.00527
6.6906	-0.00517
6.7906	-0.00512
6.8906	-0.00511
6.9906	-0.00496
7.0906	-0.00494
7.1906	-0.00479
7.2906	-0.00476
7.3906	-0.0047
7.4906	-0.00471
7.5906	-0.00464
7.6906	-0.00481
7.7906	-0.00476
7.8906	-0.00472
7.9906	-0.00477
8.0906	-0.00472
8.1906	-0.00467
8.2906	-0.00474
8.3906	-0.00465
8.4906	-0.00463
8.5906	-0.0046
8.6906	-0.0046
8.7906	-0.00456
8.8906	-0.00457
8.9906	-0.00456
9.0906	-0.00456
9.1906	-0.00453
9.2906	-0.00455
9.3906	-0.00453
9.4906	-0.00465
9.5906	-0.00465
9.6906	-0.00464
9.7906	-0.00463
9.8906	-0.00465
9.9906	-0.00457
10.0906	-0.00465
10.1906	-0.00457
10.2906	-0.0046
10.3906	-0.00458
10.4906	-0.00457
10.5906	-0.00461
10.6906	-0.00464
10.7906	-0.00459
10.8906	-0.00459
10.9906	-0.00458
11.0906	-0.00453
11.1906	-0.00454
11.2906	-0.00455
11.3906	-0.00456
11.4906	-0.00456
11.5906	-0.00455
11.6906	-0.00454
11.7906	-0.00456
11.8906	-0.00453
11.9906	-0.00457
12.0906	-0.00449
12.1906	-0.00453
12.2906	-0.00453
12.3906	-0.00456
12.4906	-0.00446
12.5906	-0.00448
12.6906	-0.00435
12.7906	-0.00451
12.8906	-0.00452
12.9906	-0.00435
13.0906	-0.0045
13.1906	-0.00419
13.2906	-0.00415
13.3906	-0.00432
13.4906	-0.00438
13.5906	-0.00437
13.6906	-0.00452
13.7906	-0.00449
13.8906	-0.00448
13.9906	-0.00453
14.0906	-0.00448
14.1906	-0.00433
14.2906	-0.00451
14.3906	-0.00447
14.4906	-0.00437
14.5906	-0.00419
14.6906	-0.0042
14.7906	-0.00415
14.8906	-0.00435
14.9906	-0.00451
15.0906	-0.00456
15.1906	-0.00461
15.2906	-0.00455
15.3906	-0.00451
15.4906	-0.00453
15.5906	-0.00453
15.6906	-0.00451
15.7906	-0.00449
15.8906	-0.00454
15.9906	-0.00454
16.0906	-0.00456
16.1906	-0.00456
16.2906	-0.00454
16.3906	-0.00452
16.4906	-0.00455
16.5906	-0.00457
16.6906	-0.00457
16.7906	-0.00451
16.8906	-0.00451
16.9906	-0.00455
17.0906	-0.00458
17.1906	-0.00456
17.2906	-0.00449
17.3906	-0.00457
17.4906	-0.00453
17.5906	-0.00462
17.6906	-0.00459
17.7906	-0.00458
17.8906	-0.00458
17.9906	-0.00459
18.0906	-0.00456
18.1906	-0.00458
18.2906	-0.00461
18.3906	-0.0046
18.4906	-0.0046
18.5906	-0.00457
18.6906	-0.00465
18.7906	-0.00462
18.8906	-0.00461
18.9906	-0.0046
19.0906	-0.0046
19.1906	-0.00457
19.2906	-0.00458
19.3906	-0.00465
19.4906	-0.00463
19.5906	-0.00463
19.6906	-0.00465
19.7906	-0.00463
19.8906	-0.00463
19.9906	-0.00469
20.0906	-0.00459
20.1906	-0.00467
20.2906	-0.00467
20.3906	-0.00474
20.4906	-0.00465
20.5906	-0.00463
20.6906	-0.00466
20.7906	-0.00469
20.8906	-0.00469
20.9906	-0.00466
21.0906	-0.00468
21.1906	-0.00468
21.2906	-0.00468
21.3906	-0.00469
21.4906	-0.00473
21.5906	-0.00472
21.6906	-0.00453
21.7906	-0.00458
21.8906	-0.00451
21.9906	-0.00453
22.0906	-0.00454
22.1906	-0.00453
22.2906	-0.00458
22.3906	-0.00456
22.4906	-0.00455
22.5906	-0.00456
22.6906	-0.00462
22.7906	-0.00462
22.8906	-0.00462
22.9906	-0.00464
23.0906	-0.00458
23.1906	-0.00459
23.2906	-0.0046
23.3906	-0.00455
23.4906	-0.0046
23.5906	-0.00462
23.6906	-0.00464
23.7906	-0.00466
23.8906	-0.00466
23.9906	-0.00464
24.0906	-0.0046
24.1906	-0.0046
24.2906	-0.00461
24.3906	-0.00466
24.4906	-0.0047
24.5906	-0.00463
24.6906	-0.00466
24.7906	-0.00466
24.8906	-0.00469
24.9906	-0.00471
25.0906	-0.00468
25.1906	-0.00471
25.2906	-0.00472
25.3906	-0.00477
25.4906	-0.00475
25.5906	-0.00473
25.6906	-0.00474
25.7906	-0.00479
25.8906	-0.00472
25.9906	-0.0048
26.0906	-0.00481
26.1906	-0.00478
26.2906	-0.00472
26.3906	-0.00475
26.4906	-0.00482
26.5906	-0.00478
26.6906	-0.00483
26.7906	-0.00481
26.8906	-0.00486
26.9906	-0.00485
27.0906	-0.00483
27.1906	-0.00471
27.2906	-0.00468
27.3906	-0.00469
27.4906	-0.00467
27.5906	-0.00472
27.6906	-0.00467
27.7906	-0.00467
27.8906	-0.00472
27.9906	-0.00468
28.0906	-0.00474
28.1906	-0.00475
28.2906	-0.00477
28.3906	-0.00476
28.4906	-0.00483
28.5906	-0.00475
28.6906	-0.00479
28.7906	-0.00476
28.8906	-0.00477
28.9906	-0.00479
29.0906	-0.00481
29.1906	-0.00486
29.2906	-0.00508
29.3906	-0.00501
29.4906	-0.00503
29.5906	-0.00508
29.6906	-0.00506
29.7906	-0.00508
29.8906	-0.00508
29.9906	-0.00506
30.0906	-0.00511
30.1906	-0.0051
30.2906	-0.00514
30.3906	-0.00515
30.4906	-0.00513
30.5906	-0.00517
30.6906	-0.00514
30.7906	-0.00514
30.8906	-0.00513
30.9906	-0.0052
31.0906	-0.00522
31.1906	-0.00522
31.2906	-0.00516
31.3906	-0.00519
31.4906	-0.00525
31.5906	-0.00526
31.6906	-0.00529
31.7906	-0.00526
31.8906	-0.00529
31.9906	-0.00531
32.0906	-0.00549
32.1906	-0.00552
32.2906	-0.00549
32.3906	-0.00555
32.4906	-0.00543
32.5906	-0.00552
32.6906	-0.00558
32.7906	-0.00557
32.8906	-0.00559
32.9906	-0.0056
33.0906	-0.00563
33.1906	-0.00561
33.2906	-0.00568
33.3906	-0.00549
33.4906	-0.0055
33.5906	-0.0055
33.6906	-0.00554
33.7906	-0.00545
33.8906	-0.00557
33.9906	-0.00561
34.0906	-0.00554
34.1906	-0.0056
34.2906	-0.00558
34.3906	-0.00558
34.4906	-0.00563
34.5906	-0.00562
34.6906	-0.0057
34.7906	-0.00568
34.8906	-0.00571
34.9906	-0.00574
35.0906	-0.00579
35.1906	-0.00571
35.2906	-0.00577
35.3906	-0.00577
35.4906	-0.00579
35.5906	-0.00598
35.6906	-0.00601
35.7906	-0.00602
35.8906	-0.00603
35.9906	-0.00603
36.0906	-0.00595
36.1906	-0.00607
36.2906	-0.00614
36.3906	-0.00608
36.4906	-0.0061
36.5906	-0.0061
36.6906	-0.00615
36.7906	-0.006
36.8906	-0.006
36.9906	-0.00602
37.0906	-0.00604
37.1906	-0.00606
37.2906	-0.00603
37.3906	-0.00607
37.4906	-0.0061
37.5906	-0.00606
37.6906	-0.00607
37.7906	-0.00618
37.8906	-0.00611
37.9906	-0.00614
38.0906	-0.0062
38.1906	-0.00622
38.2906	-0.00619
38.3906	-0.00627
38.4906	-0.0064
38.5906	-0.00645
38.6906	-0.00644
38.7906	-0.00644
38.8906	-0.0065
38.9906	-0.00647
39.0906	-0.00651
39.1906	-0.00656
39.2906	-0.0065
39.3906	-0.00657
39.4906	-0.00639
39.5906	-0.00643
39.6906	-0.00651
39.7906	-0.00647
39.8906	-0.00647
39.9906	-0.00648
40.0906	-0.00647
40.1906	-0.00655
40.2906	-0.00659
40.3906	-0.00664
40.4906	-0.00657
40.5906	-0.00657
40.6906	-0.00663
40.7906	-0.00665
40.8906	-0.00667
40.9906	-0.0066
41.0906	-0.0067
41.1906	-0.00666
41.2906	-0.00664
41.3906	-0.00659
41.4906	-0.00657
41.5906	-0.00654
41.6906	-0.00657
41.7906	-0.0066
41.8906	-0.00667
41.9906	-0.00661
42.0906	-0.00664
42.1906	-0.00665
42.2906	-0.00663
42.3906	-0.00672
42.4906	-0.00664
42.5906	-0.00667
42.6906	-0.00665
42.7906	-0.00667
42.8906	-0.00698
42.9906	-0.00693
43.0906	-0.00694
43.1906	-0.00699
43.2906	-0.00704
43.3906	-0.00694
43.4906	-0.00698
43.5906	-0.00701
43.6906	-0.00708
43.7906	-0.00704
43.8906	-0.00707
43.9906	-0.00711
44.0906	-0.00708
44.1906	-0.0071
44.2906	-0.00711
44.3906	-0.00714
44.4906	-0.00715
44.5906	-0.00713
44.6906	-0.00718
44.7906	-0.00716
44.8906	-0.00707
44.9906	-0.00707
45.0906	-0.00705
45.1906	-0.00709
45.2906	-0.00703
45.3906	-0.00713
45.4906	-0.00716
45.5906	-0.00713
45.6906	-0.00711
45.7906	-0.00709
45.8906	-0.00718
45.9906	-0.00719
46.0906	-0.00718
46.1906	-0.00744
46.2906	-0.00745
46.3906	-0.00745
46.4906	-0.00748
46.5906	-0.00747
46.6906	-0.00744
46.7906	-0.00751
46.8906	-0.0075
46.9906	-0.00756
47.0906	-0.00752
47.1906	-0.00753
47.2906	-0.00754
47.3906	-0.00751
47.4906	-0.00758
47.5906	-0.00756
47.6906	-0.00758
47.7906	-0.00763
47.8906	-0.00762
47.9906	-0.00766
48.0906	-0.00762
48.1906	-0.00765
48.2906	-0.00765
48.3906	-0.0077
48.4906	-0.0076
48.5906	-0.00749
48.6906	-0.0076
48.7906	-0.00759
48.8906	-0.00761
48.9906	-0.00765
49.0906	-0.00763
49.1906	-0.00765
49.2906	-0.00767
49.3906	-0.00759
49.4906	-0.0077
49.5906	-0.00763
49.6906	-0.0077
49.7906	-0.0079
49.8906	-0.00794
49.9906	-0.00794
50.0906	-0.00792
50.1906	-0.00791
50.2906	-0.00796
50.3906	-0.00796
50.4906	-0.00797
50.5906	-0.00791
50.6906	-0.00801
50.7906	-0.00801
50.8906	-0.00802
50.9906	-0.00803
51.0906	-0.00802
51.1906	-0.00809
51.2906	-0.00804
51.3906	-0.00806
51.4906	-0.00808
51.5906	-0.00808
51.6906	-0.00813
51.7906	-0.00806
51.8906	-0.00816
51.9906	-0.00813
52.0906	-0.00817
52.1906	-0.00803
52.2906	-0.008
52.3906	-0.00804
52.4906	-0.00804
52.5906	-0.00801
52.6906	-0.00807
52.7906	-0.00808
52.8906	-0.00812
52.9906	-0.00808
53.0906	-0.00806
53.1906	-0.0081
53.2906	-0.00811
53.3906	-0.00806
53.4906	-0.0081
53.5906	-0.00818
53.6906	-0.0082
53.7906	-0.0085
53.8906	-0.00837
53.9906	-0.00834
54.0906	-0.00835
54.1906	-0.0084
54.2906	-0.00838
54.3906	-0.00837
54.4906	-0.0084
54.5906	-0.00837
54.6906	-0.00846
54.7906	-0.00854
54.8906	-0.00851
54.9906	-0.00853
55.0906	-0.00847
55.1906	-0.00853
55.2906	-0.0085
55.3906	-0.00852
55.4906	-0.00851
55.5906	-0.00852
55.6906	-0.00858
55.7906	-0.00857
55.8906	-0.00862
55.9906	-0.00857
56.0906	-0.00858
56.1906	-0.00865
56.2906	-0.0086
56.3906	-0.00855
56.4906	-0.00861
56.5906	-0.00846
56.6906	-0.00849
56.7906	-0.00852
56.8906	-0.00851
56.9906	-0.00856
57.0906	-0.00853
57.1906	-0.00855
57.2906	-0.00856
57.3906	-0.00857
57.4906	-0.00859
57.5906	-0.00855
57.6906	-0.00859
57.7906	-0.00856
57.8906	-0.00859
57.9906	-0.0086
58.0906	-0.0086
58.1906	-0.0086
58.2906	-0.0086
58.3906	-0.00862
58.4906	-0.00885
58.5906	-0.00888
58.6906	-0.00888
58.7906	-0.00888
58.8906	-0.00886
58.9906	-0.00888
59.0906	-0.00892
59.1906	-0.00889
59.2906	-0.00893
59.3906	-0.00892
59.4906	-0.00897
59.5906	-0.00894
59.6906	-0.00897
59.7906	-0.00894
59.8906	-0.00898
59.9906	-0.00899
60.0906	-0.009
60.1906	-0.009
60.2906	-0.009
60.3906	-0.00903
60.4906	-0.00901
60.5906	-0.00903
60.6906	-0.00899
60.7906	-0.00907
60.8906	-0.00902
60.9906	-0.00906
61.0906	-0.00906
61.1906	-0.00904
61.2906	-0.00908
61.3906	-0.00905
61.4906	-0.0091
61.5906	-0.0091
61.6906	-0.00913
61.7906	-0.00938
61.8906	-0.00937
61.9906	-0.00931
62.0906	-0.00931
62.1906	-0.00929
62.2906	-0.00931
62.3906	-0.00935
62.4906	-0.00941
62.5906	-0.00936
62.6906	-0.0094
62.7906	-0.00938
62.8906	-0.0094
62.9906	-0.00939
63.0906	-0.00937
63.1906	-0.00941
63.2906	-0.00944
63.3906	-0.00948
63.4906	-0.00943
63.5906	-0.00945
63.6906	-0.00944
63.7906	-0.00933
63.8906	-0.00951
63.9906	-0.00946
64.0906	-0.00936
64.1906	-0.00938
64.2906	-0.00943
64.3906	-0.00941
64.4906	-0.00935
64.5906	-0.00938
64.6906	-0.00944
64.7906	-0.00938
64.8906	-0.00936
64.9906	-0.00941
65.0906	-0.0094
65.1906	-0.00944
65.2906	-0.00941
65.3906	-0.0094
65.4906	-0.00947
65.5906	-0.00946
65.6906	-0.00948
65.7906	-0.00943
65.8906	-0.00949
65.9906	-0.00945
66.0906	-0.00954
66.1906	-0.00946
66.2906	-0.00952
66.3906	-0.00944
66.4906	-0.00956
66.5906	-0.00945
66.6906	-0.00957
66.7906	-0.0095
66.8906	-0.00956
66.9906	-0.00956
67.0906	-0.00958
67.1906	-0.00959
67.2906	-0.00954
67.3906	-0.00953
67.4906	-0.00953
67.5906	-0.00958
67.6906	-0.00962
67.7906	-0.00949
67.8906	-0.00947
67.9906	-0.00944
68.0906	-0.0094
68.1906	-0.00947
68.2906	-0.00951
68.3906	-0.00945
68.4906	-0.00947
68.5906	-0.00973
68.6906	-0.00987
68.7906	-0.00987
68.8906	-0.00988
68.9906	-0.00988
69.0906	-0.00987
69.1906	-0.00991
69.2906	-0.0099
69.3906	-0.00991
69.4906	-0.00989
69.5906	-0.00992
69.6906	-0.00988
69.7906	-0.0099
69.8906	-0.00994
69.9906	-0.00994
70.0906	-0.01
70.1906	-0.01
70.2906	-0.01002
70.3906	-0.01002
70.4906	-0.01
70.5906	-0.00998
70.6906	-0.00981
70.7906	-0.00983
70.8906	-0.00982
70.9906	-0.00988
71.0906	-0.00985
71.1906	-0.00981
71.2906	-0.00977
71.3906	-0.00988
71.4906	-0.00987
71.5906	-0.00988
71.6906	-0.0099
71.7906	-0.0099
71.8906	-0.00988
71.9906	-0.00991
72.0906	-0.00992
72.1906	-0.0099
72.2906	-0.00995
72.3906	-0.00989
72.4906	-0.00992
72.5906	-0.0099
72.6906	-0.00994
72.7906	-0.00999
72.8906	-0.00996
72.9906	-0.00998
73.0906	-0.00999
73.1906	-0.00999
73.2906	-0.01001
73.3906	-0.01
73.4906	-0.01001
73.5906	-0.00994
73.6906	-0.01001
73.7906	-0.01002
73.8906	-0.01003
73.9906	-0.00999
74.0906	-0.00999
74.1906	-0.00999
74.2906	-0.01
74.3906	-0.01007
74.4906	-0.01007
74.5906	-0.01006
74.6906	-0.01004
74.7906	-0.01009
74.8906	-0.01013
74.9906	-0.01023
75.0906	-0.01026
75.1906	-0.01022
75.2906	-0.01023
75.3906	-0.01025
75.4906	-0.01026
75.5906	-0.01028
75.6906	-0.01032
75.7906	-0.01029
75.8906	-0.01026
75.9906	-0.01031
76.0906	-0.01029
76.1906	-0.01029
76.2906	-0.01032
76.3906	-0.01027
76.4906	-0.0103
76.5906	-0.01037
76.6906	-0.01033
76.7906	-0.01038
76.8906	-0.01036
76.9906	-0.01033
77.0906	-0.01038
77.1906	-0.01038
77.2906	-0.01036
77.3906	-0.01035
77.4906	-0.01032
77.5906	-0.01042
77.6906	-0.01042
77.7906	-0.01025
77.8906	-0.01027
77.9906	-0.01028
78.0906	-0.01029
78.1906	-0.01024
78.2906	-0.01031
78.3906	-0.01028
78.4906	-0.01034
78.5906	-0.01035
78.6906	-0.01036
78.7906	-0.01034
78.8906	-0.01028
78.9906	-0.01029
79.0906	-0.01031
79.1906	-0.01027
79.2906	-0.01032
79.3906	-0.01036
79.4906	-0.01033
79.5906	-0.01035
79.6906	-0.01029
79.7906	-0.01034
79.8906	-0.01033
79.9906	-0.01035
80.0906	-0.01034
80.1906	-0.01037
80.2906	-0.01042
80.3906	-0.01038
80.4906	-0.01039
80.5906	-0.01043
80.6906	-0.01044
80.7906	-0.01032
80.8906	-0.01041
80.9906	-0.0104
81.0906	-0.01045
81.1906	-0.01045
81.2906	-0.01041
81.3906	-0.01045
81.4906	-0.0104
81.5906	-0.0104
81.6906	-0.01042
81.7906	-0.01041
81.8906	-0.01045
81.9906	-0.01045
82.0906	-0.01048
82.1906	-0.01048
82.2906	-0.01047
82.3906	-0.01043
82.4906	-0.01048
82.5906	-0.01043
82.6906	-0.01051
82.7906	-0.01048
82.8906	-0.01048
82.9906	-0.01053
83.0906	-0.01049
83.1906	-0.0105
83.2906	-0.01053
83.3906	-0.01059
83.4906	-0.0105
83.5906	-0.01054
83.6906	-0.01053
83.7906	-0.01078
83.8906	-0.01068
83.9906	-0.01074
84.0906	-0.01084
84.1906	-0.01081
84.2906	-0.01078
84.3906	-0.01076
84.4906	-0.01076
84.5906	-0.01079
84.6906	-0.01075
84.7906	-0.01079
84.8906	-0.01077
84.9906	-0.01082
85.0906	-0.01076
85.1906	-0.01081
85.2906	-0.01079
85.3906	-0.01083
85.4906	-0.01087
85.5906	-0.01087
85.6906	-0.01085
85.7906	-0.01084
85.8906	-0.01081
85.9906	-0.01084
86.0906	-0.01088
86.1906	-0.01087
86.2906	-0.01077
86.3906	-0.01087
86.4906	-0.01085
86.5906	-0.01085
86.6906	-0.01083
86.7906	-0.01089
86.8906	-0.0109
86.9906	-0.01089
87.0906	-0.01072
87.1906	-0.01075
87.2906	-0.01074
87.3906	-0.01079
87.4906	-0.01074
87.5906	-0.01075
87.6906	-0.01082
87.7906	-0.01082
87.8906	-0.01077
87.9906	-0.01076
88.0906	-0.01075
88.1906	-0.01077
88.2906	-0.01073
88.3906	-0.01084
88.4906	-0.01084
88.5906	-0.0108
88.6906	-0.01077
88.7906	-0.01082
88.8906	-0.0108
88.9906	-0.01081
89.0906	-0.01083
89.1906	-0.01084
89.2906	-0.01083
89.3906	-0.01082
89.4906	-0.01084
89.5906	-0.01083
89.6906	-0.01088
89.7906	-0.01084
89.8906	-0.0108
89.9906	-0.01089
90.0906	-0.01083
90.1906	-0.01084
90.2906	-0.01085
90.3906	-0.0109
90.4906	-0.01085
90.5906	-0.01091
90.6906	-0.01091
90.7906	-0.01087
90.8906	-0.01093
90.9906	-0.01096
91.0906	-0.0109
91.1906	-0.0109
91.2906	-0.01086
91.3906	-0.01094
91.4906	-0.01092
91.5906	-0.01091
91.6906	-0.01098
91.7906	-0.01096
91.8906	-0.01089
91.9906	-0.01097
92.0906	-0.01094
92.1906	-0.01094
92.2906	-0.01101
92.3906	-0.01097
92.4906	-0.01099
92.5906	-0.01097
92.6906	-0.01094
92.7906	-0.01104
92.8906	-0.01091
92.9906	-0.01098
93.0906	-0.01096
93.1906	-0.01099
93.2906	-0.01096
93.3906	-0.01101
93.4906	-0.01105
93.5906	-0.01103
93.6906	-0.01101
93.7906	-0.01102
93.8906	-0.01121
93.9906	-0.01099
94.0906	-0.01086
94.1906	-0.01088
94.2906	-0.01084
94.3906	-0.01091
94.4906	-0.01089
94.5906	-0.0109
94.6906	-0.01091
94.7906	-0.01089
94.8906	-0.01093
94.9906	-0.01086
95.0906	-0.01089
95.1906	-0.01093
95.2906	-0.01092
95.3906	-0.01118
95.4906	-0.01093
95.5906	-0.01088
95.6906	-0.01095
95.7906	-0.01094
95.8906	-0.01096
95.9906	-0.01088
96.0906	-0.01096
96.1906	-0.01092
96.2906	-0.01091
96.3906	-0.01097
96.4906	-0.01095
96.5906	-0.01097
96.6906	-0.01099
96.7906	-0.01102
96.8906	-0.01098
96.9906	-0.01095
97.0906	-0.011
97.1906	-0.01092
97.2906	-0.01102
97.3906	-0.01102
97.4906	-0.01091
97.5906	-0.01105
97.6906	-0.01097
97.7906	-0.01097
97.8906	-0.011
97.9906	-0.011
98.0906	-0.01103
98.1906	-0.01101
98.2906	-0.01106
98.3906	-0.01103
98.4906	-0.01108
98.5906	-0.01099
98.6906	-0.01125
98.7906	-0.01123
98.8906	-0.01122
98.9906	-0.0112
99.0906	-0.01123
99.1906	-0.01124
99.2906	-0.01126
99.3906	-0.01124
99.4906	-0.01125
99.5906	-0.01121
99.6906	-0.0112
99.7906	-0.01123
99.8906	-0.01125
99.9906	-0.01127
100.091	-0.01131
100.191	-0.01123
100.291	-0.01127
100.391	-0.01119
100.491	-0.01132
100.591	-0.0112
100.691	-0.01129
100.791	-0.01126
100.891	-0.01126
100.991	-0.01126
101.091	-0.01127
101.191	-0.01125
101.291	-0.01126
101.391	-0.01125
101.491	-0.01132
101.591	-0.01135
101.691	-0.01128
101.791	-0.01134
101.891	-0.01136
101.991	-0.01126
102.091	-0.01128
102.191	-0.01135
102.291	-0.01127
102.391	-0.01131
102.491	-0.01135
102.591	-0.01134
102.691	-0.01139
102.791	-0.01132
102.891	-0.01132
102.991	-0.01133
103.091	-0.01128
103.191	-0.01131
103.291	-0.01134
103.391	-0.01129
103.491	-0.0113
103.591	-0.01137
103.691	-0.0113
103.791	-0.01132
103.891	-0.01139
103.991	-0.01133
104.091	-0.01135
104.191	-0.01136
104.291	-0.0113
104.391	-0.01135
104.491	-0.01135
104.591	-0.0113
104.691	-0.01132
104.791	-0.01142
104.891	-0.01137
104.991	-0.0114
105.091	-0.01132
105.191	-0.01127
105.291	-0.01135
105.391	-0.01136
105.491	-0.01134
105.591	-0.01133
105.691	-0.0114
105.791	-0.01136
105.891	-0.01137
105.991	-0.01136
106.091	-0.0114
106.191	-0.01139
106.291	-0.01137
106.391	-0.01137
106.491	-0.01141
106.591	-0.01141
106.691	-0.01135
106.791	-0.01141
106.891	-0.01135
106.991	-0.01143
107.091	-0.01142
107.191	-0.01139
107.291	-0.01144
107.391	-0.01138
107.491	-0.0114
107.591	-0.01137
107.691	-0.01134
107.791	-0.0114
107.891	-0.01139
107.991	-0.01145
108.091	-0.01139
108.191	-0.01143
108.291	-0.01141
108.391	-0.0114
108.491	-0.0114
108.591	-0.01137
108.691	-0.0114
108.791	-0.0115
108.891	-0.01146
108.991	-0.01145
109.091	-0.01137
109.191	-0.01144
109.291	-0.01138
109.391	-0.01141
109.491	-0.01145
109.591	-0.01142
109.691	-0.01138
109.791	-0.0114
109.891	-0.01141
109.991	-0.01146
110.091	-0.01144
110.191	-0.01145
110.291	-0.01144
110.391	-0.01143
110.491	-0.01146
110.591	-0.01146
110.691	-0.01148
110.791	-0.01148
110.891	-0.01143
110.991	-0.01149
111.091	-0.01147
111.191	-0.01144
111.291	-0.01153
111.391	-0.01144
111.491	-0.01152
111.591	-0.01147
111.691	-0.01146
111.791	-0.01146
111.891	-0.01172
111.991	-0.01166
112.091	-0.01148
112.191	-0.0115
112.291	-0.0115
112.391	-0.01153
112.491	-0.01137
112.591	-0.01134
112.691	-0.0113
112.791	-0.01133
112.891	-0.01133
112.991	-0.01132
113.091	-0.01135
113.191	-0.01134
113.291	-0.01137
113.391	-0.01137
113.491	-0.01135
113.591	-0.01133
113.691	-0.01136
113.791	-0.01137
113.891	-0.01132
113.991	-0.01136
114.091	-0.01138
114.191	-0.01133
114.291	-0.01134
114.391	-0.01133
114.491	-0.01136
114.591	-0.01136
114.691	-0.01138
114.791	-0.01142
114.891	-0.01136
114.991	-0.01136
115.091	-0.01141
115.191	-0.01132
115.291	-0.01144
115.391	-0.01139
115.491	-0.01139
115.591	-0.0114
115.691	-0.01138
115.791	-0.01137
115.891	-0.01141
115.991	-0.01139
116.091	-0.0114
116.191	-0.01138
116.291	-0.01136
116.391	-0.01141
116.491	-0.01135
116.591	-0.01139
116.691	-0.01137
116.791	-0.01139
116.891	-0.01143
116.991	-0.0114
117.091	-0.01141
117.191	-0.01137
117.291	-0.01141
117.391	-0.01138
117.491	-0.01142
117.591	-0.01138
117.691	-0.01142
117.791	-0.01145
117.891	-0.01139
117.991	-0.01143
118.091	-0.01144
118.191	-0.01139
118.291	-0.01148
118.391	-0.01144
118.491	-0.01141
118.591	-0.01143
118.691	-0.01143
118.791	-0.01143
118.891	-0.01136
118.991	-0.01143
119.091	-0.01145
119.191	-0.01143
119.291	-0.01143
119.391	-0.01142
119.491	-0.01143
119.591	-0.01147
119.691	-0.01147
119.791	-0.01145
119.891	-0.0115
119.991	-0.01147
120.091	-0.01139
120.191	-0.01143
120.291	-0.01141
120.391	-0.01141
120.491	-0.01141
120.591	-0.01145
120.691	-0.01143
120.791	-0.01144
120.891	-0.01149
120.991	-0.0115
121.091	-0.01143
121.191	-0.01145
121.291	-0.01152
121.391	-0.01146
121.491	-0.01147
121.591	-0.01147
121.691	-0.01153
121.791	-0.0115
121.891	-0.01146
121.991	-0.01146
122.091	-0.01188
122.191	-0.01168
122.291	-0.01173
122.391	-0.01173
122.491	-0.01172
122.591	-0.0117
122.676	-0.01173
122.676	-0.19789
122.676	-0.33145
122.676	-0.32143
122.677	-0.40582
122.677	-0.38208
122.677	-0.42592
122.677	-0.3897
122.677	-0.4033
122.678	-0.35896
122.678	-0.3528
122.678	-0.30578
122.678	-0.28869
122.678	-0.2435
122.679	-0.22292
122.679	-0.18321
122.679	-0.16356
122.679	-0.13131
122.679	-0.1154
122.68	-0.09169
122.68	-0.08065
122.68	-0.06508
122.68	-0.05891
122.68	-0.05036
122.682	-0.05577
122.682	-0.06081
122.682	-0.07079
122.683	-0.08047
122.683	-0.08854
122.683	-0.09466
122.684	-0.10039
122.686	-0.09449
122.687	-0.08895
122.726	-0.08366
122.801	-0.07833
122.901	-0.07414
123.001	-0.07075
123.101	-0.06838
123.201	-0.06613
123.301	-0.06426
123.401	-0.06277
123.501	-0.06124
123.601	-0.06024
123.701	-0.05928
123.801	-0.05806
123.901	-0.05704
124.001	-0.05641
124.101	-0.05593
124.201	-0.05508
124.301	-0.05457
124.401	-0.05406
124.501	-0.05354
124.601	-0.0531
124.701	-0.05268
124.801	-0.0523
124.901	-0.05179
125.001	-0.05177
125.101	-0.05126
125.201	-0.0512
125.301	-0.05095
125.401	-0.05079
125.501	-0.05026
125.601	-0.05032
125.701	-0.05025
125.801	-0.04993
125.901	-0.04982
126.001	-0.04943
126.101	-0.04944
126.201	-0.04927
126.301	-0.04929
126.401	-0.04932
126.501	-0.04896
126.601	-0.04862
126.701	-0.04851
126.801	-0.04851
126.901	-0.04857
127.001	-0.04842
127.101	-0.04843
127.201	-0.0484
127.301	-0.04843
127.401	-0.04841
127.501	-0.04836
127.601	-0.04804
127.701	-0.04804
127.801	-0.04796
127.901	-0.04801
128.001	-0.048
128.101	-0.048
128.201	-0.04791
128.301	-0.04789
128.401	-0.04781
128.501	-0.04796
128.601	-0.0479
128.701	-0.04786
128.801	-0.04785
128.901	-0.04764
129.001	-0.04755
129.101	-0.04751
129.201	-0.04742
129.301	-0.04745
129.401	-0.04749
129.501	-0.04741
129.601	-0.04739
129.701	-0.04742
129.801	-0.04736
129.901	-0.04696
130.001	-0.04711
130.101	-0.04702
130.201	-0.04704
130.301	-0.04705
130.401	-0.04707
130.501	-0.04707
130.601	-0.04709
130.701	-0.04708
130.801	-0.04708
130.901	-0.0471
131.001	-0.04706
131.101	-0.04705
131.201	-0.04707
131.301	-0.04701
131.401	-0.04703
131.501	-0.047
131.601	-0.04702
131.701	-0.04703
131.801	-0.04696
131.901	-0.04698
132.001	-0.04702
132.101	-0.047
132.201	-0.04696
132.301	-0.04691
132.401	-0.04698
132.501	-0.04695
132.601	-0.04696
132.701	-0.04696
132.801	-0.04685
132.901	-0.04692
133.001	-0.04692
133.101	-0.04688
133.201	-0.04697
133.301	-0.04691
133.401	-0.04702
133.501	-0.04698
133.601	-0.04703
133.701	-0.04697
133.801	-0.047
133.901	-0.04703
134.001	-0.04695
134.101	-0.04698
134.201	-0.04698
134.301	-0.04697
134.401	-0.04699
134.501	-0.04697
134.601	-0.04691
134.701	-0.04698
134.801	-0.047
134.901	-0.04697
135.001	-0.04699
135.101	-0.04692
135.201	-0.04689
135.301	-0.04693
135.401	-0.04679
135.501	-0.04696
135.601	-0.04698
135.701	-0.04698
135.801	-0.04697
135.901	-0.04701
136.001	-0.047
136.101	-0.04694
136.201	-0.04701
136.301	-0.04696
136.401	-0.04686
136.501	-0.04691
136.601	-0.04693
136.701	-0.04692
136.801	-0.04691
136.901	-0.04695
137.001	-0.04695
137.101	-0.0469
137.201	-0.0469
137.301	-0.0469
137.401	-0.04691
137.501	-0.04695
137.601	-0.04689
137.701	-0.04692
137.801	-0.04692
137.901	-0.04692
138.001	-0.04691
138.101	-0.04689
138.201	-0.04692
138.301	-0.04694
138.401	-0.04696
138.501	-0.04697
138.601	-0.04691
138.701	-0.04696
138.801	-0.04696
138.901	-0.04692
139.001	-0.0469
139.101	-0.04692
139.201	-0.04692
139.301	-0.04693
139.401	-0.04692
139.501	-0.04694
139.601	-0.04694
139.701	-0.04697
139.801	-0.04695
139.901	-0.04695
140.001	-0.04688
140.101	-0.04692
140.201	-0.0469
140.301	-0.04691
140.401	-0.0469
140.501	-0.04693
140.601	-0.04685
140.701	-0.04693
140.801	-0.04688
140.901	-0.04692
141.001	-0.04697
141.101	-0.04694
141.201	-0.04696
141.301	-0.04688
141.401	-0.04692
141.501	-0.0469
141.601	-0.04684
141.701	-0.04696
141.801	-0.04696
141.901	-0.04691
142.001	-0.04691
142.101	-0.04692
142.201	-0.04696
142.301	-0.04693
142.401	-0.0469
142.501	-0.04693
142.601	-0.04693
142.701	-0.04697
142.801	-0.0469
142.901	-0.04697
143.001	-0.04691
143.101	-0.04693
143.201	-0.04695
143.301	-0.04692
143.401	-0.04691
143.501	-0.04691
143.601	-0.04692
143.701	-0.04696
143.801	-0.04691
143.901	-0.04693
144.001	-0.04696
144.101	-0.04696
144.201	-0.04692
144.301	-0.04695
144.401	-0.04694
144.501	-0.04693
144.601	-0.04696
144.701	-0.04694
144.801	-0.04698
144.901	-0.04695
145.001	-0.04695
145.101	-0.04689
145.201	-0.04694
145.301	-0.04693
145.401	-0.04692
145.501	-0.04697
145.601	-0.04694
145.701	-0.04691
145.801	-0.04691
145.901	-0.04693
146.001	-0.047
146.101	-0.04696
146.201	-0.04689
146.301	-0.04697
146.401	-0.04698
146.501	-0.04698
146.601	-0.04695
146.701	-0.04695
146.801	-0.04696
146.901	-0.04692
147.001	-0.04687
147.101	-0.04691
147.201	-0.04694
147.301	-0.04697
147.401	-0.04696
147.501	-0.04693
147.601	-0.04692
147.701	-0.04696
147.801	-0.0469
147.901	-0.04697
148.001	-0.04693
148.101	-0.04695
148.201	-0.04696
148.301	-0.04687
148.401	-0.04694
148.501	-0.04692
148.601	-0.04696
148.701	-0.04689
148.801	-0.04694
148.901	-0.04694
149.001	-0.04698
149.101	-0.04694
149.201	-0.04697
149.301	-0.04699
149.401	-0.04694
149.501	-0.04694
149.601	-0.04695
149.701	-0.04695
149.801	-0.047
149.901	-0.04699
150.001	-0.04694
150.101	-0.04691
150.201	-0.04698
150.301	-0.04699
150.401	-0.04693
150.501	-0.04695
150.601	-0.04691
150.701	-0.04697
150.801	-0.04697
150.901	-0.047
151.001	-0.04697
151.101	-0.04701
151.201	-0.04699
151.301	-0.04698
151.401	-0.047
151.501	-0.04698
151.601	-0.04696
151.701	-0.04695
151.801	-0.04698
151.901	-0.04696
152.001	-0.047
152.101	-0.04696
152.201	-0.04701
152.301	-0.04695
152.401	-0.04697
152.501	-0.04697
152.601	-0.04696
152.701	-0.04692
152.801	-0.04701
152.901	-0.04696
153.001	-0.04693
153.101	-0.04697
153.201	-0.04707
153.301	-0.04699
153.401	-0.04694
153.501	-0.04697
153.601	-0.04692
153.701	-0.04694
153.801	-0.04698
153.901	-0.04704
154.001	-0.04701
154.101	-0.04702
154.201	-0.04703
154.301	-0.04666
154.401	-0.04668
154.501	-0.04663
154.601	-0.04666
154.701	-0.0467
154.801	-0.04662
154.901	-0.04665
155.001	-0.0467
155.101	-0.0467
155.201	-0.04662
155.301	-0.04666
155.401	-0.04664
155.501	-0.04672
155.601	-0.04662
155.701	-0.04667
155.801	-0.04666
155.901	-0.04667
156.001	-0.04667
156.101	-0.04662
156.201	-0.04668
156.301	-0.04662
156.401	-0.04663
156.501	-0.04663
156.601	-0.04666
156.701	-0.04661
156.801	-0.04661
156.901	-0.04669
157.001	-0.04663
157.101	-0.04664
157.201	-0.04667
157.301	-0.04662
157.401	-0.04664
157.501	-0.04671
157.601	-0.04667
157.701	-0.04663
157.801	-0.04673
157.901	-0.04667
158.001	-0.04666
158.101	-0.04672
158.201	-0.04663
158.301	-0.04665
158.401	-0.04665
158.501	-0.04661
158.601	-0.04663
158.701	-0.04671
158.801	-0.04668
158.901	-0.04669
159.001	-0.04666
159.101	-0.04664
159.201	-0.04669
159.301	-0.04671
159.401	-0.04667
159.501	-0.04669
159.601	-0.04662
159.701	-0.04673
159.801	-0.04673
159.901	-0.04668
160.001	-0.04672
160.101	-0.04672
160.201	-0.04669
160.301	-0.04671
160.401	-0.047
160.501	-0.04691
160.601	-0.04693
160.701	-0.04692
160.801	-0.04697
160.901	-0.0469
161.001	-0.04695
161.101	-0.04686
161.201	-0.04689
161.301	-0.04687
161.401	-0.04691
161.501	-0.04687
161.601	-0.04695
161.701	-0.04692
161.801	-0.04691
161.901	-0.04694
162.001	-0.04697
162.101	-0.04694
162.201	-0.04695
162.301	-0.04692
162.401	-0.04697
162.501	-0.04694
162.601	-0.04696
162.701	-0.04696
162.801	-0.04694
162.901	-0.04692
163.001	-0.04699
163.101	-0.04694
163.201	-0.04695
163.301	-0.04697
163.401	-0.04695
163.501	-0.04695
163.601	-0.04701
163.701	-0.04697
163.801	-0.04691
163.901	-0.04693
164.001	-0.04696
164.101	-0.04698
164.201	-0.04696
164.301	-0.04694
164.401	-0.04696
164.501	-0.04696
164.601	-0.047
164.701	-0.04692
164.801	-0.04695
164.901	-0.04689
165.001	-0.04697
165.101	-0.04698
165.201	-0.04699
165.301	-0.04702
165.401	-0.04699
165.501	-0.04697
165.601	-0.04694
165.701	-0.04698
165.801	-0.04699
165.901	-0.04701
166.001	-0.04705
166.101	-0.047
166.201	-0.04698
166.301	-0.04699
166.401	-0.04696
166.501	-0.04701
166.601	-0.04698
166.701	-0.04704
166.801	-0.04703
166.901	-0.04701
167.001	-0.047
167.101	-0.047
167.201	-0.04707
167.301	-0.04703
167.401	-0.04702
167.501	-0.04703
167.601	-0.04698
167.701	-0.047
167.801	-0.04706
167.901	-0.04702
168.001	-0.04703
168.101	-0.047
168.201	-0.04701
168.301	-0.04701
168.401	-0.04708
168.501	-0.04704
168.601	-0.047
168.701	-0.04706
168.801	-0.04697
168.901	-0.04704
169.001	-0.04708
169.101	-0.04704
169.201	-0.04698
169.301	-0.04699
169.401	-0.04697
169.501	-0.047
169.601	-0.04709
169.701	-0.04704
169.801	-0.04695
169.901	-0.04704
170.001	-0.04705
170.101	-0.047
170.201	-0.04705
170.301	-0.04703
170.401	-0.04703
170.501	-0.04706
170.601	-0.04702
170.701	-0.04702
170.801	-0.04702
170.901	-0.04707
171.001	-0.04707
171.101	-0.04702
171.201	-0.04704
171.301	-0.047
171.401	-0.04705
171.501	-0.04695
171.601	-0.04707
171.701	-0.04703
171.801	-0.04698
171.901	-0.04706
172.001	-0.04701
172.101	-0.04701
172.201	-0.04704
172.301	-0.047
172.401	-0.04704
172.501	-0.04702
172.601	-0.04708
172.701	-0.04708
172.801	-0.04711
172.901	-0.04711
173.001	-0.04707
173.101	-0.04711
173.201	-0.04708
173.301	-0.04702
173.401	-0.04711
173.501	-0.04708
173.601	-0.04705
173.701	-0.04706
173.801	-0.04705
173.901	-0.04705
174.001	-0.04707
174.101	-0.04703
174.201	-0.04707
174.301	-0.04707
174.401	-0.04708
174.501	-0.047
174.601	-0.04703
174.701	-0.04704
174.801	-0.04703
174.901	-0.04704
175.001	-0.04706
175.101	-0.04705
175.201	-0.04713
175.301	-0.04706
175.401	-0.04706
175.501	-0.04707
175.601	-0.04712
175.701	-0.04708
175.801	-0.04707
175.901	-0.04709
176.001	-0.04713
176.101	-0.04699
176.201	-0.04709
176.301	-0.04708
176.401	-0.04709
176.501	-0.04708
176.601	-0.04705
176.701	-0.04708
176.801	-0.04709
176.901	-0.04707
177.001	-0.0471
177.101	-0.04714
177.201	-0.04716
177.301	-0.0471
177.401	-0.04711
177.501	-0.04715
177.601	-0.0471
177.701	-0.04715
177.801	-0.04707
177.901	-0.04713
178.001	-0.04711
178.101	-0.04716
178.201	-0.04711
178.301	-0.04707
178.401	-0.04716
178.501	-0.0471
178.601	-0.04714
178.701	-0.04716
178.801	-0.0471
178.901	-0.04713
179.001	-0.04715
179.101	-0.04714
179.201	-0.04714
179.301	-0.04717
179.401	-0.04715
179.501	-0.04714
179.601	-0.04712
179.701	-0.04719
179.801	-0.04716
179.901	-0.04718
180.001	-0.04715
180.101	-0.04714
180.201	-0.04718
180.301	-0.04713
180.401	-0.04714
180.501	-0.04711
180.601	-0.04712
180.701	-0.04716
180.801	-0.04711
180.901	-0.04717
181.001	-0.04713
181.101	-0.04714
181.201	-0.04742
181.301	-0.0474
181.401	-0.04734
181.501	-0.04747
181.601	-0.04743
181.701	-0.04742
181.801	-0.04739
181.901	-0.04737
182.001	-0.04737
182.101	-0.04743
182.201	-0.04742
182.301	-0.04747
182.401	-0.04744
182.501	-0.04745
182.601	-0.04745
182.701	-0.04741
182.801	-0.04748
182.901	-0.04737
183.001	-0.04741
183.101	-0.04747
183.201	-0.04744
183.301	-0.04746
183.401	-0.04747
183.501	-0.04742
183.601	-0.04746
183.701	-0.04742
183.801	-0.04745
183.901	-0.04745
184.001	-0.04741
184.101	-0.04746
184.201	-0.04747
184.301	-0.04745
184.401	-0.04744
184.501	-0.04745
184.601	-0.04751
184.701	-0.04743
184.801	-0.04736
184.901	-0.04742
185.001	-0.04747
185.101	-0.04746
185.201	-0.04747
[truncated: 5,547 more rows]

## Sheet: 20%D2O
time/s	current/mA
3.2328	-2.50637
3.2392	-2.47871
3.2394	-2.44839
3.2396	-2.40294
3.2398	-2.35339
3.24	-2.29459
3.2402	-2.2328
3.2404	-2.16614
3.2406	-2.09799
3.2408	-2.02819
3.241	-1.95845
3.2412	-1.88897
3.2414	-1.82081
3.2416	-1.754
3.2418	-1.68954
3.242	-1.62712
3.2422	-1.56774
3.2424	-1.51105
3.2426	-1.45719
3.2428	-1.40634
3.243	-1.35865
3.2432	-1.3135
3.2434	-1.27141
3.2436	-1.23194
3.2438	-1.19494
3.244	-1.16067
3.2442	-1.12844
3.2444	-1.09853
3.2446	-1.07037
3.2448	-1.04407
3.245	-1.01968
3.2452	-0.99614
3.2454	-0.97479
3.2456	-0.95396
3.2458	-0.93474
3.246	-0.91626
3.2462	-0.89934
3.2464	-0.88247
3.2466	-0.86716
3.2468	-0.85171
3.247	-0.83778
3.2472	-0.82356
3.2474	-0.81057
3.2476	-0.79724
3.2478	-0.78515
3.248	-0.7728
3.2482	-0.7616
3.2484	-0.75007
3.2486	-0.73927
3.2488	-0.72831
3.249	-0.71806
3.2492	-0.70793
3.2494	-0.69788
3.2496	-0.68859
3.2498	-0.679
3.25	-0.67015
3.2502	-0.661
3.2504	-0.65239
3.2506	-0.64375
3.2508	-0.63553
3.251	-0.62738
3.2512	-0.61965
3.2514	-0.61151
3.2516	-0.60426
3.2518	-0.59669
3.252	-0.58963
3.2522	-0.58243
3.2524	-0.57564
3.2526	-0.56903
3.2528	-0.56243
3.253	-0.55621
3.2532	-0.5496
3.2534	-0.54382
3.2536	-0.53728
3.2538	-0.53192
3.254	-0.52547
3.2542	-0.52014
3.2544	-0.51415
3.2546	-0.50904
3.2548	-0.50349
3.2552	-0.49313
3.2556	-0.4833
3.256	-0.47392
3.2564	-0.46459
3.2568	-0.45588
3.2572	-0.44747
3.2576	-0.43918
3.258	-0.43092
3.2584	-0.42313
3.2588	-0.41557
3.2592	-0.40817
3.2596	-0.40138
3.26	-0.39473
3.2604	-0.38797
3.2608	-0.38179
3.2612	-0.37559
3.2616	-0.36986
3.262	-0.36403
3.2624	-0.35842
3.2628	-0.35317
3.2632	-0.34781
3.2636	-0.34258
3.264	-0.33752
3.2646	-0.33031
3.2652	-0.32342
3.2658	-0.31671
3.2664	-0.31077
3.267	-0.3042
3.2676	-0.29883
3.2682	-0.29302
3.2688	-0.28768
3.2694	-0.28205
3.27	-0.27686
3.2708	-0.27059
3.2716	-0.26424
3.2724	-0.25805
3.2732	-0.25278
3.274	-0.24745
3.2748	-0.24213
3.2756	-0.23693
3.2764	-0.23181
3.2774	-0.22648
3.2784	-0.22108
3.2794	-0.21583
3.2804	-0.21065
3.2816	-0.20503
3.283	-0.19903
3.2842	-0.19382
3.2856	-0.18839
3.287	-0.18285
3.2886	-0.17712
3.2904	-0.17125
3.2922	-0.16586
3.294	-0.16059
3.296	-0.15527
3.298	-0.15004
3.3002	-0.14477
3.3026	-0.13952
3.3054	-0.13413
3.3084	-0.12868
3.3114	-0.12342
3.3146	-0.11825
3.3184	-0.11276
3.3224	-0.10758
3.3268	-0.10246
3.332	-0.0971
3.3376	-0.09163
3.3442	-0.08638
3.3512	-0.08112
3.3594	-0.07579
3.3696	-0.07038
3.3806	-0.06511
3.3942	-0.06011
3.4096	-0.05482
3.4284	-0.04956
3.4542	-0.04415
3.4876	-0.03872
3.531	-0.03346
3.596	-0.02812
3.6936	-0.02282
3.7936	-0.01957
3.8936	-0.01731
3.9936	-0.01529
4.0936	-0.01371
4.1936	-0.01283
4.2936	-0.01196
4.3936	-0.01138
4.4936	-0.01046
4.5936	-0.01004
4.6936	-0.00984
4.7936	-0.00907
4.8936	-0.00892
4.9936	-0.00883
5.0936	-0.00828
5.1936	-0.00793
5.2936	-0.00795
5.3936	-0.00769
5.4936	-0.00768
5.5936	-0.00735
5.6936	-0.00726
5.7936	-0.00713
5.8936	-0.00719
5.9936	-0.0071
6.0936	-0.0068
6.1936	-0.00669
6.2936	-0.00664
6.3936	-0.00676
6.4936	-0.0067
6.5936	-0.00668
6.6936	-0.00635
6.7936	-0.00628
6.8936	-0.00631
6.9936	-0.00624
7.0936	-0.00619
7.1936	-0.00613
7.2936	-0.00608
7.3936	-0.00572
7.4936	-0.00586
7.5936	-0.00579
7.6936	-0.00573
7.7936	-0.00575
7.8936	-0.0057
7.9936	-0.00585
8.0936	-0.00581
8.1936	-0.00579
8.2936	-0.00577
8.3936	-0.00576
8.4936	-0.00572
8.5936	-0.0057
8.6936	-0.00574
8.7936	-0.00564
8.8936	-0.00566
8.9936	-0.00566
9.0936	-0.00567
9.1936	-0.00562
9.2936	-0.0057
9.3936	-0.00562
9.4936	-0.00568
9.5936	-0.00563
9.6936	-0.00559
9.7936	-0.00563
9.8936	-0.00558
9.9936	-0.00564
10.0936	-0.0056
10.1936	-0.00559
10.2936	-0.00556
10.3936	-0.00558
10.4936	-0.00554
10.5936	-0.00539
10.6936	-0.00544
10.7936	-0.00534
10.8936	-0.00569
10.9936	-0.00573
11.0936	-0.00571
11.1936	-0.00574
11.2936	-0.00571
11.3936	-0.00571
11.4936	-0.00568
11.5936	-0.00572
11.6936	-0.0057
11.7936	-0.00577
11.8936	-0.00571
11.9936	-0.00568
12.0936	-0.00574
12.1936	-0.00576
12.2936	-0.00578
12.3936	-0.00574
12.4936	-0.00579
12.5936	-0.00566
12.6936	-0.00571
12.7936	-0.00555
12.8936	-0.00549
12.9936	-0.0056
13.0936	-0.0055
13.1936	-0.00578
13.2936	-0.00573
13.3936	-0.0056
13.4936	-0.0056
13.5936	-0.00555
13.6936	-0.00559
13.7936	-0.00564
13.8936	-0.00559
13.9936	-0.00562
14.0936	-0.00562
14.1936	-0.00561
14.2936	-0.00558
14.3936	-0.00557
14.4936	-0.00562
14.5936	-0.00557
14.6936	-0.00564
14.7936	-0.00559
14.8936	-0.00563
14.9936	-0.00571
15.0936	-0.00565
15.1936	-0.00567
15.2936	-0.00567
15.3936	-0.00567
15.4936	-0.00564
15.5936	-0.00569
15.6936	-0.00566
15.7936	-0.00565
15.8936	-0.00567
15.9936	-0.00566
16.0936	-0.00569
16.1936	-0.00562
16.2936	-0.00564
16.3936	-0.00568
16.4936	-0.0057
16.5936	-0.00567
16.6936	-0.00569
16.7936	-0.00578
16.8936	-0.00572
16.9936	-0.00567
17.0936	-0.00567
17.1936	-0.00574
17.2936	-0.0058
17.3936	-0.00575
17.4936	-0.00582
17.5936	-0.00576
17.6936	-0.00569
17.7936	-0.00576
17.8936	-0.00578
17.9936	-0.00583
18.0936	-0.00581
18.1936	-0.00576
18.2936	-0.00581
18.3936	-0.00582
18.4936	-0.00578
18.5936	-0.0058
18.6936	-0.00583
18.7936	-0.0058
18.8936	-0.00579
18.9936	-0.00583
19.0936	-0.00591
19.1936	-0.00585
19.2936	-0.00587
19.3936	-0.00592
19.4936	-0.00587
19.5936	-0.00609
19.6936	-0.00607
19.7936	-0.00611
19.8936	-0.00607
19.9936	-0.00609
20.0936	-0.00611
20.1936	-0.00607
20.2936	-0.00609
20.3936	-0.00618
20.4936	-0.00613
20.5936	-0.00611
20.6936	-0.00611
20.7936	-0.00617
20.8936	-0.00611
20.9936	-0.00615
21.0936	-0.00616
21.1936	-0.00619
21.2936	-0.00616
21.3936	-0.00621
21.4936	-0.0062
21.5936	-0.00631
21.6936	-0.00624
21.7936	-0.00623
21.8936	-0.0062
21.9936	-0.00628
22.0936	-0.00628
22.1936	-0.00633
22.2936	-0.00624
22.3936	-0.00612
22.4936	-0.00609
22.5936	-0.0059
22.6936	-0.00592
22.7936	-0.00611
22.8936	-0.00611
22.9936	-0.0061
23.0936	-0.00618
23.1936	-0.00612
23.2936	-0.00614
23.3936	-0.00612
23.4936	-0.00612
23.5936	-0.00617
23.6936	-0.00615
23.7936	-0.00614
23.8936	-0.00619
23.9936	-0.00616
24.0936	-0.00619
24.1936	-0.0062
24.2936	-0.0062
24.3936	-0.00617
24.4936	-0.00615
24.5936	-0.00614
24.6936	-0.00622
24.7936	-0.00622
24.8936	-0.0062
24.9936	-0.00622
25.0936	-0.00625
25.1936	-0.00627
25.2936	-0.00624
25.3936	-0.00626
25.4936	-0.00621
25.5936	-0.00624
25.6936	-0.00624
25.7936	-0.00635
25.8936	-0.00629
25.9936	-0.00627
26.0936	-0.00632
26.1936	-0.00627
26.2936	-0.00629
26.3936	-0.00632
26.4936	-0.00627
26.5936	-0.00633
26.6936	-0.0064
26.7936	-0.00633
26.8936	-0.00635
26.9936	-0.00636
27.0936	-0.0063
27.1936	-0.00635
27.2936	-0.00636
27.3936	-0.0064
27.4936	-0.00637
27.5936	-0.00636
27.6936	-0.00634
27.7936	-0.00639
27.8936	-0.00638
27.9936	-0.00636
28.0936	-0.00646
28.1936	-0.00638
28.2936	-0.00643
28.3936	-0.00635
28.4936	-0.00644
28.5936	-0.00623
28.6936	-0.0062
28.7936	-0.0062
28.8936	-0.00621
28.9936	-0.00624
29.0936	-0.00627
29.1936	-0.00616
29.2936	-0.00627
29.3936	-0.00626
29.4936	-0.00624
29.5936	-0.00628
29.6936	-0.00626
29.7936	-0.00626
29.8936	-0.00625
29.9936	-0.00622
30.0936	-0.00628
30.1936	-0.00637
30.2936	-0.0063
30.3936	-0.00629
30.4936	-0.00625
30.5936	-0.0063
30.6936	-0.0063
30.7936	-0.00632
30.8936	-0.00633
30.9936	-0.00635
31.0936	-0.00635
31.1936	-0.00639
31.2936	-0.00633
31.3936	-0.00629
31.4936	-0.00632
31.5936	-0.00635
31.6936	-0.00638
31.7936	-0.00634
31.8936	-0.0064
31.9936	-0.00638
32.0936	-0.00639
32.1936	-0.00641
32.2936	-0.00637
32.3936	-0.00636
32.4936	-0.00637
32.5936	-0.00637
32.6936	-0.00636
32.7936	-0.00641
32.8936	-0.00636
32.9936	-0.00637
33.0936	-0.00646
33.1936	-0.00661
33.2936	-0.00669
33.3936	-0.00663
33.4936	-0.00666
33.5936	-0.00638
33.6936	-0.00642
33.7936	-0.0064
33.8936	-0.00668
33.9936	-0.00671
34.0936	-0.00665
34.1936	-0.00664
34.2936	-0.00664
34.3936	-0.00669
34.4936	-0.00668
34.5936	-0.00669
34.6936	-0.0067
34.7936	-0.0067
34.8936	-0.00676
34.9936	-0.00671
35.0936	-0.00669
35.1936	-0.00669
35.2936	-0.00665
35.3936	-0.00671
35.4936	-0.00674
35.5936	-0.00675
35.6936	-0.00667
35.7936	-0.00671
35.8936	-0.00678
35.9936	-0.00672
36.0936	-0.0067
36.1936	-0.00668
36.2936	-0.00671
36.3936	-0.00672
36.4936	-0.00674
36.5936	-0.00675
36.6936	-0.00676
36.7936	-0.00669
36.8936	-0.00674
36.9936	-0.00675
37.0936	-0.00678
37.1936	-0.00679
37.2936	-0.00677
37.3936	-0.00679
37.4936	-0.0068
37.5936	-0.00677
37.6936	-0.00678
37.7936	-0.00678
37.8936	-0.00673
37.9936	-0.00679
38.0936	-0.00676
38.1936	-0.00679
38.2936	-0.00682
38.3936	-0.00677
38.4936	-0.00683
38.5936	-0.0068
38.6936	-0.00685
38.7936	-0.00678
38.8936	-0.00683
38.9936	-0.00682
39.0936	-0.00675
39.1936	-0.00678
39.2936	-0.00679
39.3936	-0.00684
39.4936	-0.00682
39.5936	-0.00683
39.6936	-0.0068
39.7936	-0.0068
39.8936	-0.00683
39.9936	-0.00677
40.0936	-0.00684
40.1936	-0.00682
40.2936	-0.00682
40.3936	-0.00684
40.4936	-0.00681
40.5936	-0.00679
40.6936	-0.0069
40.7936	-0.00681
40.8936	-0.00689
40.9936	-0.00691
41.0936	-0.00686
41.1936	-0.00691
41.2936	-0.00688
41.3936	-0.00685
41.4936	-0.00687
41.5936	-0.0069
41.6936	-0.00685
41.7936	-0.00682
41.8936	-0.00691
41.9936	-0.00683
42.0936	-0.00689
42.1936	-0.00689
42.2936	-0.00687
42.3936	-0.00691
42.4936	-0.00687
42.5936	-0.00685
42.6936	-0.00687
42.7936	-0.00686
42.8936	-0.0069
42.9936	-0.0069
43.0936	-0.0069
43.1936	-0.00689
43.2936	-0.00692
43.3936	-0.00694
43.4936	-0.00694
43.5936	-0.00689
43.6936	-0.0069
43.7936	-0.0069
43.8936	-0.00696
43.9936	-0.00691
44.0936	-0.00688
44.1936	-0.00689
44.2936	-0.00691
44.3936	-0.00695
44.4936	-0.00693
44.5936	-0.00692
44.6936	-0.0069
44.7936	-0.00693
44.8936	-0.00677
44.9936	-0.00698
45.0936	-0.00715
45.1936	-0.0071
45.2936	-0.00717
45.3936	-0.00722
45.4936	-0.0072
45.5936	-0.00717
45.6936	-0.00719
45.7936	-0.00719
45.8936	-0.00723
45.9936	-0.00719
46.0936	-0.00715
46.1936	-0.00718
46.2936	-0.00717
46.3936	-0.0072
46.4936	-0.00716
46.5936	-0.00715
46.6936	-0.00717
46.7936	-0.00723
46.8936	-0.0072
46.9936	-0.00721
47.0936	-0.00718
47.1936	-0.0072
47.2936	-0.00719
47.3936	-0.00725
47.4936	-0.00725
47.5936	-0.00724
47.6936	-0.00728
47.7936	-0.00727
47.8936	-0.00729
47.9936	-0.00725
48.0936	-0.0073
48.1936	-0.00728
48.2936	-0.00724
48.3936	-0.0073
48.4936	-0.00729
48.5936	-0.00731
48.6936	-0.00736
48.7936	-0.00737
48.8936	-0.00723
48.9936	-0.0072
49.0936	-0.00716
49.1936	-0.00723
49.2936	-0.00716
49.3936	-0.00726
49.4936	-0.00721
49.5936	-0.00718
49.6936	-0.0072
49.7936	-0.00727
49.8936	-0.00726
49.9936	-0.00721
50.0936	-0.00731
50.1936	-0.00731
50.2936	-0.00719
50.3936	-0.00733
50.4936	-0.0073
50.5936	-0.00733
50.6936	-0.00733
50.7936	-0.00739
50.8936	-0.00738
50.9936	-0.00738
51.0936	-0.00738
51.1936	-0.00744
51.2936	-0.00741
51.3936	-0.0074
51.4936	-0.00744
51.5936	-0.00751
51.6936	-0.00746
51.7936	-0.0074
51.8936	-0.00737
51.9936	-0.00736
52.0936	-0.00736
52.1936	-0.00737
52.2936	-0.00745
52.3936	-0.00747
52.4936	-0.00744
52.5936	-0.00745
52.6936	-0.00754
52.7936	-0.0075
52.8936	-0.00752
52.9936	-0.00772
53.0936	-0.00772
53.1936	-0.00774
53.2936	-0.00776
53.3936	-0.00784
53.4936	-0.00778
53.5936	-0.00782
53.6936	-0.00792
53.7936	-0.00788
53.8936	-0.00794
53.9936	-0.00795
54.0936	-0.00797
54.1936	-0.00799
54.2936	-0.00803
54.3936	-0.0082
54.4936	-0.00819
54.5936	-0.0083
54.6936	-0.00835
54.7936	-0.00836
54.8936	-0.00837
54.9936	-0.00842
55.0936	-0.00836
55.1936	-0.00834
55.2936	-0.00834
55.3936	-0.00829
55.4936	-0.00836
55.5936	-0.00838
55.6936	-0.00836
55.7936	-0.00847
55.8936	-0.00848
55.9936	-0.00845
56.0936	-0.00854
56.1936	-0.00851
56.2936	-0.00855
56.3936	-0.00859
56.4936	-0.00885
56.5936	-0.00883
56.6936	-0.00895
56.7936	-0.00888
56.8936	-0.0089
56.9936	-0.00878
57.0936	-0.00907
57.1936	-0.00884
57.2936	-0.00888
57.3936	-0.00886
57.4936	-0.00888
57.5936	-0.00896
57.6936	-0.00896
57.7936	-0.00901
57.8936	-0.00903
57.9936	-0.00901
58.0936	-0.00907
58.1936	-0.00906
58.2936	-0.0092
58.3936	-0.00931
58.4936	-0.00942
58.5936	-0.00935
58.6936	-0.00945
58.7936	-0.00946
58.8936	-0.00956
58.9936	-0.00937
59.0936	-0.00943
59.1936	-0.00945
59.2936	-0.00938
59.3936	-0.00945
59.4936	-0.00954
59.5936	-0.00951
59.6936	-0.00954
59.7936	-0.00956
59.8936	-0.00959
59.9936	-0.00959
60.0936	-0.00958
60.1936	-0.00983
60.2936	-0.00994
60.3936	-0.00997
60.4936	-0.01005
60.5936	-0.01001
60.6936	-0.00998
60.7936	-0.01
60.8936	-0.0099
60.9936	-0.0099
61.0936	-0.00989
61.1936	-0.01
61.2936	-0.00992
61.3936	-0.01007
61.4936	-0.01001
61.5936	-0.01008
61.6936	-0.01006
61.7936	-0.01011
61.8936	-0.0101
61.9936	-0.01015
62.0936	-0.01035
62.1936	-0.01042
62.2936	-0.01049
62.3936	-0.01047
62.4936	-0.01053
62.5936	-0.01053
62.6936	-0.01056
62.7936	-0.01032
62.8936	-0.01043
62.9936	-0.01047
63.0936	-0.01047
63.1936	-0.01053
63.2936	-0.0105
63.3936	-0.01057
63.4936	-0.01059
63.5936	-0.01057
63.6936	-0.01058
63.7936	-0.01061
63.8936	-0.01066
63.9936	-0.01065
64.0936	-0.01071
64.1936	-0.01068
64.2936	-0.01072
64.3936	-0.01051
64.4936	-0.01062
64.5936	-0.01058
64.6936	-0.01059
64.7936	-0.0106
64.8936	-0.01061
64.9936	-0.01067
65.0936	-0.01071
65.1936	-0.01065
65.2936	-0.01078
65.3936	-0.01101
65.4936	-0.01101
65.5936	-0.01101
65.6936	-0.01102
65.7936	-0.01105
65.8936	-0.0111
65.9936	-0.01111
66.0936	-0.01115
66.1936	-0.01118
66.2936	-0.0112
66.3936	-0.01126
66.4936	-0.01126
66.5936	-0.01121
66.6936	-0.01123
66.7936	-0.01108
66.8936	-0.01109
66.9936	-0.01114
67.0936	-0.01117
67.1936	-0.01115
67.2936	-0.01126
67.3936	-0.01124
67.4936	-0.01123
67.5936	-0.01125
67.6936	-0.01148
67.7936	-0.01151
67.8936	-0.01144
67.9936	-0.01152
68.0936	-0.01155
68.1936	-0.01157
68.2936	-0.01161
68.3936	-0.01166
68.4936	-0.01155
68.5936	-0.01163
68.6936	-0.01163
68.7936	-0.01165
68.8936	-0.01169
68.9936	-0.01171
69.0936	-0.01174
69.1936	-0.01175
69.2936	-0.01177
69.3936	-0.0118
69.4936	-0.01176
69.5936	-0.012
69.6936	-0.01208
69.7936	-0.01205
69.8936	-0.01207
69.9936	-0.0121
70.0936	-0.01212
70.1936	-0.01205
70.2936	-0.01213
70.3936	-0.0122
70.4936	-0.01212
70.5936	-0.01202
70.6936	-0.01201
70.7936	-0.01207
70.8936	-0.01207
70.9936	-0.01207
71.0936	-0.01208
71.1936	-0.01212
71.2936	-0.01214
71.3936	-0.01219
71.4936	-0.01217
71.5936	-0.01215
71.6936	-0.01216
71.7936	-0.01225
71.8936	-0.01224
71.9936	-0.01219
72.0936	-0.01225
72.1936	-0.01227
72.2936	-0.0123
72.3936	-0.01228
72.4936	-0.0123
72.5936	-0.0123
72.6936	-0.01252
72.7936	-0.01257
72.8936	-0.01257
72.9936	-0.01259
73.0936	-0.01264
73.1936	-0.01264
73.2936	-0.01264
73.3936	-0.01265
73.4936	-0.01268
73.5936	-0.01267
73.6936	-0.01273
73.7936	-0.01266
73.8936	-0.01251
73.9936	-0.0126
74.0936	-0.01251
74.1936	-0.01261
74.2936	-0.01254
74.3936	-0.01261
74.4936	-0.01257
74.5936	-0.01263
74.6936	-0.01271
74.7936	-0.01268
74.8936	-0.0127
74.9936	-0.01269
75.0936	-0.01265
75.1936	-0.01272
75.2936	-0.0128
75.3936	-0.01274
75.4936	-0.01272
75.5936	-0.01277
75.6936	-0.01284
75.7936	-0.01278
75.8936	-0.01277
75.9936	-0.01278
76.0936	-0.0128
76.1936	-0.01283
76.2936	-0.01278
76.3936	-0.01282
76.4936	-0.01288
76.5936	-0.01311
76.6936	-0.01303
76.7936	-0.01308
76.8936	-0.01309
76.9936	-0.01311
77.0936	-0.01312
77.1936	-0.01312
77.2936	-0.01315
77.3936	-0.01315
77.4936	-0.01319
77.5936	-0.01317
77.6936	-0.01322
77.7936	-0.01322
77.8936	-0.01318
77.9936	-0.01322
78.0936	-0.01321
78.1936	-0.01324
78.2936	-0.0132
78.3936	-0.01324
78.4936	-0.01327
78.5936	-0.01325
78.6936	-0.013
78.7936	-0.01316
78.8936	-0.01312
78.9936	-0.01308
79.0936	-0.01314
79.1936	-0.01315
79.2936	-0.01306
79.3936	-0.01308
79.4936	-0.01309
79.5936	-0.0131
79.6936	-0.01316
79.7936	-0.01319
79.8936	-0.01325
79.9936	-0.01316
80.0936	-0.01314
80.1936	-0.01316
80.2936	-0.01318
80.3936	-0.01322
80.4936	-0.01321
80.5936	-0.01325
80.6936	-0.01319
80.7936	-0.01318
80.8936	-0.01321
80.9936	-0.01323
81.0936	-0.01319
81.1936	-0.01316
81.2936	-0.0132
81.3936	-0.01326
81.4936	-0.01323
81.5936	-0.01321
81.6936	-0.01328
81.7936	-0.01328
81.8936	-0.0133
81.9936	-0.01326
82.0936	-0.01324
82.1936	-0.01327
82.2936	-0.01327
82.3936	-0.01327
82.4936	-0.01331
82.5936	-0.01334
82.6936	-0.01329
82.7936	-0.01336
82.8936	-0.01333
82.9936	-0.01331
83.0936	-0.01331
83.1936	-0.01334
83.2936	-0.01332
83.3936	-0.01335
83.4936	-0.01328
83.5936	-0.01338
83.6936	-0.0134
83.7936	-0.01338
83.8936	-0.01335
83.9936	-0.0134
84.0936	-0.01334
84.1936	-0.01322
84.2936	-0.01325
84.3936	-0.01323
84.4936	-0.01323
84.5936	-0.01319
84.6936	-0.01328
84.7936	-0.01326
84.8936	-0.01324
84.9936	-0.01334
85.0936	-0.01327
85.1936	-0.01326
85.2936	-0.0133
85.3936	-0.01324
85.4936	-0.01323
85.5936	-0.01328
85.6936	-0.01333
85.7936	-0.01322
85.8936	-0.01332
85.9936	-0.01331
86.0936	-0.01331
86.1936	-0.01329
86.2936	-0.01329
86.3936	-0.01329
86.4936	-0.01336
86.5936	-0.01333
86.6936	-0.01326
86.7936	-0.01333
86.8936	-0.01331
86.9936	-0.01334
87.0936	-0.01329
87.1936	-0.01328
87.2936	-0.01335
87.3936	-0.01331
87.4936	-0.01337
87.5936	-0.01336
87.6936	-0.01336
87.7936	-0.01339
87.8936	-0.01336
87.9936	-0.01337
88.0936	-0.01333
88.1936	-0.01338
88.2936	-0.01332
88.3936	-0.01334
88.4936	-0.01335
88.5936	-0.01342
88.6936	-0.01334
88.7936	-0.0134
88.8936	-0.0134
88.9936	-0.01364
89.0936	-0.01361
89.1936	-0.01361
89.2936	-0.01364
89.3936	-0.01364
89.4936	-0.01359
89.5936	-0.01366
89.6936	-0.01365
89.7936	-0.01361
89.8936	-0.0136
89.9936	-0.01364
90.0936	-0.01369
90.1936	-0.01365
90.2936	-0.01364
90.3936	-0.01359
90.4936	-0.01367
90.5936	-0.01364
90.6936	-0.01361
90.7936	-0.01368
90.8936	-0.01365
90.9936	-0.01365
91.0936	-0.01364
91.1936	-0.0137
91.2936	-0.01366
91.3936	-0.01373
91.4936	-0.01374
91.5936	-0.01367
91.6936	-0.01365
91.7936	-0.01373
91.8936	-0.01372
91.9936	-0.0137
92.0936	-0.01362
92.1936	-0.01373
92.2936	-0.01374
92.3936	-0.0137
92.4936	-0.01368
92.5936	-0.01372
92.6936	-0.01375
92.7936	-0.0137
92.8936	-0.01375
92.9936	-0.01378
93.0936	-0.01372
93.1936	-0.01373
93.2936	-0.01375
93.3936	-0.01376
93.4936	-0.01376
93.5936	-0.01374
93.6936	-0.01372
93.7936	-0.01372
93.8936	-0.01371
93.9936	-0.01372
94.0936	-0.0138
94.1936	-0.01373
94.2936	-0.01372
94.3936	-0.01377
94.4936	-0.01377
94.5936	-0.01377
94.6936	-0.01375
94.7936	-0.01376
94.8936	-0.01379
94.9936	-0.01373
95.0936	-0.01379
95.1936	-0.01371
95.2936	-0.01374
95.3936	-0.01376
95.4936	-0.01376
95.5936	-0.01378
95.6936	-0.01381
95.7936	-0.01373
95.8936	-0.0138
95.9936	-0.01379
96.0936	-0.01379
96.1936	-0.01376
96.2936	-0.01378
96.3936	-0.01377
96.4936	-0.01376
96.5936	-0.01381
96.6936	-0.01373
96.7936	-0.01383
96.8936	-0.01377
96.9936	-0.0138
97.0936	-0.01383
97.1936	-0.01383
97.2936	-0.01381
97.3936	-0.01385
97.4936	-0.01383
97.5936	-0.01386
97.6936	-0.01382
97.7936	-0.01387
97.8936	-0.01388
97.9936	-0.01382
98.0936	-0.01386
98.1936	-0.01387
98.2936	-0.01387
98.3936	-0.01384
98.4936	-0.01388
98.5936	-0.01386
98.6936	-0.0139
98.7936	-0.01385
98.8936	-0.01384
98.9936	-0.01385
99.0936	-0.01385
99.1936	-0.01397
99.2936	-0.01384
99.3936	-0.01386
99.4936	-0.01387
99.5936	-0.01391
99.6936	-0.01396
99.7936	-0.01389
99.8936	-0.01388
99.9936	-0.01391
100.094	-0.01414
100.194	-0.01408
100.294	-0.01415
100.394	-0.01411
100.494	-0.0142
100.594	-0.01415
100.694	-0.01411
100.794	-0.01415
100.894	-0.0141
100.994	-0.01408
101.094	-0.01414
101.194	-0.01412
101.294	-0.01413
101.394	-0.01416
101.494	-0.01412
101.594	-0.01415
101.694	-0.01417
101.794	-0.01415
101.894	-0.01413
101.994	-0.01414
102.094	-0.01414
102.194	-0.01412
102.294	-0.01418
102.394	-0.01416
102.494	-0.01418
102.594	-0.01419
102.694	-0.01413
102.794	-0.01419
102.894	-0.01424
102.994	-0.0142
103.094	-0.01418
103.194	-0.01421
103.294	-0.01416
103.394	-0.01418
103.494	-0.01419
103.594	-0.01418
103.694	-0.01424
103.794	-0.0142
103.894	-0.01424
103.994	-0.0142
104.094	-0.0142
104.194	-0.01415
104.294	-0.01415
104.394	-0.0142
104.494	-0.01423
104.594	-0.01424
104.694	-0.01422
104.794	-0.01422
104.894	-0.01424
104.994	-0.01426
105.094	-0.01416
105.194	-0.0142
105.294	-0.01423
105.394	-0.0142
105.494	-0.01415
105.594	-0.01423
105.694	-0.01423
105.794	-0.01425
105.894	-0.01422
105.994	-0.01419
106.094	-0.01429
106.194	-0.01426
106.294	-0.0142
106.394	-0.01424
106.494	-0.01427
106.594	-0.01421
106.694	-0.01425
106.794	-0.01428
106.894	-0.01425
106.994	-0.01432
107.094	-0.01426
107.194	-0.01428
107.294	-0.01426
107.394	-0.01426
107.494	-0.01426
107.594	-0.01423
107.694	-0.0142
107.794	-0.01423
107.894	-0.01428
107.994	-0.01427
108.094	-0.01427
108.194	-0.01431
108.294	-0.01427
108.394	-0.01427
108.494	-0.01431
108.594	-0.01428
108.694	-0.01426
108.794	-0.01429
108.894	-0.01433
108.994	-0.0143
109.094	-0.01427
109.194	-0.01426
109.294	-0.01427
109.394	-0.01426
109.494	-0.01435
109.594	-0.01431
109.694	-0.01431
109.794	-0.01429
109.894	-0.01431
109.994	-0.01435
110.094	-0.01421
110.194	-0.01427
110.294	-0.01432
110.394	-0.01434
110.494	-0.01429
110.594	-0.01432
110.694	-0.01428
110.794	-0.0143
110.894	-0.0143
110.994	-0.01419
111.094	-0.01415
111.194	-0.01417
111.294	-0.01413
111.394	-0.01419
111.494	-0.01412
111.594	-0.01419
111.694	-0.01418
111.794	-0.01417
111.894	-0.01416
111.994	-0.01416
112.094	-0.01424
112.194	-0.01418
112.294	-0.01419
112.394	-0.01422
112.494	-0.01419
112.594	-0.01418
112.694	-0.01413
112.794	-0.01422
112.894	-0.01418
112.994	-0.0142
113.094	-0.01422
113.194	-0.01413
113.294	-0.01422
113.394	-0.01421
113.494	-0.01416
113.594	-0.01417
113.694	-0.01417
113.794	-0.0142
113.894	-0.01424
113.994	-0.01426
114.094	-0.01422
114.194	-0.01421
114.294	-0.01423
114.394	-0.01424
114.494	-0.01417
114.594	-0.0142
114.694	-0.01421
114.794	-0.01423
114.894	-0.0142
114.994	-0.01425
115.094	-0.01422
115.194	-0.01423
115.294	-0.01422
115.394	-0.01421
115.494	-0.01423
115.594	-0.01425
115.694	-0.01427
115.794	-0.01417
115.894	-0.01419
115.994	-0.01423
116.094	-0.01427
116.194	-0.01422
116.294	-0.01418
116.394	-0.01424
116.494	-0.01424
116.594	-0.01429
116.694	-0.01429
116.794	-0.01424
116.894	-0.01423
116.994	-0.01423
117.094	-0.01424
117.194	-0.01421
117.294	-0.01428
117.394	-0.0143
117.494	-0.0143
117.594	-0.01431
117.694	-0.01426
117.794	-0.01423
117.894	-0.01425
117.994	-0.01426
118.094	-0.01422
118.194	-0.01429
118.294	-0.01421
118.394	-0.01426
118.494	-0.01423
118.594	-0.01427
118.694	-0.01422
118.794	-0.01426
118.894	-0.01431
118.994	-0.01428
119.094	-0.01423
119.194	-0.01425
119.294	-0.01428
119.394	-0.01429
119.494	-0.01432
119.594	-0.01434
119.694	-0.01424
119.794	-0.01422
119.894	-0.01426
119.994	-0.01424
120.094	-0.0143
120.194	-0.01435
120.294	-0.01428
120.394	-0.01427
120.494	-0.01435
120.594	-0.01427
120.694	-0.01435
120.794	-0.01435
120.894	-0.01427
120.994	-0.0143
121.094	-0.01426
121.194	-0.01432
121.294	-0.01436
121.394	-0.0143
121.494	-0.01427
121.594	-0.01428
121.694	-0.01431
121.794	-0.01428
121.894	-0.01432
121.994	-0.01439
122.094	-0.0143
122.194	-0.01436
122.294	-0.0143
122.394	-0.01433
122.494	-0.01433
122.594	-0.0143
122.694	-0.01432
122.794	-0.01432
122.894	-0.01439
122.994	-0.01431
123.094	-0.01431
123.194	-0.01433
123.233	-0.01436
123.233	-0.22134
123.233	-0.36822
123.233	-0.35742
123.234	-0.44887
123.234	-0.4234
123.234	-0.47037
123.234	-0.43171
123.234	-0.44606
123.235	-0.39936
123.235	-0.39213
123.235	-0.34314
123.235	-0.32484
123.235	-0.27813
123.236	-0.25603
123.236	-0.21549
123.236	-0.1946
123.236	-0.16181
123.236	-0.1449
123.237	-0.12069
123.237	-0.10911
123.237	-0.09296
123.237	-0.08636
123.237	-0.07718
123.238	-0.07096
123.238	-0.07605
123.239	-0.08287
123.239	-0.09131
123.24	-0.09988
123.24	-0.10723
123.24	-0.11276
123.242	-0.1179
123.243	-0.11283
123.245	-0.10761
123.27	-0.10244
123.318	-0.09719
123.395	-0.09219
123.495	-0.08762
123.595	-0.08379
123.695	-0.08107
123.795	-0.07844
123.895	-0.07674
123.995	-0.0747
124.095	-0.0732
124.195	-0.07161
124.295	-0.07046
124.395	-0.06938
124.495	-0.06833
124.595	-0.06762
124.695	-0.06666
124.795	-0.06607
124.895	-0.06551
124.995	-0.06465
125.095	-0.06406
125.195	-0.06356
125.295	-0.06333
125.395	-0.06254
125.495	-0.06233
125.595	-0.06188
125.695	-0.06137
125.795	-0.0612
125.895	-0.06089
125.995	-0.06027
126.095	-0.06031
126.195	-0.06024
126.295	-0.05966
126.395	-0.05956
126.495	-0.05925
126.595	-0.05907
126.695	-0.0591
126.795	-0.05865
126.895	-0.05854
126.995	-0.05818
127.095	-0.05813
127.195	-0.05815
127.295	-0.05806
127.395	-0.05802
127.495	-0.05765
127.595	-0.05755
127.695	-0.05747
127.795	-0.0571
127.895	-0.05707
127.995	-0.05699
128.095	-0.05692
128.195	-0.05695
128.295	-0.05664
128.395	-0.05656
128.495	-0.05652
128.595	-0.05666
128.695	-0.05652
128.795	-0.05646
128.895	-0.05636
128.995	-0.0561
129.095	-0.05605
129.195	-0.05604
129.295	-0.05614
129.395	-0.05608
129.495	-0.05596
129.595	-0.05608
129.695	-0.05608
129.795	-0.05604
129.895	-0.05588
129.995	-0.05598
130.095	-0.05594
130.195	-0.05583
130.295	-0.05587
130.395	-0.05579
130.495	-0.05596
130.595	-0.0559
130.695	-0.0559
130.795	-0.05597
130.895	-0.05586
130.995	-0.05586
131.095	-0.05562
131.195	-0.05554
131.295	-0.05557
131.395	-0.05556
131.495	-0.05555
131.595	-0.05558
131.695	-0.05552
131.795	-0.0555
131.895	-0.05549
131.995	-0.05555
132.095	-0.05541
132.195	-0.05545
132.295	-0.05541
132.395	-0.05542
132.495	-0.05547
132.595	-0.0554
132.695	-0.05542
132.795	-0.05537
132.895	-0.05542
132.995	-0.05544
133.095	-0.05532
133.195	-0.05536
133.295	-0.05504
133.395	-0.05504
133.495	-0.05503
133.595	-0.05505
133.695	-0.05508
133.795	-0.05506
133.895	-0.05505
133.995	-0.05505
134.095	-0.05509
134.195	-0.05496
134.295	-0.05495
134.395	-0.05499
134.495	-0.055
134.595	-0.05493
134.695	-0.05498
134.795	-0.05496
134.895	-0.05499
134.995	-0.05502
135.095	-0.05496
135.195	-0.05495
135.295	-0.0549
135.395	-0.05505
135.495	-0.05502
135.595	-0.05509
135.695	-0.05511
135.795	-0.05511
135.895	-0.05497
135.995	-0.055
136.095	-0.05497
136.195	-0.05498
136.295	-0.05505
136.395	-0.05495
136.495	-0.05508
136.595	-0.05497
136.695	-0.05498
136.795	-0.05504
136.895	-0.055
136.995	-0.05506
137.095	-0.05492
137.195	-0.05493
137.295	-0.05493
137.395	-0.05497
137.495	-0.05494
137.595	-0.05497
137.695	-0.05498
137.795	-0.05503
137.895	-0.05504
137.995	-0.05502
138.095	-0.05493
138.195	-0.05499
138.295	-0.05496
138.395	-0.05498
138.495	-0.05491
138.595	-0.05498
138.695	-0.05498
138.795	-0.05503
138.895	-0.05501
138.995	-0.05498
139.095	-0.05497
139.195	-0.05497
139.295	-0.05495
139.395	-0.05495
139.495	-0.0549
139.595	-0.05492
139.695	-0.05494
139.795	-0.05488
139.895	-0.05489
139.995	-0.05489
140.095	-0.05491
140.195	-0.05489
140.295	-0.05488
140.395	-0.05497
140.495	-0.05496
140.595	-0.05492
140.695	-0.05493
140.795	-0.0549
140.895	-0.05491
140.995	-0.0549
141.095	-0.055
141.195	-0.05487
141.295	-0.05484
141.395	-0.0549
141.495	-0.05484
141.595	-0.05489
141.695	-0.05481
141.795	-0.05491
141.895	-0.05492
141.995	-0.05486
142.095	-0.05485
142.195	-0.05492
142.295	-0.05488
142.395	-0.05484
142.495	-0.0549
142.595	-0.0549
142.695	-0.05489
142.795	-0.05484
142.895	-0.05485
142.995	-0.05486
143.095	-0.05481
143.195	-0.05487
143.295	-0.05489
143.395	-0.05479
143.495	-0.05477
143.595	-0.05489
143.695	-0.05488
143.795	-0.05488
143.895	-0.05489
143.995	-0.05484
144.095	-0.05487
144.195	-0.0549
144.295	-0.05484
144.395	-0.05484
144.495	-0.05482
144.595	-0.05476
144.695	-0.05485
144.795	-0.05482
144.895	-0.05476
144.995	-0.05489
145.095	-0.05491
145.195	-0.05495
145.295	-0.05471
145.395	-0.05446
145.495	-0.05453
145.595	-0.05459
145.695	-0.05484
145.795	-0.05453
145.895	-0.05445
145.995	-0.05451
146.095	-0.05456
146.195	-0.05459
146.295	-0.05448
146.395	-0.05448
146.495	-0.05456
146.595	-0.05449
146.695	-0.05454
146.795	-0.05451
146.895	-0.05455
146.995	-0.05449
147.095	-0.05451
147.195	-0.05452
147.295	-0.05451
147.395	-0.05449
147.495	-0.05446
147.595	-0.05451
147.695	-0.0545
147.795	-0.05448
147.895	-0.0545
147.995	-0.05454
148.095	-0.05453
148.195	-0.05447
148.295	-0.05451
148.395	-0.05447
148.495	-0.05455
148.595	-0.05449
148.695	-0.05448
148.795	-0.05456
148.895	-0.05458
148.995	-0.05444
149.095	-0.05452
149.195	-0.0545
149.295	-0.05456
149.395	-0.05459
149.495	-0.05458
149.595	-0.0545
149.695	-0.05487
149.795	-0.05489
149.895	-0.05492
149.995	-0.05485
150.095	-0.05486
150.195	-0.0549
150.295	-0.05485
150.395	-0.05489
150.495	-0.0549
150.595	-0.05493
150.695	-0.05498
150.795	-0.05493
150.895	-0.0549
150.995	-0.05485
151.095	-0.05483
151.195	-0.0549
151.295	-0.05493
151.395	-0.05492
151.495	-0.05491
151.595	-0.05493
151.695	-0.05491
151.795	-0.05489
151.895	-0.05489
151.995	-0.05486
152.095	-0.05484
152.195	-0.05487
152.295	-0.0548
152.395	-0.0549
152.495	-0.0549
152.595	-0.05483
152.695	-0.05487
152.795	-0.05488
152.895	-0.05496
152.995	-0.05494
153.095	-0.05481
153.195	-0.05486
153.295	-0.05485
153.395	-0.05492
153.495	-0.05488
153.595	-0.0549
153.695	-0.05491
153.795	-0.05489
153.895	-0.05482
153.995	-0.05494
154.095	-0.05482
154.195	-0.05482
154.295	-0.05489
154.395	-0.05496
154.495	-0.05497
154.595	-0.05495
154.695	-0.0549
154.795	-0.05491
154.895	-0.05449
154.995	-0.0545
155.095	-0.05461
155.195	-0.05445
155.295	-0.05453
155.395	-0.05449
155.495	-0.05448
155.595	-0.05454
155.695	-0.05455
155.795	-0.05443
155.895	-0.05449
155.995	-0.05445
156.095	-0.05454
156.195	-0.0545
156.295	-0.05456
156.395	-0.05479
156.495	-0.0548
156.595	-0.05451
156.695	-0.05446
156.795	-0.05455
156.895	-0.05445
156.995	-0.05445
157.095	-0.05452
157.195	-0.05443
157.295	-0.05445
157.395	-0.05448
157.495	-0.05451
157.595	-0.05447
157.695	-0.05445
157.795	-0.05452
157.895	-0.05451
157.995	-0.05453
158.095	-0.05442
158.195	-0.05443
158.295	-0.05443
158.395	-0.05444
158.495	-0.05458
158.595	-0.05448
158.695	-0.05454
158.795	-0.05451
158.895	-0.05451
158.995	-0.05449
159.095	-0.05445
159.195	-0.05453
159.295	-0.05449
159.395	-0.05442
159.495	-0.05451
159.595	-0.05448
159.695	-0.05447
159.795	-0.05446
159.895	-0.05443
159.995	-0.05451
160.095	-0.05449
160.195	-0.05454
160.295	-0.05447
160.395	-0.05442
160.495	-0.05449
160.595	-0.05443
160.695	-0.05445
160.795	-0.05446
160.895	-0.0544
160.995	-0.05445
161.095	-0.05445
161.195	-0.05449
161.295	-0.05443
161.395	-0.05448
161.495	-0.05447
161.595	-0.05446
161.695	-0.05444
161.795	-0.0545
161.895	-0.05449
161.995	-0.05454
162.095	-0.05443
162.195	-0.05447
162.295	-0.05452
162.395	-0.05453
162.495	-0.05452
162.595	-0.05448
162.695	-0.05452
162.795	-0.05456
162.895	-0.05445
162.995	-0.05451
163.095	-0.05446
163.195	-0.05445
163.295	-0.05455
163.395	-0.05447
163.495	-0.05456
163.595	-0.05452
163.695	-0.05446
163.795	-0.05446
163.895	-0.05445
163.995	-0.05446
164.095	-0.05446
164.195	-0.05447
164.295	-0.05448
164.395	-0.05448
164.495	-0.05446
164.595	-0.05448
164.695	-0.05443
164.795	-0.05449
164.895	-0.05443
164.995	-0.05448
165.095	-0.05449
165.195	-0.05452
165.295	-0.05451
165.395	-0.0545
165.495	-0.05453
165.595	-0.05443
165.695	-0.05445
165.795	-0.05448
165.895	-0.05446
165.995	-0.05453
166.095	-0.05445
166.195	-0.0546
166.295	-0.05443
166.395	-0.05448
166.495	-0.0544
166.595	-0.05446
166.695	-0.05444
166.795	-0.05446
166.895	-0.05448
166.995	-0.05453
167.095	-0.05447
167.195	-0.05452
167.295	-0.0545
167.395	-0.05447
167.495	-0.05453
167.595	-0.05448
167.695	-0.05454
167.795	-0.05451
167.895	-0.05445
167.995	-0.05449
168.095	-0.05449
168.195	-0.05448
168.295	-0.0545
168.395	-0.05445
168.495	-0.05452
168.595	-0.0545
168.695	-0.05444
168.795	-0.05462
168.895	-0.05449
168.995	-0.05447
169.095	-0.05456
169.195	-0.05443
169.295	-0.05444
169.395	-0.05453
169.495	-0.05453
169.595	-0.0545
169.695	-0.05448
169.795	-0.05448
169.895	-0.05446
169.995	-0.05454
170.095	-0.05444
170.195	-0.05447
170.295	-0.05451
170.395	-0.05447
170.495	-0.05443
170.595	-0.05456
170.695	-0.05445
170.795	-0.05456
170.895	-0.05452
170.995	-0.05449
171.095	-0.05448
171.195	-0.05446
171.295	-0.05445
171.395	-0.05443
171.495	-0.05445
171.595	-0.0545
171.695	-0.05452
171.795	-0.05449
171.895	-0.05448
171.995	-0.05448
172.095	-0.05443
172.195	-0.05447
172.295	-0.05456
172.395	-0.0545
172.495	-0.05455
172.595	-0.05453
172.695	-0.05448
172.795	-0.05444
172.895	-0.05449
172.995	-0.05447
173.095	-0.05438
173.195	-0.05448
173.295	-0.05449
173.395	-0.05458
173.495	-0.05449
173.595	-0.05451
173.695	-0.05448
173.795	-0.05447
173.895	-0.05453
173.995	-0.05445
174.095	-0.05454
174.195	-0.05447
174.295	-0.0545
174.395	-0.05453
174.495	-0.05451
174.595	-0.05445
174.695	-0.05446
174.795	-0.05446
174.895	-0.05442
174.995	-0.05446
175.095	-0.05449
175.195	-0.05455
175.295	-0.05455
175.395	-0.0545
175.495	-0.05451
175.595	-0.0545
175.695	-0.05457
175.795	-0.05453
175.895	-0.05451
175.995	-0.0545
176.095	-0.05449
176.195	-0.05499
176.295	-0.05491
176.395	-0.05495
176.495	-0.0549
176.595	-0.05492
176.695	-0.05495
176.795	-0.05498
176.895	-0.0549
176.995	-0.05496
177.095	-0.05487
177.195	-0.05496
177.295	-0.05495
177.395	-0.05498
177.495	-0.05495
177.595	-0.05491
177.695	-0.05502
177.795	-0.055
177.895	-0.05488
177.995	-0.05495
178.095	-0.05495
178.195	-0.05491
178.295	-0.05497
178.395	-0.05488
178.495	-0.05495
178.595	-0.05493
178.695	-0.0549
178.795	-0.05487
178.895	-0.05497
178.995	-0.05495
179.095	-0.05496
179.195	-0.0549
179.295	-0.05487
179.395	-0.05498
179.495	-0.05484
179.595	-0.05495
179.695	-0.05491
179.795	-0.05488
179.895	-0.05493
179.995	-0.05491
180.095	-0.05491
180.195	-0.0549
180.295	-0.05493
180.395	-0.0549
180.495	-0.05497
180.595	-0.05484
180.695	-0.05491
180.795	-0.05483
180.895	-0.05482
180.995	-0.05486
181.095	-0.05489
181.195	-0.0549
181.295	-0.0549
181.395	-0.05492
181.495	-0.05497
181.595	-0.05493
181.695	-0.055
181.795	-0.05498
181.895	-0.0549
181.995	-0.05499
182.095	-0.05498
182.195	-0.05498
182.295	-0.05495
182.395	-0.05493
182.495	-0.05493
182.595	-0.05495
182.695	-0.05497
182.795	-0.05499
182.895	-0.05496
182.995	-0.05482
183.095	-0.0548
183.195	-0.05485
183.295	-0.05483
183.395	-0.05482
183.495	-0.05481
183.595	-0.05487
183.695	-0.05478
183.795	-0.05483
183.895	-0.05472
183.995	-0.05495
184.095	-0.05502
[truncated: 5,574 more rows]

## Sheet: 40%D2O
time/s	current/mA
3.2308	-2.50637
3.2338	-2.48158
3.234	-2.41296
3.2342	-2.32948
3.2344	-2.21711
3.2346	-2.09662
3.2348	-1.96003
3.235	-1.8216
3.2352	-1.67689
3.2354	-1.53514
3.2356	-1.39425
3.2358	-1.26047
3.236	-1.13183
3.2362	-1.01247
3.2364	-0.90147
3.2366	-0.80104
3.2368	-0.70982
3.237	-0.62932
3.2372	-0.55801
3.2374	-0.49697
3.2376	-0.44438
3.2378	-0.4006
3.238	-0.3644
3.2382	-0.33516
3.2384	-0.31162
3.2386	-0.29377
3.2388	-0.28006
3.239	-0.27022
3.2392	-0.26339
3.2396	-0.25608
3.2412	-0.25036
3.2418	-0.24276
3.2422	-0.23551
3.2426	-0.22737
3.243	-0.21803
3.2434	-0.20833
3.2438	-0.19897
3.2442	-0.19008
3.2446	-0.18235
3.245	-0.17523
3.2454	-0.16883
3.2458	-0.16333
3.2462	-0.15826
3.2468	-0.1518
3.2474	-0.146
3.248	-0.14035
3.2488	-0.13391
3.2496	-0.12798
3.2504	-0.12254
3.2512	-0.11706
3.2522	-0.1117
3.2532	-0.10599
3.2544	-0.10093
3.2558	-0.09489
3.2572	-0.08969
3.259	-0.08413
3.261	-0.07865
3.2632	-0.07344
3.2658	-0.0682
3.269	-0.06319
3.2726	-0.05773
3.277	-0.0526
3.2828	-0.0475
3.29	-0.04246
3.2998	-0.03741
3.3134	-0.03237
3.3332	-0.02734
3.3674	-0.02233
3.4376	-0.0173
3.5376	-0.01458
3.6376	-0.01332
3.7376	-0.0123
3.8376	-0.0118
3.9376	-0.01172
4.0376	-0.01129
4.1376	-0.01112
4.2376	-0.01087
4.3376	-0.01077
4.4376	-0.01081
4.5376	-0.01075
4.6376	-0.01073
4.7376	-0.01076
4.8376	-0.01073
4.9376	-0.01077
5.0376	-0.0108
5.1376	-0.01084
5.2376	-0.0108
5.3376	-0.01084
5.4376	-0.01082
5.5376	-0.01093
5.6376	-0.01113
5.7376	-0.01111
5.8376	-0.01116
5.9376	-0.01114
6.0376	-0.01115
6.1376	-0.01122
6.2376	-0.01133
6.3376	-0.01122
6.4376	-0.01128
6.5376	-0.01122
6.6376	-0.01128
6.7376	-0.01136
6.8376	-0.01135
6.9376	-0.01135
7.0376	-0.01134
7.1376	-0.01138
7.2376	-0.01145
7.3376	-0.01141
7.4376	-0.01166
7.5376	-0.01173
7.6376	-0.01168
7.7376	-0.0117
7.8376	-0.01168
7.9376	-0.01168
8.0376	-0.01178
8.1376	-0.01177
8.2376	-0.0118
8.3376	-0.01174
8.4376	-0.01175
8.5376	-0.01171
8.6376	-0.01176
8.7376	-0.01178
8.8376	-0.01184
8.9376	-0.01163
9.0376	-0.01164
9.1376	-0.01166
9.2376	-0.01169
9.3376	-0.0117
9.4376	-0.01173
9.5376	-0.01177
9.6376	-0.01178
9.7376	-0.0117
9.8376	-0.01171
9.9376	-0.01172
10.0376	-0.01176
10.1376	-0.01174
10.2376	-0.01173
10.3376	-0.01173
10.4376	-0.01179
10.5376	-0.01182
10.6376	-0.0118
10.7376	-0.0118
10.8376	-0.01181
10.9376	-0.01179
11.0376	-0.01184
11.1376	-0.0118
11.2376	-0.01179
11.3376	-0.01186
11.4376	-0.01183
11.5376	-0.01184
11.6376	-0.01183
11.7376	-0.0119
11.8376	-0.01185
11.9376	-0.01184
12.0376	-0.01186
12.1376	-0.01192
12.2376	-0.0119
12.3376	-0.01186
12.4376	-0.01191
12.5376	-0.01186
12.6376	-0.01184
12.7376	-0.01191
12.8376	-0.01187
12.9376	-0.01191
13.0376	-0.01193
13.1376	-0.01188
13.2376	-0.01193
13.3376	-0.01187
13.4376	-0.01193
13.5376	-0.0119
13.6376	-0.01196
13.7376	-0.01192
13.8376	-0.01194
13.9376	-0.01192
14.0376	-0.01189
14.1376	-0.01193
14.2376	-0.01192
14.3376	-0.01198
14.4376	-0.01202
14.5376	-0.01192
14.6376	-0.01195
14.7376	-0.01199
14.8376	-0.01195
14.9376	-0.01202
15.0376	-0.01186
15.1376	-0.01179
15.2376	-0.01178
15.3376	-0.0118
15.4376	-0.01177
15.5376	-0.01188
15.6376	-0.01182
15.7376	-0.01176
15.8376	-0.01183
15.9376	-0.01185
16.0376	-0.01178
16.1376	-0.01185
16.2376	-0.01184
16.3376	-0.01189
16.4376	-0.01189
16.5376	-0.01184
16.6376	-0.01186
16.7376	-0.0118
16.8376	-0.01179
16.9376	-0.01191
17.0376	-0.01181
17.1376	-0.01187
17.2376	-0.01191
17.3376	-0.01193
17.4376	-0.01182
17.5376	-0.01195
17.6376	-0.01189
17.7376	-0.01194
17.8376	-0.01185
17.9376	-0.0119
18.0376	-0.01192
18.1376	-0.01187
18.2376	-0.01192
18.3376	-0.01191
18.4376	-0.01187
18.5376	-0.01188
18.6376	-0.01189
18.7376	-0.01186
18.8376	-0.01187
18.9376	-0.01193
19.0376	-0.01195
19.1376	-0.01189
19.2376	-0.01187
19.3376	-0.01193
19.4376	-0.01192
19.5376	-0.01189
19.6376	-0.01191
19.7376	-0.0119
19.8376	-0.01197
19.9376	-0.01189
20.0376	-0.01197
20.1376	-0.01194
20.2376	-0.01197
20.3376	-0.01195
20.4376	-0.01201
20.5376	-0.01196
20.6376	-0.01198
20.7376	-0.01199
20.8376	-0.01197
20.9376	-0.01197
21.0376	-0.01195
21.1376	-0.01191
21.2376	-0.01188
21.3376	-0.01201
21.4376	-0.01196
21.5376	-0.01199
21.6376	-0.01195
21.7376	-0.01198
21.8376	-0.012
21.9376	-0.01196
22.0376	-0.01196
22.1376	-0.01201
22.2376	-0.012
22.3376	-0.01193
22.4376	-0.01201
22.5376	-0.01194
22.6376	-0.01199
22.7376	-0.01199
22.8376	-0.012
22.9376	-0.01199
23.0376	-0.01194
23.1376	-0.01202
23.2376	-0.01201
23.3376	-0.01201
23.4376	-0.01233
23.5376	-0.01228
23.6376	-0.01221
23.7376	-0.01227
23.8376	-0.01221
23.9376	-0.01226
24.0376	-0.01229
24.1376	-0.01229
24.2376	-0.01226
24.3376	-0.01227
24.4376	-0.01229
24.5376	-0.01221
24.6376	-0.01229
24.7376	-0.01222
24.8376	-0.01226
24.9376	-0.01225
25.0376	-0.01231
25.1376	-0.01224
25.2376	-0.01229
25.3376	-0.01228
25.4376	-0.01228
25.5376	-0.01219
25.6376	-0.01223
25.7376	-0.01229
25.8376	-0.01228
25.9376	-0.01228
26.0376	-0.01231
26.1376	-0.01233
26.2376	-0.01226
26.3376	-0.01229
26.4376	-0.01228
26.5376	-0.01236
26.6376	-0.01225
26.7376	-0.01233
26.8376	-0.01224
26.9376	-0.01228
27.0376	-0.01227
27.1376	-0.01228
27.2376	-0.01232
27.3376	-0.01231
27.4376	-0.01234
27.5376	-0.01226
27.6376	-0.01223
27.7376	-0.01231
27.8376	-0.01238
27.9376	-0.01231
28.0376	-0.01228
28.1376	-0.01226
28.2376	-0.01234
28.3376	-0.01228
28.4376	-0.01231
28.5376	-0.01232
28.6376	-0.01229
28.7376	-0.01232
28.8376	-0.01235
28.9376	-0.01236
29.0376	-0.0123
29.1376	-0.01231
29.2376	-0.01237
29.3376	-0.01229
29.4376	-0.01231
29.5376	-0.01232
29.6376	-0.01238
29.7376	-0.01232
29.8376	-0.01235
29.9376	-0.01233
30.0376	-0.01229
30.1376	-0.01238
30.2376	-0.01234
30.3376	-0.01238
30.4376	-0.01235
30.5376	-0.01241
30.6376	-0.01233
30.7376	-0.01237
30.8376	-0.01238
30.9376	-0.01238
31.0376	-0.01241
31.1376	-0.0123
31.2376	-0.01232
31.3376	-0.01236
31.4376	-0.01235
31.5376	-0.01235
31.6376	-0.01238
31.7376	-0.01231
31.8376	-0.01232
31.9376	-0.01232
32.0376	-0.0123
32.1376	-0.0124
32.2376	-0.01234
32.3376	-0.01233
32.4376	-0.01235
32.5376	-0.0124
32.6376	-0.01237
32.7376	-0.01231
32.8376	-0.01237
32.9376	-0.01243
33.0376	-0.01238
33.1376	-0.01239
33.2376	-0.01236
33.3376	-0.0123
33.4376	-0.01233
33.5376	-0.01242
33.6376	-0.01237
33.7376	-0.01235
33.8376	-0.01236
33.9376	-0.01235
34.0376	-0.0124
34.1376	-0.0124
34.2376	-0.01239
34.3376	-0.01235
34.4376	-0.0124
34.5376	-0.01238
34.6376	-0.01241
34.7376	-0.01232
34.8376	-0.01237
34.9376	-0.0124
35.0376	-0.01239
35.1376	-0.0124
35.2376	-0.01238
35.3376	-0.01235
35.4376	-0.01237
35.5376	-0.01231
35.6376	-0.01238
35.7376	-0.01239
35.8376	-0.01235
35.9376	-0.01238
36.0376	-0.0124
36.1376	-0.01236
36.2376	-0.0124
36.3376	-0.01237
36.4376	-0.01236
36.5376	-0.01236
36.6376	-0.0124
36.7376	-0.01238
36.8376	-0.01243
36.9376	-0.01242
37.0376	-0.01236
37.1376	-0.01239
37.2376	-0.01238
37.3376	-0.01246
37.4376	-0.01241
37.5376	-0.01236
37.6376	-0.01242
37.7376	-0.01232
37.8376	-0.01237
37.9376	-0.01241
38.0376	-0.01239
38.1376	-0.01237
38.2376	-0.01236
38.3376	-0.01241
38.4376	-0.01235
38.5376	-0.01236
38.6376	-0.0124
38.7376	-0.01235
38.8376	-0.01238
38.9376	-0.01239
39.0376	-0.01237
39.1376	-0.01234
39.2376	-0.01239
39.3376	-0.0124
39.4376	-0.01237
39.5376	-0.01235
39.6376	-0.01239
39.7376	-0.01244
39.8376	-0.01236
39.9376	-0.01237
40.0376	-0.01235
40.1376	-0.01243
40.2376	-0.01242
40.3376	-0.0124
40.4376	-0.01237
40.5376	-0.01245
40.6376	-0.01234
40.7376	-0.01248
40.8376	-0.01243
40.9376	-0.01245
41.0376	-0.01238
41.1376	-0.01236
41.2376	-0.01237
41.3376	-0.01241
41.4376	-0.01238
41.5376	-0.0124
41.6376	-0.01244
41.7376	-0.01242
41.8376	-0.01239
41.9376	-0.01237
42.0376	-0.0124
42.1376	-0.01246
42.2376	-0.01246
42.3376	-0.01241
42.4376	-0.01241
42.5376	-0.01242
42.6376	-0.01237
42.7376	-0.0124
42.8376	-0.01239
42.9376	-0.01243
43.0376	-0.0124
43.1376	-0.01244
43.2376	-0.01245
43.3376	-0.01245
43.4376	-0.01243
43.5376	-0.01247
43.6376	-0.01243
43.7376	-0.01243
43.8376	-0.01245
43.9376	-0.01245
44.0376	-0.01239
44.1376	-0.01239
44.2376	-0.01247
44.3376	-0.01239
44.4376	-0.01238
44.5376	-0.01245
44.6376	-0.01244
44.7376	-0.01242
44.8376	-0.01241
44.9376	-0.01246
45.0376	-0.01246
45.1376	-0.01238
45.2376	-0.01246
45.3376	-0.01239
45.4376	-0.01244
45.5376	-0.01244
45.6376	-0.01241
45.7376	-0.0124
45.8376	-0.01244
45.9376	-0.0125
46.0376	-0.01246
46.1376	-0.01237
46.2376	-0.01246
46.3376	-0.01245
46.4376	-0.01241
46.5376	-0.01243
46.6376	-0.01245
46.7376	-0.01245
46.8376	-0.01242
46.9376	-0.01243
47.0376	-0.01243
47.1376	-0.01242
47.2376	-0.01243
47.3376	-0.01245
47.4376	-0.01243
47.5376	-0.01243
47.6376	-0.01245
47.7376	-0.01242
47.8376	-0.01237
47.9376	-0.01246
48.0376	-0.01242
48.1376	-0.01238
48.2376	-0.01244
48.3376	-0.01238
48.4376	-0.01246
48.5376	-0.01242
48.6376	-0.01241
48.7376	-0.01248
48.8376	-0.01244
48.9376	-0.01245
49.0376	-0.01249
49.1376	-0.01245
49.2376	-0.01246
49.3376	-0.01247
49.4376	-0.01237
49.5376	-0.01242
49.6376	-0.01243
49.7376	-0.01245
49.8376	-0.01245
49.9376	-0.01245
50.0376	-0.0125
50.1376	-0.01249
50.2376	-0.01249
50.3376	-0.01244
50.4376	-0.01245
50.5376	-0.01244
50.6376	-0.01242
50.7376	-0.01246
50.8376	-0.01244
50.9376	-0.01242
51.0376	-0.01246
51.1376	-0.01243
51.2376	-0.01244
51.3376	-0.01248
51.4376	-0.0125
51.5376	-0.01243
51.6376	-0.01242
51.7376	-0.01247
51.8376	-0.01242
51.9376	-0.01249
52.0376	-0.01251
52.1376	-0.01241
52.2376	-0.0125
52.3376	-0.01248
52.4376	-0.01244
52.5376	-0.01243
52.6376	-0.01249
52.7376	-0.01248
52.8376	-0.01254
52.9376	-0.01243
53.0376	-0.01238
53.1376	-0.01244
53.2376	-0.01241
53.3376	-0.01249
53.4376	-0.01247
53.5376	-0.01246
53.6376	-0.01248
53.7376	-0.01244
53.8376	-0.01247
53.9376	-0.01245
54.0376	-0.0125
54.1376	-0.0125
54.2376	-0.01242
54.3376	-0.01239
54.4376	-0.01249
54.5376	-0.01241
54.6376	-0.0124
54.7376	-0.01253
54.8376	-0.01247
54.9376	-0.01246
55.0376	-0.01242
55.1376	-0.01244
55.2376	-0.01244
55.3376	-0.01251
55.4376	-0.01243
55.5376	-0.01246
55.6376	-0.01253
55.7376	-0.01248
55.8376	-0.01245
55.9376	-0.01249
56.0376	-0.01246
56.1376	-0.0125
56.2376	-0.01248
56.3376	-0.01244
56.4376	-0.01245
56.5376	-0.01241
56.6376	-0.01252
56.7376	-0.01249
56.8376	-0.01249
56.9376	-0.01255
57.0376	-0.01241
57.1376	-0.01244
57.2376	-0.01247
57.3376	-0.01244
57.4376	-0.01247
57.5376	-0.01243
57.6376	-0.01249
57.7376	-0.01248
57.8376	-0.01242
57.9376	-0.01248
58.0376	-0.01243
58.1376	-0.01241
58.2376	-0.01244
58.3376	-0.01246
58.4376	-0.0125
58.5376	-0.01241
58.6376	-0.01249
58.7376	-0.01252
58.8376	-0.0125
58.9376	-0.01241
59.0376	-0.01242
59.1376	-0.01247
59.2376	-0.01248
59.3376	-0.0125
59.4376	-0.01244
59.5376	-0.01244
59.6376	-0.01246
59.7376	-0.01244
59.8376	-0.01245
59.9376	-0.01246
60.0376	-0.01253
60.1376	-0.01247
60.2376	-0.01246
60.3376	-0.01255
60.4376	-0.01244
60.5376	-0.01253
60.6376	-0.01248
60.7376	-0.01242
60.8376	-0.0124
60.9376	-0.01248
61.0376	-0.01248
61.1376	-0.01248
61.2376	-0.01244
61.3376	-0.01253
61.4376	-0.01251
61.5376	-0.01251
61.6376	-0.01248
61.7376	-0.01254
61.8376	-0.01247
61.9376	-0.01243
62.0376	-0.01246
62.1376	-0.01244
62.2376	-0.01245
62.3376	-0.01249
62.4376	-0.01253
62.5376	-0.01249
62.6376	-0.01255
62.7376	-0.01242
62.8376	-0.01252
62.9376	-0.01248
63.0376	-0.01247
63.1376	-0.01252
63.2376	-0.01244
63.3376	-0.0125
63.4376	-0.01247
63.5376	-0.01254
63.6376	-0.01248
63.7376	-0.0124
63.8376	-0.01247
63.9376	-0.01256
64.0376	-0.01246
64.1376	-0.01248
64.2376	-0.01243
64.3376	-0.01245
64.4376	-0.01248
64.5376	-0.01249
64.6376	-0.01242
64.7376	-0.01247
64.8376	-0.01247
64.9376	-0.01248
65.0376	-0.01251
65.1376	-0.01251
65.2376	-0.01247
65.3376	-0.01249
65.4376	-0.01248
65.5376	-0.01247
65.6376	-0.01249
65.7376	-0.01244
65.8376	-0.01246
65.9376	-0.0125
66.0376	-0.01251
66.1376	-0.01248
66.2376	-0.01248
66.3376	-0.01242
66.4376	-0.01257
66.5376	-0.01249
66.6376	-0.01249
66.7376	-0.01252
66.8376	-0.01248
66.9376	-0.01251
67.0376	-0.01252
67.1376	-0.01246
67.2376	-0.01255
67.3376	-0.01241
67.4376	-0.01251
67.5376	-0.01256
67.6376	-0.01245
67.7376	-0.01244
67.8376	-0.01252
67.9376	-0.01241
68.0376	-0.01252
68.1376	-0.01244
68.2376	-0.01247
68.3376	-0.01249
68.4376	-0.01249
68.5376	-0.01251
68.6376	-0.01251
68.7376	-0.0125
68.8376	-0.01245
68.9376	-0.01247
69.0376	-0.01249
69.1376	-0.01252
69.2376	-0.01243
69.3376	-0.01245
69.4376	-0.01247
69.5376	-0.01243
69.6376	-0.01252
69.7376	-0.01249
69.8376	-0.01246
69.9376	-0.01249
70.0376	-0.01251
70.1376	-0.0125
70.2376	-0.01253
70.3376	-0.01255
70.4376	-0.01252
70.5376	-0.01251
70.6376	-0.01244
70.7376	-0.01254
70.8376	-0.01245
70.9376	-0.01249
71.0376	-0.0125
71.1376	-0.01248
71.2376	-0.01244
71.3376	-0.0125
71.4376	-0.01247
71.5376	-0.01245
71.6376	-0.0125
71.7376	-0.01255
71.8376	-0.01256
71.9376	-0.01258
72.0376	-0.01246
72.1376	-0.01246
72.2376	-0.01246
72.3376	-0.01249
72.4376	-0.01249
72.5376	-0.01251
72.6376	-0.01249
72.7376	-0.01253
72.8376	-0.01246
72.9376	-0.01255
73.0376	-0.01243
73.1376	-0.01248
73.2376	-0.01253
73.3376	-0.01244
73.4376	-0.0125
73.5376	-0.01246
73.6376	-0.01255
73.7376	-0.01249
73.8376	-0.01248
73.9376	-0.01248
74.0376	-0.01247
74.1376	-0.01248
74.2376	-0.01253
74.3376	-0.01245
74.4376	-0.01252
74.5376	-0.01249
74.6376	-0.01251
74.7376	-0.01241
74.8376	-0.01245
74.9376	-0.01254
75.0376	-0.01248
75.1376	-0.01244
75.2376	-0.0125
75.3376	-0.01244
75.4376	-0.01253
75.5376	-0.0125
75.6376	-0.01248
75.7376	-0.01248
75.8376	-0.01245
75.9376	-0.01245
76.0376	-0.01251
76.1376	-0.01248
76.2376	-0.01248
76.3376	-0.01246
76.4376	-0.01251
76.5376	-0.01251
76.6376	-0.01249
76.7376	-0.01247
76.8376	-0.01253
76.9376	-0.01245
77.0376	-0.01244
77.1376	-0.01249
77.2376	-0.01244
77.3376	-0.01252
77.4376	-0.01248
77.5376	-0.0125
77.6376	-0.01249
77.7376	-0.01249
77.8376	-0.01249
77.9376	-0.01247
78.0376	-0.01248
78.1376	-0.0125
78.2376	-0.01251
78.3376	-0.01249
78.4376	-0.01249
78.5376	-0.01247
78.6376	-0.01252
78.7376	-0.01256
78.8376	-0.01252
78.9376	-0.01245
79.0376	-0.01249
79.1376	-0.01247
79.2376	-0.01249
79.3376	-0.01248
79.4376	-0.01249
79.5376	-0.01253
79.6376	-0.01255
79.7376	-0.01246
79.8376	-0.01244
79.9376	-0.01256
80.0376	-0.01249
80.1376	-0.01253
80.2376	-0.01254
80.3376	-0.01255
80.4376	-0.01251
80.5376	-0.01252
80.6376	-0.01249
80.7376	-0.01251
80.8376	-0.01252
80.9376	-0.01255
81.0376	-0.0125
81.1376	-0.01252
81.2376	-0.01248
81.3376	-0.0125
81.4376	-0.01251
81.5376	-0.01253
81.6376	-0.01245
81.7376	-0.01246
81.8376	-0.01253
81.9376	-0.01252
82.0376	-0.01244
82.1376	-0.01255
82.2376	-0.01254
82.3376	-0.01249
82.4376	-0.01246
82.5376	-0.01249
82.6376	-0.01251
82.7376	-0.01248
82.8376	-0.01254
82.9376	-0.01255
83.0376	-0.01245
83.1376	-0.01255
83.2376	-0.01246
83.3376	-0.01246
83.4376	-0.01249
83.5376	-0.01248
83.6376	-0.01248
83.7376	-0.01252
83.8376	-0.01251
83.9376	-0.01245
84.0376	-0.01252
84.1376	-0.01251
84.2376	-0.0125
84.3376	-0.01252
84.4376	-0.01249
84.5376	-0.01248
84.6376	-0.0125
84.7376	-0.01249
84.8376	-0.01251
84.9376	-0.01253
85.0376	-0.01246
85.1376	-0.01251
85.2376	-0.01253
85.3376	-0.01248
85.4376	-0.01249
85.5376	-0.01247
85.6376	-0.0125
85.7376	-0.01253
85.8376	-0.01254
85.9376	-0.01247
86.0376	-0.01242
86.1376	-0.01249
86.2376	-0.01247
86.3376	-0.01251
86.4376	-0.01249
86.5376	-0.01243
86.6376	-0.01253
86.7376	-0.01254
86.8376	-0.01256
86.9376	-0.01253
87.0376	-0.01252
87.1376	-0.01254
87.2376	-0.01251
87.3376	-0.01251
87.4376	-0.01255
87.5376	-0.0125
87.6376	-0.01247
87.7376	-0.01251
87.8376	-0.01243
87.9376	-0.01253
88.0376	-0.01244
88.1376	-0.01247
88.2376	-0.01252
88.3376	-0.01249
88.4376	-0.01252
88.5376	-0.01249
88.6376	-0.01251
88.7376	-0.01243
88.8376	-0.01246
88.9376	-0.01249
89.0376	-0.01252
89.1376	-0.0125
89.2376	-0.01249
89.3376	-0.01254
89.4376	-0.01252
89.5376	-0.01246
89.6376	-0.01251
89.7376	-0.0125
89.8376	-0.01258
89.9376	-0.01251
90.0376	-0.01257
90.1376	-0.01253
90.2376	-0.01248
90.3376	-0.01251
90.4376	-0.01252
90.5376	-0.01252
90.6376	-0.01245
90.7376	-0.01252
90.8376	-0.01248
90.9376	-0.01248
91.0376	-0.01249
91.1376	-0.01248
91.2376	-0.01249
91.3376	-0.01251
91.4376	-0.01253
91.5376	-0.01252
91.6376	-0.01247
91.7376	-0.01247
91.8376	-0.01252
91.9376	-0.01255
92.0376	-0.01249
92.1376	-0.01248
92.2376	-0.01253
92.3376	-0.01251
92.4376	-0.01245
92.5376	-0.01258
92.6376	-0.01241
92.7376	-0.01242
92.8376	-0.0125
92.9376	-0.01256
93.0376	-0.01248
93.1376	-0.01248
93.2376	-0.01253
93.3376	-0.01252
93.4376	-0.01247
93.5376	-0.0125
93.6376	-0.01252
93.7376	-0.0125
93.8376	-0.01254
93.9376	-0.01253
94.0376	-0.01251
94.1376	-0.01253
94.2376	-0.0125
94.3376	-0.01248
94.4376	-0.01251
94.5376	-0.01251
94.6376	-0.01253
94.7376	-0.01246
94.8376	-0.01253
94.9376	-0.01246
95.0376	-0.01248
95.1376	-0.01251
95.2376	-0.01249
95.3376	-0.01255
95.4376	-0.01249
95.5376	-0.01255
95.6376	-0.01254
95.7376	-0.01251
95.8376	-0.0125
95.9376	-0.01244
96.0376	-0.01245
96.1376	-0.01254
96.2376	-0.0125
96.3376	-0.01249
96.4376	-0.01256
96.5376	-0.0125
96.6376	-0.01248
96.7376	-0.01252
96.8376	-0.01246
96.9376	-0.01248
97.0376	-0.01246
97.1376	-0.01247
97.2376	-0.01242
97.3376	-0.01248
97.4376	-0.01251
97.5376	-0.01249
97.6376	-0.01248
97.7376	-0.01252
97.8376	-0.01243
97.9376	-0.01245
98.0376	-0.01247
98.1376	-0.01247
98.2376	-0.01248
98.3376	-0.01245
98.4376	-0.0125
98.5376	-0.01253
98.6376	-0.01252
98.7376	-0.01251
98.8376	-0.01247
98.9376	-0.01246
99.0376	-0.01243
99.1376	-0.01248
99.2376	-0.01246
99.3376	-0.01248
99.4376	-0.01249
99.5376	-0.01246
99.6376	-0.01245
99.7376	-0.01246
99.8376	-0.01252
99.9376	-0.01251
100.038	-0.01254
100.138	-0.0125
100.238	-0.01255
100.338	-0.01251
100.438	-0.01238
100.538	-0.01256
100.638	-0.01249
100.738	-0.01248
100.838	-0.0125
100.938	-0.01251
101.038	-0.01249
101.138	-0.01252
101.238	-0.01251
101.338	-0.01252
101.438	-0.01248
101.538	-0.01245
101.638	-0.01246
101.738	-0.01252
101.838	-0.01249
101.938	-0.0125
102.038	-0.01252
102.138	-0.01245
102.238	-0.01243
102.338	-0.01252
102.438	-0.01255
102.538	-0.01244
102.638	-0.01246
102.738	-0.01254
102.838	-0.01255
102.938	-0.01248
103.038	-0.01248
103.138	-0.01255
103.238	-0.0125
103.338	-0.01248
103.438	-0.01247
103.538	-0.01247
103.638	-0.0125
103.738	-0.0125
103.838	-0.0125
103.938	-0.01251
104.038	-0.01255
104.138	-0.01249
104.238	-0.0125
104.338	-0.01253
104.438	-0.01249
104.538	-0.01252
104.638	-0.01249
104.738	-0.01247
104.838	-0.01252
104.938	-0.01252
105.038	-0.01252
105.138	-0.01251
105.238	-0.01254
105.338	-0.01251
105.438	-0.01246
105.538	-0.01246
105.638	-0.01252
105.738	-0.01252
105.838	-0.01248
105.938	-0.01254
106.038	-0.01247
106.138	-0.01246
106.238	-0.01246
106.338	-0.01244
106.438	-0.01249
106.538	-0.01245
106.638	-0.01248
106.738	-0.01248
106.838	-0.01252
106.938	-0.01251
107.038	-0.01251
107.138	-0.01246
107.238	-0.01252
107.338	-0.01249
107.438	-0.01256
107.538	-0.0125
107.638	-0.01251
107.738	-0.01246
107.838	-0.01243
107.938	-0.01251
108.038	-0.01257
108.138	-0.01254
108.238	-0.01251
108.338	-0.01247
108.438	-0.01245
108.538	-0.01247
108.638	-0.01249
108.738	-0.01244
108.838	-0.01251
108.938	-0.01246
109.038	-0.01244
109.138	-0.01251
109.238	-0.01249
109.338	-0.0125
109.438	-0.01248
109.538	-0.0125
109.638	-0.0125
109.738	-0.01253
109.838	-0.0125
109.938	-0.01246
110.038	-0.01254
110.138	-0.01243
110.238	-0.01245
110.338	-0.01253
110.438	-0.01249
110.538	-0.01245
110.638	-0.0125
110.738	-0.01251
110.838	-0.01251
110.938	-0.01251
111.038	-0.01248
111.138	-0.01248
111.238	-0.01252
111.338	-0.01246
111.438	-0.01245
111.538	-0.01251
111.638	-0.01246
111.738	-0.01252
111.838	-0.0125
111.938	-0.01252
112.038	-0.01252
112.138	-0.01249
112.238	-0.01241
112.338	-0.01247
112.438	-0.01249
112.538	-0.01248
112.638	-0.01252
112.738	-0.0125
112.838	-0.01252
112.938	-0.01251
113.038	-0.01252
113.138	-0.01251
113.238	-0.01251
113.338	-0.01252
113.438	-0.01252
113.538	-0.01251
113.638	-0.01253
113.738	-0.01252
113.838	-0.01254
113.938	-0.01244
114.038	-0.0125
114.138	-0.0125
114.238	-0.01247
114.338	-0.01252
114.438	-0.01254
114.538	-0.01248
114.638	-0.01249
114.738	-0.01247
114.838	-0.01249
114.938	-0.01253
115.038	-0.01246
115.138	-0.01253
115.238	-0.0125
115.338	-0.01251
115.438	-0.01253
115.538	-0.0125
115.638	-0.01253
115.738	-0.01243
115.838	-0.01256
115.938	-0.01252
116.038	-0.01253
116.138	-0.0125
116.238	-0.01252
116.338	-0.01252
116.438	-0.01251
116.538	-0.01255
116.638	-0.01246
116.738	-0.01253
116.838	-0.01256
116.938	-0.01248
117.038	-0.01253
117.138	-0.0125
117.238	-0.01244
117.338	-0.01251
117.438	-0.01252
117.538	-0.01249
117.638	-0.01248
117.738	-0.01249
117.838	-0.01252
117.938	-0.0125
118.038	-0.01256
118.138	-0.01253
118.238	-0.0125
118.338	-0.01255
118.438	-0.0125
118.538	-0.0125
118.638	-0.01243
118.738	-0.01255
118.838	-0.01246
118.938	-0.01254
119.038	-0.01248
119.138	-0.01246
119.238	-0.01249
119.338	-0.01254
119.438	-0.0125
119.538	-0.01254
119.638	-0.0125
119.738	-0.01248
119.838	-0.01249
119.938	-0.01244
120.038	-0.01245
120.138	-0.01245
120.238	-0.01251
120.338	-0.01243
120.438	-0.0125
120.538	-0.01246
120.638	-0.01248
120.738	-0.01248
120.838	-0.01248
120.938	-0.01253
121.038	-0.01251
121.138	-0.01251
121.238	-0.01242
121.338	-0.01245
121.438	-0.01245
121.538	-0.01247
121.638	-0.01248
121.738	-0.01253
121.838	-0.01242
121.938	-0.01246
122.038	-0.01248
122.138	-0.01249
122.238	-0.01254
122.338	-0.01246
122.438	-0.01247
122.538	-0.01253
122.638	-0.0125
122.738	-0.01248
122.838	-0.01247
122.938	-0.01247
123.038	-0.01243
123.138	-0.01246
123.231	-0.01249
123.231	-0.21642
123.231	-0.34848
123.231	-0.33468
123.232	-0.40665
123.232	-0.37663
123.232	-0.40435
123.232	-0.36226
123.233	-0.31393
123.233	-0.2966
123.233	-0.25098
123.233	-0.22842
123.233	-0.18851
123.234	-0.16709
123.234	-0.13589
123.234	-0.11907
123.234	-0.09686
123.234	-0.08591
123.235	-0.0725
123.235	-0.06682
123.235	-0.06029
123.236	-0.06625
123.236	-0.07398
123.237	-0.08202
123.237	-0.08881
123.238	-0.09552
123.242	-0.09025
123.278	-0.08515
123.347	-0.08001
123.447	-0.07568
123.547	-0.07267
123.647	-0.06956
123.747	-0.06772
123.847	-0.06591
123.947	-0.06437
124.047	-0.06288
124.147	-0.06203
124.247	-0.06111
124.347	-0.06037
124.447	-0.05938
124.547	-0.05878
124.647	-0.05816
124.747	-0.0576
124.847	-0.05706
124.947	-0.0565
125.047	-0.05615
125.147	-0.05602
125.247	-0.05554
125.347	-0.0554
125.447	-0.05494
125.547	-0.05494
125.647	-0.05471
125.747	-0.05448
125.847	-0.05432
125.947	-0.0543
126.047	-0.05387
126.147	-0.05375
126.247	-0.05364
126.347	-0.05366
126.447	-0.05331
126.547	-0.05315
126.647	-0.0531
126.747	-0.05283
126.847	-0.05272
126.947	-0.05274
127.047	-0.0527
127.147	-0.0526
127.247	-0.05265
127.347	-0.05258
127.447	-0.05258
127.547	-0.05251
127.647	-0.05212
127.747	-0.05216
127.847	-0.05215
127.947	-0.05203
128.047	-0.05207
128.147	-0.05211
128.247	-0.05203
128.347	-0.05194
128.447	-0.05203
128.547	-0.05206
128.647	-0.05203
128.747	-0.052
128.847	-0.05195
128.947	-0.05169
129.047	-0.05159
129.147	-0.05161
129.247	-0.05159
129.347	-0.05168
129.447	-0.05155
129.547	-0.05152
129.647	-0.05161
129.747	-0.05151
129.847	-0.05161
129.947	-0.05157
130.047	-0.05143
130.147	-0.05144
130.247	-0.05151
130.347	-0.05146
130.447	-0.05146
130.547	-0.05143
130.647	-0.05142
130.747	-0.05115
130.847	-0.05118
130.947	-0.05113
131.047	-0.05114
131.147	-0.05115
131.247	-0.05108
131.347	-0.05117
131.447	-0.05105
131.547	-0.05109
131.647	-0.05102
131.747	-0.05104
131.847	-0.05109
131.947	-0.05108
132.047	-0.05113
132.147	-0.05097
132.247	-0.05109
132.347	-0.05111
132.447	-0.0511
132.547	-0.0511
132.647	-0.05119
132.747	-0.05111
132.847	-0.05111
132.947	-0.05114
133.047	-0.05114
133.147	-0.05115
133.247	-0.05111
133.347	-0.05111
133.447	-0.05109
133.547	-0.05111
133.647	-0.05108
133.747	-0.05109
133.847	-0.05109
133.947	-0.0511
134.047	-0.0511
134.147	-0.05103
134.247	-0.05106
134.347	-0.05099
134.447	-0.051
134.547	-0.05101
134.647	-0.05099
134.747	-0.05108
134.847	-0.05104
134.947	-0.05094
135.047	-0.05099
135.147	-0.05109
135.247	-0.05098
135.347	-0.05101
135.447	-0.05098
135.547	-0.05096
135.647	-0.051
135.747	-0.05099
135.847	-0.05091
135.947	-0.05103
136.047	-0.05102
136.147	-0.0509
136.247	-0.05097
136.347	-0.05093
136.447	-0.05089
136.547	-0.05094
136.647	-0.05088
136.747	-0.05094
136.847	-0.05087
136.947	-0.05096
137.047	-0.05088
137.147	-0.0509
137.247	-0.05094
137.347	-0.05096
137.447	-0.05095
137.547	-0.05091
137.647	-0.05095
137.747	-0.05086
137.847	-0.05083
137.947	-0.05085
138.047	-0.05086
138.147	-0.05093
138.247	-0.05094
138.347	-0.05099
138.447	-0.05101
138.547	-0.05098
138.647	-0.05092
138.747	-0.05096
138.847	-0.05093
138.947	-0.05096
139.047	-0.05096
139.147	-0.05089
139.247	-0.05088
139.347	-0.05099
139.447	-0.05087
139.547	-0.05097
139.647	-0.05094
139.747	-0.05087
139.847	-0.05093
139.947	-0.05092
140.047	-0.05091
140.147	-0.05091
140.247	-0.05096
140.347	-0.05089
140.447	-0.05087
140.547	-0.05088
140.647	-0.0509
140.747	-0.05092
140.847	-0.05085
140.947	-0.05086
141.047	-0.05091
141.147	-0.05096
141.247	-0.05083
141.347	-0.05091
141.447	-0.05085
141.547	-0.05091
141.647	-0.05091
141.747	-0.0508
141.847	-0.05088
141.947	-0.05079
142.047	-0.05088
142.147	-0.05084
142.247	-0.05059
142.347	-0.05059
142.447	-0.05057
142.547	-0.0506
142.647	-0.0506
142.747	-0.05061
142.847	-0.05043
142.947	-0.05043
143.047	-0.05061
143.147	-0.05053
143.247	-0.0506
143.347	-0.05085
143.447	-0.05059
143.547	-0.05062
143.647	-0.0506
143.747	-0.0506
143.847	-0.05058
143.947	-0.0506
144.047	-0.05049
144.147	-0.05051
144.247	-0.05049
144.347	-0.05053
144.447	-0.05056
144.547	-0.05066
144.647	-0.05047
144.747	-0.05052
144.847	-0.05063
144.947	-0.05062
145.047	-0.05056
145.147	-0.05046
145.247	-0.05056
145.347	-0.05048
145.447	-0.05054
145.547	-0.05054
145.647	-0.05049
145.747	-0.05052
145.847	-0.05055
145.947	-0.0505
146.047	-0.05049
146.147	-0.05051
146.247	-0.05049
146.347	-0.05055
146.447	-0.05046
146.547	-0.05055
146.647	-0.05043
146.747	-0.0505
146.847	-0.05048
146.947	-0.05051
147.047	-0.05046
147.147	-0.05047
147.247	-0.05044
147.347	-0.05051
147.447	-0.05043
147.547	-0.05049
147.647	-0.05052
147.747	-0.05047
147.847	-0.05041
147.947	-0.05043
148.047	-0.05041
148.147	-0.05051
148.247	-0.05044
148.347	-0.05049
148.447	-0.05046
148.547	-0.05043
148.647	-0.05046
148.747	-0.0504
148.847	-0.05051
148.947	-0.05054
149.047	-0.05034
149.147	-0.05041
149.247	-0.05043
149.347	-0.05041
149.447	-0.05044
149.547	-0.05033
149.647	-0.05043
149.747	-0.0504
149.847	-0.05039
149.947	-0.05038
150.047	-0.05045
150.147	-0.05041
150.247	-0.0504
150.347	-0.05047
150.447	-0.05041
150.547	-0.05035
150.647	-0.05047
150.747	-0.05036
150.847	-0.05041
150.947	-0.0504
151.047	-0.05042
151.147	-0.05037
151.247	-0.05041
151.347	-0.05033
151.447	-0.05037
151.547	-0.05038
151.647	-0.05038
151.747	-0.05046
151.847	-0.0503
151.947	-0.05036
152.047	-0.05034
152.147	-0.05033
152.247	-0.05038
152.347	-0.05033
152.447	-0.05036
152.547	-0.05042
152.647	-0.05031
152.747	-0.05039
152.847	-0.05025
152.947	-0.05034
153.047	-0.05035
153.147	-0.05029
153.247	-0.05026
153.347	-0.05043
153.447	-0.05034
153.547	-0.05039
153.647	-0.05034
153.747	-0.05033
153.847	-0.0504
153.947	-0.05043
154.047	-0.05027
154.147	-0.05035
154.247	-0.05047
154.347	-0.05031
154.447	-0.05035
154.547	-0.05033
154.647	-0.05028
154.747	-0.05036
154.847	-0.05029
154.947	-0.05002
155.047	-0.05007
155.147	-0.05023
155.247	-0.05054
155.347	-0.05051
155.447	-0.05043
155.547	-0.05045
155.647	-0.05045
155.747	-0.05046
155.847	-0.05042
155.947	-0.05042
156.047	-0.05041
156.147	-0.05041
156.247	-0.0504
156.347	-0.05044
156.447	-0.05038
156.547	-0.05046
156.647	-0.05042
156.747	-0.05049
156.847	-0.05036
156.947	-0.05046
157.047	-0.05041
157.147	-0.05027
157.247	-0.05041
157.347	-0.05038
157.447	-0.05034
157.547	-0.05034
157.647	-0.05035
157.747	-0.05043
157.847	-0.0505
157.947	-0.05036
158.047	-0.05038
158.147	-0.05042
158.247	-0.05028
158.347	-0.05029
158.447	-0.0503
158.547	-0.05033
158.647	-0.05035
158.747	-0.05041
158.847	-0.05039
158.947	-0.05034
159.047	-0.05036
159.147	-0.05036
159.247	-0.05033
159.347	-0.05042
159.447	-0.0503
159.547	-0.05036
159.647	-0.05038
159.747	-0.05037
159.847	-0.05034
159.947	-0.05038
160.047	-0.05041
160.147	-0.05033
160.247	-0.05036
160.347	-0.0502
160.447	-0.05036
160.547	-0.05037
160.647	-0.05033
160.747	-0.0504
160.847	-0.05026
160.947	-0.05037
161.047	-0.05032
161.147	-0.05045
161.247	-0.05037
161.347	-0.05032
161.447	-0.05036
161.547	-0.05044
161.647	-0.05025
161.747	-0.05038
161.847	-0.05042
161.947	-0.05039
162.047	-0.05037
162.147	-0.05034
162.247	-0.0503
162.347	-0.05038
162.447	-0.05041
162.547	-0.05029
162.647	-0.05033
162.747	-0.05032
162.847	-0.05027
162.947	-0.05026
163.047	-0.05038
163.147	-0.05033
163.247	-0.04994
163.347	-0.05008
163.447	-0.04986
163.547	-0.04984
163.647	-0.04988
163.747	-0.04995
163.847	-0.04989
163.947	-0.04989
164.047	-0.04994
164.147	-0.04993
164.247	-0.04987
164.347	-0.0499
164.447	-0.04982
164.547	-0.04992
164.647	-0.04994
164.747	-0.04982
164.847	-0.05003
164.947	-0.05006
165.047	-0.05007
165.147	-0.05009
165.247	-0.05003
165.347	-0.05001
165.447	-0.04997
165.547	-0.05001
165.647	-0.05003
165.747	-0.05007
165.847	-0.04998
165.947	-0.04986
166.047	-0.04993
166.147	-0.05004
166.247	-0.04992
166.347	-0.04992
166.447	-0.04995
166.547	-0.04989
166.647	-0.04989
166.747	-0.04987
166.847	-0.04995
166.947	-0.04984
167.047	-0.04986
167.147	-0.04982
167.247	-0.05
167.347	-0.04997
167.447	-0.04992
167.547	-0.05002
167.647	-0.05
167.747	-0.05
167.847	-0.05007
167.947	-0.04994
168.047	-0.05008
168.147	-0.04997
168.247	-0.04996
168.347	-0.04991
168.447	-0.05002
168.547	-0.04992
168.647	-0.04991
168.747	-0.04992
168.847	-0.0499
168.947	-0.04993
169.047	-0.04982
169.147	-0.04996
169.247	-0.05002
169.347	-0.05003
169.447	-0.05007
169.547	-0.05007
169.647	-0.04996
169.747	-0.05002
169.847	-0.05
169.947	-0.05
170.047	-0.05
170.147	-0.04998
170.247	-0.05003
170.347	-0.04989
170.447	-0.04991
170.547	-0.04996
170.647	-0.04991
170.747	-0.04997
170.847	-0.04997
170.947	-0.05008
171.047	-0.04998
171.147	-0.04998
171.247	-0.04997
171.347	-0.04999
171.447	-0.05002
171.547	-0.04996
171.647	-0.04992
171.747	-0.04995
171.847	-0.04993
171.947	-0.05001
172.047	-0.04999
172.147	-0.04999
172.247	-0.04994
172.347	-0.04993
172.447	-0.04997
172.547	-0.04994
172.647	-0.04994
172.747	-0.04996
172.847	-0.04995
172.947	-0.04997
173.047	-0.04993
173.147	-0.04986
173.247	-0.04997
173.347	-0.04992
173.447	-0.04992
173.547	-0.04992
173.647	-0.04992
173.747	-0.04992
173.847	-0.04993
173.947	-0.04991
174.047	-0.04989
174.147	-0.04989
174.247	-0.04995
174.347	-0.04989
174.447	-0.04986
174.547	-0.04994
174.647	-0.04985
174.747	-0.04992
174.847	-0.04994
174.947	-0.04989
175.047	-0.04992
175.147	-0.04977
175.247	-0.04993
175.347	-0.04987
175.447	-0.04987
175.547	-0.04992
175.647	-0.04991
175.747	-0.04986
175.847	-0.0499
175.947	-0.04991
176.047	-0.04989
176.147	-0.04992
176.247	-0.04994
176.347	-0.04993
176.447	-0.04991
176.547	-0.04987
176.647	-0.04991
176.747	-0.04989
176.847	-0.04982
176.947	-0.04991
177.047	-0.04992
177.147	-0.04989
177.247	-0.0499
177.347	-0.04987
177.447	-0.0499
177.547	-0.04982
177.647	-0.04986
177.747	-0.04993
177.847	-0.04985
177.947	-0.04987
178.047	-0.04981
178.147	-0.04984
178.247	-0.04985
178.347	-0.04982
178.447	-0.04985
178.547	-0.04982
178.647	-0.04986
178.747	-0.04988
178.847	-0.04988
178.947	-0.04981
179.047	-0.04986
179.147	-0.04987
179.247	-0.04985
179.347	-0.04988
179.447	-0.04984
179.547	-0.04983
179.647	-0.04985
179.747	-0.04986
179.847	-0.04983
179.947	-0.04986
180.047	-0.0499
180.147	-0.04986
180.247	-0.04981
180.347	-0.04991
180.447	-0.04986
180.547	-0.04986
180.647	-0.04976
180.747	-0.04986
180.847	-0.04973
180.947	-0.04971
181.047	-0.0498
181.147	-0.04986
181.247	-0.04984
181.347	-0.04981
181.447	-0.04981
181.547	-0.04977
181.647	-0.04982
181.747	-0.04988
181.847	-0.04982
181.947	-0.04978
182.047	-0.04975
182.147	-0.04986
182.247	-0.0498
182.347	-0.04981
182.447	-0.04982
182.547	-0.04985
182.647	-0.04981
182.747	-0.04981
182.847	-0.04989
182.947	-0.04983
183.047	-0.04978
183.147	-0.04984
183.247	-0.04984
183.347	-0.0498
183.447	-0.04982
183.547	-0.04982
183.647	-0.04985
183.747	-0.04982
183.847	-0.04981
183.947	-0.04991
184.047	-0.04986
184.147	-0.04978
184.247	-0.04986
184.347	-0.04983
184.447	-0.04984
184.547	-0.04977
184.647	-0.04982
184.747	-0.04982
184.847	-0.04981
184.947	-0.0498
185.047	-0.04974
185.147	-0.0498
185.247	-0.04973
185.347	-0.04979
185.447	-0.04973
185.547	-0.0497
185.647	-0.04976
185.747	-0.04984
185.847	-0.04974
185.947	-0.04982
186.047	-0.04981
186.147	-0.04981
186.247	-0.04973
186.347	-0.04981
186.447	-0.04973
186.547	-0.04974
186.647	-0.04969
186.747	-0.04976
186.847	-0.04979
186.947	-0.04979
187.047	-0.04978
187.147	-0.04969
187.247	-0.04973
187.347	-0.04976
187.447	-0.04979
187.547	-0.04984
187.647	-0.04981
187.747	-0.0498
187.847	-0.0498
187.947	-0.04982
188.047	-0.04977
188.147	-0.04974
188.247	-0.04979
188.347	-0.04976
188.447	-0.04982
188.547	-0.04977
188.647	-0.04973
188.747	-0.04971
188.847	-0.04977
188.947	-0.04981
189.047	-0.04974
189.147	-0.04971
189.247	-0.04981
189.347	-0.04976
189.447	-0.04977
189.547	-0.04975
189.647	-0.04973
189.747	-0.04975
189.847	-0.04952
189.947	-0.04949
190.047	-0.0494
190.147	-0.04954
190.247	-0.0498
190.347	-0.04969
190.447	-0.0498
190.547	-0.04975
190.647	-0.04966
190.747	-0.0498
190.847	-0.04982
190.947	-0.04976
191.047	-0.04984
191.147	-0.04987
191.247	-0.04987
191.347	-0.04984
191.447	-0.04994
191.547	-0.04974
191.647	-0.0497
191.747	-0.04969
191.847	-0.04969
191.947	-0.04984
192.047	-0.04986
192.147	-0.04984
192.247	-0.04976
192.347	-0.04969
192.447	-0.0498
192.547	-0.04979
192.647	-0.04983
192.747	-0.04978
192.847	-0.04979
192.947	-0.0497
193.047	-0.04975
193.147	-0.04947
193.247	-0.04982
193.347	-0.04976
193.447	-0.04971
193.547	-0.04981
193.647	-0.04967
193.747	-0.0495
[truncated: 5,450 more rows]

## Sheet: 60%D2O
time/s	current/mA
2.7708	-0.5773
2.771	-0.54899
2.7712	-0.67264
2.7714	-0.61542
2.7716	-0.66146
2.7718	-0.58198
2.772	-0.57585
2.7722	-0.48535
2.7724	-0.44954
2.7726	-0.35912
2.7728	-0.31102
2.773	-0.22993
2.7732	-0.18225
2.7734	-0.11622
2.7736	-0.07671
2.7738	-0.02778
2.774	-0.000258279
2.7742	0.0315
2.7744	0.04666
2.7746	0.06328
2.775	0.07205
2.7754	0.064
2.7756	0.05427
2.7758	0.04511
2.776	0.03284
2.7762	0.02189
2.7764	0.00937
2.7766	-0.00139
2.7768	-0.01243
2.777	-0.02126
2.7772	-0.02977
2.7774	-0.03587
2.7776	-0.04136
2.778	-0.04766
2.7794	-0.04114
2.7798	-0.0359
2.7802	-0.0309
2.7808	-0.02503
2.8014	-0.01989
2.9014	-0.01679
3.0014	-0.01578
3.1014	-0.01524
3.2014	-0.01521
3.3014	-0.01487
3.4014	-0.0148
3.5014	-0.01474
3.6014	-0.01479
3.7014	-0.01468
3.8014	-0.0146
3.9014	-0.01464
4.0014	-0.01458
4.1014	-0.01471
4.2014	-0.01465
4.3014	-0.01465
4.4014	-0.01461
4.5014	-0.01467
4.6014	-0.01461
4.7014	-0.01456
4.8014	-0.01434
4.9014	-0.01437
5.0014	-0.01433
5.1014	-0.01427
5.2014	-0.01429
5.3014	-0.01433
5.4014	-0.01424
5.5014	-0.01426
5.6014	-0.01431
5.7014	-0.01432
5.8014	-0.0143
5.9014	-0.01432
6.0014	-0.01428
6.1014	-0.01426
6.2014	-0.01434
6.3014	-0.01438
6.4014	-0.01435
6.5014	-0.01434
6.6014	-0.01434
6.7014	-0.01435
6.8014	-0.01432
6.9014	-0.01435
7.0014	-0.01429
7.1014	-0.01437
7.2014	-0.01428
7.3014	-0.01434
7.4014	-0.0143
7.5014	-0.01435
7.6014	-0.01433
7.7014	-0.01438
7.8014	-0.01429
7.9014	-0.01437
8.0014	-0.01436
8.1014	-0.01424
8.2014	-0.01422
8.3014	-0.01422
8.4014	-0.01417
8.5014	-0.0142
8.6014	-0.01419
8.7014	-0.0142
8.8014	-0.01418
8.9014	-0.01425
9.0014	-0.01422
9.1014	-0.01421
9.2014	-0.01428
9.3014	-0.01419
9.4014	-0.01426
9.5014	-0.01419
9.6014	-0.01425
9.7014	-0.01427
9.8014	-0.01423
9.9014	-0.01424
10.0014	-0.01422
10.1014	-0.01425
10.2014	-0.01425
10.3014	-0.01424
10.4014	-0.01427
10.5014	-0.01433
10.6014	-0.01424
10.7014	-0.01429
10.8014	-0.01431
10.9014	-0.01433
11.0014	-0.01431
11.1014	-0.01431
11.2014	-0.01427
11.3014	-0.01429
11.4014	-0.01432
11.5014	-0.01436
11.6014	-0.01433
11.7014	-0.01434
11.8014	-0.01455
11.9014	-0.01471
12.0014	-0.01454
12.1014	-0.01457
12.2014	-0.01459
12.3014	-0.01432
12.4014	-0.01455
12.5014	-0.01476
12.6014	-0.01465
12.7014	-0.01457
12.8014	-0.01456
12.9014	-0.01455
13.0014	-0.01462
13.1014	-0.01463
13.2014	-0.01464
13.3014	-0.01464
13.4014	-0.01467
13.5014	-0.0147
13.6014	-0.01459
13.7014	-0.01458
13.8014	-0.01466
13.9014	-0.01462
14.0014	-0.01463
14.1014	-0.01468
14.2014	-0.01472
14.3014	-0.01467
14.4014	-0.0147
14.5014	-0.01469
14.6014	-0.01466
14.7014	-0.01472
14.8014	-0.0147
14.9014	-0.01476
15.0014	-0.01471
15.1014	-0.01469
15.2014	-0.01476
15.3014	-0.01474
15.4014	-0.01471
15.5014	-0.01469
15.6014	-0.01475
15.7014	-0.01479
15.8014	-0.0147
15.9014	-0.01474
16.0014	-0.01478
16.1014	-0.01473
16.2014	-0.01477
16.3014	-0.01481
16.4014	-0.01477
16.5014	-0.0148
16.6014	-0.01477
16.7014	-0.01479
16.8014	-0.01471
16.9014	-0.01483
17.0014	-0.01479
17.1014	-0.01478
17.2014	-0.01483
17.3014	-0.0148
17.4014	-0.01474
17.5014	-0.01476
17.6014	-0.01484
17.7014	-0.01485
17.8014	-0.0148
17.9014	-0.01481
18.0014	-0.01483
18.1014	-0.01487
18.2014	-0.01483
18.3014	-0.01485
18.4014	-0.01489
18.5014	-0.01484
18.6014	-0.01483
18.7014	-0.01486
18.8014	-0.01489
18.9014	-0.01488
19.0014	-0.01486
19.1014	-0.01482
19.2014	-0.01486
19.3014	-0.01488
19.4014	-0.01471
19.5014	-0.01465
19.6014	-0.01473
19.7014	-0.01473
19.8014	-0.01475
19.9014	-0.01477
20.0014	-0.01472
20.1014	-0.01474
20.2014	-0.01471
20.3014	-0.01469
20.4014	-0.01472
20.5014	-0.01476
20.6014	-0.0148
20.7014	-0.0147
20.8014	-0.01473
20.9014	-0.01476
21.0014	-0.01513
21.1014	-0.01516
21.2014	-0.01512
21.3014	-0.01516
21.4014	-0.01515
21.5014	-0.01513
21.6014	-0.01515
21.7014	-0.01515
21.8014	-0.01516
21.9014	-0.01519
22.0014	-0.01515
22.1014	-0.0151
22.2014	-0.01518
22.3014	-0.01522
22.4014	-0.01519
22.5014	-0.01517
22.6014	-0.01519
22.7014	-0.0152
22.8014	-0.0152
22.9014	-0.01519
23.0014	-0.01518
23.1014	-0.01526
23.2014	-0.01521
23.3014	-0.0152
23.4014	-0.01521
23.5014	-0.0152
23.6014	-0.01527
23.7014	-0.01521
23.8014	-0.0152
23.9014	-0.01522
24.0014	-0.01519
24.1014	-0.01525
24.2014	-0.01525
24.3014	-0.01525
24.4014	-0.01525
24.5014	-0.01522
24.6014	-0.01521
24.7014	-0.01523
24.8014	-0.01524
24.9014	-0.01525
25.0014	-0.01516
25.1014	-0.01519
25.2014	-0.01524
25.3014	-0.01522
25.4014	-0.01525
25.5014	-0.01527
25.6014	-0.01523
25.7014	-0.01525
25.8014	-0.01483
25.9014	-0.01484
26.0014	-0.0149
26.1014	-0.01487
26.2014	-0.0149
26.3014	-0.01508
26.4014	-0.01486
26.5014	-0.01494
26.6014	-0.01511
26.7014	-0.01515
26.8014	-0.01511
26.9014	-0.0151
27.0014	-0.01508
27.1014	-0.01513
27.2014	-0.01515
27.3014	-0.01516
27.4014	-0.01514
27.5014	-0.01511
27.6014	-0.01518
27.7014	-0.01516
27.8014	-0.01517
27.9014	-0.01516
28.0014	-0.01515
28.1014	-0.01514
28.2014	-0.01508
28.3014	-0.01514
28.4014	-0.01519
28.5014	-0.01521
28.6014	-0.01517
28.7014	-0.01521
28.8014	-0.01522
28.9014	-0.01525
29.0014	-0.01514
29.1014	-0.0152
29.2014	-0.01515
29.3014	-0.01522
29.4014	-0.01518
29.5014	-0.01518
29.6014	-0.0152
29.7014	-0.01517
29.8014	-0.01516
29.9014	-0.01523
30.0014	-0.01521
30.1014	-0.01525
30.2014	-0.01523
30.3014	-0.01517
30.4014	-0.01523
30.5014	-0.01517
30.6014	-0.01524
30.7014	-0.01523
30.8014	-0.01516
30.9014	-0.01526
31.0014	-0.01525
31.1014	-0.01528
31.2014	-0.01522
31.3014	-0.01522
31.4014	-0.01526
31.5014	-0.01523
31.6014	-0.01526
31.7014	-0.01521
31.8014	-0.01522
31.9014	-0.01526
32.0014	-0.01528
32.1014	-0.01528
32.2014	-0.01528
32.3014	-0.01525
32.4014	-0.01526
32.5014	-0.01525
32.6014	-0.01524
32.7014	-0.01532
32.8014	-0.01526
32.9014	-0.0152
33.0014	-0.01533
33.1014	-0.01526
33.2014	-0.01531
33.3014	-0.01526
33.4014	-0.01533
33.5014	-0.01525
33.6014	-0.01524
33.7014	-0.01527
33.8014	-0.01527
33.9014	-0.01528
34.0014	-0.01526
34.1014	-0.01532
34.2014	-0.01529
34.3014	-0.01534
34.4014	-0.01527
34.5014	-0.0153
34.6014	-0.01533
34.7014	-0.01531
34.8014	-0.01532
34.9014	-0.01535
35.0014	-0.01532
35.1014	-0.01534
35.2014	-0.01538
35.3014	-0.01532
35.4014	-0.01534
35.5014	-0.01537
35.6014	-0.01528
35.7014	-0.01533
35.8014	-0.01533
35.9014	-0.01537
36.0014	-0.01535
36.1014	-0.01531
36.2014	-0.01536
36.3014	-0.01532
36.4014	-0.01534
36.5014	-0.01531
36.6014	-0.01534
36.7014	-0.01534
36.8014	-0.01545
36.9014	-0.01535
37.0014	-0.01532
37.1014	-0.01535
37.2014	-0.01535
37.3014	-0.01535
37.4014	-0.01528
37.5014	-0.0154
37.6014	-0.01533
37.7014	-0.01535
37.8014	-0.01537
37.9014	-0.01535
38.0014	-0.01542
38.1014	-0.01534
38.2014	-0.01537
38.3014	-0.01543
38.4014	-0.01538
38.5014	-0.0154
38.6014	-0.01545
38.7014	-0.01546
38.8014	-0.01526
38.9014	-0.01518
39.0014	-0.01525
39.1014	-0.01541
39.2014	-0.01543
39.3014	-0.01542
39.4014	-0.0154
39.5014	-0.01545
39.6014	-0.01546
39.7014	-0.01541
39.8014	-0.01542
39.9014	-0.01533
40.0014	-0.01524
40.1014	-0.01528
40.2014	-0.01532
40.3014	-0.01528
40.4014	-0.01529
40.5014	-0.0153
40.6014	-0.01524
40.7014	-0.01525
40.8014	-0.01525
40.9014	-0.01525
41.0014	-0.01529
41.1014	-0.01524
41.2014	-0.01528
41.3014	-0.01524
41.4014	-0.01529
41.5014	-0.01526
41.6014	-0.01531
41.7014	-0.01529
41.8014	-0.01526
41.9014	-0.01525
42.0014	-0.01532
42.1014	-0.01534
42.2014	-0.01526
42.3014	-0.0153
42.4014	-0.01524
42.5014	-0.0153
42.6014	-0.01519
42.7014	-0.01527
42.8014	-0.01534
42.9014	-0.01529
43.0014	-0.01529
43.1014	-0.01533
43.2014	-0.01533
43.3014	-0.01531
43.4014	-0.01526
43.5014	-0.01535
43.6014	-0.01533
43.7014	-0.01532
43.8014	-0.0153
43.9014	-0.01531
44.0014	-0.01531
44.1014	-0.01528
44.2014	-0.01535
44.3014	-0.01529
44.4014	-0.01535
44.5014	-0.01529
44.6014	-0.01533
44.7014	-0.01538
44.8014	-0.01529
44.9014	-0.01528
45.0014	-0.01537
45.1014	-0.01536
45.2014	-0.01538
45.3014	-0.01537
45.4014	-0.01537
45.5014	-0.01531
45.6014	-0.01537
45.7014	-0.01539
45.8014	-0.01533
45.9014	-0.01534
46.0014	-0.01532
46.1014	-0.01535
46.2014	-0.01543
46.3014	-0.01533
46.4014	-0.01539
46.5014	-0.01539
46.6014	-0.01531
46.7014	-0.01536
46.8014	-0.01541
46.9014	-0.01538
47.0014	-0.01541
47.1014	-0.01538
47.2014	-0.01534
47.3014	-0.01543
47.4014	-0.01532
47.5014	-0.01542
47.6014	-0.01541
47.7014	-0.01536
47.8014	-0.01566
47.9014	-0.01536
48.0014	-0.01542
48.1014	-0.01542
48.2014	-0.01539
48.3014	-0.01539
48.4014	-0.01544
48.5014	-0.01536
48.6014	-0.01544
48.7014	-0.01536
48.8014	-0.01578
48.9014	-0.01584
49.0014	-0.01576
49.1014	-0.01565
49.2014	-0.01572
49.3014	-0.01584
49.4014	-0.01575
49.5014	-0.0158
49.6014	-0.01577
49.7014	-0.01566
49.8014	-0.01543
49.9014	-0.01541
50.0014	-0.01544
50.1014	-0.01538
50.2014	-0.01544
50.3014	-0.01546
50.4014	-0.01569
50.5014	-0.01562
50.6014	-0.01572
50.7014	-0.01565
50.8014	-0.01559
50.9014	-0.01588
51.0014	-0.01585
51.1014	-0.01585
51.2014	-0.01577
51.3014	-0.0158
51.4014	-0.01563
51.5014	-0.01565
51.6014	-0.01568
51.7014	-0.01561
51.8014	-0.0156
51.9014	-0.01566
52.0014	-0.01566
52.1014	-0.01568
52.2014	-0.01568
52.3014	-0.01565
52.4014	-0.01566
52.5014	-0.0157
52.6014	-0.01562
52.7014	-0.01563
52.8014	-0.01568
52.9014	-0.01572
53.0014	-0.01566
53.1014	-0.01567
53.2014	-0.0157
53.3014	-0.01568
53.4014	-0.01569
53.5014	-0.01568
53.6014	-0.01571
53.7014	-0.01566
53.8014	-0.01572
53.9014	-0.01575
54.0014	-0.0157
54.1014	-0.01569
54.2014	-0.01571
54.3014	-0.01571
54.4014	-0.01566
54.5014	-0.01572
54.6014	-0.01571
54.7014	-0.01577
54.8014	-0.01566
54.9014	-0.01569
55.0014	-0.01565
55.1014	-0.01571
55.2014	-0.01571
55.3014	-0.01567
55.4014	-0.01574
55.5014	-0.01574
55.6014	-0.01568
55.7014	-0.01569
55.8014	-0.01577
55.9014	-0.01573
56.0014	-0.01573
56.1014	-0.0157
56.2014	-0.01573
56.3014	-0.01571
56.4014	-0.01574
56.5014	-0.01571
56.6014	-0.01577
56.7014	-0.0157
56.8014	-0.01578
56.9014	-0.01578
57.0014	-0.01572
57.1014	-0.01578
57.2014	-0.01569
57.3014	-0.01573
57.4014	-0.01578
57.5014	-0.01575
57.6014	-0.0157
57.7014	-0.01574
57.8014	-0.01576
57.9014	-0.01574
58.0014	-0.01574
58.1014	-0.01571
58.2014	-0.01574
58.3014	-0.0157
58.4014	-0.01573
58.5014	-0.01576
58.6014	-0.01573
58.7014	-0.0157
58.8014	-0.01573
58.9014	-0.01574
59.0014	-0.01582
59.1014	-0.01573
59.2014	-0.01567
59.3014	-0.01573
59.4014	-0.01572
59.5014	-0.01569
59.6014	-0.01576
59.7014	-0.01574
59.8014	-0.01572
59.9014	-0.01579
60.0014	-0.01577
60.1014	-0.0158
60.2014	-0.01577
60.3014	-0.01577
60.4014	-0.01577
60.5014	-0.01572
60.6014	-0.01576
60.7014	-0.01573
60.8014	-0.0158
60.9014	-0.01576
61.0014	-0.01573
61.1014	-0.01572
61.2014	-0.01577
61.3014	-0.01575
61.4014	-0.01575
61.5014	-0.01576
61.6014	-0.0158
61.7014	-0.01577
61.8014	-0.01571
61.9014	-0.01576
62.0014	-0.01573
62.1014	-0.01581
62.2014	-0.01581
62.3014	-0.0158
62.4014	-0.01577
62.5014	-0.01582
62.6014	-0.01581
62.7014	-0.01577
62.8014	-0.01583
62.9014	-0.01579
63.0014	-0.01575
63.1014	-0.01586
63.2014	-0.01584
63.3014	-0.01579
63.4014	-0.01579
63.5014	-0.01587
63.6014	-0.01575
63.7014	-0.01573
63.8014	-0.01574
63.9014	-0.01585
64.0014	-0.01579
64.1014	-0.01579
64.2014	-0.01579
64.3014	-0.01584
64.4014	-0.01586
64.5014	-0.01582
64.6014	-0.01577
64.7014	-0.01581
64.8014	-0.01577
64.9014	-0.01586
65.0014	-0.01584
65.1014	-0.01585
65.2014	-0.01587
65.3014	-0.01583
65.4014	-0.01584
65.5014	-0.01586
65.6014	-0.01587
65.7014	-0.01581
65.8014	-0.01582
65.9014	-0.0158
66.0014	-0.01587
66.1014	-0.01585
66.2014	-0.01583
66.3014	-0.01583
66.4014	-0.01584
66.5014	-0.01587
66.6014	-0.01584
66.7014	-0.01589
66.8014	-0.01584
66.9014	-0.01576
67.0014	-0.01585
67.1014	-0.01585
67.2014	-0.01592
67.3014	-0.01582
67.4014	-0.01579
67.5014	-0.01578
67.6014	-0.01579
67.7014	-0.01589
67.8014	-0.01588
67.9014	-0.01583
68.0014	-0.01583
68.1014	-0.01589
68.2014	-0.01584
68.3014	-0.01588
68.4014	-0.01589
68.5014	-0.01584
68.6014	-0.01582
68.7014	-0.01582
68.8014	-0.01588
68.9014	-0.01584
69.0014	-0.01585
69.1014	-0.01583
69.2014	-0.01584
69.3014	-0.01586
69.4014	-0.01583
69.5014	-0.0159
69.6014	-0.01589
69.7014	-0.01586
69.8014	-0.01587
69.9014	-0.01579
70.0014	-0.01585
70.1014	-0.01585
70.2014	-0.0159
70.3014	-0.0159
70.4014	-0.01589
70.5014	-0.01584
70.6014	-0.01592
70.7014	-0.01594
70.8014	-0.01586
70.9014	-0.01583
71.0014	-0.01584
71.1014	-0.01587
71.2014	-0.01585
71.3014	-0.01586
71.4014	-0.01587
71.5014	-0.01588
71.6014	-0.01588
71.7014	-0.01588
71.8014	-0.01584
71.9014	-0.01588
72.0014	-0.01583
72.1014	-0.01582
72.2014	-0.01586
72.3014	-0.01593
72.4014	-0.01587
72.5014	-0.0159
72.6014	-0.01589
72.7014	-0.01584
72.8014	-0.01594
72.9014	-0.01587
73.0014	-0.01586
73.1014	-0.01588
73.2014	-0.01591
73.3014	-0.01588
73.4014	-0.01588
73.5014	-0.0159
73.6014	-0.0159
73.7014	-0.01588
73.8014	-0.01595
73.9014	-0.01595
74.0014	-0.01598
74.1014	-0.01598
74.2014	-0.01588
74.3014	-0.01594
74.4014	-0.01587
74.5014	-0.0159
74.6014	-0.01594
74.7014	-0.01592
74.8014	-0.01598
74.9014	-0.01591
75.0014	-0.01595
75.1014	-0.01589
75.2014	-0.01589
75.3014	-0.01588
75.4014	-0.01594
75.5014	-0.01599
75.6014	-0.01592
75.7014	-0.01594
75.8014	-0.01596
75.9014	-0.01585
76.0014	-0.01592
76.1014	-0.01593
76.2014	-0.01594
76.3014	-0.01598
76.4014	-0.01596
76.5014	-0.016
76.6014	-0.01596
76.7014	-0.01594
76.8014	-0.01591
76.9014	-0.01599
77.0014	-0.01591
77.1014	-0.01592
77.2014	-0.01613
77.3014	-0.01598
77.4014	-0.01594
77.5014	-0.01587
77.6014	-0.0159
77.7014	-0.0159
77.8014	-0.01594
77.9014	-0.01592
78.0014	-0.01593
78.1014	-0.01597
78.2014	-0.01596
78.3014	-0.01582
78.4014	-0.01577
78.5014	-0.01618
78.6014	-0.01618
78.7014	-0.01592
78.8014	-0.01596
78.9014	-0.01601
79.0014	-0.01598
79.1014	-0.01595
79.2014	-0.01576
79.3014	-0.01598
79.4014	-0.01584
79.5014	-0.01625
79.6014	-0.01599
79.7014	-0.01597
79.8014	-0.01594
79.9014	-0.01592
80.0014	-0.0158
80.1014	-0.01616
80.2014	-0.0162
80.3014	-0.01621
80.4014	-0.0159
80.5014	-0.01569
80.6014	-0.01582
80.7014	-0.01579
80.8014	-0.01583
80.9014	-0.01617
81.0014	-0.01615
81.1014	-0.01613
81.2014	-0.01603
81.3014	-0.01618
81.4014	-0.01615
81.5014	-0.0162
81.6014	-0.0162
81.7014	-0.01616
81.8014	-0.01623
81.9014	-0.01619
82.0014	-0.01619
82.1014	-0.01621
82.2014	-0.01582
82.3014	-0.01584
82.4014	-0.01586
82.5014	-0.01581
82.6014	-0.01583
82.7014	-0.01583
82.8014	-0.01588
82.9014	-0.01579
83.0014	-0.01586
83.1014	-0.01582
83.2014	-0.01587
83.3014	-0.01587
83.4014	-0.01588
83.5014	-0.01585
83.6014	-0.01597
83.7014	-0.01601
83.8014	-0.01617
83.9014	-0.01622
84.0014	-0.01615
84.1014	-0.01624
84.2014	-0.016
84.3014	-0.01622
84.4014	-0.01628
84.5014	-0.01621
84.6014	-0.01618
84.7014	-0.0162
84.8014	-0.01616
84.9014	-0.01619
85.0014	-0.0162
85.1014	-0.01621
85.2014	-0.01615
85.3014	-0.01626
85.4014	-0.01616
85.5014	-0.01622
85.6014	-0.01621
85.7014	-0.01619
85.8014	-0.01623
85.9014	-0.0162
86.0014	-0.01621
86.1014	-0.01619
86.2014	-0.01622
86.3014	-0.01618
86.4014	-0.01623
86.5014	-0.01619
86.6014	-0.01622
86.7014	-0.01625
86.8014	-0.01627
86.9014	-0.01621
87.0014	-0.01618
87.1014	-0.01627
87.2014	-0.01625
87.3014	-0.01627
87.4014	-0.01617
87.5014	-0.01624
87.6014	-0.01624
87.7014	-0.01617
87.8014	-0.01623
87.9014	-0.01623
88.0014	-0.01623
88.1014	-0.01621
88.2014	-0.01617
88.3014	-0.01618
88.4014	-0.01618
88.5014	-0.01623
88.6014	-0.01622
88.7014	-0.01623
88.8014	-0.01618
88.9014	-0.01624
89.0014	-0.01622
89.1014	-0.01617
89.2014	-0.01626
89.3014	-0.01625
89.4014	-0.01621
89.5014	-0.01621
89.6014	-0.01623
89.7014	-0.0162
89.8014	-0.01618
89.9014	-0.01624
90.0014	-0.01631
90.1014	-0.01584
90.2014	-0.01596
90.3014	-0.01589
90.4014	-0.01582
90.5014	-0.01593
90.6014	-0.01592
90.7014	-0.01592
90.8014	-0.0159
90.9014	-0.01586
91.0014	-0.01587
91.1014	-0.0159
91.2014	-0.01587
91.3014	-0.01584
91.4014	-0.01592
91.5014	-0.0159
91.6014	-0.01588
91.7014	-0.01589
91.8014	-0.01593
91.9014	-0.0159
92.0014	-0.0159
92.1014	-0.0159
92.2014	-0.01582
92.3014	-0.01587
92.4014	-0.01593
92.5014	-0.01588
92.6014	-0.01592
92.7014	-0.01584
92.8014	-0.01595
92.9014	-0.01588
93.0014	-0.01589
93.1014	-0.01596
93.2014	-0.01591
93.3014	-0.01586
93.4014	-0.01584
93.5014	-0.01594
93.6014	-0.01586
93.7014	-0.01584
93.8014	-0.01588
93.9014	-0.01588
94.0014	-0.01592
94.1014	-0.0159
94.2014	-0.01589
94.3014	-0.0159
94.4014	-0.01587
94.5014	-0.01596
94.6014	-0.01593
94.7014	-0.01587
94.8014	-0.01596
94.9014	-0.01589
95.0014	-0.01594
95.1014	-0.01589
95.2014	-0.01595
95.3014	-0.01593
95.4014	-0.01594
95.5014	-0.01597
95.6014	-0.01589
95.7014	-0.01595
95.8014	-0.01595
95.9014	-0.01594
96.0014	-0.01601
96.1014	-0.01597
96.2014	-0.01589
96.3014	-0.01593
96.4014	-0.01592
96.5014	-0.01596
96.6014	-0.01592
96.7014	-0.01592
96.8014	-0.01596
96.9014	-0.01585
97.0014	-0.01594
97.1014	-0.01591
97.2014	-0.01587
97.3014	-0.01592
97.4014	-0.01594
97.5014	-0.01592
97.6014	-0.01583
97.7014	-0.0159
97.8014	-0.01633
97.9014	-0.01624
98.0014	-0.01628
98.1014	-0.01642
98.2014	-0.0163
98.3014	-0.01629
98.4014	-0.01627
98.5014	-0.01634
98.6014	-0.01628
98.7014	-0.01628
98.8014	-0.01631
98.9014	-0.01631
99.0014	-0.01629
99.1014	-0.01634
99.2014	-0.01631
99.3014	-0.01625
99.4014	-0.01625
99.5014	-0.01627
99.6014	-0.01629
99.7014	-0.0163
99.8014	-0.01626
99.9014	-0.01617
100.001	-0.01626
100.101	-0.01633
100.201	-0.0163
100.301	-0.01631
100.401	-0.01634
100.501	-0.01626
100.601	-0.01632
100.701	-0.01631
100.801	-0.01633
100.901	-0.0163
101.001	-0.01628
101.101	-0.01632
101.201	-0.01631
101.301	-0.0163
101.401	-0.01631
101.501	-0.01631
101.601	-0.01626
101.701	-0.01634
101.801	-0.01626
101.901	-0.01625
102.001	-0.01633
102.101	-0.01634
102.201	-0.0162
102.301	-0.01633
102.401	-0.01626
102.501	-0.01627
102.601	-0.01632
102.701	-0.01632
102.801	-0.01634
102.901	-0.01632
103.001	-0.01627
103.101	-0.01634
103.201	-0.01635
103.301	-0.01629
103.401	-0.01631
103.501	-0.01629
103.601	-0.01621
103.701	-0.01594
103.801	-0.01613
103.901	-0.01616
104.001	-0.0162
104.101	-0.01631
104.201	-0.01637
104.301	-0.01631
104.401	-0.01618
104.501	-0.01627
104.601	-0.01632
104.701	-0.01617
104.801	-0.01613
104.901	-0.01597
105.001	-0.01592
105.101	-0.01595
105.201	-0.01613
105.301	-0.01592
105.401	-0.01619
105.501	-0.01615
105.601	-0.01635
105.701	-0.01622
105.801	-0.01616
105.901	-0.01616
106.001	-0.0161
106.101	-0.016
106.201	-0.01624
106.301	-0.01613
106.401	-0.01628
106.501	-0.01634
106.601	-0.01617
106.701	-0.01615
106.801	-0.01614
106.901	-0.01616
107.001	-0.01617
107.101	-0.01618
107.201	-0.01614
107.301	-0.01607
107.401	-0.01625
107.501	-0.01628
107.601	-0.0163
107.701	-0.01625
107.801	-0.01617
107.901	-0.01616
108.001	-0.01612
108.101	-0.01597
108.201	-0.01596
108.301	-0.01582
108.401	-0.01619
108.501	-0.01615
108.601	-0.01617
108.701	-0.01617
108.801	-0.01629
108.901	-0.01615
109.001	-0.01637
109.101	-0.01628
109.201	-0.0163
109.301	-0.01635
109.401	-0.01618
109.501	-0.01616
109.601	-0.01619
109.701	-0.01619
109.801	-0.0162
109.901	-0.01619
110.001	-0.01615
110.101	-0.01619
110.201	-0.01612
110.301	-0.01614
110.401	-0.01618
110.501	-0.01613
110.601	-0.01613
110.701	-0.01615
110.801	-0.01616
110.901	-0.01593
111.001	-0.01614
111.101	-0.01612
111.201	-0.01614
111.301	-0.01614
111.401	-0.01616
111.501	-0.0162
111.601	-0.01609
111.701	-0.01634
111.801	-0.01627
111.901	-0.0163
112.001	-0.01621
112.101	-0.0161
112.201	-0.01615
112.301	-0.01616
112.401	-0.01618
112.501	-0.01618
112.601	-0.01614
112.701	-0.0161
112.801	-0.01613
112.901	-0.0162
113.001	-0.01625
113.101	-0.01618
113.201	-0.01616
113.301	-0.01614
113.401	-0.01614
113.501	-0.01618
113.601	-0.01612
113.701	-0.01629
113.801	-0.01629
113.901	-0.01627
114.001	-0.01595
114.101	-0.01615
114.201	-0.0162
114.301	-0.01616
114.401	-0.01619
114.501	-0.01619
114.601	-0.01617
114.701	-0.01637
114.801	-0.01594
114.901	-0.01616
115.001	-0.01617
115.101	-0.01615
115.201	-0.01613
115.301	-0.01613
115.401	-0.01618
115.501	-0.01614
115.601	-0.01613
115.701	-0.01617
115.801	-0.01622
115.901	-0.01615
116.001	-0.01619
116.101	-0.01617
116.201	-0.01615
116.301	-0.01616
116.401	-0.01615
116.501	-0.01622
116.601	-0.0162
116.701	-0.01615
116.801	-0.01624
116.901	-0.01614
117.001	-0.01615
117.101	-0.01622
117.201	-0.01619
117.301	-0.01614
117.401	-0.01621
117.501	-0.01618
117.601	-0.0162
117.701	-0.01616
117.801	-0.01612
117.901	-0.01595
118.001	-0.0162
118.101	-0.01617
118.201	-0.01617
118.301	-0.01622
118.401	-0.01619
118.501	-0.01612
118.601	-0.01615
118.701	-0.01614
118.801	-0.01616
118.901	-0.01621
119.001	-0.01617
119.101	-0.0162
119.201	-0.01623
119.301	-0.01618
119.401	-0.01613
119.501	-0.01614
119.601	-0.01619
119.701	-0.01621
119.801	-0.01624
119.901	-0.0162
120.001	-0.01624
120.101	-0.01625
120.201	-0.01621
120.301	-0.01627
120.401	-0.01622
120.501	-0.01618
120.601	-0.01623
120.701	-0.01622
120.801	-0.01623
120.901	-0.01623
121.001	-0.01628
121.101	-0.01616
121.201	-0.01623
121.301	-0.01622
121.401	-0.01619
121.501	-0.01614
121.601	-0.01619
121.701	-0.0162
121.801	-0.01621
121.901	-0.01624
122.001	-0.01626
122.101	-0.01623
122.201	-0.01623
122.301	-0.01623
122.401	-0.01618
122.501	-0.01623
122.601	-0.01625
122.701	-0.01621
122.771	-0.01622
122.771	-0.21274
122.771	-0.34374
122.771	-0.33098
122.772	-0.40566
122.772	-0.37757
122.772	-0.40983
122.772	-0.37018
122.773	-0.32876
122.773	-0.31627
122.773	-0.27196
122.773	-0.25314
122.773	-0.21387
122.774	-0.19515
122.774	-0.16362
122.774	-0.14792
122.774	-0.1252
122.774	-0.11422
122.775	-0.09978
122.775	-0.09374
122.775	-0.08571
122.776	-0.09188
122.777	-0.09882
122.777	-0.10505
122.778	-0.11015
122.779	-0.11525
122.781	-0.10956
122.798	-0.10448
122.835	-0.09939
122.901	-0.09438
122.987	-0.08932
123.087	-0.08551
123.187	-0.08239
123.287	-0.07982
123.387	-0.07796
123.487	-0.07603
123.587	-0.07444
123.687	-0.07298
123.787	-0.07178
123.887	-0.07079
123.987	-0.06971
124.087	-0.06916
124.187	-0.06826
124.287	-0.06769
124.387	-0.06703
124.487	-0.06648
124.587	-0.06602
124.687	-0.0656
124.787	-0.06538
124.887	-0.06447
124.987	-0.06431
125.087	-0.0639
125.187	-0.06344
125.287	-0.06332
125.387	-0.06285
125.487	-0.06276
125.587	-0.06241
125.687	-0.06223
125.787	-0.06222
125.887	-0.06179
125.987	-0.06162
126.087	-0.06161
126.187	-0.06121
126.287	-0.06109
126.387	-0.06116
126.487	-0.06079
126.587	-0.06069
126.687	-0.0604
126.787	-0.06056
126.887	-0.06058
126.987	-0.06018
127.087	-0.06013
127.187	-0.05975
127.287	-0.05973
127.387	-0.05959
127.487	-0.0597
127.587	-0.05965
127.687	-0.05959
127.787	-0.05953
127.887	-0.05917
127.987	-0.05911
128.087	-0.05918
128.187	-0.05916
128.287	-0.05908
128.387	-0.05908
128.487	-0.05908
128.587	-0.05904
128.687	-0.05906
128.787	-0.05895
128.887	-0.05865
128.987	-0.05866
129.087	-0.05868
129.187	-0.05859
129.287	-0.05861
129.387	-0.05865
129.487	-0.05872
129.587	-0.05863
129.687	-0.05866
129.787	-0.05864
129.887	-0.05854
129.987	-0.05858
130.087	-0.05857
130.187	-0.05848
130.287	-0.05854
130.387	-0.05845
130.487	-0.05848
130.587	-0.05847
130.687	-0.05818
130.787	-0.05821
130.887	-0.05809
130.987	-0.0581
131.087	-0.05808
131.187	-0.05805
131.287	-0.05806
131.387	-0.05803
131.487	-0.05812
131.587	-0.05817
131.687	-0.0582
131.787	-0.0581
131.887	-0.05807
131.987	-0.05812
132.087	-0.05812
132.187	-0.05812
132.287	-0.05804
132.387	-0.05811
132.487	-0.05804
132.587	-0.05806
132.687	-0.05805
132.787	-0.05797
132.887	-0.05803
132.987	-0.05802
133.087	-0.05801
133.187	-0.05801
133.287	-0.05799
133.387	-0.05791
133.487	-0.05794
133.587	-0.05797
133.687	-0.05804
133.787	-0.05792
133.887	-0.05791
133.987	-0.05801
134.087	-0.05807
134.187	-0.05762
134.287	-0.05767
134.387	-0.05766
134.487	-0.05765
134.587	-0.0577
134.687	-0.05767
134.787	-0.0577
134.887	-0.05767
134.987	-0.05764
135.087	-0.05765
135.187	-0.05767
135.287	-0.05764
135.387	-0.05764
135.487	-0.05776
135.587	-0.05765
135.687	-0.05769
135.787	-0.05765
135.887	-0.05759
135.987	-0.05761
136.087	-0.05764
136.187	-0.05764
136.287	-0.05761
136.387	-0.05763
136.487	-0.05762
136.587	-0.05765
136.687	-0.05754
136.787	-0.05765
136.887	-0.05774
136.987	-0.05761
137.087	-0.0575
137.187	-0.05752
137.287	-0.05761
137.387	-0.05753
137.487	-0.058
137.587	-0.05792
137.687	-0.05757
137.787	-0.05758
137.887	-0.05758
137.987	-0.05763
138.087	-0.05752
138.187	-0.05752
138.287	-0.05762
138.387	-0.05762
138.487	-0.05755
138.587	-0.05759
138.687	-0.05763
138.787	-0.05758
138.887	-0.0576
138.987	-0.05761
139.087	-0.05759
139.187	-0.05755
139.287	-0.05747
139.387	-0.05747
139.487	-0.05757
139.587	-0.05744
139.687	-0.05745
139.787	-0.05753
139.887	-0.05757
139.987	-0.0575
140.087	-0.05752
140.187	-0.05746
140.287	-0.05754
140.387	-0.05749
140.487	-0.05754
140.587	-0.05745
140.687	-0.0575
140.787	-0.05747
140.887	-0.05745
140.987	-0.05755
141.087	-0.05747
141.187	-0.05744
141.287	-0.05744
141.387	-0.05752
141.487	-0.05744
141.587	-0.05748
141.687	-0.05745
141.787	-0.05746
141.887	-0.05742
141.987	-0.0575
142.087	-0.05743
142.187	-0.05738
142.287	-0.05745
142.387	-0.05744
142.487	-0.05739
142.587	-0.0574
142.687	-0.05752
142.787	-0.05747
142.887	-0.05754
142.987	-0.05755
143.087	-0.05757
143.187	-0.05752
143.287	-0.05753
143.387	-0.05743
143.487	-0.05751
143.587	-0.05754
143.687	-0.05747
143.787	-0.05748
143.887	-0.0575
143.987	-0.05743
144.087	-0.05744
144.187	-0.05747
144.287	-0.05742
144.387	-0.05744
144.487	-0.05746
144.587	-0.05742
144.687	-0.05747
144.787	-0.05743
144.887	-0.05748
144.987	-0.05744
145.087	-0.05743
145.187	-0.05738
145.287	-0.05742
145.387	-0.05744
145.487	-0.05753
145.587	-0.05742
145.687	-0.05747
145.787	-0.05738
145.887	-0.05739
145.987	-0.05743
146.087	-0.05738
146.187	-0.05738
146.287	-0.05743
146.387	-0.05744
146.487	-0.05742
146.587	-0.05748
146.687	-0.05749
146.787	-0.05752
146.887	-0.05739
146.987	-0.05744
147.087	-0.05707
147.187	-0.05704
147.287	-0.05701
147.387	-0.05699
147.487	-0.05699
147.587	-0.05705
147.687	-0.05706
147.787	-0.05706
147.887	-0.05712
147.987	-0.05721
148.087	-0.05738
148.187	-0.05733
148.287	-0.05741
148.387	-0.0574
148.487	-0.05715
148.587	-0.0571
148.687	-0.05718
148.787	-0.05705
148.887	-0.05709
148.987	-0.05707
149.087	-0.05704
149.187	-0.05705
149.287	-0.0571
149.387	-0.05717
149.487	-0.05703
149.587	-0.05703
149.687	-0.05702
149.787	-0.05702
149.887	-0.05703
149.987	-0.05705
150.087	-0.0571
150.187	-0.05707
150.287	-0.05709
150.387	-0.05706
150.487	-0.0571
150.587	-0.05708
150.687	-0.05711
150.787	-0.05709
150.887	-0.05715
150.987	-0.05715
151.087	-0.05715
151.187	-0.05702
151.287	-0.05702
151.387	-0.05698
151.487	-0.05702
151.587	-0.05698
151.687	-0.05713
151.787	-0.05713
151.887	-0.05718
151.987	-0.0571
152.087	-0.05703
152.187	-0.05705
152.287	-0.05705
152.387	-0.05704
152.487	-0.05705
152.587	-0.05709
152.687	-0.05706
152.787	-0.0571
152.887	-0.05705
152.987	-0.05704
153.087	-0.0571
153.187	-0.05707
153.287	-0.05701
153.387	-0.0571
153.487	-0.05707
153.587	-0.05709
153.687	-0.05706
153.787	-0.05696
153.887	-0.05703
153.987	-0.05702
154.087	-0.05702
154.187	-0.05705
154.287	-0.05697
154.387	-0.05698
154.487	-0.05706
154.587	-0.05701
154.687	-0.057
154.787	-0.05702
154.887	-0.057
154.987	-0.05701
155.087	-0.05696
155.187	-0.05703
155.287	-0.05694
155.387	-0.05702
155.487	-0.05706
155.587	-0.05704
155.687	-0.05691
155.787	-0.057
155.887	-0.05701
155.987	-0.05697
156.087	-0.05702
156.187	-0.05697
156.287	-0.05707
156.387	-0.057
156.487	-0.05701
156.587	-0.05702
156.687	-0.05703
156.787	-0.05697
156.887	-0.05702
156.987	-0.05702
157.087	-0.05701
157.187	-0.0571
157.287	-0.057
157.387	-0.05697
157.487	-0.05705
157.587	-0.057
157.687	-0.05699
157.787	-0.05689
157.887	-0.05704
157.987	-0.05692
158.087	-0.05698
158.187	-0.05701
158.287	-0.05697
158.387	-0.05702
158.487	-0.05693
158.587	-0.05699
158.687	-0.05694
158.787	-0.05701
158.887	-0.05692
158.987	-0.05695
159.087	-0.05694
159.187	-0.05699
159.287	-0.05696
159.387	-0.05706
159.487	-0.05696
159.587	-0.05699
159.687	-0.05699
159.787	-0.05697
159.887	-0.05699
159.987	-0.05695
160.087	-0.05684
160.187	-0.05692
160.287	-0.05681
160.387	-0.05688
160.487	-0.05695
160.587	-0.05699
160.687	-0.05659
160.787	-0.05691
160.887	-0.05691
160.987	-0.05694
161.087	-0.05698
161.187	-0.05691
161.287	-0.0569
161.387	-0.05708
161.487	-0.05689
161.587	-0.05683
161.687	-0.05694
161.787	-0.05678
161.887	-0.05696
161.987	-0.05691
162.087	-0.05698
162.187	-0.05687
162.287	-0.05688
162.387	-0.05696
162.487	-0.05694
162.587	-0.05691
162.687	-0.05688
162.787	-0.05686
162.887	-0.05686
162.987	-0.05707
163.087	-0.05696
163.187	-0.05684
163.287	-0.05696
163.387	-0.05688
163.487	-0.0566
163.587	-0.05665
163.687	-0.05689
163.787	-0.05691
163.887	-0.05687
163.987	-0.05691
164.087	-0.05689
164.187	-0.05699
164.287	-0.05706
164.387	-0.05707
164.487	-0.0566
164.587	-0.05667
164.687	-0.05691
164.787	-0.05694
164.887	-0.05692
164.987	-0.05686
165.087	-0.05688
165.187	-0.05686
165.287	-0.05688
165.387	-0.05703
165.487	-0.0568
165.587	-0.05659
165.687	-0.05661
165.787	-0.05662
165.887	-0.05655
165.987	-0.05655
166.087	-0.05659
166.187	-0.05655
166.287	-0.05656
166.387	-0.05655
166.487	-0.05648
166.587	-0.05653
166.687	-0.05646
166.787	-0.05655
166.887	-0.05656
166.987	-0.0566
167.087	-0.05659
167.187	-0.05659
167.287	-0.0565
167.387	-0.05653
167.487	-0.05652
167.587	-0.05652
167.687	-0.05648
167.787	-0.05654
167.887	-0.05657
167.987	-0.05658
168.087	-0.0566
168.187	-0.05652
168.287	-0.05654
168.387	-0.05647
168.487	-0.05649
168.587	-0.05647
168.687	-0.05648
168.787	-0.05652
168.887	-0.05656
168.987	-0.05651
169.087	-0.05658
169.187	-0.05654
169.287	-0.0569
169.387	-0.05683
169.487	-0.05691
169.587	-0.05696
169.687	-0.05687
169.787	-0.05692
169.887	-0.05681
169.987	-0.05691
170.087	-0.05691
170.187	-0.05688
170.287	-0.05686
170.387	-0.05692
170.487	-0.05686
170.587	-0.05684
170.687	-0.05689
170.787	-0.05688
170.887	-0.05689
170.987	-0.0569
171.087	-0.05692
171.187	-0.05689
171.287	-0.05685
171.387	-0.05663
171.487	-0.05662
171.587	-0.05689
171.687	-0.0569
171.787	-0.05691
171.887	-0.05698
171.987	-0.05688
172.087	-0.05691
172.187	-0.05687
172.287	-0.05693
172.387	-0.0569
172.487	-0.05689
172.587	-0.05687
172.687	-0.05688
172.787	-0.05688
172.887	-0.05692
172.987	-0.0569
173.087	-0.05687
173.187	-0.05691
173.287	-0.05701
173.387	-0.05689
173.487	-0.05691
173.587	-0.05694
173.687	-0.05691
173.787	-0.05693
173.887	-0.05689
173.987	-0.05691
174.087	-0.05695
174.187	-0.05639
174.287	-0.05664
174.387	-0.05658
174.487	-0.05641
174.587	-0.05657
174.687	-0.05651
174.787	-0.05649
174.887	-0.05686
174.987	-0.05682
175.087	-0.0569
175.187	-0.05692
175.287	-0.0569
175.387	-0.05692
175.487	-0.05692
175.587	-0.05691
175.687	-0.05683
175.787	-0.05689
175.887	-0.05692
175.987	-0.05691
176.087	-0.05666
176.187	-0.05655
176.287	-0.0564
176.387	-0.0565
176.487	-0.05646
176.587	-0.05649
176.687	-0.05657
176.787	-0.05646
176.887	-0.05658
176.987	-0.05665
177.087	-0.05658
177.187	-0.05662
177.287	-0.05659
177.387	-0.05652
177.487	-0.05654
177.587	-0.0566
177.687	-0.05651
177.787	-0.05656
177.887	-0.05665
177.987	-0.05656
178.087	-0.05686
178.187	-0.05687
178.287	-0.05687
178.387	-0.05648
178.487	-0.05661
178.587	-0.05656
178.687	-0.0566
178.787	-0.05654
178.887	-0.05698
178.987	-0.05688
179.087	-0.05685
179.187	-0.05688
179.287	-0.0566
179.387	-0.05655
179.487	-0.05662
179.587	-0.05657
179.687	-0.05665
179.787	-0.05658
179.887	-0.05653
179.987	-0.05668
180.087	-0.05661
180.187	-0.05659
180.287	-0.05653
180.387	-0.05653
180.487	-0.05653
180.587	-0.05649
180.687	-0.05657
180.787	-0.05661
180.887	-0.05661
180.987	-0.05654
181.087	-0.05655
181.187	-0.0565
181.287	-0.05655
181.387	-0.05654
181.487	-0.05663
181.587	-0.05655
181.687	-0.05656
181.787	-0.05659
181.887	-0.05657
181.987	-0.05659
182.087	-0.05658
182.187	-0.05654
182.287	-0.05655
182.387	-0.0566
182.487	-0.05659
182.587	-0.05665
182.687	-0.05652
182.787	-0.0566
182.887	-0.05657
182.987	-0.05658
183.087	-0.0565
183.187	-0.05652
183.287	-0.05654
183.387	-0.05658
183.487	-0.05662
183.587	-0.05652
183.687	-0.05658
183.787	-0.05657
183.887	-0.05656
183.987	-0.05654
184.087	-0.05654
184.187	-0.05652
184.287	-0.05663
184.387	-0.05651
184.487	-0.0566
184.587	-0.05645
184.687	-0.05665
184.787	-0.05649
184.887	-0.05651
184.987	-0.05647
185.087	-0.05655
185.187	-0.05658
185.287	-0.05647
185.387	-0.05659
185.487	-0.05655
185.587	-0.05646
185.687	-0.05659
185.787	-0.05656
185.887	-0.05653
185.987	-0.05646
186.087	-0.05654
186.187	-0.05654
186.287	-0.05655
186.387	-0.05652
186.487	-0.05659
186.587	-0.05659
186.687	-0.05651
186.787	-0.05652
186.887	-0.05658
186.987	-0.05646
187.087	-0.0565
187.187	-0.05654
187.287	-0.05658
187.387	-0.05648
187.487	-0.05651
187.587	-0.05653
187.687	-0.05659
187.787	-0.05651
187.887	-0.05641
187.987	-0.05656
188.087	-0.05656
188.187	-0.05652
188.287	-0.05649
188.387	-0.05652
188.487	-0.05647
188.587	-0.05657
188.687	-0.05649
188.787	-0.05641
188.887	-0.05647
188.987	-0.05646
189.087	-0.05653
189.187	-0.05647
189.287	-0.05641
189.387	-0.05651
189.487	-0.05646
189.587	-0.05651
189.687	-0.05644
189.787	-0.05646
189.887	-0.05645
189.987	-0.05647
190.087	-0.05651
190.187	-0.05647
190.287	-0.05649
190.387	-0.05644
190.487	-0.05648
190.587	-0.0565
190.687	-0.05649
190.787	-0.05648
190.887	-0.05645
190.987	-0.05647
191.087	-0.05641
191.187	-0.05646
191.287	-0.05645
191.387	-0.05645
191.487	-0.05649
191.587	-0.05649
191.687	-0.05648
191.787	-0.05649
191.887	-0.05647
191.987	-0.05652
192.087	-0.05646
192.187	-0.05648
192.287	-0.05647
192.387	-0.05643
192.487	-0.05644
192.587	-0.05631
192.687	-0.05649
192.787	-0.05645
192.887	-0.0564
192.987	-0.05642
193.087	-0.05645
193.187	-0.05647
193.287	-0.05654
193.387	-0.05647
193.487	-0.05654
193.587	-0.05639
193.687	-0.05648
193.787	-0.05655
193.887	-0.05654
193.987	-0.05651
194.087	-0.05655
194.187	-0.05643
194.287	-0.05634
194.387	-0.05634
194.487	-0.05638
194.587	-0.05646
194.687	-0.05644
194.787	-0.05644
194.887	-0.05646
194.987	-0.05639
195.087	-0.05648
195.187	-0.05646
195.287	-0.0565
195.387	-0.05646
195.487	-0.05638
195.587	-0.05647
195.687	-0.05652
195.787	-0.05644
195.887	-0.05644
195.987	-0.05639
[truncated: 5,425 more rows]

## Sheet: 80%D2O
time/s	current/mA
3.2318	-2.50637
3.2346	-2.49525
3.2348	-2.44138
3.235	-2.37871
3.2352	-2.28796
3.2354	-2.19292
3.2356	-2.08169
3.2358	-1.97058
3.236	-1.85217
3.2362	-1.73738
3.2364	-1.62141
3.2366	-1.51133
3.2368	-1.40466
3.237	-1.30535
3.2372	-1.21144
3.2374	-1.12613
3.2376	-1.04707
3.2378	-0.97648
3.238	-0.91205
3.2382	-0.85557
3.2384	-0.80485
3.2386	-0.76084
3.2388	-0.72219
3.239	-0.68873
3.2392	-0.65943
3.2394	-0.6344
3.2396	-0.61216
3.2398	-0.59338
3.24	-0.57649
3.2402	-0.56205
3.2404	-0.54926
3.2406	-0.53758
3.2408	-0.52696
3.241	-0.51728
3.2412	-0.50802
3.2414	-0.49925
3.2416	-0.49123
3.2418	-0.48311
3.242	-0.47529
3.2422	-0.46769
3.2424	-0.46027
3.2426	-0.45276
3.2428	-0.44565
3.243	-0.43828
3.2432	-0.43118
3.2434	-0.4242
3.2436	-0.41771
3.2438	-0.4108
3.244	-0.40466
3.2442	-0.39801
3.2444	-0.39207
3.2446	-0.38609
3.2448	-0.38027
3.245	-0.37488
3.2452	-0.36915
3.2454	-0.36414
3.2456	-0.35881
3.246	-0.3491
3.2464	-0.33979
3.2468	-0.33101
3.2472	-0.32302
3.2476	-0.31521
3.248	-0.30776
3.2484	-0.30086
3.2488	-0.294
3.2492	-0.28762
3.2496	-0.28155
3.25	-0.27577
3.2504	-0.27026
3.2508	-0.26495
3.2512	-0.25987
3.2518	-0.25287
3.2524	-0.24608
3.253	-0.23994
3.2536	-0.2338
3.2542	-0.22784
3.2548	-0.22269
3.2554	-0.21715
3.2562	-0.21022
3.257	-0.20408
3.2578	-0.19813
3.2586	-0.19304
3.2596	-0.18658
3.2606	-0.18062
3.2616	-0.1755
3.2626	-0.1703
3.2638	-0.16448
3.265	-0.15935
3.2664	-0.15397
3.2676	-0.14896
3.269	-0.14396
3.2706	-0.13853
3.2724	-0.13325
3.2742	-0.1281
3.2762	-0.12253
3.2784	-0.11726
3.281	-0.11188
3.2836	-0.10677
3.2866	-0.10169
3.29	-0.09648
3.2936	-0.09137
3.2978	-0.08592
3.3024	-0.08091
3.308	-0.07564
3.3142	-0.07055
3.322	-0.06539
3.331	-0.06014
3.3412	-0.05503
3.3546	-0.04981
3.3718	-0.04452
3.3926	-0.0394
3.421	-0.03427
3.4614	-0.02911
3.5216	-0.02386
3.618	-0.01871
3.718	-0.01572
3.818	-0.01354
3.918	-0.01194
4.018	-0.01093
4.118	-0.00972
4.218	-0.00898
4.318	-0.00833
4.418	-0.00788
4.518	-0.00745
4.618	-0.00686
4.718	-0.00687
4.818	-0.0064
4.918	-0.00599
5.018	-0.00595
5.118	-0.00566
5.218	-0.00566
5.318	-0.00533
5.418	-0.00518
5.518	-0.00481
5.618	-0.00494
5.718	-0.00476
5.818	-0.00468
5.918	-0.00444
6.018	-0.00434
6.118	-0.00424
6.218	-0.00434
6.318	-0.00425
6.418	-0.00417
6.518	-0.00417
6.618	-0.00422
6.718	-0.00416
6.818	-0.00416
6.918	-0.00416
7.018	-0.00382
7.118	-0.00381
7.218	-0.00377
7.318	-0.00378
7.418	-0.00368
7.518	-0.00369
7.618	-0.00361
7.718	-0.00371
7.818	-0.00378
7.918	-0.00366
8.018	-0.00366
8.118	-0.00367
8.218	-0.0036
8.318	-0.00358
8.418	-0.00342
8.518	-0.00337
8.618	-0.00326
8.718	-0.00331
8.818	-0.00334
8.918	-0.00332
9.018	-0.00326
9.118	-0.00321
9.218	-0.00321
9.318	-0.00317
9.418	-0.00325
9.518	-0.00321
9.618	-0.00309
9.718	-0.00315
9.818	-0.00317
9.918	-0.00316
10.018	-0.00311
10.118	-0.00307
10.218	-0.0032
10.318	-0.00304
10.418	-0.00322
10.518	-0.00288
10.618	-0.00283
10.718	-0.00285
10.818	-0.0032
10.918	-0.00329
11.018	-0.00318
11.118	-0.00317
11.218	-0.00323
11.318	-0.00313
11.418	-0.00319
11.518	-0.00325
11.618	-0.00314
11.718	-0.00317
11.818	-0.00317
11.918	-0.00318
12.018	-0.00315
12.118	-0.00314
12.218	-0.00313
12.318	-0.00315
12.418	-0.00309
12.518	-0.00313
12.618	-0.00316
12.718	-0.00318
12.818	-0.00311
12.918	-0.00313
13.018	-0.0031
13.118	-0.00308
13.218	-0.00314
13.318	-0.00301
13.418	-0.00314
13.518	-0.00312
13.618	-0.00312
13.718	-0.00316
13.818	-0.00313
13.918	-0.00314
14.018	-0.00317
14.118	-0.00312
14.218	-0.00318
14.318	-0.00321
14.418	-0.00317
14.518	-0.00318
14.618	-0.00321
14.718	-0.00307
14.818	-0.00313
14.918	-0.00326
15.018	-0.00321
15.118	-0.00277
15.218	-0.00323
15.318	-0.0029
15.418	-0.0031
15.518	-0.00313
15.618	-0.00313
15.718	-0.00317
15.818	-0.00315
15.918	-0.00326
16.018	-0.00319
16.118	-0.00319
16.218	-0.00323
16.318	-0.0032
16.418	-0.00325
16.518	-0.00331
16.618	-0.00327
16.718	-0.0033
16.818	-0.00331
16.918	-0.0034
17.018	-0.00343
17.118	-0.0033
17.218	-0.00335
17.318	-0.00333
17.418	-0.00332
17.518	-0.00334
17.618	-0.00336
17.718	-0.00358
17.818	-0.00367
17.918	-0.00367
18.018	-0.00373
18.118	-0.00372
18.218	-0.00381
18.318	-0.00383
18.418	-0.00386
18.518	-0.00392
18.618	-0.00417
18.718	-0.00417
18.818	-0.00426
18.918	-0.00404
19.018	-0.00413
19.118	-0.00422
19.218	-0.00428
19.318	-0.00427
19.418	-0.00431
19.518	-0.00443
19.618	-0.00431
19.718	-0.00436
19.818	-0.00479
19.918	-0.00475
20.018	-0.00474
20.118	-0.00483
20.218	-0.00485
20.318	-0.00492
20.418	-0.00498
20.518	-0.00484
20.618	-0.00513
20.718	-0.00519
20.818	-0.00539
20.918	-0.0054
21.018	-0.00568
21.118	-0.00576
21.218	-0.0059
21.318	-0.00571
21.418	-0.00588
21.518	-0.00599
21.618	-0.0062
21.718	-0.00593
21.818	-0.00623
21.918	-0.00632
22.018	-0.00642
22.118	-0.00671
22.218	-0.00691
22.318	-0.00672
22.418	-0.00687
22.518	-0.00698
22.618	-0.00697
22.718	-0.00733
22.818	-0.0074
22.918	-0.0075
23.018	-0.0074
23.118	-0.00747
23.218	-0.0079
23.318	-0.00792
23.418	-0.00824
23.518	-0.00835
23.618	-0.00829
23.718	-0.00845
23.818	-0.00857
23.918	-0.00892
24.018	-0.00885
24.118	-0.00893
24.218	-0.00932
24.318	-0.00945
24.418	-0.00944
24.518	-0.00957
24.618	-0.00989
24.718	-0.00982
24.818	-0.00999
24.918	-0.01009
25.018	-0.01041
25.118	-0.01041
25.218	-0.01063
25.318	-0.01067
25.418	-0.01111
25.518	-0.01104
25.618	-0.0111
25.718	-0.01112
25.818	-0.01149
25.918	-0.01163
26.018	-0.0116
26.118	-0.01191
26.218	-0.01213
26.318	-0.01215
26.418	-0.01221
26.518	-0.01256
26.618	-0.01259
26.718	-0.01264
26.818	-0.01276
26.918	-0.01313
27.018	-0.01323
27.118	-0.0132
27.218	-0.01361
27.318	-0.0137
27.418	-0.014
27.518	-0.0142
27.618	-0.01417
27.718	-0.01449
27.818	-0.01462
27.918	-0.01466
28.018	-0.01474
28.118	-0.01502
28.218	-0.01507
28.318	-0.01526
28.418	-0.01524
28.518	-0.01535
28.618	-0.01561
28.718	-0.01576
28.818	-0.0161
28.918	-0.01626
29.018	-0.01618
29.118	-0.01633
29.218	-0.01671
29.318	-0.01664
29.418	-0.01673
29.518	-0.0169
29.618	-0.0169
29.718	-0.01716
29.818	-0.01732
29.918	-0.01744
30.018	-0.01774
30.118	-0.0177
30.218	-0.01784
30.318	-0.01781
30.418	-0.01792
30.518	-0.0183
30.618	-0.01834
30.718	-0.0187
30.818	-0.01882
30.918	-0.01878
31.018	-0.01891
31.118	-0.01892
31.218	-0.01899
31.318	-0.01923
31.418	-0.01936
31.518	-0.01949
31.618	-0.01942
31.718	-0.01975
31.818	-0.01987
31.918	-0.02002
32.018	-0.01988
32.118	-0.02033
32.218	-0.02044
32.318	-0.02052
32.418	-0.02075
32.518	-0.02081
32.618	-0.02079
32.718	-0.02095
32.818	-0.02108
32.918	-0.02097
33.018	-0.02131
33.118	-0.02145
33.218	-0.02159
33.318	-0.02185
33.418	-0.02192
33.518	-0.02186
33.618	-0.02195
33.718	-0.02242
33.818	-0.02217
33.918	-0.02235
34.018	-0.02245
34.118	-0.02249
34.218	-0.02256
34.318	-0.02257
34.418	-0.02291
34.518	-0.02296
34.618	-0.02308
34.718	-0.02307
34.818	-0.02353
34.918	-0.02342
35.018	-0.02353
35.118	-0.02349
35.218	-0.02393
35.318	-0.02403
35.418	-0.02396
35.518	-0.02404
35.618	-0.02408
35.718	-0.024
35.818	-0.02447
35.918	-0.02454
36.018	-0.02455
36.118	-0.02456
36.218	-0.02472
36.318	-0.025
36.418	-0.0249
36.518	-0.02508
36.618	-0.0251
36.718	-0.0254
36.818	-0.02547
36.918	-0.0255
37.018	-0.02549
37.118	-0.02554
37.218	-0.02559
37.318	-0.02567
37.418	-0.02558
37.518	-0.02568
37.618	-0.02592
37.718	-0.0261
37.818	-0.02612
37.918	-0.02613
38.018	-0.02654
38.118	-0.02652
38.218	-0.02662
38.318	-0.02648
38.418	-0.02654
38.518	-0.02659
38.618	-0.02662
38.718	-0.02673
38.818	-0.02666
38.918	-0.02671
39.018	-0.02695
39.118	-0.02707
39.218	-0.02715
39.318	-0.02713
39.418	-0.02714
39.518	-0.02724
39.618	-0.02718
39.718	-0.02724
39.818	-0.02722
39.918	-0.02754
40.018	-0.02757
40.118	-0.02761
40.218	-0.02771
40.318	-0.02769
40.418	-0.02773
40.518	-0.02772
40.618	-0.02765
40.718	-0.02776
40.818	-0.02774
40.918	-0.02802
41.018	-0.02802
41.118	-0.02811
41.218	-0.02812
41.318	-0.02818
41.418	-0.02823
41.518	-0.02828
41.618	-0.02848
41.718	-0.02857
41.818	-0.02862
41.918	-0.02867
42.018	-0.0286
42.118	-0.02857
42.218	-0.02866
42.318	-0.02862
42.418	-0.0286
42.518	-0.02864
42.618	-0.02871
42.718	-0.0287
42.818	-0.02912
42.918	-0.02889
43.018	-0.0287
43.118	-0.02872
43.218	-0.02884
43.318	-0.0288
43.418	-0.02886
43.518	-0.02915
43.618	-0.02905
43.718	-0.02912
43.818	-0.02913
43.918	-0.02919
44.018	-0.02923
44.118	-0.02918
44.218	-0.02923
44.318	-0.0292
44.418	-0.02932
44.518	-0.02914
44.618	-0.02956
44.718	-0.02959
44.818	-0.0297
44.918	-0.02965
45.018	-0.02969
45.118	-0.02965
45.218	-0.02974
45.318	-0.02955
45.418	-0.02961
45.518	-0.02963
45.618	-0.02964
45.718	-0.02973
45.818	-0.02965
45.918	-0.0297
46.018	-0.02973
46.118	-0.02975
46.218	-0.0298
46.318	-0.02983
46.418	-0.02982
46.518	-0.02979
46.618	-0.02979
46.718	-0.02984
46.818	-0.03009
46.918	-0.03016
47.018	-0.03017
47.118	-0.03019
47.218	-0.0303
47.318	-0.03011
47.418	-0.03014
47.518	-0.03024
47.618	-0.03024
47.718	-0.0302
47.818	-0.03018
47.918	-0.03023
48.018	-0.0303
48.118	-0.03058
48.218	-0.03036
48.318	-0.03032
48.418	-0.03038
48.518	-0.03041
48.618	-0.03022
48.718	-0.03025
48.818	-0.03024
48.918	-0.03036
49.018	-0.03032
49.118	-0.03035
49.218	-0.03039
49.318	-0.03038
49.418	-0.03058
49.518	-0.03068
49.618	-0.03058
49.718	-0.03067
49.818	-0.03067
49.918	-0.03068
50.018	-0.03065
50.118	-0.03067
50.218	-0.03072
50.318	-0.0307
50.418	-0.03075
50.518	-0.03078
50.618	-0.03075
50.718	-0.03077
50.818	-0.03079
50.918	-0.0308
51.018	-0.0311
51.118	-0.03076
51.218	-0.03089
51.318	-0.03087
51.418	-0.03088
51.518	-0.03094
51.618	-0.0311
51.718	-0.03113
51.818	-0.03113
51.918	-0.03115
52.018	-0.0312
52.118	-0.03117
52.218	-0.03122
52.318	-0.0312
52.418	-0.03066
52.518	-0.0309
52.618	-0.03082
52.718	-0.03092
52.818	-0.03086
52.918	-0.03109
53.018	-0.0312
53.118	-0.03111
53.218	-0.03113
53.318	-0.03115
53.418	-0.0311
53.518	-0.03123
53.618	-0.03116
53.718	-0.03132
53.818	-0.03123
53.918	-0.03122
54.018	-0.03127
54.118	-0.03125
54.218	-0.03133
54.318	-0.03131
54.418	-0.0313
54.518	-0.03134
54.618	-0.0313
54.718	-0.03136
54.818	-0.0314
54.918	-0.03134
55.018	-0.03138
55.118	-0.0314
55.218	-0.03142
55.318	-0.03136
55.418	-0.03124
55.518	-0.03133
55.618	-0.03131
55.718	-0.03128
55.818	-0.03134
55.918	-0.03132
56.018	-0.03134
56.118	-0.03128
56.218	-0.03138
56.318	-0.03144
56.418	-0.03138
56.518	-0.03147
56.618	-0.0314
56.718	-0.03137
56.818	-0.03165
56.918	-0.03161
57.018	-0.0317
57.118	-0.03168
57.218	-0.03165
57.318	-0.03172
57.418	-0.03169
57.518	-0.03167
57.618	-0.03162
57.718	-0.03165
57.818	-0.0317
57.918	-0.03166
58.018	-0.03171
58.118	-0.0318
58.218	-0.03175
58.318	-0.03181
58.418	-0.03183
58.518	-0.03178
58.618	-0.0318
58.718	-0.03181
58.818	-0.03181
58.918	-0.03183
59.018	-0.03186
59.118	-0.03179
59.218	-0.03186
59.318	-0.03188
59.418	-0.03191
59.518	-0.03187
59.618	-0.03187
59.718	-0.03185
59.818	-0.03192
59.918	-0.03217
60.018	-0.03191
60.118	-0.03213
60.218	-0.03194
60.318	-0.03193
60.418	-0.03194
60.518	-0.032
60.618	-0.03189
60.718	-0.03187
60.818	-0.0318
60.918	-0.03187
61.018	-0.03182
61.118	-0.03185
61.218	-0.0318
61.318	-0.03192
61.418	-0.03185
61.518	-0.0319
61.618	-0.03219
61.718	-0.0322
61.818	-0.03187
61.918	-0.03194
62.018	-0.03189
62.118	-0.03191
62.218	-0.03192
62.318	-0.03219
62.418	-0.03217
62.518	-0.03213
62.618	-0.03217
62.718	-0.03215
62.818	-0.03224
62.918	-0.03221
63.018	-0.03222
63.118	-0.03195
63.218	-0.0322
63.318	-0.03228
63.418	-0.03227
63.518	-0.0323
63.618	-0.03226
63.718	-0.03221
63.818	-0.0323
63.918	-0.03224
64.018	-0.03229
64.118	-0.03226
64.218	-0.03229
64.318	-0.03232
64.418	-0.03232
64.518	-0.03237
64.618	-0.03234
64.718	-0.03234
64.818	-0.03235
64.918	-0.03233
65.018	-0.03236
65.118	-0.03239
65.218	-0.03237
65.318	-0.03233
65.418	-0.03233
65.518	-0.03238
65.618	-0.03236
65.718	-0.03245
65.818	-0.03245
65.918	-0.03242
66.018	-0.03232
66.118	-0.03247
66.218	-0.03269
66.318	-0.03267
66.418	-0.03234
66.518	-0.03227
66.618	-0.03236
66.718	-0.03238
66.818	-0.03239
66.918	-0.0327
67.018	-0.03269
67.118	-0.03275
67.218	-0.03275
67.318	-0.03272
67.418	-0.03276
67.518	-0.03272
67.618	-0.03269
67.718	-0.03268
67.818	-0.03273
67.918	-0.03277
68.018	-0.03278
68.118	-0.03275
68.218	-0.03276
68.318	-0.03275
68.418	-0.03277
68.518	-0.0328
68.618	-0.03279
68.718	-0.03277
68.818	-0.03281
68.918	-0.0328
69.018	-0.03286
69.118	-0.03283
69.218	-0.03282
69.318	-0.03235
69.418	-0.03249
69.518	-0.03287
69.618	-0.03288
69.718	-0.03266
69.818	-0.03272
69.918	-0.03271
70.018	-0.03278
70.118	-0.0328
70.218	-0.03273
70.318	-0.0327
70.418	-0.03271
70.518	-0.03276
70.618	-0.03272
70.718	-0.03274
70.818	-0.03271
70.918	-0.0327
71.018	-0.03273
71.118	-0.03277
71.218	-0.03279
71.318	-0.03271
71.418	-0.03273
71.518	-0.03271
71.618	-0.03269
71.718	-0.0327
71.818	-0.0328
71.918	-0.03282
72.018	-0.03275
72.118	-0.03286
72.218	-0.03281
72.318	-0.03284
72.418	-0.03278
72.518	-0.03289
72.618	-0.0328
72.718	-0.0328
72.818	-0.03276
72.918	-0.03282
73.018	-0.0327
73.118	-0.03284
73.218	-0.03282
73.318	-0.03284
73.418	-0.03283
73.518	-0.03285
73.618	-0.03286
73.718	-0.03285
73.818	-0.03287
73.918	-0.03281
74.018	-0.03285
74.118	-0.03288
74.218	-0.03283
74.318	-0.03289
74.418	-0.03281
74.518	-0.03285
74.618	-0.03286
74.718	-0.03293
74.818	-0.03284
74.918	-0.03284
75.018	-0.03292
75.118	-0.03284
75.218	-0.03287
75.318	-0.0329
75.418	-0.03289
75.518	-0.03295
75.618	-0.03285
75.718	-0.03284
75.818	-0.03297
75.918	-0.03289
76.018	-0.03287
76.118	-0.03288
76.218	-0.03286
76.318	-0.03286
76.418	-0.03289
76.518	-0.03298
76.618	-0.03289
76.718	-0.03296
76.818	-0.03288
76.918	-0.03291
77.018	-0.03287
77.118	-0.03294
77.218	-0.033
77.318	-0.03281
77.418	-0.03282
77.518	-0.0329
77.618	-0.03295
77.718	-0.03284
77.818	-0.03301
77.918	-0.0329
78.018	-0.03296
78.118	-0.03298
78.218	-0.03323
78.318	-0.0332
78.418	-0.03323
78.518	-0.03333
78.618	-0.03322
78.718	-0.03321
78.818	-0.0333
78.918	-0.03324
79.018	-0.03319
79.118	-0.03312
79.218	-0.03319
79.318	-0.03321
79.418	-0.03324
79.518	-0.03319
79.618	-0.03325
79.718	-0.03317
79.818	-0.03295
79.918	-0.03287
80.018	-0.03298
80.118	-0.0327
80.218	-0.03328
80.318	-0.03324
80.418	-0.03326
80.518	-0.03332
80.618	-0.0332
80.718	-0.03322
80.818	-0.0333
80.918	-0.03325
81.018	-0.03331
81.118	-0.03294
81.218	-0.03296
81.318	-0.03294
81.418	-0.03298
81.518	-0.03296
81.618	-0.03304
81.718	-0.03319
81.818	-0.03334
81.918	-0.03289
82.018	-0.03331
82.118	-0.03334
82.218	-0.03337
82.318	-0.03316
82.418	-0.03299
82.518	-0.03296
82.618	-0.03319
82.718	-0.03319
82.818	-0.03292
82.918	-0.03322
83.018	-0.03332
83.118	-0.03319
83.218	-0.03323
83.318	-0.03318
83.418	-0.03329
83.518	-0.03328
83.618	-0.03322
83.718	-0.03322
83.818	-0.03326
83.918	-0.03319
84.018	-0.03322
84.118	-0.03324
84.218	-0.03321
84.318	-0.03325
84.418	-0.03321
84.518	-0.03331
84.618	-0.03326
84.718	-0.03323
84.818	-0.0333
84.918	-0.03322
85.018	-0.0333
85.118	-0.03324
85.218	-0.03323
85.318	-0.0332
85.418	-0.03321
85.518	-0.03329
85.618	-0.03323
85.718	-0.03318
85.818	-0.03324
85.918	-0.03328
86.018	-0.03322
86.118	-0.03325
86.218	-0.0332
86.318	-0.03323
86.418	-0.03319
86.518	-0.0333
86.618	-0.03319
86.718	-0.03319
86.818	-0.03323
86.918	-0.03324
87.018	-0.0332
87.118	-0.03336
87.218	-0.03327
87.318	-0.03325
87.418	-0.03325
87.518	-0.03331
87.618	-0.03326
87.718	-0.03324
87.818	-0.03318
87.918	-0.03324
88.018	-0.03316
88.118	-0.03331
88.218	-0.03327
88.318	-0.03324
88.418	-0.03329
88.518	-0.03336
88.618	-0.03321
88.718	-0.03326
88.818	-0.03331
88.918	-0.03327
89.018	-0.03331
89.118	-0.03327
89.218	-0.03338
89.318	-0.0333
89.418	-0.03326
89.518	-0.03325
89.618	-0.03335
89.718	-0.03329
89.818	-0.03331
89.918	-0.0333
90.018	-0.03334
90.118	-0.03334
90.218	-0.03338
90.318	-0.03339
90.418	-0.03329
90.518	-0.03332
90.618	-0.03308
90.718	-0.03335
90.818	-0.03334
90.918	-0.03331
91.018	-0.0333
91.118	-0.03331
91.218	-0.03331
91.318	-0.0333
91.418	-0.03331
91.518	-0.03333
91.618	-0.03327
91.718	-0.0332
91.818	-0.03297
91.918	-0.03332
92.018	-0.03338
92.118	-0.03338
92.218	-0.03343
92.318	-0.03335
92.418	-0.03341
92.518	-0.03343
92.618	-0.03337
92.718	-0.03341
92.818	-0.03339
92.918	-0.03338
93.018	-0.03336
93.118	-0.03338
93.218	-0.03344
93.318	-0.0334
93.418	-0.03344
93.518	-0.03342
93.618	-0.03339
93.718	-0.03337
93.818	-0.03345
93.918	-0.03339
94.018	-0.03339
94.118	-0.03331
94.218	-0.03337
94.318	-0.03342
94.418	-0.03341
94.518	-0.03343
94.618	-0.0334
94.718	-0.03341
94.818	-0.03338
94.918	-0.03343
95.018	-0.03336
95.118	-0.03341
95.218	-0.03337
95.318	-0.03335
95.418	-0.03338
95.518	-0.03341
95.618	-0.03349
95.718	-0.03339
95.818	-0.03349
95.918	-0.03335
96.018	-0.03344
96.118	-0.03346
96.218	-0.03336
96.318	-0.03346
96.418	-0.03347
96.518	-0.03346
96.618	-0.03337
96.718	-0.0337
96.818	-0.03337
96.918	-0.03344
97.018	-0.03336
97.118	-0.03349
97.218	-0.03348
97.318	-0.0334
97.418	-0.03349
97.518	-0.03355
97.618	-0.0336
97.718	-0.03347
97.818	-0.03352
97.918	-0.03374
98.018	-0.03368
98.118	-0.03377
98.218	-0.0337
98.318	-0.03371
98.418	-0.03343
98.518	-0.03376
98.618	-0.03347
98.718	-0.03346
98.818	-0.03376
98.918	-0.03345
99.018	-0.03329
99.118	-0.0335
99.218	-0.03351
99.318	-0.03378
99.418	-0.03344
99.518	-0.03331
99.618	-0.03331
99.718	-0.03333
99.818	-0.03337
99.918	-0.0335
100.018	-0.03378
100.118	-0.03377
100.218	-0.0333
100.318	-0.03335
100.418	-0.03328
100.518	-0.03348
100.618	-0.0337
100.718	-0.03371
100.818	-0.03371
100.918	-0.03349
101.018	-0.03345
101.118	-0.03348
101.218	-0.03372
101.318	-0.03342
101.418	-0.03331
101.518	-0.03343
101.618	-0.03367
101.718	-0.03342
101.818	-0.03349
101.918	-0.03344
102.018	-0.0335
102.118	-0.0338
102.218	-0.03343
102.318	-0.0337
102.418	-0.03327
102.518	-0.03352
102.618	-0.0334
102.718	-0.03331
102.818	-0.03336
102.918	-0.03351
103.018	-0.03372
103.118	-0.0333
103.218	-0.03379
103.318	-0.03374
103.418	-0.03373
103.518	-0.03376
103.618	-0.03377
103.718	-0.03364
103.818	-0.03375
103.918	-0.03373
104.018	-0.03368
104.118	-0.03376
104.218	-0.0337
104.318	-0.03374
104.418	-0.03375
104.518	-0.03365
104.618	-0.03375
104.718	-0.03373
104.818	-0.03379
104.918	-0.03376
105.018	-0.03373
105.118	-0.03377
105.218	-0.03349
105.318	-0.03334
105.418	-0.03335
105.518	-0.0334
105.618	-0.03337
105.718	-0.03337
105.818	-0.03338
105.918	-0.03342
106.018	-0.03342
106.118	-0.03341
106.218	-0.03334
106.318	-0.03337
106.418	-0.03333
106.518	-0.03335
106.618	-0.03339
106.718	-0.03335
106.818	-0.03359
106.918	-0.03344
107.018	-0.03376
107.118	-0.03377
107.218	-0.03386
107.318	-0.03379
107.418	-0.03365
107.518	-0.03374
107.618	-0.03373
107.718	-0.03374
107.818	-0.03378
107.918	-0.03373
108.018	-0.03372
108.118	-0.03378
108.218	-0.03382
108.318	-0.03374
108.418	-0.0337
108.518	-0.03371
108.618	-0.03377
108.718	-0.03378
108.818	-0.03374
108.918	-0.03374
109.018	-0.03338
109.118	-0.03347
109.218	-0.03336
109.318	-0.03336
109.418	-0.03332
109.518	-0.03336
109.618	-0.03338
109.718	-0.03337
109.818	-0.0334
109.918	-0.03339
110.018	-0.03329
110.118	-0.03341
110.218	-0.03341
110.318	-0.0334
110.418	-0.03341
110.518	-0.03346
110.618	-0.03343
110.718	-0.03345
110.818	-0.03344
110.918	-0.03352
111.018	-0.03337
111.118	-0.03341
111.218	-0.0334
111.318	-0.03338
111.418	-0.03338
111.518	-0.03338
111.618	-0.03347
111.718	-0.0334
111.818	-0.03346
111.918	-0.03339
112.018	-0.03337
112.118	-0.03348
112.218	-0.03339
112.318	-0.03342
112.418	-0.03341
112.518	-0.03343
112.618	-0.03342
112.718	-0.03343
112.818	-0.03343
112.918	-0.03342
113.018	-0.03338
113.118	-0.03349
113.218	-0.03335
113.318	-0.03338
113.418	-0.03348
113.518	-0.03344
113.618	-0.03341
113.718	-0.03343
113.818	-0.03343
113.918	-0.03343
114.018	-0.03385
114.118	-0.03389
114.218	-0.03344
114.318	-0.03345
114.418	-0.03339
114.518	-0.03343
114.618	-0.03386
114.718	-0.03384
114.818	-0.03375
114.918	-0.03348
115.018	-0.0334
115.118	-0.03336
115.218	-0.03341
115.318	-0.03364
115.418	-0.03341
115.518	-0.03343
115.618	-0.03347
115.718	-0.03341
115.818	-0.03342
115.918	-0.03344
116.018	-0.03342
116.118	-0.03347
116.218	-0.03344
116.318	-0.0335
116.418	-0.03359
116.518	-0.0335
116.618	-0.03343
116.718	-0.03339
116.818	-0.03341
116.918	-0.03346
117.018	-0.03345
117.118	-0.03348
117.218	-0.03345
117.318	-0.03349
117.418	-0.03339
117.518	-0.03341
117.618	-0.03385
117.718	-0.03381
117.818	-0.03385
117.918	-0.03377
118.018	-0.03379
118.118	-0.03385
118.218	-0.03378
118.318	-0.03384
118.418	-0.03349
118.518	-0.03354
118.618	-0.03344
118.718	-0.03342
118.818	-0.03343
118.918	-0.03345
119.018	-0.03339
119.118	-0.03348
119.218	-0.0335
119.318	-0.03343
119.418	-0.03343
119.518	-0.0334
119.618	-0.03343
119.718	-0.03381
119.818	-0.03347
119.918	-0.03342
120.018	-0.0334
120.118	-0.0335
120.218	-0.03338
120.318	-0.03343
120.418	-0.03343
120.518	-0.0335
120.618	-0.03341
120.718	-0.03373
120.818	-0.03381
120.918	-0.0338
121.018	-0.03381
121.118	-0.03382
121.218	-0.03383
121.318	-0.03384
121.418	-0.03386
121.518	-0.0338
121.618	-0.03375
121.718	-0.03359
121.818	-0.03343
121.918	-0.03335
122.018	-0.03338
122.118	-0.03378
122.218	-0.03345
122.318	-0.03347
122.418	-0.03343
122.518	-0.03338
122.618	-0.0335
122.718	-0.03349
122.818	-0.03344
122.918	-0.0338
123.018	-0.03388
123.118	-0.03381
123.218	-0.03349
123.232	-0.03343
123.232	-0.23027
123.232	-0.36597
123.232	-0.35451
123.233	-0.43619
123.233	-0.41113
123.233	-0.45177
123.233	-0.41677
123.233	-0.42994
123.234	-0.39098
123.234	-0.35054
123.234	-0.34074
123.234	-0.3076
123.235	-0.29597
123.235	-0.26958
123.235	-0.25912
123.235	-0.23923
123.235	-0.2316
123.236	-0.218
123.236	-0.20456
123.236	-0.19746
123.238	-0.20256
123.249	-0.19749
123.258	-0.19237
123.268	-0.18736
123.282	-0.18209
123.298	-0.17681
123.315	-0.17175
123.338	-0.16643
123.361	-0.1613
123.388	-0.15614
123.421	-0.15096
123.458	-0.14582
123.501	-0.14046
123.55	-0.13531
123.606	-0.13022
123.67	-0.12506
123.747	-0.11979
123.832	-0.11461
123.932	-0.11002
124.032	-0.10618
124.132	-0.10268
124.232	-0.10003
124.332	-0.09741
124.432	-0.09497
124.532	-0.09285
124.632	-0.09138
124.732	-0.08969
124.832	-0.08868
124.932	-0.0873
125.032	-0.08659
125.132	-0.0851
125.232	-0.08459
125.332	-0.0836
125.432	-0.08304
125.532	-0.08256
125.632	-0.08208
125.732	-0.08162
125.832	-0.08096
125.932	-0.08085
126.032	-0.08036
126.132	-0.07996
126.232	-0.07986
126.332	-0.07934
126.432	-0.07937
126.532	-0.0793
126.632	-0.07891
126.732	-0.0788
126.832	-0.07886
126.932	-0.07846
127.032	-0.07834
127.132	-0.07796
127.232	-0.07786
127.332	-0.07788
127.432	-0.07774
127.532	-0.07745
127.632	-0.07737
127.732	-0.0775
127.832	-0.07732
127.932	-0.0774
128.032	-0.0773
128.132	-0.0772
128.232	-0.07684
128.332	-0.07686
128.432	-0.07699
128.532	-0.07719
128.632	-0.07684
128.732	-0.07683
128.832	-0.0769
128.932	-0.07685
129.032	-0.07675
129.132	-0.07676
129.232	-0.07666
129.332	-0.07677
129.432	-0.07674
129.532	-0.07675
129.632	-0.07672
129.732	-0.07677
129.832	-0.07668
129.932	-0.07648
130.032	-0.07639
130.132	-0.07637
130.232	-0.0763
130.332	-0.07625
130.432	-0.07629
130.532	-0.07633
130.632	-0.0763
130.732	-0.07624
130.832	-0.07622
130.932	-0.07631
131.032	-0.07621
131.132	-0.07616
131.232	-0.07623
131.332	-0.07629
131.432	-0.07621
131.532	-0.07621
131.632	-0.07627
131.732	-0.07621
131.832	-0.07593
131.932	-0.07617
132.032	-0.07626
132.132	-0.07627
132.232	-0.07618
132.332	-0.07618
132.432	-0.07614
132.532	-0.07587
132.632	-0.07589
132.732	-0.07587
132.832	-0.07577
132.932	-0.07575
133.032	-0.07575
133.132	-0.07573
133.232	-0.07581
133.332	-0.07575
133.432	-0.07583
133.532	-0.07584
133.632	-0.07586
133.732	-0.07581
133.832	-0.07576
133.932	-0.07576
134.032	-0.07568
134.132	-0.07575
134.232	-0.07575
134.332	-0.07573
134.432	-0.07567
134.532	-0.07568
134.632	-0.07578
134.732	-0.07564
134.832	-0.07565
134.932	-0.07533
135.032	-0.07532
135.132	-0.07544
135.232	-0.07541
135.332	-0.0753
135.432	-0.07534
135.532	-0.07537
135.632	-0.07534
135.732	-0.07532
135.832	-0.07533
135.932	-0.07528
136.032	-0.07533
136.132	-0.07528
136.232	-0.07531
136.332	-0.07534
136.432	-0.07537
136.532	-0.07523
136.632	-0.07527
136.732	-0.07522
136.832	-0.07526
136.932	-0.07524
137.032	-0.07519
137.132	-0.07526
137.232	-0.07523
137.332	-0.07529
137.432	-0.07518
137.532	-0.07525
137.632	-0.07525
137.732	-0.07521
137.832	-0.07523
137.932	-0.07524
138.032	-0.0753
138.132	-0.07524
138.232	-0.07522
138.332	-0.07528
138.432	-0.07518
138.532	-0.07516
138.632	-0.07522
138.732	-0.07519
138.832	-0.07516
138.932	-0.07517
139.032	-0.07527
139.132	-0.07518
139.232	-0.0752
139.332	-0.07526
139.432	-0.07529
139.532	-0.07527
139.632	-0.07518
139.732	-0.07526
139.832	-0.07482
139.932	-0.07477
140.032	-0.07476
140.132	-0.07476
140.232	-0.07483
140.332	-0.0748
140.432	-0.07487
140.532	-0.07488
140.632	-0.07484
140.732	-0.07511
140.832	-0.07482
140.932	-0.07478
141.032	-0.07487
141.132	-0.0748
141.232	-0.07483
141.332	-0.07488
141.432	-0.07487
141.532	-0.07486
141.632	-0.07479
141.732	-0.07475
141.832	-0.07486
141.932	-0.07484
142.032	-0.07481
142.132	-0.07469
142.232	-0.07472
142.332	-0.07471
142.432	-0.07475
142.532	-0.07479
142.632	-0.07472
142.732	-0.07468
142.832	-0.07465
142.932	-0.07437
143.032	-0.07442
143.132	-0.07436
143.232	-0.07433
143.332	-0.07432
143.432	-0.07439
143.532	-0.07431
143.632	-0.07429
143.732	-0.07427
143.832	-0.07428
143.932	-0.07437
144.032	-0.07482
144.132	-0.07478
144.232	-0.07485
144.332	-0.07475
144.432	-0.07484
144.532	-0.07477
144.632	-0.07473
144.732	-0.07472
144.832	-0.07473
144.932	-0.07483
145.032	-0.07476
145.132	-0.07474
145.232	-0.07471
145.332	-0.07473
145.432	-0.07478
145.532	-0.07486
145.632	-0.07468
145.732	-0.07471
145.832	-0.07475
145.932	-0.07478
146.032	-0.07469
146.132	-0.07472
146.232	-0.07467
146.332	-0.07463
146.432	-0.07468
146.532	-0.07462
146.632	-0.07469
146.732	-0.07456
146.832	-0.0742
146.932	-0.0747
147.032	-0.07464
147.132	-0.07458
147.232	-0.07469
147.332	-0.07474
147.432	-0.07429
147.532	-0.07467
147.632	-0.07472
147.732	-0.07473
147.832	-0.07465
147.932	-0.07464
148.032	-0.07469
148.132	-0.07468
148.232	-0.07435
148.332	-0.07435
148.432	-0.07429
148.532	-0.07432
148.632	-0.07432
148.732	-0.07428
148.832	-0.07425
148.932	-0.07444
149.032	-0.07459
149.132	-0.07469
149.232	-0.07474
149.332	-0.07469
149.432	-0.07433
149.532	-0.07432
149.632	-0.07428
149.732	-0.07426
149.832	-0.07427
149.932	-0.07436
150.032	-0.07431
150.132	-0.07429
150.232	-0.0743
150.332	-0.07434
150.432	-0.07467
150.532	-0.07472
150.632	-0.07468
150.732	-0.07459
150.832	-0.07469
150.932	-0.07429
151.032	-0.07416
151.132	-0.07427
151.232	-0.07423
151.332	-0.07424
151.432	-0.07436
151.532	-0.07437
151.632	-0.07439
151.732	-0.07426
151.832	-0.07463
151.932	-0.07434
152.032	-0.07424
152.132	-0.07456
152.232	-0.07428
152.332	-0.07428
152.432	-0.0742
152.532	-0.07427
152.632	-0.0743
152.732	-0.07425
152.832	-0.07437
152.932	-0.07438
153.032	-0.0743
153.132	-0.07421
153.232	-0.07426
153.332	-0.07426
153.432	-0.07419
153.532	-0.07414
153.632	-0.07414
153.732	-0.07426
153.832	-0.07408
153.932	-0.0741
154.032	-0.07419
154.132	-0.07424
154.232	-0.07418
154.332	-0.07423
154.432	-0.07426
154.532	-0.07419
154.632	-0.07428
154.732	-0.07405
154.832	-0.07383
154.932	-0.07387
155.032	-0.07381
155.132	-0.07382
155.232	-0.07385
155.332	-0.07413
155.432	-0.07411
155.532	-0.07423
155.632	-0.07413
155.732	-0.07411
155.832	-0.07414
155.932	-0.07421
156.032	-0.0739
156.132	-0.07416
156.232	-0.07417
156.332	-0.07409
156.432	-0.0742
156.532	-0.07412
156.632	-0.07418
156.732	-0.07413
156.832	-0.07415
156.932	-0.07413
157.032	-0.07418
157.132	-0.07385
157.232	-0.07408
157.332	-0.07415
157.432	-0.07409
157.532	-0.07384
157.632	-0.07385
157.732	-0.07372
157.832	-0.07384
157.932	-0.07379
158.032	-0.0739
158.132	-0.07378
158.232	-0.07367
158.332	-0.07333
158.432	-0.07387
158.532	-0.0742
158.632	-0.0739
158.732	-0.0738
158.832	-0.07375
158.932	-0.07387
159.032	-0.0738
159.132	-0.07379
159.232	-0.07364
159.332	-0.07382
159.432	-0.0738
159.532	-0.0737
159.632	-0.07377
159.732	-0.07375
159.832	-0.07386
159.932	-0.07378
160.032	-0.07382
160.132	-0.07411
160.232	-0.07384
160.332	-0.0738
160.432	-0.07374
160.532	-0.07363
160.632	-0.0737
160.732	-0.07372
160.832	-0.07374
160.932	-0.07377
161.032	-0.07381
161.132	-0.07376
161.232	-0.07372
161.332	-0.07364
161.432	-0.0737
161.532	-0.07375
161.632	-0.07369
161.732	-0.07363
161.832	-0.07374
161.932	-0.07383
162.032	-0.0737
162.132	-0.07375
162.232	-0.07373
162.332	-0.07382
162.432	-0.07382
162.532	-0.07376
162.632	-0.07382
162.732	-0.07375
162.832	-0.07375
162.932	-0.0737
163.032	-0.07383
163.132	-0.07361
163.232	-0.07389
163.332	-0.07415
163.432	-0.07387
163.532	-0.07386
163.632	-0.07383
163.732	-0.07375
163.832	-0.07411
163.932	-0.07378
164.032	-0.07378
164.132	-0.07379
164.232	-0.07379
164.332	-0.07382
164.432	-0.07382
164.532	-0.07409
164.632	-0.07386
164.732	-0.07372
164.832	-0.07379
164.932	-0.0738
165.032	-0.07383
165.132	-0.07376
165.232	-0.07378
165.332	-0.0737
165.432	-0.07376
165.532	-0.07369
165.632	-0.07382
165.732	-0.07375
165.832	-0.0737
165.932	-0.07376
166.032	-0.07367
166.132	-0.07367
166.232	-0.07369
166.332	-0.07379
166.432	-0.07376
166.532	-0.07377
166.632	-0.0738
166.732	-0.07387
166.832	-0.07375
166.932	-0.07373
167.032	-0.07368
167.132	-0.07377
167.232	-0.07387
167.332	-0.07367
167.432	-0.07387
167.532	-0.07386
167.632	-0.07375
167.732	-0.0737
167.832	-0.07369
167.932	-0.0738
168.032	-0.07377
168.132	-0.07374
168.232	-0.07375
168.332	-0.07374
168.432	-0.07375
168.532	-0.07369
168.632	-0.07359
168.732	-0.07368
168.832	-0.07374
168.932	-0.07368
169.032	-0.07369
169.132	-0.07371
169.232	-0.07359
169.332	-0.07361
169.432	-0.07357
169.532	-0.07336
169.632	-0.07362
169.732	-0.0736
169.832	-0.07364
169.932	-0.07336
170.032	-0.07333
170.132	-0.07333
170.232	-0.07328
170.332	-0.07355
170.432	-0.07359
170.532	-0.07367
170.632	-0.07363
170.732	-0.07359
170.832	-0.07327
170.932	-0.0733
171.032	-0.07325
171.132	-0.07335
171.232	-0.0733
171.332	-0.07331
171.432	-0.07325
171.532	-0.07326
171.632	-0.07328
171.732	-0.0732
171.832	-0.07323
171.932	-0.07322
172.032	-0.07329
172.132	-0.0732
172.232	-0.07329
172.332	-0.07337
172.432	-0.07362
172.532	-0.07362
172.632	-0.07362
172.732	-0.07364
172.832	-0.07335
172.932	-0.07324
173.032	-0.07326
173.132	-0.07328
173.232	-0.07321
173.332	-0.07327
173.432	-0.07331
173.532	-0.07328
173.632	-0.07362
173.732	-0.07332
173.832	-0.07329
173.932	-0.07319
174.032	-0.07318
174.132	-0.07333
174.232	-0.07327
174.332	-0.07321
174.432	-0.07328
174.532	-0.07324
174.632	-0.07334
174.732	-0.07359
174.832	-0.07329
174.932	-0.0732
175.032	-0.07322
175.132	-0.07328
175.232	-0.07328
175.332	-0.07328
175.432	-0.07324
175.532	-0.07337
175.632	-0.07339
175.732	-0.07328
175.832	-0.07293
175.932	-0.0737
176.032	-0.07366
176.132	-0.07377
176.232	-0.07354
176.332	-0.07336
176.432	-0.07313
176.532	-0.07289
176.632	-0.07362
176.732	-0.07368
176.832	-0.07358
176.932	-0.07364
177.032	-0.07364
177.132	-0.07369
177.232	-0.07361
177.332	-0.07358
177.432	-0.07355
177.532	-0.07358
177.632	-0.07335
177.732	-0.07331
177.832	-0.0734
177.932	-0.07335
178.032	-0.07323
178.132	-0.0733
178.232	-0.07364
178.332	-0.07369
178.432	-0.07363
178.532	-0.07359
178.632	-0.07357
178.732	-0.07365
178.832	-0.07364
178.932	-0.07362
179.032	-0.07323
179.132	-0.07328
179.232	-0.07334
179.332	-0.07326
179.432	-0.07327
179.532	-0.07336
179.632	-0.0736
179.732	-0.07361
179.832	-0.07358
179.932	-0.07323
180.032	-0.07335
180.132	-0.07336
180.232	-0.07325
180.332	-0.07331
180.432	-0.07354
180.532	-0.07326
180.632	-0.07326
180.732	-0.07316
180.832	-0.07316
180.932	-0.07323
181.032	-0.07321
181.132	-0.07321
181.232	-0.07337
181.332	-0.07315
181.432	-0.07317
181.532	-0.07324
181.632	-0.07317
181.732	-0.07326
181.832	-0.07332
181.932	-0.07332
182.032	-0.07336
182.132	-0.0733
182.232	-0.0733
182.332	-0.07328
182.432	-0.07324
182.532	-0.07316
182.632	-0.07319
182.732	-0.07327
182.832	-0.07325
182.932	-0.07336
183.032	-0.0732
183.132	-0.07317
183.232	-0.07327
183.332	-0.07322
183.432	-0.07318
183.532	-0.07315
183.632	-0.07322
183.732	-0.0732
183.832	-0.07316
183.932	-0.07328
184.032	-0.07319
184.132	-0.07305
184.232	-0.07316
184.332	-0.07305
184.432	-0.07313
184.532	-0.0731
184.632	-0.07273
184.732	-0.07313
184.832	-0.07313
184.932	-0.0731
185.032	-0.07308
185.132	-0.0731
185.232	-0.0732
185.332	-0.07317
185.432	-0.07312
185.532	-0.07315
185.632	-0.0732
185.732	-0.07307
185.832	-0.0728
185.932	-0.07278
186.032	-0.0729
186.132	-0.07281
186.232	-0.07282
186.332	-0.0727
186.432	-0.07283
186.532	-0.07305
186.632	-0.07313
186.732	-0.07309
186.832	-0.07275
186.932	-0.07269
187.032	-0.07277
187.132	-0.07266
187.232	-0.07278
187.332	-0.0728
187.432	-0.07276
187.532	-0.07312
187.632	-0.0731
187.732	-0.07318
187.832	-0.07308
187.932	-0.07322
188.032	-0.07317
188.132	-0.07322
188.232	-0.07313
188.332	-0.07323
188.432	-0.07316
188.532	-0.07313
188.632	-0.07317
188.732	-0.07314
[truncated: 5,514 more rows]

## Sheet: 100%D2O
time/s	current/mA
3.5938	-2.48331
3.594	-2.49771
3.5944	-2.43747
3.5946	-2.26492
3.5948	-2.07983
3.595	-1.84316
3.5952	-1.62144
3.5954	-1.38742
3.5956	-1.18346
3.5958	-0.98929
3.596	-0.83067
3.5962	-0.69022
3.5964	-0.58323
3.5966	-0.49414
3.5968	-0.43155
3.597	-0.38238
3.5972	-0.35119
3.5974	-0.32788
3.5976	-0.315
3.5978	-0.30547
3.5982	-0.29642
3.5986	-0.29024
3.599	-0.28245
3.5994	-0.27228
3.5996	-0.26661
3.5998	-0.2608
3.6	-0.25515
3.6002	-0.24916
3.6004	-0.24393
3.6006	-0.23817
3.601	-0.22817
3.6014	-0.2195
3.6018	-0.21156
3.6022	-0.2043
3.6026	-0.19776
3.603	-0.19167
3.6034	-0.18614
3.6038	-0.18069
3.6044	-0.17326
3.605	-0.16656
3.6056	-0.1602
3.6062	-0.15483
3.6068	-0.14943
3.6076	-0.1431
3.6084	-0.13718
3.6092	-0.132
3.6102	-0.12636
3.6112	-0.12075
3.6124	-0.11497
3.6136	-0.10981
3.615	-0.10461
3.6164	-0.0995
3.618	-0.09449
3.62	-0.08919
3.6222	-0.08389
3.6248	-0.07881
3.6278	-0.07377
3.6312	-0.06869
3.6352	-0.06348
3.64	-0.0584
3.646	-0.05322
3.6536	-0.04822
3.6636	-0.04321
3.6758	-0.03814
3.6942	-0.03308
3.7194	-0.02793
3.7618	-0.02265
3.8352	-0.01765
3.9352	-0.01389
4.0352	-0.01191
4.1352	-0.01049
4.2352	-0.00947
4.3352	-0.00854
4.4352	-0.00804
4.5352	-0.00755
4.6352	-0.00717
4.7352	-0.00683
4.8352	-0.00671
4.9352	-0.0063
5.0352	-0.00586
5.1352	-0.00592
5.2352	-0.00581
5.3352	-0.0055
5.4352	-0.00542
5.5352	-0.00504
5.6352	-0.00495
5.7352	-0.00497
5.8352	-0.00495
5.9352	-0.0048
6.0352	-0.0046
6.1352	-0.00461
6.2352	-0.00463
6.3352	-0.00452
6.4352	-0.00441
6.5352	-0.00419
6.6352	-0.00415
6.7352	-0.0041
6.8352	-0.00405
6.9352	-0.00411
7.0352	-0.00412
7.1352	-0.00409
7.2352	-0.00402
7.3352	-0.004
7.4352	-0.00394
7.5352	-0.00409
7.6352	-0.00405
7.7352	-0.00401
7.8352	-0.004
7.9352	-0.00396
8.0352	-0.00393
8.1352	-0.00374
8.2352	-0.00376
8.3352	-0.00366
8.4352	-0.00364
8.5352	-0.00367
8.6352	-0.00361
8.7352	-0.00359
8.8352	-0.00361
8.9352	-0.00363
9.0352	-0.00355
9.1352	-0.00354
9.2352	-0.00356
9.3352	-0.00372
9.4352	-0.00363
9.5352	-0.00364
9.6352	-0.00363
9.7352	-0.00361
9.8352	-0.00358
9.9352	-0.00355
10.0352	-0.00357
10.1352	-0.00349
10.2352	-0.00354
10.3352	-0.00351
10.4352	-0.00345
10.5352	-0.00354
10.6352	-0.00337
10.7352	-0.00333
10.8352	-0.0033
10.9352	-0.00334
11.0352	-0.00325
11.1352	-0.00326
11.2352	-0.00326
11.3352	-0.00325
11.4352	-0.00327
11.5352	-0.00325
11.6352	-0.00324
11.7352	-0.00325
11.8352	-0.00324
11.9352	-0.0032
12.0352	-0.00325
12.1352	-0.00323
12.2352	-0.0032
12.3352	-0.0032
12.4352	-0.00317
12.5352	-0.0032
12.6352	-0.00316
12.7352	-0.0032
12.8352	-0.00314
12.9352	-0.00321
13.0352	-0.00319
13.1352	-0.00313
13.2352	-0.00316
13.3352	-0.00314
13.4352	-0.00315
13.5352	-0.00313
13.6352	-0.00314
13.7352	-0.00314
13.8352	-0.00312
13.9352	-0.00312
14.0352	-0.00313
14.1352	-0.00313
14.2352	-0.00314
14.3352	-0.0031
14.4352	-0.0031
14.5352	-0.00306
14.6352	-0.00311
14.7352	-0.00311
14.8352	-0.00309
14.9352	-0.00312
15.0352	-0.00315
15.1352	-0.00312
15.2352	-0.0031
15.3352	-0.00314
15.4352	-0.0031
15.5352	-0.00306
15.6352	-0.00311
15.7352	-0.00311
15.8352	-0.00312
15.9352	-0.00314
16.0352	-0.00314
16.1352	-0.00316
16.2352	-0.00307
16.3352	-0.00312
16.4352	-0.00313
16.5352	-0.00312
16.6352	-0.00313
16.7352	-0.0031
16.8352	-0.00308
16.9352	-0.0031
17.0352	-0.00315
17.1352	-0.0031
17.2352	-0.00311
17.3352	-0.00311
17.4352	-0.00314
17.5352	-0.00311
17.6352	-0.00314
17.7352	-0.00313
17.8352	-0.00314
17.9352	-0.00316
18.0352	-0.00313
18.1352	-0.00311
18.2352	-0.00317
18.3352	-0.00313
18.4352	-0.00324
18.5352	-0.00316
18.6352	-0.00315
18.7352	-0.00317
18.8352	-0.00318
18.9352	-0.00317
19.0352	-0.00318
19.1352	-0.00323
19.2352	-0.00314
19.3352	-0.00323
19.4352	-0.0032
19.5352	-0.00322
19.6352	-0.00321
19.7352	-0.00325
19.8352	-0.00323
19.9352	-0.00324
20.0352	-0.00329
20.1352	-0.0033
20.2352	-0.00325
20.3352	-0.00323
20.4352	-0.00327
20.5352	-0.00328
20.6352	-0.00329
20.7352	-0.00333
20.8352	-0.00331
20.9352	-0.0033
21.0352	-0.00338
21.1352	-0.00329
21.2352	-0.00341
21.3352	-0.00321
21.4352	-0.00322
21.5352	-0.00313
21.6352	-0.00313
21.7352	-0.00324
21.8352	-0.00324
21.9352	-0.00327
22.0352	-0.00322
22.1352	-0.0033
22.2352	-0.00331
22.3352	-0.00333
22.4352	-0.00335
22.5352	-0.00329
22.6352	-0.00335
22.7352	-0.00337
22.8352	-0.00355
22.9352	-0.00354
23.0352	-0.00357
23.1352	-0.00359
23.2352	-0.00357
23.3352	-0.00364
23.4352	-0.0036
23.5352	-0.0036
23.6352	-0.00363
23.7352	-0.00369
23.8352	-0.00367
23.9352	-0.00368
24.0352	-0.00371
24.1352	-0.00369
24.2352	-0.0038
24.3352	-0.00375
24.4352	-0.00377
24.5352	-0.00381
24.6352	-0.00395
24.7352	-0.00396
24.8352	-0.004
24.9352	-0.00405
25.0352	-0.00408
25.1352	-0.00404
25.2352	-0.00411
25.3352	-0.00409
25.4352	-0.00396
25.5352	-0.00396
25.6352	-0.00404
25.7352	-0.00407
25.8352	-0.00405
25.9352	-0.00407
26.0352	-0.00414
26.1352	-0.00409
26.2352	-0.00416
26.3352	-0.00419
26.4352	-0.0042
26.5352	-0.00427
26.6352	-0.00418
26.7352	-0.00423
26.8352	-0.00446
26.9352	-0.00447
27.0352	-0.00452
27.1352	-0.00453
27.2352	-0.00455
27.3352	-0.00459
27.4352	-0.00442
27.5352	-0.00448
27.6352	-0.00453
27.7352	-0.00452
27.8352	-0.0046
27.9352	-0.00463
28.0352	-0.00458
28.1352	-0.00458
28.2352	-0.00471
28.3352	-0.00473
28.4352	-0.00457
28.5352	-0.00463
28.6352	-0.00463
28.7352	-0.00463
28.8352	-0.00471
28.9352	-0.0049
29.0352	-0.00498
29.1352	-0.00498
29.2352	-0.00497
29.3352	-0.00505
29.4352	-0.0051
29.5352	-0.00512
29.6352	-0.00497
29.7352	-0.00495
29.8352	-0.00505
29.9352	-0.00508
30.0352	-0.00512
30.1352	-0.0054
30.2352	-0.00539
30.3352	-0.00539
30.4352	-0.00551
30.5352	-0.00554
30.6352	-0.00551
30.7352	-0.00573
30.8352	-0.00583
30.9352	-0.00583
31.0352	-0.00589
31.1352	-0.00578
31.2352	-0.00584
31.3352	-0.00587
31.4352	-0.00596
31.5352	-0.00596
31.6352	-0.00585
31.7352	-0.00594
31.8352	-0.00596
31.9352	-0.00597
32.0352	-0.00622
32.1352	-0.00627
32.2352	-0.00626
32.3352	-0.00636
32.4352	-0.00639
32.5352	-0.00644
32.6352	-0.00671
32.7352	-0.00676
32.8352	-0.00668
32.9352	-0.00672
33.0352	-0.00671
33.1352	-0.00685
33.2352	-0.00687
33.3352	-0.00691
33.4352	-0.00716
33.5352	-0.00718
33.6352	-0.00708
33.7352	-0.00713
33.8352	-0.00722
33.9352	-0.00731
34.0352	-0.00735
34.1352	-0.00724
34.2352	-0.00727
34.3352	-0.00755
34.4352	-0.00757
34.5352	-0.0077
34.6352	-0.00769
34.7352	-0.00777
34.8352	-0.00769
34.9352	-0.00779
35.0352	-0.00784
35.1352	-0.00802
35.2352	-0.00818
35.3352	-0.00821
35.4352	-0.00824
35.5352	-0.00819
35.6352	-0.00823
35.7352	-0.00844
35.8352	-0.00852
35.9352	-0.00862
36.0352	-0.00865
36.1352	-0.00895
36.2352	-0.009
36.3352	-0.00888
36.4352	-0.00902
36.5352	-0.00909
36.6352	-0.00908
36.7352	-0.00937
36.8352	-0.0094
36.9352	-0.00934
37.0352	-0.00944
37.1352	-0.00951
37.2352	-0.00974
37.3352	-0.00986
37.4352	-0.00993
37.5352	-0.00983
37.6352	-0.00989
37.7352	-0.00994
37.8352	-0.01006
37.9352	-0.01031
38.0352	-0.01019
38.1352	-0.01036
38.2352	-0.01038
38.3352	-0.01067
38.4352	-0.01073
38.5352	-0.01072
38.6352	-0.01075
38.7352	-0.01086
38.8352	-0.0109
38.9352	-0.01078
39.0352	-0.01086
39.1352	-0.01116
39.2352	-0.01121
39.3352	-0.01132
39.4352	-0.01129
39.5352	-0.0113
39.6352	-0.01157
39.7352	-0.01168
39.8352	-0.01178
39.9352	-0.01174
40.0352	-0.01205
40.1352	-0.01211
40.2352	-0.01205
40.3352	-0.01223
40.4352	-0.01244
40.5352	-0.0125
40.6352	-0.01242
40.7352	-0.01247
40.8352	-0.01259
40.9352	-0.01267
41.0352	-0.01294
41.1352	-0.01304
41.2352	-0.01294
41.3352	-0.01302
41.4352	-0.01305
41.5352	-0.01332
41.6352	-0.01349
41.7352	-0.01338
41.8352	-0.01345
41.9352	-0.01351
42.0352	-0.01345
42.1352	-0.01354
42.2352	-0.0138
42.3352	-0.01385
42.4352	-0.01394
42.5352	-0.01402
42.6352	-0.0139
42.7352	-0.01399
42.8352	-0.01422
42.9352	-0.01434
43.0352	-0.01441
43.1352	-0.01474
43.2352	-0.01481
43.3352	-0.0147
43.4352	-0.01472
43.5352	-0.01489
43.6352	-0.01513
43.7352	-0.01519
43.8352	-0.01516
43.9352	-0.01522
44.0352	-0.01533
44.1352	-0.01557
44.2352	-0.01568
44.3352	-0.01556
44.4352	-0.01566
44.5352	-0.01577
44.6352	-0.01566
44.7352	-0.01576
44.8352	-0.01584
44.9352	-0.0161
45.0352	-0.01611
45.1352	-0.01623
45.2352	-0.01613
45.3352	-0.01623
45.4352	-0.01648
45.5352	-0.01655
45.6352	-0.01661
45.7352	-0.01661
45.8352	-0.01697
45.9352	-0.01701
46.0352	-0.017
46.1352	-0.01702
46.2352	-0.01709
46.3352	-0.01732
46.4352	-0.01744
46.5352	-0.01734
46.6352	-0.01739
46.7352	-0.01746
46.8352	-0.0175
46.9352	-0.01777
47.0352	-0.01785
47.1352	-0.01783
47.2352	-0.01788
47.3352	-0.01789
47.4352	-0.01792
47.5352	-0.01792
47.6352	-0.01799
47.7352	-0.01826
47.8352	-0.01838
47.9352	-0.01836
48.0352	-0.01842
48.1352	-0.01868
48.2352	-0.01877
48.3352	-0.01871
48.4352	-0.01878
48.5352	-0.0188
48.6352	-0.01885
48.7352	-0.0188
48.8352	-0.01885
48.9352	-0.0189
49.0352	-0.01916
49.1352	-0.01918
49.2352	-0.01925
49.3352	-0.01934
49.4352	-0.01922
49.5352	-0.01932
49.6352	-0.01956
49.7352	-0.01958
49.8352	-0.01968
49.9352	-0.01974
50.0352	-0.01987
50.1352	-0.02005
50.2352	-0.02006
50.3352	-0.02
50.4352	-0.02006
50.5352	-0.02006
50.6352	-0.02019
50.7352	-0.02022
50.8352	-0.02048
50.9352	-0.02051
51.0352	-0.0205
51.1352	-0.02045
51.2352	-0.02056
51.3352	-0.02058
51.4352	-0.02057
51.5352	-0.02086
51.6352	-0.02091
51.7352	-0.02098
51.8352	-0.02087
51.9352	-0.02094
52.0352	-0.02105
52.1352	-0.02111
52.2352	-0.02114
52.3352	-0.021
52.4352	-0.02104
52.5352	-0.02111
52.6352	-0.02138
52.7352	-0.02141
52.8352	-0.02146
52.9352	-0.02155
53.0352	-0.02153
53.1352	-0.02175
53.2352	-0.02181
53.3352	-0.02186
53.4352	-0.02183
53.5352	-0.02182
53.6352	-0.0218
53.7352	-0.02191
53.8352	-0.02192
53.9352	-0.02194
54.0352	-0.02222
54.1352	-0.0223
54.2352	-0.02226
54.3352	-0.0222
54.4352	-0.02225
54.5352	-0.02228
54.6352	-0.02235
54.7352	-0.02238
54.8352	-0.02242
54.9352	-0.02236
55.0352	-0.02241
55.1352	-0.02237
55.2352	-0.02244
55.3352	-0.02275
55.4352	-0.02279
55.5352	-0.02276
55.6352	-0.02277
55.7352	-0.02281
55.8352	-0.02291
55.9352	-0.02312
56.0352	-0.02311
56.1352	-0.02315
56.2352	-0.02305
56.3352	-0.02311
56.4352	-0.0231
56.5352	-0.02321
56.6352	-0.02325
56.7352	-0.02324
56.8352	-0.02328
56.9352	-0.02334
57.0352	-0.02324
57.1352	-0.02322
57.2352	-0.02326
57.3352	-0.02334
57.4352	-0.02353
57.5352	-0.02361
57.6352	-0.02359
57.7352	-0.02365
57.8352	-0.0236
57.9352	-0.02372
58.0352	-0.02374
58.1352	-0.02372
58.2352	-0.02371
58.3352	-0.02366
58.4352	-0.02371
58.5352	-0.0237
58.6352	-0.02382
58.7352	-0.024
58.8352	-0.02402
58.9352	-0.02404
59.0352	-0.02409
59.1352	-0.02412
59.2352	-0.02418
59.3352	-0.02415
59.4352	-0.02424
59.5352	-0.02442
59.6352	-0.02449
59.7352	-0.02444
59.8352	-0.02447
59.9352	-0.02441
60.0352	-0.02446
60.1352	-0.0244
60.2352	-0.0245
60.3352	-0.02454
60.4352	-0.02454
60.5352	-0.02461
60.6352	-0.02459
60.7352	-0.02461
60.8352	-0.02466
60.9352	-0.0245
61.0352	-0.02452
61.1352	-0.02461
61.2352	-0.02459
61.3352	-0.02463
61.4352	-0.02488
61.5352	-0.02489
61.6352	-0.0249
61.7352	-0.02491
61.8352	-0.02492
61.9352	-0.02496
62.0352	-0.02498
62.1352	-0.02499
62.2352	-0.02494
62.3352	-0.02506
62.4352	-0.025
62.5352	-0.02508
62.6352	-0.02502
62.7352	-0.02503
62.8352	-0.02501
62.9352	-0.02504
63.0352	-0.02505
63.1352	-0.02524
63.2352	-0.02528
63.3352	-0.02536
63.4352	-0.02533
63.5352	-0.02537
63.6352	-0.02537
63.7352	-0.02538
63.8352	-0.02539
63.9352	-0.02541
64.0352	-0.02549
64.1352	-0.02547
64.2352	-0.02551
64.3352	-0.02542
64.4352	-0.0255
64.5352	-0.02551
64.6352	-0.02555
64.7352	-0.02578
64.8352	-0.02581
64.9352	-0.02582
65.0352	-0.02583
65.1352	-0.02591
65.2352	-0.02589
65.3352	-0.02579
65.4352	-0.02579
65.5352	-0.0258
65.6352	-0.0258
65.7352	-0.02582
65.8352	-0.02581
65.9352	-0.02581
66.0352	-0.02587
66.1352	-0.02584
66.2352	-0.02588
66.3352	-0.02595
66.4352	-0.02594
66.5352	-0.02594
66.6352	-0.02595
66.7352	-0.02602
66.8352	-0.02617
66.9352	-0.02627
67.0352	-0.02619
67.1352	-0.02622
67.2352	-0.02621
67.3352	-0.02625
67.4352	-0.02631
67.5352	-0.02631
67.6352	-0.02627
67.7352	-0.02624
67.8352	-0.02617
67.9352	-0.02622
68.0352	-0.02623
68.1352	-0.0262
68.2352	-0.02625
68.3352	-0.02629
68.4352	-0.02631
68.5352	-0.02625
68.6352	-0.02629
68.7352	-0.02629
68.8352	-0.02636
68.9352	-0.0263
69.0352	-0.02632
69.1352	-0.02633
69.2352	-0.02635
69.3352	-0.02637
69.4352	-0.0264
69.5352	-0.02641
69.6352	-0.02643
69.7352	-0.02625
69.8352	-0.02637
69.9352	-0.02632
70.0352	-0.02631
70.1352	-0.02642
70.2352	-0.0264
70.3352	-0.02635
70.4352	-0.02638
70.5352	-0.0264
70.6352	-0.02641
70.7352	-0.02637
70.8352	-0.02643
70.9352	-0.02663
71.0352	-0.02664
71.1352	-0.0267
71.2352	-0.02671
71.3352	-0.02672
71.4352	-0.02669
71.5352	-0.02671
71.6352	-0.02683
71.7352	-0.02673
71.8352	-0.02675
71.9352	-0.02672
72.0352	-0.02675
72.1352	-0.02685
72.2352	-0.02678
72.3352	-0.02678
72.4352	-0.02682
72.5352	-0.02685
72.6352	-0.0268
72.7352	-0.02681
72.8352	-0.02687
72.9352	-0.02703
73.0352	-0.02715
73.1352	-0.02712
73.2352	-0.02706
73.3352	-0.0271
73.4352	-0.02708
73.5352	-0.02712
73.6352	-0.0272
73.7352	-0.02713
73.8352	-0.02717
73.9352	-0.02714
74.0352	-0.02716
74.1352	-0.02717
74.2352	-0.02719
74.3352	-0.02724
74.4352	-0.02707
74.5352	-0.02702
74.6352	-0.02709
74.7352	-0.02709
74.8352	-0.0271
74.9352	-0.02714
75.0352	-0.02712
75.1352	-0.0271
75.2352	-0.02713
75.3352	-0.02718
75.4352	-0.02716
75.5352	-0.02721
75.6352	-0.02719
75.7352	-0.02719
75.8352	-0.02716
75.9352	-0.02721
76.0352	-0.02722
76.1352	-0.02719
76.2352	-0.02718
76.3352	-0.02724
76.4352	-0.02722
76.5352	-0.02729
76.6352	-0.0273
76.7352	-0.02729
76.8352	-0.0273
76.9352	-0.02734
77.0352	-0.02718
77.1352	-0.02719
77.2352	-0.02718
77.3352	-0.0272
77.4352	-0.02714
77.5352	-0.02722
77.6352	-0.02718
77.7352	-0.02717
77.8352	-0.02721
77.9352	-0.02725
78.0352	-0.02722
78.1352	-0.0272
78.2352	-0.02728
78.3352	-0.02727
78.4352	-0.02728
78.5352	-0.02728
78.6352	-0.02733
78.7352	-0.02727
78.8352	-0.02754
78.9352	-0.0276
79.0352	-0.02759
79.1352	-0.02753
79.2352	-0.02754
79.3352	-0.02749
79.4352	-0.02755
79.5352	-0.02749
79.6352	-0.02761
79.7352	-0.02759
79.8352	-0.02757
79.9352	-0.02756
80.0352	-0.02759
80.1352	-0.02759
80.2352	-0.0276
80.3352	-0.0276
80.4352	-0.02762
80.5352	-0.02761
80.6352	-0.02762
80.7352	-0.02758
80.8352	-0.02763
80.9352	-0.02768
81.0352	-0.02765
81.1352	-0.02767
81.2352	-0.02762
81.3352	-0.02765
81.4352	-0.02767
81.5352	-0.0277
81.6352	-0.02768
81.7352	-0.02767
81.8352	-0.02776
81.9352	-0.02771
82.0352	-0.02778
82.1352	-0.02762
82.2352	-0.02764
82.3352	-0.02767
82.4352	-0.02766
82.5352	-0.02767
82.6352	-0.02762
82.7352	-0.02766
82.8352	-0.02768
82.9352	-0.02765
83.0352	-0.02771
83.1352	-0.02771
83.2352	-0.02774
83.3352	-0.02768
83.4352	-0.02776
83.5352	-0.02771
83.6352	-0.02775
83.7352	-0.02774
83.8352	-0.02768
83.9352	-0.02768
84.0352	-0.02773
84.1352	-0.02774
84.2352	-0.02777
84.3352	-0.02789
84.4352	-0.02797
84.5352	-0.028
84.6352	-0.02794
84.7352	-0.02802
84.8352	-0.02795
84.9352	-0.028
85.0352	-0.02801
85.1352	-0.02803
85.2352	-0.02798
85.3352	-0.02804
85.4352	-0.02803
85.5352	-0.02799
85.6352	-0.02801
85.7352	-0.02798
85.8352	-0.02804
85.9352	-0.02803
86.0352	-0.02802
86.1352	-0.02804
86.2352	-0.02811
86.3352	-0.02804
86.4352	-0.02799
86.5352	-0.02808
86.6352	-0.02808
86.7352	-0.02806
86.8352	-0.02807
86.9352	-0.02811
87.0352	-0.02807
87.1352	-0.0281
87.2352	-0.02802
87.3352	-0.02812
87.4352	-0.0281
87.5352	-0.02806
87.6352	-0.02814
87.7352	-0.02814
87.8352	-0.02811
87.9352	-0.02812
88.0352	-0.02814
88.1352	-0.02812
88.2352	-0.02814
88.3352	-0.02814
88.4352	-0.02816
88.5352	-0.02818
88.6352	-0.02817
88.7352	-0.02815
88.8352	-0.02819
88.9352	-0.02825
89.0352	-0.02807
89.1352	-0.02806
89.2352	-0.02798
89.3352	-0.02812
89.4352	-0.02817
89.5352	-0.02821
89.6352	-0.02845
89.7352	-0.02841
89.8352	-0.02845
89.9352	-0.02844
90.0352	-0.02844
90.1352	-0.02849
90.2352	-0.02845
90.3352	-0.02849
90.4352	-0.0285
90.5352	-0.02847
90.6352	-0.02846
90.7352	-0.0285
90.8352	-0.02853
90.9352	-0.02853
91.0352	-0.02846
91.1352	-0.02852
91.2352	-0.02858
91.3352	-0.02853
91.4352	-0.02847
91.5352	-0.02856
91.6352	-0.02853
91.7352	-0.02849
91.8352	-0.02849
91.9352	-0.0284
92.0352	-0.02848
92.1352	-0.0284
92.2352	-0.02849
92.3352	-0.02838
92.4352	-0.02845
92.5352	-0.02844
92.6352	-0.02841
92.7352	-0.02846
92.8352	-0.02842
92.9352	-0.02844
93.0352	-0.02844
93.1352	-0.02847
93.2352	-0.02847
93.3352	-0.02855
93.4352	-0.0285
93.5352	-0.02847
93.6352	-0.02843
93.7352	-0.02844
93.8352	-0.02846
93.9352	-0.02847
94.0352	-0.02848
94.1352	-0.02856
94.2352	-0.02854
94.3352	-0.02852
94.4352	-0.02853
94.5352	-0.02847
94.6352	-0.02852
94.7352	-0.02853
94.8352	-0.02849
94.9352	-0.02856
95.0352	-0.02853
95.1352	-0.02848
95.2352	-0.02849
95.3352	-0.02854
95.4352	-0.02858
95.5352	-0.02857
95.6352	-0.02856
95.7352	-0.02857
95.8352	-0.02858
95.9352	-0.02858
96.0352	-0.02859
96.1352	-0.02855
96.2352	-0.02857
96.3352	-0.02856
96.4352	-0.02857
96.5352	-0.0286
96.6352	-0.02856
96.7352	-0.02864
96.8352	-0.02864
96.9352	-0.02859
97.0352	-0.02859
97.1352	-0.02853
97.2352	-0.02884
97.3352	-0.02885
97.4352	-0.02881
97.5352	-0.02856
97.6352	-0.02866
97.7352	-0.02859
97.8352	-0.02866
97.9352	-0.02864
98.0352	-0.02859
98.1352	-0.0286
98.2352	-0.02867
98.3352	-0.02864
98.4352	-0.02866
98.5352	-0.02857
98.6352	-0.02854
98.7352	-0.02852
98.8352	-0.02852
98.9352	-0.02852
99.0352	-0.02858
99.1352	-0.02853
99.2352	-0.02863
99.3352	-0.02849
99.4352	-0.02862
99.5352	-0.02853
99.6352	-0.02855
99.7352	-0.02852
99.8352	-0.02868
99.9352	-0.02858
100.035	-0.02858
100.135	-0.02857
100.235	-0.02862
100.335	-0.02859
100.435	-0.02859
100.535	-0.02862
100.635	-0.02859
100.735	-0.02859
100.835	-0.02858
100.935	-0.02862
101.035	-0.02861
101.135	-0.02862
101.235	-0.02861
101.335	-0.02859
101.435	-0.02856
101.535	-0.02856
101.635	-0.0286
101.735	-0.02861
101.835	-0.02858
101.935	-0.02862
102.035	-0.02865
102.135	-0.02863
102.235	-0.02862
102.335	-0.02863
102.435	-0.02862
102.535	-0.02863
102.635	-0.02863
102.735	-0.02859
102.835	-0.0286
102.935	-0.02865
103.035	-0.0287
103.135	-0.02872
103.235	-0.02871
103.335	-0.02891
103.435	-0.02892
103.535	-0.02885
103.635	-0.0289
103.735	-0.02891
103.835	-0.02886
103.935	-0.02887
104.035	-0.02888
104.135	-0.02889
104.235	-0.02888
104.335	-0.02887
104.435	-0.02888
104.535	-0.02891
104.635	-0.02886
104.735	-0.02892
104.835	-0.02889
104.935	-0.02889
105.035	-0.02893
105.135	-0.02886
105.235	-0.02891
105.335	-0.02891
105.435	-0.0289
105.535	-0.02894
105.635	-0.02891
105.735	-0.02893
105.835	-0.02899
105.935	-0.02895
106.035	-0.02894
106.135	-0.02893
106.235	-0.02896
106.335	-0.0289
106.435	-0.0289
106.535	-0.02893
106.635	-0.02894
106.735	-0.02895
106.835	-0.02896
106.935	-0.02899
107.035	-0.029
107.135	-0.02896
107.235	-0.0289
107.335	-0.02898
107.435	-0.029
107.535	-0.02893
107.635	-0.02898
107.735	-0.02895
107.835	-0.029
107.935	-0.02901
108.035	-0.02898
108.135	-0.02898
108.235	-0.02901
108.335	-0.02901
108.435	-0.02901
108.535	-0.02901
108.635	-0.02896
108.735	-0.02908
108.835	-0.02899
108.935	-0.02897
109.035	-0.029
109.135	-0.029
109.235	-0.02902
109.335	-0.02899
109.435	-0.02898
109.535	-0.02905
109.635	-0.02903
109.735	-0.02907
109.835	-0.02903
109.935	-0.02908
110.035	-0.02906
110.135	-0.02906
110.235	-0.02906
110.335	-0.02904
110.435	-0.02905
110.535	-0.02907
110.635	-0.02909
110.735	-0.02904
110.835	-0.02911
110.935	-0.02905
111.035	-0.02909
111.135	-0.02903
111.235	-0.02906
111.335	-0.02904
111.435	-0.02908
111.535	-0.02906
111.635	-0.02907
111.735	-0.02907
111.835	-0.02899
111.935	-0.029
112.035	-0.02901
112.135	-0.02897
112.235	-0.02893
112.335	-0.02897
112.435	-0.02892
112.535	-0.02896
112.635	-0.02893
112.735	-0.02894
112.835	-0.02891
112.935	-0.02894
113.035	-0.02897
113.135	-0.02895
113.235	-0.02931
113.335	-0.02935
113.435	-0.0293
113.535	-0.0293
113.635	-0.02934
113.735	-0.0294
113.835	-0.02931
113.935	-0.02935
114.035	-0.02932
114.135	-0.02933
114.235	-0.0293
114.335	-0.02934
114.435	-0.02932
114.535	-0.02939
114.635	-0.02936
114.735	-0.02933
114.835	-0.02939
114.935	-0.02935
115.035	-0.0294
115.135	-0.02934
115.235	-0.02935
115.335	-0.02933
115.435	-0.02935
115.535	-0.02933
115.635	-0.02933
115.735	-0.02933
115.835	-0.02937
115.935	-0.02937
116.035	-0.02934
116.135	-0.02933
116.235	-0.02938
116.335	-0.02938
116.435	-0.02936
116.535	-0.02937
116.635	-0.02934
116.735	-0.02946
116.835	-0.02936
116.935	-0.02937
117.035	-0.02937
117.135	-0.02941
117.235	-0.0294
117.335	-0.02932
117.435	-0.02942
117.535	-0.02939
117.635	-0.02936
117.735	-0.02932
117.835	-0.02939
117.935	-0.02937
118.035	-0.02936
118.135	-0.0294
118.235	-0.02942
118.335	-0.02941
118.435	-0.02934
118.535	-0.02948
118.635	-0.0294
118.735	-0.02937
118.835	-0.0294
118.935	-0.02944
119.035	-0.0294
119.135	-0.02939
119.235	-0.02941
119.335	-0.0294
119.435	-0.02941
119.535	-0.02941
119.635	-0.0293
119.735	-0.02928
119.835	-0.02931
119.935	-0.02928
120.035	-0.0293
120.135	-0.02928
120.235	-0.0293
120.335	-0.02931
120.435	-0.02932
120.535	-0.02933
120.635	-0.0291
120.735	-0.0293
120.835	-0.02932
120.935	-0.0293
121.035	-0.02921
121.135	-0.02927
121.235	-0.02917
121.335	-0.02929
121.435	-0.02934
121.535	-0.02937
121.635	-0.02934
121.735	-0.02929
121.835	-0.02932
121.935	-0.02932
122.035	-0.02931
122.135	-0.02932
122.235	-0.02907
122.335	-0.02904
122.435	-0.02935
122.535	-0.02932
122.635	-0.02932
122.735	-0.02934
122.835	-0.0293
122.935	-0.02936
123.035	-0.02931
123.135	-0.02937
123.235	-0.02932
123.335	-0.02931
123.435	-0.02938
123.535	-0.02933
123.594	-0.02934
123.594	-0.20667
123.594	-0.33771
123.594	-0.3284
123.595	-0.41492
123.595	-0.39327
123.595	-0.44299
123.595	-0.41075
123.595	-0.43299
123.596	-0.39485
123.596	-0.3593
123.596	-0.35319
123.596	-0.31599
123.597	-0.30538
123.597	-0.27285
123.597	-0.2617
123.597	-0.23524
123.597	-0.22586
123.598	-0.20538
123.598	-0.19856
123.598	-0.18401
123.598	-0.17051
123.599	-0.1632
123.6	-0.16951
123.601	-0.17561
123.602	-0.18083
123.607	-0.17578
123.616	-0.1706
123.628	-0.16533
123.644	-0.16032
123.66	-0.15508
123.682	-0.14984
123.707	-0.14483
123.738	-0.13965
123.774	-0.13462
123.815	-0.12942
123.865	-0.12439
123.919	-0.11918
123.987	-0.11393
124.068	-0.10891
124.153	-0.10367
124.253	-0.09916
124.353	-0.09521
124.453	-0.09133
124.553	-0.08867
124.653	-0.08598
124.753	-0.08373
124.853	-0.08189
124.953	-0.07982
125.053	-0.07839
125.153	-0.07701
125.253	-0.07572
125.353	-0.0745
125.453	-0.07349
125.553	-0.0727
125.653	-0.07174
125.753	-0.07097
125.853	-0.07037
125.953	-0.06957
126.053	-0.06915
126.153	-0.06868
126.253	-0.0683
126.353	-0.06788
126.453	-0.06738
126.553	-0.06704
126.653	-0.06659
126.753	-0.06641
126.853	-0.06604
126.953	-0.06593
127.053	-0.06564
127.153	-0.06566
127.253	-0.06524
127.353	-0.06509
127.453	-0.06473
127.553	-0.06469
127.653	-0.06463
127.753	-0.06437
127.853	-0.06423
127.953	-0.06416
128.053	-0.06378
128.153	-0.06393
128.253	-0.06389
128.353	-0.0635
128.453	-0.06344
128.553	-0.06337
128.653	-0.06348
128.753	-0.06341
128.853	-0.06337
128.953	-0.06291
129.053	-0.06295
129.153	-0.06298
129.253	-0.063
129.353	-0.06303
129.453	-0.06295
129.553	-0.06289
129.653	-0.06292
129.753	-0.06284
129.853	-0.06292
129.953	-0.06287
130.053	-0.06258
130.153	-0.0626
130.253	-0.06257
130.353	-0.06255
130.453	-0.06255
130.553	-0.06257
130.653	-0.06253
130.753	-0.06252
130.853	-0.06255
130.953	-0.06246
131.053	-0.06246
131.153	-0.06236
131.253	-0.06242
131.353	-0.06253
131.453	-0.06247
131.553	-0.06245
131.653	-0.06251
131.753	-0.06253
131.853	-0.06251
131.953	-0.0625
132.053	-0.06248
132.153	-0.06245
132.253	-0.06236
132.353	-0.06211
132.453	-0.06219
132.553	-0.06205
132.653	-0.06211
132.753	-0.06214
132.853	-0.0621
132.953	-0.06221
133.053	-0.06214
133.153	-0.06219
133.253	-0.06214
133.353	-0.06215
133.453	-0.06211
133.553	-0.06206
133.653	-0.06198
133.753	-0.06206
133.853	-0.06195
133.953	-0.06202
134.053	-0.06204
134.153	-0.06207
134.253	-0.06196
134.353	-0.06198
134.453	-0.06211
134.553	-0.062
134.653	-0.06197
134.753	-0.06198
134.853	-0.06169
134.953	-0.06173
135.053	-0.06174
135.153	-0.06167
135.253	-0.06174
135.353	-0.06167
135.453	-0.06171
135.553	-0.06176
135.653	-0.06169
135.753	-0.06171
135.853	-0.06165
135.953	-0.0617
136.053	-0.06163
136.153	-0.06163
136.253	-0.06159
136.353	-0.06158
136.453	-0.06168
136.553	-0.06167
136.653	-0.06172
136.753	-0.062
136.853	-0.06195
136.953	-0.06191
137.053	-0.06165
137.153	-0.06168
137.253	-0.06167
137.353	-0.06169
137.453	-0.06172
137.553	-0.06165
137.653	-0.06164
137.753	-0.06164
137.853	-0.06165
137.953	-0.06169
138.053	-0.06165
138.153	-0.06173
138.253	-0.06169
138.353	-0.06169
138.453	-0.06168
138.553	-0.06169
138.653	-0.06162
138.753	-0.0616
138.853	-0.06165
138.953	-0.06169
139.053	-0.06168
139.153	-0.06166
139.253	-0.06167
139.353	-0.06163
139.453	-0.06163
139.553	-0.06168
139.653	-0.06164
139.753	-0.06164
139.853	-0.0616
139.953	-0.06154
140.053	-0.06163
140.153	-0.06165
140.253	-0.06157
140.353	-0.06152
140.453	-0.06162
140.553	-0.06157
140.653	-0.06154
140.753	-0.06164
140.853	-0.06161
140.953	-0.06173
141.053	-0.06159
141.153	-0.06123
141.253	-0.06134
141.353	-0.06124
141.453	-0.06126
141.553	-0.06131
141.653	-0.06153
141.753	-0.06158
141.853	-0.06166
141.953	-0.06159
142.053	-0.06161
142.153	-0.06158
142.253	-0.0616
142.353	-0.06155
142.453	-0.06155
142.553	-0.06149
142.653	-0.06145
142.753	-0.06154
142.853	-0.06152
142.953	-0.06123
143.053	-0.06121
143.153	-0.06122
143.253	-0.06124
143.353	-0.06116
143.453	-0.06119
143.553	-0.06132
143.653	-0.06127
143.753	-0.06129
143.853	-0.06123
143.953	-0.06129
144.053	-0.06132
144.153	-0.06159
144.253	-0.06154
144.353	-0.06157
144.453	-0.06165
144.553	-0.06155
144.653	-0.06126
144.753	-0.06122
144.853	-0.06132
144.953	-0.06129
145.053	-0.06132
145.153	-0.0612
145.253	-0.06122
145.353	-0.06128
145.453	-0.06124
145.553	-0.06124
145.653	-0.06126
145.753	-0.06133
145.853	-0.06126
145.953	-0.06129
146.053	-0.06122
146.153	-0.06116
146.253	-0.0613
146.353	-0.06129
146.453	-0.06129
146.553	-0.06123
146.653	-0.06125
146.753	-0.06125
146.853	-0.06124
146.953	-0.06125
147.053	-0.06134
147.153	-0.06129
147.253	-0.06124
147.353	-0.06123
147.453	-0.0613
147.553	-0.06122
147.653	-0.06119
147.753	-0.06116
147.853	-0.06118
147.953	-0.06117
148.053	-0.06126
148.153	-0.06124
148.253	-0.06125
148.353	-0.06124
148.453	-0.06128
148.553	-0.06125
148.653	-0.06115
148.753	-0.06119
148.853	-0.06115
148.953	-0.0611
149.053	-0.06116
149.153	-0.06116
149.253	-0.06117
149.353	-0.06115
149.453	-0.0611
149.553	-0.06111
149.653	-0.06113
149.753	-0.06119
149.853	-0.06113
149.953	-0.06117
150.053	-0.06122
150.153	-0.06119
150.253	-0.06123
150.353	-0.06114
150.453	-0.06118
150.553	-0.06118
150.653	-0.0611
150.753	-0.06113
150.853	-0.06119
150.953	-0.06118
151.053	-0.06117
151.153	-0.06119
151.253	-0.06122
151.353	-0.06117
151.453	-0.06117
151.553	-0.06105
151.653	-0.06107
151.753	-0.06113
151.853	-0.06121
151.953	-0.06116
152.053	-0.06114
152.153	-0.06116
152.253	-0.06112
152.353	-0.06121
152.453	-0.06112
152.553	-0.06107
152.653	-0.06115
152.753	-0.06102
152.853	-0.06086
152.953	-0.06116
153.053	-0.06115
153.153	-0.06111
153.253	-0.06107
153.353	-0.06089
153.453	-0.06117
153.553	-0.06109
153.653	-0.06121
153.753	-0.06111
153.853	-0.06117
153.953	-0.06112
154.053	-0.06113
154.153	-0.06114
154.253	-0.06118
154.353	-0.06118
154.453	-0.06115
154.553	-0.06115
154.653	-0.06119
154.753	-0.06121
154.853	-0.06127
154.953	-0.06125
155.053	-0.06123
155.153	-0.06125
155.253	-0.06121
155.353	-0.0611
155.453	-0.06117
155.553	-0.06111
155.653	-0.06112
155.753	-0.06111
155.853	-0.06113
155.953	-0.06107
156.053	-0.06119
156.153	-0.06117
156.253	-0.06116
156.353	-0.06119
156.453	-0.06118
156.553	-0.0611
156.653	-0.06116
156.753	-0.06105
156.853	-0.06085
156.953	-0.0608
157.053	-0.06082
157.153	-0.06079
157.253	-0.06074
157.353	-0.06076
157.453	-0.06085
157.553	-0.06076
157.653	-0.06083
157.753	-0.06076
157.853	-0.06079
157.953	-0.06073
158.053	-0.0608
158.153	-0.06085
158.253	-0.06074
158.353	-0.06075
158.453	-0.0607
158.553	-0.06071
158.653	-0.06073
158.753	-0.06078
158.853	-0.06087
158.953	-0.06082
159.053	-0.06073
159.153	-0.0608
159.253	-0.06084
159.353	-0.06087
159.453	-0.06074
159.553	-0.06082
159.653	-0.06079
159.753	-0.06077
159.853	-0.06069
159.953	-0.06071
160.053	-0.06071
160.153	-0.06078
160.253	-0.06083
160.353	-0.06089
160.453	-0.0609
160.553	-0.06076
160.653	-0.0608
160.753	-0.06083
160.853	-0.06079
160.953	-0.06078
161.053	-0.0608
161.153	-0.06082
161.253	-0.06077
161.353	-0.06076
161.453	-0.06092
161.553	-0.06083
161.653	-0.06086
161.753	-0.06081
161.853	-0.06087
161.953	-0.06082
162.053	-0.06085
162.153	-0.06086
162.253	-0.06086
162.353	-0.06078
162.453	-0.06079
162.553	-0.06076
162.653	-0.06074
162.753	-0.06077
162.853	-0.06082
162.953	-0.06081
163.053	-0.06074
163.153	-0.06086
163.253	-0.06086
163.353	-0.06079
163.453	-0.0609
163.553	-0.06084
163.653	-0.06088
163.753	-0.06083
163.853	-0.06082
163.953	-0.06111
164.053	-0.06075
164.153	-0.06079
164.253	-0.06087
164.353	-0.06067
164.453	-0.06071
164.553	-0.06074
164.653	-0.06076
164.753	-0.06084
164.853	-0.06086
164.953	-0.06091
165.053	-0.06084
165.153	-0.06088
165.253	-0.06087
165.353	-0.06086
165.453	-0.0609
165.553	-0.06088
165.653	-0.06079
165.753	-0.06083
165.853	-0.06079
165.953	-0.06083
166.053	-0.06073
166.153	-0.06082
166.253	-0.06082
166.353	-0.06077
166.453	-0.06086
166.553	-0.06078
166.653	-0.06079
166.753	-0.06072
166.853	-0.06075
166.953	-0.06081
167.053	-0.06079
167.153	-0.06081
167.253	-0.06083
167.353	-0.0608
167.453	-0.06068
167.553	-0.06082
167.653	-0.06079
167.753	-0.06073
167.853	-0.06087
167.953	-0.06084
168.053	-0.06075
168.153	-0.06079
168.253	-0.06072
168.353	-0.06078
168.453	-0.0608
168.553	-0.0608
168.653	-0.06076
168.753	-0.06078
168.853	-0.06076
168.953	-0.06079
169.053	-0.06078
169.153	-0.06078
169.253	-0.06079
169.353	-0.06075
169.453	-0.06079
169.553	-0.06084
169.653	-0.06077
169.753	-0.06076
169.853	-0.0608
169.953	-0.06074
170.053	-0.06086
170.153	-0.06084
170.253	-0.06076
170.353	-0.0608
170.453	-0.06076
170.553	-0.06073
170.653	-0.06083
170.753	-0.06079
170.853	-0.06075
170.953	-0.06074
171.053	-0.06073
171.153	-0.06087
171.253	-0.06079
171.353	-0.06079
171.453	-0.06076
171.553	-0.06073
171.653	-0.06072
171.753	-0.06079
171.853	-0.06073
171.953	-0.06073
172.053	-0.06068
172.153	-0.06067
172.253	-0.06067
172.353	-0.06076
172.453	-0.06075
172.553	-0.06072
172.653	-0.0607
172.753	-0.06069
172.853	-0.06069
172.953	-0.06073
173.053	-0.06079
173.153	-0.06071
173.253	-0.06069
173.353	-0.06069
173.453	-0.06078
173.553	-0.06076
173.653	-0.06072
173.753	-0.06073
173.853	-0.06069
173.953	-0.06069
174.053	-0.06077
174.153	-0.06068
174.253	-0.06072
174.353	-0.06058
174.453	-0.06066
174.553	-0.0607
174.653	-0.06071
174.753	-0.06073
174.853	-0.0607
174.953	-0.06074
175.053	-0.06071
175.153	-0.0607
175.253	-0.06071
175.353	-0.0607
175.453	-0.06061
175.553	-0.06078
175.653	-0.06069
175.753	-0.06064
175.853	-0.06074
175.953	-0.06073
176.053	-0.06078
176.153	-0.0607
176.253	-0.06076
176.353	-0.0607
176.453	-0.06071
176.553	-0.06075
176.653	-0.06068
176.753	-0.06067
176.853	-0.06069
176.953	-0.06076
177.053	-0.06068
177.153	-0.06065
177.253	-0.06074
177.353	-0.06071
177.453	-0.06072
177.553	-0.06077
177.653	-0.0608
177.753	-0.06073
177.853	-0.06068
177.953	-0.06069
178.053	-0.06075
178.153	-0.06072
178.253	-0.06072
178.353	-0.06072
178.453	-0.06071
178.553	-0.06067
178.653	-0.06071
178.753	-0.06069
178.853	-0.06068
178.953	-0.06066
179.053	-0.06057
179.153	-0.06069
179.253	-0.06067
179.353	-0.06069
179.453	-0.06068
179.553	-0.0607
179.653	-0.06078
179.753	-0.06079
179.853	-0.06066
179.953	-0.06079
180.053	-0.06071
180.153	-0.06068
180.253	-0.06073
180.353	-0.06066
180.453	-0.0607
180.553	-0.06073
180.653	-0.06066
180.753	-0.06033
180.853	-0.06046
180.953	-0.0607
181.053	-0.06069
181.153	-0.06075
181.253	-0.06069
181.353	-0.06061
181.453	-0.06074
181.553	-0.06073
181.653	-0.06069
181.753	-0.06042
181.853	-0.0604
181.953	-0.06038
182.053	-0.06037
182.153	-0.06045
182.253	-0.06042
182.353	-0.06041
182.453	-0.06026
182.553	-0.06037
182.653	-0.06036
182.753	-0.0603
182.853	-0.06041
182.953	-0.06035
183.053	-0.06035
183.153	-0.06039
183.253	-0.06039
183.353	-0.0603
183.453	-0.06023
183.553	-0.06036
183.653	-0.06038
183.753	-0.06037
183.853	-0.06043
183.953	-0.06043
184.053	-0.0604
184.153	-0.06031
184.253	-0.06036
184.353	-0.0603
184.453	-0.06034
184.553	-0.06031
184.653	-0.06031
184.753	-0.06029
184.853	-0.06035
184.953	-0.06035
185.053	-0.06029
185.153	-0.06051
185.253	-0.06045
185.353	-0.06029
185.453	-0.06033
185.553	-0.06033
185.653	-0.06035
185.753	-0.06035
185.853	-0.06036
185.953	-0.06026
186.053	-0.06036
186.153	-0.06034
186.253	-0.06037
186.353	-0.06033
186.453	-0.0605
186.553	-0.06034
186.653	-0.06073
186.753	-0.06068
186.853	-0.0607
186.953	-0.06067
187.053	-0.0607
187.153	-0.06067
187.253	-0.06066
187.353	-0.06063
187.453	-0.06067
187.553	-0.06063
187.653	-0.06068
187.753	-0.06065
187.853	-0.06061
187.953	-0.06068
188.053	-0.06067
188.153	-0.06071
188.253	-0.06066
188.353	-0.06069
188.453	-0.06041
188.553	-0.06035
188.653	-0.06038
188.753	-0.06032
188.853	-0.06027
188.953	-0.06032
189.053	-0.06038
189.153	-0.06031
189.253	-0.06033
189.353	-0.06032
189.453	-0.06029
189.553	-0.06039
189.653	-0.06039
189.753	-0.06043
189.853	-0.06046
189.953	-0.06044
190.053	-0.06042
190.153	-0.06034
190.253	-0.06034
190.353	-0.06036
190.453	-0.06046
190.553	-0.06042
190.653	-0.06041
190.753	-0.0604
190.853	-0.06035
190.953	-0.06038
191.053	-0.0604
191.153	-0.06034
191.253	-0.06032
191.353	-0.06039
191.453	-0.06039
191.553	-0.06066
191.653	-0.06061
191.753	-0.06066
191.853	-0.06059
191.953	-0.06069
192.053	-0.06041
192.153	-0.0603
192.253	-0.06045
192.353	-0.06039
192.453	-0.06032
192.553	-0.06043
192.653	-0.06038
192.753	-0.06041
192.853	-0.06042
192.953	-0.0605
193.053	-0.06043
193.153	-0.06047
193.253	-0.06039
193.353	-0.06034
193.453	-0.06034
[truncated: 5,459 more rows]
