# Supplementary material for: Modulating the mechanism of electrocatalytic CO2 reduction by cobalt phthalocyanine through polymer coordination and encapsulation
Source: Nat Commun. 2019 Apr 11;10:1683. doi: 10.1038/s41467-019-09626-8 (PMC6459859; doi:10.1038/s41467-019-09626-8)
Supplement: Supplementary file 2 — Source Data [file 41467_2019_9626_MOESM2_ESM.zip › Supplementary Figure 24.xlsx]

## Sheet: 0%D2O
time/s	current/mA
3.2308	-0.25045
3.2546	-0.24418
3.255	-0.23692
3.2554	-0.22909
3.2558	-0.22114
3.2562	-0.21416
3.2566	-0.20798
3.257	-0.20285
3.2576	-0.19663
3.2582	-0.19107
3.2588	-0.18572
3.2596	-0.17925
3.2604	-0.17295
3.2612	-0.1675
3.262	-0.16212
3.2628	-0.15699
3.2638	-0.15151
3.2648	-0.14615
3.2658	-0.14111
3.2672	-0.13518
3.2686	-0.1296
3.27	-0.12449
3.2716	-0.11911
3.2734	-0.114
3.2752	-0.10887
3.2774	-0.10356
3.2798	-0.09849
3.2826	-0.09309
3.2858	-0.08766
3.2894	-0.08245
3.2934	-0.07739
3.2978	-0.07235
3.3038	-0.0672
3.3098	-0.06212
3.318	-0.05711
3.327	-0.05195
3.3394	-0.04674
3.3552	-0.04139
3.3764	-0.03636
3.405	-0.03101
3.4478	-0.02593
3.5144	-0.0209
3.6144	-0.01656
3.7144	-0.01421
3.8144	-0.01225
3.9144	-0.01108
4.0144	-0.01007
4.1144	-0.00931
4.2144	-0.00869
4.3144	-0.00823
4.4144	-0.00773
4.5144	-0.0074
4.6144	-0.00708
4.7144	-0.00682
4.8144	-0.00661
4.9144	-0.00635
5.0144	-0.00622
5.1144	-0.00603
5.2144	-0.00576
5.3144	-0.00572
5.4144	-0.00569
5.5144	-0.00555
5.6144	-0.00532
5.7144	-0.00529
5.8144	-0.00522
5.9144	-0.0051
6.0144	-0.00507
6.1144	-0.00504
6.2144	-0.00499
6.3144	-0.00491
6.4144	-0.00506
6.5144	-0.00562
6.6144	-0.00496
6.7144	-0.00468
6.8144	-0.00461
6.9144	-0.00463
7.0144	-0.00459
7.1144	-0.0045
7.2144	-0.00445
7.3144	-0.00449
7.4144	-0.00442
7.5144	-0.00437
7.6144	-0.00437
7.7144	-0.0044
7.8144	-0.00431
7.9144	-0.00446
8.0144	-0.00418
8.1144	-0.00404
8.2144	-0.00417
8.3144	-0.00418
8.4144	-0.00417
8.5144	-0.00413
8.6144	-0.00417
8.7144	-0.00414
8.8144	-0.00409
8.9144	-0.00411
9.0144	-0.00412
9.1144	-0.0041
9.2144	-0.00403
9.3144	-0.00405
9.4144	-0.00405
9.5144	-0.00402
9.6144	-0.00404
9.7144	-0.00403
9.8144	-0.00398
9.9144	-0.00402
10.0144	-0.00408
10.1144	-0.00396
10.2144	-0.00402
10.3144	-0.004
10.4144	-0.00394
10.5144	-0.00397
10.6144	-0.00395
10.7144	-0.00395
10.8144	-0.00392
10.9144	-0.00396
11.0144	-0.00392
11.1144	-0.00389
11.2144	-0.00391
11.3144	-0.00389
11.4144	-0.0039
11.5144	-0.00388
11.6144	-0.0039
11.7144	-0.00393
11.8144	-0.00391
11.9144	-0.00388
12.0144	-0.00389
12.1144	-0.0039
12.2144	-0.00391
12.3144	-0.00388
12.4144	-0.00382
12.5144	-0.00388
12.6144	-0.00393
12.7144	-0.00383
12.8144	-0.00385
12.9144	-0.00395
13.0144	-0.00385
13.1144	-0.00388
13.2144	-0.00383
13.3144	-0.00391
13.4144	-0.00386
13.5144	-0.00383
13.6144	-0.00384
13.7144	-0.00385
13.8144	-0.00385
13.9144	-0.00385
14.0144	-0.00385
14.1144	-0.00391
14.2144	-0.00387
14.3144	-0.00388
14.4144	-0.00387
14.5144	-0.00383
14.6144	-0.00389
14.7144	-0.00385
14.8144	-0.00384
14.9144	-0.00387
15.0144	-0.00382
15.1144	-0.00384
15.2144	-0.00386
15.3144	-0.00379
15.4144	-0.00382
15.5144	-0.0038
15.6144	-0.00384
15.7144	-0.00384
15.8144	-0.00367
15.9144	-0.00382
16.0144	-0.00386
16.1144	-0.00388
16.2144	-0.00382
16.3144	-0.0039
16.4144	-0.00386
16.5144	-0.0039
16.6144	-0.00384
16.7144	-0.00387
16.8144	-0.00382
16.9144	-0.00367
17.0144	-0.00385
17.1144	-0.00382
17.2144	-0.0039
17.3144	-0.004
17.4144	-0.00391
17.5144	-0.00386
17.6144	-0.0037
17.7144	-0.00379
17.8144	-0.00389
17.9144	-0.00389
18.0144	-0.00383
18.1144	-0.00383
18.2144	-0.00386
18.3144	-0.00383
18.4144	-0.00382
18.5144	-0.0038
18.6144	-0.00396
18.7144	-0.00382
18.8144	-0.00383
18.9144	-0.0038
19.0144	-0.00386
19.1144	-0.0038
19.2144	-0.00386
19.3144	-0.00386
19.4144	-0.00369
19.5144	-0.00383
19.6144	-0.00388
19.7144	-0.00385
19.8144	-0.00385
19.9144	-0.00384
20.0144	-0.00384
20.1144	-0.00389
20.2144	-0.00384
20.3144	-0.00388
20.4144	-0.00385
20.5144	-0.00384
20.6144	-0.00381
20.7144	-0.00384
20.8144	-0.0039
20.9144	-0.00386
21.0144	-0.00379
21.1144	-0.00386
21.2144	-0.00385
21.3144	-0.00381
21.4144	-0.00385
21.5144	-0.0037
21.6144	-0.00381
21.7144	-0.00383
21.8144	-0.00385
21.9144	-0.00386
22.0144	-0.00395
22.1144	-0.00389
22.2144	-0.00383
22.3144	-0.0039
22.4144	-0.00382
22.5144	-0.00387
22.6144	-0.00386
22.7144	-0.0039
22.8144	-0.00383
22.9144	-0.00389
23.0144	-0.00395
23.1144	-0.00385
23.2144	-0.0038
23.3144	-0.00385
23.4144	-0.00386
23.5144	-0.00391
23.6144	-0.00395
23.7144	-0.00391
23.8144	-0.00384
23.9144	-0.00388
24.0144	-0.00388
24.1144	-0.00394
24.2144	-0.00384
24.3144	-0.00382
24.4144	-0.00391
24.5144	-0.00381
24.6144	-0.00385
24.7144	-0.00385
24.8144	-0.00386
24.9144	-0.00388
25.0144	-0.00384
25.1144	-0.0039
25.2144	-0.00386
25.3144	-0.00387
25.4144	-0.00384
25.5144	-0.00389
25.6144	-0.00386
25.7144	-0.00389
25.8144	-0.00384
25.9144	-0.00397
26.0144	-0.00386
26.1144	-0.00387
26.2144	-0.00393
26.3144	-0.00395
26.4144	-0.00387
26.5144	-0.00385
26.6144	-0.0039
26.7144	-0.00387
26.8144	-0.00387
26.9144	-0.00385
27.0144	-0.00383
27.1144	-0.00383
27.2144	-0.00388
27.3144	-0.00389
27.4144	-0.00393
27.5144	-0.00388
27.6144	-0.00385
27.7144	-0.00379
27.8144	-0.00385
27.9144	-0.00393
28.0144	-0.00388
28.1144	-0.00387
28.2144	-0.00393
28.3144	-0.00385
28.4144	-0.0039
28.5144	-0.0039
28.6144	-0.00389
28.7144	-0.00391
28.8144	-0.0038
28.9144	-0.00388
29.0144	-0.00389
29.1144	-0.00388
29.2144	-0.00393
29.3144	-0.00391
29.4144	-0.00385
29.5144	-0.00387
29.6144	-0.00389
29.7144	-0.00388
29.8144	-0.0039
29.9144	-0.00399
30.0144	-0.0039
30.1144	-0.00388
30.2144	-0.00392
30.3144	-0.0039
30.4144	-0.00387
30.5144	-0.00387
30.6144	-0.00384
30.7144	-0.0039
30.8144	-0.00389
30.9144	-0.00386
31.0144	-0.00391
31.1144	-0.00388
31.2144	-0.00392
31.3144	-0.0039
31.4144	-0.00389
31.5144	-0.00387
31.6144	-0.0039
31.7144	-0.00388
31.8144	-0.00382
31.9144	-0.00385
32.0144	-0.0039
32.1144	-0.00384
32.2144	-0.00386
32.3144	-0.00389
32.4144	-0.00389
32.5144	-0.00386
32.6144	-0.00391
32.7144	-0.00386
32.8144	-0.00388
32.9144	-0.00386
33.0144	-0.00389
33.1144	-0.00386
33.2144	-0.00391
33.3144	-0.00389
33.4144	-0.00388
33.5144	-0.00386
33.6144	-0.0039
33.7144	-0.00391
33.8144	-0.00387
33.9144	-0.0039
34.0144	-0.00388
34.1144	-0.00387
34.2144	-0.00387
34.3144	-0.00383
34.4144	-0.00388
34.5144	-0.00388
34.6144	-0.00388
34.7144	-0.00388
34.8144	-0.00387
34.9144	-0.00388
35.0144	-0.0039
35.1144	-0.0039
35.2144	-0.00387
35.3144	-0.0039
35.4144	-0.00391
35.5144	-0.00392
35.6144	-0.00386
35.7144	-0.00385
35.8144	-0.00386
35.9144	-0.00392
36.0144	-0.00391
36.1144	-0.00392
36.2144	-0.00392
36.3144	-0.00389
36.4144	-0.0039
36.5144	-0.00391
36.6144	-0.00386
36.7144	-0.00389
36.8144	-0.00392
36.9144	-0.00392
37.0144	-0.00395
37.1144	-0.0039
37.2144	-0.0039
37.3144	-0.0039
37.4144	-0.00389
37.5144	-0.00392
37.6144	-0.00393
37.7144	-0.00393
37.8144	-0.00386
37.9144	-0.0039
38.0144	-0.0039
38.1144	-0.00387
38.2144	-0.00396
38.3144	-0.00393
38.4144	-0.00391
38.5144	-0.0039
38.6144	-0.00389
38.7144	-0.00393
38.8144	-0.00391
38.9144	-0.00391
39.0144	-0.00394
39.1144	-0.0039
39.2144	-0.00394
39.3144	-0.00391
39.4144	-0.00391
39.5144	-0.00396
39.6144	-0.00393
39.7144	-0.00395
39.8144	-0.00386
39.9144	-0.00392
40.0144	-0.00399
40.1144	-0.00396
40.2144	-0.00388
40.3144	-0.00394
40.4144	-0.00394
40.5144	-0.00394
40.6144	-0.00392
40.7144	-0.00392
40.8144	-0.00397
40.9144	-0.00394
41.0144	-0.00395
41.1144	-0.00395
41.2144	-0.00389
41.3144	-0.00391
41.4144	-0.00395
41.5144	-0.00392
41.6144	-0.00394
41.7144	-0.00393
41.8144	-0.00395
41.9144	-0.00393
42.0144	-0.00393
42.1144	-0.00394
42.2144	-0.00398
42.3144	-0.00405
42.4144	-0.00394
42.5144	-0.00391
42.6144	-0.00394
42.7144	-0.00394
42.8144	-0.0039
42.9144	-0.00393
43.0144	-0.00393
43.1144	-0.00393
43.2144	-0.00395
43.3144	-0.00397
43.4144	-0.0039
43.5144	-0.00395
43.6144	-0.00391
43.7144	-0.00393
43.8144	-0.00394
43.9144	-0.00393
44.0144	-0.00392
44.1144	-0.00392
44.2144	-0.00392
44.3144	-0.00394
44.4144	-0.00393
44.5144	-0.00395
44.6144	-0.00398
44.7144	-0.00396
44.8144	-0.00393
44.9144	-0.00392
45.0144	-0.00394
45.1144	-0.00392
45.2144	-0.00397
45.3144	-0.00394
45.4144	-0.0039
45.5144	-0.0039
45.6144	-0.00392
45.7144	-0.00393
45.8144	-0.00393
45.9144	-0.00396
46.0144	-0.00395
46.1144	-0.00388
46.2144	-0.00393
46.3144	-0.00395
46.4144	-0.0039
46.5144	-0.00396
46.6144	-0.00394
46.7144	-0.00396
46.8144	-0.00391
46.9144	-0.00395
47.0144	-0.00398
47.1144	-0.00402
47.2144	-0.00394
47.3144	-0.00402
47.4144	-0.00399
47.5144	-0.00398
47.6144	-0.00404
47.7144	-0.00396
47.8144	-0.00395
47.9144	-0.00397
48.0144	-0.00397
48.1144	-0.00397
48.2144	-0.004
48.3144	-0.00393
48.4144	-0.00401
48.5144	-0.00399
48.6144	-0.00391
48.7144	-0.00401
48.8144	-0.00394
48.9144	-0.00398
49.0144	-0.00395
49.1144	-0.00392
49.2144	-0.00392
49.3144	-0.00391
49.4144	-0.00397
49.5144	-0.00398
49.6144	-0.00395
49.7144	-0.00398
49.8144	-0.00392
49.9144	-0.00393
50.0144	-0.00394
50.1144	-0.00394
50.2144	-0.0039
50.3144	-0.00398
50.4144	-0.00396
50.5144	-0.00393
50.6144	-0.00392
50.7144	-0.00392
50.8144	-0.00393
50.9144	-0.00391
51.0144	-0.00392
51.1144	-0.00392
51.2144	-0.0039
51.3144	-0.00393
51.4144	-0.00383
51.5144	-0.0039
51.6144	-0.00391
51.7144	-0.00387
51.8144	-0.0039
51.9144	-0.00392
52.0144	-0.0039
52.1144	-0.00388
52.2144	-0.00388
52.3144	-0.00389
52.4144	-0.00384
52.5144	-0.00402
52.6144	-0.00392
52.7144	-0.00392
52.8144	-0.00388
52.9144	-0.00394
53.0144	-0.0039
53.1144	-0.00392
53.2144	-0.00393
53.3144	-0.00386
53.4144	-0.0039
53.5144	-0.00387
53.6144	-0.00394
53.7144	-0.00386
53.8144	-0.0039
53.9144	-0.00388
54.0144	-0.00393
54.1144	-0.00388
54.2144	-0.0041
54.3144	-0.00386
54.4144	-0.00396
54.5144	-0.00391
54.6144	-0.00389
54.7144	-0.00389
54.8144	-0.00387
54.9144	-0.00389
55.0144	-0.00388
55.1144	-0.0039
55.2144	-0.00388
55.3144	-0.00395
55.4144	-0.0039
55.5144	-0.00393
55.6144	-0.00414
55.7144	-0.00394
55.8144	-0.00394
55.9144	-0.00394
56.0144	-0.00386
56.1144	-0.00388
56.2144	-0.00389
56.3144	-0.00395
56.4144	-0.00389
56.5144	-0.0039
56.6144	-0.00396
56.7144	-0.00391
56.8144	-0.0041
56.9144	-0.00391
57.0144	-0.00394
57.1144	-0.00391
57.2144	-0.00392
57.3144	-0.00413
57.4144	-0.00385
57.5144	-0.00407
57.6144	-0.00388
57.7144	-0.00392
57.8144	-0.00393
57.9144	-0.00395
58.0144	-0.0039
58.1144	-0.00393
58.2144	-0.00389
58.3144	-0.00395
58.4144	-0.00398
58.5144	-0.00393
58.6144	-0.00394
58.7144	-0.00394
58.8144	-0.00391
58.9144	-0.00392
59.0144	-0.00395
59.1144	-0.00398
59.2144	-0.00391
59.3144	-0.00431
59.4144	-0.00402
59.5144	-0.00434
59.6144	-0.00398
59.7144	-0.00431
59.8144	-0.00399
59.9144	-0.00425
60.0144	-0.00394
60.1144	-0.00402
60.2144	-0.00399
60.3144	-0.00398
60.4144	-0.00399
60.5144	-0.00433
60.6144	-0.00415
60.7144	-0.00403
60.8144	-0.00433
60.9144	-0.00404
61.0144	-0.00405
61.1144	-0.00401
61.2144	-0.00399
61.3144	-0.00427
61.4144	-0.00397
61.5144	-0.004
61.6144	-0.00438
61.7144	-0.00401
61.8144	-0.00403
61.9144	-0.00408
62.0144	-0.00404
62.1144	-0.00409
62.2144	-0.00398
62.3144	-0.00407
62.4144	-0.00403
62.5144	-0.00441
62.6144	-0.00406
62.7144	-0.00405
62.8144	-0.004
62.9144	-0.0041
63.0144	-0.00404
63.1144	-0.00411
63.2144	-0.00405
63.3144	-0.004
63.4144	-0.00402
63.5144	-0.00401
63.6144	-0.00422
63.7144	-0.00406
63.8144	-0.00402
63.9144	-0.00403
64.0144	-0.00414
64.1144	-0.00407
64.2144	-0.00405
64.3144	-0.00409
64.4144	-0.00406
64.5144	-0.0041
64.6144	-0.00409
64.7144	-0.00417
64.8144	-0.00408
64.9144	-0.00407
65.0144	-0.0041
65.1144	-0.00405
65.2144	-0.00426
65.3144	-0.00417
65.4144	-0.0044
65.5144	-0.00409
65.6144	-0.00415
65.7144	-0.00408
65.8144	-0.00406
65.9144	-0.00413
66.0144	-0.00405
66.1144	-0.00403
66.2144	-0.00404
66.3144	-0.00404
66.4144	-0.00409
66.5144	-0.00403
66.6144	-0.00434
66.7144	-0.00446
66.8144	-0.00435
66.9144	-0.00416
67.0144	-0.00418
67.1144	-0.00421
67.2144	-0.00409
67.3144	-0.00408
67.4144	-0.00412
67.5144	-0.00405
67.6144	-0.00403
67.7144	-0.00408
67.8144	-0.00415
67.9144	-0.00406
68.0144	-0.00408
68.1144	-0.00445
68.2144	-0.00404
68.3144	-0.00404
68.4144	-0.00412
68.5144	-0.00408
68.6144	-0.00437
68.7144	-0.00437
68.8144	-0.0041
68.9144	-0.00409
69.0144	-0.00427
69.1144	-0.00417
69.2144	-0.00407
69.3144	-0.00406
69.4144	-0.00414
69.5144	-0.00412
69.6144	-0.00415
69.7144	-0.00408
69.8144	-0.00427
69.9144	-0.00402
70.0144	-0.00407
70.1144	-0.00407
70.2144	-0.00408
70.3144	-0.00434
70.4144	-0.00403
70.5144	-0.00404
70.6144	-0.00406
70.7144	-0.00406
70.8144	-0.0043
70.9144	-0.00405
71.0144	-0.00403
71.1144	-0.00438
71.2144	-0.00413
71.3144	-0.00399
71.4144	-0.004
71.5144	-0.00404
71.6144	-0.00428
71.7144	-0.00404
71.8144	-0.00407
71.9144	-0.00424
72.0144	-0.00399
72.1144	-0.00399
72.2144	-0.00428
72.3144	-0.00402
72.4144	-0.00402
72.5144	-0.00404
72.6144	-0.00401
72.7144	-0.00403
72.8144	-0.00412
72.9144	-0.00402
73.0144	-0.0041
73.1144	-0.00398
73.2144	-0.00404
73.3144	-0.00404
73.4144	-0.00404
73.5144	-0.00401
73.6144	-0.00407
73.7144	-0.00407
73.8144	-0.00399
73.9144	-0.00406
74.0144	-0.00409
74.1144	-0.00403
74.2144	-0.00401
74.3144	-0.00408
74.4144	-0.00405
74.5144	-0.00405
74.6144	-0.0041
74.7144	-0.00413
74.8144	-0.00406
74.9144	-0.0041
75.0144	-0.00406
75.1144	-0.00402
75.2144	-0.00411
75.3144	-0.00409
75.4144	-0.00412
75.5144	-0.00415
75.6144	-0.00418
75.7144	-0.0042
75.8144	-0.00418
75.9144	-0.00413
76.0144	-0.00415
76.1144	-0.0042
76.2144	-0.00419
76.3144	-0.00415
76.4144	-0.00413
76.5144	-0.00416
76.6144	-0.00415
76.7144	-0.00419
76.8144	-0.00415
76.9144	-0.00414
77.0144	-0.00415
77.1144	-0.00416
77.2144	-0.00419
77.3144	-0.00419
77.4144	-0.00418
77.5144	-0.00417
77.6144	-0.0042
77.7144	-0.00419
77.8144	-0.00415
77.9144	-0.00418
78.0144	-0.00417
78.1144	-0.00421
78.2144	-0.00411
78.3144	-0.00417
78.4144	-0.00415
78.5144	-0.00414
78.6144	-0.00418
78.7144	-0.00417
78.8144	-0.0042
78.9144	-0.00417
79.0144	-0.00416
79.1144	-0.00418
79.2144	-0.0042
79.3144	-0.00419
79.4144	-0.00419
79.5144	-0.00423
79.6144	-0.0042
79.7144	-0.00422
79.8144	-0.00423
79.9144	-0.00421
80.0144	-0.00416
80.1144	-0.0042
80.2144	-0.0042
80.3144	-0.0042
80.4144	-0.00422
80.5144	-0.00422
80.6144	-0.00425
80.7144	-0.00421
80.8144	-0.00422
80.9144	-0.00425
81.0144	-0.00438
81.1144	-0.00423
81.2144	-0.00421
81.3144	-0.00423
81.4144	-0.00422
81.5144	-0.00413
81.6144	-0.00419
81.7144	-0.00423
81.8144	-0.00411
81.9144	-0.0042
82.0144	-0.00427
82.1144	-0.00448
82.2144	-0.00425
82.3144	-0.0045
82.4144	-0.00405
82.5144	-0.00424
82.6144	-0.00425
82.7144	-0.00422
82.8144	-0.00426
82.9144	-0.00424
83.0144	-0.00425
83.1144	-0.00434
83.2144	-0.00437
83.3144	-0.00428
83.4144	-0.0043
83.5144	-0.00438
83.6144	-0.00427
83.7144	-0.00445
83.8144	-0.00424
83.9144	-0.00432
84.0144	-0.00424
84.1144	-0.00424
84.2144	-0.00441
84.3144	-0.00416
84.4144	-0.0042
84.5144	-0.00426
84.6144	-0.0045
84.7144	-0.00441
84.8144	-0.00439
84.9144	-0.0042
85.0144	-0.00452
85.1144	-0.00443
85.2144	-0.00452
85.3144	-0.00422
85.4144	-0.00438
85.5144	-0.00427
85.6144	-0.00426
85.7144	-0.00424
85.8144	-0.00446
85.9144	-0.00444
86.0144	-0.0044
86.1144	-0.00439
86.2144	-0.00423
86.3144	-0.00442
86.4144	-0.00436
86.5144	-0.00425
86.6144	-0.00424
86.7144	-0.0044
86.8144	-0.00415
86.9144	-0.0044
87.0144	-0.00437
87.1144	-0.00453
87.2144	-0.00442
87.3144	-0.00414
87.4144	-0.00439
87.5144	-0.00443
87.6144	-0.00439
87.7144	-0.0045
87.8144	-0.00435
87.9144	-0.00434
88.0144	-0.00459
88.1144	-0.00454
88.2144	-0.00443
88.3144	-0.0044
88.4144	-0.00437
88.5144	-0.00445
88.6144	-0.00454
88.7144	-0.00436
88.8144	-0.0044
88.9144	-0.00454
89.0144	-0.00422
89.1144	-0.0045
89.2144	-0.00422
89.3144	-0.00447
89.4144	-0.00442
89.5144	-0.00445
89.6144	-0.00446
89.7144	-0.00445
89.8144	-0.00438
89.9144	-0.00428
90.0144	-0.00442
90.1144	-0.00435
90.2144	-0.00454
90.3144	-0.0044
90.4144	-0.00442
90.5144	-0.00442
90.6144	-0.00436
90.7144	-0.00443
90.8144	-0.00442
90.9144	-0.00438
91.0144	-0.00424
91.1144	-0.00442
91.2144	-0.00435
91.3144	-0.00437
91.4144	-0.00453
91.5144	-0.00443
91.6144	-0.00447
91.7144	-0.00439
91.8144	-0.00444
91.9144	-0.00424
92.0144	-0.0044
92.1144	-0.0044
92.2144	-0.00437
92.3144	-0.00438
92.4144	-0.00445
92.5144	-0.0044
92.6144	-0.00422
92.7144	-0.00438
92.8144	-0.00447
92.9144	-0.00437
93.0144	-0.00442
93.1144	-0.00446
93.2144	-0.00441
93.3144	-0.00438
93.4144	-0.00446
93.5144	-0.00446
93.6144	-0.00421
93.7144	-0.00452
93.8144	-0.00437
93.9144	-0.00442
94.0144	-0.00441
94.1144	-0.00444
94.2144	-0.00447
94.3144	-0.00448
94.4144	-0.00442
94.5144	-0.0045
94.6144	-0.00443
94.7144	-0.00444
94.8144	-0.00439
94.9144	-0.00427
95.0144	-0.00447
95.1144	-0.00457
95.2144	-0.00445
95.3144	-0.00443
95.4144	-0.0044
95.5144	-0.00442
95.6144	-0.0044
95.7144	-0.00445
95.8144	-0.00434
95.9144	-0.00439
96.0144	-0.00446
96.1144	-0.00446
96.2144	-0.00445
96.3144	-0.0044
96.4144	-0.00441
96.5144	-0.00448
96.6144	-0.00445
96.7144	-0.00445
96.8144	-0.00445
96.9144	-0.0044
97.0144	-0.00443
97.1144	-0.00443
97.2144	-0.00444
97.3144	-0.00439
97.4144	-0.00442
97.5144	-0.00441
97.6144	-0.00456
97.7144	-0.00455
97.8144	-0.00444
97.9144	-0.00443
98.0144	-0.0042
98.1144	-0.00441
98.2144	-0.0043
98.3144	-0.00445
98.4144	-0.00443
98.5144	-0.00445
98.6144	-0.00446
98.7144	-0.00446
98.8144	-0.00443
98.9144	-0.00456
99.0144	-0.00446
99.1144	-0.00441
99.2144	-0.0045
99.3144	-0.00438
99.4144	-0.00441
99.5144	-0.00444
99.6144	-0.00441
99.7144	-0.00442
99.8144	-0.00443
99.9144	-0.00441
100.014	-0.00445
100.114	-0.00455
100.214	-0.00442
100.314	-0.00449
100.414	-0.00446
100.514	-0.00436
100.614	-0.00454
100.714	-0.0045
100.814	-0.0044
100.914	-0.0044
101.014	-0.00442
101.114	-0.00445
101.214	-0.00448
101.314	-0.00442
101.414	-0.00443
101.514	-0.00449
101.614	-0.00451
101.714	-0.00444
101.814	-0.00441
101.914	-0.00447
102.014	-0.00449
102.114	-0.00448
102.214	-0.00444
102.314	-0.00449
102.414	-0.00426
102.514	-0.00442
102.614	-0.00451
102.714	-0.00446
102.814	-0.00446
102.914	-0.00444
103.014	-0.00443
103.114	-0.00446
103.214	-0.00442
103.314	-0.00442
103.414	-0.00447
103.514	-0.00446
103.614	-0.0045
103.714	-0.0045
103.814	-0.00451
103.914	-0.00446
104.014	-0.00449
104.114	-0.00444
104.214	-0.00449
104.314	-0.00446
104.414	-0.00444
104.514	-0.00449
104.614	-0.00447
104.714	-0.00445
104.814	-0.00447
104.914	-0.00447
105.014	-0.00445
105.114	-0.00451
105.214	-0.00451
105.314	-0.0045
105.414	-0.00447
105.514	-0.00447
105.614	-0.00446
105.714	-0.00445
105.814	-0.00448
105.914	-0.00448
106.014	-0.00444
106.114	-0.00446
106.214	-0.00446
106.314	-0.00442
106.414	-0.00451
106.514	-0.0045
106.614	-0.00448
106.714	-0.00452
106.814	-0.00445
106.914	-0.00449
107.014	-0.00448
107.114	-0.00448
107.214	-0.00446
107.314	-0.00444
107.414	-0.00449
107.514	-0.00447
107.614	-0.00446
107.714	-0.00453
107.814	-0.00448
107.914	-0.00447
108.014	-0.00451
108.114	-0.00448
108.214	-0.0045
108.314	-0.0045
108.414	-0.00446
108.514	-0.00447
108.614	-0.00451
108.714	-0.00446
108.814	-0.00449
108.914	-0.00458
109.014	-0.00453
109.114	-0.00449
109.214	-0.00456
109.314	-0.00451
109.414	-0.00446
109.514	-0.00452
109.614	-0.0045
109.714	-0.0045
109.814	-0.00449
109.914	-0.00456
110.014	-0.00455
110.114	-0.00449
110.214	-0.00447
110.314	-0.0045
110.414	-0.00451
110.514	-0.00449
110.614	-0.0045
110.714	-0.00445
110.814	-0.0045
110.914	-0.00448
111.014	-0.00453
111.114	-0.00446
111.214	-0.00451
111.314	-0.00454
111.414	-0.00449
111.514	-0.00454
111.614	-0.00451
111.714	-0.00451
111.814	-0.0045
111.914	-0.00448
112.014	-0.00448
112.114	-0.00448
112.214	-0.00454
112.314	-0.00454
112.414	-0.00456
112.514	-0.00454
112.614	-0.00446
112.714	-0.00454
112.814	-0.00452
112.914	-0.00452
113.014	-0.00448
113.114	-0.00449
113.214	-0.00455
113.314	-0.00449
113.414	-0.00456
113.514	-0.00458
113.614	-0.00455
113.714	-0.0045
113.814	-0.00452
113.914	-0.00451
114.014	-0.00451
114.114	-0.00453
114.214	-0.00449
114.314	-0.00452
114.414	-0.00447
114.514	-0.00454
114.614	-0.00453
114.714	-0.00452
114.814	-0.0045
114.914	-0.00449
115.014	-0.00453
115.114	-0.00453
115.214	-0.00451
115.314	-0.00453
115.414	-0.00452
115.514	-0.00455
115.614	-0.00456
115.714	-0.00448
115.814	-0.00453
115.914	-0.0045
116.014	-0.00452
116.114	-0.0046
116.214	-0.00453
116.314	-0.00457
116.414	-0.00456
116.514	-0.00456
116.614	-0.00453
116.714	-0.00457
116.814	-0.00456
116.914	-0.00452
117.014	-0.00455
117.114	-0.00459
117.214	-0.00451
117.314	-0.00452
117.414	-0.00456
117.514	-0.00451
117.614	-0.00453
117.714	-0.00456
117.814	-0.00455
117.914	-0.00461
118.014	-0.0046
118.114	-0.0046
118.214	-0.00454
118.314	-0.00458
118.414	-0.00454
118.514	-0.00457
118.614	-0.00456
118.714	-0.00452
118.814	-0.00452
118.914	-0.00458
119.014	-0.00454
119.114	-0.00457
119.214	-0.00458
119.314	-0.00457
119.414	-0.00455
119.514	-0.00459
119.614	-0.00461
119.714	-0.00459
119.814	-0.00456
119.914	-0.00452
120.014	-0.00458
120.114	-0.00456
120.214	-0.00453
120.314	-0.00459
120.414	-0.00459
120.514	-0.00458
120.614	-0.00456
120.714	-0.0046
120.814	-0.00458
120.914	-0.0046
121.014	-0.00458
121.114	-0.00456
121.214	-0.0046
121.314	-0.00455
121.414	-0.00452
121.514	-0.00458
121.614	-0.00461
121.714	-0.00454
121.814	-0.0046
121.914	-0.00458
122.014	-0.00458
122.114	-0.00453
122.214	-0.0046
122.314	-0.0046
122.414	-0.00457
122.514	-0.00463
122.614	-0.00458
122.714	-0.00464
122.814	-0.00455
122.914	-0.00456
123.014	-0.00463
123.114	-0.0046
123.214	-0.0046
123.231	-0.00455
123.231	-0.02437
123.231	-0.16847
123.231	-0.15536
123.232	-0.21307
123.232	-0.21988
123.232	-0.21133
123.232	-0.19708
123.233	-0.17831
123.233	-0.15644
123.233	-0.13399
123.233	-0.11178
123.233	-0.09086
123.234	-0.07213
123.234	-0.05576
123.234	-0.04244
123.234	-0.03107
123.234	-0.02287
123.235	-0.01664
123.235	-0.01056
123.236	-0.01708
123.237	-0.02246
123.256	-0.01738
123.356	-0.0154
123.456	-0.01494
123.556	-0.01446
123.656	-0.01427
123.756	-0.01424
123.856	-0.01401
123.956	-0.01394
124.056	-0.01381
124.156	-0.01362
124.256	-0.0138
124.356	-0.01381
124.456	-0.01332
124.556	-0.01355
124.656	-0.01341
124.756	-0.01344
124.856	-0.01341
124.956	-0.01318
125.056	-0.01329
125.156	-0.01329
125.256	-0.01333
125.356	-0.01327
125.456	-0.01325
125.556	-0.01302
125.656	-0.01321
125.756	-0.01293
125.856	-0.01294
125.956	-0.01309
126.056	-0.01323
126.156	-0.01277
126.256	-0.01303
126.356	-0.01316
126.456	-0.01307
126.556	-0.01317
126.656	-0.01289
126.756	-0.01284
126.856	-0.01314
126.956	-0.01297
127.056	-0.01303
127.156	-0.01281
127.256	-0.01294
127.356	-0.01295
127.456	-0.01308
127.556	-0.01278
127.656	-0.01251
127.756	-0.01297
127.856	-0.01293
127.956	-0.01281
128.056	-0.01294
128.156	-0.01289
128.256	-0.01292
128.356	-0.01272
128.456	-0.01284
128.556	-0.01291
128.656	-0.0128
128.756	-0.01272
128.856	-0.01291
128.956	-0.0128
129.056	-0.01264
129.156	-0.01267
129.256	-0.0128
129.356	-0.01288
129.456	-0.01288
129.556	-0.01287
129.656	-0.01288
129.756	-0.01284
129.856	-0.01275
129.956	-0.01283
130.056	-0.01269
130.156	-0.01274
130.256	-0.01283
130.356	-0.01285
130.456	-0.01263
130.556	-0.01281
130.656	-0.01271
130.756	-0.01281
130.856	-0.01278
130.956	-0.01272
131.056	-0.01277
131.156	-0.0125
131.256	-0.01281
131.356	-0.01279
131.456	-0.01255
131.556	-0.01275
131.656	-0.01279
131.756	-0.01254
131.856	-0.01258
131.956	-0.01282
132.056	-0.01272
132.156	-0.01279
132.256	-0.01272
132.356	-0.01274
132.456	-0.01278
132.556	-0.0127
132.656	-0.01262
132.756	-0.01267
132.856	-0.01269
132.956	-0.01231
133.056	-0.01245
133.156	-0.01265
133.256	-0.01273
133.356	-0.01265
133.456	-0.01259
133.556	-0.01273
133.656	-0.01238
133.756	-0.01267
133.856	-0.01251
133.956	-0.01242
134.056	-0.01269
134.156	-0.01242
134.256	-0.01231
134.356	-0.01266
134.456	-0.01271
134.556	-0.01216
134.656	-0.01262
134.756	-0.01262
134.856	-0.01241
134.956	-0.01236
135.056	-0.01233
135.156	-0.01263
135.256	-0.01268
135.356	-0.01254
135.456	-0.01264
135.556	-0.0124
135.656	-0.01251
135.756	-0.01266
135.856	-0.01258
135.956	-0.01262
136.056	-0.01242
136.156	-0.01259
136.256	-0.01242
136.356	-0.01257
136.456	-0.01245
136.556	-0.01266
136.656	-0.01217
136.756	-0.01259
136.856	-0.01226
136.956	-0.01246
137.056	-0.01241
137.156	-0.01236
137.256	-0.01269
137.356	-0.01225
137.456	-0.01218
137.556	-0.01263
137.656	-0.0125
137.756	-0.01245
137.856	-0.01239
137.956	-0.01228
138.056	-0.01238
138.156	-0.01237
138.256	-0.01251
138.356	-0.01233
138.456	-0.01225
138.556	-0.01262
138.656	-0.01253
138.756	-0.01238
138.856	-0.01227
138.956	-0.01217
139.056	-0.01253
139.156	-0.01231
139.256	-0.01252
139.356	-0.01234
139.456	-0.01216
139.556	-0.01238
139.656	-0.0124
139.756	-0.01231
139.856	-0.01219
139.956	-0.01251
140.056	-0.01238
140.156	-0.01237
140.256	-0.01226
140.356	-0.01241
140.456	-0.01235
140.556	-0.01223
140.656	-0.01225
140.756	-0.01232
140.856	-0.01239
140.956	-0.01226
141.056	-0.01244
141.156	-0.01223
141.256	-0.01223
141.356	-0.01223
141.456	-0.01228
141.556	-0.01241
141.656	-0.01242
141.756	-0.01203
141.856	-0.01214
141.956	-0.01236
142.056	-0.01226
142.156	-0.01259
142.256	-0.01227
142.356	-0.01223
142.456	-0.01223
142.556	-0.01228
142.656	-0.01234
142.756	-0.0124
142.856	-0.01235
142.956	-0.01211
143.056	-0.0123
143.156	-0.01236
143.256	-0.01236
143.356	-0.01238
143.456	-0.01238
143.556	-0.01203
143.656	-0.01223
143.756	-0.01227
143.856	-0.01239
143.956	-0.01233
144.056	-0.01236
144.156	-0.01236
144.256	-0.01235
144.356	-0.01233
144.456	-0.01229
144.556	-0.01238
144.656	-0.01248
144.756	-0.01235
144.856	-0.01235
144.956	-0.01228
145.056	-0.0124
145.156	-0.0123
145.256	-0.01236
145.356	-0.01235
145.456	-0.01231
145.556	-0.01238
145.656	-0.01227
145.756	-0.01227
145.856	-0.01235
145.956	-0.01226
146.056	-0.01235
146.156	-0.01229
146.256	-0.01239
146.356	-0.01213
146.456	-0.01231
146.556	-0.01234
146.656	-0.01235
146.756	-0.01235
146.856	-0.01236
146.956	-0.01234
147.056	-0.01241
147.156	-0.0124
147.256	-0.01237
147.356	-0.01237
147.456	-0.01236
147.556	-0.01242
147.656	-0.01234
147.756	-0.01233
147.856	-0.01231
147.956	-0.01237
148.056	-0.01238
148.156	-0.01228
148.256	-0.01218
148.356	-0.01233
148.456	-0.01235
148.556	-0.0123
148.656	-0.01236
148.756	-0.01221
148.856	-0.01232
148.956	-0.01238
149.056	-0.01231
149.156	-0.01235
149.256	-0.01235
149.356	-0.01217
149.456	-0.01233
149.556	-0.0123
149.656	-0.01234
149.756	-0.01239
149.856	-0.01211
149.956	-0.01235
150.056	-0.01235
150.156	-0.01241
150.256	-0.0122
150.356	-0.01235
150.456	-0.01236
150.556	-0.01235
150.656	-0.01226
150.756	-0.01236
150.856	-0.01233
150.956	-0.01238
151.056	-0.01234
151.156	-0.01233
151.256	-0.01231
151.356	-0.01238
151.456	-0.01215
151.556	-0.01216
151.656	-0.01235
151.756	-0.01204
151.856	-0.01236
151.956	-0.01231
152.056	-0.01231
152.156	-0.01235
152.256	-0.01235
152.356	-0.01231
152.456	-0.01232
152.556	-0.01228
152.656	-0.0123
152.756	-0.01233
152.856	-0.01213
152.956	-0.01231
153.056	-0.01223
153.156	-0.01236
153.256	-0.01216
153.356	-0.01206
153.456	-0.01233
153.556	-0.01232
153.656	-0.01221
153.756	-0.01232
153.856	-0.01232
153.956	-0.01218
154.056	-0.0123
154.156	-0.0123
154.256	-0.0122
154.356	-0.01231
154.456	-0.01226
154.556	-0.01233
154.656	-0.01234
154.756	-0.01212
154.856	-0.01226
154.956	-0.01232
155.056	-0.01229
155.156	-0.0123
155.256	-0.01226
155.356	-0.01228
155.456	-0.01226
155.556	-0.01231
155.656	-0.01231
155.756	-0.01229
155.856	-0.01203
155.956	-0.01228
156.056	-0.01228
156.156	-0.0123
156.256	-0.01229
156.356	-0.0122
156.456	-0.01231
156.556	-0.01229
156.656	-0.01228
156.756	-0.0123
156.856	-0.01226
156.956	-0.01221
157.056	-0.01229
157.156	-0.01226
157.256	-0.0123
157.356	-0.01231
157.456	-0.0122
157.556	-0.01226
157.656	-0.01195
157.756	-0.0123
157.856	-0.01232
157.956	-0.01227
158.056	-0.01228
158.156	-0.01221
158.256	-0.01226
158.356	-0.01208
158.456	-0.01233
158.556	-0.01222
158.656	-0.01223
158.756	-0.01207
158.856	-0.01224
158.956	-0.01222
159.056	-0.01227
159.156	-0.01226
159.256	-0.01224
159.356	-0.01223
159.456	-0.01218
159.556	-0.01225
159.656	-0.01225
159.756	-0.01225
159.856	-0.01223
159.956	-0.01216
160.056	-0.01224
160.156	-0.01223
160.256	-0.01221
160.356	-0.01222
160.456	-0.01221
160.556	-0.01197
160.656	-0.01225
160.756	-0.01226
160.856	-0.01224
160.956	-0.01229
161.056	-0.01224
161.156	-0.01227
161.256	-0.01223
161.356	-0.01228
161.456	-0.01227
161.556	-0.01224
161.656	-0.01223
161.756	-0.01228
161.856	-0.01212
161.956	-0.01201
162.056	-0.01227
162.156	-0.0122
162.256	-0.01197
162.356	-0.01224
162.456	-0.01209
162.556	-0.01224
162.656	-0.01225
162.756	-0.01226
162.856	-0.01216
162.956	-0.01198
163.056	-0.012
163.156	-0.01203
163.256	-0.01212
163.356	-0.01224
163.456	-0.01225
163.556	-0.01219
163.656	-0.01207
163.756	-0.01224
163.856	-0.01216
163.956	-0.01228
164.056	-0.01225
164.156	-0.0122
164.256	-0.01226
164.356	-0.01222
164.456	-0.01205
164.556	-0.01227
164.656	-0.01209
164.756	-0.01225
164.856	-0.01219
164.956	-0.01222
165.056	-0.01224
165.156	-0.01199
165.256	-0.01219
165.356	-0.01221
165.456	-0.01211
165.556	-0.01223
165.656	-0.01222
165.756	-0.01196
165.856	-0.01219
165.956	-0.01224
166.056	-0.01222
166.156	-0.01225
166.256	-0.01227
166.356	-0.01205
166.456	-0.01204
166.556	-0.01218
166.656	-0.01224
166.756	-0.01192
166.856	-0.01226
166.956	-0.01221
167.056	-0.01226
167.156	-0.01226
167.256	-0.01197
167.356	-0.01219
167.456	-0.01213
167.556	-0.01219
167.656	-0.0122
167.756	-0.0122
167.856	-0.01175
167.956	-0.01225
168.056	-0.01225
168.156	-0.01221
168.256	-0.012
168.356	-0.01223
168.456	-0.01225
168.556	-0.01219
168.656	-0.0121
168.756	-0.0123
168.856	-0.01194
168.956	-0.0122
169.056	-0.01222
169.156	-0.01208
169.256	-0.01224
169.356	-0.01211
169.456	-0.01208
169.556	-0.01225
169.656	-0.01225
169.756	-0.01198
169.856	-0.0122
169.956	-0.01225
170.056	-0.01219
170.156	-0.01207
170.256	-0.01219
170.356	-0.01208
170.456	-0.01216
170.556	-0.01229
170.656	-0.01204
170.756	-0.01222
170.856	-0.01232
170.956	-0.01206
171.056	-0.01219
171.156	-0.0122
171.256	-0.01216
171.356	-0.01219
171.456	-0.01219
171.556	-0.01217
171.656	-0.01223
171.756	-0.01193
171.856	-0.01227
171.956	-0.01223
172.056	-0.01224
172.156	-0.01202
172.256	-0.01224
172.356	-0.01219
172.456	-0.01192
172.556	-0.01219
172.656	-0.01217
172.756	-0.01193
172.856	-0.01192
172.956	-0.01217
173.056	-0.01215
173.156	-0.01218
173.256	-0.01214
173.356	-0.01217
173.456	-0.01206
173.556	-0.01215
173.656	-0.01211
173.756	-0.01222
173.856	-0.01193
173.956	-0.01219
174.056	-0.0122
174.156	-0.01197
174.256	-0.01217
174.356	-0.01206
174.456	-0.01215
174.556	-0.01217
174.656	-0.01215
174.756	-0.01215
174.856	-0.01218
174.956	-0.01217
175.056	-0.01219
175.156	-0.01206
175.256	-0.01222
175.356	-0.01224
175.456	-0.01223
175.556	-0.01228
175.656	-0.01223
175.756	-0.01223
175.856	-0.01221
175.956	-0.01216
176.056	-0.01222
176.156	-0.01226
176.256	-0.01226
176.356	-0.01213
176.456	-0.01224
176.556	-0.01217
176.656	-0.01221
176.756	-0.01216
176.856	-0.01224
176.956	-0.01216
177.056	-0.01217
177.156	-0.0122
177.256	-0.01217
177.356	-0.01221
177.456	-0.0122
177.556	-0.01219
177.656	-0.01218
177.756	-0.0122
177.856	-0.01222
177.956	-0.01218
178.056	-0.01222
178.156	-0.01218
178.256	-0.01218
178.356	-0.01222
178.456	-0.01222
178.556	-0.01218
178.656	-0.01219
178.756	-0.01218
178.856	-0.0122
178.956	-0.0122
179.056	-0.01215
179.156	-0.01219
179.256	-0.01218
179.356	-0.01219
179.456	-0.0121
179.556	-0.01211
179.656	-0.01214
179.756	-0.01213
179.856	-0.01215
179.956	-0.01208
180.056	-0.01215
180.156	-0.01213
180.256	-0.01211
180.356	-0.01224
180.456	-0.01216
180.556	-0.0121
180.656	-0.0122
180.756	-0.0121
180.856	-0.01217
180.956	-0.0121
181.056	-0.01212
181.156	-0.0121
181.256	-0.01209
181.356	-0.01216
181.456	-0.01217
181.556	-0.01225
181.656	-0.01214
181.756	-0.01214
181.856	-0.01209
181.956	-0.01215
182.056	-0.0122
182.156	-0.01209
182.256	-0.01213
182.356	-0.0121
182.456	-0.0121
182.556	-0.01223
182.656	-0.01215
182.756	-0.01212
182.856	-0.0122
182.956	-0.01212
183.056	-0.0121
183.156	-0.01214
183.256	-0.0122
183.356	-0.01215
183.456	-0.01208
183.556	-0.01211
183.656	-0.01217
183.756	-0.01211
183.856	-0.01219
183.956	-0.01211
184.056	-0.01222
184.156	-0.0121
184.256	-0.01219
184.356	-0.01193
184.456	-0.01211
184.556	-0.01213
184.656	-0.01209
184.756	-0.01208
184.856	-0.01209
184.956	-0.01214
185.056	-0.0121
185.156	-0.01213
185.256	-0.01206
185.356	-0.01211
185.456	-0.01219
185.556	-0.01203
185.656	-0.01204
185.756	-0.01221
185.856	-0.01226
185.956	-0.01219
186.056	-0.01217
186.156	-0.01211
186.256	-0.01213
186.356	-0.01191
186.456	-0.01184
186.556	-0.01215
186.656	-0.01207
186.756	-0.01213
186.856	-0.01209
186.956	-0.01217
187.056	-0.01214
187.156	-0.01212
187.256	-0.01213
187.356	-0.01211
187.456	-0.01222
187.556	-0.01212
187.656	-0.01197
187.756	-0.01215
187.856	-0.01217
187.956	-0.01211
188.056	-0.01204
188.156	-0.0122
188.256	-0.01198
188.356	-0.01223
188.456	-0.01214
188.556	-0.01224
188.656	-0.01206
188.756	-0.01224
188.856	-0.01225
188.956	-0.01222
189.056	-0.0121
189.156	-0.01214
189.256	-0.01212
189.356	-0.01211
189.456	-0.01194
189.556	-0.01198
189.656	-0.01219
189.756	-0.01205
189.856	-0.01188
189.956	-0.01221
190.056	-0.01203
190.156	-0.0122
190.256	-0.0121
190.356	-0.01211
190.456	-0.01218
190.556	-0.0124
190.656	-0.01211
190.756	-0.01222
190.856	-0.01214
190.956	-0.01206
191.056	-0.01187
191.156	-0.01225
191.256	-0.01192
191.356	-0.01196
191.456	-0.01212
191.556	-0.01224
191.656	-0.01205
191.756	-0.01217
191.856	-0.01189
191.956	-0.01185
192.056	-0.01195
192.156	-0.01213
192.256	-0.01223
192.356	-0.01215
192.456	-0.01215
192.556	-0.01209
192.656	-0.01187
192.756	-0.01218
192.856	-0.01237
192.956	-0.01186
193.056	-0.01215
193.156	-0.0121
193.256	-0.01196
193.356	-0.01185
193.456	-0.01207
193.556	-0.01208
193.656	-0.01211
193.756	-0.0122
193.856	-0.01205
193.956	-0.01196
194.056	-0.01219
194.156	-0.01211
194.256	-0.01225
194.356	-0.01207
194.456	-0.01211
194.556	-0.01206
194.656	-0.01211
194.756	-0.01185
194.856	-0.0121
194.956	-0.01212
195.056	-0.01217
195.156	-0.01201
195.256	-0.01202
195.356	-0.01191
195.456	-0.01201
195.556	-0.01205
195.656	-0.0121
195.756	-0.01234
195.856	-0.01216
195.956	-0.01209
196.056	-0.01196
196.156	-0.01186
196.256	-0.01207
196.356	-0.01213
196.456	-0.01217
196.556	-0.01201
196.656	-0.01185
196.756	-0.01208
196.856	-0.01217
196.956	-0.01212
[truncated: 5,342 more rows]

## Sheet: 20%D2O
time/s	current/mA
3.2318	-0.25045
3.2592	-0.24345
3.2596	-0.23618
3.26	-0.22869
3.2604	-0.22114
3.2608	-0.21466
3.2612	-0.20925
3.2618	-0.20232
3.2624	-0.19692
3.263	-0.19168
3.2638	-0.1855
3.2646	-0.17928
3.2654	-0.17338
3.2662	-0.16776
3.2672	-0.1617
3.2682	-0.15629
3.2692	-0.15111
3.2702	-0.14589
3.2714	-0.1405
3.2728	-0.13495
3.2742	-0.12967
3.2756	-0.12465
3.2774	-0.11927
3.2792	-0.114
3.2814	-0.10845
3.2838	-0.10324
3.2862	-0.09812
3.2892	-0.09264
3.2926	-0.08743
3.296	-0.08237
3.3002	-0.07734
3.3052	-0.07227
3.3108	-0.06707
3.3174	-0.062
3.3258	-0.05699
3.3356	-0.05166
3.3478	-0.04664
3.363	-0.04158
3.3846	-0.03657
3.4126	-0.03156
3.4522	-0.02636
3.5144	-0.02132
3.6144	-0.01693
3.7144	-0.01411
3.8144	-0.01222
3.9144	-0.01094
4.0144	-0.0099
4.1144	-0.00912
4.2144	-0.00848
4.3144	-0.00793
4.4144	-0.00755
4.5144	-0.00722
4.6144	-0.00687
4.7144	-0.00655
4.8144	-0.00639
4.9144	-0.00604
5.0144	-0.00595
5.1144	-0.00579
5.2144	-0.00565
5.3144	-0.00548
5.4144	-0.00542
5.5144	-0.00528
5.6144	-0.00522
5.7144	-0.00502
5.8144	-0.00499
5.9144	-0.00486
6.0144	-0.00485
6.1144	-0.00475
6.2144	-0.00468
6.3144	-0.00462
6.4144	-0.00453
6.5144	-0.00447
6.6144	-0.00447
6.7144	-0.00439
6.8144	-0.00441
6.9144	-0.00438
7.0144	-0.00441
7.1144	-0.00423
7.2144	-0.00419
7.3144	-0.00417
7.4144	-0.00425
7.5144	-0.00413
7.6144	-0.00414
7.7144	-0.00409
7.8144	-0.00402
7.9144	-0.00404
8.0144	-0.004
8.1144	-0.00401
8.2144	-0.00401
8.3144	-0.00396
8.4144	-0.00393
8.5144	-0.00387
8.6144	-0.00378
8.7144	-0.00389
8.8144	-0.00389
8.9144	-0.00383
9.0144	-0.00379
9.1144	-0.00378
9.2144	-0.00382
9.3144	-0.00377
9.4144	-0.0038
9.5144	-0.00374
9.6144	-0.00378
9.7144	-0.00376
9.8144	-0.00346
9.9144	-0.00358
10.0144	-0.00355
10.1144	-0.00353
10.2144	-0.00388
10.3144	-0.00365
10.4144	-0.00366
10.5144	-0.00375
10.6144	-0.00366
10.7144	-0.00373
10.8144	-0.00357
10.9144	-0.00361
11.0144	-0.00358
11.1144	-0.00366
11.2144	-0.00363
11.3144	-0.00357
11.4144	-0.00351
11.5144	-0.00352
11.6144	-0.00359
11.7144	-0.00352
11.8144	-0.00354
11.9144	-0.00357
12.0144	-0.00358
12.1144	-0.00356
12.2144	-0.00352
12.3144	-0.00349
12.4144	-0.00347
12.5144	-0.00348
12.6144	-0.00348
12.7144	-0.00352
12.8144	-0.00349
12.9144	-0.00344
13.0144	-0.00349
13.1144	-0.00348
13.2144	-0.00347
13.3144	-0.00352
13.4144	-0.00344
13.5144	-0.00344
13.6144	-0.00343
13.7144	-0.00341
13.8144	-0.00344
13.9144	-0.00343
14.0144	-0.00345
14.1144	-0.00344
14.2144	-0.00341
14.3144	-0.00347
14.4144	-0.00339
14.5144	-0.00342
14.6144	-0.00342
14.7144	-0.00341
14.8144	-0.00341
14.9144	-0.00339
15.0144	-0.0034
15.1144	-0.00342
15.2144	-0.00341
15.3144	-0.00344
15.4144	-0.00344
15.5144	-0.00337
15.6144	-0.0034
15.7144	-0.00338
15.8144	-0.00342
15.9144	-0.00336
16.0144	-0.00342
16.1144	-0.00345
16.2144	-0.00337
16.3144	-0.0034
16.4144	-0.00341
16.5144	-0.00335
16.6144	-0.00332
16.7144	-0.00335
16.8144	-0.00337
16.9144	-0.00341
17.0144	-0.00334
17.1144	-0.00341
17.2144	-0.00333
17.3144	-0.00338
17.4144	-0.00332
17.5144	-0.00336
17.6144	-0.00334
17.7144	-0.00327
17.8144	-0.00332
17.9144	-0.00334
18.0144	-0.00332
18.1144	-0.00333
18.2144	-0.00333
18.3144	-0.0034
18.4144	-0.00333
18.5144	-0.00328
18.6144	-0.00331
18.7144	-0.00334
18.8144	-0.00339
18.9144	-0.0033
19.0144	-0.0033
19.1144	-0.00331
19.2144	-0.00328
19.3144	-0.00334
19.4144	-0.00334
19.5144	-0.00327
19.6144	-0.00332
19.7144	-0.00336
19.8144	-0.00329
19.9144	-0.00331
20.0144	-0.00337
20.1144	-0.00327
20.2144	-0.00334
20.3144	-0.00329
20.4144	-0.00329
20.5144	-0.00329
20.6144	-0.00329
20.7144	-0.00328
20.8144	-0.00333
20.9144	-0.00331
21.0144	-0.00328
21.1144	-0.00326
21.2144	-0.0033
21.3144	-0.00332
21.4144	-0.00333
21.5144	-0.00335
21.6144	-0.00324
21.7144	-0.00331
21.8144	-0.00325
21.9144	-0.00321
22.0144	-0.00329
22.1144	-0.00331
22.2144	-0.0033
22.3144	-0.0033
22.4144	-0.00328
22.5144	-0.00331
22.6144	-0.00329
22.7144	-0.00326
22.8144	-0.00333
22.9144	-0.00326
23.0144	-0.00327
23.1144	-0.00329
23.2144	-0.00329
23.3144	-0.0033
23.4144	-0.00329
23.5144	-0.00327
23.6144	-0.00327
23.7144	-0.0032
23.8144	-0.00326
23.9144	-0.00327
24.0144	-0.00329
24.1144	-0.00328
24.2144	-0.00331
24.3144	-0.00327
24.4144	-0.00325
24.5144	-0.00327
24.6144	-0.00331
24.7144	-0.00325
24.8144	-0.00322
24.9144	-0.00326
25.0144	-0.00326
25.1144	-0.00329
25.2144	-0.00329
25.3144	-0.00326
25.4144	-0.00332
25.5144	-0.0033
25.6144	-0.00323
25.7144	-0.00325
25.8144	-0.00326
25.9144	-0.00325
26.0144	-0.0033
26.1144	-0.00325
26.2144	-0.0033
26.3144	-0.00329
26.4144	-0.00326
26.5144	-0.00332
26.6144	-0.00327
26.7144	-0.00326
26.8144	-0.00327
26.9144	-0.00325
27.0144	-0.00325
27.1144	-0.00326
27.2144	-0.00323
27.3144	-0.00324
27.4144	-0.00324
27.5144	-0.00328
27.6144	-0.00327
27.7144	-0.00328
27.8144	-0.00321
27.9144	-0.00328
28.0144	-0.00324
28.1144	-0.00326
28.2144	-0.00327
28.3144	-0.00324
28.4144	-0.00321
28.5144	-0.0032
28.6144	-0.00326
28.7144	-0.00326
28.8144	-0.00326
28.9144	-0.00325
29.0144	-0.00324
29.1144	-0.00326
29.2144	-0.00326
29.3144	-0.00322
29.4144	-0.00332
29.5144	-0.00337
29.6144	-0.00329
29.7144	-0.00322
29.8144	-0.00323
29.9144	-0.00322
30.0144	-0.00319
30.1144	-0.00326
30.2144	-0.00317
30.3144	-0.00325
30.4144	-0.00325
30.5144	-0.00322
30.6144	-0.00325
30.7144	-0.00323
30.8144	-0.00317
30.9144	-0.00327
31.0144	-0.0032
31.1144	-0.0032
31.2144	-0.00326
31.3144	-0.00325
31.4144	-0.00322
31.5144	-0.00323
31.6144	-0.00319
31.7144	-0.00322
31.8144	-0.00317
31.9144	-0.00322
32.0144	-0.00324
32.1144	-0.00323
32.2144	-0.00319
32.3144	-0.00318
32.4144	-0.00328
32.5144	-0.0032
32.6144	-0.00322
32.7144	-0.00317
32.8144	-0.00321
32.9144	-0.00321
33.0144	-0.00325
33.1144	-0.00322
33.2144	-0.00322
33.3144	-0.0032
33.4144	-0.00324
33.5144	-0.0032
33.6144	-0.00319
33.7144	-0.0032
33.8144	-0.00318
33.9144	-0.00321
34.0144	-0.00323
34.1144	-0.00318
34.2144	-0.00319
34.3144	-0.00324
34.4144	-0.00323
34.5144	-0.0032
34.6144	-0.00319
34.7144	-0.0032
34.8144	-0.00327
34.9144	-0.00318
35.0144	-0.00317
35.1144	-0.0032
35.2144	-0.00321
35.3144	-0.00319
35.4144	-0.00323
35.5144	-0.00315
35.6144	-0.00321
35.7144	-0.00319
35.8144	-0.00321
35.9144	-0.00322
36.0144	-0.00316
36.1144	-0.00318
36.2144	-0.00321
36.3144	-0.00324
36.4144	-0.00315
36.5144	-0.00318
36.6144	-0.00321
36.7144	-0.00323
36.8144	-0.00321
36.9144	-0.00318
37.0144	-0.0032
37.1144	-0.00324
37.2144	-0.00325
37.3144	-0.00321
37.4144	-0.00318
37.5144	-0.00319
37.6144	-0.00321
37.7144	-0.00319
37.8144	-0.00312
37.9144	-0.00319
38.0144	-0.00322
38.1144	-0.00317
38.2144	-0.00319
38.3144	-0.00317
38.4144	-0.00315
38.5144	-0.00313
38.6144	-0.00319
38.7144	-0.00312
38.8144	-0.00317
38.9144	-0.00316
39.0144	-0.00319
39.1144	-0.00315
39.2144	-0.00317
39.3144	-0.00325
39.4144	-0.00324
39.5144	-0.00318
39.6144	-0.00318
39.7144	-0.00318
39.8144	-0.00317
39.9144	-0.00317
40.0144	-0.00314
40.1144	-0.00315
40.2144	-0.00316
40.3144	-0.00318
40.4144	-0.00321
40.5144	-0.00317
40.6144	-0.00318
40.7144	-0.00309
40.8144	-0.00316
40.9144	-0.0032
41.0144	-0.00316
41.1144	-0.00316
41.2144	-0.00321
41.3144	-0.00318
41.4144	-0.00324
41.5144	-0.0032
41.6144	-0.00322
41.7144	-0.0032
41.8144	-0.00321
41.9144	-0.00317
42.0144	-0.00316
42.1144	-0.00318
42.2144	-0.0032
42.3144	-0.00322
42.4144	-0.00314
42.5144	-0.0032
42.6144	-0.00314
42.7144	-0.00314
42.8144	-0.00319
42.9144	-0.00319
43.0144	-0.00312
43.1144	-0.00316
43.2144	-0.00316
43.3144	-0.00315
43.4144	-0.0032
43.5144	-0.00314
43.6144	-0.00317
43.7144	-0.00319
43.8144	-0.00316
43.9144	-0.00317
44.0144	-0.00319
44.1144	-0.00325
44.2144	-0.00318
44.3144	-0.00316
44.4144	-0.00316
44.5144	-0.00319
44.6144	-0.00317
44.7144	-0.00317
44.8144	-0.00318
44.9144	-0.00322
45.0144	-0.00314
45.1144	-0.00316
45.2144	-0.00317
45.3144	-0.00316
45.4144	-0.00319
45.5144	-0.00316
45.6144	-0.00317
45.7144	-0.0032
45.8144	-0.00317
45.9144	-0.00309
46.0144	-0.00314
46.1144	-0.00312
46.2144	-0.00318
46.3144	-0.00315
46.4144	-0.00316
46.5144	-0.00314
46.6144	-0.00314
46.7144	-0.00317
46.8144	-0.00317
46.9144	-0.00311
47.0144	-0.00314
47.1144	-0.00311
47.2144	-0.00322
47.3144	-0.00314
47.4144	-0.00317
47.5144	-0.00314
47.6144	-0.00317
47.7144	-0.0032
47.8144	-0.00319
47.9144	-0.00312
48.0144	-0.00315
48.1144	-0.00315
48.2144	-0.0031
48.3144	-0.00315
48.4144	-0.00316
48.5144	-0.00313
48.6144	-0.00318
48.7144	-0.00315
48.8144	-0.00322
48.9144	-0.00311
49.0144	-0.0032
49.1144	-0.0034
49.2144	-0.00311
49.3144	-0.00307
49.4144	-0.00317
49.5144	-0.00317
49.6144	-0.00315
49.7144	-0.00315
49.8144	-0.00317
49.9144	-0.00317
50.0144	-0.00315
50.1144	-0.00318
50.2144	-0.00313
50.3144	-0.00314
50.4144	-0.00312
50.5144	-0.00316
50.6144	-0.00315
50.7144	-0.00349
50.8144	-0.00323
50.9144	-0.0028
51.0144	-0.00313
51.1144	-0.00318
51.2144	-0.00311
51.3144	-0.00316
51.4144	-0.00317
51.5144	-0.00317
51.6144	-0.00329
51.7144	-0.00317
51.8144	-0.00317
51.9144	-0.00316
52.0144	-0.00315
52.1144	-0.00318
52.2144	-0.00327
52.3144	-0.00316
52.4144	-0.00317
52.5144	-0.00312
52.6144	-0.00316
52.7144	-0.00316
52.8144	-0.00316
52.9144	-0.00317
53.0144	-0.00295
53.1144	-0.00313
53.2144	-0.00312
53.3144	-0.00313
53.4144	-0.00315
53.5144	-0.00312
53.6144	-0.00311
53.7144	-0.00314
53.8144	-0.00335
53.9144	-0.00314
54.0144	-0.00313
54.1144	-0.00318
54.2144	-0.00309
54.3144	-0.00318
54.4144	-0.0031
54.5144	-0.00315
54.6144	-0.00311
54.7144	-0.00314
54.8144	-0.00337
54.9144	-0.00307
55.0144	-0.00311
55.1144	-0.00315
55.2144	-0.00312
55.3144	-0.00289
55.4144	-0.00308
55.5144	-0.00276
55.6144	-0.00298
55.7144	-0.00311
55.8144	-0.00309
55.9144	-0.00314
56.0144	-0.00309
56.1144	-0.00317
56.2144	-0.00324
56.3144	-0.00311
56.4144	-0.00294
56.5144	-0.00319
56.6144	-0.00343
56.7144	-0.00314
56.8144	-0.0031
56.9144	-0.00314
57.0144	-0.00317
57.1144	-0.00307
57.2144	-0.00313
57.3144	-0.00312
57.4144	-0.00314
57.5144	-0.0031
57.6144	-0.00311
57.7144	-0.00311
57.8144	-0.00318
57.9144	-0.0028
58.0144	-0.00313
58.1144	-0.0031
58.2144	-0.00334
58.3144	-0.00282
58.4144	-0.00315
58.5144	-0.00313
58.6144	-0.00312
58.7144	-0.00315
58.8144	-0.00312
58.9144	-0.00311
59.0144	-0.00311
59.1144	-0.00313
59.2144	-0.00288
59.3144	-0.00311
59.4144	-0.00309
59.5144	-0.00314
59.6144	-0.0032
59.7144	-0.0031
59.8144	-0.0031
59.9144	-0.00302
60.0144	-0.00293
60.1144	-0.0031
60.2144	-0.00312
60.3144	-0.00308
60.4144	-0.00316
60.5144	-0.00311
60.6144	-0.0031
60.7144	-0.00328
60.8144	-0.00316
60.9144	-0.00315
61.0144	-0.00311
61.1144	-0.00309
61.2144	-0.00316
61.3144	-0.00301
61.4144	-0.00298
61.5144	-0.00311
61.6144	-0.00311
61.7144	-0.00301
61.8144	-0.00317
61.9144	-0.00297
62.0144	-0.00325
62.1144	-0.0031
62.2144	-0.00313
62.3144	-0.00308
62.4144	-0.00313
62.5144	-0.00306
62.6144	-0.00314
62.7144	-0.00313
62.8144	-0.00315
62.9144	-0.0031
63.0144	-0.00298
63.1144	-0.00318
63.2144	-0.00281
63.3144	-0.0032
63.4144	-0.00332
63.5144	-0.00274
63.6144	-0.00299
63.7144	-0.00308
63.8144	-0.00316
63.9144	-0.00303
64.0144	-0.00278
64.1144	-0.00314
64.2144	-0.00313
64.3144	-0.0031
64.4144	-0.0033
64.5144	-0.00322
64.6144	-0.0028
64.7144	-0.00316
64.8144	-0.00308
64.9144	-0.00337
65.0144	-0.00293
65.1144	-0.00337
65.2144	-0.00312
65.3144	-0.00314
65.4144	-0.00313
65.5144	-0.0033
65.6144	-0.00293
65.7144	-0.00329
65.8144	-0.0032
65.9144	-0.00308
66.0144	-0.00284
66.1144	-0.00315
66.2144	-0.00289
66.3144	-0.00294
66.4144	-0.00299
66.5144	-0.00314
66.6144	-0.00296
66.7144	-0.00304
66.8144	-0.00283
66.9144	-0.00301
67.0144	-0.0031
67.1144	-0.00309
67.2144	-0.00313
67.3144	-0.00288
67.4144	-0.00342
67.5144	-0.00313
67.6144	-0.00327
67.7144	-0.003
67.8144	-0.0031
67.9144	-0.00277
68.0144	-0.00309
68.1144	-0.00312
68.2144	-0.0031
68.3144	-0.00312
68.4144	-0.00326
68.5144	-0.003
68.6144	-0.00314
68.7144	-0.00306
68.8144	-0.003
68.9144	-0.00318
69.0144	-0.00306
69.1144	-0.00333
69.2144	-0.00277
69.3144	-0.00324
69.4144	-0.00309
69.5144	-0.00314
69.6144	-0.00319
69.7144	-0.00335
69.8144	-0.00307
69.9144	-0.00319
70.0144	-0.00301
70.1144	-0.00319
70.2144	-0.00312
70.3144	-0.00308
70.4144	-0.00316
70.5144	-0.00301
70.6144	-0.0032
70.7144	-0.00294
70.8144	-0.00294
70.9144	-0.00288
71.0144	-0.00313
71.1144	-0.00314
71.2144	-0.00311
71.3144	-0.0033
71.4144	-0.00298
71.5144	-0.00315
71.6144	-0.00296
71.7144	-0.00316
71.8144	-0.00283
71.9144	-0.00283
72.0144	-0.00303
72.1144	-0.00278
72.2144	-0.00302
72.3144	-0.00294
72.4144	-0.00302
72.5144	-0.00307
72.6144	-0.00319
72.7144	-0.00317
72.8144	-0.00311
72.9144	-0.00314
73.0144	-0.00325
73.1144	-0.00316
73.2144	-0.00328
73.3144	-0.00303
73.4144	-0.00309
73.5144	-0.00317
73.6144	-0.003
73.7144	-0.00312
73.8144	-0.00317
73.9144	-0.00272
74.0144	-0.00295
74.1144	-0.00319
74.2144	-0.00317
74.3144	-0.00336
74.4144	-0.00297
74.5144	-0.00331
74.6144	-0.0031
74.7144	-0.00325
74.8144	-0.00304
74.9144	-0.00302
75.0144	-0.003
75.1144	-0.00309
75.2144	-0.00318
75.3144	-0.00283
75.4144	-0.00281
75.5144	-0.00307
75.6144	-0.00325
75.7144	-0.00313
75.8144	-0.00311
75.9144	-0.00318
76.0144	-0.00313
76.1144	-0.00311
76.2144	-0.00309
76.3144	-0.00265
76.4144	-0.00286
76.5144	-0.00331
76.6144	-0.00312
76.7144	-0.0031
76.8144	-0.00288
76.9144	-0.00314
77.0144	-0.00304
77.1144	-0.00311
77.2144	-0.00314
77.3144	-0.00308
77.4144	-0.003
77.5144	-0.00313
77.6144	-0.00325
77.7144	-0.00336
77.8144	-0.00331
77.9144	-0.0028
78.0144	-0.00311
78.1144	-0.0032
78.2144	-0.0032
78.3144	-0.00309
78.4144	-0.00284
78.5144	-0.0031
78.6144	-0.00303
78.7144	-0.00298
78.8144	-0.00291
78.9144	-0.00298
79.0144	-0.00295
79.1144	-0.00295
79.2144	-0.00327
79.3144	-0.00303
79.4144	-0.00337
79.5144	-0.00313
79.6144	-0.00293
79.7144	-0.00277
79.8144	-0.0031
79.9144	-0.00303
80.0144	-0.00294
80.1144	-0.00333
80.2144	-0.00306
80.3144	-0.00326
80.4144	-0.00274
80.5144	-0.00308
80.6144	-0.00294
80.7144	-0.00285
80.8144	-0.00317
80.9144	-0.00302
81.0144	-0.003
81.1144	-0.00315
81.2144	-0.00295
81.3144	-0.00309
81.4144	-0.00282
81.5144	-0.00294
81.6144	-0.00325
81.7144	-0.00318
81.8144	-0.00345
81.9144	-0.0031
82.0144	-0.00299
82.1144	-0.00288
82.2144	-0.00294
82.3144	-0.003
82.4144	-0.00329
82.5144	-0.00332
82.6144	-0.00334
82.7144	-0.00328
82.8144	-0.00301
82.9144	-0.00313
83.0144	-0.00308
83.1144	-0.00319
83.2144	-0.00309
83.3144	-0.00336
83.4144	-0.00314
83.5144	-0.00311
83.6144	-0.00297
83.7144	-0.00299
83.8144	-0.00309
83.9144	-0.00272
84.0144	-0.00312
84.1144	-0.00311
84.2144	-0.00316
84.3144	-0.00319
84.4144	-0.00304
84.5144	-0.00296
84.6144	-0.00338
84.7144	-0.00318
84.8144	-0.00308
84.9144	-0.0031
85.0144	-0.00264
85.1144	-0.00303
85.2144	-0.0029
85.3144	-0.00287
85.4144	-0.00289
85.5144	-0.00302
85.6144	-0.00288
85.7144	-0.00334
85.8144	-0.00313
85.9144	-0.00304
86.0144	-0.00317
86.1144	-0.00289
86.2144	-0.00292
86.3144	-0.00307
86.4144	-0.00272
86.5144	-0.00299
86.6144	-0.00296
86.7144	-0.00295
86.8144	-0.00296
86.9144	-0.00301
87.0144	-0.00295
87.1144	-0.00315
87.2144	-0.00324
87.3144	-0.00327
87.4144	-0.00314
87.5144	-0.00327
87.6144	-0.00303
87.7144	-0.00301
87.8144	-0.00318
87.9144	-0.00313
88.0144	-0.00302
88.1144	-0.00288
88.2144	-0.00305
88.3144	-0.00319
88.4144	-0.00286
88.5144	-0.00302
88.6144	-0.00314
88.7144	-0.00304
88.8144	-0.0031
88.9144	-0.003
89.0144	-0.00306
89.1144	-0.00304
89.2144	-0.00329
89.3144	-0.00313
89.4144	-0.00297
89.5144	-0.00335
89.6144	-0.00303
89.7144	-0.00296
89.8144	-0.00299
89.9144	-0.00297
90.0144	-0.00303
90.1144	-0.00286
90.2144	-0.00274
90.3144	-0.00288
90.4144	-0.00299
90.5144	-0.00311
90.6144	-0.00306
90.7144	-0.00323
90.8144	-0.00268
90.9144	-0.00293
91.0144	-0.00296
91.1144	-0.00308
91.2144	-0.00285
91.3144	-0.00305
91.4144	-0.00303
91.5144	-0.00299
91.6144	-0.00273
91.7144	-0.00313
91.8144	-0.00303
91.9144	-0.00316
92.0144	-0.00284
92.1144	-0.00281
92.2144	-0.00297
92.3144	-0.00316
92.4144	-0.0031
92.5144	-0.00298
92.6144	-0.00312
92.7144	-0.00305
92.8144	-0.00325
92.9144	-0.00298
93.0144	-0.00294
93.1144	-0.00305
93.2144	-0.00288
93.3144	-0.00303
93.4144	-0.00311
93.5144	-0.00329
93.6144	-0.00292
93.7144	-0.00306
93.8144	-0.00324
93.9144	-0.00323
94.0144	-0.00281
94.1144	-0.00309
94.2144	-0.00322
94.3144	-0.00301
94.4144	-0.00296
94.5144	-0.00331
94.6144	-0.00294
94.7144	-0.00313
94.8144	-0.00304
94.9144	-0.00305
95.0144	-0.00293
95.1144	-0.00289
95.2144	-0.00303
95.3144	-0.00311
95.4144	-0.00304
95.5144	-0.00304
95.6144	-0.00295
95.7144	-0.00299
95.8144	-0.00295
95.9144	-0.0032
96.0144	-0.00304
96.1144	-0.00325
96.2144	-0.00296
96.3144	-0.00296
96.4144	-0.00304
96.5144	-0.00292
96.6144	-0.00296
96.7144	-0.00292
96.8144	-0.00307
96.9144	-0.00299
97.0144	-0.00296
97.1144	-0.00295
97.2144	-0.0028
97.3144	-0.00291
97.4144	-0.00303
97.5144	-0.00299
97.6144	-0.00277
97.7144	-0.00282
97.8144	-0.00301
97.9144	-0.0029
98.0144	-0.00302
98.1144	-0.00329
98.2144	-0.00312
98.3144	-0.00306
98.4144	-0.00317
98.5144	-0.00292
98.6144	-0.00293
98.7144	-0.00331
98.8144	-0.00289
98.9144	-0.00304
99.0144	-0.00315
99.1144	-0.00298
99.2144	-0.00281
99.3144	-0.00283
99.4144	-0.00296
99.5144	-0.00308
99.6144	-0.00299
99.7144	-0.00302
99.8144	-0.00323
99.9144	-0.0031
100.014	-0.0029
100.114	-0.00292
100.214	-0.00275
100.314	-0.00295
100.414	-0.00317
100.514	-0.00299
100.614	-0.00295
100.714	-0.00293
100.814	-0.00302
100.914	-0.00297
101.014	-0.0029
101.114	-0.00315
101.214	-0.00296
101.314	-0.00294
101.414	-0.003
101.514	-0.00293
101.614	-0.0028
101.714	-0.00297
101.814	-0.00337
101.914	-0.00303
102.014	-0.00305
102.114	-0.00314
102.214	-0.00295
102.314	-0.00316
102.414	-0.003
102.514	-0.0031
102.614	-0.003
102.714	-0.00315
102.814	-0.00309
102.914	-0.00294
103.014	-0.00307
103.114	-0.00302
103.214	-0.00273
103.314	-0.00314
103.414	-0.00284
103.514	-0.00286
103.614	-0.0032
103.714	-0.00303
103.814	-0.00316
103.914	-0.003
104.014	-0.00307
104.114	-0.00299
104.214	-0.003
104.314	-0.003
104.414	-0.00274
104.514	-0.00301
104.614	-0.00282
104.714	-0.00297
104.814	-0.00297
104.914	-0.00301
105.014	-0.00298
105.114	-0.00304
105.214	-0.0026
105.314	-0.0031
105.414	-0.00308
105.514	-0.00281
105.614	-0.00288
105.714	-0.00317
105.814	-0.00329
105.914	-0.00296
106.014	-0.00312
106.114	-0.00307
106.214	-0.00308
106.314	-0.00307
106.414	-0.00316
106.514	-0.00298
106.614	-0.0031
106.714	-0.00319
106.814	-0.00283
106.914	-0.00317
107.014	-0.00301
107.114	-0.00296
107.214	-0.00329
107.314	-0.00302
107.414	-0.0029
107.514	-0.00338
107.614	-0.00288
107.714	-0.00307
107.814	-0.00309
107.914	-0.0027
108.014	-0.00295
108.114	-0.00294
108.214	-0.00328
108.314	-0.00273
108.414	-0.00307
108.514	-0.00287
108.614	-0.00308
108.714	-0.00298
108.814	-0.00303
108.914	-0.00296
109.014	-0.00302
109.114	-0.00324
109.214	-0.00294
109.314	-0.003
109.414	-0.00295
109.514	-0.00298
109.614	-0.00307
109.714	-0.00288
109.814	-0.00322
109.914	-0.00292
110.014	-0.00297
110.114	-0.00297
110.214	-0.00295
110.314	-0.00297
110.414	-0.00325
110.514	-0.00296
110.614	-0.00293
110.714	-0.00297
110.814	-0.00329
110.914	-0.00322
111.014	-0.00295
111.114	-0.00307
111.214	-0.00279
111.314	-0.00289
111.414	-0.00302
111.514	-0.00312
111.614	-0.00312
111.714	-0.00293
111.814	-0.00297
111.914	-0.00301
112.014	-0.003
112.114	-0.00293
112.214	-0.00294
112.314	-0.00286
112.414	-0.00304
112.514	-0.00297
112.614	-0.00294
112.714	-0.00311
112.814	-0.00301
112.914	-0.00283
113.014	-0.00299
113.114	-0.00293
113.214	-0.00302
113.314	-0.00301
113.414	-0.00303
113.514	-0.00296
113.614	-0.003
113.714	-0.00302
113.814	-0.00305
113.914	-0.00281
114.014	-0.00287
114.114	-0.00295
114.214	-0.00299
114.314	-0.00291
114.414	-0.00297
114.514	-0.00298
114.614	-0.00304
114.714	-0.0031
114.814	-0.00282
114.914	-0.00296
115.014	-0.00295
115.114	-0.00304
115.214	-0.00271
115.314	-0.00296
115.414	-0.00301
115.514	-0.00316
115.614	-0.003
115.714	-0.00317
115.814	-0.00312
115.914	-0.003
116.014	-0.00314
116.114	-0.00302
116.214	-0.00295
116.314	-0.00294
116.414	-0.00313
116.514	-0.00302
116.614	-0.0032
116.714	-0.00303
116.814	-0.00303
116.914	-0.00301
117.014	-0.00294
117.114	-0.0029
117.214	-0.00296
117.314	-0.00299
117.414	-0.00293
117.514	-0.00292
117.614	-0.00299
117.714	-0.00298
117.814	-0.00281
117.914	-0.00299
118.014	-0.00299
118.114	-0.00305
118.214	-0.00296
118.314	-0.00304
118.414	-0.00325
118.514	-0.00297
118.614	-0.00287
118.714	-0.00294
118.814	-0.0032
118.914	-0.00292
119.014	-0.00314
119.114	-0.00296
119.214	-0.00325
119.314	-0.00298
119.414	-0.00298
119.514	-0.00308
119.614	-0.00303
119.714	-0.0029
119.814	-0.00299
119.914	-0.00299
120.014	-0.00298
120.114	-0.00294
120.214	-0.00284
120.314	-0.00295
120.414	-0.00299
120.514	-0.00296
120.614	-0.003
120.714	-0.00293
120.814	-0.00289
120.914	-0.00295
121.014	-0.003
121.114	-0.00302
121.214	-0.00295
121.314	-0.00303
121.414	-0.00294
121.514	-0.00299
121.614	-0.00301
121.714	-0.00298
121.814	-0.00301
121.914	-0.00293
122.014	-0.003
122.114	-0.00297
122.214	-0.00293
122.314	-0.00288
122.414	-0.00286
122.514	-0.00291
122.614	-0.00312
122.714	-0.00297
122.814	-0.00292
122.914	-0.003
123.014	-0.00303
123.114	-0.00296
123.214	-0.00298
123.232	-0.00296
123.232	-0.02426
123.232	-0.19664
123.232	-0.17512
123.233	-0.23431
123.233	-0.23991
123.233	-0.22808
123.233	-0.20368
123.234	-0.17682
123.234	-0.14479
123.234	-0.11318
123.234	-0.08266
123.234	-0.05513
123.235	-0.03183
123.235	-0.01297
123.235	0.00112
123.235	0.01041
123.235	0.01569
123.236	0.0071
123.236	0.00107
123.237	-0.00515
123.237	-0.01136
123.237	-0.017
123.237	-0.02547
123.238	-0.03082
123.239	-0.02443
123.24	-0.01923
123.34	-0.01458
123.44	-0.01391
123.54	-0.01371
123.64	-0.01358
123.74	-0.01332
123.84	-0.01314
123.94	-0.0131
124.04	-0.01289
124.14	-0.01284
124.24	-0.01277
124.34	-0.01275
124.44	-0.01267
124.54	-0.01263
124.64	-0.0126
124.74	-0.01256
124.84	-0.01251
124.94	-0.01246
125.04	-0.01244
125.14	-0.01241
125.24	-0.01243
125.34	-0.01236
125.44	-0.01211
125.54	-0.01202
125.64	-0.01228
125.74	-0.01224
125.84	-0.01234
125.94	-0.01224
126.04	-0.01231
126.14	-0.0122
126.24	-0.0122
126.34	-0.01213
126.44	-0.01217
126.54	-0.01221
126.64	-0.0121
126.74	-0.01217
126.84	-0.01212
126.94	-0.01212
127.04	-0.01205
127.14	-0.01207
127.24	-0.01212
127.34	-0.0121
127.44	-0.01202
127.54	-0.01199
127.64	-0.01203
127.74	-0.01196
127.84	-0.01203
127.94	-0.01201
128.04	-0.01202
128.14	-0.01204
128.24	-0.01206
128.34	-0.01202
128.44	-0.01201
128.54	-0.01206
128.64	-0.012
128.74	-0.01198
128.84	-0.01194
128.94	-0.01191
129.04	-0.01191
129.14	-0.01196
129.24	-0.01194
129.34	-0.01195
129.44	-0.01193
129.54	-0.01192
129.64	-0.01192
129.74	-0.01193
129.84	-0.01183
129.94	-0.01192
130.04	-0.01189
130.14	-0.01185
130.24	-0.01189
130.34	-0.01181
130.44	-0.01185
130.54	-0.0119
130.64	-0.01187
130.74	-0.01185
130.84	-0.01185
130.94	-0.01183
131.04	-0.01182
131.14	-0.0118
131.24	-0.01186
131.34	-0.0118
131.44	-0.01183
131.54	-0.01182
131.64	-0.0118
131.74	-0.01187
131.84	-0.01182
131.94	-0.01185
132.04	-0.01186
132.14	-0.01182
132.24	-0.01178
132.34	-0.01181
132.44	-0.01197
132.54	-0.01179
132.64	-0.01181
132.74	-0.01178
132.84	-0.01176
132.94	-0.01175
133.04	-0.01177
133.14	-0.01176
133.24	-0.01169
133.34	-0.01173
133.44	-0.01181
133.54	-0.01168
133.64	-0.01159
133.74	-0.01165
133.84	-0.01171
133.94	-0.01146
134.04	-0.01176
134.14	-0.01129
134.24	-0.01162
134.34	-0.01176
134.44	-0.01157
134.54	-0.01167
134.64	-0.01185
134.74	-0.01166
134.84	-0.01145
134.94	-0.0115
135.04	-0.01193
135.14	-0.01167
135.24	-0.01144
135.34	-0.01171
135.44	-0.01152
135.54	-0.01164
135.64	-0.01157
135.74	-0.01159
135.84	-0.01167
135.94	-0.0116
136.04	-0.01159
136.14	-0.01157
136.24	-0.01161
136.34	-0.01161
136.44	-0.0116
136.54	-0.01161
136.64	-0.01154
136.74	-0.01157
136.84	-0.01162
136.94	-0.0116
137.04	-0.01152
137.14	-0.01162
137.24	-0.01153
137.34	-0.01155
137.44	-0.01155
137.54	-0.01158
137.64	-0.01164
137.74	-0.01158
137.84	-0.01157
137.94	-0.0116
138.04	-0.0115
138.14	-0.01158
138.24	-0.01147
138.34	-0.01162
138.44	-0.01155
138.54	-0.01151
138.64	-0.01153
138.74	-0.01158
138.84	-0.01149
138.94	-0.01152
139.04	-0.01156
139.14	-0.01158
139.24	-0.01155
139.34	-0.01155
139.44	-0.01152
139.54	-0.01156
139.64	-0.01145
139.74	-0.01148
139.84	-0.0115
139.94	-0.0115
140.04	-0.01151
140.14	-0.01144
140.24	-0.01154
140.34	-0.01154
140.44	-0.01146
140.54	-0.01152
140.64	-0.01147
140.74	-0.01152
140.84	-0.01147
140.94	-0.01146
141.04	-0.01143
141.14	-0.01147
141.24	-0.01144
141.34	-0.01142
141.44	-0.01146
141.54	-0.0115
141.64	-0.01146
141.74	-0.01148
141.84	-0.01147
141.94	-0.01148
142.04	-0.01147
142.14	-0.01145
142.24	-0.0114
142.34	-0.01142
142.44	-0.01147
142.54	-0.01141
142.64	-0.01145
142.74	-0.01145
142.84	-0.01148
142.94	-0.01145
143.04	-0.01143
143.14	-0.01143
143.24	-0.0114
143.34	-0.01144
143.44	-0.01145
143.54	-0.01143
143.64	-0.01142
143.74	-0.01142
143.84	-0.01146
143.94	-0.01139
144.04	-0.01138
144.14	-0.01136
144.24	-0.01143
144.34	-0.01138
144.44	-0.01134
144.54	-0.01142
144.64	-0.01141
144.74	-0.01146
144.84	-0.01136
144.94	-0.01136
145.04	-0.01137
145.14	-0.01136
145.24	-0.01136
145.34	-0.01135
145.44	-0.01137
145.54	-0.0114
145.64	-0.0114
145.74	-0.01138
145.84	-0.01134
145.94	-0.0114
146.04	-0.01133
146.14	-0.01139
146.24	-0.01133
146.34	-0.01136
146.44	-0.01142
146.54	-0.01129
146.64	-0.01135
146.74	-0.01132
146.84	-0.01139
146.94	-0.01133
147.04	-0.01137
147.14	-0.01136
147.24	-0.01135
147.34	-0.01136
147.44	-0.01136
147.54	-0.01131
147.64	-0.01139
147.74	-0.01136
147.84	-0.01128
147.94	-0.0113
148.04	-0.01126
148.14	-0.0113
148.24	-0.01134
148.34	-0.01134
148.44	-0.01133
148.54	-0.01128
148.64	-0.01127
148.74	-0.01134
148.84	-0.0113
148.94	-0.0113
149.04	-0.01128
149.14	-0.01131
149.24	-0.0113
149.34	-0.01131
149.44	-0.01132
149.54	-0.01131
149.64	-0.01132
149.74	-0.01131
149.84	-0.0113
149.94	-0.01129
150.04	-0.01133
150.14	-0.01134
150.24	-0.0113
150.34	-0.0113
150.44	-0.01124
150.54	-0.01128
150.64	-0.01128
150.74	-0.01126
150.84	-0.01127
150.94	-0.01132
151.04	-0.01134
151.14	-0.01127
151.24	-0.01132
151.34	-0.01132
151.44	-0.01134
151.54	-0.01123
151.64	-0.0113
151.74	-0.01127
151.84	-0.0113
151.94	-0.01129
152.04	-0.01126
152.14	-0.01126
152.24	-0.01129
152.34	-0.01126
152.44	-0.01127
152.54	-0.01126
152.64	-0.01128
152.74	-0.01123
152.84	-0.01117
152.94	-0.01127
153.04	-0.0112
153.14	-0.01125
153.24	-0.01122
153.34	-0.01123
153.44	-0.01126
153.54	-0.01118
153.64	-0.01126
153.74	-0.01126
153.84	-0.01126
153.94	-0.01125
154.04	-0.01124
154.14	-0.01119
154.24	-0.01123
154.34	-0.01126
154.44	-0.01123
154.54	-0.01117
154.64	-0.01125
154.74	-0.01126
154.84	-0.01119
154.94	-0.0112
155.04	-0.01124
155.14	-0.01123
155.24	-0.0112
155.34	-0.01121
155.44	-0.01123
155.54	-0.01121
155.64	-0.01123
155.74	-0.01122
155.84	-0.01116
155.94	-0.01117
156.04	-0.01126
156.14	-0.01113
156.24	-0.01121
156.34	-0.01123
156.44	-0.01118
156.54	-0.01116
156.64	-0.01116
156.74	-0.0112
156.84	-0.01119
156.94	-0.0112
157.04	-0.01119
157.14	-0.01118
157.24	-0.01115
157.34	-0.01121
157.44	-0.01114
157.54	-0.0112
157.64	-0.01107
157.74	-0.01116
157.84	-0.01123
157.94	-0.0112
158.04	-0.01115
158.14	-0.0111
158.24	-0.01118
158.34	-0.01122
158.44	-0.01116
158.54	-0.01117
158.64	-0.01124
158.74	-0.01115
158.84	-0.01113
158.94	-0.01113
159.04	-0.0111
159.14	-0.01113
159.24	-0.01114
159.34	-0.01107
159.44	-0.01114
159.54	-0.01111
159.64	-0.01112
159.74	-0.01116
159.84	-0.01117
159.94	-0.0111
160.04	-0.01118
160.14	-0.01115
160.24	-0.011
160.34	-0.01114
160.44	-0.01117
160.54	-0.01109
160.64	-0.01111
160.74	-0.01115
160.84	-0.0111
160.94	-0.01116
161.04	-0.01106
161.14	-0.01111
161.24	-0.01113
161.34	-0.01116
161.44	-0.01096
161.54	-0.01116
161.64	-0.01108
161.74	-0.01124
161.84	-0.011
161.94	-0.01112
162.04	-0.0109
162.14	-0.01114
162.24	-0.01087
162.34	-0.01099
162.44	-0.01145
162.54	-0.01113
162.64	-0.01111
162.74	-0.01103
162.84	-0.01077
162.94	-0.01098
163.04	-0.01108
163.14	-0.0111
163.24	-0.01104
163.34	-0.01078
163.44	-0.01114
163.54	-0.01126
163.64	-0.01129
163.74	-0.0109
163.84	-0.01135
163.94	-0.01112
164.04	-0.01118
164.14	-0.0111
164.24	-0.01092
164.34	-0.01111
164.44	-0.01102
164.54	-0.01098
164.64	-0.01111
164.74	-0.0113
164.84	-0.01081
164.94	-0.01137
165.04	-0.0112
165.14	-0.0112
165.24	-0.01109
165.34	-0.01102
165.44	-0.01103
165.54	-0.01136
165.64	-0.01097
165.74	-0.0114
165.84	-0.01108
165.94	-0.01131
166.04	-0.01099
166.14	-0.01098
166.24	-0.01108
166.34	-0.01097
166.44	-0.01099
166.54	-0.01107
166.64	-0.01103
166.74	-0.01103
166.84	-0.01102
166.94	-0.01109
167.04	-0.01102
167.14	-0.01093
167.24	-0.01114
167.34	-0.01123
167.44	-0.01114
167.54	-0.01074
167.64	-0.01118
167.74	-0.01096
167.84	-0.011
167.94	-0.01102
168.04	-0.01103
168.14	-0.01098
168.24	-0.01095
168.34	-0.01098
168.44	-0.01096
168.54	-0.01095
168.64	-0.011
168.74	-0.011
168.84	-0.01087
168.94	-0.01103
169.04	-0.01094
169.14	-0.01112
169.24	-0.01116
169.34	-0.01108
169.44	-0.01096
169.54	-0.01103
169.64	-0.01104
169.74	-0.01097
169.84	-0.01098
169.94	-0.01098
170.04	-0.01101
170.14	-0.01102
170.24	-0.01136
170.34	-0.011
170.44	-0.01095
170.54	-0.01088
170.64	-0.01098
170.74	-0.01092
170.84	-0.01104
170.94	-0.01095
171.04	-0.01096
171.14	-0.01093
171.24	-0.01091
171.34	-0.01095
171.44	-0.01086
171.54	-0.01093
171.64	-0.01091
171.74	-0.01095
171.84	-0.01096
171.94	-0.011
172.04	-0.011
172.14	-0.01096
172.24	-0.01089
172.34	-0.01098
172.44	-0.01092
172.54	-0.01094
172.64	-0.01096
172.74	-0.01096
172.84	-0.01096
172.94	-0.0109
173.04	-0.01093
173.14	-0.01093
173.24	-0.01094
173.34	-0.01099
173.44	-0.01096
173.54	-0.01096
173.64	-0.01096
173.74	-0.01101
173.84	-0.01097
173.94	-0.01091
174.04	-0.01091
174.14	-0.01089
174.24	-0.01099
174.34	-0.01098
174.44	-0.01093
174.54	-0.01094
174.64	-0.01097
174.74	-0.01094
174.84	-0.01098
174.94	-0.01092
175.04	-0.01096
175.14	-0.01099
175.24	-0.01091
175.34	-0.011
175.44	-0.01095
175.54	-0.01094
175.64	-0.01091
175.74	-0.0109
175.84	-0.01089
175.94	-0.01091
176.04	-0.01086
176.14	-0.01093
176.24	-0.01088
176.34	-0.01097
176.44	-0.01091
176.54	-0.0109
176.64	-0.01091
176.74	-0.01094
176.84	-0.01088
176.94	-0.01092
177.04	-0.01092
177.14	-0.01093
177.24	-0.01098
177.34	-0.01089
177.44	-0.01086
177.54	-0.01091
177.64	-0.01092
177.74	-0.0109
177.84	-0.01096
177.94	-0.01092
178.04	-0.01092
178.14	-0.01089
178.24	-0.01095
178.34	-0.0109
178.44	-0.01092
178.54	-0.01088
178.64	-0.01087
178.74	-0.01086
178.84	-0.0109
178.94	-0.01092
179.04	-0.01089
179.14	-0.0109
179.24	-0.01095
179.34	-0.01087
179.44	-0.01086
179.54	-0.01083
179.64	-0.01084
179.74	-0.01092
179.84	-0.01084
179.94	-0.01089
180.04	-0.01092
180.14	-0.01087
180.24	-0.01087
180.34	-0.01086
180.44	-0.01084
180.54	-0.01084
180.64	-0.01089
180.74	-0.01088
180.84	-0.01083
180.94	-0.01091
181.04	-0.01084
181.14	-0.01085
181.24	-0.0109
181.34	-0.01084
181.44	-0.01079
181.54	-0.01086
181.64	-0.01085
181.74	-0.01075
181.84	-0.01084
181.94	-0.01084
182.04	-0.01083
182.14	-0.01084
182.24	-0.01087
182.34	-0.01085
182.44	-0.01085
182.54	-0.01083
182.64	-0.01081
182.74	-0.01082
182.84	-0.01082
182.94	-0.01086
183.04	-0.01086
183.14	-0.01083
183.24	-0.01081
183.34	-0.01085
183.44	-0.01087
183.54	-0.01081
183.64	-0.01083
183.74	-0.01086
183.84	-0.01084
183.94	-0.01085
184.04	-0.01079
184.14	-0.01077
184.24	-0.01087
184.34	-0.01084
184.44	-0.01082
184.54	-0.01082
184.64	-0.01085
184.74	-0.01082
184.84	-0.01085
184.94	-0.01079
185.04	-0.01081
185.14	-0.01082
185.24	-0.01081
185.34	-0.0108
185.44	-0.01079
185.54	-0.01079
185.64	-0.01079
185.74	-0.01078
185.84	-0.01084
185.94	-0.0108
186.04	-0.01082
186.14	-0.01081
186.24	-0.0108
186.34	-0.01078
186.44	-0.0108
186.54	-0.01081
186.64	-0.01083
186.74	-0.01078
186.84	-0.01073
186.94	-0.01079
187.04	-0.01074
187.14	-0.01082
187.24	-0.01072
187.34	-0.01083
187.44	-0.01076
187.54	-0.01078
187.64	-0.01077
187.74	-0.01081
187.84	-0.0108
187.94	-0.01079
188.04	-0.01086
188.14	-0.01085
188.24	-0.01079
188.34	-0.01083
188.44	-0.01078
188.54	-0.01078
188.64	-0.01084
188.74	-0.01077
188.84	-0.01083
188.94	-0.0108
189.04	-0.01073
189.14	-0.01079
189.24	-0.01081
189.34	-0.01075
189.44	-0.01077
189.54	-0.01081
189.64	-0.01073
189.74	-0.01078
189.84	-0.01079
189.94	-0.01076
190.04	-0.01078
190.14	-0.0108
190.24	-0.01073
190.34	-0.01078
190.44	-0.01076
190.54	-0.01084
190.64	-0.01075
190.74	-0.01074
190.84	-0.01069
190.94	-0.01077
191.04	-0.01075
191.14	-0.01075
191.24	-0.01075
191.34	-0.01074
191.44	-0.01072
191.54	-0.01075
191.64	-0.01078
191.74	-0.01074
191.84	-0.01075
191.94	-0.01076
192.04	-0.01073
192.14	-0.01076
192.24	-0.01075
192.34	-0.01076
192.44	-0.01079
192.54	-0.01077
192.64	-0.01071
192.74	-0.0107
192.84	-0.01072
192.94	-0.01077
193.04	-0.01076
193.14	-0.01083
193.24	-0.01074
193.34	-0.01076
193.44	-0.01072
193.54	-0.01077
193.64	-0.01074
193.74	-0.01074
193.84	-0.01072
193.94	-0.01072
194.04	-0.01074
194.14	-0.01069
194.24	-0.01071
194.34	-0.01067
194.44	-0.01073
194.54	-0.01066
194.64	-0.0107
194.74	-0.01071
194.84	-0.01071
194.94	-0.0107
195.04	-0.01071
195.14	-0.0107
195.24	-0.01071
195.34	-0.01079
195.44	-0.01068
195.54	-0.01071
195.64	-0.01071
195.74	-0.01071
195.84	-0.01071
195.94	-0.01069
196.04	-0.01072
196.14	-0.0107
196.24	-0.01076
196.34	-0.01069
196.44	-0.01069
196.54	-0.01071
[truncated: 5,349 more rows]

## Sheet: 40%D2O
time/s	current/mA
3.2328	-0.25045
3.2598	-0.24444
3.2602	-0.2377
3.2606	-0.23036
3.261	-0.22293
3.2614	-0.21644
3.2618	-0.21063
3.2624	-0.20361
3.263	-0.1978
3.2636	-0.19252
3.2644	-0.18643
3.2652	-0.18013
3.266	-0.17429
3.2668	-0.16872
3.2678	-0.16278
3.2688	-0.15706
3.2698	-0.15147
3.271	-0.14573
3.2722	-0.14051
3.2734	-0.13541
3.2748	-0.13023
3.2764	-0.12485
3.2782	-0.1194
3.28	-0.11424
3.282	-0.1091
3.2842	-0.10399
3.2868	-0.09874
3.2896	-0.09348
3.293	-0.08811
3.2966	-0.08294
3.3008	-0.0778
3.3058	-0.0725
3.3118	-0.06716
3.3186	-0.06192
3.327	-0.05658
3.3378	-0.05125
3.351	-0.04596
3.3678	-0.04096
3.3884	-0.03585
3.4192	-0.03084
3.4604	-0.02572
3.5308	-0.02055
3.6308	-0.01641
3.7308	-0.01383
3.8308	-0.01211
3.9308	-0.01088
4.0308	-0.00983
4.1308	-0.00917
4.2308	-0.00849
4.3308	-0.00793
4.4308	-0.00756
4.5308	-0.00727
4.6308	-0.00689
4.7308	-0.00666
4.8308	-0.00643
4.9308	-0.00619
5.0308	-0.00606
5.1308	-0.00588
5.2308	-0.00571
5.3308	-0.00565
5.4308	-0.00549
5.5308	-0.00565
5.6308	-0.00541
5.7308	-0.00517
5.8308	-0.00509
5.9308	-0.00498
6.0308	-0.00491
6.1308	-0.00485
6.2308	-0.00487
6.3308	-0.00464
6.4308	-0.00453
6.5308	-0.00462
6.6308	-0.00455
6.7308	-0.00459
6.8308	-0.00446
6.9308	-0.00444
7.0308	-0.00438
7.1308	-0.0044
7.2308	-0.00437
7.3308	-0.0043
7.4308	-0.00427
7.5308	-0.00425
7.6308	-0.00422
7.7308	-0.0042
7.8308	-0.00421
7.9308	-0.00422
8.0308	-0.00405
8.1308	-0.00407
8.2308	-0.00392
8.3308	-0.00395
8.4308	-0.00384
8.5308	-0.00407
8.6308	-0.00396
8.7308	-0.00401
8.8308	-0.00397
8.9308	-0.00394
9.0308	-0.00401
9.1308	-0.00389
9.2308	-0.00387
9.3308	-0.00393
9.4308	-0.00393
9.5308	-0.00388
9.6308	-0.00379
9.7308	-0.00391
9.8308	-0.00387
9.9308	-0.00382
10.0308	-0.00382
10.1308	-0.00387
10.2308	-0.00378
10.3308	-0.00378
10.4308	-0.00378
10.5308	-0.0038
10.6308	-0.00376
10.7308	-0.0038
10.8308	-0.00373
10.9308	-0.00375
11.0308	-0.00375
11.1308	-0.00378
11.2308	-0.00376
11.3308	-0.00373
11.4308	-0.00364
11.5308	-0.00373
11.6308	-0.00368
11.7308	-0.00369
11.8308	-0.00371
11.9308	-0.00373
12.0308	-0.00366
12.1308	-0.00365
12.2308	-0.00361
12.3308	-0.0036
12.4308	-0.00365
12.5308	-0.00366
12.6308	-0.00361
12.7308	-0.00364
12.8308	-0.00363
12.9308	-0.00361
13.0308	-0.00362
13.1308	-0.00362
13.2308	-0.00358
13.3308	-0.00363
13.4308	-0.00363
13.5308	-0.0036
13.6308	-0.0036
13.7308	-0.00363
13.8308	-0.00368
13.9308	-0.00355
14.0308	-0.00354
14.1308	-0.0036
14.2308	-0.0036
14.3308	-0.0037
14.4308	-0.00358
14.5308	-0.00357
14.6308	-0.00369
14.7308	-0.00355
14.8308	-0.00362
14.9308	-0.00351
15.0308	-0.00369
15.1308	-0.00366
15.2308	-0.00342
15.3308	-0.00363
15.4308	-0.00357
15.5308	-0.0035
15.6308	-0.00343
15.7308	-0.00345
15.8308	-0.00373
15.9308	-0.00344
16.0308	-0.00358
16.1308	-0.00341
16.2308	-0.00343
16.3308	-0.00365
16.4308	-0.0036
16.5308	-0.00359
16.6308	-0.00359
16.7308	-0.00333
16.8308	-0.00323
16.9308	-0.0034
17.0308	-0.00334
17.1308	-0.00344
17.2308	-0.00348
17.3308	-0.00351
17.4308	-0.00352
17.5308	-0.00338
17.6308	-0.00346
17.7308	-0.00358
17.8308	-0.00321
17.9308	-0.00351
18.0308	-0.00373
18.1308	-0.00331
18.2308	-0.00343
18.3308	-0.00346
18.4308	-0.00355
18.5308	-0.00346
18.6308	-0.00349
18.7308	-0.00339
18.8308	-0.00357
18.9308	-0.00346
19.0308	-0.00345
19.1308	-0.00341
19.2308	-0.00355
19.3308	-0.00345
19.4308	-0.00354
19.5308	-0.00354
19.6308	-0.00349
19.7308	-0.00342
19.8308	-0.00345
19.9308	-0.00344
20.0308	-0.00341
20.1308	-0.00343
20.2308	-0.00335
20.3308	-0.00365
20.4308	-0.00342
20.5308	-0.00339
20.6308	-0.00341
20.7308	-0.00342
20.8308	-0.00341
20.9308	-0.00341
21.0308	-0.0034
21.1308	-0.0034
21.2308	-0.00343
21.3308	-0.00351
21.4308	-0.00338
21.5308	-0.00344
21.6308	-0.0034
21.7308	-0.00346
21.8308	-0.00339
21.9308	-0.00346
22.0308	-0.00344
22.1308	-0.00335
22.2308	-0.00343
22.3308	-0.00345
22.4308	-0.00345
22.5308	-0.00345
22.6308	-0.0034
22.7308	-0.00344
22.8308	-0.00344
22.9308	-0.00345
23.0308	-0.00341
23.1308	-0.0034
23.2308	-0.0034
23.3308	-0.00342
23.4308	-0.0034
23.5308	-0.00348
23.6308	-0.00342
23.7308	-0.00344
23.8308	-0.00346
23.9308	-0.00344
24.0308	-0.00345
24.1308	-0.0034
24.2308	-0.00341
24.3308	-0.0034
24.4308	-0.00345
24.5308	-0.00341
24.6308	-0.00343
24.7308	-0.0034
24.8308	-0.0034
24.9308	-0.00345
25.0308	-0.00347
25.1308	-0.00341
25.2308	-0.00339
25.3308	-0.0034
25.4308	-0.00338
25.5308	-0.00347
25.6308	-0.00338
25.7308	-0.00342
25.8308	-0.00338
25.9308	-0.00338
26.0308	-0.00339
26.1308	-0.00341
26.2308	-0.00336
26.3308	-0.00346
26.4308	-0.00342
26.5308	-0.00339
26.6308	-0.00343
26.7308	-0.0034
26.8308	-0.00338
26.9308	-0.0034
27.0308	-0.00341
27.1308	-0.0034
27.2308	-0.00339
27.3308	-0.00342
27.4308	-0.0034
27.5308	-0.0034
27.6308	-0.00339
27.7308	-0.00336
27.8308	-0.00337
27.9308	-0.00337
28.0308	-0.00338
28.1308	-0.00337
28.2308	-0.0034
28.3308	-0.0034
28.4308	-0.00342
28.5308	-0.0034
28.6308	-0.00342
28.7308	-0.00335
28.8308	-0.00337
28.9308	-0.00337
29.0308	-0.00335
29.1308	-0.00342
29.2308	-0.00343
29.3308	-0.00341
29.4308	-0.00341
29.5308	-0.00342
29.6308	-0.00343
29.7308	-0.00334
29.8308	-0.00337
29.9308	-0.00341
30.0308	-0.00332
30.1308	-0.00341
30.2308	-0.00334
30.3308	-0.00341
30.4308	-0.00335
30.5308	-0.0034
30.6308	-0.00336
30.7308	-0.00335
30.8308	-0.00332
30.9308	-0.00333
31.0308	-0.00335
31.1308	-0.00333
31.2308	-0.00337
31.3308	-0.00332
31.4308	-0.00336
31.5308	-0.00332
31.6308	-0.00334
31.7308	-0.00335
31.8308	-0.00337
31.9308	-0.00334
32.0308	-0.00336
32.1308	-0.00334
32.2308	-0.00337
32.3308	-0.00337
32.4308	-0.00334
32.5308	-0.00332
32.6308	-0.00334
32.7308	-0.00341
32.8308	-0.0034
32.9308	-0.00338
33.0308	-0.00339
33.1308	-0.00332
33.2308	-0.00337
33.3308	-0.00335
33.4308	-0.00337
33.5308	-0.00338
33.6308	-0.00332
33.7308	-0.00339
33.8308	-0.00336
33.9308	-0.0034
34.0308	-0.00335
34.1308	-0.00333
34.2308	-0.00333
34.3308	-0.00336
34.4308	-0.00336
34.5308	-0.00336
34.6308	-0.0033
34.7308	-0.00328
34.8308	-0.00341
34.9308	-0.00334
35.0308	-0.0034
35.1308	-0.00335
35.2308	-0.00338
35.3308	-0.00337
35.4308	-0.00339
35.5308	-0.00335
35.6308	-0.0033
35.7308	-0.00336
35.8308	-0.00338
35.9308	-0.00335
36.0308	-0.00334
36.1308	-0.00339
36.2308	-0.00331
36.3308	-0.00336
36.4308	-0.00327
36.5308	-0.00332
36.6308	-0.00337
36.7308	-0.00332
36.8308	-0.0034
36.9308	-0.00332
37.0308	-0.00332
37.1308	-0.00335
37.2308	-0.00332
37.3308	-0.00328
37.4308	-0.00334
37.5308	-0.00333
37.6308	-0.00332
37.7308	-0.00339
37.8308	-0.00336
37.9308	-0.00336
38.0308	-0.0033
38.1308	-0.00336
38.2308	-0.00336
38.3308	-0.0033
38.4308	-0.0033
38.5308	-0.00332
38.6308	-0.0033
38.7308	-0.0033
38.8308	-0.00334
38.9308	-0.00334
39.0308	-0.00334
39.1308	-0.00331
39.2308	-0.00337
39.3308	-0.00339
39.4308	-0.00329
39.5308	-0.00338
39.6308	-0.00334
39.7308	-0.00334
39.8308	-0.00334
39.9308	-0.00332
40.0308	-0.00329
40.1308	-0.00329
40.2308	-0.00331
40.3308	-0.00331
40.4308	-0.00339
40.5308	-0.00336
40.6308	-0.00334
40.7308	-0.0033
40.8308	-0.00327
40.9308	-0.00328
41.0308	-0.00334
41.1308	-0.00328
41.2308	-0.00334
41.3308	-0.00327
41.4308	-0.00331
41.5308	-0.00332
41.6308	-0.00332
41.7308	-0.00331
41.8308	-0.00331
41.9308	-0.00329
42.0308	-0.00331
42.1308	-0.00332
42.2308	-0.0033
42.3308	-0.00332
42.4308	-0.00328
42.5308	-0.00332
42.6308	-0.00333
42.7308	-0.00326
42.8308	-0.00328
42.9308	-0.0033
43.0308	-0.00333
43.1308	-0.00331
43.2308	-0.00328
43.3308	-0.00333
43.4308	-0.00336
43.5308	-0.00334
43.6308	-0.00333
43.7308	-0.00332
43.8308	-0.00329
43.9308	-0.00333
44.0308	-0.00329
44.1308	-0.0033
44.2308	-0.00332
44.3308	-0.0033
44.4308	-0.00328
44.5308	-0.0033
44.6308	-0.0033
44.7308	-0.00328
44.8308	-0.0033
44.9308	-0.00329
45.0308	-0.00329
45.1308	-0.00325
45.2308	-0.00328
45.3308	-0.0033
45.4308	-0.00334
45.5308	-0.00331
45.6308	-0.00329
45.7308	-0.00334
45.8308	-0.0033
45.9308	-0.00329
46.0308	-0.00332
46.1308	-0.00331
46.2308	-0.00326
46.3308	-0.00328
46.4308	-0.00327
46.5308	-0.00329
46.6308	-0.00336
46.7308	-0.00325
46.8308	-0.00327
46.9308	-0.0033
47.0308	-0.00327
47.1308	-0.00327
47.2308	-0.00332
47.3308	-0.00332
47.4308	-0.00328
47.5308	-0.00331
47.6308	-0.00328
47.7308	-0.00327
47.8308	-0.00325
47.9308	-0.00334
48.0308	-0.00332
48.1308	-0.00329
48.2308	-0.00327
48.3308	-0.00326
48.4308	-0.0033
48.5308	-0.0033
48.6308	-0.00326
48.7308	-0.00332
48.8308	-0.00331
48.9308	-0.00332
49.0308	-0.00329
49.1308	-0.00329
49.2308	-0.00331
49.3308	-0.00326
49.4308	-0.00325
49.5308	-0.0032
49.6308	-0.00322
49.7308	-0.00334
49.8308	-0.00332
49.9308	-0.00321
50.0308	-0.00328
50.1308	-0.00326
50.2308	-0.00323
50.3308	-0.00329
50.4308	-0.00328
50.5308	-0.00331
50.6308	-0.00329
50.7308	-0.00331
50.8308	-0.00326
50.9308	-0.00326
51.0308	-0.00326
51.1308	-0.00319
51.2308	-0.00326
51.3308	-0.00325
51.4308	-0.00326
51.5308	-0.00328
51.6308	-0.0033
51.7308	-0.00331
51.8308	-0.0033
51.9308	-0.00328
52.0308	-0.00327
52.1308	-0.00328
52.2308	-0.00322
52.3308	-0.00329
52.4308	-0.00327
52.5308	-0.00321
52.6308	-0.00322
52.7308	-0.00332
52.8308	-0.00329
52.9308	-0.00326
53.0308	-0.00325
53.1308	-0.00324
53.2308	-0.0033
53.3308	-0.00322
53.4308	-0.00322
53.5308	-0.00327
53.6308	-0.00325
53.7308	-0.0033
53.8308	-0.00323
53.9308	-0.00327
54.0308	-0.00326
54.1308	-0.00326
54.2308	-0.00329
54.3308	-0.00327
54.4308	-0.00328
54.5308	-0.00331
54.6308	-0.00332
54.7308	-0.00326
54.8308	-0.00315
54.9308	-0.00324
55.0308	-0.00325
55.1308	-0.00329
55.2308	-0.00327
55.3308	-0.00323
55.4308	-0.00321
55.5308	-0.00332
55.6308	-0.00323
55.7308	-0.00322
55.8308	-0.00325
55.9308	-0.00319
56.0308	-0.00328
56.1308	-0.00328
56.2308	-0.00329
56.3308	-0.00328
56.4308	-0.00324
56.5308	-0.00326
56.6308	-0.00326
56.7308	-0.00326
56.8308	-0.00325
56.9308	-0.00325
57.0308	-0.00326
57.1308	-0.00327
57.2308	-0.00325
57.3308	-0.0033
57.4308	-0.00326
57.5308	-0.00327
57.6308	-0.00327
57.7308	-0.00321
57.8308	-0.00327
57.9308	-0.00318
58.0308	-0.00324
58.1308	-0.00324
58.2308	-0.00327
58.3308	-0.00329
58.4308	-0.00327
58.5308	-0.00326
58.6308	-0.00327
58.7308	-0.00326
58.8308	-0.00325
58.9308	-0.00328
59.0308	-0.00327
59.1308	-0.00322
59.2308	-0.00325
59.3308	-0.00326
59.4308	-0.00323
59.5308	-0.00325
59.6308	-0.00322
59.7308	-0.00326
59.8308	-0.0032
59.9308	-0.00328
60.0308	-0.00326
60.1308	-0.00323
60.2308	-0.00328
60.3308	-0.00321
60.4308	-0.00326
60.5308	-0.00325
60.6308	-0.00322
60.7308	-0.00326
60.8308	-0.00318
60.9308	-0.00326
61.0308	-0.00327
61.1308	-0.00322
61.2308	-0.00327
61.3308	-0.00325
61.4308	-0.00322
61.5308	-0.00321
61.6308	-0.00321
61.7308	-0.00321
61.8308	-0.00325
61.9308	-0.00323
62.0308	-0.00323
62.1308	-0.00328
62.2308	-0.00327
62.3308	-0.00322
62.4308	-0.00318
62.5308	-0.0032
62.6308	-0.00328
62.7308	-0.0033
62.8308	-0.00319
62.9308	-0.00323
63.0308	-0.00326
63.1308	-0.00323
63.2308	-0.00323
63.3308	-0.00318
63.4308	-0.00322
63.5308	-0.00321
63.6308	-0.0032
63.7308	-0.00319
63.8308	-0.00324
63.9308	-0.00326
64.0308	-0.00325
64.1308	-0.00318
64.2308	-0.00323
64.3308	-0.00322
64.4308	-0.00322
64.5308	-0.00322
64.6308	-0.00319
64.7308	-0.00318
64.8308	-0.00319
64.9308	-0.00328
65.0308	-0.00328
65.1308	-0.00324
65.2308	-0.00324
65.3308	-0.00325
65.4308	-0.00319
65.5308	-0.00325
65.6308	-0.0032
65.7308	-0.00322
65.8308	-0.0032
65.9308	-0.00318
66.0308	-0.00322
66.1308	-0.00324
66.2308	-0.00323
66.3308	-0.0032
66.4308	-0.00321
66.5308	-0.00323
66.6308	-0.00324
66.7308	-0.00321
66.8308	-0.00325
66.9308	-0.00326
67.0308	-0.00325
67.1308	-0.00325
67.2308	-0.00317
67.3308	-0.00327
67.4308	-0.00323
67.5308	-0.00318
67.6308	-0.00322
67.7308	-0.00327
67.8308	-0.00324
67.9308	-0.0032
68.0308	-0.00319
68.1308	-0.00319
68.2308	-0.00318
68.3308	-0.00323
68.4308	-0.00319
68.5308	-0.00318
68.6308	-0.00327
68.7308	-0.00325
68.8308	-0.0033
68.9308	-0.00322
69.0308	-0.00321
69.1308	-0.00323
69.2308	-0.00325
69.3308	-0.00325
69.4308	-0.00314
69.5308	-0.00321
69.6308	-0.00327
69.7308	-0.0032
69.8308	-0.00318
69.9308	-0.0032
70.0308	-0.00325
70.1308	-0.00317
70.2308	-0.00323
70.3308	-0.00318
70.4308	-0.00321
70.5308	-0.00327
70.6308	-0.00326
70.7308	-0.0032
70.8308	-0.00322
70.9308	-0.00324
71.0308	-0.00319
71.1308	-0.00327
71.2308	-0.00317
71.3308	-0.00315
71.4308	-0.00324
71.5308	-0.00324
71.6308	-0.00326
71.7308	-0.00323
71.8308	-0.00325
71.9308	-0.00322
72.0308	-0.00323
72.1308	-0.00326
72.2308	-0.0032
72.3308	-0.00317
72.4308	-0.00322
72.5308	-0.00321
72.6308	-0.00322
72.7308	-0.0032
72.8308	-0.00323
72.9308	-0.0032
73.0308	-0.00319
73.1308	-0.00325
73.2308	-0.00316
73.3308	-0.00323
73.4308	-0.00325
73.5308	-0.00325
73.6308	-0.00321
73.7308	-0.0032
73.8308	-0.0032
73.9308	-0.00323
74.0308	-0.00318
74.1308	-0.00324
74.2308	-0.00319
74.3308	-0.00315
74.4308	-0.00323
74.5308	-0.00323
74.6308	-0.0032
74.7308	-0.00315
74.8308	-0.00323
74.9308	-0.00323
75.0308	-0.00318
75.1308	-0.00318
75.2308	-0.00321
75.3308	-0.00324
75.4308	-0.00324
75.5308	-0.00319
75.6308	-0.00324
75.7308	-0.00318
75.8308	-0.00319
75.9308	-0.0032
76.0308	-0.0032
76.1308	-0.00318
76.2308	-0.0032
76.3308	-0.00322
76.4308	-0.00316
76.5308	-0.00319
76.6308	-0.00321
76.7308	-0.00322
76.8308	-0.00317
76.9308	-0.00322
77.0308	-0.0032
77.1308	-0.00321
77.2308	-0.00318
77.3308	-0.00321
77.4308	-0.00317
77.5308	-0.00324
77.6308	-0.00321
77.7308	-0.00323
77.8308	-0.00317
77.9308	-0.00318
78.0308	-0.00322
78.1308	-0.00316
78.2308	-0.00324
78.3308	-0.0032
78.4308	-0.00321
78.5308	-0.00321
78.6308	-0.00319
78.7308	-0.00319
78.8308	-0.00318
78.9308	-0.00319
79.0308	-0.00314
79.1308	-0.00319
79.2308	-0.00321
79.3308	-0.00317
79.4308	-0.00322
79.5308	-0.00319
79.6308	-0.00317
79.7308	-0.00319
79.8308	-0.00324
79.9308	-0.00321
80.0308	-0.0032
80.1308	-0.00317
80.2308	-0.00318
80.3308	-0.00316
80.4308	-0.00323
80.5308	-0.00319
80.6308	-0.00317
80.7308	-0.00322
80.8308	-0.00318
80.9308	-0.00319
81.0308	-0.00315
81.1308	-0.00317
81.2308	-0.00321
81.3308	-0.00319
81.4308	-0.00319
81.5308	-0.00319
81.6308	-0.00324
81.7308	-0.00319
81.8308	-0.00317
81.9308	-0.00319
82.0308	-0.00324
82.1308	-0.0032
82.2308	-0.00315
82.3308	-0.00319
82.4308	-0.00321
82.5308	-0.0032
82.6308	-0.00319
82.7308	-0.00318
82.8308	-0.00319
82.9308	-0.00319
83.0308	-0.00318
83.1308	-0.00321
83.2308	-0.0032
83.3308	-0.0032
83.4308	-0.00318
83.5308	-0.00318
83.6308	-0.00322
83.7308	-0.00316
83.8308	-0.00315
83.9308	-0.00325
84.0308	-0.00317
84.1308	-0.0032
84.2308	-0.00318
84.3308	-0.00315
84.4308	-0.00322
84.5308	-0.00322
84.6308	-0.00319
84.7308	-0.00321
84.8308	-0.00325
84.9308	-0.00318
85.0308	-0.00316
85.1308	-0.00316
85.2308	-0.00313
85.3308	-0.00315
85.4308	-0.00316
85.5308	-0.00315
85.6308	-0.00317
85.7308	-0.00322
85.8308	-0.00318
85.9308	-0.00316
86.0308	-0.00318
86.1308	-0.00316
86.2308	-0.00319
86.3308	-0.00313
86.4308	-0.00319
86.5308	-0.00324
86.6308	-0.00319
86.7308	-0.00312
86.8308	-0.00314
86.9308	-0.00322
87.0308	-0.00319
87.1308	-0.0032
87.2308	-0.00317
87.3308	-0.00316
87.4308	-0.0032
87.5308	-0.00315
87.6308	-0.00315
87.7308	-0.00318
87.8308	-0.00321
87.9308	-0.00318
88.0308	-0.00318
88.1308	-0.00317
88.2308	-0.00318
88.3308	-0.00312
88.4308	-0.00316
88.5308	-0.00318
88.6308	-0.00312
88.7308	-0.00314
88.8308	-0.00319
88.9308	-0.00313
89.0308	-0.00319
89.1308	-0.00318
89.2308	-0.00318
89.3308	-0.00317
89.4308	-0.00322
89.5308	-0.00319
89.6308	-0.0032
89.7308	-0.00314
89.8308	-0.00316
89.9308	-0.00311
90.0308	-0.00319
90.1308	-0.0032
90.2308	-0.00318
90.3308	-0.00314
90.4308	-0.00314
90.5308	-0.00318
90.6308	-0.00314
90.7308	-0.00315
90.8308	-0.00317
90.9308	-0.00321
91.0308	-0.00316
91.1308	-0.00318
91.2308	-0.00319
91.3308	-0.00323
91.4308	-0.00316
91.5308	-0.00315
91.6308	-0.00316
91.7308	-0.00321
91.8308	-0.00313
91.9308	-0.00312
92.0308	-0.00315
92.1308	-0.00315
92.2308	-0.00317
92.3308	-0.00313
92.4308	-0.00313
92.5308	-0.0032
92.6308	-0.00317
92.7308	-0.0032
92.8308	-0.00316
92.9308	-0.0032
93.0308	-0.00313
93.1308	-0.00317
93.2308	-0.00318
93.3308	-0.00317
93.4308	-0.00323
93.5308	-0.00315
93.6308	-0.00311
93.7308	-0.00316
93.8308	-0.0032
93.9308	-0.00316
94.0308	-0.00316
94.1308	-0.0032
94.2308	-0.00319
94.3308	-0.0032
94.4308	-0.00313
94.5308	-0.00316
94.6308	-0.00321
94.7308	-0.00319
94.8308	-0.00313
94.9308	-0.00317
95.0308	-0.00319
95.1308	-0.00319
95.2308	-0.00315
95.3308	-0.00321
95.4308	-0.00321
95.5308	-0.0032
95.6308	-0.00319
95.7308	-0.00316
95.8308	-0.00317
95.9308	-0.00318
96.0308	-0.0031
96.1308	-0.00318
96.2308	-0.00316
96.3308	-0.00316
96.4308	-0.00318
96.5308	-0.00318
96.6308	-0.00316
96.7308	-0.00314
96.8308	-0.00314
96.9308	-0.00315
97.0308	-0.00314
97.1308	-0.00317
97.2308	-0.00316
97.3308	-0.00312
97.4308	-0.00309
97.5308	-0.00311
97.6308	-0.00317
97.7308	-0.00312
97.8308	-0.00324
97.9308	-0.00313
98.0308	-0.00318
98.1308	-0.00312
98.2308	-0.00317
98.3308	-0.00315
98.4308	-0.00316
98.5308	-0.00311
98.6308	-0.00313
98.7308	-0.00315
98.8308	-0.00316
98.9308	-0.00322
99.0308	-0.00315
99.1308	-0.00319
99.2308	-0.0032
99.3308	-0.00314
99.4308	-0.0031
99.5308	-0.00311
99.6308	-0.00317
99.7308	-0.00313
99.8308	-0.00319
99.9308	-0.00314
100.031	-0.00321
100.131	-0.00319
100.231	-0.00317
100.331	-0.00317
100.431	-0.00312
100.531	-0.00317
100.631	-0.00317
100.731	-0.00313
100.831	-0.00318
100.931	-0.00309
101.031	-0.00316
101.131	-0.00311
101.231	-0.00309
101.331	-0.00313
101.431	-0.00315
101.531	-0.00317
101.631	-0.00317
101.731	-0.00311
101.831	-0.00305
101.931	-0.00313
102.031	-0.00314
102.131	-0.00314
102.231	-0.00319
102.331	-0.00314
102.431	-0.00317
102.531	-0.00319
102.631	-0.00315
102.731	-0.00307
102.831	-0.00314
102.931	-0.00311
103.031	-0.00314
103.131	-0.00317
103.231	-0.00312
103.331	-0.00317
103.431	-0.00311
103.531	-0.00321
103.631	-0.00315
103.731	-0.0032
103.831	-0.00315
103.931	-0.00314
104.031	-0.00315
104.131	-0.00314
104.231	-0.00313
104.331	-0.0032
104.431	-0.00315
104.531	-0.00308
104.631	-0.00317
104.731	-0.00313
104.831	-0.00317
104.931	-0.00315
105.031	-0.00319
105.131	-0.00319
105.231	-0.00318
105.331	-0.00309
105.431	-0.00312
105.531	-0.00318
105.631	-0.00315
105.731	-0.00313
105.831	-0.00316
105.931	-0.00312
106.031	-0.00313
106.131	-0.00311
106.231	-0.00313
106.331	-0.0032
106.431	-0.00315
106.531	-0.00312
106.631	-0.00312
106.731	-0.00318
106.831	-0.00311
106.931	-0.00315
107.031	-0.00312
107.131	-0.00314
107.231	-0.00314
107.331	-0.00319
107.431	-0.00315
107.531	-0.00316
107.631	-0.0032
107.731	-0.00314
107.831	-0.0031
107.931	-0.00317
108.031	-0.00312
108.131	-0.00313
108.231	-0.00319
108.331	-0.00321
108.431	-0.00317
108.531	-0.00315
108.631	-0.00313
108.731	-0.00316
108.831	-0.00313
108.931	-0.00315
109.031	-0.00314
109.131	-0.00309
109.231	-0.00314
109.331	-0.00318
109.431	-0.0031
109.531	-0.0031
109.631	-0.00312
109.731	-0.00316
109.831	-0.00309
109.931	-0.00316
110.031	-0.00313
110.131	-0.00312
110.231	-0.00308
110.331	-0.00314
110.431	-0.00315
110.531	-0.00311
110.631	-0.00317
110.731	-0.00318
110.831	-0.00311
110.931	-0.00312
111.031	-0.00315
111.131	-0.00316
111.231	-0.00316
111.331	-0.00314
111.431	-0.00312
111.531	-0.00314
111.631	-0.00312
111.731	-0.00311
111.831	-0.00312
111.931	-0.00311
112.031	-0.0031
112.131	-0.00318
112.231	-0.0031
112.331	-0.00315
112.431	-0.00317
112.531	-0.00311
112.631	-0.00316
112.731	-0.00314
112.831	-0.00314
112.931	-0.00311
113.031	-0.00315
113.131	-0.00313
113.231	-0.00313
113.331	-0.00311
113.431	-0.0031
113.531	-0.00316
113.631	-0.00311
113.731	-0.00313
113.831	-0.0032
113.931	-0.00311
114.031	-0.0031
114.131	-0.00318
114.231	-0.00312
114.331	-0.00321
114.431	-0.00315
114.531	-0.00315
114.631	-0.00316
114.731	-0.00314
114.831	-0.00312
114.931	-0.00316
115.031	-0.00317
115.131	-0.00314
115.231	-0.0031
115.331	-0.00315
115.431	-0.00312
115.531	-0.00312
115.631	-0.00312
115.731	-0.00314
115.831	-0.00312
115.931	-0.00311
116.031	-0.00316
116.131	-0.00318
116.231	-0.00307
116.331	-0.0031
116.431	-0.00313
116.531	-0.00311
116.631	-0.00314
116.731	-0.00314
116.831	-0.00316
116.931	-0.00313
117.031	-0.00314
117.131	-0.00315
117.231	-0.00312
117.331	-0.00314
117.431	-0.00311
117.531	-0.00314
117.631	-0.00315
117.731	-0.00313
117.831	-0.00309
117.931	-0.00316
118.031	-0.00312
118.131	-0.00313
118.231	-0.00314
118.331	-0.00313
118.431	-0.0031
118.531	-0.00315
118.631	-0.00313
118.731	-0.00317
118.831	-0.00306
118.931	-0.00318
119.031	-0.00312
119.131	-0.00312
119.231	-0.00311
119.331	-0.00316
119.431	-0.00312
119.531	-0.00312
119.631	-0.0031
119.731	-0.00314
119.831	-0.0031
119.931	-0.00313
120.031	-0.00315
120.131	-0.00314
120.231	-0.00312
120.331	-0.00312
120.431	-0.0032
120.531	-0.00309
120.631	-0.00309
120.731	-0.00311
120.831	-0.00311
120.931	-0.00311
121.031	-0.00313
121.131	-0.00308
121.231	-0.00308
121.331	-0.00314
121.431	-0.00313
121.531	-0.00315
121.631	-0.00309
121.731	-0.00317
121.831	-0.00315
121.931	-0.00313
122.031	-0.00312
122.131	-0.00318
122.231	-0.00316
122.331	-0.00309
122.431	-0.00318
122.531	-0.00307
122.631	-0.0031
122.731	-0.00314
122.831	-0.0031
122.931	-0.00313
123.031	-0.00314
123.131	-0.00313
123.231	-0.00314
123.233	-0.0031
123.233	-0.02427
123.233	-0.19538
123.233	-0.1766
123.234	-0.23593
123.234	-0.24501
123.234	-0.22142
123.235	-0.19803
123.235	-0.16832
123.235	-0.13804
123.235	-0.10771
123.235	-0.07916
123.236	-0.0538
123.236	-0.03213
123.236	-0.01464
123.236	-0.00169
123.236	0.00738
123.237	0.01442
123.237	0.00602
123.238	0.000487369
123.238	-0.00541
123.238	-0.01118
123.238	-0.01664
123.239	-0.02543
123.239	-0.03051
123.241	-0.02524
123.242	-0.02017
123.342	-0.01605
123.442	-0.01558
123.542	-0.01497
123.642	-0.01479
123.742	-0.01452
123.842	-0.01432
123.942	-0.0142
124.042	-0.01412
124.142	-0.014
124.242	-0.01384
124.342	-0.01378
124.442	-0.01371
124.542	-0.0137
124.642	-0.01397
124.742	-0.01367
124.842	-0.01349
124.942	-0.01347
125.042	-0.01345
125.142	-0.01339
125.242	-0.01336
125.342	-0.01332
125.442	-0.01333
125.542	-0.01331
125.642	-0.01327
125.742	-0.01326
125.842	-0.01324
125.942	-0.01319
126.042	-0.01316
126.142	-0.01318
126.242	-0.01317
126.342	-0.01314
126.442	-0.01315
126.542	-0.01308
126.642	-0.01313
126.742	-0.0131
126.842	-0.01314
126.942	-0.01307
127.042	-0.01307
127.142	-0.01308
127.242	-0.01307
127.342	-0.01303
127.442	-0.01291
127.542	-0.01286
127.642	-0.01291
127.742	-0.01295
127.842	-0.01285
127.942	-0.01301
128.042	-0.01288
128.142	-0.01294
128.242	-0.01293
128.342	-0.01289
128.442	-0.01287
128.542	-0.01291
128.642	-0.01291
128.742	-0.01293
128.842	-0.01287
128.942	-0.01282
129.042	-0.01287
129.142	-0.01281
129.242	-0.01283
129.342	-0.01282
129.442	-0.01288
129.542	-0.01279
129.642	-0.01279
129.742	-0.01279
129.842	-0.01283
129.942	-0.01275
130.042	-0.01281
130.142	-0.01277
130.242	-0.01275
130.342	-0.01279
130.442	-0.01279
130.542	-0.01274
130.642	-0.01273
130.742	-0.01273
130.842	-0.01276
130.942	-0.01269
131.042	-0.01268
131.142	-0.01272
131.242	-0.01273
131.342	-0.01276
131.442	-0.01271
131.542	-0.0127
131.642	-0.01273
131.742	-0.01269
131.842	-0.01266
131.942	-0.01273
132.042	-0.01268
132.142	-0.01265
132.242	-0.01267
132.342	-0.01261
132.442	-0.01266
132.542	-0.01266
132.642	-0.01263
132.742	-0.01264
132.842	-0.01265
132.942	-0.01267
133.042	-0.01271
133.142	-0.01264
133.242	-0.01261
133.342	-0.01258
133.442	-0.0126
133.542	-0.01261
133.642	-0.01269
133.742	-0.01262
133.842	-0.0126
133.942	-0.01255
134.042	-0.01261
134.142	-0.01259
134.242	-0.01261
134.342	-0.0126
134.442	-0.01257
134.542	-0.0126
134.642	-0.01261
134.742	-0.01253
134.842	-0.01259
134.942	-0.0126
135.042	-0.01258
135.142	-0.01255
135.242	-0.01257
135.342	-0.0125
135.442	-0.01248
135.542	-0.01258
135.642	-0.01249
135.742	-0.01249
135.842	-0.01259
135.942	-0.0126
136.042	-0.01247
136.142	-0.01254
136.242	-0.01253
136.342	-0.01257
136.442	-0.01246
136.542	-0.01249
136.642	-0.01253
136.742	-0.0125
136.842	-0.01251
136.942	-0.01255
137.042	-0.01253
137.142	-0.01251
137.242	-0.01245
137.342	-0.01254
137.442	-0.01248
137.542	-0.0125
137.642	-0.0125
137.742	-0.01244
137.842	-0.01249
137.942	-0.01253
138.042	-0.01248
138.142	-0.01248
138.242	-0.01252
138.342	-0.01245
138.442	-0.01243
138.542	-0.01243
138.642	-0.01219
138.742	-0.01238
138.842	-0.01214
138.942	-0.01226
139.042	-0.01241
139.142	-0.01275
139.242	-0.0124
139.342	-0.01223
139.442	-0.01252
139.542	-0.01237
139.642	-0.01241
139.742	-0.0124
139.842	-0.01234
139.942	-0.01246
140.042	-0.0123
140.142	-0.01255
140.242	-0.01241
140.342	-0.01228
140.442	-0.01242
140.542	-0.01268
140.642	-0.0123
140.742	-0.0123
140.842	-0.01223
140.942	-0.01253
141.042	-0.0122
141.142	-0.01233
141.242	-0.0123
141.342	-0.01211
141.442	-0.01198
141.542	-0.01231
141.642	-0.01221
141.742	-0.01234
141.842	-0.01246
141.942	-0.01242
142.042	-0.01226
142.142	-0.01218
142.242	-0.01238
142.342	-0.0123
142.442	-0.0122
142.542	-0.01246
142.642	-0.01228
142.742	-0.01234
142.842	-0.01233
142.942	-0.01208
143.042	-0.01225
143.142	-0.01233
143.242	-0.01232
143.342	-0.01226
143.442	-0.01229
143.542	-0.0123
143.642	-0.01223
143.742	-0.01225
143.842	-0.01225
143.942	-0.01233
144.042	-0.01227
144.142	-0.01228
144.242	-0.0123
144.342	-0.01222
144.442	-0.01223
144.542	-0.01231
144.642	-0.01229
144.742	-0.01224
144.842	-0.01226
144.942	-0.01229
145.042	-0.01223
145.142	-0.0123
145.242	-0.01225
145.342	-0.01224
145.442	-0.01229
145.542	-0.01222
145.642	-0.01226
145.742	-0.01226
145.842	-0.01224
145.942	-0.01223
146.042	-0.01225
146.142	-0.01226
146.242	-0.01228
146.342	-0.01223
146.442	-0.01226
146.542	-0.01226
146.642	-0.01225
146.742	-0.01225
146.842	-0.01223
146.942	-0.01217
147.042	-0.0122
147.142	-0.01225
147.242	-0.01219
147.342	-0.01217
147.442	-0.01227
147.542	-0.01221
147.642	-0.01217
147.742	-0.01221
147.842	-0.01222
147.942	-0.0122
148.042	-0.01219
148.142	-0.01224
148.242	-0.01216
148.342	-0.01216
148.442	-0.01218
148.542	-0.01218
148.642	-0.0122
148.742	-0.01218
148.842	-0.0122
148.942	-0.01216
149.042	-0.01218
149.142	-0.01216
149.242	-0.01217
149.342	-0.01222
149.442	-0.01222
149.542	-0.01218
149.642	-0.01216
149.742	-0.01219
149.842	-0.01216
149.942	-0.01215
150.042	-0.01212
150.142	-0.01215
150.242	-0.01213
150.342	-0.01211
150.442	-0.01212
150.542	-0.01214
150.642	-0.01216
150.742	-0.01214
150.842	-0.01216
150.942	-0.01213
151.042	-0.01215
151.142	-0.01208
151.242	-0.01214
151.342	-0.01215
151.442	-0.01214
151.542	-0.01215
151.642	-0.01214
151.742	-0.01214
151.842	-0.0121
151.942	-0.01213
152.042	-0.01215
152.142	-0.01214
152.242	-0.01209
152.342	-0.01213
152.442	-0.0121
152.542	-0.01209
152.642	-0.01211
152.742	-0.01212
152.842	-0.01207
152.942	-0.01214
153.042	-0.01213
153.142	-0.01206
153.242	-0.01207
153.342	-0.01209
153.442	-0.01207
153.542	-0.01206
153.642	-0.01205
153.742	-0.01208
153.842	-0.01211
153.942	-0.01209
154.042	-0.01206
154.142	-0.01203
154.242	-0.01209
154.342	-0.01207
154.442	-0.01211
154.542	-0.01207
154.642	-0.01205
154.742	-0.01205
154.842	-0.01211
154.942	-0.01207
155.042	-0.01208
155.142	-0.01209
155.242	-0.01207
155.342	-0.01207
155.442	-0.01207
155.542	-0.01206
155.642	-0.01204
155.742	-0.01201
155.842	-0.01203
155.942	-0.01207
156.042	-0.01201
156.142	-0.01203
156.242	-0.01199
156.342	-0.01205
156.442	-0.01203
156.542	-0.01203
156.642	-0.01199
156.742	-0.01207
156.842	-0.01199
156.942	-0.01199
157.042	-0.01203
157.142	-0.01199
157.242	-0.01201
157.342	-0.01204
157.442	-0.01201
157.542	-0.012
157.642	-0.01202
157.742	-0.01202
157.842	-0.01203
157.942	-0.01198
158.042	-0.01202
158.142	-0.01199
158.242	-0.01207
158.342	-0.01198
158.442	-0.01202
158.542	-0.012
158.642	-0.01189
158.742	-0.01207
158.842	-0.01197
158.942	-0.01197
159.042	-0.012
159.142	-0.01198
159.242	-0.01204
159.342	-0.01202
159.442	-0.01189
159.542	-0.01199
159.642	-0.01197
159.742	-0.01199
159.842	-0.01197
159.942	-0.01198
160.042	-0.01196
160.142	-0.01202
160.242	-0.01198
160.342	-0.01201
160.442	-0.01198
160.542	-0.01195
160.642	-0.01196
160.742	-0.01194
160.842	-0.01201
160.942	-0.01196
161.042	-0.01194
161.142	-0.01197
161.242	-0.01198
161.342	-0.01196
161.442	-0.01193
161.542	-0.01201
161.642	-0.01193
161.742	-0.01194
161.842	-0.01197
161.942	-0.01194
162.042	-0.01196
162.142	-0.01196
162.242	-0.01192
162.342	-0.01196
162.442	-0.01195
162.542	-0.01196
162.642	-0.01195
162.742	-0.01195
162.842	-0.01193
162.942	-0.01196
163.042	-0.01199
163.142	-0.01188
163.242	-0.01197
163.342	-0.01197
163.442	-0.01196
163.542	-0.01193
163.642	-0.01193
163.742	-0.01197
163.842	-0.01195
163.942	-0.01192
164.042	-0.01195
164.142	-0.01191
164.242	-0.01197
164.342	-0.01188
164.442	-0.01197
164.542	-0.01193
164.642	-0.01193
164.742	-0.01189
164.842	-0.01193
164.942	-0.01193
165.042	-0.01193
165.142	-0.01188
165.242	-0.01189
165.342	-0.01188
165.442	-0.01192
165.542	-0.01187
165.642	-0.01192
165.742	-0.0119
165.842	-0.01202
165.942	-0.01193
166.042	-0.01193
166.142	-0.01188
166.242	-0.01189
166.342	-0.01191
166.442	-0.01187
166.542	-0.0119
166.642	-0.01185
166.742	-0.01188
166.842	-0.01189
166.942	-0.0119
167.042	-0.01189
167.142	-0.01188
167.242	-0.01184
167.342	-0.01184
167.442	-0.01188
167.542	-0.0119
167.642	-0.01187
167.742	-0.01188
167.842	-0.01197
167.942	-0.01192
168.042	-0.01189
168.142	-0.01178
168.242	-0.01184
168.342	-0.01188
168.442	-0.01186
168.542	-0.01175
168.642	-0.01189
168.742	-0.01185
168.842	-0.01183
168.942	-0.01184
169.042	-0.01176
169.142	-0.01186
169.242	-0.01208
169.342	-0.01178
169.442	-0.01184
169.542	-0.01191
169.642	-0.01192
169.742	-0.01183
169.842	-0.01196
169.942	-0.01159
170.042	-0.01174
170.142	-0.01178
170.242	-0.01178
170.342	-0.01192
170.442	-0.0117
170.542	-0.01183
170.642	-0.01201
170.742	-0.01185
170.842	-0.01179
170.942	-0.01146
171.042	-0.0118
171.142	-0.01187
171.242	-0.01183
171.342	-0.01188
171.442	-0.01187
171.542	-0.01179
171.642	-0.0119
171.742	-0.01184
171.842	-0.0115
171.942	-0.01164
172.042	-0.01209
172.142	-0.01185
172.242	-0.01177
172.342	-0.01173
172.442	-0.01192
172.542	-0.01188
172.642	-0.01185
172.742	-0.01185
172.842	-0.01187
172.942	-0.0117
173.042	-0.01196
173.142	-0.01192
173.242	-0.01186
173.342	-0.01185
173.442	-0.01151
173.542	-0.0116
173.642	-0.01145
173.742	-0.01208
173.842	-0.01178
173.942	-0.01185
174.042	-0.01169
174.142	-0.01185
174.242	-0.01199
174.342	-0.01191
174.442	-0.01206
174.542	-0.01156
174.642	-0.01171
174.742	-0.01171
174.842	-0.01201
174.942	-0.01178
175.042	-0.01191
175.142	-0.01141
175.242	-0.01172
175.342	-0.01173
175.442	-0.01184
175.542	-0.01171
175.642	-0.01172
175.742	-0.01166
175.842	-0.01165
175.942	-0.01171
176.042	-0.01174
176.142	-0.01171
176.242	-0.01167
176.342	-0.0117
176.442	-0.01174
176.542	-0.01198
176.642	-0.01191
176.742	-0.01183
176.842	-0.01161
176.942	-0.0115
177.042	-0.0119
177.142	-0.01162
177.242	-0.01169
177.342	-0.01151
177.442	-0.01167
177.542	-0.01178
177.642	-0.01189
177.742	-0.0115
177.842	-0.01168
177.942	-0.01177
178.042	-0.01173
178.142	-0.01172
178.242	-0.01171
178.342	-0.01172
178.442	-0.01174
178.542	-0.01169
178.642	-0.01174
178.742	-0.01189
178.842	-0.01175
178.942	-0.01166
179.042	-0.01169
179.142	-0.01164
179.242	-0.01167
179.342	-0.0117
179.442	-0.01171
179.542	-0.01174
179.642	-0.01172
179.742	-0.01172
179.842	-0.01168
179.942	-0.01173
180.042	-0.01163
180.142	-0.01168
180.242	-0.01168
180.342	-0.01167
180.442	-0.01173
180.542	-0.01169
180.642	-0.01169
180.742	-0.01175
180.842	-0.01167
180.942	-0.01167
181.042	-0.01168
181.142	-0.01168
181.242	-0.01173
181.342	-0.01164
181.442	-0.01167
181.542	-0.0117
181.642	-0.01166
181.742	-0.01168
181.842	-0.0117
181.942	-0.01168
182.042	-0.01171
182.142	-0.01169
182.242	-0.01169
182.342	-0.01169
182.442	-0.01167
182.542	-0.0117
182.642	-0.01167
182.742	-0.01169
182.842	-0.01175
182.942	-0.01165
183.042	-0.01173
183.142	-0.01168
183.242	-0.01168
183.342	-0.01171
183.442	-0.01166
183.542	-0.01166
183.642	-0.01166
183.742	-0.01164
183.842	-0.01168
183.942	-0.01163
184.042	-0.01166
184.142	-0.01168
184.242	-0.01164
184.342	-0.01166
184.442	-0.01167
184.542	-0.0116
184.642	-0.01164
184.742	-0.01161
184.842	-0.01169
184.942	-0.01173
185.042	-0.01167
185.142	-0.01161
185.242	-0.01169
185.342	-0.01166
185.442	-0.01161
185.542	-0.01162
185.642	-0.01164
185.742	-0.01164
185.842	-0.01162
185.942	-0.0116
186.042	-0.01158
186.142	-0.01161
186.242	-0.01163
186.342	-0.01162
186.442	-0.01164
186.542	-0.01164
186.642	-0.01161
186.742	-0.01163
186.842	-0.01167
186.942	-0.01161
187.042	-0.01163
187.142	-0.01159
187.242	-0.01161
187.342	-0.0116
187.442	-0.0116
187.542	-0.01165
187.642	-0.01169
187.742	-0.0116
187.842	-0.01163
187.942	-0.01167
188.042	-0.01161
188.142	-0.01161
188.242	-0.01167
188.342	-0.01163
188.442	-0.01162
188.542	-0.01167
188.642	-0.01164
188.742	-0.01164
188.842	-0.01159
188.942	-0.01162
189.042	-0.0117
189.142	-0.01161
189.242	-0.01161
189.342	-0.01163
189.442	-0.01161
189.542	-0.0116
189.642	-0.01158
189.742	-0.01164
189.842	-0.01158
189.942	-0.01157
190.042	-0.01156
190.142	-0.01163
190.242	-0.0116
190.342	-0.01156
190.442	-0.01162
190.542	-0.01166
190.642	-0.01162
190.742	-0.01156
190.842	-0.01162
190.942	-0.01157
191.042	-0.01156
191.142	-0.01162
191.242	-0.01164
191.342	-0.01161
191.442	-0.01157
191.542	-0.01153
191.642	-0.01154
191.742	-0.01158
191.842	-0.0116
191.942	-0.0116
192.042	-0.01155
192.142	-0.01158
192.242	-0.01161
192.342	-0.0116
192.442	-0.01157
192.542	-0.01158
192.642	-0.01155
192.742	-0.01154
192.842	-0.01157
192.942	-0.01157
193.042	-0.01152
193.142	-0.01158
193.242	-0.01156
193.342	-0.01159
193.442	-0.01156
193.542	-0.01161
193.642	-0.01158
193.742	-0.01162
193.842	-0.01158
193.942	-0.01164
194.042	-0.0116
194.142	-0.0116
194.242	-0.01154
194.342	-0.01149
194.442	-0.0115
194.542	-0.01152
194.642	-0.01159
194.742	-0.01153
194.842	-0.01158
194.942	-0.01153
195.042	-0.01153
195.142	-0.01152
195.242	-0.01154
195.342	-0.01154
195.442	-0.01156
195.542	-0.01158
195.642	-0.01154
195.742	-0.0115
195.842	-0.01151
195.942	-0.01154
196.042	-0.01155
196.142	-0.01154
196.242	-0.01153
196.342	-0.01159
196.442	-0.01149
196.542	-0.01152
[truncated: 5,351 more rows]

## Sheet: 60%D2O
time/s	current/mA
3.2318	-0.25045
3.2526	-0.24487
3.253	-0.23649
3.2534	-0.22659
3.2538	-0.21692
3.2542	-0.20813
3.2546	-0.20065
3.255	-0.19444
3.2554	-0.18916
3.256	-0.18223
3.2566	-0.17637
3.2572	-0.17075
3.2578	-0.1656
3.2584	-0.1606
3.2592	-0.15414
3.26	-0.14889
3.261	-0.14327
3.262	-0.13738
3.263	-0.13218
3.2642	-0.12626
3.2654	-0.12097
3.2668	-0.11545
3.2684	-0.10984
3.27	-0.10472
3.2718	-0.09952
3.274	-0.09429
3.2762	-0.08925
3.279	-0.08408
3.2818	-0.07908
3.2852	-0.07408
3.2892	-0.06903
3.2938	-0.06391
3.2994	-0.05874
3.3062	-0.05366
3.315	-0.04863
3.3254	-0.04338
3.3394	-0.03833
3.3584	-0.03319
3.3856	-0.02811
3.426	-0.02298
3.4986	-0.01787
3.5986	-0.01425
3.6986	-0.01195
3.7986	-0.01017
3.8986	-0.00936
3.9986	-0.00866
4.0986	-0.00804
4.1986	-0.00747
4.2986	-0.0071
4.3986	-0.0068
4.4986	-0.00648
4.5986	-0.00619
4.6986	-0.00628
4.7986	-0.00563
4.8986	-0.0055
4.9986	-0.00529
5.0986	-0.0057
5.1986	-0.00489
5.2986	-0.00533
5.3986	-0.00529
5.4986	-0.00511
5.5986	-0.00484
5.6986	-0.00477
5.7986	-0.00466
5.8986	-0.00498
5.9986	-0.00485
6.0986	-0.00473
6.1986	-0.00498
6.2986	-0.00467
6.3986	-0.00475
6.4986	-0.00472
6.5986	-0.00473
6.6986	-0.0043
6.7986	-0.00464
6.8986	-0.00462
6.9986	-0.00462
7.0986	-0.00451
7.1986	-0.00449
7.2986	-0.0042
7.3986	-0.00453
7.4986	-0.00456
7.5986	-0.00424
7.6986	-0.00446
7.7986	-0.0042
7.8986	-0.00423
7.9986	-0.00436
8.0986	-0.00447
8.1986	-0.00418
8.2986	-0.00432
8.3986	-0.00441
8.4986	-0.00416
8.5986	-0.00418
8.6986	-0.00456
8.7986	-0.0044
8.8986	-0.00419
8.9986	-0.00444
9.0986	-0.0045
9.1986	-0.00448
9.2986	-0.00443
9.3986	-0.00438
9.4986	-0.00442
9.5986	-0.00452
9.6986	-0.00437
9.7986	-0.00428
9.8986	-0.00421
9.9986	-0.00418
10.0986	-0.00422
10.1986	-0.00435
10.2986	-0.00447
10.3986	-0.00423
10.4986	-0.00422
10.5986	-0.00452
10.6986	-0.00445
10.7986	-0.00428
10.8986	-0.00427
10.9986	-0.00442
11.0986	-0.00451
11.1986	-0.00419
11.2986	-0.0045
11.3986	-0.00427
11.4986	-0.00445
11.5986	-0.00424
11.6986	-0.00448
11.7986	-0.00454
11.8986	-0.00431
11.9986	-0.00457
12.0986	-0.00455
12.1986	-0.00458
12.2986	-0.00451
12.3986	-0.00484
12.4986	-0.00477
12.5986	-0.00463
12.6986	-0.00459
12.7986	-0.00459
12.8986	-0.00462
12.9986	-0.00452
13.0986	-0.00457
13.1986	-0.00464
13.2986	-0.00458
13.3986	-0.00461
13.4986	-0.00462
13.5986	-0.00457
13.6986	-0.00455
13.7986	-0.0046
13.8986	-0.00465
13.9986	-0.00469
14.0986	-0.00465
14.1986	-0.00465
14.2986	-0.00435
14.3986	-0.00472
14.4986	-0.00466
14.5986	-0.00464
14.6986	-0.00469
14.7986	-0.00477
14.8986	-0.00461
14.9986	-0.0047
15.0986	-0.0047
15.1986	-0.00475
15.2986	-0.00459
15.3986	-0.00475
15.4986	-0.00462
15.5986	-0.00477
15.6986	-0.00444
15.7986	-0.00483
15.8986	-0.00477
15.9986	-0.00472
16.0986	-0.00468
16.1986	-0.0045
16.2986	-0.00476
16.3986	-0.00448
16.4986	-0.00469
16.5986	-0.00456
16.6986	-0.00454
16.7986	-0.0046
16.8986	-0.00452
16.9986	-0.00468
17.0986	-0.00453
17.1986	-0.00442
17.2986	-0.00449
17.3986	-0.00458
17.4986	-0.00454
17.5986	-0.00474
17.6986	-0.00491
17.7986	-0.00468
17.8986	-0.00439
17.9986	-0.00468
18.0986	-0.00469
18.1986	-0.00473
18.2986	-0.00492
18.3986	-0.00473
18.4986	-0.00497
18.5986	-0.00491
18.6986	-0.0049
18.7986	-0.00503
18.8986	-0.00487
18.9986	-0.00502
19.0986	-0.00508
19.1986	-0.00472
19.2986	-0.00502
19.3986	-0.00499
19.4986	-0.00499
19.5986	-0.00497
19.6986	-0.0051
19.7986	-0.00488
19.8986	-0.00508
19.9986	-0.00485
20.0986	-0.00468
20.1986	-0.00496
20.2986	-0.00503
20.3986	-0.00491
20.4986	-0.00513
20.5986	-0.00506
20.6986	-0.00517
20.7986	-0.00516
20.8986	-0.00497
20.9986	-0.0051
21.0986	-0.00515
21.1986	-0.00517
21.2986	-0.00518
21.3986	-0.00514
21.4986	-0.0052
21.5986	-0.00509
21.6986	-0.00525
21.7986	-0.00556
21.8986	-0.00515
21.9986	-0.00501
22.0986	-0.00521
22.1986	-0.00524
22.2986	-0.00519
22.3986	-0.00524
22.4986	-0.00524
22.5986	-0.0049
22.6986	-0.0052
22.7986	-0.00526
22.8986	-0.00511
22.9986	-0.00499
23.0986	-0.00524
23.1986	-0.00523
23.2986	-0.00517
23.3986	-0.00523
23.4986	-0.00527
23.5986	-0.00523
23.6986	-0.00532
23.7986	-0.00537
23.8986	-0.00527
23.9986	-0.00526
24.0986	-0.00516
24.1986	-0.0053
24.2986	-0.00526
24.3986	-0.00522
24.4986	-0.00499
24.5986	-0.00507
24.6986	-0.00534
24.7986	-0.00499
24.8986	-0.00537
24.9986	-0.00534
25.0986	-0.00527
25.1986	-0.00514
25.2986	-0.00534
25.3986	-0.00501
25.4986	-0.00543
25.5986	-0.00535
25.6986	-0.00515
25.7986	-0.00542
25.8986	-0.00533
25.9986	-0.00535
26.0986	-0.00536
26.1986	-0.00495
26.2986	-0.00507
26.3986	-0.00518
26.4986	-0.00513
26.5986	-0.00528
26.6986	-0.00531
26.7986	-0.0053
26.8986	-0.0051
26.9986	-0.00517
27.0986	-0.00519
27.1986	-0.00529
27.2986	-0.00512
27.3986	-0.00531
27.4986	-0.00513
27.5986	-0.00543
27.6986	-0.0052
27.7986	-0.00511
27.8986	-0.00518
27.9986	-0.00552
28.0986	-0.00552
28.1986	-0.00562
28.2986	-0.00551
28.3986	-0.00529
28.4986	-0.0051
28.5986	-0.00522
28.6986	-0.0056
28.7986	-0.00525
28.8986	-0.00499
28.9986	-0.00563
29.0986	-0.00552
29.1986	-0.00538
29.2986	-0.00526
29.3986	-0.0056
29.4986	-0.0053
29.5986	-0.00555
29.6986	-0.00562
29.7986	-0.00555
29.8986	-0.00545
29.9986	-0.00533
30.0986	-0.00558
30.1986	-0.00548
30.2986	-0.00529
30.3986	-0.00549
30.4986	-0.00536
30.5986	-0.0052
30.6986	-0.00545
30.7986	-0.00544
30.8986	-0.00567
30.9986	-0.00555
31.0986	-0.00528
31.1986	-0.0052
31.2986	-0.00557
31.3986	-0.00559
31.4986	-0.00539
31.5986	-0.00534
31.6986	-0.00559
31.7986	-0.00556
31.8986	-0.0056
31.9986	-0.00532
32.0986	-0.00533
32.1986	-0.00556
32.2986	-0.00547
32.3986	-0.00529
32.4986	-0.00533
32.5986	-0.00545
32.6986	-0.00552
32.7986	-0.00537
32.8986	-0.00542
32.9986	-0.00559
33.0986	-0.00561
33.1986	-0.00561
33.2986	-0.00565
33.3986	-0.00536
33.4986	-0.00567
33.5986	-0.00566
33.6986	-0.00531
33.7986	-0.00535
33.8986	-0.00548
33.9986	-0.00529
34.0986	-0.00535
34.1986	-0.00563
34.2986	-0.00552
34.3986	-0.00556
34.4986	-0.00564
34.5986	-0.00537
34.6986	-0.0056
34.7986	-0.00575
34.8986	-0.00583
34.9986	-0.0056
35.0986	-0.00558
35.1986	-0.00561
35.2986	-0.00535
35.3986	-0.00562
35.4986	-0.00541
35.5986	-0.00568
35.6986	-0.00574
35.7986	-0.00538
35.8986	-0.00547
35.9986	-0.00571
36.0986	-0.00563
36.1986	-0.00535
36.2986	-0.00556
36.3986	-0.00572
36.4986	-0.00571
36.5986	-0.00526
36.6986	-0.00567
36.7986	-0.00571
36.8986	-0.00569
36.9986	-0.00572
37.0986	-0.00562
37.1986	-0.00558
37.2986	-0.00559
37.3986	-0.00568
37.4986	-0.00546
37.5986	-0.00563
37.6986	-0.0057
37.7986	-0.00571
37.8986	-0.00569
37.9986	-0.00577
38.0986	-0.0057
38.1986	-0.00568
38.2986	-0.0055
38.3986	-0.00564
38.4986	-0.0057
38.5986	-0.00572
38.6986	-0.00559
38.7986	-0.00546
38.8986	-0.00572
38.9986	-0.00569
39.0986	-0.00534
39.1986	-0.00575
39.2986	-0.00569
39.3986	-0.0057
39.4986	-0.00571
39.5986	-0.00575
39.6986	-0.00572
39.7986	-0.00546
39.8986	-0.00546
39.9986	-0.00572
40.0986	-0.00575
40.1986	-0.00572
40.2986	-0.00575
40.3986	-0.00568
40.4986	-0.00576
40.5986	-0.00568
40.6986	-0.00572
40.7986	-0.00547
40.8986	-0.00571
40.9986	-0.0057
41.0986	-0.0057
41.1986	-0.00577
41.2986	-0.00568
41.3986	-0.00574
41.4986	-0.0058
41.5986	-0.00574
41.6986	-0.00574
41.7986	-0.00576
41.8986	-0.00549
41.9986	-0.00574
42.0986	-0.00551
42.1986	-0.00543
42.2986	-0.0057
42.3986	-0.00576
42.4986	-0.00575
42.5986	-0.00559
42.6986	-0.00555
42.7986	-0.00578
42.8986	-0.00566
42.9986	-0.00577
43.0986	-0.00579
43.1986	-0.00578
43.2986	-0.00574
43.3986	-0.00569
43.4986	-0.00552
43.5986	-0.00574
43.6986	-0.00543
43.7986	-0.00583
43.8986	-0.00574
43.9986	-0.0056
44.0986	-0.0064
44.1986	-0.00586
44.2986	-0.00574
44.3986	-0.00573
44.4986	-0.00574
44.5986	-0.00574
44.6986	-0.00578
44.7986	-0.00575
44.8986	-0.00575
44.9986	-0.00568
45.0986	-0.00591
45.1986	-0.00578
45.2986	-0.00638
45.3986	-0.00627
45.4986	-0.0068
45.5986	-0.00583
45.6986	-0.00581
45.7986	-0.00575
45.8986	-0.00572
45.9986	-0.00578
46.0986	-0.00573
46.1986	-0.00545
46.2986	-0.00591
46.3986	-0.00575
46.4986	-0.00567
46.5986	-0.00553
46.6986	-0.00574
46.7986	-0.00571
46.8986	-0.00576
46.9986	-0.00579
47.0986	-0.00577
47.1986	-0.00582
47.2986	-0.00579
47.3986	-0.00583
47.4986	-0.00582
47.5986	-0.0056
47.6986	-0.00575
47.7986	-0.00578
47.8986	-0.00579
47.9986	-0.00576
48.0986	-0.00582
48.1986	-0.00575
48.2986	-0.00582
48.3986	-0.00576
48.4986	-0.00583
48.5986	-0.00578
48.6986	-0.00575
48.7986	-0.00584
48.8986	-0.00544
48.9986	-0.00583
49.0986	-0.00556
49.1986	-0.00581
49.2986	-0.0063
49.3986	-0.00682
49.4986	-0.00583
49.5986	-0.00619
49.6986	-0.00586
49.7986	-0.00577
49.8986	-0.00576
49.9986	-0.0058
50.0986	-0.00543
50.1986	-0.00549
50.2986	-0.00565
50.3986	-0.00579
50.4986	-0.00579
50.5986	-0.00577
50.6986	-0.00579
50.7986	-0.00557
50.8986	-0.00579
50.9986	-0.0058
51.0986	-0.00578
51.1986	-0.00578
51.2986	-0.00583
51.3986	-0.00583
51.4986	-0.00585
51.5986	-0.00583
51.6986	-0.00577
51.7986	-0.00579
51.8986	-0.00583
51.9986	-0.00581
52.0986	-0.00581
52.1986	-0.00579
52.2986	-0.00577
52.3986	-0.00579
52.4986	-0.00583
52.5986	-0.00583
52.6986	-0.00583
52.7986	-0.00569
52.8986	-0.00576
52.9986	-0.0058
53.0986	-0.00582
53.1986	-0.00583
53.2986	-0.00583
53.3986	-0.00571
53.4986	-0.00588
53.5986	-0.0058
53.6986	-0.00573
53.7986	-0.00583
53.8986	-0.00581
53.9986	-0.00582
54.0986	-0.00571
54.1986	-0.00583
54.2986	-0.0058
54.3986	-0.00573
54.4986	-0.00579
54.5986	-0.00587
54.6986	-0.00588
54.7986	-0.00569
54.8986	-0.00581
54.9986	-0.00583
55.0986	-0.00574
55.1986	-0.00583
55.2986	-0.0058
55.3986	-0.00581
55.4986	-0.00558
55.5986	-0.00587
55.6986	-0.00578
55.7986	-0.00576
55.8986	-0.00582
55.9986	-0.00583
56.0986	-0.00583
56.1986	-0.00582
56.2986	-0.00575
56.3986	-0.00587
56.4986	-0.0054
56.5986	-0.00584
56.6986	-0.00558
56.7986	-0.00562
56.8986	-0.00588
56.9986	-0.00583
57.0986	-0.00571
57.1986	-0.00569
57.2986	-0.00586
57.3986	-0.00585
57.4986	-0.00563
57.5986	-0.00585
57.6986	-0.00549
57.7986	-0.0058
57.8986	-0.00616
57.9986	-0.00583
58.0986	-0.00584
58.1986	-0.00583
58.2986	-0.00582
58.3986	-0.0058
58.4986	-0.00579
58.5986	-0.00575
58.6986	-0.00578
58.7986	-0.00587
58.8986	-0.0059
58.9986	-0.00582
59.0986	-0.00588
59.1986	-0.00575
59.2986	-0.00574
59.3986	-0.00579
59.4986	-0.00566
59.5986	-0.00584
59.6986	-0.00582
59.7986	-0.00588
59.8986	-0.00583
59.9986	-0.00583
60.0986	-0.00576
60.1986	-0.00586
60.2986	-0.00568
60.3986	-0.00587
60.4986	-0.00584
60.5986	-0.00582
60.6986	-0.00584
60.7986	-0.00584
60.8986	-0.00579
60.9986	-0.00581
61.0986	-0.00583
61.1986	-0.00579
61.2986	-0.00583
61.3986	-0.00586
61.4986	-0.00565
61.5986	-0.00556
61.6986	-0.00568
61.7986	-0.00587
61.8986	-0.00583
61.9986	-0.00584
62.0986	-0.00582
62.1986	-0.00581
62.2986	-0.00584
62.3986	-0.00574
62.4986	-0.00593
62.5986	-0.00591
62.6986	-0.00585
62.7986	-0.00574
62.8986	-0.0057
62.9986	-0.00581
63.0986	-0.00586
63.1986	-0.00585
63.2986	-0.00547
63.3986	-0.00585
63.4986	-0.00586
63.5986	-0.00569
63.6986	-0.00568
63.7986	-0.00579
63.8986	-0.00587
63.9986	-0.00583
64.0986	-0.00553
64.1986	-0.00578
64.2986	-0.0059
64.3986	-0.00582
64.4986	-0.00571
64.5986	-0.00569
64.6986	-0.00584
64.7986	-0.00588
64.8986	-0.00588
64.9986	-0.00587
65.0986	-0.00584
65.1986	-0.00586
65.2986	-0.00587
65.3986	-0.00585
65.4986	-0.00584
65.5986	-0.00585
65.6986	-0.00578
65.7986	-0.00586
65.8986	-0.00584
65.9986	-0.00583
66.0986	-0.00587
66.1986	-0.00572
66.2986	-0.00585
66.3986	-0.00581
66.4986	-0.00579
66.5986	-0.00554
66.6986	-0.00586
66.7986	-0.00583
66.8986	-0.00581
66.9986	-0.00585
67.0986	-0.00565
67.1986	-0.00589
67.2986	-0.00588
67.3986	-0.00583
67.4986	-0.00589
67.5986	-0.00588
67.6986	-0.00593
67.7986	-0.00579
67.8986	-0.00584
67.9986	-0.00587
68.0986	-0.0058
68.1986	-0.00595
68.2986	-0.00637
68.3986	-0.00592
68.4986	-0.00587
68.5986	-0.0058
68.6986	-0.00587
68.7986	-0.00588
68.8986	-0.00587
68.9986	-0.00585
69.0986	-0.00581
69.1986	-0.00549
69.2986	-0.00585
69.3986	-0.00582
69.4986	-0.00575
69.5986	-0.00583
69.6986	-0.00588
69.7986	-0.00579
69.8986	-0.00571
69.9986	-0.00586
70.0986	-0.0059
70.1986	-0.0059
70.2986	-0.00581
70.3986	-0.00584
70.4986	-0.00594
70.5986	-0.00586
70.6986	-0.0059
70.7986	-0.00576
70.8986	-0.00587
70.9986	-0.00583
71.0986	-0.00591
71.1986	-0.00562
71.2986	-0.00589
71.3986	-0.00582
71.4986	-0.00585
71.5986	-0.00589
71.6986	-0.00583
71.7986	-0.00587
71.8986	-0.00575
71.9986	-0.00583
72.0986	-0.00598
72.1986	-0.00571
72.2986	-0.00591
72.3986	-0.0059
72.4986	-0.00585
72.5986	-0.00582
72.6986	-0.00589
72.7986	-0.00581
72.8986	-0.00571
72.9986	-0.00571
73.0986	-0.00575
73.1986	-0.00582
73.2986	-0.00586
73.3986	-0.00582
73.4986	-0.00585
73.5986	-0.00563
73.6986	-0.00558
73.7986	-0.00575
73.8986	-0.00571
73.9986	-0.00588
74.0986	-0.00576
74.1986	-0.00582
74.2986	-0.00582
74.3986	-0.00584
74.4986	-0.00582
74.5986	-0.00578
74.6986	-0.00586
74.7986	-0.0059
74.8986	-0.00583
74.9986	-0.00587
75.0986	-0.0055
75.1986	-0.00579
75.2986	-0.00588
75.3986	-0.0058
75.4986	-0.00583
75.5986	-0.0059
75.6986	-0.00566
75.7986	-0.00581
75.8986	-0.00587
75.9986	-0.00577
76.0986	-0.00579
76.1986	-0.00572
76.2986	-0.00576
76.3986	-0.00582
76.4986	-0.00583
76.5986	-0.00587
76.6986	-0.00581
76.7986	-0.00584
76.8986	-0.00588
76.9986	-0.00621
77.0986	-0.00554
77.1986	-0.00571
77.2986	-0.00582
77.3986	-0.0059
77.4986	-0.0055
77.5986	-0.00576
77.6986	-0.00558
77.7986	-0.00585
77.8986	-0.0058
77.9986	-0.00583
78.0986	-0.00586
78.1986	-0.00587
78.2986	-0.00588
78.3986	-0.00578
78.4986	-0.00573
78.5986	-0.00582
78.6986	-0.00586
78.7986	-0.00578
78.8986	-0.00575
78.9986	-0.00587
79.0986	-0.00579
79.1986	-0.00573
79.2986	-0.00576
79.3986	-0.00569
79.4986	-0.0057
79.5986	-0.00581
79.6986	-0.00588
79.7986	-0.00582
79.8986	-0.00587
79.9986	-0.00573
80.0986	-0.00587
80.1986	-0.00587
80.2986	-0.00586
80.3986	-0.00582
80.4986	-0.00589
80.5986	-0.00579
80.6986	-0.00587
80.7986	-0.00597
80.8986	-0.0056
80.9986	-0.00589
81.0986	-0.0056
81.1986	-0.00585
81.2986	-0.00617
81.3986	-0.00603
81.4986	-0.00594
81.5986	-0.00587
81.6986	-0.00592
81.7986	-0.00587
81.8986	-0.00593
81.9986	-0.00588
82.0986	-0.00591
82.1986	-0.00593
82.2986	-0.00593
82.3986	-0.00591
82.4986	-0.00584
82.5986	-0.00582
82.6986	-0.00594
82.7986	-0.00569
82.8986	-0.00577
82.9986	-0.00587
83.0986	-0.00597
83.1986	-0.00575
83.2986	-0.00589
83.3986	-0.00643
83.4986	-0.00597
83.5986	-0.00592
83.6986	-0.00578
83.7986	-0.00583
83.8986	-0.00584
83.9986	-0.00585
84.0986	-0.00578
84.1986	-0.00584
84.2986	-0.00589
84.3986	-0.00581
84.4986	-0.00585
84.5986	-0.00576
84.6986	-0.00574
84.7986	-0.00588
84.8986	-0.00591
84.9986	-0.00585
85.0986	-0.00592
85.1986	-0.00576
85.2986	-0.00589
85.3986	-0.0062
85.4986	-0.00593
85.5986	-0.00591
85.6986	-0.00584
85.7986	-0.00582
85.8986	-0.00588
85.9986	-0.00583
86.0986	-0.00588
86.1986	-0.0059
86.2986	-0.00577
86.3986	-0.0058
86.4986	-0.00589
86.5986	-0.00595
86.6986	-0.00591
86.7986	-0.00595
86.8986	-0.00591
86.9986	-0.00588
87.0986	-0.00583
87.1986	-0.00587
87.2986	-0.00593
87.3986	-0.00586
87.4986	-0.00584
87.5986	-0.00603
87.6986	-0.00586
87.7986	-0.00585
87.8986	-0.00586
87.9986	-0.00589
88.0986	-0.00585
88.1986	-0.00598
88.2986	-0.00586
88.3986	-0.00587
88.4986	-0.0059
88.5986	-0.00587
88.6986	-0.00584
88.7986	-0.00588
88.8986	-0.0059
88.9986	-0.00579
89.0986	-0.00588
89.1986	-0.00584
89.2986	-0.00588
89.3986	-0.00583
89.4986	-0.00587
89.5986	-0.0059
89.6986	-0.00587
89.7986	-0.0059
89.8986	-0.00586
89.9986	-0.00586
90.0986	-0.00587
90.1986	-0.00585
90.2986	-0.00582
90.3986	-0.00593
90.4986	-0.00586
90.5986	-0.00587
90.6986	-0.0059
90.7986	-0.00586
90.8986	-0.00584
90.9986	-0.00585
91.0986	-0.00584
91.1986	-0.00581
91.2986	-0.00581
91.3986	-0.00582
91.4986	-0.00588
91.5986	-0.00591
91.6986	-0.00589
91.7986	-0.00586
91.8986	-0.00585
91.9986	-0.0059
92.0986	-0.00587
92.1986	-0.00589
92.2986	-0.00587
92.3986	-0.00585
92.4986	-0.00588
92.5986	-0.00588
92.6986	-0.00583
92.7986	-0.00589
92.8986	-0.00582
92.9986	-0.0058
93.0986	-0.00588
93.1986	-0.00582
93.2986	-0.00586
93.3986	-0.00585
93.4986	-0.00587
93.5986	-0.00583
93.6986	-0.00582
93.7986	-0.0059
93.8986	-0.00584
93.9986	-0.00587
94.0986	-0.00589
94.1986	-0.00581
94.2986	-0.00587
94.3986	-0.00586
94.4986	-0.00592
94.5986	-0.00587
94.6986	-0.00585
94.7986	-0.00589
94.8986	-0.00586
94.9986	-0.00586
95.0986	-0.00638
95.1986	-0.00674
95.2986	-0.00595
95.3986	-0.0058
95.4986	-0.00584
95.5986	-0.00574
95.6986	-0.00583
95.7986	-0.00585
95.8986	-0.00577
95.9986	-0.00585
96.0986	-0.0058
96.1986	-0.00586
96.2986	-0.00586
96.3986	-0.00574
96.4986	-0.00586
96.5986	-0.00586
96.6986	-0.00589
96.7986	-0.00591
96.8986	-0.00584
96.9986	-0.00586
97.0986	-0.00592
97.1986	-0.00574
97.2986	-0.00588
97.3986	-0.00585
97.4986	-0.00588
97.5986	-0.0058
97.6986	-0.00583
97.7986	-0.00588
97.8986	-0.00584
97.9986	-0.00591
98.0986	-0.00588
98.1986	-0.00588
98.2986	-0.00584
98.3986	-0.00588
98.4986	-0.00596
98.5986	-0.00583
98.6986	-0.00588
98.7986	-0.00572
98.8986	-0.00586
98.9986	-0.00583
99.0986	-0.00589
99.1986	-0.00595
99.2986	-0.00567
99.3986	-0.0059
99.4986	-0.00591
99.5986	-0.00584
99.6986	-0.00588
99.7986	-0.00588
99.8986	-0.0057
99.9986	-0.0057
100.099	-0.00597
100.199	-0.00589
100.299	-0.0059
100.399	-0.00593
100.499	-0.00585
100.599	-0.00585
100.699	-0.00557
100.799	-0.00583
100.899	-0.00567
100.999	-0.00586
101.099	-0.00585
101.199	-0.00586
101.299	-0.0058
101.399	-0.00585
101.499	-0.0059
101.599	-0.00577
101.699	-0.00577
101.799	-0.00589
101.899	-0.00583
101.999	-0.00574
102.099	-0.00587
102.199	-0.00563
102.299	-0.00579
102.399	-0.00579
102.499	-0.00584
102.599	-0.00584
102.699	-0.00584
102.799	-0.00558
102.899	-0.00568
102.999	-0.00576
103.099	-0.00572
103.199	-0.00559
103.299	-0.00575
103.399	-0.00579
103.499	-0.00577
103.599	-0.00584
103.699	-0.00581
103.799	-0.00578
103.899	-0.00622
103.999	-0.00576
104.099	-0.00556
104.199	-0.00583
104.299	-0.00588
104.399	-0.00585
104.499	-0.00576
104.599	-0.00585
104.699	-0.00582
104.799	-0.00576
104.899	-0.00577
104.999	-0.00579
105.099	-0.00589
105.199	-0.00565
105.299	-0.00577
105.399	-0.00582
105.499	-0.00583
105.599	-0.00554
105.699	-0.00577
105.799	-0.00576
105.899	-0.0057
105.999	-0.0058
106.099	-0.00546
106.199	-0.0058
106.299	-0.00554
106.399	-0.00586
106.499	-0.00578
106.599	-0.00578
106.699	-0.00584
106.799	-0.00589
106.899	-0.00581
106.999	-0.00586
107.099	-0.00583
107.199	-0.00586
107.299	-0.00582
107.399	-0.00584
107.499	-0.00579
107.599	-0.00564
107.699	-0.00607
107.799	-0.00579
107.899	-0.00582
107.999	-0.00582
108.099	-0.00588
108.199	-0.00581
108.299	-0.00584
108.399	-0.00553
108.499	-0.00587
108.599	-0.00578
108.699	-0.00563
108.799	-0.0055
108.899	-0.00581
108.999	-0.00581
109.099	-0.00583
109.199	-0.00561
109.299	-0.00581
109.399	-0.00583
109.499	-0.00583
109.599	-0.00584
109.699	-0.00581
109.799	-0.00575
109.899	-0.00579
109.999	-0.00574
110.099	-0.00581
110.199	-0.00579
110.299	-0.00582
110.399	-0.00589
110.499	-0.00567
110.599	-0.00571
110.699	-0.00583
110.799	-0.0058
110.899	-0.00582
110.999	-0.00549
111.099	-0.00576
111.199	-0.00576
111.299	-0.00583
111.399	-0.00585
111.499	-0.00559
111.599	-0.00582
111.699	-0.00562
111.799	-0.00579
111.899	-0.00578
111.999	-0.00582
112.099	-0.00575
112.199	-0.0057
112.299	-0.00585
112.399	-0.00579
112.499	-0.00579
112.599	-0.00574
112.699	-0.00552
112.799	-0.00579
112.899	-0.00573
112.999	-0.00579
113.099	-0.00578
113.199	-0.00577
113.299	-0.00578
113.399	-0.00573
113.499	-0.00579
113.599	-0.00581
113.699	-0.00575
113.799	-0.00553
113.899	-0.00573
113.999	-0.00578
114.099	-0.00575
114.199	-0.00581
114.299	-0.00573
114.399	-0.00582
114.499	-0.00573
114.599	-0.00566
114.699	-0.00578
114.799	-0.00575
114.899	-0.00624
114.999	-0.0059
115.099	-0.00574
115.199	-0.00582
115.299	-0.00574
115.399	-0.00578
115.499	-0.00574
115.599	-0.00576
115.699	-0.00574
115.799	-0.00574
115.899	-0.00579
115.999	-0.00581
116.099	-0.00582
116.199	-0.0058
116.299	-0.00581
116.399	-0.00583
116.499	-0.00573
116.599	-0.00581
116.699	-0.0063
116.799	-0.0057
116.899	-0.00581
116.999	-0.00574
117.099	-0.0058
117.199	-0.00581
117.299	-0.00581
117.399	-0.00581
117.499	-0.00576
117.599	-0.00584
117.699	-0.00578
117.799	-0.00577
117.899	-0.00581
117.999	-0.00574
118.099	-0.00575
118.199	-0.0055
118.299	-0.00581
118.399	-0.00564
118.499	-0.00577
118.599	-0.00575
118.699	-0.00583
118.799	-0.00583
118.899	-0.00574
118.999	-0.00574
119.099	-0.00581
119.199	-0.00575
119.299	-0.00574
119.399	-0.0058
119.499	-0.00573
119.599	-0.00577
119.699	-0.00576
119.799	-0.00567
119.899	-0.00581
119.999	-0.00572
120.099	-0.00576
120.199	-0.00583
120.299	-0.00579
120.399	-0.00577
120.499	-0.00581
120.599	-0.00572
120.699	-0.00572
120.799	-0.00581
120.899	-0.00579
120.999	-0.00575
121.099	-0.00579
121.199	-0.00587
121.299	-0.00581
121.399	-0.00595
121.499	-0.00581
121.599	-0.00594
121.699	-0.00575
121.799	-0.00581
121.899	-0.00573
121.999	-0.00579
122.099	-0.00576
122.199	-0.00578
122.299	-0.00575
122.399	-0.00573
122.499	-0.00573
122.599	-0.00575
122.699	-0.0058
122.799	-0.00576
122.899	-0.0058
122.999	-0.00576
123.099	-0.0058
123.199	-0.00572
123.232	-0.0058
123.232	-0.02447
123.232	-0.20369
123.232	-0.18781
123.233	-0.24104
123.233	-0.24825
123.234	-0.23158
123.234	-0.21333
123.234	-0.18912
123.234	-0.1632
123.234	-0.13663
123.235	-0.11059
123.235	-0.08598
123.235	-0.06402
123.235	-0.04491
123.235	-0.02919
123.236	-0.01659
123.236	-0.00758
123.236	-0.00148
123.237	-0.01043
123.237	-0.01551
123.238	-0.02061
123.238	-0.03006
123.238	-0.03713
123.239	-0.04281
123.241	-0.03687
123.242	-0.03159
123.289	-0.02651
123.389	-0.02463
123.489	-0.02382
123.589	-0.02292
123.689	-0.02257
123.789	-0.02215
123.889	-0.02183
123.989	-0.02167
124.089	-0.02168
124.189	-0.02114
124.289	-0.02093
124.389	-0.02071
124.489	-0.02075
124.589	-0.02047
124.689	-0.02065
124.789	-0.02035
124.889	-0.0202
124.989	-0.02003
125.089	-0.02028
125.189	-0.02009
125.289	-0.02025
125.389	-0.01986
125.489	-0.01994
125.589	-0.02017
125.689	-0.01949
125.789	-0.01932
125.889	-0.01962
125.989	-0.01958
126.089	-0.01962
126.189	-0.01949
126.289	-0.01963
126.389	-0.01945
126.489	-0.01938
126.589	-0.01941
126.689	-0.01935
126.789	-0.01889
126.889	-0.01946
126.989	-0.01978
127.089	-0.01939
127.189	-0.01934
127.289	-0.01927
127.389	-0.01928
127.489	-0.0193
127.589	-0.01934
127.689	-0.01925
127.789	-0.01887
127.889	-0.01928
127.989	-0.01922
128.089	-0.01881
128.189	-0.01936
128.289	-0.01928
128.389	-0.0188
128.489	-0.01932
128.589	-0.01921
128.689	-0.01936
128.789	-0.01885
128.889	-0.01905
128.989	-0.01904
129.089	-0.0193
129.189	-0.01908
129.289	-0.01899
129.389	-0.01938
129.489	-0.01889
129.589	-0.01926
129.689	-0.01901
129.789	-0.01899
129.889	-0.01903
129.989	-0.01926
130.089	-0.01896
130.189	-0.01925
130.289	-0.01922
130.389	-0.01892
130.489	-0.01904
130.589	-0.01912
130.689	-0.01935
130.789	-0.01909
130.889	-0.01921
130.989	-0.01902
131.089	-0.01878
131.189	-0.01884
131.289	-0.01881
131.389	-0.01883
131.489	-0.01898
131.589	-0.01888
131.689	-0.01913
131.789	-0.01919
131.889	-0.01901
131.989	-0.01883
132.089	-0.01882
132.189	-0.01873
132.289	-0.01873
132.389	-0.01879
132.489	-0.01902
132.589	-0.019
132.689	-0.0188
132.789	-0.01868
132.889	-0.01878
132.989	-0.01873
133.089	-0.01877
133.189	-0.01881
133.289	-0.01879
133.389	-0.01877
133.489	-0.01904
133.589	-0.01882
133.689	-0.01899
133.789	-0.01881
133.889	-0.01851
133.989	-0.01877
134.089	-0.01874
134.189	-0.01872
134.289	-0.01873
134.389	-0.01871
134.489	-0.01873
134.589	-0.01883
134.689	-0.01869
134.789	-0.01849
134.889	-0.01843
134.989	-0.01841
135.089	-0.01879
135.189	-0.01879
135.289	-0.01873
135.389	-0.01874
135.489	-0.01895
135.589	-0.01858
135.689	-0.01883
135.789	-0.01875
135.889	-0.01868
135.989	-0.01841
136.089	-0.01868
136.189	-0.01827
136.289	-0.01842
136.389	-0.01845
136.489	-0.01882
136.589	-0.01835
136.689	-0.01877
136.789	-0.01883
136.889	-0.01854
136.989	-0.01875
137.089	-0.01877
137.189	-0.01876
137.289	-0.01877
137.389	-0.01876
137.489	-0.0188
137.589	-0.01871
137.689	-0.01876
137.789	-0.01874
137.889	-0.01851
137.989	-0.01872
138.089	-0.01867
138.189	-0.01869
138.289	-0.01868
138.389	-0.01881
138.489	-0.01881
138.589	-0.0187
138.689	-0.01875
138.789	-0.01879
138.889	-0.01874
138.989	-0.01846
139.089	-0.01848
139.189	-0.01849
139.289	-0.01847
139.389	-0.01858
139.489	-0.01861
139.589	-0.01872
139.689	-0.01845
139.789	-0.01841
139.889	-0.0187
139.989	-0.01848
140.089	-0.01868
140.189	-0.0183
140.289	-0.01869
140.389	-0.01845
140.489	-0.01866
140.589	-0.01844
140.689	-0.01832
140.789	-0.01838
140.889	-0.01846
140.989	-0.0183
141.089	-0.01834
141.189	-0.0184
141.289	-0.01843
141.389	-0.01829
141.489	-0.0184
141.589	-0.01837
141.689	-0.01835
141.789	-0.01842
141.889	-0.01834
141.989	-0.01829
142.089	-0.01832
142.189	-0.01844
142.289	-0.01835
142.389	-0.01841
142.489	-0.01838
142.589	-0.01836
142.689	-0.0184
142.789	-0.01832
142.889	-0.01827
142.989	-0.01829
143.089	-0.01834
143.189	-0.0183
143.289	-0.01834
143.389	-0.01832
143.489	-0.01833
143.589	-0.01839
143.689	-0.01825
143.789	-0.01826
143.889	-0.01825
143.989	-0.01825
144.089	-0.01827
144.189	-0.01828
144.289	-0.0183
144.389	-0.01829
144.489	-0.01831
144.589	-0.01824
144.689	-0.0185
144.789	-0.01847
144.889	-0.01824
144.989	-0.01827
145.089	-0.0183
145.189	-0.01829
145.289	-0.01831
145.389	-0.01829
145.489	-0.01824
145.589	-0.01819
145.689	-0.0182
145.789	-0.01822
145.889	-0.01823
145.989	-0.01832
146.089	-0.01825
146.189	-0.01829
146.289	-0.01822
146.389	-0.01827
146.489	-0.01821
146.589	-0.01824
146.689	-0.01819
146.789	-0.01815
146.889	-0.01835
146.989	-0.01821
147.089	-0.0182
147.189	-0.01822
147.289	-0.0182
147.389	-0.01825
147.489	-0.01826
147.589	-0.01824
147.689	-0.01824
147.789	-0.01822
147.889	-0.01805
147.989	-0.0183
148.089	-0.01825
148.189	-0.01823
148.289	-0.01839
148.389	-0.01823
148.489	-0.01809
148.589	-0.01842
148.689	-0.01827
148.789	-0.0182
148.889	-0.01822
148.989	-0.01835
149.089	-0.01845
149.189	-0.01837
149.289	-0.01832
149.389	-0.01822
149.489	-0.01844
149.589	-0.01821
149.689	-0.01827
149.789	-0.01826
149.889	-0.01823
149.989	-0.01825
150.089	-0.01805
150.189	-0.01815
150.289	-0.01819
150.389	-0.01835
150.489	-0.01827
150.589	-0.01844
150.689	-0.01823
150.789	-0.01822
150.889	-0.01815
150.989	-0.01817
151.089	-0.018
151.189	-0.0182
151.289	-0.01789
151.389	-0.01823
151.489	-0.01816
151.589	-0.01814
151.689	-0.01815
151.789	-0.01819
151.889	-0.01812
151.989	-0.01815
152.089	-0.0181
152.189	-0.01812
152.289	-0.01813
152.389	-0.01784
152.489	-0.01805
152.589	-0.01782
152.689	-0.01813
152.789	-0.01808
152.889	-0.01771
152.989	-0.01823
153.089	-0.01803
153.189	-0.01799
153.289	-0.01799
153.389	-0.01803
153.489	-0.01784
153.589	-0.01811
153.689	-0.01806
153.789	-0.01771
153.889	-0.0178
153.989	-0.01804
154.089	-0.01803
154.189	-0.01814
154.289	-0.0179
154.389	-0.01784
154.489	-0.01869
154.589	-0.01816
154.689	-0.0183
154.789	-0.0183
154.889	-0.01752
154.989	-0.01779
155.089	-0.01776
155.189	-0.01786
155.289	-0.01815
155.389	-0.0181
155.489	-0.01778
155.589	-0.01793
155.689	-0.01779
155.789	-0.01786
155.889	-0.01775
155.989	-0.01792
156.089	-0.01789
156.189	-0.01783
156.289	-0.01795
156.389	-0.01798
156.489	-0.01777
156.589	-0.01796
156.689	-0.01779
156.789	-0.01795
156.889	-0.01791
156.989	-0.01807
157.089	-0.01793
157.189	-0.0179
157.289	-0.01805
157.389	-0.01755
157.489	-0.01768
157.589	-0.0179
157.689	-0.01782
157.789	-0.01792
157.889	-0.01779
157.989	-0.01779
158.089	-0.01803
158.189	-0.01784
158.289	-0.01765
158.389	-0.01768
158.489	-0.01786
158.589	-0.01787
158.689	-0.01783
158.789	-0.01761
158.889	-0.01782
158.989	-0.01783
159.089	-0.01791
159.189	-0.01784
159.289	-0.01784
159.389	-0.01782
159.489	-0.01768
159.589	-0.01758
159.689	-0.01785
159.789	-0.01781
159.889	-0.01784
159.989	-0.01779
160.089	-0.0178
160.189	-0.0178
160.289	-0.01762
160.389	-0.01782
160.489	-0.01765
160.589	-0.01782
160.689	-0.01771
160.789	-0.01752
160.889	-0.01779
160.989	-0.01778
161.089	-0.01771
161.189	-0.01779
161.289	-0.01758
161.389	-0.01775
161.489	-0.01779
161.589	-0.01761
161.689	-0.01787
161.789	-0.0178
161.889	-0.01778
161.989	-0.01785
162.089	-0.0178
162.189	-0.01756
162.289	-0.01767
162.389	-0.01775
162.489	-0.0181
162.589	-0.01785
162.689	-0.01773
162.789	-0.01758
162.889	-0.01781
162.989	-0.01774
163.089	-0.01771
163.189	-0.01778
163.289	-0.01779
163.389	-0.01776
163.489	-0.01776
163.589	-0.0178
163.689	-0.01771
163.789	-0.01754
163.889	-0.01775
163.989	-0.01766
164.089	-0.01772
164.189	-0.01766
164.289	-0.01776
164.389	-0.01759
164.489	-0.01773
164.589	-0.01779
164.689	-0.01771
164.789	-0.01744
164.889	-0.01769
164.989	-0.01757
165.089	-0.0172
165.189	-0.01764
165.289	-0.01779
165.389	-0.01754
165.489	-0.01762
165.589	-0.01766
165.689	-0.01765
165.789	-0.01765
165.889	-0.01751
165.989	-0.01754
166.089	-0.01744
166.189	-0.0174
166.289	-0.01736
166.389	-0.01739
166.489	-0.01751
166.589	-0.01764
166.689	-0.01722
166.789	-0.01748
166.889	-0.01743
166.989	-0.01761
167.089	-0.0176
167.189	-0.01756
167.289	-0.01735
167.389	-0.0173
167.489	-0.01759
167.589	-0.01753
167.689	-0.01759
167.789	-0.01756
167.889	-0.01752
167.989	-0.01763
168.089	-0.01772
168.189	-0.01768
168.289	-0.01761
168.389	-0.01734
168.489	-0.01719
168.589	-0.0177
168.689	-0.01803
168.789	-0.01798
168.889	-0.01832
168.989	-0.01758
169.089	-0.0177
169.189	-0.01761
169.289	-0.01731
169.389	-0.01717
169.489	-0.0176
169.589	-0.01759
169.689	-0.01785
169.789	-0.01788
169.889	-0.01729
169.989	-0.01736
170.089	-0.01729
170.189	-0.01767
170.289	-0.01763
170.389	-0.01753
170.489	-0.0176
170.589	-0.01732
170.689	-0.01728
170.789	-0.01723
170.889	-0.01763
170.989	-0.01767
171.089	-0.01721
171.189	-0.01742
171.289	-0.01728
171.389	-0.01718
171.489	-0.01744
171.589	-0.01726
171.689	-0.01758
171.789	-0.01762
171.889	-0.01729
171.989	-0.01721
172.089	-0.01726
172.189	-0.01756
172.289	-0.01767
172.389	-0.01725
172.489	-0.01718
172.589	-0.01723
172.689	-0.0176
172.789	-0.01719
172.889	-0.01703
172.989	-0.01716
173.089	-0.01726
173.189	-0.01711
173.289	-0.01724
173.389	-0.01767
173.489	-0.01756
173.589	-0.01728
173.689	-0.01775
173.789	-0.01713
173.889	-0.01746
173.989	-0.01757
174.089	-0.01719
174.189	-0.0177
174.289	-0.01723
174.389	-0.01727
174.489	-0.0173
174.589	-0.01724
174.689	-0.01736
174.789	-0.01721
174.889	-0.01729
174.989	-0.01747
175.089	-0.01723
175.189	-0.01715
175.289	-0.01718
175.389	-0.0178
175.489	-0.01725
175.589	-0.01723
175.689	-0.01722
175.789	-0.01719
175.889	-0.01724
175.989	-0.01752
176.089	-0.01711
176.189	-0.01721
176.289	-0.0171
176.389	-0.01736
176.489	-0.0172
176.589	-0.01711
176.689	-0.01717
176.789	-0.01743
176.889	-0.01726
176.989	-0.01731
177.089	-0.01719
177.189	-0.0171
177.289	-0.01724
177.389	-0.01727
177.489	-0.01713
177.589	-0.01725
177.689	-0.01725
177.789	-0.01735
177.889	-0.0172
177.989	-0.01726
178.089	-0.01718
178.189	-0.01737
178.289	-0.01725
178.389	-0.01735
178.489	-0.01709
178.589	-0.01714
178.689	-0.01717
178.789	-0.01722
178.889	-0.01725
178.989	-0.01717
179.089	-0.01748
179.189	-0.01728
179.289	-0.01705
179.389	-0.01726
179.489	-0.01728
179.589	-0.01734
179.689	-0.01699
179.789	-0.01731
179.889	-0.01717
179.989	-0.01728
180.089	-0.01732
180.189	-0.0173
180.289	-0.01721
180.389	-0.01733
180.489	-0.01737
180.589	-0.01722
180.689	-0.01705
180.789	-0.01716
180.889	-0.01722
180.989	-0.01717
181.089	-0.01727
181.189	-0.01726
181.289	-0.01734
181.389	-0.01732
181.489	-0.01721
181.589	-0.0173
181.689	-0.0172
181.789	-0.0173
181.889	-0.01736
181.989	-0.01724
182.089	-0.01709
182.189	-0.01723
182.289	-0.01729
182.389	-0.01725
182.489	-0.01727
182.589	-0.01726
182.689	-0.01728
182.789	-0.01733
182.889	-0.01725
182.989	-0.01728
183.089	-0.01729
183.189	-0.0173
183.289	-0.01701
183.389	-0.01729
183.489	-0.01733
183.589	-0.01726
183.689	-0.01726
183.789	-0.01727
183.889	-0.01725
183.989	-0.01724
184.089	-0.01707
184.189	-0.01723
184.289	-0.01722
184.389	-0.01718
184.489	-0.01719
184.589	-0.01727
184.689	-0.01727
184.789	-0.01725
184.889	-0.01722
184.989	-0.01726
185.089	-0.01713
185.189	-0.01681
185.289	-0.01718
185.389	-0.01714
185.489	-0.01727
185.589	-0.01714
185.689	-0.01722
185.789	-0.01722
185.889	-0.01729
185.989	-0.01723
186.089	-0.01725
186.189	-0.01727
186.289	-0.01723
186.389	-0.01716
186.489	-0.01727
186.589	-0.01723
186.689	-0.01725
186.789	-0.01725
186.889	-0.01719
186.989	-0.01724
187.089	-0.01725
187.189	-0.0173
187.289	-0.01727
187.389	-0.01721
187.489	-0.01724
187.589	-0.01724
187.689	-0.01721
187.789	-0.01723
187.889	-0.0173
187.989	-0.017
188.089	-0.01725
188.189	-0.0172
188.289	-0.01712
188.389	-0.01718
188.489	-0.01715
188.589	-0.01707
188.689	-0.01726
188.789	-0.01702
188.889	-0.01723
188.989	-0.01724
189.089	-0.01718
189.189	-0.01721
189.289	-0.01721
189.389	-0.01724
189.489	-0.01718
189.589	-0.01732
189.689	-0.01725
189.789	-0.01723
189.889	-0.01708
189.989	-0.01725
190.089	-0.01711
190.189	-0.01718
190.289	-0.01719
190.389	-0.01717
190.489	-0.01717
190.589	-0.01712
190.689	-0.01714
190.789	-0.0171
190.889	-0.01711
190.989	-0.01711
191.089	-0.01706
191.189	-0.0169
191.289	-0.01716
191.389	-0.01717
191.489	-0.01713
191.589	-0.01711
191.689	-0.01713
191.789	-0.01713
191.889	-0.01722
191.989	-0.01713
192.089	-0.01711
192.189	-0.01706
192.289	-0.01713
192.389	-0.01716
192.489	-0.01707
192.589	-0.01711
192.689	-0.01718
192.789	-0.01724
192.889	-0.01712
192.989	-0.01712
193.089	-0.01709
193.189	-0.0168
193.289	-0.01701
193.389	-0.01704
193.489	-0.01662
193.589	-0.01708
193.689	-0.01691
193.789	-0.01677
193.889	-0.01715
193.989	-0.01719
194.089	-0.01711
194.189	-0.01714
194.289	-0.01726
194.389	-0.0171
194.489	-0.01675
194.589	-0.01675
194.689	-0.0169
194.789	-0.01692
194.889	-0.0171
194.989	-0.01709
195.089	-0.01717
195.189	-0.0171
195.289	-0.01714
195.389	-0.01689
195.489	-0.0172
195.589	-0.01695
195.689	-0.0171
195.789	-0.0171
195.889	-0.01722
195.989	-0.01738
196.089	-0.01715
196.189	-0.01705
196.289	-0.01684
196.389	-0.01688
196.489	-0.01708
196.589	-0.01687
[truncated: 5,358 more rows]

## Sheet: 80%D2O
time/s	current/mA
3.2308	-0.25045
3.2488	-0.24429
3.2492	-0.2348
3.2494	-0.22953
3.2496	-0.22428
3.2498	-0.21897
3.25	-0.21382
3.2504	-0.20494
3.2508	-0.19777
3.2512	-0.19131
3.2516	-0.18622
3.2522	-0.17962
3.2528	-0.1734
3.2534	-0.16733
3.254	-0.16157
3.2546	-0.15653
3.2554	-0.1499
3.2562	-0.1441
3.257	-0.13882
3.258	-0.1329
3.259	-0.12718
3.2602	-0.12138
3.2614	-0.11587
3.2628	-0.11021
3.2644	-0.1048
3.266	-0.09943
3.2678	-0.09438
3.27	-0.08887
3.2724	-0.08354
3.2752	-0.07853
3.2784	-0.07321
3.282	-0.06804
3.2862	-0.06295
3.2914	-0.05787
3.2976	-0.05275
3.3056	-0.04774
3.3158	-0.0424
3.3292	-0.03739
3.3464	-0.03218
3.3734	-0.02716
3.4116	-0.02216
3.478	-0.01691
3.578	-0.01324
3.678	-0.01093
3.778	-0.00939
3.878	-0.00834
3.978	-0.00766
4.078	-0.00704
4.178	-0.00661
4.278	-0.00614
4.378	-0.00589
4.478	-0.00562
4.578	-0.00545
4.678	-0.0052
4.778	-0.00494
4.878	-0.00492
4.978	-0.00476
5.078	-0.00466
5.178	-0.00463
5.278	-0.00423
5.378	-0.00457
5.478	-0.00446
5.578	-0.0043
5.678	-0.00418
5.778	-0.00408
5.878	-0.00408
5.978	-0.00402
6.078	-0.00396
6.178	-0.00392
6.278	-0.00413
6.378	-0.0039
6.478	-0.00406
6.578	-0.00393
6.678	-0.00364
6.778	-0.00366
6.878	-0.00387
6.978	-0.00383
7.078	-0.00371
7.178	-0.00369
7.278	-0.00392
7.378	-0.00398
7.478	-0.0037
7.578	-0.00391
7.678	-0.00378
7.778	-0.00378
7.878	-0.00361
7.978	-0.00391
8.078	-0.00378
8.178	-0.00358
8.278	-0.00392
8.378	-0.00378
8.478	-0.00387
8.578	-0.00385
8.678	-0.00364
8.778	-0.00376
8.878	-0.00388
8.978	-0.00356
9.078	-0.00372
9.178	-0.00358
9.278	-0.00364
9.378	-0.00389
9.478	-0.0036
9.578	-0.00365
9.678	-0.00356
9.778	-0.00366
9.878	-0.00356
9.978	-0.00359
10.078	-0.0036
10.178	-0.00364
10.278	-0.00372
10.378	-0.00362
10.478	-0.00359
10.578	-0.00359
10.678	-0.00367
10.778	-0.00388
10.878	-0.00359
10.978	-0.00379
11.078	-0.00406
11.178	-0.00357
11.278	-0.00373
11.378	-0.00367
11.478	-0.00388
11.578	-0.00363
11.678	-0.00374
11.778	-0.00361
11.878	-0.0037
11.978	-0.00368
12.078	-0.00366
12.178	-0.00382
12.278	-0.00373
12.378	-0.00372
12.478	-0.00366
12.578	-0.0037
12.678	-0.00405
12.778	-0.00371
12.878	-0.00361
12.978	-0.004
13.078	-0.00374
13.178	-0.00372
13.278	-0.00401
13.378	-0.00382
13.478	-0.00364
13.578	-0.00371
13.678	-0.00373
13.778	-0.0037
13.878	-0.00369
13.978	-0.00393
14.078	-0.00379
14.178	-0.00369
14.278	-0.00398
14.378	-0.00375
14.478	-0.00384
14.578	-0.00373
14.678	-0.00406
14.778	-0.00373
14.878	-0.00375
14.978	-0.00375
15.078	-0.00372
15.178	-0.00375
15.278	-0.00372
15.378	-0.00378
15.478	-0.00374
15.578	-0.0039
15.678	-0.00382
15.778	-0.00389
15.878	-0.00382
15.978	-0.00388
16.078	-0.00375
16.178	-0.0038
16.278	-0.00386
16.378	-0.00402
16.478	-0.00381
16.578	-0.00392
16.678	-0.00409
16.778	-0.00378
16.878	-0.00385
16.978	-0.00377
17.078	-0.00388
17.178	-0.00379
17.278	-0.00379
17.378	-0.00376
17.478	-0.00381
17.578	-0.00415
17.678	-0.00402
17.778	-0.00402
17.878	-0.00393
17.978	-0.00383
18.078	-0.00414
18.178	-0.00417
18.278	-0.0036
18.378	-0.00414
18.478	-0.00399
18.578	-0.00385
18.678	-0.00367
18.778	-0.00372
18.878	-0.00399
18.978	-0.00364
19.078	-0.00357
19.178	-0.00394
19.278	-0.00394
19.378	-0.00359
19.478	-0.00387
19.578	-0.00366
19.678	-0.00373
19.778	-0.00359
19.878	-0.00352
19.978	-0.00358
20.078	-0.00366
20.178	-0.00365
20.278	-0.00399
20.378	-0.00389
20.478	-0.00377
20.578	-0.00383
20.678	-0.00378
20.778	-0.00359
20.878	-0.00385
20.978	-0.00362
21.078	-0.00411
21.178	-0.00383
21.278	-0.00372
21.378	-0.00399
21.478	-0.00395
21.578	-0.00393
21.678	-0.00394
21.778	-0.00394
21.878	-0.00408
21.978	-0.00406
22.078	-0.00399
22.178	-0.00367
22.278	-0.00398
22.378	-0.00399
22.478	-0.00373
22.578	-0.00405
22.678	-0.00421
22.778	-0.00378
22.878	-0.00374
22.978	-0.00411
23.078	-0.00411
23.178	-0.00402
23.278	-0.00388
23.378	-0.0042
23.478	-0.004
23.578	-0.0041
23.678	-0.00432
23.778	-0.00409
23.878	-0.00417
23.978	-0.00406
24.078	-0.00403
24.178	-0.00397
24.278	-0.00424
24.378	-0.00408
24.478	-0.00407
24.578	-0.00428
24.678	-0.00401
24.778	-0.00417
24.878	-0.00406
24.978	-0.00407
25.078	-0.00405
25.178	-0.00414
25.278	-0.00406
25.378	-0.00432
25.478	-0.00405
25.578	-0.00412
25.678	-0.00408
25.778	-0.0045
25.878	-0.00407
25.978	-0.00427
26.078	-0.00417
26.178	-0.0043
26.278	-0.00425
26.378	-0.00415
26.478	-0.00404
26.578	-0.00446
26.678	-0.00413
26.778	-0.00415
26.878	-0.00447
26.978	-0.00413
27.078	-0.00429
27.178	-0.00412
27.278	-0.00413
27.378	-0.00448
27.478	-0.00426
27.578	-0.00446
27.678	-0.00409
27.778	-0.00415
27.878	-0.00429
27.978	-0.00426
28.078	-0.00414
28.178	-0.00415
28.278	-0.00426
28.378	-0.00421
28.478	-0.00414
28.578	-0.00425
28.678	-0.0045
28.778	-0.00417
28.878	-0.00416
28.978	-0.00416
29.078	-0.00419
29.178	-0.00421
29.278	-0.00419
29.378	-0.0046
29.478	-0.00421
29.578	-0.00421
29.678	-0.00416
29.778	-0.00422
29.878	-0.00433
29.978	-0.00423
30.078	-0.0045
30.178	-0.00421
30.278	-0.00417
30.378	-0.00424
30.478	-0.00422
30.578	-0.00447
30.678	-0.00462
30.778	-0.0042
30.878	-0.00437
30.978	-0.00451
31.078	-0.00441
31.178	-0.00424
31.278	-0.00427
31.378	-0.00423
31.478	-0.00451
31.578	-0.00463
31.678	-0.00415
31.778	-0.00429
31.878	-0.00426
31.978	-0.00451
32.078	-0.0042
32.178	-0.00458
32.278	-0.00424
32.378	-0.00451
32.478	-0.00426
32.578	-0.00424
32.678	-0.00423
32.778	-0.00429
32.878	-0.00427
32.978	-0.00435
33.078	-0.0043
33.178	-0.00421
33.278	-0.00448
33.378	-0.0043
33.478	-0.00418
33.578	-0.00426
33.678	-0.00423
33.778	-0.00434
33.878	-0.00452
33.978	-0.00464
34.078	-0.00455
34.178	-0.00467
34.278	-0.00427
34.378	-0.00444
34.478	-0.00422
34.578	-0.00422
34.678	-0.00423
34.778	-0.00431
34.878	-0.00458
34.978	-0.00478
35.078	-0.00438
35.178	-0.00434
35.278	-0.00431
35.378	-0.00434
35.478	-0.00486
35.578	-0.00452
35.678	-0.00469
35.778	-0.00439
35.878	-0.00436
35.978	-0.00443
36.078	-0.00434
36.178	-0.0043
36.278	-0.00427
36.378	-0.00428
36.478	-0.00443
36.578	-0.00428
36.678	-0.00426
36.778	-0.00446
36.878	-0.00433
36.978	-0.00462
37.078	-0.00439
37.178	-0.00452
37.278	-0.00465
37.378	-0.0043
37.478	-0.0043
37.578	-0.00453
37.678	-0.00451
37.778	-0.00446
37.878	-0.00438
37.978	-0.0044
38.078	-0.00422
38.178	-0.00455
38.278	-0.0047
38.378	-0.00501
38.478	-0.00437
38.578	-0.0043
38.678	-0.00472
38.778	-0.00426
38.878	-0.00423
38.978	-0.00482
39.078	-0.00437
39.178	-0.00439
39.278	-0.0043
39.378	-0.00461
39.478	-0.00462
39.578	-0.00432
39.678	-0.0045
39.778	-0.00438
39.878	-0.0045
39.978	-0.00419
40.078	-0.00462
40.178	-0.00435
40.278	-0.00431
40.378	-0.00487
40.478	-0.00461
40.578	-0.00431
40.678	-0.00467
40.778	-0.00443
40.878	-0.00446
40.978	-0.00469
41.078	-0.00459
41.178	-0.0046
41.278	-0.00486
41.378	-0.00464
41.478	-0.00484
41.578	-0.00435
41.678	-0.00436
41.778	-0.00438
41.878	-0.00457
41.978	-0.00443
42.078	-0.00459
42.178	-0.00454
42.278	-0.00457
42.378	-0.0046
42.478	-0.00439
42.578	-0.00442
42.678	-0.00443
42.778	-0.00457
42.878	-0.00434
42.978	-0.00472
43.078	-0.00467
43.178	-0.00459
43.278	-0.00467
43.378	-0.00457
43.478	-0.00463
43.578	-0.00437
43.678	-0.00474
43.778	-0.00449
43.878	-0.00444
43.978	-0.00463
44.078	-0.00479
44.178	-0.00447
44.278	-0.0047
44.378	-0.00466
44.478	-0.00469
44.578	-0.00454
44.678	-0.00421
44.778	-0.00447
44.878	-0.00463
44.978	-0.00438
45.078	-0.00462
45.178	-0.00475
45.278	-0.0043
45.378	-0.00475
45.478	-0.00463
45.578	-0.0045
45.678	-0.00443
45.778	-0.00429
45.878	-0.0043
45.978	-0.00466
46.078	-0.00436
46.178	-0.00438
46.278	-0.00442
46.378	-0.00475
46.478	-0.00473
46.578	-0.00463
46.678	-0.0048
46.778	-0.00468
46.878	-0.00472
46.978	-0.00447
47.078	-0.00454
47.178	-0.00427
47.278	-0.00479
47.378	-0.00453
47.478	-0.0045
47.578	-0.00446
47.678	-0.00469
47.778	-0.00441
47.878	-0.0044
47.978	-0.00436
48.078	-0.0048
48.178	-0.00438
48.278	-0.00464
48.378	-0.00466
48.478	-0.0046
48.578	-0.00468
48.678	-0.00464
48.778	-0.0048
48.878	-0.00446
48.978	-0.00444
49.078	-0.00448
49.178	-0.0048
49.278	-0.0046
49.378	-0.00494
49.478	-0.00467
49.578	-0.00427
49.678	-0.00461
49.778	-0.00443
49.878	-0.0045
49.978	-0.00456
50.078	-0.00464
50.178	-0.00447
50.278	-0.0044
50.378	-0.00444
50.478	-0.00433
50.578	-0.00448
50.678	-0.00459
50.778	-0.00442
50.878	-0.00468
50.978	-0.00478
51.078	-0.00457
51.178	-0.00472
51.278	-0.00465
51.378	-0.00422
51.478	-0.00463
51.578	-0.00473
51.678	-0.0045
51.778	-0.00465
51.878	-0.00446
51.978	-0.00457
52.078	-0.00471
52.178	-0.00485
52.278	-0.00473
52.378	-0.00468
52.478	-0.00447
52.578	-0.0047
52.678	-0.00473
52.778	-0.00477
52.878	-0.00433
52.978	-0.00474
53.078	-0.00463
53.178	-0.00431
53.278	-0.00467
53.378	-0.00464
53.478	-0.00469
53.578	-0.00447
53.678	-0.00465
53.778	-0.00477
53.878	-0.00461
53.978	-0.00467
54.078	-0.00475
54.178	-0.00437
54.278	-0.00434
54.378	-0.00443
54.478	-0.00467
54.578	-0.00492
54.678	-0.00475
54.778	-0.00444
54.878	-0.00473
54.978	-0.00444
55.078	-0.00475
55.178	-0.00465
55.278	-0.00465
55.378	-0.00471
55.478	-0.00477
55.578	-0.00438
55.678	-0.00461
55.778	-0.00429
55.878	-0.00433
55.978	-0.00465
56.078	-0.00474
56.178	-0.00466
56.278	-0.00438
56.378	-0.0047
56.478	-0.00462
56.578	-0.00464
56.678	-0.00444
56.778	-0.00487
56.878	-0.00472
56.978	-0.00447
57.078	-0.00472
57.178	-0.00448
57.278	-0.00465
57.378	-0.00442
57.478	-0.0044
57.578	-0.0046
57.678	-0.00461
57.778	-0.00438
57.878	-0.00455
57.978	-0.00449
58.078	-0.00477
58.178	-0.00445
58.278	-0.00431
58.378	-0.00465
58.478	-0.00462
58.578	-0.00444
58.678	-0.00457
58.778	-0.00466
58.878	-0.00443
58.978	-0.00464
59.078	-0.00466
59.178	-0.00471
59.278	-0.00478
59.378	-0.00469
59.478	-0.0046
59.578	-0.00471
59.678	-0.00466
59.778	-0.00462
59.878	-0.0048
59.978	-0.00447
60.078	-0.00461
60.178	-0.00462
60.278	-0.00456
60.378	-0.00434
60.478	-0.00459
60.578	-0.00472
60.678	-0.00458
60.778	-0.0046
60.878	-0.00463
60.978	-0.00469
61.078	-0.00459
61.178	-0.00464
61.278	-0.00456
61.378	-0.00453
61.478	-0.00463
61.578	-0.0047
61.678	-0.00476
61.778	-0.00441
61.878	-0.00462
61.978	-0.00455
62.078	-0.0047
62.178	-0.00467
62.278	-0.00446
62.378	-0.00452
62.478	-0.00438
62.578	-0.00481
62.678	-0.00454
62.778	-0.00459
62.878	-0.00458
62.978	-0.00442
63.078	-0.0047
63.178	-0.00469
63.278	-0.00439
63.378	-0.0046
63.478	-0.00479
63.578	-0.00464
63.678	-0.00461
63.778	-0.00463
63.878	-0.0047
63.978	-0.00465
64.078	-0.00438
64.178	-0.00463
64.278	-0.00445
64.378	-0.00433
64.478	-0.00429
64.578	-0.00464
64.678	-0.00468
64.778	-0.00452
64.878	-0.00441
64.978	-0.00445
65.078	-0.00445
65.178	-0.00462
65.278	-0.0044
65.378	-0.00447
65.478	-0.00458
65.578	-0.00433
65.678	-0.00446
65.778	-0.0046
65.878	-0.00456
65.978	-0.00474
66.078	-0.00475
66.178	-0.00461
66.278	-0.00447
66.378	-0.0044
66.478	-0.00436
66.578	-0.00439
66.678	-0.00444
66.778	-0.00426
66.878	-0.00442
66.978	-0.00425
67.078	-0.0042
67.178	-0.00458
67.278	-0.00456
67.378	-0.00472
67.478	-0.00462
67.578	-0.0047
67.678	-0.00456
67.778	-0.00467
67.878	-0.00437
67.978	-0.00442
68.078	-0.00443
68.178	-0.00444
68.278	-0.00441
68.378	-0.00442
68.478	-0.00444
68.578	-0.00453
68.678	-0.00452
68.778	-0.00437
68.878	-0.00457
68.978	-0.00437
69.078	-0.00423
69.178	-0.00421
69.278	-0.00441
69.378	-0.00456
69.478	-0.00437
69.578	-0.00413
69.678	-0.00453
69.778	-0.0046
69.878	-0.00414
69.978	-0.0044
70.078	-0.00436
70.178	-0.00428
70.278	-0.0047
70.378	-0.00424
70.478	-0.00455
70.578	-0.00447
70.678	-0.00457
70.778	-0.00458
70.878	-0.00446
70.978	-0.00466
71.078	-0.00458
71.178	-0.00456
71.278	-0.00441
71.378	-0.00442
71.478	-0.00436
71.578	-0.00424
71.678	-0.0044
71.778	-0.00443
71.878	-0.00458
71.978	-0.00462
72.078	-0.00442
72.178	-0.00419
72.278	-0.00414
72.378	-0.00442
72.478	-0.00434
72.578	-0.0046
72.678	-0.00461
72.778	-0.00437
72.878	-0.00443
72.978	-0.00432
73.078	-0.00446
73.178	-0.00457
73.278	-0.00451
73.378	-0.00465
73.478	-0.0043
73.578	-0.00438
73.678	-0.00442
73.778	-0.00423
73.878	-0.00425
73.978	-0.00444
74.078	-0.00412
74.178	-0.00434
74.278	-0.00457
74.378	-0.00441
74.478	-0.00464
74.578	-0.00433
74.678	-0.00429
74.778	-0.00436
74.878	-0.0046
74.978	-0.00421
75.078	-0.00421
75.178	-0.00452
75.278	-0.00447
75.378	-0.00427
75.478	-0.00421
75.578	-0.00459
75.678	-0.00439
75.778	-0.00443
75.878	-0.00436
75.978	-0.00441
76.078	-0.00456
76.178	-0.00432
76.278	-0.00451
76.378	-0.00434
76.478	-0.00444
76.578	-0.0044
76.678	-0.00439
76.778	-0.00445
76.878	-0.00447
76.978	-0.00443
77.078	-0.00453
77.178	-0.00424
77.278	-0.00456
77.378	-0.00462
77.478	-0.00444
77.578	-0.00463
77.678	-0.00443
77.778	-0.00442
77.878	-0.00442
77.978	-0.00472
78.078	-0.00444
78.178	-0.00433
78.278	-0.00468
78.378	-0.00444
78.478	-0.00444
78.578	-0.00433
78.678	-0.00435
78.778	-0.00459
78.878	-0.00446
78.978	-0.00441
79.078	-0.0044
79.178	-0.00438
79.278	-0.00416
79.378	-0.00436
79.478	-0.00436
79.578	-0.00434
79.678	-0.0043
79.778	-0.00445
79.878	-0.0044
79.978	-0.00416
80.078	-0.0043
80.178	-0.00416
80.278	-0.00446
80.378	-0.00441
80.478	-0.00421
80.578	-0.00425
80.678	-0.00432
80.778	-0.00439
80.878	-0.00445
80.978	-0.00445
81.078	-0.00441
81.178	-0.00432
81.278	-0.00449
81.378	-0.00428
81.478	-0.00439
81.578	-0.00427
81.678	-0.00404
81.778	-0.00447
81.878	-0.00444
81.978	-0.00427
82.078	-0.00424
82.178	-0.00438
82.278	-0.00445
82.378	-0.00434
82.478	-0.00441
82.578	-0.00427
82.678	-0.00415
82.778	-0.00437
82.878	-0.00444
82.978	-0.00407
83.078	-0.0044
83.178	-0.0044
83.278	-0.0043
83.378	-0.00439
83.478	-0.00441
83.578	-0.00449
83.678	-0.00441
83.778	-0.00447
83.878	-0.00395
83.978	-0.00441
84.078	-0.00419
84.178	-0.00432
84.278	-0.00423
84.378	-0.00431
84.478	-0.00447
84.578	-0.00435
84.678	-0.00428
84.778	-0.00432
84.878	-0.00401
84.978	-0.00436
85.078	-0.00439
85.178	-0.00439
85.278	-0.00417
85.378	-0.00443
85.478	-0.0044
85.578	-0.00438
85.678	-0.00451
85.778	-0.00438
85.878	-0.00442
85.978	-0.00438
86.078	-0.00436
86.178	-0.0044
86.278	-0.00417
86.378	-0.00434
86.478	-0.00441
86.578	-0.00441
86.678	-0.00446
86.778	-0.00442
86.878	-0.00415
86.978	-0.00439
87.078	-0.00442
87.178	-0.00416
87.278	-0.00413
87.378	-0.00444
87.478	-0.00411
87.578	-0.00443
87.678	-0.00441
87.778	-0.00443
87.878	-0.0044
87.978	-0.00438
88.078	-0.00439
88.178	-0.0043
88.278	-0.00429
88.378	-0.00435
88.478	-0.00424
88.578	-0.0042
88.678	-0.0044
88.778	-0.00436
88.878	-0.00435
88.978	-0.00397
89.078	-0.00443
89.178	-0.00434
89.278	-0.00438
89.378	-0.00436
89.478	-0.00438
89.578	-0.00443
89.678	-0.00445
89.778	-0.00438
89.878	-0.00429
89.978	-0.00418
90.078	-0.00435
90.178	-0.00431
90.278	-0.00434
90.378	-0.0041
90.478	-0.00438
90.578	-0.00437
90.678	-0.00435
90.778	-0.00442
90.878	-0.00432
90.978	-0.00435
91.078	-0.00446
91.178	-0.00438
91.278	-0.0043
91.378	-0.00439
91.478	-0.00438
91.578	-0.00437
91.678	-0.00441
91.778	-0.00436
91.878	-0.00442
91.978	-0.00437
92.078	-0.00426
92.178	-0.00442
92.278	-0.00435
92.378	-0.00438
92.478	-0.00436
92.578	-0.00442
92.678	-0.00424
92.778	-0.00442
92.878	-0.00437
92.978	-0.00441
93.078	-0.00438
93.178	-0.00444
93.278	-0.00434
93.378	-0.00437
93.478	-0.00439
93.578	-0.00436
93.678	-0.00437
93.778	-0.00438
93.878	-0.00434
93.978	-0.00436
94.078	-0.00436
94.178	-0.00431
94.278	-0.00441
94.378	-0.00436
94.478	-0.00429
94.578	-0.00434
94.678	-0.0044
94.778	-0.00436
94.878	-0.00435
94.978	-0.00437
95.078	-0.00438
95.178	-0.00439
95.278	-0.00434
95.378	-0.00435
95.478	-0.00437
95.578	-0.00436
95.678	-0.00431
95.778	-0.00435
95.878	-0.00439
95.978	-0.00432
96.078	-0.00437
96.178	-0.00437
96.278	-0.00435
96.378	-0.00428
96.478	-0.0044
96.578	-0.00434
96.678	-0.0043
96.778	-0.00433
96.878	-0.00435
96.978	-0.00435
97.078	-0.00435
97.178	-0.00435
97.278	-0.00443
97.378	-0.00436
97.478	-0.00444
97.578	-0.00442
97.678	-0.00416
97.778	-0.00436
97.878	-0.00433
97.978	-0.00431
98.078	-0.00429
98.178	-0.00421
98.278	-0.00438
98.378	-0.00423
98.478	-0.00438
98.578	-0.00436
98.678	-0.0043
98.778	-0.00431
98.878	-0.00434
98.978	-0.00436
99.078	-0.00434
99.178	-0.00432
99.278	-0.00436
99.378	-0.00441
99.478	-0.00437
99.578	-0.00437
99.678	-0.00433
99.778	-0.00432
99.878	-0.00436
99.978	-0.00427
100.078	-0.00416
100.178	-0.00429
100.278	-0.00439
100.378	-0.00436
100.478	-0.00419
100.578	-0.00434
100.678	-0.00439
100.778	-0.00439
100.878	-0.00439
100.978	-0.00434
101.078	-0.00436
101.178	-0.00435
101.278	-0.00433
101.378	-0.00428
101.478	-0.00436
101.578	-0.00433
101.678	-0.00433
101.778	-0.00434
101.878	-0.00442
101.978	-0.00433
102.078	-0.00434
102.178	-0.00435
102.278	-0.00441
102.378	-0.00428
102.478	-0.00429
102.578	-0.00436
102.678	-0.00435
102.778	-0.00437
102.878	-0.0043
102.978	-0.00436
103.078	-0.00433
103.178	-0.00436
103.278	-0.00428
103.378	-0.00435
103.478	-0.00432
103.578	-0.00435
103.678	-0.00435
103.778	-0.00431
103.878	-0.00438
103.978	-0.0043
104.078	-0.00432
104.178	-0.00433
104.278	-0.00433
104.378	-0.00437
104.478	-0.0044
104.578	-0.00434
104.678	-0.00433
104.778	-0.00437
104.878	-0.0043
104.978	-0.00429
105.078	-0.00434
105.178	-0.00431
105.278	-0.00437
105.378	-0.00433
105.478	-0.00434
105.578	-0.00437
105.678	-0.00437
105.778	-0.00431
105.878	-0.00434
105.978	-0.00437
106.078	-0.00432
106.178	-0.00435
106.278	-0.0043
106.378	-0.00439
106.478	-0.00436
106.578	-0.00411
106.678	-0.00434
106.778	-0.00435
106.878	-0.00434
106.978	-0.0043
107.078	-0.00432
107.178	-0.00435
107.278	-0.00431
107.378	-0.00438
107.478	-0.00433
107.578	-0.00435
107.678	-0.00431
107.778	-0.00428
107.878	-0.00432
107.978	-0.0043
108.078	-0.00428
108.178	-0.00431
108.278	-0.00429
108.378	-0.00434
108.478	-0.00429
108.578	-0.00429
108.678	-0.00435
108.778	-0.00438
108.878	-0.00433
108.978	-0.00434
109.078	-0.00437
109.178	-0.00432
109.278	-0.00432
109.378	-0.00431
109.478	-0.00437
109.578	-0.00434
109.678	-0.00431
109.778	-0.00433
109.878	-0.00432
109.978	-0.00422
110.078	-0.00435
110.178	-0.00433
110.278	-0.00432
110.378	-0.00429
110.478	-0.00429
110.578	-0.00431
110.678	-0.00432
110.778	-0.00433
110.878	-0.00434
110.978	-0.00429
111.078	-0.00434
111.178	-0.00434
111.278	-0.00433
111.378	-0.00433
111.478	-0.00432
111.578	-0.00434
111.678	-0.00431
111.778	-0.00436
111.878	-0.00436
111.978	-0.00436
112.078	-0.00432
112.178	-0.00433
112.278	-0.00434
112.378	-0.00434
112.478	-0.00426
112.578	-0.00432
112.678	-0.0043
112.778	-0.00435
112.878	-0.00432
112.978	-0.00425
113.078	-0.00426
113.178	-0.00431
113.278	-0.00428
113.378	-0.0043
113.478	-0.00435
113.578	-0.00432
113.678	-0.0043
113.778	-0.00434
113.878	-0.00427
113.978	-0.00431
114.078	-0.0043
114.178	-0.00426
114.278	-0.00435
114.378	-0.00434
114.478	-0.00439
114.578	-0.00436
114.678	-0.00436
114.778	-0.00428
114.878	-0.00428
114.978	-0.00434
115.078	-0.00423
115.178	-0.00431
115.278	-0.00432
115.378	-0.00431
115.478	-0.00431
115.578	-0.0043
115.678	-0.00434
115.778	-0.00425
115.878	-0.00424
115.978	-0.00432
116.078	-0.00424
116.178	-0.00428
116.278	-0.00432
116.378	-0.00431
116.478	-0.00435
116.578	-0.00431
116.678	-0.00428
116.778	-0.00435
116.878	-0.00433
116.978	-0.00431
117.078	-0.00428
117.178	-0.00425
117.278	-0.00431
117.378	-0.00431
117.478	-0.00433
117.578	-0.00435
117.678	-0.00431
117.778	-0.00435
117.878	-0.00428
117.978	-0.00434
118.078	-0.00431
118.178	-0.00431
118.278	-0.00431
118.378	-0.0043
118.478	-0.00431
118.578	-0.00429
118.678	-0.00434
118.778	-0.00429
118.878	-0.00426
118.978	-0.00428
119.078	-0.00422
119.178	-0.00429
119.278	-0.00426
119.378	-0.00433
119.478	-0.00435
119.578	-0.00431
119.678	-0.00433
119.778	-0.00434
119.878	-0.0043
119.978	-0.00436
120.078	-0.00429
120.178	-0.00429
120.278	-0.00425
120.378	-0.00426
120.478	-0.00423
120.578	-0.00428
120.678	-0.00426
120.778	-0.00428
120.878	-0.00432
120.978	-0.00431
121.078	-0.00427
121.178	-0.0043
121.278	-0.00433
121.378	-0.00434
121.478	-0.0043
121.578	-0.00431
121.678	-0.00425
121.778	-0.00428
121.878	-0.00428
121.978	-0.00423
122.078	-0.00431
122.178	-0.00436
122.278	-0.00435
122.378	-0.00429
122.478	-0.00432
122.578	-0.0043
122.678	-0.0043
122.778	-0.0043
122.878	-0.00426
122.978	-0.00426
123.078	-0.00431
123.178	-0.00428
123.231	-0.00424
123.231	-0.0244
123.231	-0.2112
123.231	-0.19366
123.232	-0.24222
123.233	-0.22856
123.233	-0.20871
123.233	-0.18305
123.233	-0.15584
123.233	-0.12831
123.234	-0.10127
123.234	-0.07626
123.234	-0.05424
123.234	-0.03541
123.234	-0.01996
123.235	-0.00828
123.235	-0.000146349
123.235	0.00697
123.236	0.000772332
123.236	-0.00901
123.236	-0.01411
123.237	-0.01963
123.237	-0.02857
123.237	-0.03481
123.24	-0.02978
123.247	-0.02463
123.347	-0.02023
123.447	-0.01936
123.547	-0.01884
123.647	-0.01845
123.747	-0.01817
123.847	-0.01794
123.947	-0.01789
124.047	-0.01754
124.147	-0.01737
124.247	-0.01734
124.347	-0.01761
124.447	-0.01714
124.547	-0.01726
124.647	-0.01685
124.747	-0.01712
124.847	-0.0169
124.947	-0.01637
125.047	-0.01651
125.147	-0.01662
125.247	-0.01678
125.347	-0.01642
125.447	-0.0163
125.547	-0.01628
125.647	-0.01644
125.747	-0.0162
125.847	-0.01636
125.947	-0.01618
126.047	-0.01611
126.147	-0.01604
126.247	-0.01607
126.347	-0.0163
126.447	-0.01601
126.547	-0.01609
126.647	-0.01593
126.747	-0.01589
126.847	-0.01611
126.947	-0.01607
127.047	-0.01621
127.147	-0.01574
127.247	-0.01641
127.347	-0.01589
127.447	-0.01594
127.547	-0.01579
127.647	-0.01572
127.747	-0.01579
127.847	-0.01587
127.947	-0.01588
128.047	-0.0158
128.147	-0.01565
128.247	-0.01565
128.347	-0.0158
128.447	-0.0157
128.547	-0.01563
128.647	-0.01564
128.747	-0.01578
128.847	-0.01563
128.947	-0.01598
129.047	-0.01587
129.147	-0.01582
129.247	-0.01578
129.347	-0.0156
129.447	-0.01563
129.547	-0.01561
129.647	-0.0156
129.747	-0.01557
129.847	-0.01557
129.947	-0.0156
130.047	-0.01569
130.147	-0.01552
130.247	-0.01565
130.347	-0.01575
130.447	-0.01554
130.547	-0.01536
130.647	-0.01551
130.747	-0.01566
130.847	-0.01556
130.947	-0.01544
131.047	-0.01555
131.147	-0.01565
131.247	-0.01558
131.347	-0.01553
131.447	-0.01526
131.547	-0.01533
131.647	-0.01576
131.747	-0.01549
131.847	-0.0153
131.947	-0.0152
132.047	-0.01528
132.147	-0.01555
132.247	-0.01556
132.347	-0.01541
132.447	-0.01563
132.547	-0.01559
132.647	-0.01536
132.747	-0.01571
132.847	-0.01564
132.947	-0.01559
133.047	-0.01538
133.147	-0.01551
133.247	-0.01534
133.347	-0.01522
133.447	-0.01554
133.547	-0.01556
133.647	-0.01562
133.747	-0.01553
133.847	-0.01554
133.947	-0.01547
134.047	-0.01544
134.147	-0.01544
134.247	-0.0155
134.347	-0.01545
134.447	-0.01533
134.547	-0.01529
134.647	-0.01528
134.747	-0.01553
134.847	-0.01535
134.947	-0.01551
135.047	-0.01546
135.147	-0.01508
135.247	-0.01528
135.347	-0.0155
135.447	-0.0153
135.547	-0.01522
135.647	-0.0153
135.747	-0.01525
135.847	-0.01519
135.947	-0.01513
136.047	-0.01519
136.147	-0.01528
136.247	-0.01511
136.347	-0.01516
136.447	-0.01526
136.547	-0.01517
136.647	-0.01522
136.747	-0.0152
136.847	-0.0152
136.947	-0.01521
137.047	-0.01525
137.147	-0.01521
137.247	-0.01521
137.347	-0.01522
137.447	-0.01521
137.547	-0.01522
137.647	-0.01522
137.747	-0.01519
137.847	-0.0152
137.947	-0.01531
138.047	-0.01526
138.147	-0.01525
138.247	-0.01516
138.347	-0.01523
138.447	-0.01518
138.547	-0.01527
138.647	-0.01521
138.747	-0.01509
138.847	-0.01525
138.947	-0.01527
139.047	-0.01509
139.147	-0.01519
139.247	-0.01521
139.347	-0.01525
139.447	-0.01508
139.547	-0.01517
139.647	-0.01496
139.747	-0.01517
139.847	-0.01485
139.947	-0.01514
140.047	-0.01509
140.147	-0.01512
140.247	-0.01512
140.347	-0.01517
140.447	-0.01485
140.547	-0.01515
140.647	-0.01519
140.747	-0.01518
140.847	-0.01512
140.947	-0.01506
141.047	-0.01516
141.147	-0.01515
141.247	-0.01514
141.347	-0.01507
141.447	-0.01508
141.547	-0.01511
141.647	-0.01508
141.747	-0.01503
141.847	-0.01491
141.947	-0.01514
142.047	-0.01502
142.147	-0.01516
142.247	-0.01495
142.347	-0.01501
142.447	-0.01475
142.547	-0.01503
142.647	-0.0148
142.747	-0.01479
142.847	-0.015
142.947	-0.01494
143.047	-0.01497
143.147	-0.0147
143.247	-0.01473
143.347	-0.01502
143.447	-0.01477
143.547	-0.01469
143.647	-0.0148
143.747	-0.01502
143.847	-0.01483
143.947	-0.01501
144.047	-0.01477
144.147	-0.015
144.247	-0.01477
144.347	-0.01501
144.447	-0.01474
144.547	-0.01497
144.647	-0.01472
144.747	-0.01493
144.847	-0.01488
144.947	-0.01496
145.047	-0.01497
145.147	-0.0147
145.247	-0.01496
145.347	-0.01494
145.447	-0.01499
145.547	-0.01503
145.647	-0.01509
145.747	-0.01485
145.847	-0.01459
145.947	-0.01496
146.047	-0.01448
146.147	-0.01504
146.247	-0.015
146.347	-0.01499
146.447	-0.01474
146.547	-0.01501
146.647	-0.01468
146.747	-0.01466
146.847	-0.01489
146.947	-0.01454
147.047	-0.01479
147.147	-0.01475
147.247	-0.01498
147.347	-0.01475
147.447	-0.01452
147.547	-0.0145
147.647	-0.01469
147.747	-0.01463
147.847	-0.01476
147.947	-0.01474
148.047	-0.01492
148.147	-0.01458
148.247	-0.01497
148.347	-0.01469
148.447	-0.01464
148.547	-0.01467
148.647	-0.01493
148.747	-0.0147
148.847	-0.01471
148.947	-0.01473
149.047	-0.01439
149.147	-0.0148
149.247	-0.01451
149.347	-0.01469
149.447	-0.01476
149.547	-0.01475
149.647	-0.01467
149.747	-0.01475
149.847	-0.01473
149.947	-0.0148
150.047	-0.01456
150.147	-0.01463
150.247	-0.01465
150.347	-0.01459
150.447	-0.0147
150.547	-0.01466
150.647	-0.01472
150.747	-0.01472
150.847	-0.01471
150.947	-0.01474
151.047	-0.01465
151.147	-0.0148
151.247	-0.01472
151.347	-0.01488
151.447	-0.01474
151.547	-0.01474
151.647	-0.01466
151.747	-0.0147
151.847	-0.01453
151.947	-0.01462
152.047	-0.01472
152.147	-0.01469
152.247	-0.01434
152.347	-0.01469
152.447	-0.0146
152.547	-0.0147
152.647	-0.01468
152.747	-0.01468
152.847	-0.01467
152.947	-0.01469
153.047	-0.01462
153.147	-0.01463
153.247	-0.01465
153.347	-0.01469
153.447	-0.01477
153.547	-0.01466
153.647	-0.0147
153.747	-0.01467
153.847	-0.01464
153.947	-0.01465
154.047	-0.01468
154.147	-0.01465
154.247	-0.01471
154.347	-0.01465
154.447	-0.01467
154.547	-0.01463
154.647	-0.01464
154.747	-0.0147
154.847	-0.01469
154.947	-0.01467
155.047	-0.01463
155.147	-0.01461
155.247	-0.01464
155.347	-0.01463
155.447	-0.01465
155.547	-0.01468
155.647	-0.01462
155.747	-0.01465
155.847	-0.01467
155.947	-0.01468
156.047	-0.01458
156.147	-0.01465
156.247	-0.01463
156.347	-0.01465
156.447	-0.01465
156.547	-0.01469
156.647	-0.01459
156.747	-0.01466
156.847	-0.01462
156.947	-0.01459
157.047	-0.01463
157.147	-0.01449
157.247	-0.0146
157.347	-0.01458
157.447	-0.01454
157.547	-0.01461
157.647	-0.01451
157.747	-0.01459
157.847	-0.01464
157.947	-0.01465
158.047	-0.01459
158.147	-0.01458
158.247	-0.01465
158.347	-0.01464
158.447	-0.01458
158.547	-0.01456
158.647	-0.0146
158.747	-0.0145
158.847	-0.0146
158.947	-0.01458
159.047	-0.01462
159.147	-0.01455
159.247	-0.01457
159.347	-0.0146
159.447	-0.0146
159.547	-0.01455
159.647	-0.01467
159.747	-0.01459
159.847	-0.01458
159.947	-0.01455
160.047	-0.01453
160.147	-0.01457
160.247	-0.01451
160.347	-0.01456
160.447	-0.01454
160.547	-0.01455
160.647	-0.01449
160.747	-0.0145
160.847	-0.01452
160.947	-0.01461
161.047	-0.01451
161.147	-0.01455
161.247	-0.01458
161.347	-0.01448
161.447	-0.01446
161.547	-0.01449
161.647	-0.01456
161.747	-0.01454
161.847	-0.01451
161.947	-0.01453
162.047	-0.01453
162.147	-0.01449
162.247	-0.01451
162.347	-0.01454
162.447	-0.01447
162.547	-0.01452
162.647	-0.01458
162.747	-0.01449
162.847	-0.01447
162.947	-0.01451
163.047	-0.0145
163.147	-0.01452
163.247	-0.01446
163.347	-0.01443
163.447	-0.01454
163.547	-0.01451
163.647	-0.0145
163.747	-0.01451
163.847	-0.01443
163.947	-0.01446
164.047	-0.01446
164.147	-0.01452
164.247	-0.01452
164.347	-0.0145
164.447	-0.01439
164.547	-0.01447
164.647	-0.0145
164.747	-0.01448
164.847	-0.01449
164.947	-0.01442
165.047	-0.01447
165.147	-0.01449
165.247	-0.0145
165.347	-0.01453
165.447	-0.01447
165.547	-0.01449
165.647	-0.01449
165.747	-0.01446
165.847	-0.01444
165.947	-0.01449
166.047	-0.01443
166.147	-0.01444
166.247	-0.0144
166.347	-0.01442
166.447	-0.01442
166.547	-0.01448
166.647	-0.01444
166.747	-0.01448
166.847	-0.01444
166.947	-0.0144
167.047	-0.01444
167.147	-0.01441
167.247	-0.01443
167.347	-0.01438
167.447	-0.01441
167.547	-0.01439
167.647	-0.01442
167.747	-0.01442
167.847	-0.01444
167.947	-0.01439
168.047	-0.01443
168.147	-0.01439
168.247	-0.01433
168.347	-0.01438
168.447	-0.01436
168.547	-0.01442
168.647	-0.01439
168.747	-0.01442
168.847	-0.01441
168.947	-0.01436
169.047	-0.01438
169.147	-0.0144
169.247	-0.01443
169.347	-0.01437
169.447	-0.01444
169.547	-0.01439
169.647	-0.01433
169.747	-0.01429
169.847	-0.0143
169.947	-0.0143
170.047	-0.01426
170.147	-0.01423
170.247	-0.01436
170.347	-0.01435
170.447	-0.01422
170.547	-0.01422
170.647	-0.01427
170.747	-0.01443
170.847	-0.01423
170.947	-0.01429
171.047	-0.01422
171.147	-0.01426
171.247	-0.01424
171.347	-0.01429
171.447	-0.01389
171.547	-0.0146
171.647	-0.01432
171.747	-0.01399
171.847	-0.01425
171.947	-0.01396
172.047	-0.01429
172.147	-0.01429
172.247	-0.01459
172.347	-0.0142
172.447	-0.01431
172.547	-0.01434
172.647	-0.01393
172.747	-0.01438
172.847	-0.01423
172.947	-0.01396
173.047	-0.01467
173.147	-0.01433
173.247	-0.01415
173.347	-0.01415
173.447	-0.01437
173.547	-0.01396
173.647	-0.01434
173.747	-0.01426
173.847	-0.01431
173.947	-0.01428
174.047	-0.01384
174.147	-0.01409
174.247	-0.01392
174.347	-0.01408
174.447	-0.01396
174.547	-0.01389
174.647	-0.0139
174.747	-0.01424
174.847	-0.01386
174.947	-0.0142
175.047	-0.01444
175.147	-0.01418
175.247	-0.01424
175.347	-0.0142
175.447	-0.0143
175.547	-0.0141
175.647	-0.01434
175.747	-0.01403
175.847	-0.01399
175.947	-0.01428
176.047	-0.01419
176.147	-0.01392
176.247	-0.01399
176.347	-0.01445
176.447	-0.01441
176.547	-0.01436
176.647	-0.01431
176.747	-0.01403
176.847	-0.01415
176.947	-0.01393
177.047	-0.01454
177.147	-0.01413
177.247	-0.01394
177.347	-0.01433
177.447	-0.01403
177.547	-0.01455
177.647	-0.01403
177.747	-0.01408
177.847	-0.01459
177.947	-0.01432
178.047	-0.01401
178.147	-0.01411
178.247	-0.01438
178.347	-0.01437
178.447	-0.01425
178.547	-0.01422
178.647	-0.01401
178.747	-0.014
178.847	-0.01404
178.947	-0.01399
179.047	-0.01398
179.147	-0.01447
179.247	-0.01437
179.347	-0.01428
179.447	-0.01399
179.547	-0.01426
179.647	-0.0144
179.747	-0.01402
179.847	-0.01439
179.947	-0.01439
180.047	-0.01441
180.147	-0.01431
180.247	-0.01451
180.347	-0.01443
180.447	-0.01438
180.547	-0.01437
180.647	-0.01447
180.747	-0.01431
180.847	-0.01451
180.947	-0.01464
181.047	-0.01447
181.147	-0.0143
181.247	-0.01438
181.347	-0.01449
181.447	-0.01434
181.547	-0.01433
181.647	-0.01411
181.747	-0.01439
181.847	-0.01443
181.947	-0.01439
182.047	-0.01428
182.147	-0.01439
182.247	-0.01435
182.347	-0.01424
182.447	-0.01433
182.547	-0.01429
182.647	-0.01429
182.747	-0.01427
182.847	-0.01433
182.947	-0.01412
183.047	-0.0143
183.147	-0.01426
183.247	-0.0143
183.347	-0.01427
183.447	-0.01438
183.547	-0.01429
183.647	-0.01424
183.747	-0.01431
183.847	-0.01427
183.947	-0.01429
184.047	-0.01435
184.147	-0.01429
184.247	-0.01426
184.347	-0.01428
184.447	-0.01426
184.547	-0.01427
184.647	-0.01427
184.747	-0.01428
184.847	-0.01409
184.947	-0.01432
185.047	-0.01433
185.147	-0.01431
185.247	-0.01425
185.347	-0.01426
185.447	-0.01426
185.547	-0.01431
185.647	-0.01427
185.747	-0.01396
185.847	-0.01431
185.947	-0.01422
186.047	-0.01403
186.147	-0.01405
186.247	-0.01399
186.347	-0.01415
186.447	-0.01427
186.547	-0.01398
186.647	-0.01407
186.747	-0.01437
186.847	-0.01427
186.947	-0.0141
187.047	-0.01428
187.147	-0.01406
187.247	-0.01427
187.347	-0.01404
187.447	-0.01408
187.547	-0.01407
187.647	-0.01401
187.747	-0.0141
187.847	-0.01401
187.947	-0.01426
188.047	-0.01406
188.147	-0.01403
188.247	-0.01415
188.347	-0.01441
188.447	-0.01428
188.547	-0.01425
188.647	-0.01426
188.747	-0.01403
188.847	-0.01415
188.947	-0.01416
189.047	-0.01402
189.147	-0.01395
189.247	-0.01429
189.347	-0.0141
189.447	-0.01413
189.547	-0.01435
189.647	-0.01414
189.747	-0.01434
189.847	-0.0142
189.947	-0.01403
190.047	-0.01408
190.147	-0.01392
190.247	-0.01399
190.347	-0.01412
190.447	-0.01401
190.547	-0.01398
190.647	-0.01404
190.747	-0.01408
190.847	-0.01398
190.947	-0.01382
191.047	-0.01409
191.147	-0.01399
191.247	-0.014
191.347	-0.01419
191.447	-0.01407
191.547	-0.01412
191.647	-0.01411
191.747	-0.01415
191.847	-0.01415
191.947	-0.01404
192.047	-0.01416
192.147	-0.01404
192.247	-0.01403
192.347	-0.014
192.447	-0.0141
192.547	-0.01399
192.647	-0.01385
192.747	-0.01406
192.847	-0.01395
192.947	-0.01404
193.047	-0.01405
193.147	-0.01408
193.247	-0.014
193.347	-0.014
193.447	-0.01403
193.547	-0.01405
193.647	-0.01391
193.747	-0.01401
193.847	-0.01388
193.947	-0.01404
194.047	-0.01407
194.147	-0.01392
194.247	-0.01399
194.347	-0.01409
194.447	-0.01404
194.547	-0.01372
194.647	-0.0138
194.747	-0.01403
194.847	-0.01399
194.947	-0.01402
195.047	-0.014
195.147	-0.01404
195.247	-0.01395
195.347	-0.01402
195.447	-0.01397
195.547	-0.01402
195.647	-0.01391
195.747	-0.01398
195.847	-0.01399
195.947	-0.01398
196.047	-0.01386
196.147	-0.01404
196.247	-0.01401
196.347	-0.01397
196.447	-0.0139
196.547	-0.01402
196.647	-0.01395
[truncated: 5,357 more rows]

## Sheet: 100%D2O
time/s	current/mA
3.2308	-0.25045
3.2546	-0.24418
3.255	-0.23692
3.2554	-0.22909
3.2558	-0.22114
3.2562	-0.21416
3.2566	-0.20798
3.257	-0.20285
3.2576	-0.19663
3.2582	-0.19107
3.2588	-0.18572
3.2596	-0.17925
3.2604	-0.17295
3.2612	-0.1675
3.262	-0.16212
3.2628	-0.15699
3.2638	-0.15151
3.2648	-0.14615
3.2658	-0.14111
3.2672	-0.13518
3.2686	-0.1296
3.27	-0.12449
3.2716	-0.11911
3.2734	-0.114
3.2752	-0.10887
3.2774	-0.10356
3.2798	-0.09849
3.2826	-0.09309
3.2858	-0.08766
3.2894	-0.08245
3.2934	-0.07739
3.2978	-0.07235
3.3038	-0.0672
3.3098	-0.06212
3.318	-0.05711
3.327	-0.05195
3.3394	-0.04674
3.3552	-0.04139
3.3764	-0.03636
3.405	-0.03101
3.4478	-0.02593
3.5144	-0.0209
3.6144	-0.01656
3.7144	-0.01421
3.8144	-0.01225
3.9144	-0.01108
4.0144	-0.01007
4.1144	-0.00931
4.2144	-0.00869
4.3144	-0.00823
4.4144	-0.00773
4.5144	-0.0074
4.6144	-0.00708
4.7144	-0.00682
4.8144	-0.00661
4.9144	-0.00635
5.0144	-0.00622
5.1144	-0.00603
5.2144	-0.00576
5.3144	-0.00572
5.4144	-0.00569
5.5144	-0.00555
5.6144	-0.00532
5.7144	-0.00529
5.8144	-0.00522
5.9144	-0.0051
6.0144	-0.00507
6.1144	-0.00504
6.2144	-0.00499
6.3144	-0.00491
6.4144	-0.00506
6.5144	-0.00562
6.6144	-0.00496
6.7144	-0.00468
6.8144	-0.00461
6.9144	-0.00463
7.0144	-0.00459
7.1144	-0.0045
7.2144	-0.00445
7.3144	-0.00449
7.4144	-0.00442
7.5144	-0.00437
7.6144	-0.00437
7.7144	-0.0044
7.8144	-0.00431
7.9144	-0.00446
8.0144	-0.00418
8.1144	-0.00404
8.2144	-0.00417
8.3144	-0.00418
8.4144	-0.00417
8.5144	-0.00413
8.6144	-0.00417
8.7144	-0.00414
8.8144	-0.00409
8.9144	-0.00411
9.0144	-0.00412
9.1144	-0.0041
9.2144	-0.00403
9.3144	-0.00405
9.4144	-0.00405
9.5144	-0.00402
9.6144	-0.00404
9.7144	-0.00403
9.8144	-0.00398
9.9144	-0.00402
10.0144	-0.00408
10.1144	-0.00396
10.2144	-0.00402
10.3144	-0.004
10.4144	-0.00394
10.5144	-0.00397
10.6144	-0.00395
10.7144	-0.00395
10.8144	-0.00392
10.9144	-0.00396
11.0144	-0.00392
11.1144	-0.00389
11.2144	-0.00391
11.3144	-0.00389
11.4144	-0.0039
11.5144	-0.00388
11.6144	-0.0039
11.7144	-0.00393
11.8144	-0.00391
11.9144	-0.00388
12.0144	-0.00389
12.1144	-0.0039
12.2144	-0.00391
12.3144	-0.00388
12.4144	-0.00382
12.5144	-0.00388
12.6144	-0.00393
12.7144	-0.00383
12.8144	-0.00385
12.9144	-0.00395
13.0144	-0.00385
13.1144	-0.00388
13.2144	-0.00383
13.3144	-0.00391
13.4144	-0.00386
13.5144	-0.00383
13.6144	-0.00384
13.7144	-0.00385
13.8144	-0.00385
13.9144	-0.00385
14.0144	-0.00385
14.1144	-0.00391
14.2144	-0.00387
14.3144	-0.00388
14.4144	-0.00387
14.5144	-0.00383
14.6144	-0.00389
14.7144	-0.00385
14.8144	-0.00384
14.9144	-0.00387
15.0144	-0.00382
15.1144	-0.00384
15.2144	-0.00386
15.3144	-0.00379
15.4144	-0.00382
15.5144	-0.0038
15.6144	-0.00384
15.7144	-0.00384
15.8144	-0.00367
15.9144	-0.00382
16.0144	-0.00386
16.1144	-0.00388
16.2144	-0.00382
16.3144	-0.0039
16.4144	-0.00386
16.5144	-0.0039
16.6144	-0.00384
16.7144	-0.00387
16.8144	-0.00382
16.9144	-0.00367
17.0144	-0.00385
17.1144	-0.00382
17.2144	-0.0039
17.3144	-0.004
17.4144	-0.00391
17.5144	-0.00386
17.6144	-0.0037
17.7144	-0.00379
17.8144	-0.00389
17.9144	-0.00389
18.0144	-0.00383
18.1144	-0.00383
18.2144	-0.00386
18.3144	-0.00383
18.4144	-0.00382
18.5144	-0.0038
18.6144	-0.00396
18.7144	-0.00382
18.8144	-0.00383
18.9144	-0.0038
19.0144	-0.00386
19.1144	-0.0038
19.2144	-0.00386
19.3144	-0.00386
19.4144	-0.00369
19.5144	-0.00383
19.6144	-0.00388
19.7144	-0.00385
19.8144	-0.00385
19.9144	-0.00384
20.0144	-0.00384
20.1144	-0.00389
20.2144	-0.00384
20.3144	-0.00388
20.4144	-0.00385
20.5144	-0.00384
20.6144	-0.00381
20.7144	-0.00384
20.8144	-0.0039
20.9144	-0.00386
21.0144	-0.00379
21.1144	-0.00386
21.2144	-0.00385
21.3144	-0.00381
21.4144	-0.00385
21.5144	-0.0037
21.6144	-0.00381
21.7144	-0.00383
21.8144	-0.00385
21.9144	-0.00386
22.0144	-0.00395
22.1144	-0.00389
22.2144	-0.00383
22.3144	-0.0039
22.4144	-0.00382
22.5144	-0.00387
22.6144	-0.00386
22.7144	-0.0039
22.8144	-0.00383
22.9144	-0.00389
23.0144	-0.00395
23.1144	-0.00385
23.2144	-0.0038
23.3144	-0.00385
23.4144	-0.00386
23.5144	-0.00391
23.6144	-0.00395
23.7144	-0.00391
23.8144	-0.00384
23.9144	-0.00388
24.0144	-0.00388
24.1144	-0.00394
24.2144	-0.00384
24.3144	-0.00382
24.4144	-0.00391
24.5144	-0.00381
24.6144	-0.00385
24.7144	-0.00385
24.8144	-0.00386
24.9144	-0.00388
25.0144	-0.00384
25.1144	-0.0039
25.2144	-0.00386
25.3144	-0.00387
25.4144	-0.00384
25.5144	-0.00389
25.6144	-0.00386
25.7144	-0.00389
25.8144	-0.00384
25.9144	-0.00397
26.0144	-0.00386
26.1144	-0.00387
26.2144	-0.00393
26.3144	-0.00395
26.4144	-0.00387
26.5144	-0.00385
26.6144	-0.0039
26.7144	-0.00387
26.8144	-0.00387
26.9144	-0.00385
27.0144	-0.00383
27.1144	-0.00383
27.2144	-0.00388
27.3144	-0.00389
27.4144	-0.00393
27.5144	-0.00388
27.6144	-0.00385
27.7144	-0.00379
27.8144	-0.00385
27.9144	-0.00393
28.0144	-0.00388
28.1144	-0.00387
28.2144	-0.00393
28.3144	-0.00385
28.4144	-0.0039
28.5144	-0.0039
28.6144	-0.00389
28.7144	-0.00391
28.8144	-0.0038
28.9144	-0.00388
29.0144	-0.00389
29.1144	-0.00388
29.2144	-0.00393
29.3144	-0.00391
29.4144	-0.00385
29.5144	-0.00387
29.6144	-0.00389
29.7144	-0.00388
29.8144	-0.0039
29.9144	-0.00399
30.0144	-0.0039
30.1144	-0.00388
30.2144	-0.00392
30.3144	-0.0039
30.4144	-0.00387
30.5144	-0.00387
30.6144	-0.00384
30.7144	-0.0039
30.8144	-0.00389
30.9144	-0.00386
31.0144	-0.00391
31.1144	-0.00388
31.2144	-0.00392
31.3144	-0.0039
31.4144	-0.00389
31.5144	-0.00387
31.6144	-0.0039
31.7144	-0.00388
31.8144	-0.00382
31.9144	-0.00385
32.0144	-0.0039
32.1144	-0.00384
32.2144	-0.00386
32.3144	-0.00389
32.4144	-0.00389
32.5144	-0.00386
32.6144	-0.00391
32.7144	-0.00386
32.8144	-0.00388
32.9144	-0.00386
33.0144	-0.00389
33.1144	-0.00386
33.2144	-0.00391
33.3144	-0.00389
33.4144	-0.00388
33.5144	-0.00386
33.6144	-0.0039
33.7144	-0.00391
33.8144	-0.00387
33.9144	-0.0039
34.0144	-0.00388
34.1144	-0.00387
34.2144	-0.00387
34.3144	-0.00383
34.4144	-0.00388
34.5144	-0.00388
34.6144	-0.00388
34.7144	-0.00388
34.8144	-0.00387
34.9144	-0.00388
35.0144	-0.0039
35.1144	-0.0039
35.2144	-0.00387
35.3144	-0.0039
35.4144	-0.00391
35.5144	-0.00392
35.6144	-0.00386
35.7144	-0.00385
35.8144	-0.00386
35.9144	-0.00392
36.0144	-0.00391
36.1144	-0.00392
36.2144	-0.00392
36.3144	-0.00389
36.4144	-0.0039
36.5144	-0.00391
36.6144	-0.00386
36.7144	-0.00389
36.8144	-0.00392
36.9144	-0.00392
37.0144	-0.00395
37.1144	-0.0039
37.2144	-0.0039
37.3144	-0.0039
37.4144	-0.00389
37.5144	-0.00392
37.6144	-0.00393
37.7144	-0.00393
37.8144	-0.00386
37.9144	-0.0039
38.0144	-0.0039
38.1144	-0.00387
38.2144	-0.00396
38.3144	-0.00393
38.4144	-0.00391
38.5144	-0.0039
38.6144	-0.00389
38.7144	-0.00393
38.8144	-0.00391
38.9144	-0.00391
39.0144	-0.00394
39.1144	-0.0039
39.2144	-0.00394
39.3144	-0.00391
39.4144	-0.00391
39.5144	-0.00396
39.6144	-0.00393
39.7144	-0.00395
39.8144	-0.00386
39.9144	-0.00392
40.0144	-0.00399
40.1144	-0.00396
40.2144	-0.00388
40.3144	-0.00394
40.4144	-0.00394
40.5144	-0.00394
40.6144	-0.00392
40.7144	-0.00392
40.8144	-0.00397
40.9144	-0.00394
41.0144	-0.00395
41.1144	-0.00395
41.2144	-0.00389
41.3144	-0.00391
41.4144	-0.00395
41.5144	-0.00392
41.6144	-0.00394
41.7144	-0.00393
41.8144	-0.00395
41.9144	-0.00393
42.0144	-0.00393
42.1144	-0.00394
42.2144	-0.00398
42.3144	-0.00405
42.4144	-0.00394
42.5144	-0.00391
42.6144	-0.00394
42.7144	-0.00394
42.8144	-0.0039
42.9144	-0.00393
43.0144	-0.00393
43.1144	-0.00393
43.2144	-0.00395
43.3144	-0.00397
43.4144	-0.0039
43.5144	-0.00395
43.6144	-0.00391
43.7144	-0.00393
43.8144	-0.00394
43.9144	-0.00393
44.0144	-0.00392
44.1144	-0.00392
44.2144	-0.00392
44.3144	-0.00394
44.4144	-0.00393
44.5144	-0.00395
44.6144	-0.00398
44.7144	-0.00396
44.8144	-0.00393
44.9144	-0.00392
45.0144	-0.00394
45.1144	-0.00392
45.2144	-0.00397
45.3144	-0.00394
45.4144	-0.0039
45.5144	-0.0039
45.6144	-0.00392
45.7144	-0.00393
45.8144	-0.00393
45.9144	-0.00396
46.0144	-0.00395
46.1144	-0.00388
46.2144	-0.00393
46.3144	-0.00395
46.4144	-0.0039
46.5144	-0.00396
46.6144	-0.00394
46.7144	-0.00396
46.8144	-0.00391
46.9144	-0.00395
47.0144	-0.00398
47.1144	-0.00402
47.2144	-0.00394
47.3144	-0.00402
47.4144	-0.00399
47.5144	-0.00398
47.6144	-0.00404
47.7144	-0.00396
47.8144	-0.00395
47.9144	-0.00397
48.0144	-0.00397
48.1144	-0.00397
48.2144	-0.004
48.3144	-0.00393
48.4144	-0.00401
48.5144	-0.00399
48.6144	-0.00391
48.7144	-0.00401
48.8144	-0.00394
48.9144	-0.00398
49.0144	-0.00395
49.1144	-0.00392
49.2144	-0.00392
49.3144	-0.00391
49.4144	-0.00397
49.5144	-0.00398
49.6144	-0.00395
49.7144	-0.00398
49.8144	-0.00392
49.9144	-0.00393
50.0144	-0.00394
50.1144	-0.00394
50.2144	-0.0039
50.3144	-0.00398
50.4144	-0.00396
50.5144	-0.00393
50.6144	-0.00392
50.7144	-0.00392
50.8144	-0.00393
50.9144	-0.00391
51.0144	-0.00392
51.1144	-0.00392
51.2144	-0.0039
51.3144	-0.00393
51.4144	-0.00383
51.5144	-0.0039
51.6144	-0.00391
51.7144	-0.00387
51.8144	-0.0039
51.9144	-0.00392
52.0144	-0.0039
52.1144	-0.00388
52.2144	-0.00388
52.3144	-0.00389
52.4144	-0.00384
52.5144	-0.00402
52.6144	-0.00392
52.7144	-0.00392
52.8144	-0.00388
52.9144	-0.00394
53.0144	-0.0039
53.1144	-0.00392
53.2144	-0.00393
53.3144	-0.00386
53.4144	-0.0039
53.5144	-0.00387
53.6144	-0.00394
53.7144	-0.00386
53.8144	-0.0039
53.9144	-0.00388
54.0144	-0.00393
54.1144	-0.00388
54.2144	-0.0041
54.3144	-0.00386
54.4144	-0.00396
54.5144	-0.00391
54.6144	-0.00389
54.7144	-0.00389
54.8144	-0.00387
54.9144	-0.00389
55.0144	-0.00388
55.1144	-0.0039
55.2144	-0.00388
55.3144	-0.00395
55.4144	-0.0039
55.5144	-0.00393
55.6144	-0.00414
55.7144	-0.00394
55.8144	-0.00394
55.9144	-0.00394
56.0144	-0.00386
56.1144	-0.00388
56.2144	-0.00389
56.3144	-0.00395
56.4144	-0.00389
56.5144	-0.0039
56.6144	-0.00396
56.7144	-0.00391
56.8144	-0.0041
56.9144	-0.00391
57.0144	-0.00394
57.1144	-0.00391
57.2144	-0.00392
57.3144	-0.00413
57.4144	-0.00385
57.5144	-0.00407
57.6144	-0.00388
57.7144	-0.00392
57.8144	-0.00393
57.9144	-0.00395
58.0144	-0.0039
58.1144	-0.00393
58.2144	-0.00389
58.3144	-0.00395
58.4144	-0.00398
58.5144	-0.00393
58.6144	-0.00394
58.7144	-0.00394
58.8144	-0.00391
58.9144	-0.00392
59.0144	-0.00395
59.1144	-0.00398
59.2144	-0.00391
59.3144	-0.00431
59.4144	-0.00402
59.5144	-0.00434
59.6144	-0.00398
59.7144	-0.00431
59.8144	-0.00399
59.9144	-0.00425
60.0144	-0.00394
60.1144	-0.00402
60.2144	-0.00399
60.3144	-0.00398
60.4144	-0.00399
60.5144	-0.00433
60.6144	-0.00415
60.7144	-0.00403
60.8144	-0.00433
60.9144	-0.00404
61.0144	-0.00405
61.1144	-0.00401
61.2144	-0.00399
61.3144	-0.00427
61.4144	-0.00397
61.5144	-0.004
61.6144	-0.00438
61.7144	-0.00401
61.8144	-0.00403
61.9144	-0.00408
62.0144	-0.00404
62.1144	-0.00409
62.2144	-0.00398
62.3144	-0.00407
62.4144	-0.00403
62.5144	-0.00441
62.6144	-0.00406
62.7144	-0.00405
62.8144	-0.004
62.9144	-0.0041
63.0144	-0.00404
63.1144	-0.00411
63.2144	-0.00405
63.3144	-0.004
63.4144	-0.00402
63.5144	-0.00401
63.6144	-0.00422
63.7144	-0.00406
63.8144	-0.00402
63.9144	-0.00403
64.0144	-0.00414
64.1144	-0.00407
64.2144	-0.00405
64.3144	-0.00409
64.4144	-0.00406
64.5144	-0.0041
64.6144	-0.00409
64.7144	-0.00417
64.8144	-0.00408
64.9144	-0.00407
65.0144	-0.0041
65.1144	-0.00405
65.2144	-0.00426
65.3144	-0.00417
65.4144	-0.0044
65.5144	-0.00409
65.6144	-0.00415
65.7144	-0.00408
65.8144	-0.00406
65.9144	-0.00413
66.0144	-0.00405
66.1144	-0.00403
66.2144	-0.00404
66.3144	-0.00404
66.4144	-0.00409
66.5144	-0.00403
66.6144	-0.00434
66.7144	-0.00446
66.8144	-0.00435
66.9144	-0.00416
67.0144	-0.00418
67.1144	-0.00421
67.2144	-0.00409
67.3144	-0.00408
67.4144	-0.00412
67.5144	-0.00405
67.6144	-0.00403
67.7144	-0.00408
67.8144	-0.00415
67.9144	-0.00406
68.0144	-0.00408
68.1144	-0.00445
68.2144	-0.00404
68.3144	-0.00404
68.4144	-0.00412
68.5144	-0.00408
68.6144	-0.00437
68.7144	-0.00437
68.8144	-0.0041
68.9144	-0.00409
69.0144	-0.00427
69.1144	-0.00417
69.2144	-0.00407
69.3144	-0.00406
69.4144	-0.00414
69.5144	-0.00412
69.6144	-0.00415
69.7144	-0.00408
69.8144	-0.00427
69.9144	-0.00402
70.0144	-0.00407
70.1144	-0.00407
70.2144	-0.00408
70.3144	-0.00434
70.4144	-0.00403
70.5144	-0.00404
70.6144	-0.00406
70.7144	-0.00406
70.8144	-0.0043
70.9144	-0.00405
71.0144	-0.00403
71.1144	-0.00438
71.2144	-0.00413
71.3144	-0.00399
71.4144	-0.004
71.5144	-0.00404
71.6144	-0.00428
71.7144	-0.00404
71.8144	-0.00407
71.9144	-0.00424
72.0144	-0.00399
72.1144	-0.00399
72.2144	-0.00428
72.3144	-0.00402
72.4144	-0.00402
72.5144	-0.00404
72.6144	-0.00401
72.7144	-0.00403
72.8144	-0.00412
72.9144	-0.00402
73.0144	-0.0041
73.1144	-0.00398
73.2144	-0.00404
73.3144	-0.00404
73.4144	-0.00404
73.5144	-0.00401
73.6144	-0.00407
73.7144	-0.00407
73.8144	-0.00399
73.9144	-0.00406
74.0144	-0.00409
74.1144	-0.00403
74.2144	-0.00401
74.3144	-0.00408
74.4144	-0.00405
74.5144	-0.00405
74.6144	-0.0041
74.7144	-0.00413
74.8144	-0.00406
74.9144	-0.0041
75.0144	-0.00406
75.1144	-0.00402
75.2144	-0.00411
75.3144	-0.00409
75.4144	-0.00412
75.5144	-0.00415
75.6144	-0.00418
75.7144	-0.0042
75.8144	-0.00418
75.9144	-0.00413
76.0144	-0.00415
76.1144	-0.0042
76.2144	-0.00419
76.3144	-0.00415
76.4144	-0.00413
76.5144	-0.00416
76.6144	-0.00415
76.7144	-0.00419
76.8144	-0.00415
76.9144	-0.00414
77.0144	-0.00415
77.1144	-0.00416
77.2144	-0.00419
77.3144	-0.00419
77.4144	-0.00418
77.5144	-0.00417
77.6144	-0.0042
77.7144	-0.00419
77.8144	-0.00415
77.9144	-0.00418
78.0144	-0.00417
78.1144	-0.00421
78.2144	-0.00411
78.3144	-0.00417
78.4144	-0.00415
78.5144	-0.00414
78.6144	-0.00418
78.7144	-0.00417
78.8144	-0.0042
78.9144	-0.00417
79.0144	-0.00416
79.1144	-0.00418
79.2144	-0.0042
79.3144	-0.00419
79.4144	-0.00419
79.5144	-0.00423
79.6144	-0.0042
79.7144	-0.00422
79.8144	-0.00423
79.9144	-0.00421
80.0144	-0.00416
80.1144	-0.0042
80.2144	-0.0042
80.3144	-0.0042
80.4144	-0.00422
80.5144	-0.00422
80.6144	-0.00425
80.7144	-0.00421
80.8144	-0.00422
80.9144	-0.00425
81.0144	-0.00438
81.1144	-0.00423
81.2144	-0.00421
81.3144	-0.00423
81.4144	-0.00422
81.5144	-0.00413
81.6144	-0.00419
81.7144	-0.00423
81.8144	-0.00411
81.9144	-0.0042
82.0144	-0.00427
82.1144	-0.00448
82.2144	-0.00425
82.3144	-0.0045
82.4144	-0.00405
82.5144	-0.00424
82.6144	-0.00425
82.7144	-0.00422
82.8144	-0.00426
82.9144	-0.00424
83.0144	-0.00425
83.1144	-0.00434
83.2144	-0.00437
83.3144	-0.00428
83.4144	-0.0043
83.5144	-0.00438
83.6144	-0.00427
83.7144	-0.00445
83.8144	-0.00424
83.9144	-0.00432
84.0144	-0.00424
84.1144	-0.00424
84.2144	-0.00441
84.3144	-0.00416
84.4144	-0.0042
84.5144	-0.00426
84.6144	-0.0045
84.7144	-0.00441
84.8144	-0.00439
84.9144	-0.0042
85.0144	-0.00452
85.1144	-0.00443
85.2144	-0.00452
85.3144	-0.00422
85.4144	-0.00438
85.5144	-0.00427
85.6144	-0.00426
85.7144	-0.00424
85.8144	-0.00446
85.9144	-0.00444
86.0144	-0.0044
86.1144	-0.00439
86.2144	-0.00423
86.3144	-0.00442
86.4144	-0.00436
86.5144	-0.00425
86.6144	-0.00424
86.7144	-0.0044
86.8144	-0.00415
86.9144	-0.0044
87.0144	-0.00437
87.1144	-0.00453
87.2144	-0.00442
87.3144	-0.00414
87.4144	-0.00439
87.5144	-0.00443
87.6144	-0.00439
87.7144	-0.0045
87.8144	-0.00435
87.9144	-0.00434
88.0144	-0.00459
88.1144	-0.00454
88.2144	-0.00443
88.3144	-0.0044
88.4144	-0.00437
88.5144	-0.00445
88.6144	-0.00454
88.7144	-0.00436
88.8144	-0.0044
88.9144	-0.00454
89.0144	-0.00422
89.1144	-0.0045
89.2144	-0.00422
89.3144	-0.00447
89.4144	-0.00442
89.5144	-0.00445
89.6144	-0.00446
89.7144	-0.00445
89.8144	-0.00438
89.9144	-0.00428
90.0144	-0.00442
90.1144	-0.00435
90.2144	-0.00454
90.3144	-0.0044
90.4144	-0.00442
90.5144	-0.00442
90.6144	-0.00436
90.7144	-0.00443
90.8144	-0.00442
90.9144	-0.00438
91.0144	-0.00424
91.1144	-0.00442
91.2144	-0.00435
91.3144	-0.00437
91.4144	-0.00453
91.5144	-0.00443
91.6144	-0.00447
91.7144	-0.00439
91.8144	-0.00444
91.9144	-0.00424
92.0144	-0.0044
92.1144	-0.0044
92.2144	-0.00437
92.3144	-0.00438
92.4144	-0.00445
92.5144	-0.0044
92.6144	-0.00422
92.7144	-0.00438
92.8144	-0.00447
92.9144	-0.00437
93.0144	-0.00442
93.1144	-0.00446
93.2144	-0.00441
93.3144	-0.00438
93.4144	-0.00446
93.5144	-0.00446
93.6144	-0.00421
93.7144	-0.00452
93.8144	-0.00437
93.9144	-0.00442
94.0144	-0.00441
94.1144	-0.00444
94.2144	-0.00447
94.3144	-0.00448
94.4144	-0.00442
94.5144	-0.0045
94.6144	-0.00443
94.7144	-0.00444
94.8144	-0.00439
94.9144	-0.00427
95.0144	-0.00447
95.1144	-0.00457
95.2144	-0.00445
95.3144	-0.00443
95.4144	-0.0044
95.5144	-0.00442
95.6144	-0.0044
95.7144	-0.00445
95.8144	-0.00434
95.9144	-0.00439
96.0144	-0.00446
96.1144	-0.00446
96.2144	-0.00445
96.3144	-0.0044
96.4144	-0.00441
96.5144	-0.00448
96.6144	-0.00445
96.7144	-0.00445
96.8144	-0.00445
96.9144	-0.0044
97.0144	-0.00443
97.1144	-0.00443
97.2144	-0.00444
97.3144	-0.00439
97.4144	-0.00442
97.5144	-0.00441
97.6144	-0.00456
97.7144	-0.00455
97.8144	-0.00444
97.9144	-0.00443
98.0144	-0.0042
98.1144	-0.00441
98.2144	-0.0043
98.3144	-0.00445
98.4144	-0.00443
98.5144	-0.00445
98.6144	-0.00446
98.7144	-0.00446
98.8144	-0.00443
98.9144	-0.00456
99.0144	-0.00446
99.1144	-0.00441
99.2144	-0.0045
99.3144	-0.00438
99.4144	-0.00441
99.5144	-0.00444
99.6144	-0.00441
99.7144	-0.00442
99.8144	-0.00443
99.9144	-0.00441
100.014	-0.00445
100.114	-0.00455
100.214	-0.00442
100.314	-0.00449
100.414	-0.00446
100.514	-0.00436
100.614	-0.00454
100.714	-0.0045
100.814	-0.0044
100.914	-0.0044
101.014	-0.00442
101.114	-0.00445
101.214	-0.00448
101.314	-0.00442
101.414	-0.00443
101.514	-0.00449
101.614	-0.00451
101.714	-0.00444
101.814	-0.00441
101.914	-0.00447
102.014	-0.00449
102.114	-0.00448
102.214	-0.00444
102.314	-0.00449
102.414	-0.00426
102.514	-0.00442
102.614	-0.00451
102.714	-0.00446
102.814	-0.00446
102.914	-0.00444
103.014	-0.00443
103.114	-0.00446
103.214	-0.00442
103.314	-0.00442
103.414	-0.00447
103.514	-0.00446
103.614	-0.0045
103.714	-0.0045
103.814	-0.00451
103.914	-0.00446
104.014	-0.00449
104.114	-0.00444
104.214	-0.00449
104.314	-0.00446
104.414	-0.00444
104.514	-0.00449
104.614	-0.00447
104.714	-0.00445
104.814	-0.00447
104.914	-0.00447
105.014	-0.00445
105.114	-0.00451
105.214	-0.00451
105.314	-0.0045
105.414	-0.00447
105.514	-0.00447
105.614	-0.00446
105.714	-0.00445
105.814	-0.00448
105.914	-0.00448
106.014	-0.00444
106.114	-0.00446
106.214	-0.00446
106.314	-0.00442
106.414	-0.00451
106.514	-0.0045
106.614	-0.00448
106.714	-0.00452
106.814	-0.00445
106.914	-0.00449
107.014	-0.00448
107.114	-0.00448
107.214	-0.00446
107.314	-0.00444
107.414	-0.00449
107.514	-0.00447
107.614	-0.00446
107.714	-0.00453
107.814	-0.00448
107.914	-0.00447
108.014	-0.00451
108.114	-0.00448
108.214	-0.0045
108.314	-0.0045
108.414	-0.00446
108.514	-0.00447
108.614	-0.00451
108.714	-0.00446
108.814	-0.00449
108.914	-0.00458
109.014	-0.00453
109.114	-0.00449
109.214	-0.00456
109.314	-0.00451
109.414	-0.00446
109.514	-0.00452
109.614	-0.0045
109.714	-0.0045
109.814	-0.00449
109.914	-0.00456
110.014	-0.00455
110.114	-0.00449
110.214	-0.00447
110.314	-0.0045
110.414	-0.00451
110.514	-0.00449
110.614	-0.0045
110.714	-0.00445
110.814	-0.0045
110.914	-0.00448
111.014	-0.00453
111.114	-0.00446
111.214	-0.00451
111.314	-0.00454
111.414	-0.00449
111.514	-0.00454
111.614	-0.00451
111.714	-0.00451
111.814	-0.0045
111.914	-0.00448
112.014	-0.00448
112.114	-0.00448
112.214	-0.00454
112.314	-0.00454
112.414	-0.00456
112.514	-0.00454
112.614	-0.00446
112.714	-0.00454
112.814	-0.00452
112.914	-0.00452
113.014	-0.00448
113.114	-0.00449
113.214	-0.00455
113.314	-0.00449
113.414	-0.00456
113.514	-0.00458
113.614	-0.00455
113.714	-0.0045
113.814	-0.00452
113.914	-0.00451
114.014	-0.00451
114.114	-0.00453
114.214	-0.00449
114.314	-0.00452
114.414	-0.00447
114.514	-0.00454
114.614	-0.00453
114.714	-0.00452
114.814	-0.0045
114.914	-0.00449
115.014	-0.00453
115.114	-0.00453
115.214	-0.00451
115.314	-0.00453
115.414	-0.00452
115.514	-0.00455
115.614	-0.00456
115.714	-0.00448
115.814	-0.00453
115.914	-0.0045
116.014	-0.00452
116.114	-0.0046
116.214	-0.00453
116.314	-0.00457
116.414	-0.00456
116.514	-0.00456
116.614	-0.00453
116.714	-0.00457
116.814	-0.00456
116.914	-0.00452
117.014	-0.00455
117.114	-0.00459
117.214	-0.00451
117.314	-0.00452
117.414	-0.00456
117.514	-0.00451
117.614	-0.00453
117.714	-0.00456
117.814	-0.00455
117.914	-0.00461
118.014	-0.0046
118.114	-0.0046
118.214	-0.00454
118.314	-0.00458
118.414	-0.00454
118.514	-0.00457
118.614	-0.00456
118.714	-0.00452
118.814	-0.00452
118.914	-0.00458
119.014	-0.00454
119.114	-0.00457
119.214	-0.00458
119.314	-0.00457
119.414	-0.00455
119.514	-0.00459
119.614	-0.00461
119.714	-0.00459
119.814	-0.00456
119.914	-0.00452
120.014	-0.00458
120.114	-0.00456
120.214	-0.00453
120.314	-0.00459
120.414	-0.00459
120.514	-0.00458
120.614	-0.00456
120.714	-0.0046
120.814	-0.00458
120.914	-0.0046
121.014	-0.00458
121.114	-0.00456
121.214	-0.0046
121.314	-0.00455
121.414	-0.00452
121.514	-0.00458
121.614	-0.00461
121.714	-0.00454
121.814	-0.0046
121.914	-0.00458
122.014	-0.00458
122.114	-0.00453
122.214	-0.0046
122.314	-0.0046
122.414	-0.00457
122.514	-0.00463
122.614	-0.00458
122.714	-0.00464
122.814	-0.00455
122.914	-0.00456
123.014	-0.00463
123.114	-0.0046
123.214	-0.0046
123.231	-0.00455
123.231	-0.02437
123.231	-0.16847
123.231	-0.15536
123.232	-0.21307
123.232	-0.21988
123.232	-0.21133
123.232	-0.19708
123.233	-0.17831
123.233	-0.15644
123.233	-0.13399
123.233	-0.11178
123.233	-0.09086
123.234	-0.07213
123.234	-0.05576
123.234	-0.04244
123.234	-0.03107
123.234	-0.02287
123.235	-0.01664
123.235	-0.01056
123.236	-0.01708
123.237	-0.02246
123.256	-0.01738
123.356	-0.0154
123.456	-0.01494
123.556	-0.01446
123.656	-0.01427
123.756	-0.01424
123.856	-0.01401
123.956	-0.01394
124.056	-0.01381
124.156	-0.01362
124.256	-0.0138
124.356	-0.01381
124.456	-0.01332
124.556	-0.01355
124.656	-0.01341
124.756	-0.01344
124.856	-0.01341
124.956	-0.01318
125.056	-0.01329
125.156	-0.01329
125.256	-0.01333
125.356	-0.01327
125.456	-0.01325
125.556	-0.01302
125.656	-0.01321
125.756	-0.01293
125.856	-0.01294
125.956	-0.01309
126.056	-0.01323
126.156	-0.01277
126.256	-0.01303
126.356	-0.01316
126.456	-0.01307
126.556	-0.01317
126.656	-0.01289
126.756	-0.01284
126.856	-0.01314
126.956	-0.01297
127.056	-0.01303
127.156	-0.01281
127.256	-0.01294
127.356	-0.01295
127.456	-0.01308
127.556	-0.01278
127.656	-0.01251
127.756	-0.01297
127.856	-0.01293
127.956	-0.01281
128.056	-0.01294
128.156	-0.01289
128.256	-0.01292
128.356	-0.01272
128.456	-0.01284
128.556	-0.01291
128.656	-0.0128
128.756	-0.01272
128.856	-0.01291
128.956	-0.0128
129.056	-0.01264
129.156	-0.01267
129.256	-0.0128
129.356	-0.01288
129.456	-0.01288
129.556	-0.01287
129.656	-0.01288
129.756	-0.01284
129.856	-0.01275
129.956	-0.01283
130.056	-0.01269
130.156	-0.01274
130.256	-0.01283
130.356	-0.01285
130.456	-0.01263
130.556	-0.01281
130.656	-0.01271
130.756	-0.01281
130.856	-0.01278
130.956	-0.01272
131.056	-0.01277
131.156	-0.0125
131.256	-0.01281
131.356	-0.01279
131.456	-0.01255
131.556	-0.01275
131.656	-0.01279
131.756	-0.01254
131.856	-0.01258
131.956	-0.01282
132.056	-0.01272
132.156	-0.01279
132.256	-0.01272
132.356	-0.01274
132.456	-0.01278
132.556	-0.0127
132.656	-0.01262
132.756	-0.01267
132.856	-0.01269
132.956	-0.01231
133.056	-0.01245
133.156	-0.01265
133.256	-0.01273
133.356	-0.01265
133.456	-0.01259
133.556	-0.01273
133.656	-0.01238
133.756	-0.01267
133.856	-0.01251
133.956	-0.01242
134.056	-0.01269
134.156	-0.01242
134.256	-0.01231
134.356	-0.01266
134.456	-0.01271
134.556	-0.01216
134.656	-0.01262
134.756	-0.01262
134.856	-0.01241
134.956	-0.01236
135.056	-0.01233
135.156	-0.01263
135.256	-0.01268
135.356	-0.01254
135.456	-0.01264
135.556	-0.0124
135.656	-0.01251
135.756	-0.01266
135.856	-0.01258
135.956	-0.01262
136.056	-0.01242
136.156	-0.01259
136.256	-0.01242
136.356	-0.01257
136.456	-0.01245
136.556	-0.01266
136.656	-0.01217
136.756	-0.01259
136.856	-0.01226
136.956	-0.01246
137.056	-0.01241
137.156	-0.01236
137.256	-0.01269
137.356	-0.01225
137.456	-0.01218
137.556	-0.01263
137.656	-0.0125
137.756	-0.01245
137.856	-0.01239
137.956	-0.01228
138.056	-0.01238
138.156	-0.01237
138.256	-0.01251
138.356	-0.01233
138.456	-0.01225
138.556	-0.01262
138.656	-0.01253
138.756	-0.01238
138.856	-0.01227
138.956	-0.01217
139.056	-0.01253
139.156	-0.01231
139.256	-0.01252
139.356	-0.01234
139.456	-0.01216
139.556	-0.01238
139.656	-0.0124
139.756	-0.01231
139.856	-0.01219
139.956	-0.01251
140.056	-0.01238
140.156	-0.01237
140.256	-0.01226
140.356	-0.01241
140.456	-0.01235
140.556	-0.01223
140.656	-0.01225
140.756	-0.01232
140.856	-0.01239
140.956	-0.01226
141.056	-0.01244
141.156	-0.01223
141.256	-0.01223
141.356	-0.01223
141.456	-0.01228
141.556	-0.01241
141.656	-0.01242
141.756	-0.01203
141.856	-0.01214
141.956	-0.01236
142.056	-0.01226
142.156	-0.01259
142.256	-0.01227
142.356	-0.01223
142.456	-0.01223
142.556	-0.01228
142.656	-0.01234
142.756	-0.0124
142.856	-0.01235
142.956	-0.01211
143.056	-0.0123
143.156	-0.01236
143.256	-0.01236
143.356	-0.01238
143.456	-0.01238
143.556	-0.01203
143.656	-0.01223
143.756	-0.01227
143.856	-0.01239
143.956	-0.01233
144.056	-0.01236
144.156	-0.01236
144.256	-0.01235
144.356	-0.01233
144.456	-0.01229
144.556	-0.01238
144.656	-0.01248
144.756	-0.01235
144.856	-0.01235
144.956	-0.01228
145.056	-0.0124
145.156	-0.0123
145.256	-0.01236
145.356	-0.01235
145.456	-0.01231
145.556	-0.01238
145.656	-0.01227
145.756	-0.01227
145.856	-0.01235
145.956	-0.01226
146.056	-0.01235
146.156	-0.01229
146.256	-0.01239
146.356	-0.01213
146.456	-0.01231
146.556	-0.01234
146.656	-0.01235
146.756	-0.01235
146.856	-0.01236
146.956	-0.01234
147.056	-0.01241
147.156	-0.0124
147.256	-0.01237
147.356	-0.01237
147.456	-0.01236
147.556	-0.01242
147.656	-0.01234
147.756	-0.01233
147.856	-0.01231
147.956	-0.01237
148.056	-0.01238
148.156	-0.01228
148.256	-0.01218
148.356	-0.01233
148.456	-0.01235
148.556	-0.0123
148.656	-0.01236
148.756	-0.01221
148.856	-0.01232
148.956	-0.01238
149.056	-0.01231
149.156	-0.01235
149.256	-0.01235
149.356	-0.01217
149.456	-0.01233
149.556	-0.0123
149.656	-0.01234
149.756	-0.01239
149.856	-0.01211
149.956	-0.01235
150.056	-0.01235
150.156	-0.01241
150.256	-0.0122
150.356	-0.01235
150.456	-0.01236
150.556	-0.01235
150.656	-0.01226
150.756	-0.01236
150.856	-0.01233
150.956	-0.01238
151.056	-0.01234
151.156	-0.01233
151.256	-0.01231
151.356	-0.01238
151.456	-0.01215
151.556	-0.01216
151.656	-0.01235
151.756	-0.01204
151.856	-0.01236
151.956	-0.01231
152.056	-0.01231
152.156	-0.01235
152.256	-0.01235
152.356	-0.01231
152.456	-0.01232
152.556	-0.01228
152.656	-0.0123
152.756	-0.01233
152.856	-0.01213
152.956	-0.01231
153.056	-0.01223
153.156	-0.01236
153.256	-0.01216
153.356	-0.01206
153.456	-0.01233
153.556	-0.01232
153.656	-0.01221
153.756	-0.01232
153.856	-0.01232
153.956	-0.01218
154.056	-0.0123
154.156	-0.0123
154.256	-0.0122
154.356	-0.01231
154.456	-0.01226
154.556	-0.01233
154.656	-0.01234
154.756	-0.01212
154.856	-0.01226
154.956	-0.01232
155.056	-0.01229
155.156	-0.0123
155.256	-0.01226
155.356	-0.01228
155.456	-0.01226
155.556	-0.01231
155.656	-0.01231
155.756	-0.01229
155.856	-0.01203
155.956	-0.01228
156.056	-0.01228
156.156	-0.0123
156.256	-0.01229
156.356	-0.0122
156.456	-0.01231
156.556	-0.01229
156.656	-0.01228
156.756	-0.0123
156.856	-0.01226
156.956	-0.01221
157.056	-0.01229
157.156	-0.01226
157.256	-0.0123
157.356	-0.01231
157.456	-0.0122
157.556	-0.01226
157.656	-0.01195
157.756	-0.0123
157.856	-0.01232
157.956	-0.01227
158.056	-0.01228
158.156	-0.01221
158.256	-0.01226
158.356	-0.01208
158.456	-0.01233
158.556	-0.01222
158.656	-0.01223
158.756	-0.01207
158.856	-0.01224
158.956	-0.01222
159.056	-0.01227
159.156	-0.01226
159.256	-0.01224
159.356	-0.01223
159.456	-0.01218
159.556	-0.01225
159.656	-0.01225
159.756	-0.01225
159.856	-0.01223
159.956	-0.01216
160.056	-0.01224
160.156	-0.01223
160.256	-0.01221
160.356	-0.01222
160.456	-0.01221
160.556	-0.01197
160.656	-0.01225
160.756	-0.01226
160.856	-0.01224
160.956	-0.01229
161.056	-0.01224
161.156	-0.01227
161.256	-0.01223
161.356	-0.01228
161.456	-0.01227
161.556	-0.01224
161.656	-0.01223
161.756	-0.01228
161.856	-0.01212
161.956	-0.01201
162.056	-0.01227
162.156	-0.0122
162.256	-0.01197
162.356	-0.01224
162.456	-0.01209
162.556	-0.01224
162.656	-0.01225
162.756	-0.01226
162.856	-0.01216
162.956	-0.01198
163.056	-0.012
163.156	-0.01203
163.256	-0.01212
163.356	-0.01224
163.456	-0.01225
163.556	-0.01219
163.656	-0.01207
163.756	-0.01224
163.856	-0.01216
163.956	-0.01228
164.056	-0.01225
164.156	-0.0122
164.256	-0.01226
164.356	-0.01222
164.456	-0.01205
164.556	-0.01227
164.656	-0.01209
164.756	-0.01225
164.856	-0.01219
164.956	-0.01222
165.056	-0.01224
165.156	-0.01199
165.256	-0.01219
165.356	-0.01221
165.456	-0.01211
165.556	-0.01223
165.656	-0.01222
165.756	-0.01196
165.856	-0.01219
165.956	-0.01224
166.056	-0.01222
166.156	-0.01225
166.256	-0.01227
166.356	-0.01205
166.456	-0.01204
166.556	-0.01218
166.656	-0.01224
166.756	-0.01192
166.856	-0.01226
166.956	-0.01221
167.056	-0.01226
167.156	-0.01226
167.256	-0.01197
167.356	-0.01219
167.456	-0.01213
167.556	-0.01219
167.656	-0.0122
167.756	-0.0122
167.856	-0.01175
167.956	-0.01225
168.056	-0.01225
168.156	-0.01221
168.256	-0.012
168.356	-0.01223
168.456	-0.01225
168.556	-0.01219
168.656	-0.0121
168.756	-0.0123
168.856	-0.01194
168.956	-0.0122
169.056	-0.01222
169.156	-0.01208
169.256	-0.01224
169.356	-0.01211
169.456	-0.01208
169.556	-0.01225
169.656	-0.01225
169.756	-0.01198
169.856	-0.0122
169.956	-0.01225
170.056	-0.01219
170.156	-0.01207
170.256	-0.01219
170.356	-0.01208
170.456	-0.01216
170.556	-0.01229
170.656	-0.01204
170.756	-0.01222
170.856	-0.01232
170.956	-0.01206
171.056	-0.01219
171.156	-0.0122
171.256	-0.01216
171.356	-0.01219
171.456	-0.01219
171.556	-0.01217
171.656	-0.01223
171.756	-0.01193
171.856	-0.01227
171.956	-0.01223
172.056	-0.01224
172.156	-0.01202
172.256	-0.01224
172.356	-0.01219
172.456	-0.01192
172.556	-0.01219
172.656	-0.01217
172.756	-0.01193
172.856	-0.01192
172.956	-0.01217
173.056	-0.01215
173.156	-0.01218
173.256	-0.01214
173.356	-0.01217
173.456	-0.01206
173.556	-0.01215
173.656	-0.01211
173.756	-0.01222
173.856	-0.01193
173.956	-0.01219
174.056	-0.0122
174.156	-0.01197
174.256	-0.01217
174.356	-0.01206
174.456	-0.01215
174.556	-0.01217
174.656	-0.01215
174.756	-0.01215
174.856	-0.01218
174.956	-0.01217
175.056	-0.01219
175.156	-0.01206
175.256	-0.01222
175.356	-0.01224
175.456	-0.01223
175.556	-0.01228
175.656	-0.01223
175.756	-0.01223
175.856	-0.01221
175.956	-0.01216
176.056	-0.01222
176.156	-0.01226
176.256	-0.01226
176.356	-0.01213
176.456	-0.01224
176.556	-0.01217
176.656	-0.01221
176.756	-0.01216
176.856	-0.01224
176.956	-0.01216
177.056	-0.01217
177.156	-0.0122
177.256	-0.01217
177.356	-0.01221
177.456	-0.0122
177.556	-0.01219
177.656	-0.01218
177.756	-0.0122
177.856	-0.01222
177.956	-0.01218
178.056	-0.01222
178.156	-0.01218
178.256	-0.01218
178.356	-0.01222
178.456	-0.01222
178.556	-0.01218
178.656	-0.01219
178.756	-0.01218
178.856	-0.0122
178.956	-0.0122
179.056	-0.01215
179.156	-0.01219
179.256	-0.01218
179.356	-0.01219
179.456	-0.0121
179.556	-0.01211
179.656	-0.01214
179.756	-0.01213
179.856	-0.01215
179.956	-0.01208
180.056	-0.01215
180.156	-0.01213
180.256	-0.01211
180.356	-0.01224
180.456	-0.01216
180.556	-0.0121
180.656	-0.0122
180.756	-0.0121
180.856	-0.01217
180.956	-0.0121
181.056	-0.01212
181.156	-0.0121
181.256	-0.01209
181.356	-0.01216
181.456	-0.01217
181.556	-0.01225
181.656	-0.01214
181.756	-0.01214
181.856	-0.01209
181.956	-0.01215
182.056	-0.0122
182.156	-0.01209
182.256	-0.01213
182.356	-0.0121
182.456	-0.0121
182.556	-0.01223
182.656	-0.01215
182.756	-0.01212
182.856	-0.0122
182.956	-0.01212
183.056	-0.0121
183.156	-0.01214
183.256	-0.0122
183.356	-0.01215
183.456	-0.01208
183.556	-0.01211
183.656	-0.01217
183.756	-0.01211
183.856	-0.01219
183.956	-0.01211
184.056	-0.01222
184.156	-0.0121
184.256	-0.01219
184.356	-0.01193
184.456	-0.01211
184.556	-0.01213
184.656	-0.01209
184.756	-0.01208
184.856	-0.01209
184.956	-0.01214
185.056	-0.0121
185.156	-0.01213
185.256	-0.01206
185.356	-0.01211
185.456	-0.01219
185.556	-0.01203
185.656	-0.01204
185.756	-0.01221
185.856	-0.01226
185.956	-0.01219
186.056	-0.01217
186.156	-0.01211
186.256	-0.01213
186.356	-0.01191
186.456	-0.01184
186.556	-0.01215
186.656	-0.01207
186.756	-0.01213
186.856	-0.01209
186.956	-0.01217
187.056	-0.01214
187.156	-0.01212
187.256	-0.01213
187.356	-0.01211
187.456	-0.01222
187.556	-0.01212
187.656	-0.01197
187.756	-0.01215
187.856	-0.01217
187.956	-0.01211
188.056	-0.01204
188.156	-0.0122
188.256	-0.01198
188.356	-0.01223
188.456	-0.01214
188.556	-0.01224
188.656	-0.01206
188.756	-0.01224
188.856	-0.01225
188.956	-0.01222
189.056	-0.0121
189.156	-0.01214
189.256	-0.01212
189.356	-0.01211
189.456	-0.01194
189.556	-0.01198
189.656	-0.01219
189.756	-0.01205
189.856	-0.01188
189.956	-0.01221
190.056	-0.01203
190.156	-0.0122
190.256	-0.0121
190.356	-0.01211
190.456	-0.01218
190.556	-0.0124
190.656	-0.01211
190.756	-0.01222
190.856	-0.01214
190.956	-0.01206
191.056	-0.01187
191.156	-0.01225
191.256	-0.01192
191.356	-0.01196
191.456	-0.01212
191.556	-0.01224
191.656	-0.01205
191.756	-0.01217
191.856	-0.01189
191.956	-0.01185
192.056	-0.01195
192.156	-0.01213
192.256	-0.01223
192.356	-0.01215
192.456	-0.01215
192.556	-0.01209
192.656	-0.01187
192.756	-0.01218
192.856	-0.01237
192.956	-0.01186
193.056	-0.01215
193.156	-0.0121
193.256	-0.01196
193.356	-0.01185
193.456	-0.01207
193.556	-0.01208
193.656	-0.01211
193.756	-0.0122
193.856	-0.01205
193.956	-0.01196
194.056	-0.01219
194.156	-0.01211
194.256	-0.01225
194.356	-0.01207
194.456	-0.01211
194.556	-0.01206
194.656	-0.01211
194.756	-0.01185
194.856	-0.0121
194.956	-0.01212
195.056	-0.01217
195.156	-0.01201
195.256	-0.01202
195.356	-0.01191
195.456	-0.01201
195.556	-0.01205
195.656	-0.0121
195.756	-0.01234
195.856	-0.01216
195.956	-0.01209
196.056	-0.01196
196.156	-0.01186
196.256	-0.01207
196.356	-0.01213
196.456	-0.01217
196.556	-0.01201
196.656	-0.01185
196.756	-0.01208
196.856	-0.01217
196.956	-0.01212
[truncated: 5,342 more rows]
