# Supplementary material for: Modulating the mechanism of electrocatalytic CO2 reduction by cobalt phthalocyanine through polymer coordination and encapsulation
Source: Nat Commun. 2019 Apr 11;10:1683. doi: 10.1038/s41467-019-09626-8 (PMC6459859; doi:10.1038/s41467-019-09626-8)
Supplement: Supplementary file 2 — Source Data [file 41467_2019_9626_MOESM2_ESM.zip › Supplementary Figure 25.xlsx]

## Sheet: 0%D2O
time/s	current/mA
3.2318	-6.98526
3.232	-6.10339
3.2322	-7.92521
3.2324	-6.94208
3.2326	-8.00813
3.2328	-7.00933
3.233	-7.55573
3.2332	-6.59017
3.2334	-6.79842
3.2336	-5.89858
3.234	-5.09466
3.2342	-4.97468
3.2344	-4.28691
3.2346	-4.11191
3.2348	-3.53074
3.235	-3.34581
3.2352	-2.86972
3.2354	-2.69854
3.2356	-2.31798
3.2358	-2.17584
3.236	-1.87284
3.2362	-1.76661
3.2364	-1.53468
3.2366	-1.45368
3.2368	-1.28441
3.237	-1.23015
3.2372	-1.10483
3.2374	-1.07426
3.2376	-0.98408
3.2378	-0.96383
3.238	-0.89888
3.2382	-0.89047
3.2384	-0.84615
3.2386	-0.83927
3.2388	-0.80717
3.2392	-0.77814
3.2396	-0.75636
3.2398	-0.74718
3.24	-0.73572
3.2402	-0.7277
3.2404	-0.71394
3.2406	-0.70592
3.2408	-0.69446
3.241	-0.68376
3.2412	-0.67191
3.2414	-0.66465
3.2416	-0.64899
3.242	-0.63065
3.2424	-0.61269
3.2426	-0.60657
3.2428	-0.60046
3.243	-0.59206
3.2432	-0.58479
3.2434	-0.57104
3.2438	-0.5527
3.2442	-0.53971
3.2446	-0.52366
3.2448	-0.51564
3.2452	-0.50035
3.2456	-0.48812
3.246	-0.47705
3.2464	-0.46176
3.2468	-0.45221
3.2472	-0.44571
3.2476	-0.43616
3.248	-0.42737
3.2484	-0.41935
3.2486	-0.41056
3.249	-0.40215
3.2494	-0.39604
3.25	-0.3884
3.2504	-0.37999
3.2508	-0.37235
3.2512	-0.36433
3.2518	-0.3563
3.2522	-0.34828
3.2526	-0.34293
3.2532	-0.33261
3.254	-0.32612
3.2544	-0.31924
3.2548	-0.31313
3.2554	-0.30739
3.2558	-0.29899
3.2566	-0.29249
3.257	-0.28638
3.2578	-0.28065
3.259	-0.26995
3.2602	-0.26193
3.2606	-0.25658
3.2608	-0.26345
3.261	-0.25276
3.262	-0.24626
3.2632	-0.23785
3.2634	-0.24435
3.2636	-0.23556
3.264	-0.22868
3.2642	-0.23594
3.2644	-0.22677
3.2654	-0.22142
3.267	-0.21569
3.2684	-0.20538
3.2698	-0.19697
3.2706	-0.19047
3.273	-0.1836
3.2742	-0.17595
3.2744	-0.18283
3.275	-0.17099
3.278	-0.16487
3.2792	-0.15876
3.2794	-0.16602
3.2796	-0.15647
3.2798	-0.16449
3.28	-0.15532
3.2802	-0.16334
3.2804	-0.15456
3.2826	-0.14883
3.2828	-0.15418
3.283	-0.14653
3.287	-0.13775
3.2898	-0.1324
3.2932	-0.12705
3.294	-0.1217
3.2942	-0.13048
3.2944	-0.11826
3.2946	-0.12819
3.2948	-0.12132
3.2978	-0.12819
3.298	-0.11788
3.2982	-0.12628
3.2984	-0.11826
3.2986	-0.12361
3.2988	-0.11558
3.2994	-0.12093
3.2996	-0.11367
3.2998	-0.11979
3.3	-0.11406
3.303	-0.10603
3.3032	-0.11406
3.3034	-0.10641
3.3036	-0.11329
3.3038	-0.10718
3.304	-0.11329
3.3042	-0.10603
3.3044	-0.11291
3.3046	-0.10259
3.3048	-0.11558
3.305	-0.10641
3.3092	-0.09992
3.3104	-0.10527
3.3116	-0.09915
3.3158	-0.09266
3.316	-0.10259
3.3162	-0.09228
3.3164	-0.10374
3.3166	-0.09342
3.3172	-0.1003
3.3174	-0.09304
3.3176	-0.1003
3.3178	-0.09151
3.318	-0.09762
3.3184	-0.09113
3.3248	-0.08578
3.3264	-0.09228
3.3276	-0.08272
3.3348	-0.07661
3.335	-0.08272
3.3352	-0.07432
3.3354	-0.08081
3.339	-0.07355
3.3408	-0.0789
3.3414	-0.07202
3.3416	-0.08311
3.3422	-0.07737
3.3434	-0.07164
3.3466	-0.07852
3.3468	-0.07164
3.3484	-0.07699
3.3488	-0.07126
3.3498	-0.06591
3.3504	-0.07126
3.3506	-0.06515
3.3512	-0.0705
3.352	-0.07585
3.3536	-0.06935
3.3544	-0.06209
3.3546	-0.06744
3.3566	-0.07317
3.3568	-0.06515
3.3584	-0.07202
3.3586	-0.06476
3.3636	-0.05942
3.3638	-0.06897
3.364	-0.06133
3.3646	-0.06706
3.3656	-0.06133
3.3692	-0.06668
3.3704	-0.06133
3.3736	-0.06744
3.3738	-0.06209
3.3756	-0.05483
3.3758	-0.06171
3.3774	-0.05559
3.3792	-0.06247
3.381	-0.05559
3.3838	-0.06247
3.3858	-0.05521
3.3888	-0.04833
3.389	-0.05483
3.3892	-0.04719
3.3894	-0.05254
3.39	-0.04528
3.3902	-0.05636
3.3904	-0.04833
3.3906	-0.05598
3.3908	-0.05063
3.391	-0.05789
3.3912	-0.05216
3.3914	-0.06056
3.3916	-0.05139
3.3918	-0.05789
3.395	-0.05063
3.396	-0.05789
3.3962	-0.05101
3.398	-0.05712
3.3982	-0.05063
3.3984	-0.05789
3.3986	-0.05177
3.4016	-0.0575
3.4018	-0.04872
3.402	-0.05521
3.4022	-0.04719
3.4024	-0.05712
3.4026	-0.05025
3.4028	-0.05559
3.4034	-0.0491
3.4068	-0.05598
3.407	-0.05063
3.4072	-0.05598
3.4082	-0.05063
3.415	-0.0449
3.4166	-0.05139
3.4196	-0.04566
3.4212	-0.05101
3.422	-0.04375
3.4222	-0.05025
3.4224	-0.04413
3.4226	-0.04948
3.4246	-0.05674
3.4248	-0.04833
3.4252	-0.04299
3.4254	-0.05292
3.4256	-0.04222
3.4258	-0.05368
3.426	-0.0449
3.4262	-0.0533
3.4264	-0.04184
3.4266	-0.04719
3.4268	-0.04184
3.427	-0.04757
3.4294	-0.0533
3.4296	-0.04681
3.4314	-0.05845
3.4318	-0.06563
3.4344	-0.06017
3.4566	-0.05501
3.495	-0.04966
3.595	-0.04551
3.695	-0.04245
3.795	-0.04028
3.895	-0.04014
3.995	-0.03927
4.095	-0.03996
4.195	-0.03978
4.295	-0.04
4.395	-0.03962
4.495	-0.04078
4.595	-0.04089
4.695	-0.04146
4.795	-0.04147
4.895	-0.04195
4.995	-0.042
5.095	-0.04175
5.195	-0.04299
5.295	-0.04318
5.395	-0.04295
5.495	-0.04272
5.595	-0.04291
5.695	-0.0435
5.795	-0.04378
5.895	-0.04353
5.995	-0.04433
6.095	-0.04376
6.195	-0.04367
6.295	-0.04367
6.395	-0.04456
6.495	-0.0443
6.595	-0.04469
6.695	-0.04485
6.795	-0.04453
6.895	-0.04476
6.995	-0.0447
7.095	-0.0453
7.195	-0.04444
7.295	-0.04457
7.395	-0.0447
7.495	-0.04522
7.595	-0.04546
7.695	-0.04504
7.795	-0.0456
7.895	-0.04502
7.995	-0.04498
8.095	-0.04537
8.195	-0.04585
8.295	-0.04466
8.395	-0.04553
8.495	-0.04516
8.595	-0.04494
8.695	-0.04527
8.795	-0.04501
8.895	-0.04502
8.995	-0.04547
9.095	-0.04561
9.195	-0.04528
9.295	-0.0453
9.395	-0.04468
9.495	-0.04477
9.595	-0.04554
9.695	-0.04566
9.795	-0.04661
9.895	-0.04478
9.995	-0.04492
10.095	-0.04619
10.195	-0.04631
10.295	-0.04617
10.395	-0.04515
10.495	-0.04614
10.595	-0.0456
10.695	-0.046
10.795	-0.04609
10.895	-0.04642
10.995	-0.04613
11.095	-0.0461
11.195	-0.04633
11.295	-0.04583
11.395	-0.04601
11.495	-0.04599
11.595	-0.04557
11.695	-0.04726
11.795	-0.04684
11.895	-0.04632
11.995	-0.04585
12.095	-0.04633
12.195	-0.0462
12.295	-0.04738
12.395	-0.04716
12.495	-0.04591
12.595	-0.04609
12.695	-0.04695
12.795	-0.04592
12.895	-0.04694
12.995	-0.04676
13.095	-0.04715
13.195	-0.04673
13.295	-0.04701
13.395	-0.04664
13.495	-0.04737
13.595	-0.04682
13.695	-0.04679
13.795	-0.04709
13.895	-0.04675
13.995	-0.04734
14.095	-0.04678
14.195	-0.04743
14.295	-0.0476
14.395	-0.04762
14.495	-0.04696
14.595	-0.04693
14.695	-0.04678
14.795	-0.04739
14.895	-0.04802
14.995	-0.04744
15.095	-0.04747
15.195	-0.04762
15.295	-0.04766
15.395	-0.04746
15.495	-0.04766
15.595	-0.04744
15.695	-0.04704
15.795	-0.04684
15.895	-0.04739
15.995	-0.04752
16.095	-0.04695
16.195	-0.04739
16.295	-0.04697
16.395	-0.04741
16.495	-0.04779
16.595	-0.04738
16.695	-0.04732
16.795	-0.04723
16.895	-0.0479
16.995	-0.0471
17.095	-0.04801
17.195	-0.04783
17.295	-0.04701
17.395	-0.04717
17.495	-0.04744
17.595	-0.04732
17.695	-0.04657
17.795	-0.04758
17.895	-0.04767
17.995	-0.04758
18.095	-0.04766
18.195	-0.04776
18.295	-0.04756
18.395	-0.04769
18.495	-0.04776
18.595	-0.04752
18.695	-0.04748
18.795	-0.04831
18.895	-0.04695
18.995	-0.04776
19.095	-0.04768
19.195	-0.0473
19.295	-0.0471
19.395	-0.04767
19.495	-0.04762
19.595	-0.04769
19.695	-0.04795
19.795	-0.04836
19.895	-0.04812
19.995	-0.04784
20.095	-0.04825
20.195	-0.04816
20.295	-0.04752
20.395	-0.04836
20.495	-0.04841
20.595	-0.04869
20.695	-0.04815
20.795	-0.04775
20.895	-0.04867
20.995	-0.0477
21.095	-0.04771
21.195	-0.04796
21.295	-0.04786
21.395	-0.04795
21.495	-0.04801
21.595	-0.04801
21.695	-0.04833
21.795	-0.04889
21.895	-0.04726
21.995	-0.04855
22.095	-0.0494
22.195	-0.04769
22.295	-0.04822
22.395	-0.04865
22.495	-0.04901
22.595	-0.04856
22.695	-0.04751
22.795	-0.04917
22.895	-0.04909
22.995	-0.04843
23.095	-0.04906
23.195	-0.04893
23.295	-0.04883
23.395	-0.04849
23.495	-0.04882
23.595	-0.04914
23.695	-0.04806
23.795	-0.04939
23.895	-0.04916
23.995	-0.04937
24.095	-0.04876
24.195	-0.04827
24.295	-0.04904
24.395	-0.04878
24.495	-0.04858
24.595	-0.0483
24.695	-0.04839
24.795	-0.04887
24.895	-0.04908
24.995	-0.04859
25.095	-0.05025
25.195	-0.04937
25.295	-0.04986
25.395	-0.0487
25.495	-0.04891
25.595	-0.04939
25.695	-0.04932
25.795	-0.04926
25.895	-0.0492
25.995	-0.04935
26.095	-0.04871
26.195	-0.04987
26.295	-0.05002
26.395	-0.0492
26.495	-0.05034
26.595	-0.04961
26.695	-0.04924
26.795	-0.04977
26.895	-0.04865
26.995	-0.04934
27.095	-0.04896
27.195	-0.05028
27.295	-0.04997
27.395	-0.04995
27.495	-0.04993
27.595	-0.04958
27.695	-0.0496
27.795	-0.04938
27.895	-0.04972
27.995	-0.04921
28.095	-0.04888
28.195	-0.05037
28.295	-0.04988
28.395	-0.04971
28.495	-0.04965
28.595	-0.05043
28.695	-0.04984
28.795	-0.04945
28.895	-0.05032
28.995	-0.05051
29.095	-0.05076
29.195	-0.05034
29.295	-0.05036
29.395	-0.05026
29.495	-0.05089
29.595	-0.05041
29.695	-0.04975
29.795	-0.05057
29.895	-0.05033
29.995	-0.05006
30.095	-0.04968
30.195	-0.05056
30.295	-0.04992
30.395	-0.05101
30.495	-0.05045
30.595	-0.05058
30.695	-0.05011
30.795	-0.05052
30.895	-0.05085
30.995	-0.04997
31.095	-0.05138
31.195	-0.05042
31.295	-0.05063
31.395	-0.05012
31.495	-0.05054
31.595	-0.05087
31.695	-0.0505
31.795	-0.05049
31.895	-0.0504
31.995	-0.05084
32.095	-0.05002
32.195	-0.05073
32.295	-0.05083
32.395	-0.05023
32.495	-0.05082
32.595	-0.05065
32.695	-0.05082
32.795	-0.05009
32.895	-0.04951
32.995	-0.05076
33.095	-0.05033
33.195	-0.04995
33.295	-0.05111
33.395	-0.05001
33.495	-0.05148
33.595	-0.05097
33.695	-0.0506
33.795	-0.05104
33.895	-0.05047
33.995	-0.05073
34.095	-0.05109
34.195	-0.05059
34.295	-0.05065
34.395	-0.05082
34.495	-0.05021
34.595	-0.05062
34.695	-0.05119
34.795	-0.05151
34.895	-0.05068
34.995	-0.05119
35.095	-0.05147
35.195	-0.05151
35.295	-0.05201
35.395	-0.05124
35.495	-0.05204
35.595	-0.05121
35.695	-0.05146
35.795	-0.05117
35.895	-0.05098
35.995	-0.05136
36.095	-0.05147
36.195	-0.05074
36.295	-0.05115
36.395	-0.05107
36.495	-0.05054
36.595	-0.05159
36.695	-0.05213
36.795	-0.05072
36.895	-0.05138
36.995	-0.05113
37.095	-0.05135
37.195	-0.05119
37.295	-0.05138
37.395	-0.05119
37.495	-0.05142
37.595	-0.05115
37.695	-0.05107
37.795	-0.05217
37.895	-0.05147
37.995	-0.05126
38.095	-0.05188
38.195	-0.05147
38.295	-0.05157
38.395	-0.05141
38.495	-0.05115
38.595	-0.05045
38.695	-0.05183
38.795	-0.05097
38.895	-0.05249
38.995	-0.05044
39.095	-0.0507
39.195	-0.05172
39.295	-0.05098
39.395	-0.05156
39.495	-0.05105
39.595	-0.05094
39.695	-0.05207
39.795	-0.05124
39.895	-0.05134
39.995	-0.05016
40.095	-0.05167
40.195	-0.05162
40.295	-0.05089
40.395	-0.05079
40.495	-0.05101
40.595	-0.05222
40.695	-0.05121
40.795	-0.05145
40.895	-0.05068
40.995	-0.05114
41.095	-0.05204
41.195	-0.05047
41.295	-0.05086
41.395	-0.05029
41.495	-0.05114
41.595	-0.05008
41.695	-0.05073
41.795	-0.05116
41.895	-0.05118
41.995	-0.05077
42.095	-0.05065
42.195	-0.05079
42.295	-0.05167
42.395	-0.05067
42.495	-0.05028
42.595	-0.05133
42.695	-0.05106
42.795	-0.05042
42.895	-0.05141
42.995	-0.05097
43.095	-0.05146
43.195	-0.05109
43.295	-0.0512
43.395	-0.05101
43.495	-0.05155
43.595	-0.05172
43.695	-0.05147
43.795	-0.05112
43.895	-0.05131
43.995	-0.05258
44.095	-0.0518
44.195	-0.05107
44.295	-0.05182
44.395	-0.05188
44.495	-0.05087
44.595	-0.05162
44.695	-0.05204
44.795	-0.05082
44.895	-0.05104
44.995	-0.05106
45.095	-0.05221
45.195	-0.0505
45.295	-0.0512
45.395	-0.05224
45.495	-0.05153
45.595	-0.0519
45.695	-0.05164
45.795	-0.05094
45.895	-0.05212
45.995	-0.05177
46.095	-0.05142
46.195	-0.05198
46.295	-0.05116
46.395	-0.05126
46.495	-0.05182
46.595	-0.05237
46.695	-0.05196
46.795	-0.05187
46.895	-0.05178
46.995	-0.05203
47.095	-0.05123
47.195	-0.05174
47.295	-0.05165
47.395	-0.05206
47.495	-0.05193
47.595	-0.05241
47.695	-0.05238
47.795	-0.05193
47.895	-0.05199
47.995	-0.05227
48.095	-0.05183
48.195	-0.05255
48.295	-0.05262
48.395	-0.05127
48.495	-0.05303
48.595	-0.05182
48.695	-0.05199
48.795	-0.05201
48.895	-0.05188
48.995	-0.05176
49.095	-0.0519
49.195	-0.05188
49.295	-0.05123
49.395	-0.05195
49.495	-0.05255
49.595	-0.05222
49.695	-0.0523
49.795	-0.0528
49.895	-0.05261
49.995	-0.053
50.095	-0.05269
50.195	-0.05307
50.295	-0.05344
50.395	-0.05319
50.495	-0.05235
50.595	-0.05259
50.695	-0.05306
50.795	-0.05321
50.895	-0.05304
50.995	-0.05194
51.095	-0.05254
51.195	-0.05203
51.295	-0.05297
51.395	-0.05228
51.495	-0.05241
51.595	-0.05284
51.695	-0.05217
51.795	-0.05269
51.895	-0.0524
51.995	-0.05272
52.095	-0.05324
52.195	-0.05262
52.295	-0.05262
52.395	-0.05274
52.495	-0.05286
52.595	-0.05288
52.695	-0.05249
52.795	-0.05146
52.895	-0.05288
52.995	-0.05397
53.095	-0.05385
53.195	-0.05291
53.295	-0.05246
53.395	-0.05233
53.495	-0.05273
53.595	-0.05303
53.695	-0.0535
53.795	-0.05324
53.895	-0.0533
53.995	-0.05298
54.095	-0.05255
54.195	-0.05331
54.295	-0.05274
54.395	-0.05251
54.495	-0.05331
54.595	-0.05255
54.695	-0.05356
54.795	-0.05314
54.895	-0.05256
54.995	-0.05255
55.095	-0.05214
55.195	-0.05216
55.295	-0.0524
55.395	-0.05348
55.495	-0.05223
55.595	-0.05282
55.695	-0.05222
55.795	-0.0534
55.895	-0.05247
55.995	-0.0528
56.095	-0.05265
56.195	-0.05212
56.295	-0.05289
56.395	-0.05227
56.495	-0.05349
56.595	-0.05296
56.695	-0.05314
56.795	-0.05286
56.895	-0.05255
56.995	-0.05225
57.095	-0.05315
57.195	-0.05251
57.295	-0.0528
57.395	-0.05308
57.495	-0.05187
57.595	-0.05241
57.695	-0.05255
57.795	-0.05175
57.895	-0.05271
57.995	-0.05214
58.095	-0.05225
58.195	-0.05143
58.295	-0.05335
58.395	-0.0526
58.495	-0.05324
58.595	-0.05303
58.695	-0.05232
58.795	-0.0533
58.895	-0.05242
58.995	-0.05253
59.095	-0.0535
59.195	-0.05269
59.295	-0.05252
59.395	-0.05246
59.495	-0.05281
59.595	-0.05249
59.695	-0.05236
59.795	-0.05266
59.895	-0.0523
59.995	-0.05258
60.095	-0.05317
60.195	-0.05402
60.295	-0.05279
60.395	-0.05318
60.495	-0.05306
60.595	-0.05281
60.695	-0.05223
60.795	-0.05225
60.895	-0.05282
60.995	-0.05276
61.095	-0.0523
61.195	-0.0523
61.295	-0.05235
61.395	-0.05236
61.495	-0.05235
61.595	-0.05288
61.695	-0.05269
61.795	-0.05233
61.895	-0.0532
61.995	-0.05217
62.095	-0.05274
62.195	-0.05199
62.295	-0.05196
62.395	-0.05287
62.495	-0.05247
62.595	-0.05195
62.695	-0.05231
62.795	-0.05315
62.895	-0.05245
62.995	-0.05193
63.095	-0.05225
63.195	-0.05175
63.295	-0.05199
63.395	-0.05227
63.495	-0.05206
63.595	-0.05319
63.695	-0.05245
63.795	-0.05198
63.895	-0.05301
63.995	-0.05222
64.095	-0.05216
64.195	-0.05257
64.295	-0.05198
64.395	-0.05269
64.495	-0.05184
64.595	-0.05275
64.695	-0.05268
64.795	-0.053
64.895	-0.05301
64.995	-0.05222
65.095	-0.05165
65.195	-0.05344
65.295	-0.05305
65.395	-0.05241
65.495	-0.05277
65.595	-0.05235
65.695	-0.05253
65.795	-0.05171
65.895	-0.05306
65.995	-0.05173
66.095	-0.05203
66.195	-0.0522
66.295	-0.05267
66.395	-0.05246
66.495	-0.05264
66.595	-0.05331
66.695	-0.05207
66.795	-0.05149
66.895	-0.05342
66.995	-0.05271
67.095	-0.0522
67.195	-0.05227
67.295	-0.05277
67.395	-0.05268
67.495	-0.05243
67.595	-0.05266
67.695	-0.05236
67.795	-0.0532
67.895	-0.05232
67.995	-0.05268
68.095	-0.05299
68.195	-0.05316
68.295	-0.05263
68.395	-0.0537
68.495	-0.05248
68.595	-0.05333
68.695	-0.05352
68.795	-0.05105
68.895	-0.05309
68.995	-0.05263
69.095	-0.05284
69.195	-0.05284
69.295	-0.05269
69.395	-0.05282
69.495	-0.05299
69.595	-0.05297
69.695	-0.05346
69.795	-0.05254
69.895	-0.05338
69.995	-0.05386
70.095	-0.05401
70.195	-0.05274
70.295	-0.05259
70.395	-0.05284
70.495	-0.05287
70.595	-0.05222
70.695	-0.05277
70.795	-0.05266
70.895	-0.05205
70.995	-0.05264
71.095	-0.05253
71.195	-0.05246
71.295	-0.05183
71.395	-0.05225
71.495	-0.05147
71.595	-0.05145
71.695	-0.05186
71.795	-0.05257
71.895	-0.05238
71.995	-0.05223
72.095	-0.05282
72.195	-0.05287
72.295	-0.05201
72.395	-0.05279
72.495	-0.05328
72.595	-0.05258
72.695	-0.05249
72.795	-0.05165
72.895	-0.05261
72.995	-0.05321
73.095	-0.0517
73.195	-0.05246
73.295	-0.05212
73.395	-0.05221
73.495	-0.05224
73.595	-0.05333
73.695	-0.05285
73.795	-0.05327
73.895	-0.05268
73.995	-0.0515
74.095	-0.05159
74.195	-0.05181
74.295	-0.05201
74.395	-0.05223
74.495	-0.05242
74.595	-0.05326
74.695	-0.05285
74.795	-0.05219
74.895	-0.05266
74.995	-0.05381
75.095	-0.05211
75.195	-0.05247
75.295	-0.05246
75.395	-0.05245
75.495	-0.05283
75.595	-0.05222
75.695	-0.05311
75.795	-0.05346
75.895	-0.05214
75.995	-0.0528
76.095	-0.05298
76.195	-0.05243
76.295	-0.05349
76.395	-0.05308
76.495	-0.05284
76.595	-0.05199
76.695	-0.05144
76.795	-0.05225
76.895	-0.05293
76.995	-0.05318
77.095	-0.05297
77.195	-0.0522
77.295	-0.05241
77.395	-0.05267
77.495	-0.0527
77.595	-0.05285
77.695	-0.05311
77.795	-0.05297
77.895	-0.05155
77.995	-0.0523
78.095	-0.05266
78.195	-0.05301
78.295	-0.05325
78.395	-0.05254
78.495	-0.0527
78.595	-0.05258
78.695	-0.05278
78.795	-0.05271
78.895	-0.05289
78.995	-0.053
79.095	-0.05284
79.195	-0.05292
79.295	-0.05275
79.395	-0.0523
79.495	-0.05328
79.595	-0.05306
79.695	-0.05279
79.795	-0.05246
79.895	-0.05327
79.995	-0.05265
80.095	-0.05293
80.195	-0.05251
80.295	-0.0532
80.395	-0.05296
80.495	-0.05266
80.595	-0.0522
80.695	-0.05172
80.795	-0.05228
80.895	-0.05286
80.995	-0.05319
81.095	-0.05156
81.195	-0.05332
81.295	-0.05313
81.395	-0.05329
81.495	-0.05296
81.595	-0.05305
81.695	-0.05278
81.795	-0.0534
81.895	-0.05233
81.995	-0.05373
82.095	-0.05282
82.195	-0.05258
82.295	-0.05302
82.395	-0.05329
82.495	-0.05345
82.595	-0.05229
82.695	-0.05309
82.795	-0.05295
82.895	-0.05327
82.995	-0.05236
83.095	-0.05285
83.195	-0.05293
83.295	-0.05309
83.395	-0.05334
83.495	-0.0531
83.595	-0.05333
83.695	-0.05304
83.795	-0.05252
83.895	-0.04963
83.995	-0.05268
84.095	-0.05219
84.195	-0.05319
84.295	-0.05354
84.395	-0.05369
84.495	-0.05318
84.595	-0.05403
84.695	-0.0527
84.795	-0.05319
84.895	-0.05306
84.995	-0.05201
85.095	-0.05351
85.195	-0.05394
85.295	-0.05285
85.395	-0.05214
85.495	-0.05243
85.595	-0.05263
85.695	-0.05311
85.795	-0.0528
85.895	-0.05352
85.995	-0.05285
86.095	-0.05246
86.195	-0.05254
86.295	-0.05291
86.395	-0.05289
86.495	-0.05347
86.595	-0.05282
86.695	-0.05279
86.795	-0.05196
86.895	-0.05217
86.995	-0.05226
87.095	-0.05275
87.195	-0.05325
87.295	-0.05275
87.395	-0.05356
87.495	-0.05294
87.595	-0.05253
87.695	-0.05178
87.795	-0.05217
87.895	-0.05284
87.995	-0.05246
88.095	-0.05301
88.195	-0.05305
88.295	-0.05265
88.395	-0.05281
88.495	-0.05216
88.595	-0.05214
88.695	-0.05289
88.795	-0.0531
88.895	-0.05179
88.995	-0.05151
89.095	-0.05292
89.195	-0.05227
89.295	-0.05335
89.395	-0.05253
89.495	-0.05291
89.595	-0.0535
89.695	-0.05229
89.795	-0.05282
89.895	-0.05279
89.995	-0.05267
90.095	-0.05298
90.195	-0.05353
90.295	-0.0534
90.395	-0.05288
90.495	-0.05237
90.595	-0.05251
90.695	-0.05236
90.795	-0.05285
90.895	-0.05218
90.995	-0.05218
91.095	-0.05195
91.195	-0.05216
91.295	-0.05333
91.395	-0.05209
91.495	-0.05308
91.595	-0.05224
91.695	-0.0523
91.795	-0.0521
91.895	-0.05289
91.995	-0.05331
92.095	-0.05198
92.195	-0.05264
92.295	-0.05312
92.395	-0.05256
92.495	-0.05294
92.595	-0.0544
92.695	-0.0528
92.795	-0.05308
92.895	-0.05366
92.995	-0.05315
93.095	-0.05271
93.195	-0.05302
93.295	-0.05316
93.395	-0.0524
93.495	-0.05271
93.595	-0.0532
93.695	-0.05262
93.795	-0.05313
93.895	-0.05321
93.995	-0.05272
94.095	-0.05418
94.195	-0.05291
94.295	-0.05319
94.395	-0.05316
94.495	-0.05272
94.595	-0.05209
94.695	-0.05249
94.795	-0.05235
94.895	-0.05293
94.995	-0.05275
95.095	-0.05167
95.195	-0.05233
95.295	-0.05249
95.395	-0.05309
95.495	-0.05247
95.595	-0.0531
95.695	-0.05305
95.795	-0.05302
95.895	-0.05185
95.995	-0.05301
96.095	-0.0522
96.195	-0.05262
96.295	-0.05249
96.395	-0.05198
96.495	-0.05241
96.595	-0.05227
96.695	-0.05315
96.795	-0.05218
96.895	-0.05283
96.995	-0.05267
97.095	-0.05242
97.195	-0.05287
97.295	-0.05264
97.395	-0.05273
97.495	-0.05295
97.595	-0.05301
97.695	-0.0533
97.795	-0.05262
97.895	-0.05267
97.995	-0.05236
98.095	-0.05288
98.195	-0.05287
98.295	-0.05232
98.395	-0.05272
98.495	-0.05234
98.595	-0.05198
98.695	-0.05253
98.795	-0.05239
98.895	-0.05305
98.995	-0.05235
99.095	-0.05195
99.195	-0.05212
99.295	-0.05194
99.395	-0.052
99.495	-0.05167
99.595	-0.05202
99.695	-0.05223
99.795	-0.053
99.895	-0.05298
99.995	-0.05183
100.095	-0.05173
100.195	-0.05328
100.295	-0.05156
100.395	-0.05179
100.495	-0.0516
100.595	-0.0529
100.695	-0.05217
100.795	-0.05212
100.895	-0.05225
100.995	-0.05275
101.095	-0.05229
101.195	-0.05185
101.295	-0.05191
101.395	-0.05295
101.495	-0.05297
101.595	-0.05202
101.695	-0.05262
101.795	-0.0523
101.895	-0.05258
101.995	-0.05227
102.095	-0.0525
102.195	-0.05139
102.295	-0.05251
102.395	-0.05288
102.495	-0.05298
102.595	-0.05194
102.695	-0.05188
102.795	-0.05173
102.895	-0.05184
102.995	-0.0529
103.095	-0.05184
103.195	-0.05277
103.295	-0.05196
103.395	-0.05176
103.495	-0.05206
103.595	-0.05165
103.695	-0.05199
103.795	-0.05209
103.895	-0.05144
103.995	-0.05224
104.095	-0.05193
104.195	-0.05151
104.295	-0.05236
104.395	-0.05151
104.495	-0.05126
104.595	-0.05181
104.695	-0.05186
104.795	-0.05215
104.895	-0.05215
104.995	-0.05255
105.095	-0.05152
105.195	-0.05196
105.295	-0.05224
105.395	-0.05138
105.495	-0.05118
105.595	-0.05137
105.695	-0.05163
105.795	-0.05211
105.895	-0.05173
105.995	-0.05178
106.095	-0.05156
106.195	-0.05108
106.295	-0.05169
106.395	-0.05174
106.495	-0.05177
106.595	-0.05199
106.695	-0.05166
106.795	-0.05131
106.895	-0.05091
106.995	-0.05168
107.095	-0.05149
107.195	-0.0516
107.295	-0.05127
107.395	-0.05151
107.495	-0.05196
107.595	-0.05203
107.695	-0.05177
107.795	-0.05175
107.895	-0.05161
107.995	-0.05109
108.095	-0.05203
108.195	-0.05072
108.295	-0.05194
108.395	-0.05099
108.495	-0.05116
108.595	-0.05109
108.695	-0.05186
108.795	-0.05125
108.895	-0.05213
108.995	-0.05131
109.095	-0.05155
109.195	-0.05099
109.295	-0.05087
109.395	-0.05294
109.495	-0.05235
109.595	-0.0519
109.695	-0.05251
109.795	-0.05211
109.895	-0.05156
109.995	-0.0519
110.095	-0.05212
110.195	-0.05268
110.295	-0.05225
110.395	-0.05216
110.495	-0.05157
110.595	-0.05194
110.695	-0.05091
110.795	-0.05165
110.895	-0.05072
110.995	-0.05105
111.095	-0.0525
111.195	-0.05216
111.295	-0.05181
111.395	-0.05186
111.495	-0.05223
111.595	-0.05211
111.695	-0.05123
111.795	-0.05207
111.895	-0.05165
111.995	-0.05124
112.095	-0.05175
112.195	-0.05148
112.295	-0.05161
112.395	-0.05118
112.495	-0.05206
112.595	-0.05191
112.695	-0.05208
112.795	-0.05123
112.895	-0.05239
112.995	-0.05201
113.095	-0.05232
113.195	-0.05248
113.295	-0.05274
113.395	-0.05221
113.495	-0.05264
113.595	-0.05224
113.695	-0.05188
113.795	-0.05219
113.895	-0.05206
113.995	-0.05236
114.095	-0.05182
114.195	-0.05169
114.295	-0.05156
114.395	-0.05175
114.495	-0.0518
114.595	-0.05219
114.695	-0.05113
114.795	-0.05182
114.895	-0.05235
114.995	-0.05206
115.095	-0.05186
115.195	-0.05216
115.295	-0.05251
115.395	-0.05215
115.495	-0.05137
115.595	-0.05214
115.695	-0.05204
115.795	-0.0522
115.895	-0.05194
115.995	-0.05172
116.095	-0.05178
116.195	-0.0524
116.295	-0.05194
116.395	-0.05122
116.495	-0.05174
116.595	-0.05243
116.695	-0.05135
116.795	-0.05223
116.895	-0.05259
116.995	-0.05186
117.095	-0.05246
117.195	-0.05141
117.295	-0.05237
117.395	-0.05165
117.495	-0.05137
117.595	-0.05222
117.695	-0.05123
117.795	-0.05144
117.895	-0.05188
117.995	-0.05146
118.095	-0.05202
118.195	-0.05106
118.295	-0.0526
118.395	-0.05234
118.495	-0.05193
118.595	-0.05093
118.695	-0.05197
118.795	-0.05094
118.895	-0.05202
118.995	-0.05145
119.095	-0.05175
119.195	-0.05226
119.295	-0.05265
119.395	-0.05253
119.495	-0.05224
119.595	-0.0518
119.695	-0.05315
119.795	-0.05211
119.895	-0.05161
119.995	-0.05164
120.095	-0.05241
120.195	-0.05245
120.295	-0.05245
120.395	-0.05166
120.495	-0.05185
120.595	-0.05167
120.695	-0.05189
120.795	-0.05256
120.895	-0.0516
120.995	-0.05239
121.095	-0.05197
121.195	-0.05214
121.295	-0.05177
121.395	-0.05207
121.495	-0.05209
121.595	-0.05307
121.695	-0.05201
121.795	-0.05237
121.895	-0.05296
121.995	-0.05207
122.095	-0.05329
122.195	-0.05256
122.295	-0.05199
122.395	-0.05267
122.495	-0.05203
122.595	-0.0519
122.695	-0.0526
122.795	-0.05235
122.895	-0.05274
122.995	-0.05188
123.095	-0.05314
123.195	-0.05217
123.232	-0.05235
123.232	-0.26872
123.232	-0.25308
123.232	-0.39965
123.232	-0.36174
123.233	-0.44864
123.233	-0.39483
123.233	-0.4402
123.233	-0.38031
123.233	-0.40079
123.234	-0.34473
123.234	-0.35328
123.234	-0.30507
123.234	-0.27235
123.235	-0.24828
123.235	-0.23346
123.235	-0.23911
123.236	-0.22574
123.236	-0.23218
123.236	-0.22306
123.236	-0.22909
123.236	-0.22328
123.237	-0.22902
123.241	-0.22397
123.244	-0.21877
123.247	-0.21349
123.251	-0.20819
123.257	-0.20313
123.266	-0.19801
123.272	-0.19288
123.28	-0.18763
123.289	-0.18258
123.3	-0.17715
123.311	-0.17178
123.334	-0.1665
123.354	-0.16088
123.377	-0.1558
123.404	-0.15029
123.433	-0.14486
123.467	-0.13962
123.515	-0.1345
123.567	-0.12938
123.642	-0.12435
123.73	-0.11916
123.83	-0.11597
123.93	-0.11342
124.03	-0.11092
124.13	-0.10944
124.23	-0.10846
124.33	-0.10756
124.43	-0.10652
124.53	-0.10627
124.63	-0.10479
124.73	-0.10456
124.83	-0.10435
124.93	-0.10383
125.03	-0.10514
125.13	-0.10337
125.23	-0.10371
125.33	-0.10321
125.43	-0.10342
125.53	-0.10401
125.63	-0.10304
125.73	-0.10348
125.83	-0.1033
125.93	-0.10229
126.03	-0.10275
126.13	-0.10309
126.23	-0.1022
126.33	-0.10253
126.43	-0.10298
126.53	-0.10188
126.63	-0.10279
126.73	-0.10201
126.83	-0.1025
126.93	-0.1019
127.03	-0.10126
127.13	-0.10118
127.23	-0.10206
127.33	-0.10167
127.43	-0.10155
127.53	-0.10175
127.63	-0.10178
127.73	-0.10154
127.83	-0.10127
127.93	-0.10162
128.03	-0.10151
128.13	-0.10122
128.23	-0.10172
128.33	-0.10166
128.43	-0.10097
128.53	-0.10115
128.63	-0.10178
128.73	-0.10207
128.83	-0.1017
128.93	-0.10135
129.03	-0.10163
129.13	-0.10066
129.23	-0.10162
129.33	-0.10117
129.43	-0.10023
129.53	-0.10162
129.63	-0.10126
129.73	-0.10102
129.83	-0.10077
129.93	-0.10062
130.03	-0.09984
130.13	-0.10011
130.23	-0.10027
130.33	-0.10043
130.43	-0.10065
130.53	-0.10022
130.63	-0.10028
130.73	-0.1001
130.83	-0.10013
130.93	-0.10043
131.03	-0.10102
131.13	-0.10035
131.23	-0.10013
131.33	-0.09962
131.43	-0.09948
131.53	-0.10005
131.63	-0.10025
131.73	-0.10043
131.83	-0.10059
131.93	-0.09974
132.03	-0.1006
132.13	-0.10043
132.23	-0.09996
132.33	-0.10013
132.43	-0.10005
132.53	-0.09962
132.63	-0.09963
132.73	-0.1002
132.83	-0.09965
132.93	-0.09953
133.03	-0.09976
133.13	-0.09937
133.23	-0.09946
133.33	-0.09978
133.43	-0.09945
133.53	-0.09955
133.63	-0.09927
133.73	-0.09963
133.83	-0.09854
133.93	-0.09912
134.03	-0.09888
134.13	-0.09845
134.23	-0.09947
134.33	-0.09895
134.43	-0.09957
134.53	-0.09851
134.63	-0.09659
134.73	-0.09827
134.83	-0.09903
134.93	-0.09964
135.03	-0.09965
135.13	-0.09947
135.23	-0.10002
135.33	-0.09953
135.43	-0.09892
135.53	-0.09821
135.63	-0.09972
135.73	-0.0992
135.83	-0.09972
135.93	-0.099
136.03	-0.09892
136.13	-0.09946
136.23	-0.09898
136.33	-0.09772
136.43	-0.09901
136.53	-0.09886
136.63	-0.09821
136.73	-0.09873
136.83	-0.09866
136.93	-0.09882
137.03	-0.09975
137.13	-0.0988
137.23	-0.0985
137.33	-0.09835
137.43	-0.09964
137.53	-0.09845
137.63	-0.09909
137.73	-0.09847
137.83	-0.09993
137.93	-0.09859
138.03	-0.09902
138.13	-0.0995
138.23	-0.09816
138.33	-0.09911
138.43	-0.09867
138.53	-0.09851
138.63	-0.0991
138.73	-0.09823
138.83	-0.09839
138.93	-0.09845
139.03	-0.09819
139.13	-0.09801
139.23	-0.09895
139.33	-0.09859
139.43	-0.09886
139.53	-0.09898
139.63	-0.09927
139.73	-0.09929
139.83	-0.0991
139.93	-0.09846
140.03	-0.09815
140.13	-0.09821
140.23	-0.09834
140.33	-0.09799
140.43	-0.09784
140.53	-0.09834
140.63	-0.09809
140.73	-0.09835
140.83	-0.09814
140.93	-0.09824
141.03	-0.09809
141.13	-0.09837
141.23	-0.0979
141.33	-0.09793
141.43	-0.09825
141.53	-0.09773
141.63	-0.09769
141.73	-0.09865
141.83	-0.09859
141.93	-0.09777
142.03	-0.09796
142.13	-0.09882
142.23	-0.09923
142.33	-0.09782
142.43	-0.09816
142.53	-0.09776
142.63	-0.09799
142.73	-0.09856
142.83	-0.09874
142.93	-0.09838
143.03	-0.09751
143.13	-0.09834
143.23	-0.09765
143.33	-0.09804
143.43	-0.09743
143.53	-0.09733
143.63	-0.09739
143.73	-0.09785
143.83	-0.09769
143.93	-0.09791
144.03	-0.09809
144.13	-0.09764
144.23	-0.09775
144.33	-0.09865
144.43	-0.09846
144.53	-0.09796
144.63	-0.09681
144.73	-0.09812
144.83	-0.09755
144.93	-0.09863
145.03	-0.09858
145.13	-0.09814
145.23	-0.09852
145.33	-0.09877
145.43	-0.09736
145.53	-0.09832
145.63	-0.09691
145.73	-0.09734
145.83	-0.09845
145.93	-0.0975
146.03	-0.09779
146.13	-0.09718
146.23	-0.0977
146.33	-0.09836
146.43	-0.09838
146.53	-0.09728
146.63	-0.09762
146.73	-0.0978
146.83	-0.09739
146.93	-0.09756
147.03	-0.099
147.13	-0.09793
147.23	-0.0986
147.33	-0.09793
147.43	-0.09804
147.53	-0.09765
147.63	-0.09747
147.73	-0.09811
147.83	-0.09775
147.93	-0.09759
148.03	-0.09842
148.13	-0.0979
148.23	-0.09782
148.33	-0.09769
148.43	-0.09721
148.53	-0.09806
148.63	-0.09785
148.73	-0.09841
148.83	-0.09759
148.93	-0.09837
149.03	-0.09782
149.13	-0.09805
149.23	-0.09765
149.33	-0.09777
149.43	-0.09713
149.53	-0.09811
149.63	-0.09781
149.73	-0.09791
149.83	-0.09803
149.93	-0.09809
150.03	-0.09722
150.13	-0.0977
150.23	-0.09815
150.33	-0.09734
150.43	-0.09776
150.53	-0.09766
150.63	-0.09754
150.73	-0.09758
150.83	-0.09691
150.93	-0.09639
151.03	-0.09699
151.13	-0.09711
151.23	-0.0965
151.33	-0.09702
151.43	-0.09681
151.53	-0.09705
151.63	-0.09651
151.73	-0.09683
151.83	-0.09671
151.93	-0.09638
152.03	-0.09667
152.13	-0.0966
152.23	-0.09647
152.33	-0.09747
152.43	-0.09613
152.53	-0.09667
152.63	-0.0965
152.73	-0.09632
152.83	-0.09664
152.93	-0.09603
153.03	-0.09706
153.13	-0.09662
153.23	-0.09642
153.33	-0.09652
153.43	-0.09611
153.53	-0.09678
153.63	-0.09671
153.73	-0.09549
153.83	-0.09635
153.93	-0.09704
154.03	-0.09558
154.13	-0.09642
154.23	-0.09608
154.33	-0.09556
154.43	-0.09633
154.53	-0.09613
154.63	-0.09576
154.73	-0.09634
154.83	-0.09621
154.93	-0.09574
155.03	-0.09647
155.13	-0.09599
155.23	-0.09667
155.33	-0.09611
155.43	-0.09686
155.53	-0.09693
155.63	-0.09608
155.73	-0.09619
155.83	-0.09611
155.93	-0.09613
156.03	-0.09539
156.13	-0.09694
156.23	-0.09649
156.33	-0.09547
156.43	-0.09586
156.53	-0.09596
156.63	-0.0964
156.73	-0.09583
156.83	-0.09589
156.93	-0.09618
157.03	-0.09589
157.13	-0.09653
157.23	-0.09626
157.33	-0.09641
157.43	-0.09587
157.53	-0.096
157.63	-0.09595
157.73	-0.09619
157.83	-0.0974
157.93	-0.09634
158.03	-0.09671
158.13	-0.09634
158.23	-0.0956
158.33	-0.09602
158.43	-0.09684
158.53	-0.0968
158.63	-0.09602
158.73	-0.09652
158.83	-0.0961
158.93	-0.09557
159.03	-0.09583
159.13	-0.09535
159.23	-0.09583
159.33	-0.09566
159.43	-0.09622
159.53	-0.09546
159.63	-0.09562
159.73	-0.09561
159.83	-0.09483
159.93	-0.09649
160.03	-0.09567
160.13	-0.09608
160.23	-0.09554
160.33	-0.09594
160.43	-0.09586
160.53	-0.09591
160.63	-0.0962
160.73	-0.09614
160.83	-0.09561
160.93	-0.09566
161.03	-0.09543
161.13	-0.09612
161.23	-0.09591
161.33	-0.09591
161.43	-0.09683
161.53	-0.09648
161.63	-0.09601
161.73	-0.09532
161.83	-0.09582
161.93	-0.0953
162.03	-0.09537
162.13	-0.09603
162.23	-0.09617
162.33	-0.09592
162.43	-0.0963
162.53	-0.09668
162.63	-0.09621
162.73	-0.09503
162.83	-0.09625
162.93	-0.09527
163.03	-0.09595
163.13	-0.09595
163.23	-0.09582
163.33	-0.09584
163.43	-0.09609
163.53	-0.09592
163.63	-0.09574
163.73	-0.09624
163.83	-0.09546
163.93	-0.09646
164.03	-0.09603
164.13	-0.09541
164.23	-0.09592
164.33	-0.09604
164.43	-0.09534
164.53	-0.09548
164.63	-0.09552
164.73	-0.09535
164.83	-0.09624
164.93	-0.09607
165.03	-0.09586
165.13	-0.09472
165.23	-0.09539
165.33	-0.09535
165.43	-0.0964
165.53	-0.09509
165.63	-0.09599
165.73	-0.09622
165.83	-0.09592
165.93	-0.09587
166.03	-0.09438
166.13	-0.0953
166.23	-0.09608
166.33	-0.09538
166.43	-0.09537
166.53	-0.09589
166.63	-0.09638
166.73	-0.09544
166.83	-0.09585
166.93	-0.09616
167.03	-0.09577
167.13	-0.09401
167.23	-0.09564
167.33	-0.09583
167.43	-0.09559
167.53	-0.09574
167.63	-0.09639
167.73	-0.09645
167.83	-0.09532
167.93	-0.09563
168.03	-0.09641
168.13	-0.09575
168.23	-0.0956
168.33	-0.0956
168.43	-0.09603
168.53	-0.09498
168.63	-0.09621
168.73	-0.09522
168.83	-0.0955
168.93	-0.09558
169.03	-0.09475
169.13	-0.09549
169.23	-0.09548
169.33	-0.09513
169.43	-0.09527
169.53	-0.09442
169.63	-0.09625
169.73	-0.09586
169.83	-0.09589
169.93	-0.09511
170.03	-0.09575
170.13	-0.09572
170.23	-0.09501
170.33	-0.0948
170.43	-0.09582
170.53	-0.0959
170.63	-0.0959
170.73	-0.09554
170.83	-0.09619
170.93	-0.09509
171.03	-0.09568
171.13	-0.09576
171.23	-0.09583
171.33	-0.09484
171.43	-0.09561
171.53	-0.0954
171.63	-0.09548
171.73	-0.09579
171.83	-0.0966
171.93	-0.09637
172.03	-0.09644
172.13	-0.09472
172.23	-0.096
172.33	-0.09648
172.43	-0.09601
172.53	-0.09604
172.63	-0.09628
172.73	-0.09672
172.83	-0.09644
172.93	-0.09619
[truncated: 5,721 more rows]

## Sheet: 20%D2O
time/s	current/mA
3.2318	-2.45553
3.232	-2.04975
3.2322	-2.60684
3.2324	-2.11929
3.2326	-2.3921
3.2328	-1.90264
3.233	-2.0081
3.2332	-1.55914
3.2334	-1.57709
3.2336	-1.19271
3.2338	-1.16481
3.234	-0.85532
3.2342	-0.81482
3.2344	-0.57028
3.2346	-0.5313
3.2348	-0.34599
3.235	-0.32535
3.2352	-0.19162
3.2356	-0.09113
3.2358	-0.10221
3.236	-0.04299
3.2362	-0.06171
3.2364	-0.02235
3.2366	-0.05101
3.2368	-0.02923
3.237	-0.05712
3.2372	-0.04719
3.2374	-0.06973
3.2378	-0.09266
3.2382	-0.11291
3.2386	-0.12323
3.239	-0.13507
3.2406	-0.12934
3.241	-0.12323
3.2414	-0.11673
3.2418	-0.11138
3.2422	-0.10527
3.2426	-0.09954
3.2428	-0.10641
3.243	-0.09495
3.2432	-0.1003
3.2434	-0.09113
3.2436	-0.09724
3.2438	-0.08807
3.244	-0.0961
3.2442	-0.08884
3.2444	-0.09419
3.2446	-0.08654
3.2452	-0.09189
3.2454	-0.08349
3.2466	-0.07699
3.2468	-0.08234
3.249	-0.07241
3.25	-0.06668
3.254	-0.05903
3.2542	-0.06476
3.2552	-0.05827
3.2554	-0.06515
3.256	-0.0598
3.2562	-0.06515
3.2568	-0.05789
3.257	-0.06362
3.2572	-0.0575
3.2574	-0.06324
3.2576	-0.05407
3.2578	-0.06133
3.258	-0.05483
3.2638	-0.04795
3.2644	-0.05445
3.2668	-0.0491
3.268	-0.04337
3.2682	-0.05101
3.2684	-0.04222
3.2686	-0.04948
3.2688	-0.04413
3.2702	-0.05101
3.2704	-0.04413
3.2706	-0.05063
3.2708	-0.04184
3.271	-0.0491
3.2716	-0.04337
3.273	-0.05216
3.2732	-0.04604
3.2734	-0.05445
3.2736	-0.04451
3.2738	-0.05254
3.274	-0.04107
3.2742	-0.04986
3.2744	-0.04031
3.2746	-0.04642
3.2766	-0.03955
3.2784	-0.04566
3.2786	-0.03878
3.2806	-0.04566
3.2816	-0.03993
3.2954	-0.03305
3.2956	-0.03878
3.2962	-0.0319
3.2986	-0.03725
3.3032	-0.02961
3.3034	-0.03611
3.3036	-0.02808
3.3042	-0.03381
3.3082	-0.03916
3.3088	-0.03038
3.309	-0.03687
3.3092	-0.03038
3.3108	-0.03649
3.311	-0.02961
3.3118	-0.03649
3.312	-0.03076
3.3162	-0.03764
3.3164	-0.03076
3.3184	-0.02541
3.3186	-0.0319
3.3188	-0.02656
3.3196	-0.03267
3.3198	-0.02541
3.321	-0.03114
3.3244	-0.02426
3.3246	-0.03076
3.327	-0.02273
3.3272	-0.0319
3.3274	-0.02159
3.3276	-0.03305
3.3286	-0.02503
3.3288	-0.03381
3.329	-0.02464
3.3292	-0.03381
3.3294	-0.02694
3.3296	-0.03649
3.3298	-0.0235
3.33	-0.03496
3.3302	-0.02503
3.3304	-0.03305
3.3306	-0.02541
3.3308	-0.03573
3.331	-0.02984
3.3314	-0.04152
3.3318	-0.051
3.3322	-0.0565
3.3344	-0.04909
3.3356	-0.044
3.372	-0.03896
3.472	-0.03586
3.572	-0.03347
3.672	-0.03033
3.772	-0.0288
3.872	-0.02796
3.972	-0.02675
4.072	-0.02624
4.172	-0.02599
4.272	-0.02451
4.372	-0.02382
4.472	-0.02384
4.572	-0.0242
4.672	-0.02353
4.772	-0.02283
4.872	-0.02271
4.972	-0.02235
5.072	-0.02277
5.172	-0.02295
5.272	-0.0222
5.372	-0.02242
5.472	-0.02253
5.572	-0.02213
5.672	-0.02246
5.772	-0.02211
5.872	-0.02223
5.972	-0.02263
6.072	-0.02156
6.172	-0.02134
6.272	-0.02153
6.372	-0.02144
6.472	-0.0216
6.572	-0.02213
6.672	-0.02183
6.772	-0.0214
6.872	-0.02175
6.972	-0.01981
7.072	-0.02135
7.172	-0.02101
7.272	-0.02111
7.372	-0.0215
7.472	-0.02135
7.572	-0.02085
7.672	-0.02126
7.772	-0.02092
7.872	-0.02016
7.972	-0.02117
8.072	-0.02112
8.172	-0.02094
8.272	-0.02057
8.372	-0.02036
8.472	-0.02064
8.572	-0.02103
8.672	-0.01997
8.772	-0.02121
8.872	-0.02111
8.972	-0.02016
9.072	-0.02046
9.172	-0.01946
9.272	-0.01966
9.372	-0.01976
9.472	-0.02023
9.572	-0.02009
9.672	-0.01964
9.772	-0.0202
9.872	-0.01985
9.972	-0.01915
10.072	-0.02001
10.172	-0.02007
10.272	-0.01992
10.372	-0.02015
10.472	-0.01964
10.572	-0.01949
10.672	-0.01922
10.772	-0.01982
10.872	-0.01889
10.972	-0.01832
11.072	-0.01886
11.172	-0.01871
11.272	-0.01852
11.372	-0.01879
11.472	-0.0182
11.572	-0.01882
11.672	-0.01937
11.772	-0.0187
11.872	-0.01973
11.972	-0.01857
12.072	-0.01962
12.172	-0.01853
12.272	-0.01874
12.372	-0.01857
12.472	-0.01833
12.572	-0.01871
12.672	-0.01876
12.772	-0.01869
12.872	-0.01891
12.972	-0.0192
13.072	-0.01858
13.172	-0.01895
13.272	-0.01881
13.372	-0.01937
13.472	-0.01839
13.572	-0.01908
13.672	-0.01871
13.772	-0.01897
13.872	-0.01842
13.972	-0.01903
14.072	-0.01873
14.172	-0.01848
14.272	-0.01787
14.372	-0.01847
14.472	-0.01812
14.572	-0.01807
14.672	-0.01864
14.772	-0.01765
14.872	-0.01829
14.972	-0.01836
15.072	-0.01781
15.172	-0.01768
15.272	-0.01849
15.372	-0.01801
15.472	-0.01834
15.572	-0.01735
15.672	-0.0185
15.772	-0.01832
15.872	-0.01791
15.972	-0.01868
16.072	-0.01732
16.172	-0.01808
16.272	-0.01709
16.372	-0.01826
16.472	-0.01882
16.572	-0.01815
16.672	-0.01753
16.772	-0.01876
16.872	-0.01831
16.972	-0.01832
17.072	-0.01864
17.172	-0.01722
17.272	-0.01798
17.372	-0.01858
17.472	-0.01716
17.572	-0.01782
17.672	-0.01816
17.772	-0.01756
17.872	-0.01773
17.972	-0.01742
18.072	-0.01779
18.172	-0.01711
18.272	-0.01763
18.372	-0.01655
18.472	-0.01824
18.572	-0.01771
18.672	-0.01695
18.772	-0.01831
18.872	-0.01754
18.972	-0.01801
19.072	-0.01788
19.172	-0.01871
19.272	-0.01765
19.372	-0.01738
19.472	-0.0177
19.572	-0.01809
19.672	-0.01735
19.772	-0.01797
19.872	-0.01824
19.972	-0.01797
20.072	-0.01782
20.172	-0.01712
20.272	-0.01758
20.372	-0.01779
20.472	-0.0182
20.572	-0.01754
20.672	-0.01826
20.772	-0.01788
20.872	-0.01817
20.972	-0.01777
21.072	-0.01817
21.172	-0.01714
21.272	-0.01754
21.372	-0.01742
21.472	-0.01785
21.572	-0.01703
21.672	-0.01742
21.772	-0.018
21.872	-0.01813
21.972	-0.01775
22.072	-0.01745
22.172	-0.01776
22.272	-0.01783
22.372	-0.01824
22.472	-0.01795
22.572	-0.01798
22.672	-0.01757
22.772	-0.01861
22.872	-0.01731
22.972	-0.01803
23.072	-0.01784
23.172	-0.01821
23.272	-0.01812
23.372	-0.01785
23.472	-0.01762
23.572	-0.01753
23.672	-0.01821
23.772	-0.01751
23.872	-0.01732
23.972	-0.01776
24.072	-0.01801
24.172	-0.01819
24.272	-0.01785
24.372	-0.01738
24.472	-0.01765
24.572	-0.01805
24.672	-0.01787
24.772	-0.01877
24.872	-0.01812
24.972	-0.01706
25.072	-0.01757
25.172	-0.01798
25.272	-0.01759
25.372	-0.01774
25.472	-0.01765
25.572	-0.01751
25.672	-0.01768
25.772	-0.01868
25.872	-0.01804
25.972	-0.01798
26.072	-0.01691
26.172	-0.01823
26.272	-0.01786
26.372	-0.01878
26.472	-0.018
26.572	-0.01772
26.672	-0.01813
26.772	-0.01886
26.872	-0.018
26.972	-0.01841
27.072	-0.01808
27.172	-0.01827
27.272	-0.01795
27.372	-0.01819
27.472	-0.01832
27.572	-0.01728
27.672	-0.01852
27.772	-0.01821
27.872	-0.01759
27.972	-0.01827
28.072	-0.01782
28.172	-0.0179
28.272	-0.0171
28.372	-0.01761
28.472	-0.01824
28.572	-0.01858
28.672	-0.01774
28.772	-0.01816
28.872	-0.01722
28.972	-0.01774
29.072	-0.01699
29.172	-0.01802
29.272	-0.01826
29.372	-0.01821
29.472	-0.01771
29.572	-0.01836
29.672	-0.01828
29.772	-0.0178
29.872	-0.0176
29.972	-0.01785
30.072	-0.01747
30.172	-0.01714
30.272	-0.01858
30.372	-0.01733
30.472	-0.01797
30.572	-0.01799
30.672	-0.01733
30.772	-0.01853
30.872	-0.0178
30.972	-0.01834
31.072	-0.01787
31.172	-0.01771
31.272	-0.01775
31.372	-0.0184
31.472	-0.01893
31.572	-0.01726
31.672	-0.01779
31.772	-0.01772
31.872	-0.01868
31.972	-0.01851
32.072	-0.0181
32.172	-0.01798
32.272	-0.01768
32.372	-0.01797
32.472	-0.0179
32.572	-0.01819
32.672	-0.01822
32.772	-0.01764
32.872	-0.01785
32.972	-0.01763
33.072	-0.0174
33.172	-0.01841
33.272	-0.01824
33.372	-0.01798
33.472	-0.01714
33.572	-0.01641
33.672	-0.01777
33.772	-0.01788
33.872	-0.01952
33.972	-0.01741
34.072	-0.01779
34.172	-0.01724
34.272	-0.01696
34.372	-0.01743
34.472	-0.0179
34.572	-0.01782
34.672	-0.01712
34.772	-0.01776
34.872	-0.01828
34.972	-0.01699
35.072	-0.01724
35.172	-0.01727
35.272	-0.01712
35.372	-0.01874
35.472	-0.01692
35.572	-0.01774
35.672	-0.01746
35.772	-0.01872
35.872	-0.01703
35.972	-0.01768
36.072	-0.01688
36.172	-0.01665
36.272	-0.01765
36.372	-0.01755
36.472	-0.01799
36.572	-0.01742
36.672	-0.01782
36.772	-0.01838
36.872	-0.01702
36.972	-0.01853
37.072	-0.01696
37.172	-0.01771
37.272	-0.01786
37.372	-0.01754
37.472	-0.01765
37.572	-0.01864
37.672	-0.01829
37.772	-0.01833
37.872	-0.01801
37.972	-0.01772
38.072	-0.01763
38.172	-0.01843
38.272	-0.01693
38.372	-0.01867
38.472	-0.01794
38.572	-0.01742
38.672	-0.01769
38.772	-0.0182
38.872	-0.01705
38.972	-0.01816
39.072	-0.01766
39.172	-0.01742
39.272	-0.01733
39.372	-0.01812
39.472	-0.01745
39.572	-0.01719
39.672	-0.0181
39.772	-0.01736
39.872	-0.01814
39.972	-0.01763
40.072	-0.01787
40.172	-0.01759
40.272	-0.01829
40.372	-0.01724
40.472	-0.01796
40.572	-0.01785
40.672	-0.01749
40.772	-0.01756
40.872	-0.018
40.972	-0.01791
41.072	-0.01688
41.172	-0.01784
41.272	-0.01774
41.372	-0.01753
41.472	-0.01712
41.572	-0.01688
41.672	-0.01699
41.772	-0.01785
41.872	-0.0175
41.972	-0.01772
42.072	-0.01787
42.172	-0.01743
42.272	-0.01691
42.372	-0.01798
42.472	-0.01773
42.572	-0.01739
42.672	-0.01753
42.772	-0.01762
42.872	-0.01789
42.972	-0.01728
43.072	-0.01724
43.172	-0.01777
43.272	-0.01693
43.372	-0.01826
43.472	-0.018
43.572	-0.01747
43.672	-0.01776
43.772	-0.01795
43.872	-0.01717
43.972	-0.01677
44.072	-0.01645
44.172	-0.01681
44.272	-0.01727
44.372	-0.01648
44.472	-0.01724
44.572	-0.01591
44.672	-0.01719
44.772	-0.01777
44.872	-0.01679
44.972	-0.01774
45.072	-0.01756
45.172	-0.01707
45.272	-0.01754
45.372	-0.01691
45.472	-0.01745
45.572	-0.01624
45.672	-0.01635
45.772	-0.01699
45.872	-0.01659
45.972	-0.01663
46.072	-0.01771
46.172	-0.01612
46.272	-0.01622
46.372	-0.01643
46.472	-0.01661
46.572	-0.01635
46.672	-0.01638
46.772	-0.01725
46.872	-0.01589
46.972	-0.01693
47.072	-0.01609
47.172	-0.01612
47.272	-0.01679
47.372	-0.01617
47.472	-0.01727
47.572	-0.01688
47.672	-0.01643
47.772	-0.0166
47.872	-0.01646
47.972	-0.01621
48.072	-0.01671
48.172	-0.0161
48.272	-0.0171
48.372	-0.0167
48.472	-0.01698
48.572	-0.01725
48.672	-0.01602
48.772	-0.01604
48.872	-0.01635
48.972	-0.01678
49.072	-0.01553
49.172	-0.01573
49.272	-0.0163
49.372	-0.01608
49.472	-0.01692
49.572	-0.01751
49.672	-0.01649
49.772	-0.01613
49.872	-0.01689
49.972	-0.01669
50.072	-0.01617
50.172	-0.01708
50.272	-0.01698
50.372	-0.01622
50.472	-0.01683
50.572	-0.01712
50.672	-0.01663
50.772	-0.01708
50.872	-0.01734
50.972	-0.0171
51.072	-0.01701
51.172	-0.01705
51.272	-0.0164
51.372	-0.01657
51.472	-0.01636
51.572	-0.01787
51.672	-0.01683
51.772	-0.01738
51.872	-0.01732
51.972	-0.01692
52.072	-0.01709
52.172	-0.01704
52.272	-0.01733
52.372	-0.01627
52.472	-0.01682
52.572	-0.0165
52.672	-0.01674
52.772	-0.01776
52.872	-0.01626
52.972	-0.01731
53.072	-0.01657
53.172	-0.01623
53.272	-0.0166
53.372	-0.01639
53.472	-0.01664
53.572	-0.01673
53.672	-0.01669
53.772	-0.01622
53.872	-0.01637
53.972	-0.01655
54.072	-0.01539
54.172	-0.0161
54.272	-0.01688
54.372	-0.01675
54.472	-0.01628
54.572	-0.01763
54.672	-0.01608
54.772	-0.01661
54.872	-0.0169
54.972	-0.01584
55.072	-0.0172
55.172	-0.01722
55.272	-0.01672
55.372	-0.01741
55.472	-0.01716
55.572	-0.01633
55.672	-0.01581
55.772	-0.01639
55.872	-0.01622
55.972	-0.01654
56.072	-0.01607
56.172	-0.01684
56.272	-0.01611
56.372	-0.01639
56.472	-0.01635
56.572	-0.01633
56.672	-0.01731
56.772	-0.01693
56.872	-0.01739
56.972	-0.01681
57.072	-0.01601
57.172	-0.01746
57.272	-0.01616
57.372	-0.01688
57.472	-0.01716
57.572	-0.01656
57.672	-0.01663
57.772	-0.01669
57.872	-0.01623
57.972	-0.01706
58.072	-0.0165
58.172	-0.01713
58.272	-0.01673
58.372	-0.01566
58.472	-0.01654
58.572	-0.01717
58.672	-0.01639
58.772	-0.01727
58.872	-0.01741
58.972	-0.01712
59.072	-0.01621
59.172	-0.01659
59.272	-0.0166
59.372	-0.01578
59.472	-0.01631
59.572	-0.01671
59.672	-0.01608
59.772	-0.01581
59.872	-0.01632
59.972	-0.01664
60.072	-0.01667
60.172	-0.01601
60.272	-0.01705
60.372	-0.01626
60.472	-0.01634
60.572	-0.01653
60.672	-0.01652
60.772	-0.01616
60.872	-0.01648
60.972	-0.01628
61.072	-0.01618
61.172	-0.0166
61.272	-0.01605
61.372	-0.01673
61.472	-0.01697
61.572	-0.0165
61.672	-0.01576
61.772	-0.01707
61.872	-0.01701
61.972	-0.0167
62.072	-0.01657
62.172	-0.01656
62.272	-0.01645
62.372	-0.01686
62.472	-0.01738
62.572	-0.01699
62.672	-0.01781
62.772	-0.01684
62.872	-0.01676
62.972	-0.01695
63.072	-0.01712
63.172	-0.0174
63.272	-0.01681
63.372	-0.01746
63.472	-0.01739
63.572	-0.01727
63.672	-0.0165
63.772	-0.01671
63.872	-0.01695
63.972	-0.01723
64.072	-0.01657
64.172	-0.01678
64.272	-0.01671
64.372	-0.01703
64.472	-0.01676
64.572	-0.01722
64.672	-0.01704
64.772	-0.0172
64.872	-0.01698
64.972	-0.01744
65.072	-0.0169
65.172	-0.01681
65.272	-0.01666
65.372	-0.01651
65.472	-0.0172
65.572	-0.01665
65.672	-0.01766
65.772	-0.01779
65.872	-0.01697
65.972	-0.01751
66.072	-0.01724
66.172	-0.01733
66.272	-0.01719
66.372	-0.01786
66.472	-0.0163
66.572	-0.01717
66.672	-0.01649
66.772	-0.01626
66.872	-0.01768
66.972	-0.01794
67.072	-0.01667
67.172	-0.0167
67.272	-0.01717
67.372	-0.01694
67.472	-0.01714
67.572	-0.01715
67.672	-0.01669
67.772	-0.0166
67.872	-0.01647
67.972	-0.01688
68.072	-0.01623
68.172	-0.01625
68.272	-0.01588
68.372	-0.01738
68.472	-0.01756
68.572	-0.01729
68.672	-0.01727
68.772	-0.01684
68.872	-0.01706
68.972	-0.01771
69.072	-0.01711
69.172	-0.0167
69.272	-0.01684
69.372	-0.01595
69.472	-0.0174
69.572	-0.01632
69.672	-0.01769
69.772	-0.01654
69.872	-0.01692
69.972	-0.01696
70.072	-0.01719
70.172	-0.01677
70.272	-0.01685
70.372	-0.01673
70.472	-0.01677
70.572	-0.0166
70.672	-0.0163
70.772	-0.01737
70.872	-0.01677
70.972	-0.01755
71.072	-0.01645
71.172	-0.01718
71.272	-0.01782
71.372	-0.01711
71.472	-0.01757
71.572	-0.01698
71.672	-0.01678
71.772	-0.01656
71.872	-0.01747
71.972	-0.01635
72.072	-0.01672
72.172	-0.01693
72.272	-0.01661
72.372	-0.01698
72.472	-0.01649
72.572	-0.01644
72.672	-0.01624
72.772	-0.01582
72.872	-0.01645
72.972	-0.01619
73.072	-0.01664
73.172	-0.01648
73.272	-0.01588
73.372	-0.01575
73.472	-0.01611
73.572	-0.01604
73.672	-0.01579
73.772	-0.01646
73.872	-0.01649
73.972	-0.01683
74.072	-0.01656
74.172	-0.01595
74.272	-0.01623
74.372	-0.01603
74.472	-0.01596
74.572	-0.01634
74.672	-0.01628
74.772	-0.01645
74.872	-0.01611
74.972	-0.01541
75.072	-0.01627
75.172	-0.01598
75.272	-0.01664
75.372	-0.0159
75.472	-0.01664
75.572	-0.01665
75.672	-0.01644
75.772	-0.01592
75.872	-0.01641
75.972	-0.01612
76.072	-0.01653
76.172	-0.01671
76.272	-0.01612
76.372	-0.01671
76.472	-0.01627
76.572	-0.01657
76.672	-0.01656
76.772	-0.01609
76.872	-0.01567
76.972	-0.01651
77.072	-0.0161
77.172	-0.01678
77.272	-0.01623
77.372	-0.01704
77.472	-0.01677
77.572	-0.01691
77.672	-0.01746
77.772	-0.01576
77.872	-0.01677
77.972	-0.01657
78.072	-0.01756
78.172	-0.01736
78.272	-0.01695
78.372	-0.01667
78.472	-0.01741
78.572	-0.01702
78.672	-0.0175
78.772	-0.01683
78.872	-0.0174
78.972	-0.01693
79.072	-0.01703
79.172	-0.01738
79.272	-0.01726
79.372	-0.01762
79.472	-0.0162
79.572	-0.01706
79.672	-0.01751
79.772	-0.01699
79.872	-0.01728
79.972	-0.01701
80.072	-0.01627
80.172	-0.01627
80.272	-0.01638
80.372	-0.01662
80.472	-0.01656
80.572	-0.01637
80.672	-0.0162
80.772	-0.01688
80.872	-0.01693
80.972	-0.01748
81.072	-0.01572
81.172	-0.01709
81.272	-0.01639
81.372	-0.01656
81.472	-0.01771
81.572	-0.01636
81.672	-0.01633
81.772	-0.01539
81.872	-0.01586
81.972	-0.01618
82.072	-0.01638
82.172	-0.01669
82.272	-0.01667
82.372	-0.01607
82.472	-0.01653
82.572	-0.01633
82.672	-0.01629
82.772	-0.01617
82.872	-0.01599
82.972	-0.01557
83.072	-0.01621
83.172	-0.01656
83.272	-0.01561
83.372	-0.01584
83.472	-0.01581
83.572	-0.01625
83.672	-0.01611
83.772	-0.01651
83.872	-0.01537
83.972	-0.01669
84.072	-0.01625
84.172	-0.01569
84.272	-0.01583
84.372	-0.01592
84.472	-0.01577
84.572	-0.01636
84.672	-0.01606
84.772	-0.01604
84.872	-0.01618
84.972	-0.01629
85.072	-0.01696
85.172	-0.01595
85.272	-0.0164
85.372	-0.01574
85.472	-0.01596
85.572	-0.01616
85.672	-0.01616
85.772	-0.01589
85.872	-0.0155
85.972	-0.01589
86.072	-0.01539
86.172	-0.01619
86.272	-0.01566
86.372	-0.01685
86.472	-0.01592
86.572	-0.01631
86.672	-0.01611
86.772	-0.01628
86.872	-0.01649
86.972	-0.01667
87.072	-0.01703
87.172	-0.01594
87.272	-0.01604
87.372	-0.01692
87.472	-0.01614
87.572	-0.01605
87.672	-0.01621
87.772	-0.01643
87.872	-0.01665
87.972	-0.01615
88.072	-0.01651
88.172	-0.01604
88.272	-0.01637
88.372	-0.01602
88.472	-0.01665
88.572	-0.01659
88.672	-0.01686
88.772	-0.01668
88.872	-0.01655
88.972	-0.01686
89.072	-0.01612
89.172	-0.01603
89.272	-0.01647
89.372	-0.01528
89.472	-0.01669
89.572	-0.01691
89.672	-0.01613
89.772	-0.01682
89.872	-0.01641
89.972	-0.0167
90.072	-0.01579
90.172	-0.01605
90.272	-0.01602
90.372	-0.01554
90.472	-0.01604
90.572	-0.01615
90.672	-0.01658
90.772	-0.01612
90.872	-0.01606
90.972	-0.01581
91.072	-0.01576
91.172	-0.01574
91.272	-0.01602
91.372	-0.01556
91.472	-0.01576
91.572	-0.0155
91.672	-0.0159
91.772	-0.01631
91.872	-0.01683
91.972	-0.01618
92.072	-0.01597
92.172	-0.01632
92.272	-0.01684
92.372	-0.01606
92.472	-0.01635
92.572	-0.01536
92.672	-0.01518
92.772	-0.01602
92.872	-0.01615
92.972	-0.01674
93.072	-0.01614
93.172	-0.01602
93.272	-0.01526
93.372	-0.01624
93.472	-0.01603
93.572	-0.01601
93.672	-0.01559
93.772	-0.01563
93.872	-0.01554
93.972	-0.01649
94.072	-0.01536
94.172	-0.01541
94.272	-0.01589
94.372	-0.01507
94.472	-0.01607
94.572	-0.0159
94.672	-0.01549
94.772	-0.01634
94.872	-0.01573
94.972	-0.01573
95.072	-0.01645
95.172	-0.01578
95.272	-0.01503
95.372	-0.01503
95.472	-0.01544
95.572	-0.01548
95.672	-0.01515
95.772	-0.0157
95.872	-0.01611
95.972	-0.01509
96.072	-0.01447
96.172	-0.01523
96.272	-0.01495
96.372	-0.01518
96.472	-0.01567
96.572	-0.01535
96.672	-0.01598
96.772	-0.01625
96.872	-0.01617
96.972	-0.01561
97.072	-0.01489
97.172	-0.01625
97.272	-0.01566
97.372	-0.01567
97.472	-0.01556
97.572	-0.0155
97.672	-0.01502
97.772	-0.01496
97.872	-0.01547
97.972	-0.01495
98.072	-0.01461
98.172	-0.01549
98.272	-0.0158
98.372	-0.01509
98.472	-0.01533
98.572	-0.01537
98.672	-0.01473
98.772	-0.01526
98.872	-0.01473
98.972	-0.01418
99.072	-0.01546
99.172	-0.01545
99.272	-0.01482
99.372	-0.01555
99.472	-0.01536
99.572	-0.01432
99.672	-0.01463
99.772	-0.01519
99.872	-0.01391
99.972	-0.01555
100.072	-0.01502
100.172	-0.01523
100.272	-0.01548
100.372	-0.01574
100.472	-0.0149
100.572	-0.01556
100.672	-0.01555
100.772	-0.01565
100.872	-0.01453
100.972	-0.0152
101.072	-0.01589
101.172	-0.01495
101.272	-0.01444
101.372	-0.01442
101.472	-0.01514
101.572	-0.01565
101.672	-0.0151
101.772	-0.01496
101.872	-0.01507
101.972	-0.01513
102.072	-0.01553
102.172	-0.01563
102.272	-0.01536
102.372	-0.01467
102.472	-0.01586
102.572	-0.01523
102.672	-0.01555
102.772	-0.01563
102.872	-0.01507
102.972	-0.01541
103.072	-0.01557
103.172	-0.0149
103.272	-0.01702
103.372	-0.01499
103.472	-0.01523
103.572	-0.01458
103.672	-0.01517
103.772	-0.01468
103.872	-0.01531
103.972	-0.01568
104.072	-0.01533
104.172	-0.01629
104.272	-0.01556
104.372	-0.01511
104.472	-0.01512
104.572	-0.01578
104.672	-0.01431
104.772	-0.01539
104.872	-0.01576
104.972	-0.01582
105.072	-0.01549
105.172	-0.01523
105.272	-0.01549
105.372	-0.01552
105.472	-0.01579
105.572	-0.01449
105.672	-0.01557
105.772	-0.01566
105.872	-0.01548
105.972	-0.01509
106.072	-0.01547
106.172	-0.01554
106.272	-0.01643
106.372	-0.01595
106.472	-0.01648
106.572	-0.01549
106.672	-0.01632
106.772	-0.01567
106.872	-0.01624
106.972	-0.01629
107.072	-0.0167
107.172	-0.01619
107.272	-0.01503
107.372	-0.0161
107.472	-0.01529
107.572	-0.0163
107.672	-0.01599
107.772	-0.01628
107.872	-0.01584
107.972	-0.01573
108.072	-0.01545
108.172	-0.01558
108.272	-0.01645
108.372	-0.01643
108.472	-0.01555
108.572	-0.01613
108.672	-0.01645
108.772	-0.01664
108.872	-0.01616
108.972	-0.01652
109.072	-0.01599
109.172	-0.01649
109.272	-0.017
109.372	-0.01622
109.472	-0.01583
109.572	-0.01645
109.672	-0.01652
109.772	-0.01641
109.872	-0.01675
109.972	-0.01627
110.072	-0.01629
110.172	-0.01659
110.272	-0.01677
110.372	-0.01636
110.472	-0.01593
110.572	-0.01599
110.672	-0.0168
110.772	-0.01624
110.872	-0.01655
110.972	-0.01644
111.072	-0.01637
111.172	-0.01543
111.272	-0.01583
111.372	-0.01614
111.472	-0.01646
111.572	-0.01588
111.672	-0.01623
111.772	-0.01532
111.872	-0.01597
111.972	-0.01644
112.072	-0.01538
112.172	-0.01688
112.272	-0.01659
112.372	-0.01579
112.472	-0.01554
112.572	-0.01571
112.672	-0.01595
112.772	-0.01488
112.872	-0.01601
112.972	-0.01598
113.072	-0.01601
113.172	-0.01598
113.272	-0.01641
113.372	-0.01604
113.472	-0.01606
113.572	-0.01557
113.672	-0.01594
113.772	-0.01512
113.872	-0.01557
113.972	-0.01557
114.072	-0.01552
114.172	-0.01617
114.272	-0.01556
114.372	-0.01595
114.472	-0.01588
114.572	-0.01611
114.672	-0.0157
114.772	-0.01553
114.872	-0.01582
114.972	-0.01521
115.072	-0.01584
115.172	-0.01571
115.272	-0.01609
115.372	-0.01564
115.472	-0.0161
115.572	-0.01605
115.672	-0.01518
115.772	-0.01611
115.872	-0.01502
115.972	-0.01572
116.072	-0.01677
116.172	-0.01571
116.272	-0.01562
116.372	-0.01549
116.472	-0.0155
116.572	-0.01543
116.672	-0.01541
116.772	-0.01586
116.872	-0.01648
116.972	-0.01673
117.072	-0.01585
117.172	-0.01529
117.272	-0.01579
117.372	-0.01521
117.472	-0.01575
117.572	-0.01608
117.672	-0.01446
117.772	-0.0155
117.872	-0.01637
117.972	-0.01531
118.072	-0.01511
118.172	-0.01494
118.272	-0.01432
118.372	-0.01573
118.472	-0.01553
118.572	-0.0155
118.672	-0.01567
118.772	-0.01526
118.872	-0.01563
118.972	-0.01484
119.072	-0.01528
119.172	-0.01569
119.272	-0.01527
119.372	-0.01557
119.472	-0.01575
119.572	-0.01508
119.672	-0.01489
119.772	-0.01653
119.872	-0.01529
119.972	-0.01508
120.072	-0.01517
120.172	-0.01513
120.272	-0.01483
120.372	-0.01531
120.472	-0.0153
120.572	-0.01441
120.672	-0.01495
120.772	-0.01465
120.872	-0.01502
120.972	-0.01505
121.072	-0.01596
121.172	-0.01553
121.272	-0.01495
121.372	-0.01503
121.472	-0.01529
121.572	-0.01523
121.672	-0.01576
121.772	-0.01485
121.872	-0.01474
121.972	-0.01475
122.072	-0.01474
122.172	-0.01513
122.272	-0.01486
122.372	-0.01451
122.472	-0.0144
122.572	-0.014
122.672	-0.0146
122.772	-0.01456
122.872	-0.015
122.972	-0.01521
123.072	-0.01447
123.172	-0.01455
123.232	-0.015
123.232	-0.23378
123.232	-0.21637
123.232	-0.35367
123.232	-0.31047
123.233	-0.38182
123.233	-0.31975
123.233	-0.34615
123.233	-0.27709
123.234	-0.21558
123.234	-0.20799
123.234	-0.15554
123.234	-0.14815
123.234	-0.10984
123.235	-0.08187
123.235	-0.07017
123.235	-0.07535
123.236	-0.06847
123.236	-0.07605
123.236	-0.08126
123.237	-0.08802
123.237	-0.09344
123.244	-0.08796
123.258	-0.08262
123.287	-0.07755
123.327	-0.07238
123.411	-0.06731
123.49	-0.06215
123.59	-0.05998
123.69	-0.05821
123.79	-0.0561
123.89	-0.05451
123.99	-0.05342
124.09	-0.05429
124.19	-0.05305
124.29	-0.05269
124.39	-0.05147
124.49	-0.05216
124.59	-0.05204
124.69	-0.05081
124.79	-0.05107
124.89	-0.05095
124.99	-0.05115
125.09	-0.05078
125.19	-0.05038
125.29	-0.05066
125.39	-0.05018
125.49	-0.05099
125.59	-0.05074
125.69	-0.05049
125.79	-0.05015
125.89	-0.05055
125.99	-0.05039
126.09	-0.05025
126.19	-0.05117
126.29	-0.04976
126.39	-0.05008
126.49	-0.04976
126.59	-0.05013
126.69	-0.04988
126.79	-0.04955
126.89	-0.05019
126.99	-0.04963
127.09	-0.05079
127.19	-0.04987
127.29	-0.04975
127.39	-0.04952
127.49	-0.05026
127.59	-0.04945
127.69	-0.04956
127.79	-0.04967
127.89	-0.04911
127.99	-0.05009
128.09	-0.04969
128.19	-0.05005
128.29	-0.04904
128.39	-0.0493
128.49	-0.04913
128.59	-0.04951
128.69	-0.04891
128.79	-0.04908
128.89	-0.05
128.99	-0.04985
129.09	-0.04898
129.19	-0.04932
129.29	-0.04969
129.39	-0.04979
129.49	-0.05019
129.59	-0.04909
129.69	-0.05016
129.79	-0.04956
129.89	-0.04931
129.99	-0.04907
130.09	-0.04875
130.19	-0.04957
130.29	-0.0505
130.39	-0.04922
130.49	-0.04971
130.59	-0.04883
130.69	-0.04934
130.79	-0.0496
130.89	-0.04947
130.99	-0.04875
131.09	-0.04989
131.19	-0.04948
131.29	-0.04895
131.39	-0.04882
131.49	-0.04903
131.59	-0.04937
131.69	-0.04919
131.79	-0.048
131.89	-0.0489
131.99	-0.0484
132.09	-0.04863
132.19	-0.04889
132.29	-0.04853
132.39	-0.0489
132.49	-0.04856
132.59	-0.04822
132.69	-0.04833
132.79	-0.04849
132.89	-0.04865
132.99	-0.04765
133.09	-0.04871
133.19	-0.0488
133.29	-0.04752
133.39	-0.04735
133.49	-0.04885
133.59	-0.04876
133.69	-0.04855
133.79	-0.04859
133.89	-0.04882
133.99	-0.04803
134.09	-0.04735
134.19	-0.04792
134.29	-0.04855
134.39	-0.04828
134.49	-0.0484
134.59	-0.04885
134.69	-0.04832
134.79	-0.04848
134.89	-0.04817
134.99	-0.04823
135.09	-0.04879
135.19	-0.04851
135.29	-0.04813
135.39	-0.04787
135.49	-0.0484
135.59	-0.04857
135.69	-0.04898
135.79	-0.04794
135.89	-0.04874
135.99	-0.04776
136.09	-0.04841
136.19	-0.04784
136.29	-0.04732
136.39	-0.04778
136.49	-0.04784
136.59	-0.04792
136.69	-0.04774
136.79	-0.04794
136.89	-0.0481
136.99	-0.04822
137.09	-0.04856
137.19	-0.04812
137.29	-0.04815
137.39	-0.04791
137.49	-0.04885
137.59	-0.04868
137.69	-0.04768
137.79	-0.04808
137.89	-0.04828
137.99	-0.04795
138.09	-0.04801
138.19	-0.04833
138.29	-0.04723
138.39	-0.0477
138.49	-0.04767
138.59	-0.04784
138.69	-0.04819
138.79	-0.04713
138.89	-0.04822
138.99	-0.04762
139.09	-0.04721
139.19	-0.04769
139.29	-0.04766
139.39	-0.04872
139.49	-0.04726
139.59	-0.04731
139.69	-0.04761
139.79	-0.04742
139.89	-0.04716
139.99	-0.04761
140.09	-0.04797
140.19	-0.04808
140.29	-0.0476
140.39	-0.04786
140.49	-0.0473
140.59	-0.04755
140.69	-0.04713
140.79	-0.04778
140.89	-0.04721
140.99	-0.04773
141.09	-0.04684
141.19	-0.04683
141.29	-0.0472
141.39	-0.04773
141.49	-0.04709
141.59	-0.04782
141.69	-0.04762
141.79	-0.04731
141.89	-0.04731
141.99	-0.04708
142.09	-0.04718
142.19	-0.04683
142.29	-0.04734
142.39	-0.04767
142.49	-0.04754
142.59	-0.0467
142.69	-0.04695
142.79	-0.04734
142.89	-0.04655
142.99	-0.04742
143.09	-0.04706
143.19	-0.04707
143.29	-0.04691
143.39	-0.04799
143.49	-0.04735
143.59	-0.04657
143.69	-0.04791
143.79	-0.04777
143.89	-0.04757
143.99	-0.04853
144.09	-0.04757
144.19	-0.04713
144.29	-0.04694
144.39	-0.04796
144.49	-0.04745
144.59	-0.04734
144.69	-0.04735
144.79	-0.04741
144.89	-0.0477
144.99	-0.04722
145.09	-0.04757
145.19	-0.04697
145.29	-0.04801
145.39	-0.0466
145.49	-0.04735
145.59	-0.04728
145.69	-0.04722
145.79	-0.04714
145.89	-0.04723
145.99	-0.04688
146.09	-0.04724
146.19	-0.04737
146.29	-0.04684
146.39	-0.04689
146.49	-0.04726
146.59	-0.0478
146.69	-0.04703
146.79	-0.04741
146.89	-0.04684
146.99	-0.04658
147.09	-0.04691
147.19	-0.04662
147.29	-0.04733
147.39	-0.04746
147.49	-0.04752
147.59	-0.04665
147.69	-0.04734
147.79	-0.04703
147.89	-0.04738
147.99	-0.04685
148.09	-0.04772
148.19	-0.04661
148.29	-0.04718
148.39	-0.04691
148.49	-0.0465
148.59	-0.04743
148.69	-0.04729
148.79	-0.04716
148.89	-0.0472
148.99	-0.04681
149.09	-0.04694
149.19	-0.04741
149.29	-0.047
149.39	-0.04695
149.49	-0.04687
149.59	-0.04739
149.69	-0.04664
149.79	-0.04802
149.89	-0.04666
149.99	-0.04727
150.09	-0.04661
150.19	-0.0466
150.29	-0.04663
150.39	-0.04692
150.49	-0.04666
150.59	-0.04754
150.69	-0.04659
150.79	-0.04752
150.89	-0.0474
150.99	-0.04733
151.09	-0.04692
151.19	-0.04643
151.29	-0.04616
151.39	-0.04706
151.49	-0.04665
151.59	-0.04704
151.69	-0.04614
151.79	-0.04665
151.89	-0.0471
151.99	-0.04697
152.09	-0.04661
152.19	-0.0464
152.29	-0.04584
152.39	-0.04636
152.49	-0.04614
152.59	-0.04636
152.69	-0.04652
152.79	-0.04663
152.89	-0.04681
152.99	-0.04631
153.09	-0.04708
153.19	-0.04593
153.29	-0.04674
153.39	-0.04674
153.49	-0.04713
153.59	-0.04686
153.69	-0.04609
153.79	-0.04611
153.89	-0.04672
153.99	-0.04636
154.09	-0.04622
154.19	-0.04637
154.29	-0.04689
154.39	-0.04595
154.49	-0.04655
154.59	-0.04651
154.69	-0.0466
154.79	-0.047
154.89	-0.04635
154.99	-0.04622
155.09	-0.04618
155.19	-0.04644
155.29	-0.04634
155.39	-0.04699
155.49	-0.04589
155.59	-0.04745
155.69	-0.04628
155.79	-0.04638
155.89	-0.04612
155.99	-0.04658
156.09	-0.04678
156.19	-0.04636
156.29	-0.04644
156.39	-0.04678
156.49	-0.04704
156.59	-0.04643
156.69	-0.04683
156.79	-0.04649
156.89	-0.04661
156.99	-0.04637
157.09	-0.04587
157.19	-0.04635
157.29	-0.0458
157.39	-0.04619
157.49	-0.04596
157.59	-0.04561
157.69	-0.04601
157.79	-0.04517
157.89	-0.04654
157.99	-0.04606
158.09	-0.04601
158.19	-0.04551
158.29	-0.04569
158.39	-0.04621
158.49	-0.04637
158.59	-0.04636
158.69	-0.04593
158.79	-0.04528
158.89	-0.04593
158.99	-0.04569
159.09	-0.04598
159.19	-0.045
159.29	-0.04573
159.39	-0.04555
159.49	-0.04572
159.59	-0.0451
159.69	-0.04488
159.79	-0.04572
159.89	-0.04462
159.99	-0.04472
160.09	-0.04496
160.19	-0.04583
160.29	-0.04557
160.39	-0.04545
160.49	-0.04569
160.59	-0.0449
160.69	-0.04558
160.79	-0.04496
160.89	-0.0455
160.99	-0.04516
161.09	-0.04538
161.19	-0.04627
161.29	-0.04556
161.39	-0.045
161.49	-0.04541
161.59	-0.04575
161.69	-0.04577
161.79	-0.04532
161.89	-0.04481
161.99	-0.04541
162.09	-0.04554
162.19	-0.04515
162.29	-0.04531
162.39	-0.04533
162.49	-0.04527
162.59	-0.04517
162.69	-0.04517
162.79	-0.04555
162.89	-0.04549
162.99	-0.0447
163.09	-0.04552
163.19	-0.04517
163.29	-0.04487
163.39	-0.04556
163.49	-0.04498
163.59	-0.04495
163.69	-0.04585
163.79	-0.04554
163.89	-0.04511
163.99	-0.04604
164.09	-0.04555
164.19	-0.04524
164.29	-0.04445
164.39	-0.0454
164.49	-0.04485
164.59	-0.04495
164.69	-0.04561
164.79	-0.04501
164.89	-0.04551
164.99	-0.04488
165.09	-0.04473
165.19	-0.04565
165.29	-0.04517
165.39	-0.04558
165.49	-0.04496
165.59	-0.04498
165.69	-0.04491
165.79	-0.04566
165.89	-0.04472
165.99	-0.04527
166.09	-0.04484
166.19	-0.04407
166.29	-0.04573
166.39	-0.04477
166.49	-0.04517
166.59	-0.04461
166.69	-0.04453
166.79	-0.04523
166.89	-0.04456
166.99	-0.04491
167.09	-0.04474
167.19	-0.0457
167.29	-0.04538
167.39	-0.04538
167.49	-0.04567
167.59	-0.04465
167.69	-0.04522
167.79	-0.04563
167.89	-0.04564
167.99	-0.04525
168.09	-0.04541
168.19	-0.04508
168.29	-0.04522
168.39	-0.0449
168.49	-0.04497
168.59	-0.04477
168.69	-0.04485
168.79	-0.04538
168.89	-0.04467
168.99	-0.04514
169.09	-0.04521
169.19	-0.04503
169.29	-0.04473
169.39	-0.04577
169.49	-0.04457
169.59	-0.04503
169.69	-0.04495
169.79	-0.04569
169.89	-0.04531
169.99	-0.04514
170.09	-0.04577
170.19	-0.04699
170.29	-0.04491
170.39	-0.04493
170.49	-0.04546
170.59	-0.0449
170.69	-0.04455
170.79	-0.04466
170.89	-0.04499
170.99	-0.0456
171.09	-0.04483
171.19	-0.04451
171.29	-0.0448
171.39	-0.0445
171.49	-0.04464
171.59	-0.04483
171.69	-0.04417
171.79	-0.04524
171.89	-0.04469
171.99	-0.04501
172.09	-0.04475
172.19	-0.04454
172.29	-0.04441
172.39	-0.0451
172.49	-0.04493
172.59	-0.04417
172.69	-0.04499
172.79	-0.04497
172.89	-0.04533
172.99	-0.04552
173.09	-0.04579
173.19	-0.04435
173.29	-0.04474
173.39	-0.04541
173.49	-0.04553
173.59	-0.04482
173.69	-0.04428
173.79	-0.04471
173.89	-0.04487
173.99	-0.04495
174.09	-0.04401
174.19	-0.04455
174.29	-0.04461
174.39	-0.0445
174.49	-0.04453
174.59	-0.04457
174.69	-0.04505
174.79	-0.04384
174.89	-0.0443
174.99	-0.04422
175.09	-0.04459
175.19	-0.04316
175.29	-0.04501
175.39	-0.04467
175.49	-0.04424
175.59	-0.04497
175.69	-0.04463
175.79	-0.04486
175.89	-0.04533
175.99	-0.04445
176.09	-0.04456
176.19	-0.04525
176.29	-0.04398
176.39	-0.04498
176.49	-0.04503
176.59	-0.04501
176.69	-0.04533
176.79	-0.04525
176.89	-0.04443
176.99	-0.04497
177.09	-0.0447
177.19	-0.04483
177.29	-0.04465
177.39	-0.04442
177.49	-0.04423
177.59	-0.04483
177.69	-0.0446
177.79	-0.04507
177.89	-0.04483
177.99	-0.04446
178.09	-0.04525
178.19	-0.04511
178.29	-0.04482
178.39	-0.04494
178.49	-0.04492
178.59	-0.04514
178.69	-0.0454
178.79	-0.0442
178.89	-0.04538
178.99	-0.04561
179.09	-0.04562
179.19	-0.04532
179.29	-0.04486
179.39	-0.04542
179.49	-0.04506
179.59	-0.04552
179.69	-0.04478
179.79	-0.045
179.89	-0.04451
179.99	-0.04524
180.09	-0.04438
180.19	-0.04459
180.29	-0.04461
180.39	-0.0451
180.49	-0.04449
180.59	-0.04545
180.69	-0.0448
180.79	-0.04489
180.89	-0.04564
180.99	-0.04477
181.09	-0.0446
181.19	-0.04502
181.29	-0.04498
181.39	-0.04498
181.49	-0.04499
181.59	-0.04412
181.69	-0.04448
181.79	-0.04488
181.89	-0.0439
181.99	-0.04448
182.09	-0.04437
182.19	-0.04405
182.29	-0.04503
182.39	-0.04585
182.49	-0.04437
182.59	-0.04555
182.69	-0.04424
182.79	-0.04457
182.89	-0.04491
182.99	-0.04532
183.09	-0.04572
183.19	-0.04451
183.29	-0.04477
183.39	-0.0447
183.49	-0.04488
183.59	-0.04469
183.69	-0.04472
183.79	-0.04489
183.89	-0.04415
183.99	-0.04391
184.09	-0.04481
184.19	-0.04524
184.29	-0.0448
184.39	-0.04578
184.49	-0.0451
184.59	-0.04456
184.69	-0.04457
184.79	-0.04447
184.89	-0.04464
184.99	-0.04426
185.09	-0.04477
185.19	-0.04511
185.29	-0.04521
185.39	-0.04415
185.49	-0.04446
185.59	-0.04437
185.69	-0.04459
185.79	-0.04413
185.89	-0.04476
185.99	-0.04511
186.09	-0.04515
186.19	-0.04422
186.29	-0.04412
186.39	-0.04427
[truncated: 5,520 more rows]

## Sheet: 40%D2O
time/s	current/mA
3.2308	-2.50637
3.2366	-2.4792
3.2368	-2.44198
3.237	-2.38772
3.2372	-2.32721
3.2374	-2.25657
3.2376	-2.18337
3.2378	-2.10529
3.238	-2.02778
3.2382	-1.94903
3.2384	-1.87266
3.2386	-1.79713
3.2388	-1.72535
3.239	-1.6558
3.2392	-1.59068
3.2394	-1.52877
3.2396	-1.47116
3.2398	-1.41721
3.24	-1.36696
3.2402	-1.32009
3.2404	-1.2768
3.2406	-1.23645
3.2408	-1.19969
3.241	-1.16518
3.2412	-1.13329
3.2414	-1.10373
3.2416	-1.07629
3.2418	-1.05089
3.242	-1.0269
3.2422	-1.00469
3.2424	-0.98414
3.2426	-0.9639
3.2428	-0.94563
3.243	-0.92788
3.2432	-0.91131
3.2434	-0.89537
3.2436	-0.88006
3.2438	-0.8656
3.244	-0.85166
3.2442	-0.83809
3.2444	-0.82531
3.2446	-0.81283
3.2448	-0.80075
3.245	-0.78909
3.2452	-0.77795
3.2454	-0.76679
3.2456	-0.75616
3.2458	-0.74563
3.246	-0.73596
3.2462	-0.72591
3.2464	-0.71676
3.2466	-0.70714
3.2468	-0.69842
3.247	-0.68916
3.2472	-0.6813
3.2474	-0.67241
3.2476	-0.66465
3.2478	-0.65643
3.248	-0.64899
3.2482	-0.64111
3.2484	-0.63401
3.2486	-0.6266
3.2488	-0.61991
3.249	-0.61259
3.2492	-0.60652
3.2494	-0.59952
3.2496	-0.59329
3.2498	-0.58717
3.25	-0.58117
3.2502	-0.57515
3.2504	-0.56918
3.2506	-0.5633
3.2508	-0.55788
3.251	-0.55196
3.2514	-0.54127
3.2518	-0.53111
3.2522	-0.52169
3.2526	-0.51238
3.253	-0.50323
3.2534	-0.49453
3.2538	-0.48621
3.2542	-0.47805
3.2546	-0.47047
3.255	-0.46281
3.2554	-0.45555
3.2558	-0.44848
3.2562	-0.44139
3.2566	-0.43492
3.257	-0.42836
3.2574	-0.42225
3.2578	-0.41613
3.2582	-0.41029
3.2586	-0.40469
3.259	-0.39954
3.2594	-0.39411
3.2598	-0.38892
3.2602	-0.38377
3.2608	-0.37618
3.2614	-0.36907
3.262	-0.36259
3.2626	-0.35596
3.2632	-0.34979
3.2638	-0.34414
3.2644	-0.33768
3.265	-0.33247
3.2656	-0.32637
3.2664	-0.31971
3.2672	-0.31299
3.268	-0.30726
3.2688	-0.30114
3.2696	-0.29545
3.2704	-0.28989
3.2712	-0.28445
3.272	-0.27897
3.273	-0.27291
3.274	-0.26731
3.275	-0.26163
3.276	-0.25609
3.277	-0.25086
3.2782	-0.24564
3.2794	-0.24013
3.2806	-0.23457
3.2818	-0.22917
3.2832	-0.22355
3.2846	-0.21855
3.286	-0.21343
3.2876	-0.20841
3.2892	-0.20289
3.291	-0.19738
3.2928	-0.19224
3.2948	-0.1869
3.297	-0.18141
3.2992	-0.17614
3.3016	-0.17103
3.3042	-0.16595
3.3068	-0.16083
3.3098	-0.15573
3.313	-0.15026
3.3162	-0.14513
3.32	-0.13978
3.3238	-0.13475
3.3284	-0.12968
3.3334	-0.12416
3.3386	-0.11904
3.3452	-0.11388
3.3516	-0.10882
3.3584	-0.1038
3.3666	-0.09874
3.3756	-0.09366
3.3866	-0.08862
3.3986	-0.08332
3.4148	-0.07802
3.4324	-0.07286
3.4526	-0.06782
3.4812	-0.06261
3.5144	-0.05745
3.5632	-0.05233
3.6298	-0.04726
3.7298	-0.04287
3.8298	-0.0396
3.9298	-0.03784
4.0298	-0.03627
4.1298	-0.03546
4.2298	-0.03501
4.3298	-0.03442
4.4298	-0.03438
4.5298	-0.03329
4.6298	-0.03395
4.7298	-0.03389
4.8298	-0.03392
4.9298	-0.03408
5.0298	-0.03394
5.1298	-0.03405
5.2298	-0.03399
5.3298	-0.03411
5.4298	-0.03403
5.5298	-0.03412
5.6298	-0.03452
5.7298	-0.0346
5.8298	-0.03436
5.9298	-0.03458
6.0298	-0.03499
6.1298	-0.035
6.2298	-0.03504
6.3298	-0.03551
6.4298	-0.03517
6.5298	-0.03486
6.6298	-0.03561
6.7298	-0.03557
6.8298	-0.03521
6.9298	-0.03552
7.0298	-0.03533
7.1298	-0.03558
7.2298	-0.0357
7.3298	-0.0357
7.4298	-0.03579
7.5298	-0.03575
7.6298	-0.0361
7.7298	-0.03574
7.8298	-0.03558
7.9298	-0.0356
8.0298	-0.03615
8.1298	-0.03615
8.2298	-0.03616
8.3298	-0.03586
8.4298	-0.03586
8.5298	-0.03624
8.6298	-0.03629
8.7298	-0.03571
8.8298	-0.03636
8.9298	-0.03631
9.0298	-0.03663
9.1298	-0.0363
9.2298	-0.03646
9.3298	-0.03628
9.4298	-0.03628
9.5298	-0.03589
9.6298	-0.03627
9.7298	-0.03664
9.8298	-0.03635
9.9298	-0.03683
10.0298	-0.03646
10.1298	-0.03631
10.2298	-0.0363
10.3298	-0.03673
10.4298	-0.0364
10.5298	-0.03679
10.6298	-0.03677
10.7298	-0.03684
10.8298	-0.03693
10.9298	-0.03686
11.0298	-0.03686
11.1298	-0.03671
11.2298	-0.03687
11.3298	-0.03721
11.4298	-0.03689
11.5298	-0.03656
11.6298	-0.03692
11.7298	-0.03665
11.8298	-0.03688
11.9298	-0.03678
12.0298	-0.03693
12.1298	-0.03737
12.2298	-0.03697
12.3298	-0.03705
12.4298	-0.03699
12.5298	-0.03702
12.6298	-0.03736
12.7298	-0.03691
12.8298	-0.03737
12.9298	-0.03702
13.0298	-0.03692
13.1298	-0.03741
13.2298	-0.03706
13.3298	-0.03734
13.4298	-0.03723
13.5298	-0.03739
13.6298	-0.03726
13.7298	-0.03742
13.8298	-0.03733
13.9298	-0.03741
14.0298	-0.03682
14.1298	-0.03695
14.2298	-0.03736
14.3298	-0.03701
14.4298	-0.03745
14.5298	-0.03712
14.6298	-0.03745
14.7298	-0.0374
14.8298	-0.03747
14.9298	-0.0373
15.0298	-0.03703
15.1298	-0.03743
15.2298	-0.0374
15.3298	-0.03742
15.4298	-0.03711
15.5298	-0.03748
15.6298	-0.0375
15.7298	-0.03778
15.8298	-0.03741
15.9298	-0.0374
16.0298	-0.03748
16.1298	-0.03743
16.2298	-0.03745
16.3298	-0.03748
16.4298	-0.03783
16.5298	-0.03793
16.6298	-0.03753
16.7298	-0.03745
16.8298	-0.03788
16.9298	-0.03755
17.0298	-0.03792
17.1298	-0.03762
17.2298	-0.03757
17.3298	-0.03749
17.4298	-0.03757
17.5298	-0.03756
17.6298	-0.03754
17.7298	-0.0379
17.8298	-0.03754
17.9298	-0.03802
18.0298	-0.03796
18.1298	-0.03809
18.2298	-0.03764
18.3298	-0.03793
18.4298	-0.038
18.5298	-0.03802
18.6298	-0.038
18.7298	-0.03803
18.8298	-0.03801
18.9298	-0.03773
19.0298	-0.03808
19.1298	-0.038
19.2298	-0.03799
19.3298	-0.03808
19.4298	-0.03805
19.5298	-0.03759
19.6298	-0.03773
19.7298	-0.03769
19.8298	-0.03761
19.9298	-0.03797
20.0298	-0.03815
20.1298	-0.03803
20.2298	-0.03802
20.3298	-0.03802
20.4298	-0.03801
20.5298	-0.038
20.6298	-0.03806
20.7298	-0.03779
20.8298	-0.03807
20.9298	-0.03795
21.0298	-0.03802
21.1298	-0.03844
21.2298	-0.03803
21.3298	-0.03808
21.4298	-0.03794
21.5298	-0.03806
21.6298	-0.03811
21.7298	-0.03817
21.8298	-0.03839
21.9298	-0.0381
22.0298	-0.03806
22.1298	-0.03806
22.2298	-0.03803
22.3298	-0.03841
22.4298	-0.03801
22.5298	-0.038
22.6298	-0.03801
22.7298	-0.03849
22.8298	-0.03814
22.9298	-0.03822
23.0298	-0.03806
23.1298	-0.03813
23.2298	-0.03839
23.3298	-0.0384
23.4298	-0.03785
23.5298	-0.03825
23.6298	-0.03805
23.7298	-0.03799
23.8298	-0.03848
23.9298	-0.03834
24.0298	-0.03821
24.1298	-0.03849
24.2298	-0.03812
24.3298	-0.03846
24.4298	-0.03802
24.5298	-0.03821
24.6298	-0.03814
24.7298	-0.03829
24.8298	-0.03849
24.9298	-0.03816
25.0298	-0.03855
25.1298	-0.03822
25.2298	-0.03857
25.3298	-0.03846
25.4298	-0.03794
25.5298	-0.03853
25.6298	-0.0382
25.7298	-0.0386
25.8298	-0.03847
25.9298	-0.03823
26.0298	-0.0386
26.1298	-0.03859
26.2298	-0.03859
26.3298	-0.03805
26.4298	-0.03847
26.5298	-0.03864
26.6298	-0.03852
26.7298	-0.03857
26.8298	-0.03893
26.9298	-0.03854
27.0298	-0.03845
27.1298	-0.03836
27.2298	-0.03822
27.3298	-0.0383
27.4298	-0.03864
27.5298	-0.03863
27.6298	-0.03857
27.7298	-0.03853
27.8298	-0.03863
27.9298	-0.03855
28.0298	-0.03851
28.1298	-0.03862
28.2298	-0.03852
28.3298	-0.03868
28.4298	-0.03865
28.5298	-0.03865
28.6298	-0.03853
28.7298	-0.03866
28.8298	-0.03868
28.9298	-0.03853
29.0298	-0.03851
29.1298	-0.03867
29.2298	-0.03868
29.3298	-0.03866
29.4298	-0.03892
29.5298	-0.03867
29.6298	-0.0386
29.7298	-0.03868
29.8298	-0.03854
29.9298	-0.03888
30.0298	-0.03853
30.1298	-0.03862
30.2298	-0.03861
30.3298	-0.03862
30.4298	-0.03875
30.5298	-0.03866
30.6298	-0.03854
30.7298	-0.03866
30.8298	-0.03895
30.9298	-0.03861
31.0298	-0.03868
31.1298	-0.03868
31.2298	-0.03825
31.3298	-0.03857
31.4298	-0.03854
31.5298	-0.03849
31.6298	-0.03864
31.7298	-0.03864
31.8298	-0.03902
31.9298	-0.039
32.0298	-0.03903
32.1298	-0.03858
32.2298	-0.0387
32.3298	-0.03856
32.4298	-0.03862
32.5298	-0.03874
32.6298	-0.03868
32.7298	-0.03868
32.8298	-0.0386
32.9298	-0.03903
33.0298	-0.03856
33.1298	-0.0382
33.2298	-0.03894
33.3298	-0.03903
33.4298	-0.0387
33.5298	-0.03895
33.6298	-0.03876
33.7298	-0.03905
33.8298	-0.03908
33.9298	-0.03901
34.0298	-0.03909
34.1298	-0.03875
34.2298	-0.03866
34.3298	-0.03903
34.4298	-0.03894
34.5298	-0.03911
34.6298	-0.03868
34.7298	-0.03875
34.8298	-0.03908
34.9298	-0.03875
35.0298	-0.03873
35.1298	-0.03906
35.2298	-0.03915
35.3298	-0.03909
35.4298	-0.03873
35.5298	-0.03886
35.6298	-0.03916
35.7298	-0.03899
35.8298	-0.03893
35.9298	-0.03874
36.0298	-0.03915
36.1298	-0.0391
36.2298	-0.03907
36.3298	-0.03915
36.4298	-0.03907
36.5298	-0.03878
36.6298	-0.03889
36.7298	-0.03901
36.8298	-0.03906
36.9298	-0.03885
37.0298	-0.03915
37.1298	-0.03876
37.2298	-0.03911
37.3298	-0.0391
37.4298	-0.03911
37.5298	-0.03918
37.6298	-0.03874
37.7298	-0.03911
37.8298	-0.03914
37.9298	-0.0392
38.0298	-0.03926
38.1298	-0.03915
38.2298	-0.0391
38.3298	-0.03912
38.4298	-0.03911
38.5298	-0.03912
38.6298	-0.03908
38.7298	-0.03891
38.8298	-0.03917
38.9298	-0.03906
39.0298	-0.03911
39.1298	-0.03917
39.2298	-0.03917
39.3298	-0.03912
39.4298	-0.03919
39.5298	-0.0388
39.6298	-0.03922
39.7298	-0.03911
39.8298	-0.03918
39.9298	-0.03917
40.0298	-0.03912
40.1298	-0.03924
40.2298	-0.0392
40.3298	-0.03953
40.4298	-0.03922
40.5298	-0.03917
40.6298	-0.03919
40.7298	-0.03906
40.8298	-0.03924
40.9298	-0.03925
41.0298	-0.03878
41.1298	-0.03911
41.2298	-0.03916
41.3298	-0.0391
41.4298	-0.03922
41.5298	-0.03927
41.6298	-0.03918
41.7298	-0.03914
41.8298	-0.03917
41.9298	-0.03915
42.0298	-0.03924
42.1298	-0.03923
42.2298	-0.03932
42.3298	-0.03905
42.4298	-0.03926
42.5298	-0.03925
42.6298	-0.0392
42.7298	-0.03919
42.8298	-0.03921
42.9298	-0.03908
43.0298	-0.03919
43.1298	-0.03927
43.2298	-0.03921
43.3298	-0.03923
43.4298	-0.03927
43.5298	-0.03922
43.6298	-0.03921
43.7298	-0.0391
43.8298	-0.03925
43.9298	-0.03924
44.0298	-0.03921
44.1298	-0.03955
44.2298	-0.03924
44.3298	-0.03927
44.4298	-0.0392
44.5298	-0.03915
44.6298	-0.03918
44.7298	-0.0392
44.8298	-0.03917
44.9298	-0.03911
45.0298	-0.03915
45.1298	-0.03922
45.2298	-0.03911
45.3298	-0.03923
45.4298	-0.03923
45.5298	-0.03919
45.6298	-0.03921
45.7298	-0.03953
45.8298	-0.03925
45.9298	-0.03919
46.0298	-0.03914
46.1298	-0.03918
46.2298	-0.03915
46.3298	-0.03921
46.4298	-0.0392
46.5298	-0.03925
46.6298	-0.03901
46.7298	-0.03925
46.8298	-0.03911
46.9298	-0.0392
47.0298	-0.03916
47.1298	-0.0392
47.2298	-0.03883
47.3298	-0.03911
47.4298	-0.03911
47.5298	-0.03951
47.6298	-0.0392
47.7298	-0.03917
47.8298	-0.03925
47.9298	-0.03923
48.0298	-0.03957
48.1298	-0.03924
48.2298	-0.03923
48.3298	-0.03923
48.4298	-0.03917
48.5298	-0.03923
48.6298	-0.03908
48.7298	-0.03911
48.8298	-0.0392
48.9298	-0.03922
49.0298	-0.03914
49.1298	-0.03915
49.2298	-0.0395
49.3298	-0.03944
49.4298	-0.03919
49.5298	-0.03951
49.6298	-0.03955
49.7298	-0.03921
49.8298	-0.03927
49.9298	-0.03928
50.0298	-0.03919
50.1298	-0.03921
50.2298	-0.03927
50.3298	-0.03926
50.4298	-0.03958
50.5298	-0.03946
50.6298	-0.03903
50.7298	-0.03911
50.8298	-0.03915
50.9298	-0.03907
51.0298	-0.03928
51.1298	-0.03921
51.2298	-0.03936
51.3298	-0.0393
51.4298	-0.03957
51.5298	-0.03922
51.6298	-0.03911
51.7298	-0.03913
51.8298	-0.03922
51.9298	-0.03953
52.0298	-0.03922
52.1298	-0.0393
52.2298	-0.03923
52.3298	-0.0396
52.4298	-0.03918
52.5298	-0.03919
52.6298	-0.03956
52.7298	-0.03924
52.8298	-0.03891
52.9298	-0.0393
53.0298	-0.03917
53.1298	-0.03899
53.2298	-0.03926
53.3298	-0.03919
53.4298	-0.03919
53.5298	-0.03909
53.6298	-0.03926
53.7298	-0.03917
53.8298	-0.03964
53.9298	-0.03882
54.0298	-0.03951
54.1298	-0.03929
54.2298	-0.03913
54.3298	-0.03959
54.4298	-0.03921
54.5298	-0.03922
54.6298	-0.03911
54.7298	-0.03921
54.8298	-0.03927
54.9298	-0.03916
55.0298	-0.03919
55.1298	-0.03909
55.2298	-0.03913
55.3298	-0.03929
55.4298	-0.03919
55.5298	-0.03959
55.6298	-0.03933
55.7298	-0.03916
55.8298	-0.03927
55.9298	-0.03923
56.0298	-0.03959
56.1298	-0.03924
56.2298	-0.0388
56.3298	-0.03951
56.4298	-0.03924
56.5298	-0.03954
56.6298	-0.03925
56.7298	-0.03928
56.8298	-0.0388
56.9298	-0.03911
57.0298	-0.03955
57.1298	-0.03924
57.2298	-0.03929
57.3298	-0.03926
57.4298	-0.03911
57.5298	-0.03962
57.6298	-0.03922
57.7298	-0.03956
57.8298	-0.03954
57.9298	-0.03919
58.0298	-0.03959
58.1298	-0.03907
58.2298	-0.03918
58.3298	-0.03923
58.4298	-0.03932
58.5298	-0.03914
58.6298	-0.03892
58.7298	-0.03915
58.8298	-0.03917
58.9298	-0.0392
59.0298	-0.03923
59.1298	-0.03917
59.2298	-0.03957
59.3298	-0.03924
59.4298	-0.03924
59.5298	-0.03885
59.6298	-0.03916
59.7298	-0.03916
59.8298	-0.03924
59.9298	-0.03924
60.0298	-0.03948
60.1298	-0.0391
60.2298	-0.03951
60.3298	-0.0395
60.4298	-0.03948
60.5298	-0.03959
60.6298	-0.03955
60.7298	-0.03919
60.8298	-0.03954
60.9298	-0.03886
61.0298	-0.03918
61.1298	-0.03919
61.2298	-0.03914
61.3298	-0.03922
61.4298	-0.0392
61.5298	-0.0392
61.6298	-0.03947
61.7298	-0.03868
61.8298	-0.0392
61.9298	-0.03914
62.0298	-0.03914
62.1298	-0.03914
62.2298	-0.0392
62.3298	-0.03942
62.4298	-0.0393
62.5298	-0.03956
62.6298	-0.03929
62.7298	-0.03926
62.8298	-0.03879
62.9298	-0.03913
63.0298	-0.03917
63.1298	-0.0391
63.2298	-0.03912
63.3298	-0.03896
63.4298	-0.03952
63.5298	-0.03912
63.6298	-0.03922
63.7298	-0.03944
63.8298	-0.03955
63.9298	-0.03921
64.0298	-0.03953
64.1298	-0.03925
64.2298	-0.0392
64.3298	-0.03919
64.4298	-0.03953
64.5298	-0.0392
64.6298	-0.03947
64.7298	-0.0391
64.8298	-0.03917
64.9298	-0.03912
65.0298	-0.03957
65.1298	-0.03926
65.2298	-0.03959
65.3298	-0.0393
65.4298	-0.03956
65.5298	-0.0396
65.6298	-0.03957
65.7298	-0.03919
65.8298	-0.03933
65.9298	-0.03962
66.0298	-0.03922
66.1298	-0.03931
66.2298	-0.03945
66.3298	-0.03953
66.4298	-0.03912
66.5298	-0.03922
66.6298	-0.03928
66.7298	-0.03927
66.8298	-0.03923
66.9298	-0.03921
67.0298	-0.03918
67.1298	-0.03874
67.2298	-0.03924
67.3298	-0.03864
67.4298	-0.03924
67.5298	-0.03954
67.6298	-0.03914
67.7298	-0.03909
67.8298	-0.03915
67.9298	-0.03922
68.0298	-0.03908
68.1298	-0.03925
68.2298	-0.03912
68.3298	-0.03951
68.4298	-0.03917
68.5298	-0.0392
68.6298	-0.03913
68.7298	-0.03922
68.8298	-0.03922
68.9298	-0.0393
69.0298	-0.03914
69.1298	-0.03917
69.2298	-0.0392
69.3298	-0.03921
69.4298	-0.03925
69.5298	-0.03926
69.6298	-0.03923
69.7298	-0.03917
69.8298	-0.03926
69.9298	-0.03924
70.0298	-0.03927
70.1298	-0.0392
70.2298	-0.03929
70.3298	-0.03928
70.4298	-0.03951
70.5298	-0.03952
70.6298	-0.03959
70.7298	-0.0392
70.8298	-0.03921
70.9298	-0.03923
71.0298	-0.03925
71.1298	-0.03919
71.2298	-0.03927
71.3298	-0.03928
71.4298	-0.03924
71.5298	-0.03927
71.6298	-0.03922
71.7298	-0.03925
71.8298	-0.03925
71.9298	-0.03951
72.0298	-0.03918
72.1298	-0.03919
72.2298	-0.0394
72.3298	-0.03923
72.4298	-0.03961
72.5298	-0.03925
72.6298	-0.03914
72.7298	-0.03925
72.8298	-0.03915
72.9298	-0.03903
73.0298	-0.03953
73.1298	-0.03881
73.2298	-0.03926
73.3298	-0.03951
73.4298	-0.03911
73.5298	-0.03901
73.6298	-0.03922
73.7298	-0.03944
73.8298	-0.03954
73.9298	-0.03945
74.0298	-0.03866
74.1298	-0.03956
74.2298	-0.03916
74.3298	-0.03927
74.4298	-0.03914
74.5298	-0.03919
74.6298	-0.03921
74.7298	-0.03892
74.8298	-0.03957
74.9298	-0.03922
75.0298	-0.0392
75.1298	-0.03913
75.2298	-0.03935
75.3298	-0.03927
75.4298	-0.03919
75.5298	-0.03916
75.6298	-0.03926
75.7298	-0.03914
75.8298	-0.03925
75.9298	-0.03914
76.0298	-0.0392
76.1298	-0.0395
76.2298	-0.03911
76.3298	-0.03915
76.4298	-0.03925
76.5298	-0.03912
76.6298	-0.03916
76.7298	-0.0393
76.8298	-0.03924
76.9298	-0.03926
77.0298	-0.03912
77.1298	-0.03933
77.2298	-0.03919
77.3298	-0.03892
77.4298	-0.03931
77.5298	-0.03916
77.6298	-0.03928
77.7298	-0.03917
77.8298	-0.03922
77.9298	-0.0392
78.0298	-0.03912
78.1298	-0.03922
78.2298	-0.03953
78.3298	-0.03925
78.4298	-0.03952
78.5298	-0.03907
78.6298	-0.03919
78.7298	-0.0392
78.8298	-0.03909
78.9298	-0.03918
79.0298	-0.03923
79.1298	-0.03936
79.2298	-0.03919
79.3298	-0.03914
79.4298	-0.03954
79.5298	-0.03927
79.6298	-0.03921
79.7298	-0.03955
79.8298	-0.03918
79.9298	-0.03911
80.0298	-0.03924
80.1298	-0.03953
80.2298	-0.03916
80.3298	-0.03914
80.4298	-0.03955
80.5298	-0.03961
80.6298	-0.03922
80.7298	-0.03922
80.8298	-0.03917
80.9298	-0.03924
81.0298	-0.03926
81.1298	-0.03927
81.2298	-0.03961
81.3298	-0.03913
81.4298	-0.03933
81.5298	-0.03955
81.6298	-0.03924
81.7298	-0.03924
81.8298	-0.03953
81.9298	-0.03921
82.0298	-0.03919
82.1298	-0.03957
82.2298	-0.03933
82.3298	-0.03926
82.4298	-0.0391
82.5298	-0.03918
82.6298	-0.03924
82.7298	-0.03945
82.8298	-0.03915
82.9298	-0.03929
83.0298	-0.03922
83.1298	-0.03956
83.2298	-0.03933
83.3298	-0.03924
83.4298	-0.03957
83.5298	-0.03926
83.6298	-0.03899
83.7298	-0.03958
83.8298	-0.03953
83.9298	-0.03922
84.0298	-0.03918
84.1298	-0.03878
84.2298	-0.0394
84.3298	-0.03929
84.4298	-0.03909
84.5298	-0.03921
84.6298	-0.03925
84.7298	-0.03912
84.8298	-0.03927
84.9298	-0.03923
85.0298	-0.03922
85.1298	-0.0391
85.2298	-0.03917
85.3298	-0.03919
85.4298	-0.03955
85.5298	-0.03924
85.6298	-0.03923
85.7298	-0.03913
85.8298	-0.03951
85.9298	-0.03955
86.0298	-0.03936
86.1298	-0.03923
86.2298	-0.03924
86.3298	-0.03915
86.4298	-0.03922
86.5298	-0.03917
86.6298	-0.03917
86.7298	-0.03905
86.8298	-0.03923
86.9298	-0.03896
87.0298	-0.03922
87.1298	-0.03922
87.2298	-0.03913
87.3298	-0.03914
87.4298	-0.03919
87.5298	-0.03908
87.6298	-0.03922
87.7298	-0.03919
87.8298	-0.03894
87.9298	-0.03909
88.0298	-0.03909
88.1298	-0.03914
88.2298	-0.03958
88.3298	-0.03918
88.4298	-0.03949
88.5298	-0.03908
88.6298	-0.03916
88.7298	-0.03954
88.8298	-0.03918
88.9298	-0.03918
89.0298	-0.03917
89.1298	-0.03904
89.2298	-0.03897
89.3298	-0.03914
89.4298	-0.03923
89.5298	-0.03877
89.6298	-0.03908
89.7298	-0.03921
89.8298	-0.03929
89.9298	-0.03916
90.0298	-0.03918
90.1298	-0.03918
90.2298	-0.03909
90.3298	-0.03916
90.4298	-0.03922
90.5298	-0.03928
90.6298	-0.03951
90.7298	-0.03918
90.8298	-0.03911
90.9298	-0.0391
91.0298	-0.03918
91.1298	-0.03916
91.2298	-0.03914
91.3298	-0.03921
91.4298	-0.03911
91.5298	-0.03913
91.6298	-0.03915
91.7298	-0.03928
91.8298	-0.03947
91.9298	-0.03921
92.0298	-0.03921
92.1298	-0.03919
92.2298	-0.03869
92.3298	-0.03918
92.4298	-0.03913
92.5298	-0.03879
92.6298	-0.03912
92.7298	-0.039
92.8298	-0.03917
92.9298	-0.03888
93.0298	-0.03917
93.1298	-0.03916
93.2298	-0.03917
93.3298	-0.03877
93.4298	-0.03906
93.5298	-0.03923
93.6298	-0.03914
93.7298	-0.0392
93.8298	-0.03922
93.9298	-0.03948
94.0298	-0.0391
94.1298	-0.03916
94.2298	-0.0395
94.3298	-0.03874
94.4298	-0.03912
94.5298	-0.039
94.6298	-0.03869
94.7298	-0.03882
94.8298	-0.03914
94.9298	-0.03914
95.0298	-0.03918
95.1298	-0.03915
95.2298	-0.03875
95.3298	-0.03914
95.4298	-0.03902
95.5298	-0.03886
95.6298	-0.03912
95.7298	-0.03901
95.8298	-0.03917
95.9298	-0.03887
96.0298	-0.03918
96.1298	-0.0391
96.2298	-0.0392
96.3298	-0.03881
96.4298	-0.03907
96.5298	-0.03916
96.6298	-0.0391
96.7298	-0.03908
96.8298	-0.0388
96.9298	-0.03911
97.0298	-0.03919
97.1298	-0.03917
97.2298	-0.03869
97.3298	-0.03915
97.4298	-0.0391
97.5298	-0.03912
97.6298	-0.03904
97.7298	-0.03868
97.8298	-0.0384
97.9298	-0.03898
98.0298	-0.03907
98.1298	-0.03868
98.2298	-0.03914
98.3298	-0.03909
98.4298	-0.0387
98.5298	-0.03911
98.6298	-0.03914
98.7298	-0.03917
98.8298	-0.03882
98.9298	-0.03904
99.0298	-0.03905
99.1298	-0.03901
99.2298	-0.03912
99.3298	-0.03914
99.4298	-0.03906
99.5298	-0.03909
99.6298	-0.03883
99.7298	-0.03897
99.8298	-0.03908
99.9298	-0.03892
100.03	-0.03859
100.13	-0.03916
100.23	-0.03912
100.33	-0.03901
100.43	-0.03906
100.53	-0.03916
100.63	-0.03869
100.73	-0.03889
100.83	-0.03914
100.93	-0.03902
101.03	-0.03917
101.13	-0.03918
101.23	-0.03914
101.33	-0.03915
101.43	-0.03872
101.53	-0.039
101.63	-0.03929
101.73	-0.03915
101.83	-0.0391
101.93	-0.03911
102.03	-0.03911
102.13	-0.03868
102.23	-0.03866
102.33	-0.03915
102.43	-0.03913
102.53	-0.03914
102.63	-0.03913
102.73	-0.03911
102.83	-0.03875
102.93	-0.03923
103.03	-0.039
103.13	-0.03872
103.23	-0.03917
103.33	-0.03907
103.43	-0.03919
103.53	-0.03915
103.63	-0.03895
103.73	-0.03912
103.83	-0.03912
103.93	-0.03912
104.03	-0.0391
104.13	-0.03914
104.23	-0.03911
104.33	-0.03915
104.43	-0.03891
104.53	-0.0387
104.63	-0.03906
104.73	-0.03909
104.83	-0.0391
104.93	-0.03907
105.03	-0.03866
105.13	-0.03902
105.23	-0.03906
105.33	-0.0391
105.43	-0.03905
105.53	-0.03893
105.63	-0.03906
105.73	-0.03899
105.83	-0.03904
105.93	-0.03908
106.03	-0.03902
106.13	-0.03902
106.23	-0.03912
106.33	-0.03907
106.43	-0.03874
106.53	-0.03907
106.63	-0.03889
106.73	-0.03877
106.83	-0.0391
106.93	-0.0389
107.03	-0.03888
107.13	-0.03905
107.23	-0.03906
107.33	-0.0391
107.43	-0.03904
107.53	-0.03909
107.63	-0.03916
107.73	-0.03914
107.83	-0.03907
107.93	-0.03887
108.03	-0.03915
108.13	-0.03911
108.23	-0.03912
108.33	-0.03911
108.43	-0.03903
108.53	-0.03913
108.63	-0.03916
108.73	-0.0391
108.83	-0.03897
108.93	-0.03907
109.03	-0.03917
109.13	-0.03875
109.23	-0.03909
109.33	-0.03912
109.43	-0.03944
109.53	-0.03912
109.63	-0.03915
109.73	-0.03906
109.83	-0.03907
109.93	-0.039
110.03	-0.03904
110.13	-0.03901
110.23	-0.03943
110.33	-0.03856
110.43	-0.03861
110.53	-0.03899
110.63	-0.03905
110.73	-0.0391
110.83	-0.03867
110.93	-0.03908
111.03	-0.03913
111.13	-0.03899
111.23	-0.03902
111.33	-0.03899
111.43	-0.03874
111.53	-0.0391
111.63	-0.03901
111.73	-0.03896
111.83	-0.03897
111.93	-0.03898
112.03	-0.03906
112.13	-0.03909
112.23	-0.0391
112.33	-0.03897
112.43	-0.03887
112.53	-0.03905
112.63	-0.03895
112.73	-0.03894
112.83	-0.03906
112.93	-0.03904
113.03	-0.03898
113.13	-0.03903
113.23	-0.03896
113.33	-0.0389
113.43	-0.03894
113.53	-0.03896
113.63	-0.03861
113.73	-0.03888
113.83	-0.03902
113.93	-0.03902
114.03	-0.03891
114.13	-0.03865
114.23	-0.03901
114.33	-0.03893
114.43	-0.039
114.53	-0.03896
114.63	-0.039
114.73	-0.03934
114.83	-0.03895
114.93	-0.03902
115.03	-0.03906
115.13	-0.03901
115.23	-0.03893
115.33	-0.03902
115.43	-0.0389
115.53	-0.03852
115.63	-0.03895
115.73	-0.03898
115.83	-0.03893
115.93	-0.03891
116.03	-0.03896
116.13	-0.03897
116.23	-0.03913
116.33	-0.03899
116.43	-0.03895
116.53	-0.03861
116.63	-0.03889
116.73	-0.03872
116.83	-0.03896
116.93	-0.03897
117.03	-0.03894
117.13	-0.03866
117.23	-0.0389
117.33	-0.03896
117.43	-0.0391
117.53	-0.03854
117.63	-0.03893
117.73	-0.039
117.83	-0.03855
117.93	-0.03865
118.03	-0.03887
118.13	-0.03861
118.23	-0.03853
118.33	-0.03862
118.43	-0.03901
118.53	-0.039
118.63	-0.03856
118.73	-0.03856
118.83	-0.03911
118.93	-0.03892
119.03	-0.0386
119.13	-0.03901
119.23	-0.03892
119.33	-0.03863
119.43	-0.03898
119.53	-0.03855
119.63	-0.0386
119.73	-0.03857
119.83	-0.03886
119.93	-0.03909
120.03	-0.03889
120.13	-0.03865
120.23	-0.03896
120.33	-0.03856
120.43	-0.0387
120.53	-0.03901
120.63	-0.03893
120.73	-0.03893
120.83	-0.03866
120.93	-0.03898
121.03	-0.03852
121.13	-0.03895
121.23	-0.03898
121.33	-0.03863
121.43	-0.03857
121.53	-0.03889
121.63	-0.03904
121.73	-0.03897
121.83	-0.03896
121.93	-0.03906
122.03	-0.03904
122.13	-0.03845
122.23	-0.03887
122.33	-0.03895
122.43	-0.03846
122.53	-0.03885
122.63	-0.03858
122.73	-0.03887
122.83	-0.03883
122.93	-0.03852
123.03	-0.03845
123.13	-0.03851
123.23	-0.0387
123.231	-0.03854
123.231	-0.23442
123.231	-0.36025
123.231	-0.34337
123.232	-0.40959
123.232	-0.37744
123.232	-0.40225
123.232	-0.3614
123.233	-0.32012
123.233	-0.3101
123.233	-0.27278
123.233	-0.26045
123.233	-0.23099
123.234	-0.22032
123.234	-0.19931
123.234	-0.19213
123.234	-0.17837
123.235	-0.16704
123.245	-0.16198
123.252	-0.15691
123.261	-0.15178
123.274	-0.14672
123.289	-0.14166
123.307	-0.1366
123.328	-0.13151
123.356	-0.1265
123.387	-0.12138
123.427	-0.11625
123.478	-0.11124
123.536	-0.10621
123.618	-0.10117
123.718	-0.09624
123.818	-0.09274
123.918	-0.09048
124.018	-0.08813
124.118	-0.08645
124.218	-0.08525
124.318	-0.08378
124.418	-0.08281
124.518	-0.0819
124.618	-0.08131
124.718	-0.08062
124.818	-0.08022
124.918	-0.07977
125.018	-0.0796
125.118	-0.07917
125.218	-0.07854
125.318	-0.07859
125.418	-0.07832
125.518	-0.07801
125.618	-0.07834
125.718	-0.07802
125.818	-0.07792
125.918	-0.07748
126.018	-0.07778
126.118	-0.07753
126.218	-0.07754
126.318	-0.07747
126.418	-0.0774
126.518	-0.07714
126.618	-0.07688
126.718	-0.07679
126.818	-0.07694
126.918	-0.07674
127.018	-0.0767
127.118	-0.07671
127.218	-0.07646
127.318	-0.07646
127.418	-0.07672
127.518	-0.07679
127.618	-0.07676
127.718	-0.07655
127.818	-0.07637
127.918	-0.07677
128.018	-0.07648
128.118	-0.07667
128.218	-0.07622
128.318	-0.07628
128.418	-0.07631
128.518	-0.07633
128.618	-0.07639
128.718	-0.07636
128.818	-0.0763
128.918	-0.07627
129.018	-0.07634
129.118	-0.07632
129.218	-0.07628
129.318	-0.07663
129.418	-0.0759
129.518	-0.07615
129.618	-0.07614
129.718	-0.07584
129.818	-0.07575
129.918	-0.07627
130.018	-0.0758
130.118	-0.07629
130.218	-0.07591
130.318	-0.07613
130.418	-0.07606
130.518	-0.07578
130.618	-0.07564
130.718	-0.07578
130.818	-0.07612
130.918	-0.07569
131.018	-0.0757
131.118	-0.07569
131.218	-0.07567
131.318	-0.07556
131.418	-0.07553
131.518	-0.07555
131.618	-0.07554
131.718	-0.07564
131.818	-0.07529
131.918	-0.0755
132.018	-0.07552
132.118	-0.07523
132.218	-0.07523
132.318	-0.07527
132.418	-0.07526
132.518	-0.0752
132.618	-0.07512
132.718	-0.07514
132.818	-0.07559
132.918	-0.07552
133.018	-0.07516
133.118	-0.07528
133.218	-0.07523
133.318	-0.07544
133.418	-0.0751
133.518	-0.0756
133.618	-0.07523
133.718	-0.07519
133.818	-0.07518
133.918	-0.07518
134.018	-0.07502
134.118	-0.07524
134.218	-0.07514
134.318	-0.07507
134.418	-0.07519
134.518	-0.07518
134.618	-0.07515
134.718	-0.07518
134.818	-0.07515
134.918	-0.07512
135.018	-0.07507
135.118	-0.07478
135.218	-0.0751
135.318	-0.07499
135.418	-0.07458
135.518	-0.07464
135.618	-0.07516
135.718	-0.07516
135.818	-0.07502
135.918	-0.07522
136.018	-0.07505
136.118	-0.07502
136.218	-0.07499
136.318	-0.07501
136.418	-0.07505
136.518	-0.07474
136.618	-0.07477
136.718	-0.07504
136.818	-0.07502
136.918	-0.07494
137.018	-0.07461
137.118	-0.07462
137.218	-0.0746
137.318	-0.07462
137.418	-0.07447
137.518	-0.07441
137.618	-0.07455
137.718	-0.07446
137.818	-0.07442
137.918	-0.0745
138.018	-0.07455
138.118	-0.07461
138.218	-0.07464
138.318	-0.07455
138.418	-0.07448
138.518	-0.07448
138.618	-0.07439
138.718	-0.07449
138.818	-0.07458
138.918	-0.0745
139.018	-0.07445
139.118	-0.07451
139.218	-0.0745
139.318	-0.07451
139.418	-0.07451
139.518	-0.07443
139.618	-0.07415
139.718	-0.07442
139.818	-0.07434
139.918	-0.07447
140.018	-0.07443
140.118	-0.07409
140.218	-0.07433
140.318	-0.07409
140.418	-0.07445
140.518	-0.07447
140.618	-0.07452
140.718	-0.07442
140.818	-0.07424
140.918	-0.07445
141.018	-0.07445
141.118	-0.07448
141.218	-0.07404
141.318	-0.07439
141.418	-0.07418
141.518	-0.07397
141.618	-0.0741
141.718	-0.07409
141.818	-0.07403
141.918	-0.07403
142.018	-0.07403
142.118	-0.07392
142.218	-0.07446
142.318	-0.07401
142.418	-0.07396
142.518	-0.07408
142.618	-0.07358
142.718	-0.07397
142.818	-0.074
142.918	-0.07395
143.018	-0.07402
143.118	-0.07398
143.218	-0.07403
143.318	-0.07426
143.418	-0.07392
143.518	-0.07387
143.618	-0.07391
143.718	-0.07394
143.818	-0.07386
143.918	-0.07364
144.018	-0.07381
144.118	-0.0738
144.218	-0.07389
144.318	-0.07362
144.418	-0.07382
144.518	-0.07351
144.618	-0.07387
144.718	-0.07376
144.818	-0.07356
144.918	-0.07348
145.018	-0.07348
145.118	-0.07355
145.218	-0.0739
145.318	-0.07394
145.418	-0.07387
145.518	-0.07394
145.618	-0.0739
145.718	-0.07384
145.818	-0.07344
145.918	-0.07336
146.018	-0.07343
146.118	-0.07382
146.218	-0.07383
146.318	-0.07335
146.418	-0.07386
146.518	-0.07348
146.618	-0.07365
146.718	-0.07359
146.818	-0.07379
146.918	-0.07341
147.018	-0.07346
147.118	-0.07339
147.218	-0.07334
147.318	-0.07346
147.418	-0.07352
147.518	-0.0738
147.618	-0.07365
147.718	-0.07366
147.818	-0.07302
147.918	-0.07347
148.018	-0.07335
148.118	-0.07373
148.218	-0.07302
148.318	-0.07347
148.418	-0.07343
148.518	-0.07331
148.618	-0.07343
148.718	-0.07297
148.818	-0.07333
148.918	-0.07352
149.018	-0.07329
149.118	-0.07288
149.218	-0.07301
149.318	-0.0737
149.418	-0.07341
149.518	-0.07335
149.618	-0.07376
149.718	-0.07324
149.818	-0.07335
149.918	-0.07338
150.018	-0.07335
150.118	-0.07299
150.218	-0.073
150.318	-0.07379
150.418	-0.07335
150.518	-0.07328
150.618	-0.07379
150.718	-0.07347
150.818	-0.07302
150.918	-0.07297
151.018	-0.07382
151.118	-0.07324
151.218	-0.07336
151.318	-0.07295
151.418	-0.07335
151.518	-0.07341
151.618	-0.0729
151.718	-0.07328
151.818	-0.07295
151.918	-0.07287
152.018	-0.07328
152.118	-0.0733
152.218	-0.07367
152.318	-0.07343
152.418	-0.07335
152.518	-0.07294
152.618	-0.07318
152.718	-0.07301
152.818	-0.07333
152.918	-0.07285
153.018	-0.07326
153.118	-0.07287
153.218	-0.07286
153.318	-0.07284
153.418	-0.07281
153.518	-0.07285
153.618	-0.07281
153.718	-0.07286
153.818	-0.07283
153.918	-0.07325
154.018	-0.07321
154.118	-0.0728
154.218	-0.07334
154.318	-0.07328
154.418	-0.07276
154.518	-0.07283
154.618	-0.07298
154.718	-0.07289
154.818	-0.07277
154.918	-0.07308
155.018	-0.07298
155.118	-0.07278
155.218	-0.0728
155.318	-0.07277
155.418	-0.07324
155.518	-0.07299
155.618	-0.07318
155.718	-0.0728
155.818	-0.07272
155.918	-0.07281
156.018	-0.07281
156.118	-0.07287
156.218	-0.07283
156.318	-0.07284
156.418	-0.07287
156.518	-0.07243
156.618	-0.07281
156.718	-0.07275
156.818	-0.07277
156.918	-0.07292
157.018	-0.0728
157.118	-0.07294
157.218	-0.07302
157.318	-0.07276
157.418	-0.07283
157.518	-0.07278
157.618	-0.07315
157.718	-0.07275
157.818	-0.07249
157.918	-0.07275
158.018	-0.0731
158.118	-0.07272
158.218	-0.07228
158.318	-0.0727
158.418	-0.07247
158.518	-0.07277
158.618	-0.07282
158.718	-0.0728
158.818	-0.0728
158.918	-0.07273
159.018	-0.07242
159.118	-0.07275
159.218	-0.07302
159.318	-0.07303
159.418	-0.07237
159.518	-0.07233
159.618	-0.0727
159.718	-0.07264
159.818	-0.07271
159.918	-0.07286
160.018	-0.07302
160.118	-0.07258
160.218	-0.07282
160.318	-0.07289
160.418	-0.0723
160.518	-0.07237
160.618	-0.07293
160.718	-0.07267
160.818	-0.07232
160.918	-0.07276
161.018	-0.07262
161.118	-0.0728
161.218	-0.07279
161.318	-0.07241
161.418	-0.07223
161.518	-0.07227
161.618	-0.07225
161.718	-0.0723
161.818	-0.07229
161.918	-0.07233
162.018	-0.07268
162.118	-0.07239
162.218	-0.07233
162.318	-0.0728
162.418	-0.07236
162.518	-0.0723
162.618	-0.07278
162.718	-0.07229
162.818	-0.07228
162.918	-0.07227
163.018	-0.07267
163.118	-0.07216
163.218	-0.07228
163.318	-0.07235
163.418	-0.07262
163.518	-0.0723
163.618	-0.07221
163.718	-0.07257
163.818	-0.07233
163.918	-0.07233
164.018	-0.07232
164.118	-0.07279
164.218	-0.07275
164.318	-0.07243
164.418	-0.07262
164.518	-0.07226
164.618	-0.07255
164.718	-0.07227
164.818	-0.07231
164.918	-0.07233
165.018	-0.07223
165.118	-0.07221
165.218	-0.07219
165.318	-0.07236
165.418	-0.07228
165.518	-0.07231
165.618	-0.07233
165.718	-0.07221
165.818	-0.07223
165.918	-0.07223
166.018	-0.07216
166.118	-0.07229
166.218	-0.07236
166.318	-0.07269
166.418	-0.07227
166.518	-0.07221
166.618	-0.07226
166.718	-0.07228
166.818	-0.0721
166.918	-0.07229
167.018	-0.07227
167.118	-0.07225
167.218	-0.07219
167.318	-0.07214
167.418	-0.07223
167.518	-0.07191
167.618	-0.07237
167.718	-0.07218
167.818	-0.07237
167.918	-0.07207
168.018	-0.07221
168.118	-0.07213
168.218	-0.07207
168.318	-0.07184
168.418	-0.07168
168.518	-0.0718
168.618	-0.07201
168.718	-0.0722
168.818	-0.07204
168.918	-0.07182
169.018	-0.07216
169.118	-0.07221
169.218	-0.07179
169.318	-0.07178
169.418	-0.07182
169.518	-0.07185
169.618	-0.07175
169.718	-0.07221
169.818	-0.07172
169.918	-0.07213
170.018	-0.07207
170.118	-0.07193
170.218	-0.07174
170.318	-0.07166
170.418	-0.07156
170.518	-0.07162
170.618	-0.07189
170.718	-0.07176
170.818	-0.07159
170.918	-0.07171
171.018	-0.07172
171.118	-0.07183
171.218	-0.07178
171.318	-0.07177
171.418	-0.07177
171.518	-0.07171
171.618	-0.07181
171.718	-0.07171
171.818	-0.07165
171.918	-0.07186
172.018	-0.07168
172.118	-0.07206
172.218	-0.07174
172.318	-0.07216
172.418	-0.07181
172.518	-0.07205
172.618	-0.07219
172.718	-0.07177
172.818	-0.07173
172.918	-0.07169
173.018	-0.07168
173.118	-0.07165
173.218	-0.07176
173.318	-0.07171
173.418	-0.07182
173.518	-0.07174
173.618	-0.07167
173.718	-0.0717
173.818	-0.07176
173.918	-0.07176
174.018	-0.07128
174.118	-0.0716
174.218	-0.0717
174.318	-0.07174
174.418	-0.07176
174.518	-0.07174
174.618	-0.07174
174.718	-0.07167
174.818	-0.07162
174.918	-0.07202
175.018	-0.07129
175.118	-0.07174
175.218	-0.07161
175.318	-0.07177
175.418	-0.07161
175.518	-0.07157
175.618	-0.0721
175.718	-0.07179
175.818	-0.07182
175.918	-0.07172
176.018	-0.07162
176.118	-0.07172
176.218	-0.07158
176.318	-0.07119
176.418	-0.07171
176.518	-0.07128
176.618	-0.07134
176.718	-0.07155
176.818	-0.0716
176.918	-0.07177
177.018	-0.07166
177.118	-0.07173
177.218	-0.07119
177.318	-0.07164
177.418	-0.07124
177.518	-0.07165
177.618	-0.07172
177.718	-0.07177
177.818	-0.07137
177.918	-0.07135
178.018	-0.0717
178.118	-0.07162
178.218	-0.07158
178.318	-0.07128
178.418	-0.07162
178.518	-0.07172
178.618	-0.07166
178.718	-0.07169
178.818	-0.07116
178.918	-0.07118
179.018	-0.07114
179.118	-0.07155
179.218	-0.07134
179.318	-0.07168
179.418	-0.0716
179.518	-0.07163
179.618	-0.07164
179.718	-0.07163
179.818	-0.07153
179.918	-0.07169
180.018	-0.0716
180.118	-0.07119
180.218	-0.07119
180.318	-0.07131
180.418	-0.07166
180.518	-0.07165
180.618	-0.07159
180.718	-0.07122
180.818	-0.07127
180.918	-0.07124
181.018	-0.07135
181.118	-0.0713
181.218	-0.07123
181.318	-0.07129
181.418	-0.07109
181.518	-0.07168
181.618	-0.07121
181.718	-0.07155
181.818	-0.07119
181.918	-0.07118
182.018	-0.07158
182.118	-0.07164
182.218	-0.07163
182.318	-0.07158
182.418	-0.07125
182.518	-0.07119
182.618	-0.07126
182.718	-0.07125
182.818	-0.07121
182.918	-0.07117
183.018	-0.07122
183.118	-0.07117
183.218	-0.07121
183.318	-0.07123
183.418	-0.07125
183.518	-0.07155
183.618	-0.07158
183.718	-0.07121
183.818	-0.0716
183.918	-0.07163
184.018	-0.07126
184.118	-0.07115
184.218	-0.0713
184.318	-0.07166
184.418	-0.07122
184.518	-0.07122
184.618	-0.07162
184.718	-0.07132
184.818	-0.07127
184.918	-0.07157
185.018	-0.07158
[truncated: 5,521 more rows]

## Sheet: 60%D2O
time/s	current/mA
3.2318	-4.844
3.232	-4.22807
3.2322	-5.35677
3.2324	-4.54215
3.2326	-5.09084
3.2328	-4.22768
3.233	-4.43822
3.2332	-3.63047
3.2334	-3.65683
3.2336	-2.95646
3.2338	-2.90487
3.234	-2.31377
3.2342	-2.22245
3.2344	-1.74101
3.2346	-1.64664
3.2348	-1.2634
3.235	-1.18201
3.2352	-0.88359
3.2354	-0.82208
3.2356	-0.5932
3.2358	-0.55499
3.236	-0.39107
3.2362	-0.36929
3.2364	-0.25772
3.2366	-0.24817
3.2368	-0.17901
3.2372	-0.14004
3.2374	-0.14844
3.2376	-0.13125
3.2378	-0.14844
3.238	-0.13736
3.2382	-0.16029
3.2386	-0.18627
3.2388	-0.18092
3.239	-0.20423
3.2394	-0.22295
3.2398	-0.23021
3.24	-0.23938
3.2414	-0.2325
3.2418	-0.22677
3.2422	-0.22142
3.2426	-0.21416
3.243	-0.20767
3.2434	-0.20232
3.2438	-0.19238
3.2442	-0.18474
3.245	-0.17939
3.2458	-0.17404
3.2466	-0.16449
3.2478	-0.158
3.249	-0.15265
3.2498	-0.14653
3.2506	-0.14004
3.2508	-0.14539
3.251	-0.13813
3.2512	-0.14386
3.2514	-0.13622
3.2534	-0.12972
3.2558	-0.12284
3.256	-0.1301
3.2562	-0.12284
3.2578	-0.11635
3.2608	-0.10985
3.2614	-0.1152
3.2624	-0.10947
3.2642	-0.10297
3.2682	-0.09571
3.2684	-0.10374
3.2686	-0.09724
3.2744	-0.09113
3.2754	-0.08578
3.2756	-0.09189
3.2758	-0.08616
3.276	-0.0938
3.2762	-0.08845
3.2768	-0.09495
3.277	-0.08693
3.2814	-0.0789
3.2816	-0.08654
3.2818	-0.0789
3.282	-0.08425
3.2826	-0.07737
3.2828	-0.08425
3.283	-0.07737
3.2832	-0.0854
3.2834	-0.07928
3.2836	-0.08845
3.2838	-0.08005
3.284	-0.09037
3.2842	-0.08005
3.2844	-0.08769
3.285	-0.07928
3.2852	-0.0854
3.2854	-0.0789
3.2962	-0.07279
3.2974	-0.07928
3.2982	-0.07202
3.3016	-0.07737
3.3018	-0.07202
3.3024	-0.07967
3.3026	-0.07279
3.3032	-0.08119
3.3036	-0.0747
3.3056	-0.06935
3.315	-0.06362
3.3152	-0.06897
3.3154	-0.06285
3.317	-0.06859
3.3216	-0.06285
3.3218	-0.06859
3.3222	-0.06324
3.3292	-0.05636
3.3306	-0.06171
3.3324	-0.06706
3.3334	-0.0598
3.3348	-0.06629
3.335	-0.05598
3.3352	-0.06668
3.3354	-0.05865
3.3356	-0.06438
3.3364	-0.05789
3.3366	-0.06362
3.3402	-0.05674
3.3412	-0.06476
3.3414	-0.05559
3.3426	-0.06247
3.3428	-0.05712
3.3472	-0.06438
3.3474	-0.05865
3.3476	-0.06476
3.3478	-0.05521
3.3488	-0.06133
3.3494	-0.05445
3.3496	-0.06094
3.3498	-0.05101
3.3504	-0.05674
3.3518	-0.064
3.352	-0.05827
3.3522	-0.064
3.3524	-0.05789
3.3526	-0.06591
3.3528	-0.05942
3.354	-0.05407
3.3542	-0.064
3.3544	-0.05139
3.3546	-0.06209
3.3548	-0.05101
3.355	-0.05865
3.3552	-0.05177
3.3554	-0.06094
3.3556	-0.05483
3.3558	-0.06094
3.3564	-0.05483
3.357	-0.06018
3.3572	-0.05445
3.3574	-0.06018
3.3576	-0.05445
3.3578	-0.06056
3.3584	-0.05292
3.3594	-0.06018
3.3618	-0.05407
3.3676	-0.05942
3.3678	-0.0533
3.37	-0.05942
3.3702	-0.05368
3.3786	-0.04719
3.3788	-0.05636
3.379	-0.04681
3.3792	-0.05483
3.3794	-0.04757
3.3796	-0.05712
3.3798	-0.04833
3.38	-0.05598
3.3802	-0.04948
3.3812	-0.05559
3.3814	-0.0491
3.3824	-0.05559
3.3838	-0.04948
3.384	-0.05559
3.3848	-0.04986
3.3854	-0.05521
3.3864	-0.04948
3.3878	-0.04413
3.388	-0.05139
3.3882	-0.04299
3.3884	-0.05025
3.3902	-0.05559
3.3914	-0.04872
3.3922	-0.05407
3.3928	-0.04795
3.3938	-0.05598
3.394	-0.04451
3.3942	-0.05865
3.3944	-0.04986
3.3946	-0.05903
3.3948	-0.05254
3.396	-0.04681
3.3962	-0.05292
3.3964	-0.04681
3.3966	-0.05254
3.3974	-0.04413
3.3996	-0.05025
3.4008	-0.05559
3.403	-0.04948
3.4146	-0.04375
3.4152	-0.04948
3.42	-0.04375
3.4202	-0.05101
3.4204	-0.04069
3.4206	-0.05177
3.4234	-0.04451
3.4236	-0.05177
3.4238	-0.0449
3.4268	-0.05177
3.427	-0.04604
3.4272	-0.05521
3.4274	-0.04757
3.4298	-0.0533
3.43	-0.04681
3.4302	-0.05254
3.4304	-0.04681
3.4314	-0.05856
3.4318	-0.06624
3.4326	-0.07365
3.4344	-0.06792
3.4356	-0.06223
3.473	-0.05699
3.573	-0.05412
3.6618	-0.049
3.7618	-0.04734
3.8618	-0.04543
3.9618	-0.04285
4.0618	-0.04115
4.1618	-0.03955
4.2618	-0.0386
4.3618	-0.03861
4.4618	-0.03697
4.5618	-0.03654
4.6618	-0.03658
4.7618	-0.03634
4.8618	-0.03538
4.9618	-0.03629
5.0618	-0.03537
5.1618	-0.03508
5.2618	-0.03532
5.3618	-0.03422
5.4618	-0.03396
5.5618	-0.03397
5.6618	-0.03374
5.7618	-0.03439
5.8618	-0.03292
5.9618	-0.03269
6.0618	-0.0339
6.1618	-0.03325
6.2618	-0.03342
6.3618	-0.03262
6.4618	-0.03325
6.5618	-0.03313
6.6618	-0.03228
6.7618	-0.03234
6.8618	-0.03202
6.9618	-0.03195
7.0618	-0.03195
7.1618	-0.03294
7.2618	-0.03284
7.3618	-0.03246
7.4618	-0.0324
7.5618	-0.03209
7.6618	-0.03299
7.7618	-0.03259
7.8618	-0.03238
7.9618	-0.03263
8.0618	-0.03214
8.1618	-0.03269
8.2618	-0.03279
8.3618	-0.03202
8.4618	-0.03211
8.5618	-0.03197
8.6618	-0.03158
8.7618	-0.03194
8.8618	-0.03295
8.9618	-0.03165
9.0618	-0.032
9.1618	-0.03239
9.2618	-0.03303
9.3618	-0.03168
9.4618	-0.03181
9.5618	-0.0315
9.6618	-0.03176
9.7618	-0.03193
9.8618	-0.03208
9.9618	-0.03224
10.0618	-0.03259
10.1618	-0.03155
10.2618	-0.03209
10.3618	-0.03235
10.4618	-0.03196
10.5618	-0.032
10.6618	-0.03253
10.7618	-0.03243
10.8618	-0.03204
10.9618	-0.03185
11.0618	-0.03147
11.1618	-0.03132
11.2618	-0.03073
11.3618	-0.03151
11.4618	-0.03127
11.5618	-0.03125
11.6618	-0.03166
11.7618	-0.03206
11.8618	-0.03199
11.9618	-0.03177
12.0618	-0.03018
12.1618	-0.03151
12.2618	-0.03165
12.3618	-0.03197
12.4618	-0.03088
12.5618	-0.03144
12.6618	-0.03129
12.7618	-0.03157
12.8618	-0.03131
12.9618	-0.03199
13.0618	-0.032
13.1618	-0.03205
13.2618	-0.03183
13.3618	-0.03125
13.4618	-0.03116
13.5618	-0.0319
13.6618	-0.03023
13.7618	-0.03131
13.8618	-0.03108
13.9618	-0.03154
14.0618	-0.03166
14.1618	-0.03118
14.2618	-0.03046
14.3618	-0.03065
14.4618	-0.03114
14.5618	-0.0305
14.6618	-0.03035
14.7618	-0.03031
14.8618	-0.03046
14.9618	-0.03066
15.0618	-0.03022
15.1618	-0.03062
15.2618	-0.03039
15.3618	-0.03054
15.4618	-0.02993
15.5618	-0.03072
15.6618	-0.02936
15.7618	-0.03085
15.8618	-0.03053
15.9618	-0.03172
16.0618	-0.03054
16.1618	-0.03042
16.2618	-0.03133
16.3618	-0.03078
16.4618	-0.03048
16.5618	-0.03057
16.6618	-0.03036
16.7618	-0.02983
16.8618	-0.0298
16.9618	-0.03099
17.0618	-0.03126
17.1618	-0.03049
17.2618	-0.03036
17.3618	-0.03016
17.4618	-0.03024
17.5618	-0.03011
17.6618	-0.03043
17.7618	-0.0312
17.8618	-0.03037
17.9618	-0.03058
18.0618	-0.03057
18.1618	-0.03059
18.2618	-0.02953
18.3618	-0.03088
18.4618	-0.02919
18.5618	-0.03085
18.6618	-0.02996
18.7618	-0.03017
18.8618	-0.03035
18.9618	-0.02963
19.0618	-0.02971
19.1618	-0.02946
19.2618	-0.02955
19.3618	-0.02992
19.4618	-0.02962
19.5618	-0.02986
19.6618	-0.03031
19.7618	-0.03038
19.8618	-0.02951
19.9618	-0.02994
20.0618	-0.02962
20.1618	-0.0296
20.2618	-0.02919
20.3618	-0.03077
20.4618	-0.02927
20.5618	-0.03035
20.6618	-0.0301
20.7618	-0.02957
20.8618	-0.03031
20.9618	-0.02981
21.0618	-0.02959
21.1618	-0.0304
21.2618	-0.02955
21.3618	-0.0296
21.4618	-0.03011
21.5618	-0.02991
21.6618	-0.03029
21.7618	-0.02953
21.8618	-0.02942
21.9618	-0.02969
22.0618	-0.02923
22.1618	-0.02929
22.2618	-0.0305
22.3618	-0.02988
22.4618	-0.02992
22.5618	-0.03007
22.6618	-0.03026
22.7618	-0.02948
22.8618	-0.02954
22.9618	-0.02974
23.0618	-0.03017
23.1618	-0.03033
23.2618	-0.02952
23.3618	-0.02913
23.4618	-0.03045
23.5618	-0.03004
23.6618	-0.02984
23.7618	-0.02997
23.8618	-0.02978
23.9618	-0.03024
24.0618	-0.03043
24.1618	-0.03075
24.2618	-0.03046
24.3618	-0.02996
24.4618	-0.02951
24.5618	-0.0306
24.6618	-0.03027
24.7618	-0.03067
24.8618	-0.03028
24.9618	-0.0304
25.0618	-0.03061
25.1618	-0.03002
25.2618	-0.03047
25.3618	-0.02983
25.4618	-0.03021
25.5618	-0.03015
25.6618	-0.02929
25.7618	-0.0303
25.8618	-0.03067
25.9618	-0.03
26.0618	-0.03052
26.1618	-0.02978
26.2618	-0.03076
26.3618	-0.03003
26.4618	-0.0301
26.5618	-0.02916
26.6618	-0.02981
26.7618	-0.02971
26.8618	-0.02981
26.9618	-0.02992
27.0618	-0.03026
27.1618	-0.02963
27.2618	-0.03075
27.3618	-0.03066
27.4618	-0.03006
27.5618	-0.0301
27.6618	-0.03003
27.7618	-0.03119
27.8618	-0.03038
27.9618	-0.02979
28.0618	-0.02986
28.1618	-0.02911
28.2618	-0.0296
28.3618	-0.03073
28.4618	-0.02996
28.5618	-0.02975
28.6618	-0.03078
28.7618	-0.02987
28.8618	-0.0301
28.9618	-0.03041
29.0618	-0.03035
29.1618	-0.03047
29.2618	-0.0301
29.3618	-0.03024
29.4618	-0.03018
29.5618	-0.03161
29.6618	-0.03133
29.7618	-0.03036
29.8618	-0.02957
29.9618	-0.02958
30.0618	-0.03043
30.1618	-0.03003
30.2618	-0.02985
30.3618	-0.02955
30.4618	-0.03017
30.5618	-0.0295
30.6618	-0.02939
30.7618	-0.02959
30.8618	-0.03073
30.9618	-0.0304
31.0618	-0.0297
31.1618	-0.03036
31.2618	-0.03025
31.3618	-0.02975
31.4618	-0.02957
31.5618	-0.03038
31.6618	-0.03036
31.7618	-0.03018
31.8618	-0.03003
31.9618	-0.03038
32.0618	-0.03028
32.1618	-0.0301
32.2618	-0.03017
32.3618	-0.02973
32.4618	-0.02974
32.5618	-0.02941
32.6618	-0.02937
32.7618	-0.03007
32.8618	-0.03067
32.9618	-0.02956
33.0618	-0.02992
33.1618	-0.02884
33.2618	-0.02971
33.3618	-0.02982
33.4618	-0.03022
33.5618	-0.02929
33.6618	-0.03044
33.7618	-0.03019
33.8618	-0.03036
33.9618	-0.02997
34.0618	-0.03122
34.1618	-0.02972
34.2618	-0.03069
34.3618	-0.0303
34.4618	-0.03006
34.5618	-0.03038
34.6618	-0.03063
34.7618	-0.03001
34.8618	-0.03035
34.9618	-0.02973
35.0618	-0.03036
35.1618	-0.0304
35.2618	-0.0306
35.3618	-0.03049
35.4618	-0.03023
35.5618	-0.03037
35.6618	-0.02981
35.7618	-0.02985
35.8618	-0.03018
35.9618	-0.03004
36.0618	-0.03066
36.1618	-0.03037
36.2618	-0.03034
36.3618	-0.02946
36.4618	-0.02981
36.5618	-0.02846
36.6618	-0.02991
36.7618	-0.02983
36.8618	-0.02932
36.9618	-0.02959
37.0618	-0.03013
37.1618	-0.02953
37.2618	-0.02932
37.3618	-0.02986
37.4618	-0.03017
37.5618	-0.03039
37.6618	-0.03021
37.7618	-0.02972
37.8618	-0.02978
37.9618	-0.02882
38.0618	-0.03082
38.1618	-0.03008
38.2618	-0.02953
38.3618	-0.02979
38.4618	-0.02984
38.5618	-0.02897
38.6618	-0.02872
38.7618	-0.02951
38.8618	-0.02981
38.9618	-0.0289
39.0618	-0.02993
39.1618	-0.02977
39.2618	-0.02928
39.3618	-0.02905
39.4618	-0.02977
39.5618	-0.0293
39.6618	-0.02973
39.7618	-0.02898
39.8618	-0.0295
39.9618	-0.0295
40.0618	-0.02878
40.1618	-0.02835
40.2618	-0.0295
40.3618	-0.02901
40.4618	-0.02859
40.5618	-0.02938
40.6618	-0.0294
40.7618	-0.02908
40.8618	-0.02877
40.9618	-0.02921
41.0618	-0.02939
41.1618	-0.02912
41.2618	-0.02988
41.3618	-0.02938
41.4618	-0.0291
41.5618	-0.03002
41.6618	-0.03006
41.7618	-0.02925
41.8618	-0.02949
41.9618	-0.02907
42.0618	-0.02971
42.1618	-0.02909
42.2618	-0.02901
42.3618	-0.02942
42.4618	-0.02931
42.5618	-0.02861
42.6618	-0.02953
42.7618	-0.02951
42.8618	-0.02901
42.9618	-0.02943
43.0618	-0.02895
43.1618	-0.02868
43.2618	-0.03005
43.3618	-0.02996
43.4618	-0.02863
43.5618	-0.02892
43.6618	-0.02948
43.7618	-0.02942
43.8618	-0.0287
43.9618	-0.02871
44.0618	-0.02943
44.1618	-0.02862
44.2618	-0.02973
44.3618	-0.02851
44.4618	-0.02869
44.5618	-0.02929
44.6618	-0.02975
44.7618	-0.02934
44.8618	-0.02914
44.9618	-0.02905
45.0618	-0.02928
45.1618	-0.02873
45.2618	-0.02851
45.3618	-0.02896
45.4618	-0.0282
45.5618	-0.02917
45.6618	-0.02979
45.7618	-0.02883
45.8618	-0.02831
45.9618	-0.02943
46.0618	-0.02904
46.1618	-0.0292
46.2618	-0.02868
46.3618	-0.02855
46.4618	-0.02927
46.5618	-0.02792
46.6618	-0.02875
46.7618	-0.02838
46.8618	-0.02938
46.9618	-0.02903
47.0618	-0.02894
47.1618	-0.02881
47.2618	-0.02888
47.3618	-0.02876
47.4618	-0.02878
47.5618	-0.02879
47.6618	-0.0282
47.7618	-0.02819
47.8618	-0.02845
47.9618	-0.02884
48.0618	-0.02825
48.1618	-0.02874
48.2618	-0.02847
48.3618	-0.02942
48.4618	-0.0282
48.5618	-0.02901
48.6618	-0.02876
48.7618	-0.02874
48.8618	-0.02941
48.9618	-0.02897
49.0618	-0.02884
49.1618	-0.02941
49.2618	-0.02835
49.3618	-0.02847
49.4618	-0.02775
49.5618	-0.02887
49.6618	-0.02935
49.7618	-0.02874
49.8618	-0.0286
49.9618	-0.029
50.0618	-0.0287
50.1618	-0.02894
50.2618	-0.02838
50.3618	-0.02945
50.4618	-0.02842
50.5618	-0.02925
50.6618	-0.02939
50.7618	-0.02853
50.8618	-0.02849
50.9618	-0.02868
51.0618	-0.02918
51.1618	-0.0297
51.2618	-0.02918
51.3618	-0.02813
51.4618	-0.02866
51.5618	-0.02861
51.6618	-0.0288
51.7618	-0.02863
51.8618	-0.02843
51.9618	-0.0286
52.0618	-0.02937
52.1618	-0.02834
52.2618	-0.0286
52.3618	-0.02822
52.4618	-0.02811
52.5618	-0.02821
52.6618	-0.02874
52.7618	-0.02832
52.8618	-0.02832
52.9618	-0.02756
53.0618	-0.02808
53.1618	-0.02877
53.2618	-0.02866
53.3618	-0.02966
53.4618	-0.02842
53.5618	-0.02879
53.6618	-0.0291
53.7618	-0.02911
53.8618	-0.02868
53.9618	-0.02833
54.0618	-0.02823
54.1618	-0.02906
54.2618	-0.02871
54.3618	-0.02871
54.4618	-0.02931
54.5618	-0.02911
54.6618	-0.02917
54.7618	-0.02879
54.8618	-0.02888
54.9618	-0.02903
55.0618	-0.02863
55.1618	-0.02869
55.2618	-0.02954
55.3618	-0.02815
55.4618	-0.02875
55.5618	-0.02843
55.6618	-0.02871
55.7618	-0.02834
55.8618	-0.02919
55.9618	-0.02881
56.0618	-0.02938
56.1618	-0.02918
56.2618	-0.02828
56.3618	-0.02852
56.4618	-0.02847
56.5618	-0.02863
56.6618	-0.02908
56.7618	-0.02896
56.8618	-0.02928
56.9618	-0.0292
57.0618	-0.02942
57.1618	-0.02999
57.2618	-0.02909
57.3618	-0.02841
57.4618	-0.02878
57.5618	-0.02958
57.6618	-0.02906
57.7618	-0.02865
57.8618	-0.02997
57.9618	-0.02849
58.0618	-0.0291
58.1618	-0.02925
58.2618	-0.02869
58.3618	-0.0295
58.4618	-0.02858
58.5618	-0.02921
58.6618	-0.0297
58.7618	-0.02874
58.8618	-0.02929
58.9618	-0.02869
59.0618	-0.02857
59.1618	-0.0286
59.2618	-0.02836
59.3618	-0.02926
59.4618	-0.0285
59.5618	-0.02844
59.6618	-0.02908
59.7618	-0.02934
59.8618	-0.02851
59.9618	-0.02898
60.0618	-0.02859
60.1618	-0.02793
60.2618	-0.02923
60.3618	-0.02873
60.4618	-0.02881
60.5618	-0.02924
60.6618	-0.02944
60.7618	-0.02945
60.8618	-0.02855
60.9618	-0.02817
61.0618	-0.03008
61.1618	-0.02894
61.2618	-0.02953
61.3618	-0.02877
61.4618	-0.02918
61.5618	-0.02861
61.6618	-0.02865
61.7618	-0.02857
61.8618	-0.02844
61.9618	-0.02925
62.0618	-0.02843
62.1618	-0.0277
62.2618	-0.02907
62.3618	-0.02845
62.4618	-0.02751
62.5618	-0.02805
62.6618	-0.02923
62.7618	-0.02868
62.8618	-0.02902
62.9618	-0.02772
63.0618	-0.02813
63.1618	-0.02885
63.2618	-0.02892
63.3618	-0.02896
63.4618	-0.02921
63.5618	-0.02863
63.6618	-0.02813
63.7618	-0.02868
63.8618	-0.02814
63.9618	-0.0281
64.0618	-0.02795
64.1618	-0.02866
64.2618	-0.02768
64.3618	-0.02863
64.4618	-0.02918
64.5618	-0.02829
64.6618	-0.02883
64.7618	-0.02753
64.8618	-0.02839
64.9618	-0.02831
65.0618	-0.02861
65.1618	-0.02896
65.2618	-0.02891
65.3618	-0.02927
65.4618	-0.02926
65.5618	-0.02848
65.6618	-0.02949
65.7618	-0.02855
65.8618	-0.02817
65.9618	-0.02853
66.0618	-0.02831
66.1618	-0.02843
66.2618	-0.02865
66.3618	-0.02783
66.4618	-0.02824
66.5618	-0.02898
66.6618	-0.02825
66.7618	-0.0278
66.8618	-0.02804
66.9618	-0.02834
67.0618	-0.02775
67.1618	-0.02869
67.2618	-0.02845
67.3618	-0.02838
67.4618	-0.02837
67.5618	-0.02798
67.6618	-0.0283
67.7618	-0.02788
67.8618	-0.02826
67.9618	-0.02892
68.0618	-0.02771
68.1618	-0.02833
68.2618	-0.02808
68.3618	-0.02834
68.4618	-0.02801
68.5618	-0.02864
68.6618	-0.02888
68.7618	-0.02922
68.8618	-0.02878
68.9618	-0.02897
69.0618	-0.02852
69.1618	-0.02839
69.2618	-0.02843
69.3618	-0.02814
69.4618	-0.02786
69.5618	-0.02827
69.6618	-0.02769
69.7618	-0.02777
69.8618	-0.02827
69.9618	-0.02825
70.0618	-0.02817
70.1618	-0.02771
70.2618	-0.02774
70.3618	-0.02792
70.4618	-0.02785
70.5618	-0.02761
70.6618	-0.02801
70.7618	-0.02784
70.8618	-0.02828
70.9618	-0.02761
71.0618	-0.02746
71.1618	-0.02792
71.2618	-0.02773
71.3618	-0.02768
71.4618	-0.02749
71.5618	-0.02766
71.6618	-0.02752
71.7618	-0.02771
71.8618	-0.02761
71.9618	-0.02765
72.0618	-0.02861
72.1618	-0.02784
72.2618	-0.0278
72.3618	-0.02793
72.4618	-0.02802
72.5618	-0.02807
72.6618	-0.02883
72.7618	-0.02808
72.8618	-0.02888
72.9618	-0.02808
73.0618	-0.02835
73.1618	-0.02863
73.2618	-0.02816
73.3618	-0.02889
73.4618	-0.02787
73.5618	-0.02799
73.6618	-0.02845
73.7618	-0.02689
73.8618	-0.02793
73.9618	-0.02715
74.0618	-0.02768
74.1618	-0.02843
74.2618	-0.02799
74.3618	-0.0282
74.4618	-0.02756
74.5618	-0.02845
74.6618	-0.02774
74.7618	-0.02797
74.8618	-0.02785
74.9618	-0.02757
75.0618	-0.02819
75.1618	-0.02717
75.2618	-0.02807
75.3618	-0.02757
75.4618	-0.02752
75.5618	-0.02861
75.6618	-0.02827
75.7618	-0.0277
75.8618	-0.02757
75.9618	-0.02787
76.0618	-0.02753
76.1618	-0.02796
76.2618	-0.02805
76.3618	-0.02829
76.4618	-0.02788
76.5618	-0.02796
76.6618	-0.028
76.7618	-0.02789
76.8618	-0.02718
76.9618	-0.0279
77.0618	-0.02779
77.1618	-0.0285
77.2618	-0.02775
77.3618	-0.02819
77.4618	-0.02818
77.5618	-0.02754
77.6618	-0.02801
77.7618	-0.02884
77.8618	-0.02755
77.9618	-0.02738
78.0618	-0.02707
78.1618	-0.02763
78.2618	-0.0283
78.3618	-0.02794
78.4618	-0.02777
78.5618	-0.02746
78.6618	-0.02795
78.7618	-0.02681
78.8618	-0.02711
78.9618	-0.02741
79.0618	-0.02753
79.1618	-0.02754
79.2618	-0.02721
79.3618	-0.02757
79.4618	-0.02765
79.5618	-0.02714
79.6618	-0.02828
79.7618	-0.02807
79.8618	-0.02801
79.9618	-0.02808
80.0618	-0.02738
80.1618	-0.02778
80.2618	-0.02783
80.3618	-0.0271
80.4618	-0.02762
80.5618	-0.02733
80.6618	-0.02757
80.7618	-0.02784
80.8618	-0.02722
80.9618	-0.02792
81.0618	-0.02779
81.1618	-0.02806
81.2618	-0.02842
81.3618	-0.02764
81.4618	-0.02784
81.5618	-0.02746
81.6618	-0.0276
81.7618	-0.02791
81.8618	-0.02769
81.9618	-0.02836
82.0618	-0.02782
82.1618	-0.02796
82.2618	-0.0275
82.3618	-0.02784
82.4618	-0.02699
82.5618	-0.02743
82.6618	-0.02737
82.7618	-0.0273
82.8618	-0.02656
82.9618	-0.02749
83.0618	-0.0271
83.1618	-0.02757
83.2618	-0.02633
83.3618	-0.02779
83.4618	-0.0268
83.5618	-0.02732
83.6618	-0.02741
83.7618	-0.02725
83.8618	-0.02749
83.9618	-0.0275
84.0618	-0.0268
84.1618	-0.02697
84.2618	-0.02649
84.3618	-0.02723
84.4618	-0.02755
84.5618	-0.02759
84.6618	-0.02647
84.7618	-0.02701
84.8618	-0.02708
84.9618	-0.02727
85.0618	-0.02705
85.1618	-0.0278
85.2618	-0.02721
85.3618	-0.02737
85.4618	-0.02793
85.5618	-0.02714
85.6618	-0.02717
85.7618	-0.02746
85.8618	-0.02686
85.9618	-0.02644
86.0618	-0.02702
86.1618	-0.02713
86.2618	-0.02753
86.3618	-0.02749
86.4618	-0.02707
86.5618	-0.02647
86.6618	-0.02677
86.7618	-0.02644
86.8618	-0.02722
86.9618	-0.02787
87.0618	-0.02662
87.1618	-0.02726
87.2618	-0.02735
87.3618	-0.02721
87.4618	-0.02736
87.5618	-0.02699
87.6618	-0.02668
87.7618	-0.02647
87.8618	-0.02683
87.9618	-0.02684
88.0618	-0.02689
88.1618	-0.0265
88.2618	-0.02653
88.3618	-0.0272
88.4618	-0.02748
88.5618	-0.02664
88.6618	-0.02682
88.7618	-0.02695
88.8618	-0.02764
88.9618	-0.02745
89.0618	-0.02738
89.1618	-0.02728
89.2618	-0.02815
89.3618	-0.02699
89.4618	-0.0271
89.5618	-0.02639
89.6618	-0.02673
89.7618	-0.02736
89.8618	-0.02672
89.9618	-0.02733
90.0618	-0.02627
90.1618	-0.02641
90.2618	-0.02686
90.3618	-0.0266
90.4618	-0.0271
90.5618	-0.0268
90.6618	-0.02735
90.7618	-0.02696
90.8618	-0.02709
90.9618	-0.02708
91.0618	-0.02668
91.1618	-0.02632
91.2618	-0.02735
91.3618	-0.02788
91.4618	-0.02681
91.5618	-0.02708
91.6618	-0.02624
91.7618	-0.02722
91.8618	-0.02716
91.9618	-0.02714
92.0618	-0.02693
92.1618	-0.02643
92.2618	-0.02798
92.3618	-0.02704
92.4618	-0.02709
92.5618	-0.0268
92.6618	-0.02733
92.7618	-0.02657
92.8618	-0.02741
92.9618	-0.0264
93.0618	-0.02649
93.1618	-0.02682
93.2618	-0.02668
93.3618	-0.02602
93.4618	-0.02731
93.5618	-0.02678
93.6618	-0.02679
93.7618	-0.02655
93.8618	-0.02655
93.9618	-0.02658
94.0618	-0.02723
94.1618	-0.02649
94.2618	-0.02706
94.3618	-0.02638
94.4618	-0.02756
94.5618	-0.02659
94.6618	-0.02702
94.7618	-0.02709
94.8618	-0.02665
94.9618	-0.02773
95.0618	-0.02707
95.1618	-0.02662
95.2618	-0.02645
95.3618	-0.02589
95.4618	-0.02686
95.5618	-0.02726
95.6618	-0.0272
95.7618	-0.02669
95.8618	-0.02678
95.9618	-0.02656
96.0618	-0.02665
96.1618	-0.02654
96.2618	-0.02649
96.3618	-0.02754
96.4618	-0.02715
96.5618	-0.02692
96.6618	-0.02738
96.7618	-0.02715
96.8618	-0.02655
96.9618	-0.02631
97.0618	-0.02639
97.1618	-0.02677
97.2618	-0.02708
97.3618	-0.02623
97.4618	-0.02746
97.5618	-0.02641
97.6618	-0.02662
97.7618	-0.02651
97.8618	-0.0265
97.9618	-0.0275
98.0618	-0.0268
98.1618	-0.02659
98.2618	-0.02655
98.3618	-0.02539
98.4618	-0.02675
98.5618	-0.02654
98.6618	-0.02698
98.7618	-0.02629
98.8618	-0.02669
98.9618	-0.02651
99.0618	-0.02629
99.1618	-0.02681
99.2618	-0.02689
99.3618	-0.02672
99.4618	-0.02662
99.5618	-0.02656
99.6618	-0.02621
99.7618	-0.02711
99.8618	-0.0262
99.9618	-0.02678
100.062	-0.02678
100.162	-0.02635
100.262	-0.02732
100.362	-0.0265
100.462	-0.02681
100.562	-0.02674
100.662	-0.0271
100.762	-0.02695
100.862	-0.02672
100.962	-0.0267
101.062	-0.02725
101.162	-0.02676
101.262	-0.02616
101.362	-0.02686
101.462	-0.02676
101.562	-0.02712
101.662	-0.02644
101.762	-0.02667
101.862	-0.02682
101.962	-0.02667
102.062	-0.02721
102.162	-0.02636
102.262	-0.0268
102.362	-0.02645
102.462	-0.02668
102.562	-0.02599
102.662	-0.02629
102.762	-0.02724
102.862	-0.02637
102.962	-0.02622
103.062	-0.02627
103.162	-0.02677
103.262	-0.02511
103.362	-0.02655
103.462	-0.02587
103.562	-0.02647
103.662	-0.02609
103.762	-0.02669
103.862	-0.02601
103.962	-0.02702
104.062	-0.02575
104.162	-0.02582
104.262	-0.02625
104.362	-0.02635
104.462	-0.02623
104.562	-0.02619
104.662	-0.02702
104.762	-0.02613
104.862	-0.02549
104.962	-0.02629
105.062	-0.02669
105.162	-0.02595
105.262	-0.0254
105.362	-0.02667
105.462	-0.02697
105.562	-0.02712
105.662	-0.02681
105.762	-0.02633
105.862	-0.02644
105.962	-0.02628
106.062	-0.02629
106.162	-0.02586
106.262	-0.02696
106.362	-0.02609
106.462	-0.02592
106.562	-0.02648
106.662	-0.02609
106.762	-0.02688
106.862	-0.02594
106.962	-0.0263
107.062	-0.02533
107.162	-0.02607
107.262	-0.0266
107.362	-0.02647
107.462	-0.02702
107.562	-0.02645
107.662	-0.02674
107.762	-0.0261
107.862	-0.02634
107.962	-0.02633
108.062	-0.0255
108.162	-0.02655
108.262	-0.0263
108.362	-0.02693
108.462	-0.02668
108.562	-0.02659
108.662	-0.02557
108.762	-0.02739
108.862	-0.02704
108.962	-0.02697
109.062	-0.02633
109.162	-0.02649
109.262	-0.02685
109.362	-0.02603
109.462	-0.02646
109.562	-0.02606
109.662	-0.0265
109.762	-0.02586
109.862	-0.02698
109.962	-0.02563
110.062	-0.02704
110.162	-0.02644
110.262	-0.02641
110.362	-0.02597
110.462	-0.02633
110.562	-0.02592
110.662	-0.02674
110.762	-0.0262
110.862	-0.02664
110.962	-0.02667
111.062	-0.02632
111.162	-0.02678
111.262	-0.02735
111.362	-0.02675
111.462	-0.02628
111.562	-0.02728
111.662	-0.0264
111.762	-0.02583
111.862	-0.02702
111.962	-0.02675
112.062	-0.02729
112.162	-0.02591
112.262	-0.02652
112.362	-0.02687
112.462	-0.02626
112.562	-0.02643
112.662	-0.02602
112.762	-0.0266
112.862	-0.02611
112.962	-0.02612
113.062	-0.02671
113.162	-0.02639
113.262	-0.02706
113.362	-0.02608
113.462	-0.02674
113.562	-0.02621
113.662	-0.02637
113.762	-0.02654
113.862	-0.02676
113.962	-0.02633
114.062	-0.02597
114.162	-0.02741
114.262	-0.02622
114.362	-0.02647
114.462	-0.02643
114.562	-0.02557
114.662	-0.02647
114.762	-0.02611
114.862	-0.02633
114.962	-0.02607
115.062	-0.0273
115.162	-0.02647
115.262	-0.02661
115.362	-0.0255
115.462	-0.02641
115.562	-0.02688
115.662	-0.02687
115.762	-0.02639
115.862	-0.02714
115.962	-0.02707
116.062	-0.0267
116.162	-0.02611
116.262	-0.02674
116.362	-0.02651
116.462	-0.02584
116.562	-0.02608
116.662	-0.02697
116.762	-0.02555
116.862	-0.02649
116.962	-0.02725
117.062	-0.02685
117.162	-0.02677
117.262	-0.02681
117.362	-0.02623
117.462	-0.02664
117.562	-0.02666
117.662	-0.02739
117.762	-0.02613
117.862	-0.02709
117.962	-0.02647
118.062	-0.02667
118.162	-0.02731
118.262	-0.02717
118.362	-0.02696
118.462	-0.02634
118.562	-0.02685
118.662	-0.02629
118.762	-0.02629
118.862	-0.02617
118.962	-0.02656
119.062	-0.02697
119.162	-0.02634
119.262	-0.02679
119.362	-0.02642
119.462	-0.02693
119.562	-0.02533
119.662	-0.02698
119.762	-0.02639
119.862	-0.02627
119.962	-0.02733
120.062	-0.02727
120.162	-0.0266
120.262	-0.02678
120.362	-0.02757
120.462	-0.02683
120.562	-0.02673
120.662	-0.02774
120.762	-0.02625
120.862	-0.02677
120.962	-0.02661
121.062	-0.02675
121.162	-0.02724
121.262	-0.02739
121.362	-0.02675
121.462	-0.02733
121.562	-0.02706
121.662	-0.02756
121.762	-0.02662
121.862	-0.02724
121.962	-0.02671
122.062	-0.02705
122.162	-0.02713
122.262	-0.0265
122.362	-0.02702
122.462	-0.02669
122.562	-0.02663
122.662	-0.02678
122.762	-0.02638
122.862	-0.02715
122.962	-0.02681
123.062	-0.02638
123.162	-0.02613
123.232	-0.02684
123.232	-0.22555
123.232	-0.21255
123.232	-0.34139
123.232	-0.30715
123.233	-0.37891
123.233	-0.32877
123.233	-0.35998
123.233	-0.30323
123.233	-0.31131
123.234	-0.25627
123.234	-0.20768
123.234	-0.16808
123.235	-0.13976
123.235	-0.12324
123.236	-0.11632
123.237	-0.1243
123.237	-0.13034
123.246	-0.1252
123.257	-0.11945
123.275	-0.11433
123.299	-0.10914
123.331	-0.10411
123.373	-0.09888
123.418	-0.09376
123.49	-0.08864
123.568	-0.08354
123.668	-0.08062
123.768	-0.07638
123.868	-0.07438
123.968	-0.07185
124.068	-0.07062
124.168	-0.06987
124.268	-0.06753
124.368	-0.06821
124.468	-0.06644
124.568	-0.0664
124.668	-0.06544
124.768	-0.06514
124.868	-0.06477
124.968	-0.06384
125.068	-0.06396
125.168	-0.06339
125.268	-0.06407
125.368	-0.06348
125.468	-0.06288
125.568	-0.06257
125.668	-0.06289
125.768	-0.06298
125.868	-0.06218
125.968	-0.06274
126.068	-0.06251
126.168	-0.06178
126.268	-0.06159
126.368	-0.06162
126.468	-0.06205
126.568	-0.06186
126.668	-0.062
126.768	-0.06153
126.868	-0.06104
126.968	-0.06233
127.068	-0.06136
127.168	-0.06145
127.268	-0.06162
127.368	-0.0611
127.468	-0.06193
127.568	-0.06184
127.668	-0.06145
127.768	-0.06123
127.868	-0.06114
127.968	-0.06252
128.068	-0.06122
128.168	-0.06188
128.268	-0.06187
128.368	-0.06094
128.468	-0.06096
128.568	-0.06127
128.668	-0.06088
128.768	-0.06034
128.868	-0.06079
128.968	-0.06045
129.068	-0.06051
129.168	-0.06066
129.268	-0.06077
129.368	-0.06093
129.468	-0.0612
129.568	-0.06083
129.668	-0.06103
129.768	-0.06139
129.868	-0.06114
129.968	-0.06124
130.068	-0.0616
130.168	-0.06139
130.268	-0.06034
130.368	-0.06123
130.468	-0.0611
130.568	-0.06144
130.668	-0.0613
130.768	-0.06115
130.868	-0.06117
130.968	-0.06145
131.068	-0.06114
131.168	-0.06073
131.268	-0.06067
131.368	-0.06016
131.468	-0.06016
131.568	-0.06065
131.668	-0.06131
131.768	-0.06068
131.868	-0.06065
131.968	-0.06007
132.068	-0.06034
132.168	-0.05998
132.268	-0.06103
132.368	-0.06032
132.468	-0.06078
132.568	-0.06046
132.668	-0.06061
132.768	-0.06134
132.868	-0.06135
132.968	-0.0604
133.068	-0.05993
133.168	-0.06077
133.268	-0.06022
133.368	-0.05971
133.468	-0.06018
133.568	-0.06022
133.668	-0.06001
133.768	-0.05971
133.868	-0.06074
133.968	-0.06089
134.068	-0.05961
134.168	-0.06117
134.268	-0.0601
134.368	-0.05937
134.468	-0.06003
134.568	-0.06065
134.668	-0.05959
134.768	-0.06083
134.868	-0.06056
134.968	-0.06007
135.068	-0.05987
135.168	-0.06044
135.268	-0.06012
135.368	-0.05992
135.468	-0.05945
135.568	-0.06031
135.668	-0.06094
135.768	-0.05999
135.868	-0.0603
135.968	-0.05984
136.068	-0.06005
136.168	-0.05906
136.268	-0.05927
136.368	-0.05964
136.468	-0.05953
136.568	-0.06003
136.668	-0.06035
136.768	-0.05967
136.868	-0.05962
136.968	-0.05927
137.068	-0.05966
137.168	-0.05941
137.268	-0.059
137.368	-0.05934
137.468	-0.05938
137.568	-0.05984
137.668	-0.06037
137.768	-0.0599
137.868	-0.05927
137.968	-0.0593
138.068	-0.05956
138.168	-0.05966
138.268	-0.06005
138.368	-0.0604
138.468	-0.05958
138.568	-0.05928
138.668	-0.05949
138.768	-0.05967
138.868	-0.06
138.968	-0.0588
139.068	-0.05935
139.168	-0.06
139.268	-0.05894
139.368	-0.05975
139.468	-0.06039
139.568	-0.05974
139.668	-0.05983
139.768	-0.06043
139.868	-0.05905
139.968	-0.05936
140.068	-0.05936
140.168	-0.0599
140.268	-0.05973
140.368	-0.05916
140.468	-0.05935
140.568	-0.05955
140.668	-0.05904
140.768	-0.05961
140.868	-0.05927
140.968	-0.05918
141.068	-0.05975
141.168	-0.05919
141.268	-0.05921
141.368	-0.05888
141.468	-0.05961
141.568	-0.05926
141.668	-0.05917
141.768	-0.05991
141.868	-0.05944
141.968	-0.05933
142.068	-0.05936
142.168	-0.059
142.268	-0.05939
142.368	-0.05922
142.468	-0.05896
142.568	-0.05904
142.668	-0.05885
142.768	-0.05839
142.868	-0.05929
142.968	-0.05909
143.068	-0.05967
143.168	-0.05881
143.268	-0.05905
143.368	-0.05916
143.468	-0.0589
143.568	-0.05865
143.668	-0.05918
143.768	-0.05955
143.868	-0.05845
143.968	-0.05903
144.068	-0.0594
144.168	-0.05898
144.268	-0.05899
144.368	-0.0586
144.468	-0.05903
144.568	-0.05867
144.668	-0.05855
144.768	-0.05891
144.868	-0.05856
144.968	-0.05848
145.068	-0.05833
145.168	-0.05835
145.268	-0.05902
145.368	-0.05817
145.468	-0.0583
145.568	-0.05926
145.668	-0.05919
145.768	-0.05865
145.868	-0.05876
145.968	-0.05863
146.068	-0.05884
146.168	-0.05841
146.268	-0.0587
146.368	-0.05846
146.468	-0.05904
146.568	-0.05854
146.668	-0.05838
146.768	-0.05853
146.868	-0.0588
146.968	-0.05885
147.068	-0.05907
147.168	-0.0589
147.268	-0.05833
147.368	-0.05854
147.468	-0.05912
147.568	-0.05812
147.668	-0.05915
147.768	-0.05853
147.868	-0.05813
147.968	-0.05833
148.068	-0.05819
148.168	-0.05843
148.268	-0.05822
148.368	-0.05776
148.468	-0.05844
148.568	-0.05893
148.668	-0.05887
148.768	-0.05765
148.868	-0.05822
148.968	-0.05843
149.068	-0.0591
149.168	-0.05868
149.268	-0.05857
149.368	-0.05771
149.468	-0.05877
149.568	-0.05803
149.668	-0.05797
149.768	-0.05853
149.868	-0.05884
149.968	-0.05814
150.068	-0.05846
150.168	-0.05855
150.268	-0.05783
150.368	-0.05857
150.468	-0.05888
150.568	-0.05828
150.668	-0.05868
150.768	-0.05766
150.868	-0.05788
150.968	-0.05862
151.068	-0.05815
151.168	-0.05851
151.268	-0.05852
151.368	-0.0582
151.468	-0.05825
151.568	-0.05849
151.668	-0.05891
151.768	-0.0592
151.868	-0.05824
151.968	-0.05869
152.068	-0.05855
152.168	-0.05819
152.268	-0.05898
152.368	-0.05762
152.468	-0.05854
152.568	-0.05822
152.668	-0.05865
152.768	-0.0585
152.868	-0.05827
152.968	-0.05889
153.068	-0.05826
153.168	-0.05833
153.268	-0.05841
153.368	-0.05823
153.468	-0.05878
153.568	-0.05773
153.668	-0.0582
153.768	-0.0584
153.868	-0.05861
153.968	-0.05842
154.068	-0.05913
154.168	-0.05877
154.268	-0.05834
154.368	-0.05883
154.468	-0.05791
154.568	-0.05887
154.668	-0.05805
154.768	-0.05832
154.868	-0.05877
154.968	-0.05802
155.068	-0.05872
155.168	-0.05772
155.268	-0.05844
155.368	-0.05852
155.468	-0.05826
155.568	-0.05855
155.668	-0.05826
155.768	-0.05735
155.868	-0.05823
155.968	-0.05853
156.068	-0.05794
156.168	-0.05796
156.268	-0.05758
156.368	-0.05853
156.468	-0.05798
156.568	-0.05757
156.668	-0.05742
156.768	-0.05766
156.868	-0.05817
156.968	-0.05734
157.068	-0.05797
157.168	-0.05788
157.268	-0.05721
157.368	-0.0577
157.468	-0.05859
157.568	-0.05864
157.668	-0.05774
157.768	-0.05765
157.868	-0.05783
157.968	-0.05743
158.068	-0.05792
158.168	-0.05723
158.268	-0.05755
158.368	-0.05772
158.468	-0.05725
158.568	-0.05713
158.668	-0.05763
158.768	-0.05761
158.868	-0.05741
158.968	-0.0575
159.068	-0.05851
159.168	-0.05802
159.268	-0.05734
159.368	-0.05759
159.468	-0.05733
159.568	-0.05718
159.668	-0.05701
159.768	-0.05754
159.868	-0.05695
159.968	-0.05647
160.068	-0.05732
160.168	-0.05705
160.268	-0.05803
160.368	-0.05654
160.468	-0.05723
160.568	-0.05728
160.668	-0.05738
160.768	-0.0572
160.868	-0.05681
160.968	-0.0564
161.068	-0.05689
161.168	-0.05726
161.268	-0.05686
161.368	-0.05672
161.468	-0.05713
161.568	-0.056
161.668	-0.05679
161.768	-0.05606
161.868	-0.05657
161.968	-0.05694
162.068	-0.05708
162.168	-0.05706
162.268	-0.05704
162.368	-0.05668
162.468	-0.05655
162.568	-0.0561
162.668	-0.0581
162.768	-0.05741
162.868	-0.05671
162.968	-0.05769
163.068	-0.05663
163.168	-0.05783
163.268	-0.0575
163.368	-0.05755
163.468	-0.05732
163.568	-0.05663
163.668	-0.05745
163.768	-0.05693
163.868	-0.05789
163.968	-0.05815
164.068	-0.0577
164.168	-0.0581
164.268	-0.0576
164.368	-0.05788
164.468	-0.05629
164.568	-0.05702
164.668	-0.05732
164.768	-0.05763
164.868	-0.05744
164.968	-0.05717
165.068	-0.05786
165.168	-0.05743
165.268	-0.05822
165.368	-0.05759
165.468	-0.05737
165.568	-0.05746
165.668	-0.05726
165.768	-0.05703
165.868	-0.05708
165.968	-0.05713
166.068	-0.05732
166.168	-0.05713
166.268	-0.05718
166.368	-0.05739
166.468	-0.05713
166.568	-0.05734
166.668	-0.05762
166.768	-0.05805
166.868	-0.05716
166.968	-0.05743
167.068	-0.05799
167.168	-0.05704
167.268	-0.05647
167.368	-0.05723
167.468	-0.05712
167.568	-0.05705
167.668	-0.05665
167.768	-0.05723
167.868	-0.0572
167.968	-0.05729
168.068	-0.057
168.168	-0.05724
168.268	-0.05692
168.368	-0.0575
168.468	-0.0576
168.568	-0.05791
168.668	-0.05861
168.768	-0.05797
168.868	-0.05776
168.968	-0.05727
169.068	-0.0575
169.168	-0.0574
169.268	-0.05783
169.368	-0.05739
169.468	-0.05658
169.568	-0.05686
169.668	-0.05761
169.768	-0.05733
169.868	-0.05686
169.968	-0.05701
170.068	-0.05638
170.168	-0.05671
170.268	-0.05639
170.368	-0.05776
170.468	-0.05673
170.568	-0.05741
170.668	-0.05686
170.768	-0.05695
170.868	-0.05678
170.968	-0.0568
171.068	-0.05693
171.168	-0.05745
171.268	-0.05709
171.368	-0.05632
171.468	-0.05745
171.568	-0.05661
171.668	-0.05726
171.768	-0.05664
171.868	-0.05734
171.968	-0.05723
172.068	-0.05689
172.168	-0.05663
172.268	-0.05627
172.368	-0.05655
172.468	-0.05779
172.568	-0.05616
172.668	-0.05671
172.768	-0.05624
172.868	-0.05677
172.968	-0.05623
173.068	-0.05716
173.168	-0.05676
173.268	-0.05687
173.368	-0.05638
173.468	-0.05672
173.568	-0.05715
173.668	-0.05729
173.768	-0.05647
173.868	-0.05655
173.968	-0.05773
174.068	-0.05639
174.168	-0.05732
174.268	-0.05761
174.368	-0.0569
174.468	-0.05663
174.568	-0.0569
174.668	-0.05736
174.768	-0.05706
174.868	-0.05705
174.968	-0.05647
175.068	-0.05739
175.168	-0.05744
175.268	-0.0573
175.368	-0.05642
175.468	-0.05676
175.568	-0.0563
175.668	-0.05666
175.768	-0.05649
175.868	-0.05642
175.968	-0.05698
176.068	-0.05682
176.168	-0.05653
176.268	-0.05688
176.368	-0.05773
176.468	-0.05725
176.568	-0.05714
176.668	-0.05681
176.768	-0.05656
176.868	-0.05671
176.968	-0.05654
177.068	-0.05668
177.168	-0.05773
177.268	-0.05649
177.368	-0.05675
177.468	-0.05647
177.568	-0.05669
177.668	-0.05716
177.768	-0.0565
177.868	-0.05711
177.968	-0.05655
178.068	-0.0577
178.168	-0.05668
178.268	-0.05671
178.368	-0.05596
[truncated: 5,584 more rows]

## Sheet: 80%D2O
time/s	current/mA
3.2298	-6.48204
3.23	-5.57342
3.2302	-7.1125
3.2304	-6.11676
3.2306	-6.94132
3.2308	-5.96316
3.231	-6.33035
3.2312	-5.42517
3.2314	-5.51076
3.2316	-4.70645
3.2318	-4.64035
3.232	-3.94341
3.2322	-3.8005
3.2324	-3.23042
3.2326	-3.06153
3.2328	-2.60493
3.233	-2.44598
3.2332	-2.09025
3.2334	-1.95766
3.2336	-1.69134
3.2338	-1.58894
3.234	-1.39522
3.2342	-1.3188
3.2344	-1.18277
3.2346	-1.12737
3.2348	-1.03528
3.235	-0.99287
3.2352	-0.93594
3.2354	-0.89735
3.2356	-0.8599
3.2358	-0.83201
3.236	-0.8045
3.2362	-0.78539
3.2364	-0.76553
3.2366	-0.74795
3.2368	-0.73458
3.237	-0.71662
3.2372	-0.70248
3.2374	-0.68873
3.2376	-0.67573
3.2378	-0.66236
3.238	-0.64937
3.2382	-0.64135
3.2384	-0.62683
3.2386	-0.61689
3.2388	-0.60543
3.239	-0.59932
3.2392	-0.58862
3.2394	-0.57371
3.2398	-0.55614
3.24	-0.54888
3.2402	-0.53551
3.2406	-0.51984
3.2408	-0.51143
3.241	-0.50112
3.2412	-0.49004
3.2414	-0.48354
3.2416	-0.47361
3.2418	-0.46749
3.2422	-0.45374
3.2424	-0.44839
3.2426	-0.44266
3.2428	-0.43501
3.2432	-0.42508
3.2436	-0.41476
3.2438	-0.40789
3.2442	-0.40215
3.2444	-0.39337
3.2448	-0.38572
3.2454	-0.37273
3.2458	-0.36356
3.2462	-0.35745
3.2466	-0.35057
3.2468	-0.34408
3.247	-0.33682
3.2474	-0.32421
3.2478	-0.31427
3.248	-0.32268
3.2482	-0.31122
3.2484	-0.31924
3.2486	-0.3051
3.2488	-0.31389
3.249	-0.30013
3.2492	-0.30587
3.2494	-0.29861
3.2498	-0.2902
3.2506	-0.28409
3.251	-0.27836
3.2514	-0.27224
3.2522	-0.26498
3.2528	-0.2539
3.2536	-0.24855
3.2546	-0.24167
3.2556	-0.23594
3.2558	-0.23021
3.2562	-0.22295
3.2574	-0.21646
3.2582	-0.2092
3.2584	-0.21455
3.2586	-0.20843
3.2594	-0.20079
3.2604	-0.19315
3.2616	-0.1878
3.2638	-0.18016
3.2642	-0.17137
3.265	-0.16564
3.2662	-0.15685
3.2664	-0.16487
3.2674	-0.15876
3.2686	-0.15074
3.27	-0.14424
3.2732	-0.13889
3.2742	-0.13354
3.2756	-0.12705
3.2788	-0.12093
3.2808	-0.11482
3.2824	-0.10871
3.2868	-0.09877
3.287	-0.10603
3.2872	-0.09992
3.2878	-0.10527
3.2894	-0.09915
3.2922	-0.0938
3.296	-0.08807
3.2984	-0.08234
3.2986	-0.08922
3.3006	-0.07967
3.3008	-0.08769
3.3018	-0.08196
3.303	-0.07623
3.3042	-0.08311
3.3048	-0.07661
3.3072	-0.07126
3.3074	-0.07928
3.3076	-0.07393
3.3078	-0.07967
3.3096	-0.07126
3.314	-0.06476
3.3142	-0.0705
3.3152	-0.06515
3.3168	-0.0705
3.3178	-0.06515
3.322	-0.05942
3.3222	-0.06629
3.3224	-0.06056
3.3234	-0.06629
3.3248	-0.05865
3.328	-0.064
3.3286	-0.05865
3.3326	-0.05139
3.3332	-0.05827
3.3348	-0.05292
3.3354	-0.05827
3.3364	-0.05063
3.3384	-0.05636
3.341	-0.0491
3.3416	-0.05521
3.344	-0.04872
3.3522	-0.04299
3.3524	-0.05101
3.3532	-0.04566
3.358	-0.03916
3.3582	-0.04642
3.3584	-0.03955
3.36	-0.04719
3.3608	-0.03955
3.361	-0.0449
3.363	-0.05177
3.3632	-0.04031
3.3634	-0.04719
3.3636	-0.03725
3.3638	-0.04413
3.3648	-0.03725
3.365	-0.04299
3.3672	-0.03611
3.3674	-0.0449
3.3676	-0.03725
3.3694	-0.04528
3.3704	-0.03993
3.3756	-0.0342
3.3758	-0.03955
3.3776	-0.04528
3.3782	-0.03878
3.3824	-0.03343
3.3826	-0.04299
3.3828	-0.03534
3.383	-0.04069
3.3838	-0.03496
3.3854	-0.04031
3.3868	-0.03343
3.3914	-0.04031
3.394	-0.03343
3.3962	-0.0277
3.3964	-0.03381
3.4038	-0.03955
3.404	-0.03076
3.4042	-0.03802
3.4044	-0.02961
3.4046	-0.03764
3.4048	-0.03229
3.406	-0.02273
3.4062	-0.03076
3.4064	-0.02388
3.4066	-0.03038
3.4096	-0.03573
3.4102	-0.02961
3.4132	-0.03496
3.4144	-0.02923
3.4196	-0.02388
3.4198	-0.03229
3.42	-0.02579
3.4202	-0.03343
3.4204	-0.02617
3.4206	-0.0342
3.4208	-0.02847
3.4294	-0.03873
3.4298	-0.04611
3.432	-0.04079
3.4494	-0.03571
3.493	-0.03059
3.5906	-0.02536
3.6906	-0.02304
3.7906	-0.02069
3.8906	-0.01912
3.9906	-0.01859
4.0906	-0.01745
4.1906	-0.01771
4.2906	-0.01762
4.3906	-0.01669
4.4906	-0.01704
4.5906	-0.01703
4.6906	-0.01696
4.7906	-0.01633
4.8906	-0.01821
4.9906	-0.01752
5.0906	-0.01782
5.1906	-0.01723
5.2906	-0.01811
5.3906	-0.01811
5.4906	-0.01826
5.5906	-0.0184
5.6906	-0.01857
5.7906	-0.01924
5.8906	-0.01808
5.9906	-0.01862
6.0906	-0.01842
6.1906	-0.01888
6.2906	-0.01833
6.3906	-0.0182
6.4906	-0.01877
6.5906	-0.01921
6.6906	-0.0183
6.7906	-0.01847
6.8906	-0.01936
6.9906	-0.01915
7.0906	-0.01952
7.1906	-0.01824
7.2906	-0.01913
7.3906	-0.01914
7.4906	-0.02014
7.5906	-0.01912
7.6906	-0.01863
7.7906	-0.01889
7.8906	-0.01928
7.9906	-0.01907
8.0906	-0.01962
8.1906	-0.01942
8.2906	-0.01988
8.3906	-0.01929
8.4906	-0.01925
8.5906	-0.01907
8.6906	-0.0192
8.7906	-0.01887
8.8906	-0.01929
8.9906	-0.01954
9.0906	-0.01985
9.1906	-0.01957
9.2906	-0.01974
9.3906	-0.019
9.4906	-0.01996
9.5906	-0.02006
9.6906	-0.02004
9.7906	-0.01933
9.8906	-0.02021
9.9906	-0.01947
10.0906	-0.01999
10.1906	-0.0201
10.2906	-0.0198
10.3906	-0.02005
10.4906	-0.01969
10.5906	-0.02044
10.6906	-0.02002
10.7906	-0.01959
10.8906	-0.02028
10.9906	-0.01934
11.0906	-0.02039
11.1906	-0.0198
11.2906	-0.02026
11.3906	-0.01936
11.4906	-0.01939
11.5906	-0.02014
11.6906	-0.0192
11.7906	-0.02041
11.8906	-0.01983
11.9906	-0.0198
12.0906	-0.0201
12.1906	-0.02006
12.2906	-0.02073
12.3906	-0.02062
12.4906	-0.02007
12.5906	-0.02024
12.6906	-0.01994
12.7906	-0.02003
12.8906	-0.01922
12.9906	-0.01986
13.0906	-0.01954
13.1906	-0.01948
13.2906	-0.0195
13.3906	-0.02015
13.4906	-0.02024
13.5906	-0.02017
13.6906	-0.02028
13.7906	-0.01959
13.8906	-0.02004
13.9906	-0.02021
14.0906	-0.02004
14.1906	-0.01993
14.2906	-0.02019
14.3906	-0.02001
14.4906	-0.02035
14.5906	-0.02007
14.6906	-0.01934
14.7906	-0.0203
14.8906	-0.02012
14.9906	-0.0195
15.0906	-0.01952
15.1906	-0.02071
15.2906	-0.01986
15.3906	-0.02077
15.4906	-0.0208
15.5906	-0.02107
15.6906	-0.02086
15.7906	-0.02067
15.8906	-0.02012
15.9906	-0.02065
16.0906	-0.02039
16.1906	-0.02077
16.2906	-0.02079
16.3906	-0.02134
16.4906	-0.02067
16.5906	-0.02124
16.6906	-0.02075
16.7906	-0.02006
16.8906	-0.02067
16.9906	-0.02039
17.0906	-0.02132
17.1906	-0.0208
17.2906	-0.02096
17.3906	-0.01975
17.4906	-0.02034
17.5906	-0.02031
17.6906	-0.02057
17.7906	-0.02062
17.8906	-0.02026
17.9906	-0.01991
18.0906	-0.02107
18.1906	-0.021
18.2906	-0.02013
18.3906	-0.02026
18.4906	-0.01968
18.5906	-0.02073
18.6906	-0.01986
18.7906	-0.02087
18.8906	-0.02113
18.9906	-0.02008
19.0906	-0.02044
19.1906	-0.02104
19.2906	-0.01988
19.3906	-0.01968
19.4906	-0.02077
19.5906	-0.02054
19.6906	-0.02086
19.7906	-0.02054
19.8906	-0.02108
19.9906	-0.02135
20.0906	-0.02116
20.1906	-0.02059
20.2906	-0.02044
20.3906	-0.02013
20.4906	-0.02051
20.5906	-0.02015
20.6906	-0.02082
20.7906	-0.02184
20.8906	-0.02121
20.9906	-0.02011
21.0906	-0.02103
21.1906	-0.02106
21.2906	-0.0204
21.3906	-0.0211
21.4906	-0.02135
21.5906	-0.02083
21.6906	-0.02143
21.7906	-0.02085
21.8906	-0.02075
21.9906	-0.02101
22.0906	-0.02033
22.1906	-0.02092
22.2906	-0.02186
22.3906	-0.02132
22.4906	-0.02078
22.5906	-0.02057
22.6906	-0.02142
22.7906	-0.02092
22.8906	-0.02106
22.9906	-0.02005
23.0906	-0.02169
23.1906	-0.02096
23.2906	-0.02126
23.3906	-0.02149
23.4906	-0.01998
23.5906	-0.02153
23.6906	-0.02119
23.7906	-0.02134
23.8906	-0.02082
23.9906	-0.02145
24.0906	-0.02177
24.1906	-0.02187
24.2906	-0.02196
24.3906	-0.02096
24.4906	-0.02135
24.5906	-0.02191
24.6906	-0.02159
24.7906	-0.02165
24.8906	-0.0212
24.9906	-0.02031
25.0906	-0.02129
25.1906	-0.02169
25.2906	-0.02121
25.3906	-0.02128
25.4906	-0.02074
25.5906	-0.02113
25.6906	-0.02122
25.7906	-0.02181
25.8906	-0.02051
25.9906	-0.02075
26.0906	-0.02225
26.1906	-0.02177
26.2906	-0.02197
26.3906	-0.02174
26.4906	-0.02234
26.5906	-0.02123
26.6906	-0.02215
26.7906	-0.02187
26.8906	-0.022
26.9906	-0.02162
27.0906	-0.02259
27.1906	-0.02222
27.2906	-0.02149
27.3906	-0.02201
27.4906	-0.02245
27.5906	-0.02198
27.6906	-0.02138
27.7906	-0.02239
27.8906	-0.02306
27.9906	-0.02223
28.0906	-0.02197
28.1906	-0.02135
28.2906	-0.02191
28.3906	-0.02205
28.4906	-0.02194
28.5906	-0.02186
28.6906	-0.02177
28.7906	-0.02187
28.8906	-0.02242
28.9906	-0.02177
29.0906	-0.02195
29.1906	-0.02252
29.2906	-0.02142
29.3906	-0.02229
29.4906	-0.02198
29.5906	-0.02185
29.6906	-0.02172
29.7906	-0.02128
29.8906	-0.02155
29.9906	-0.02196
30.0906	-0.02186
30.1906	-0.02171
30.2906	-0.02154
30.3906	-0.02134
30.4906	-0.02186
30.5906	-0.02202
30.6906	-0.02103
30.7906	-0.02104
30.8906	-0.02113
30.9906	-0.02182
31.0906	-0.02095
31.1906	-0.02154
31.2906	-0.02222
31.3906	-0.02173
31.4906	-0.02118
31.5906	-0.02119
31.6906	-0.02114
31.7906	-0.02124
31.8906	-0.02098
31.9906	-0.021
32.0906	-0.02128
32.1906	-0.02123
32.2906	-0.02087
32.3906	-0.02171
32.4906	-0.02151
32.5906	-0.02056
32.6906	-0.02072
32.7906	-0.02099
32.8906	-0.02127
32.9906	-0.02116
33.0906	-0.02118
33.1906	-0.02202
33.2906	-0.02122
33.3906	-0.0212
33.4906	-0.02176
33.5906	-0.02108
33.6906	-0.02127
33.7906	-0.02149
33.8906	-0.02155
33.9906	-0.02182
34.0906	-0.02113
34.1906	-0.02151
34.2906	-0.02083
34.3906	-0.02182
34.4906	-0.02193
34.5906	-0.02085
34.6906	-0.02098
34.7906	-0.02083
34.8906	-0.0211
34.9906	-0.02082
35.0906	-0.02116
35.1906	-0.02111
35.2906	-0.02126
35.3906	-0.02008
35.4906	-0.02178
35.5906	-0.02093
35.6906	-0.02074
35.7906	-0.0203
35.8906	-0.02154
35.9906	-0.02075
36.0906	-0.02147
36.1906	-0.0214
36.2906	-0.02111
36.3906	-0.02211
36.4906	-0.02097
36.5906	-0.02072
36.6906	-0.02143
36.7906	-0.02186
36.8906	-0.02148
36.9906	-0.02148
37.0906	-0.02085
37.1906	-0.0216
37.2906	-0.02219
37.3906	-0.02228
37.4906	-0.02088
37.5906	-0.0215
37.6906	-0.02156
37.7906	-0.02198
37.8906	-0.02123
37.9906	-0.0217
38.0906	-0.02218
38.1906	-0.02197
38.2906	-0.0221
38.3906	-0.02129
38.4906	-0.02183
38.5906	-0.02164
38.6906	-0.02169
38.7906	-0.02107
38.8906	-0.02164
38.9906	-0.02135
39.0906	-0.02214
39.1906	-0.02138
39.2906	-0.02142
39.3906	-0.02158
39.4906	-0.02235
39.5906	-0.02169
39.6906	-0.02108
39.7906	-0.02243
39.8906	-0.02177
39.9906	-0.02175
40.0906	-0.02211
40.1906	-0.02261
40.2906	-0.0211
40.3906	-0.02192
40.4906	-0.02166
40.5906	-0.02158
40.6906	-0.02126
40.7906	-0.02228
40.8906	-0.02132
40.9906	-0.02247
41.0906	-0.021
41.1906	-0.02223
41.2906	-0.02226
41.3906	-0.02119
41.4906	-0.02154
41.5906	-0.02176
41.6906	-0.02208
41.7906	-0.0212
41.8906	-0.02166
41.9906	-0.02101
42.0906	-0.0213
42.1906	-0.02203
42.2906	-0.0215
42.3906	-0.02219
42.4906	-0.02185
42.5906	-0.02145
42.6906	-0.02182
42.7906	-0.02127
42.8906	-0.02234
42.9906	-0.02208
43.0906	-0.02158
43.1906	-0.02156
43.2906	-0.02206
43.3906	-0.02193
43.4906	-0.02142
43.5906	-0.02175
43.6906	-0.02164
43.7906	-0.02184
43.8906	-0.02234
43.9906	-0.02134
44.0906	-0.02177
44.1906	-0.02179
44.2906	-0.02189
44.3906	-0.02173
44.4906	-0.02121
44.5906	-0.02132
44.6906	-0.02176
44.7906	-0.02185
44.8906	-0.02182
44.9906	-0.02137
45.0906	-0.02255
45.1906	-0.02277
45.2906	-0.02267
45.3906	-0.02216
45.4906	-0.02154
45.5906	-0.0217
45.6906	-0.02119
45.7906	-0.02231
45.8906	-0.0215
45.9906	-0.02195
46.0906	-0.02251
46.1906	-0.02265
46.2906	-0.02219
46.3906	-0.0225
46.4906	-0.02277
46.5906	-0.02207
46.6906	-0.0225
46.7906	-0.02267
46.8906	-0.0213
46.9906	-0.02188
47.0906	-0.02215
47.1906	-0.02228
47.2906	-0.0229
47.3906	-0.02271
47.4906	-0.02268
47.5906	-0.02156
47.6906	-0.02251
47.7906	-0.02282
47.8906	-0.02239
47.9906	-0.02235
48.0906	-0.02221
48.1906	-0.02245
48.2906	-0.02271
48.3906	-0.02178
48.4906	-0.02291
48.5906	-0.02258
48.6906	-0.02211
48.7906	-0.02145
48.8906	-0.02241
48.9906	-0.02174
49.0906	-0.02206
49.1906	-0.02247
49.2906	-0.02266
49.3906	-0.02228
49.4906	-0.02202
49.5906	-0.02163
49.6906	-0.02202
49.7906	-0.02216
49.8906	-0.0216
49.9906	-0.02186
50.0906	-0.02333
50.1906	-0.02277
50.2906	-0.02297
50.3906	-0.02269
50.4906	-0.02214
50.5906	-0.02267
50.6906	-0.02237
50.7906	-0.02255
50.8906	-0.0232
50.9906	-0.02239
51.0906	-0.02244
51.1906	-0.02248
51.2906	-0.02257
51.3906	-0.02234
51.4906	-0.02262
51.5906	-0.02314
51.6906	-0.02344
51.7906	-0.02222
51.8906	-0.02191
51.9906	-0.02235
52.0906	-0.02265
52.1906	-0.0224
52.2906	-0.02325
52.3906	-0.02289
52.4906	-0.0228
52.5906	-0.02142
52.6906	-0.02247
52.7906	-0.02298
52.8906	-0.02221
52.9906	-0.02323
53.0906	-0.02242
53.1906	-0.02248
53.2906	-0.02291
53.3906	-0.02316
53.4906	-0.02176
53.5906	-0.02275
53.6906	-0.02313
53.7906	-0.02336
53.8906	-0.02266
53.9906	-0.02211
54.0906	-0.02366
54.1906	-0.02271
54.2906	-0.02249
54.3906	-0.02238
54.4906	-0.02266
54.5906	-0.02272
54.6906	-0.02267
54.7906	-0.02286
54.8906	-0.02263
54.9906	-0.02256
55.0906	-0.02197
55.1906	-0.02253
55.2906	-0.02237
55.3906	-0.02237
55.4906	-0.02215
55.5906	-0.02331
55.6906	-0.02317
55.7906	-0.02274
55.8906	-0.02275
55.9906	-0.0227
56.0906	-0.02258
56.1906	-0.02237
56.2906	-0.02192
56.3906	-0.02252
56.4906	-0.02362
56.5906	-0.02323
56.6906	-0.02313
56.7906	-0.02307
56.8906	-0.02193
56.9906	-0.02232
57.0906	-0.02213
57.1906	-0.02164
57.2906	-0.02257
57.3906	-0.02235
57.4906	-0.02335
57.5906	-0.02171
57.6906	-0.02266
57.7906	-0.02296
57.8906	-0.02273
57.9906	-0.02263
58.0906	-0.02272
58.1906	-0.02253
58.2906	-0.02315
58.3906	-0.02286
58.4906	-0.02281
58.5906	-0.02348
58.6906	-0.02308
58.7906	-0.02281
58.8906	-0.02349
58.9906	-0.02382
59.0906	-0.02301
59.1906	-0.02279
59.2906	-0.02389
59.3906	-0.02382
59.4906	-0.02332
59.5906	-0.02362
59.6906	-0.0223
59.7906	-0.02299
59.8906	-0.0237
59.9906	-0.02284
60.0906	-0.02361
60.1906	-0.02308
60.2906	-0.02349
60.3906	-0.02276
60.4906	-0.0242
60.5906	-0.02338
60.6906	-0.02348
60.7906	-0.02292
60.8906	-0.02368
60.9906	-0.02367
61.0906	-0.02319
61.1906	-0.02346
61.2906	-0.02291
61.3906	-0.02267
61.4906	-0.02311
61.5906	-0.02367
61.6906	-0.02367
61.7906	-0.02341
61.8906	-0.02341
61.9906	-0.02292
62.0906	-0.02296
62.1906	-0.02301
62.2906	-0.02315
62.3906	-0.02223
62.4906	-0.02353
62.5906	-0.02299
62.6906	-0.02245
62.7906	-0.02319
62.8906	-0.02353
62.9906	-0.02278
63.0906	-0.02372
63.1906	-0.02326
63.2906	-0.02369
63.3906	-0.02407
63.4906	-0.02328
63.5906	-0.02325
63.6906	-0.02337
63.7906	-0.02332
63.8906	-0.0233
63.9906	-0.02253
64.0906	-0.02382
64.1906	-0.02327
64.2906	-0.02265
64.3906	-0.02326
64.4906	-0.0231
64.5906	-0.02251
64.6906	-0.02283
64.7906	-0.02305
64.8906	-0.02203
64.9906	-0.02228
65.0906	-0.02292
65.1906	-0.02307
65.2906	-0.02332
65.3906	-0.02261
65.4906	-0.02211
65.5906	-0.02283
65.6906	-0.02333
65.7906	-0.02241
65.8906	-0.02334
65.9906	-0.02299
66.0906	-0.02315
66.1906	-0.02293
66.2906	-0.02309
66.3906	-0.02301
66.4906	-0.02255
66.5906	-0.02297
66.6906	-0.02272
66.7906	-0.0227
66.8906	-0.02278
66.9906	-0.02257
67.0906	-0.02241
67.1906	-0.02354
67.2906	-0.02206
67.3906	-0.0227
67.4906	-0.02297
67.5906	-0.02229
67.6906	-0.02279
67.7906	-0.02193
67.8906	-0.02253
67.9906	-0.02319
68.0906	-0.02295
68.1906	-0.0234
68.2906	-0.02292
68.3906	-0.02267
68.4906	-0.02258
68.5906	-0.02296
68.6906	-0.02286
68.7906	-0.02294
68.8906	-0.02268
68.9906	-0.02309
69.0906	-0.02301
69.1906	-0.02293
69.2906	-0.02323
69.3906	-0.02292
69.4906	-0.02372
69.5906	-0.02365
69.6906	-0.02307
69.7906	-0.02227
69.8906	-0.02319
69.9906	-0.02256
70.0906	-0.02268
70.1906	-0.02226
70.2906	-0.02255
70.3906	-0.02288
70.4906	-0.02365
70.5906	-0.02315
70.6906	-0.02336
70.7906	-0.02318
70.8906	-0.02213
70.9906	-0.02382
71.0906	-0.02272
71.1906	-0.02262
71.2906	-0.02217
71.3906	-0.02264
71.4906	-0.02305
71.5906	-0.02396
71.6906	-0.02237
71.7906	-0.02276
71.8906	-0.02271
71.9906	-0.02278
72.0906	-0.02325
72.1906	-0.02265
72.2906	-0.02341
72.3906	-0.02262
72.4906	-0.02286
72.5906	-0.02303
72.6906	-0.02245
72.7906	-0.02312
72.8906	-0.02346
72.9906	-0.02203
73.0906	-0.02249
73.1906	-0.02239
73.2906	-0.02268
73.3906	-0.02218
73.4906	-0.02265
73.5906	-0.02265
73.6906	-0.02329
73.7906	-0.02249
73.8906	-0.02244
73.9906	-0.02262
74.0906	-0.02244
74.1906	-0.02318
74.2906	-0.0226
74.3906	-0.02232
74.4906	-0.02254
74.5906	-0.02221
74.6906	-0.02279
74.7906	-0.02265
74.8906	-0.0227
74.9906	-0.02242
75.0906	-0.02338
75.1906	-0.02221
75.2906	-0.02214
75.3906	-0.0225
75.4906	-0.0221
75.5906	-0.02275
75.6906	-0.02236
75.7906	-0.02286
75.8906	-0.02211
75.9906	-0.02215
76.0906	-0.02222
76.1906	-0.02269
76.2906	-0.02342
76.3906	-0.02322
76.4906	-0.02275
76.5906	-0.02284
76.6906	-0.02234
76.7906	-0.02155
76.8906	-0.02187
76.9906	-0.02135
77.0906	-0.02197
77.1906	-0.022
77.2906	-0.02249
77.3906	-0.02187
77.4906	-0.02285
77.5906	-0.02349
77.6906	-0.02173
77.7906	-0.02272
77.8906	-0.02268
77.9906	-0.02302
78.0906	-0.02261
78.1906	-0.02282
78.2906	-0.02332
78.3906	-0.02217
78.4906	-0.0225
78.5906	-0.02302
78.6906	-0.02227
78.7906	-0.02245
78.8906	-0.02272
78.9906	-0.02335
79.0906	-0.02322
79.1906	-0.02384
79.2906	-0.02289
79.3906	-0.02211
79.4906	-0.02258
79.5906	-0.02239
79.6906	-0.02227
79.7906	-0.02215
79.8906	-0.02263
79.9906	-0.02289
80.0906	-0.02277
80.1906	-0.02291
80.2906	-0.02283
80.3906	-0.02246
80.4906	-0.02318
80.5906	-0.02258
80.6906	-0.02291
80.7906	-0.02301
80.8906	-0.02309
80.9906	-0.02215
81.0906	-0.02241
81.1906	-0.02267
81.2906	-0.02287
81.3906	-0.02254
81.4906	-0.02205
81.5906	-0.02283
81.6906	-0.02244
81.7906	-0.02203
81.8906	-0.02283
81.9906	-0.0219
82.0906	-0.02244
82.1906	-0.02258
82.2906	-0.02252
82.3906	-0.02303
82.4906	-0.02276
82.5906	-0.02248
82.6906	-0.02237
82.7906	-0.02245
82.8906	-0.02151
82.9906	-0.02256
83.0906	-0.02311
83.1906	-0.02221
83.2906	-0.02268
83.3906	-0.02299
83.4906	-0.02207
83.5906	-0.02232
83.6906	-0.02241
83.7906	-0.02229
83.8906	-0.02259
83.9906	-0.0223
84.0906	-0.02269
84.1906	-0.02226
84.2906	-0.02332
84.3906	-0.02309
84.4906	-0.02331
84.5906	-0.02343
84.6906	-0.02327
84.7906	-0.02406
84.8906	-0.02284
84.9906	-0.02294
85.0906	-0.02351
85.1906	-0.02311
85.2906	-0.02375
85.3906	-0.02336
85.4906	-0.02353
85.5906	-0.02336
85.6906	-0.02378
85.7906	-0.02358
85.8906	-0.02292
85.9906	-0.02411
86.0906	-0.0236
86.1906	-0.02279
86.2906	-0.02298
86.3906	-0.02428
86.4906	-0.02282
86.5906	-0.0231
86.6906	-0.02306
86.7906	-0.02347
86.8906	-0.02328
86.9906	-0.0232
87.0906	-0.02284
87.1906	-0.02304
87.2906	-0.02352
87.3906	-0.02369
87.4906	-0.02328
87.5906	-0.02395
87.6906	-0.02272
87.7906	-0.02302
87.8906	-0.02369
87.9906	-0.02346
88.0906	-0.0223
88.1906	-0.02387
88.2906	-0.02373
88.3906	-0.02354
88.4906	-0.02346
88.5906	-0.02303
88.6906	-0.02211
88.7906	-0.02317
88.8906	-0.02314
88.9906	-0.02253
89.0906	-0.02337
89.1906	-0.02292
89.2906	-0.02197
89.3906	-0.02302
89.4906	-0.02226
89.5906	-0.02332
89.6906	-0.02183
89.7906	-0.02338
89.8906	-0.02265
89.9906	-0.02264
90.0906	-0.02229
90.1906	-0.02158
90.2906	-0.02309
90.3906	-0.02325
90.4906	-0.02311
90.5906	-0.02255
90.6906	-0.02333
90.7906	-0.02289
90.8906	-0.02279
90.9906	-0.02333
91.0906	-0.02322
91.1906	-0.02299
91.2906	-0.02308
91.3906	-0.02389
91.4906	-0.02343
91.5906	-0.02321
91.6906	-0.0234
91.7906	-0.02414
91.8906	-0.02344
91.9906	-0.02238
92.0906	-0.0235
92.1906	-0.02355
92.2906	-0.0235
92.3906	-0.0233
92.4906	-0.02302
92.5906	-0.02325
92.6906	-0.02326
92.7906	-0.024
92.8906	-0.02252
92.9906	-0.02356
93.0906	-0.02253
93.1906	-0.02389
93.2906	-0.02344
93.3906	-0.02372
93.4906	-0.02295
93.5906	-0.02416
93.6906	-0.02324
93.7906	-0.02302
93.8906	-0.02354
93.9906	-0.02329
94.0906	-0.02387
94.1906	-0.02305
94.2906	-0.02326
94.3906	-0.02303
94.4906	-0.02296
94.5906	-0.0233
94.6906	-0.02278
94.7906	-0.02379
94.8906	-0.02292
94.9906	-0.02319
95.0906	-0.02285
95.1906	-0.0234
95.2906	-0.02255
95.3906	-0.02251
95.4906	-0.02246
95.5906	-0.02323
95.6906	-0.02275
95.7906	-0.02252
95.8906	-0.02355
95.9906	-0.02275
96.0906	-0.02285
96.1906	-0.02267
96.2906	-0.02337
96.3906	-0.02162
96.4906	-0.02258
96.5906	-0.02262
96.6906	-0.0227
96.7906	-0.02256
96.8906	-0.02282
96.9906	-0.02301
97.0906	-0.02255
97.1906	-0.0232
97.2906	-0.02286
97.3906	-0.02291
97.4906	-0.0236
97.5906	-0.02292
97.6906	-0.02324
97.7906	-0.02321
97.8906	-0.02318
97.9906	-0.023
98.0906	-0.02301
98.1906	-0.02251
98.2906	-0.02276
98.3906	-0.02299
98.4906	-0.02408
98.5906	-0.02273
98.6906	-0.02304
98.7906	-0.02427
98.8906	-0.02373
98.9906	-0.02268
99.0906	-0.02375
99.1906	-0.023
99.2906	-0.02291
99.3906	-0.02357
99.4906	-0.02419
99.5906	-0.02373
99.6906	-0.02352
99.7906	-0.02307
99.8906	-0.02347
99.9906	-0.02335
100.091	-0.02398
100.191	-0.02401
100.291	-0.02385
100.391	-0.02351
100.491	-0.02368
100.591	-0.02316
100.691	-0.02405
100.791	-0.02323
100.891	-0.0232
100.991	-0.02284
101.091	-0.02375
101.191	-0.02314
101.291	-0.02326
101.391	-0.02365
101.491	-0.02363
101.591	-0.02399
101.691	-0.02314
101.791	-0.02313
101.891	-0.02293
101.991	-0.02351
102.091	-0.02363
102.191	-0.02312
102.291	-0.02296
102.391	-0.02351
102.491	-0.02386
102.591	-0.02365
102.691	-0.0233
102.791	-0.02404
102.891	-0.02302
102.991	-0.02305
103.091	-0.02318
103.191	-0.02335
103.291	-0.0248
103.391	-0.0242
103.491	-0.02329
103.591	-0.0228
103.691	-0.02237
103.791	-0.02455
103.891	-0.0229
103.991	-0.02416
104.091	-0.02431
104.191	-0.02389
104.291	-0.02412
104.391	-0.02344
104.491	-0.02423
104.591	-0.02401
104.691	-0.02382
104.791	-0.02438
104.891	-0.0237
104.991	-0.02321
105.091	-0.02398
105.191	-0.02371
105.291	-0.02357
105.391	-0.02431
105.491	-0.02376
105.591	-0.02435
105.691	-0.02396
105.791	-0.02382
105.891	-0.02407
105.991	-0.02423
106.091	-0.02417
106.191	-0.0245
106.291	-0.02361
106.391	-0.0241
106.491	-0.02407
106.591	-0.02407
106.691	-0.02395
106.791	-0.02385
106.891	-0.02418
106.991	-0.02377
107.091	-0.02342
107.191	-0.0232
107.291	-0.02395
107.391	-0.02335
107.491	-0.02301
107.591	-0.02331
107.691	-0.02428
107.791	-0.0234
107.891	-0.02346
107.991	-0.02405
108.091	-0.02401
108.191	-0.02362
108.291	-0.02319
108.391	-0.02402
108.491	-0.02294
108.591	-0.02309
108.691	-0.02399
108.791	-0.02364
108.891	-0.02276
108.991	-0.02414
109.091	-0.02384
109.191	-0.02354
109.291	-0.0236
109.391	-0.02407
109.491	-0.02404
109.591	-0.02408
109.691	-0.02394
109.791	-0.02346
109.891	-0.02331
109.991	-0.02411
110.091	-0.02424
110.191	-0.02403
110.291	-0.02363
110.391	-0.02345
110.491	-0.02378
110.591	-0.02357
110.691	-0.02437
110.791	-0.02411
110.891	-0.02316
110.991	-0.02371
111.091	-0.02335
111.191	-0.02322
111.291	-0.02368
111.391	-0.02378
111.491	-0.02388
111.591	-0.02347
111.691	-0.02308
111.791	-0.02392
111.891	-0.02409
111.991	-0.02362
112.091	-0.02381
112.191	-0.0245
112.291	-0.02441
112.391	-0.02391
112.491	-0.02376
112.591	-0.02406
112.691	-0.02399
112.791	-0.02469
112.891	-0.02418
112.991	-0.02407
113.091	-0.02373
113.191	-0.02504
113.291	-0.02412
113.391	-0.02449
113.491	-0.02364
113.591	-0.02367
113.691	-0.02362
113.791	-0.02378
113.891	-0.0243
113.991	-0.02427
114.091	-0.02461
114.191	-0.02448
114.291	-0.02414
114.391	-0.0238
114.491	-0.02359
114.591	-0.02472
114.691	-0.02356
114.791	-0.02463
114.891	-0.02388
114.991	-0.02359
115.091	-0.02466
115.191	-0.02399
115.291	-0.02386
115.391	-0.0239
115.491	-0.02468
115.591	-0.02393
115.691	-0.02335
115.791	-0.0233
115.891	-0.02397
115.991	-0.02411
116.091	-0.02404
116.191	-0.02374
116.291	-0.0236
116.391	-0.02418
116.491	-0.02366
116.591	-0.02349
116.691	-0.02304
116.791	-0.02313
116.891	-0.0245
116.991	-0.02371
117.091	-0.02347
117.191	-0.02425
117.291	-0.02408
117.391	-0.02321
117.491	-0.02451
117.591	-0.02391
117.691	-0.02342
117.791	-0.02336
117.891	-0.02346
117.991	-0.02327
118.091	-0.02429
118.191	-0.02344
118.291	-0.02306
118.391	-0.02393
118.491	-0.02382
118.591	-0.02364
118.691	-0.02338
118.791	-0.02331
118.891	-0.02333
118.991	-0.02269
119.091	-0.02329
119.191	-0.02383
119.291	-0.02331
119.391	-0.02352
119.491	-0.02428
119.591	-0.02323
119.691	-0.02372
119.791	-0.02309
119.891	-0.02351
119.991	-0.02439
120.091	-0.02496
120.191	-0.02343
120.291	-0.02342
120.391	-0.02379
120.491	-0.02354
120.591	-0.02456
120.691	-0.02442
120.791	-0.02387
120.891	-0.02429
120.991	-0.02361
121.091	-0.02378
121.191	-0.02423
121.291	-0.02409
121.391	-0.02456
121.491	-0.02419
121.591	-0.02397
121.691	-0.02462
121.791	-0.02451
121.891	-0.02352
121.991	-0.02421
122.091	-0.0249
122.191	-0.02411
122.291	-0.02406
122.391	-0.02445
122.491	-0.02413
122.591	-0.02408
122.691	-0.02388
122.791	-0.02467
122.891	-0.02356
122.991	-0.02391
123.091	-0.0242
123.191	-0.02412
123.23	-0.02429
123.23	-0.22875
123.23	-0.21155
123.23	-0.34361
123.23	-0.30312
123.231	-0.37537
123.231	-0.31792
123.231	-0.3494
123.231	-0.28579
123.231	-0.29448
123.232	-0.23487
123.232	-0.1846
123.232	-0.14442
123.233	-0.11926
123.233	-0.10704
123.233	-0.11347
123.234	-0.10386
123.234	-0.1114
123.235	-0.11857
123.235	-0.12542
123.239	-0.1201
123.248	-0.11481
123.259	-0.1098
123.276	-0.10465
123.3	-0.09926
123.331	-0.09424
123.375	-0.08901
123.427	-0.08393
123.501	-0.07883
123.601	-0.0741
123.701	-0.07109
123.801	-0.06823
123.901	-0.0668
124.001	-0.06448
124.101	-0.06309
124.201	-0.06295
124.301	-0.06051
124.401	-0.05929
124.501	-0.05946
124.601	-0.05885
124.701	-0.0566
124.801	-0.05791
124.901	-0.05636
125.001	-0.05733
125.101	-0.05737
125.201	-0.05554
125.301	-0.05641
125.401	-0.0551
125.501	-0.05619
125.601	-0.05589
125.701	-0.05529
125.801	-0.05584
125.901	-0.05537
126.001	-0.05564
126.101	-0.05622
126.201	-0.05543
126.301	-0.05552
126.401	-0.05506
126.501	-0.05553
126.601	-0.05567
126.701	-0.05466
126.801	-0.05479
126.901	-0.05565
127.001	-0.05536
127.101	-0.0548
127.201	-0.05502
127.301	-0.05585
127.401	-0.05553
127.501	-0.05481
127.601	-0.05523
127.701	-0.05455
127.801	-0.05457
127.901	-0.05423
128.001	-0.05496
128.101	-0.05468
128.201	-0.05475
128.301	-0.05459
128.401	-0.05482
128.501	-0.05456
128.601	-0.05439
128.701	-0.0544
128.801	-0.05357
128.901	-0.0551
129.001	-0.0543
129.101	-0.05389
129.201	-0.05329
129.301	-0.05395
129.401	-0.0537
129.501	-0.05432
129.601	-0.05447
129.701	-0.05383
129.801	-0.05426
129.901	-0.0549
130.001	-0.05391
130.101	-0.05366
130.201	-0.05505
130.301	-0.05462
130.401	-0.0545
130.501	-0.05475
130.601	-0.05441
130.701	-0.05335
130.801	-0.05413
130.901	-0.05391
131.001	-0.05356
131.101	-0.05428
131.201	-0.0532
131.301	-0.05403
131.401	-0.05407
131.501	-0.05437
131.601	-0.05342
131.701	-0.05373
131.801	-0.05438
131.901	-0.05347
132.001	-0.05347
132.101	-0.05302
132.201	-0.05321
132.301	-0.053
132.401	-0.05384
132.501	-0.05451
132.601	-0.05408
132.701	-0.05352
132.801	-0.05387
132.901	-0.05288
133.001	-0.05267
133.101	-0.05347
133.201	-0.05272
133.301	-0.05302
133.401	-0.05389
133.501	-0.05407
133.601	-0.05312
133.701	-0.05438
133.801	-0.05288
133.901	-0.05319
134.001	-0.05324
134.101	-0.05354
134.201	-0.05235
134.301	-0.05371
134.401	-0.05348
134.501	-0.05357
134.601	-0.05433
134.701	-0.05316
134.801	-0.05261
134.901	-0.05361
135.001	-0.05312
135.101	-0.05238
135.201	-0.05331
135.301	-0.05341
135.401	-0.05312
135.501	-0.05264
135.601	-0.0528
135.701	-0.05281
135.801	-0.05293
135.901	-0.05286
136.001	-0.0535
136.101	-0.05226
136.201	-0.05326
136.301	-0.05222
136.401	-0.05337
136.501	-0.05275
136.601	-0.05216
136.701	-0.05335
136.801	-0.05272
136.901	-0.05369
137.001	-0.0533
137.101	-0.05235
137.201	-0.05247
137.301	-0.05272
137.401	-0.05374
137.501	-0.05244
137.601	-0.05301
137.701	-0.05311
137.801	-0.05211
137.901	-0.05352
138.001	-0.05279
138.101	-0.05274
138.201	-0.0521
138.301	-0.05285
138.401	-0.053
138.501	-0.05331
138.601	-0.05323
138.701	-0.052
138.801	-0.05253
138.901	-0.05228
139.001	-0.05263
139.101	-0.05277
139.201	-0.05318
139.301	-0.05273
139.401	-0.05223
139.501	-0.05209
139.601	-0.05263
139.701	-0.05317
139.801	-0.05326
139.901	-0.0528
140.001	-0.05263
140.101	-0.05289
140.201	-0.05267
140.301	-0.05225
140.401	-0.05304
140.501	-0.05296
140.601	-0.0529
140.701	-0.05314
140.801	-0.05237
140.901	-0.05314
141.001	-0.05301
141.101	-0.05322
141.201	-0.05251
141.301	-0.05351
141.401	-0.05356
141.501	-0.05309
141.601	-0.05341
141.701	-0.05291
141.801	-0.0538
141.901	-0.05244
142.001	-0.05259
142.101	-0.05216
142.201	-0.05284
142.301	-0.05282
142.401	-0.05264
142.501	-0.05324
142.601	-0.05279
142.701	-0.05244
142.801	-0.05368
142.901	-0.05222
143.001	-0.05299
143.101	-0.05249
143.201	-0.05199
143.301	-0.05248
143.401	-0.05247
143.501	-0.05189
143.601	-0.05311
143.701	-0.05223
143.801	-0.05176
143.901	-0.05208
144.001	-0.0526
144.101	-0.05242
144.201	-0.05342
144.301	-0.05275
144.401	-0.05302
144.501	-0.05207
144.601	-0.05231
144.701	-0.05259
144.801	-0.05189
144.901	-0.05264
145.001	-0.05234
145.101	-0.05254
145.201	-0.05233
145.301	-0.05266
145.401	-0.05227
145.501	-0.05302
145.601	-0.05207
145.701	-0.05228
145.801	-0.05217
145.901	-0.05217
146.001	-0.05237
146.101	-0.05236
146.201	-0.05239
146.301	-0.05239
146.401	-0.05296
146.501	-0.05294
146.601	-0.05268
146.701	-0.05219
146.801	-0.0531
146.901	-0.05244
147.001	-0.05218
147.101	-0.05308
147.201	-0.05243
147.301	-0.05212
147.401	-0.05183
147.501	-0.05213
147.601	-0.05167
147.701	-0.05183
147.801	-0.05199
147.901	-0.05216
148.001	-0.05217
148.101	-0.05218
148.201	-0.05233
148.301	-0.05215
148.401	-0.05245
148.501	-0.05214
148.601	-0.05221
148.701	-0.05171
148.801	-0.05228
148.901	-0.05211
149.001	-0.05246
149.101	-0.05261
149.201	-0.05226
149.301	-0.05219
149.401	-0.05162
149.501	-0.05157
149.601	-0.05197
149.701	-0.05185
149.801	-0.05205
149.901	-0.05196
150.001	-0.05218
150.101	-0.05261
150.201	-0.05276
150.301	-0.05172
150.401	-0.05256
150.501	-0.05156
150.601	-0.05137
150.701	-0.05131
150.801	-0.05195
150.901	-0.05211
151.001	-0.05083
151.101	-0.05206
151.201	-0.05186
151.301	-0.05194
151.401	-0.05207
151.501	-0.05201
151.601	-0.05253
151.701	-0.05159
151.801	-0.05146
151.901	-0.05163
152.001	-0.0511
152.101	-0.05218
152.201	-0.05153
152.301	-0.05132
152.401	-0.05157
152.501	-0.0522
152.601	-0.05194
152.701	-0.051
152.801	-0.05197
152.901	-0.05192
153.001	-0.05159
153.101	-0.05208
153.201	-0.05147
153.301	-0.05107
153.401	-0.0511
153.501	-0.05186
153.601	-0.05164
153.701	-0.05155
153.801	-0.05223
153.901	-0.05185
154.001	-0.0512
154.101	-0.05097
154.201	-0.05176
154.301	-0.05162
154.401	-0.05097
154.501	-0.05114
154.601	-0.05126
154.701	-0.05082
154.801	-0.05105
154.901	-0.05109
155.001	-0.05118
155.101	-0.05053
155.201	-0.05201
155.301	-0.05043
155.401	-0.05215
155.501	-0.05102
155.601	-0.05165
155.701	-0.05258
155.801	-0.0516
155.901	-0.05086
156.001	-0.05098
156.101	-0.05104
156.201	-0.05156
156.301	-0.05131
156.401	-0.05073
156.501	-0.05143
156.601	-0.05155
156.701	-0.051
156.801	-0.05067
156.901	-0.05111
157.001	-0.05186
157.101	-0.05157
157.201	-0.05142
157.301	-0.05112
157.401	-0.05152
157.501	-0.05176
157.601	-0.05079
157.701	-0.05159
157.801	-0.0518
157.901	-0.05084
158.001	-0.05102
158.101	-0.05096
158.201	-0.05085
158.301	-0.05146
158.401	-0.05218
158.501	-0.05047
158.601	-0.05089
158.701	-0.05104
158.801	-0.05066
158.901	-0.05152
159.001	-0.05033
159.101	-0.0505
159.201	-0.05094
159.301	-0.05035
159.401	-0.05075
159.501	-0.05107
159.601	-0.05151
159.701	-0.0502
159.801	-0.05057
159.901	-0.05071
160.001	-0.05062
160.101	-0.05072
160.201	-0.05123
160.301	-0.05066
160.401	-0.05091
160.501	-0.05031
160.601	-0.05098
160.701	-0.05185
160.801	-0.0511
160.901	-0.05185
161.001	-0.05112
161.101	-0.0515
161.201	-0.05151
161.301	-0.05122
161.401	-0.05145
161.501	-0.05076
161.601	-0.0511
161.701	-0.05107
161.801	-0.05165
161.901	-0.05178
162.001	-0.05124
162.101	-0.0511
162.201	-0.05082
162.301	-0.05204
162.401	-0.05149
162.501	-0.05176
162.601	-0.0513
162.701	-0.05016
162.801	-0.05119
162.901	-0.0511
163.001	-0.05116
163.101	-0.05106
163.201	-0.05058
163.301	-0.05092
163.401	-0.0507
163.501	-0.05059
163.601	-0.05083
163.701	-0.05096
163.801	-0.05152
163.901	-0.0512
164.001	-0.05068
164.101	-0.04988
164.201	-0.05019
164.301	-0.05105
164.401	-0.05039
164.501	-0.05114
164.601	-0.05057
164.701	-0.05106
164.801	-0.0512
164.901	-0.04996
165.001	-0.05077
165.101	-0.05082
165.201	-0.05074
165.301	-0.05026
165.401	-0.0503
165.501	-0.05057
165.601	-0.05106
165.701	-0.05077
165.801	-0.05146
165.901	-0.05123
166.001	-0.05045
166.101	-0.0511
166.201	-0.05023
166.301	-0.05041
166.401	-0.05183
166.501	-0.05098
166.601	-0.04956
166.701	-0.05066
166.801	-0.05118
166.901	-0.05127
167.001	-0.05105
167.101	-0.05079
167.201	-0.05113
167.301	-0.05072
167.401	-0.05086
167.501	-0.05099
167.601	-0.05032
167.701	-0.05097
167.801	-0.05054
167.901	-0.0511
168.001	-0.05046
168.101	-0.05068
168.201	-0.0504
168.301	-0.05058
168.401	-0.05039
168.501	-0.04987
168.601	-0.05024
168.701	-0.05011
168.801	-0.0501
168.901	-0.05062
169.001	-0.05048
169.101	-0.0498
169.201	-0.05082
169.301	-0.05021
169.401	-0.05047
169.501	-0.04985
169.601	-0.04994
169.701	-0.05015
169.801	-0.04987
169.901	-0.05034
170.001	-0.05005
170.101	-0.05018
170.201	-0.0498
170.301	-0.0509
170.401	-0.05021
170.501	-0.05178
170.601	-0.05014
170.701	-0.05004
170.801	-0.05045
170.901	-0.05095
171.001	-0.05037
171.101	-0.05094
171.201	-0.05067
171.301	-0.05064
171.401	-0.05
171.501	-0.05035
171.601	-0.04989
171.701	-0.05083
171.801	-0.05091
171.901	-0.05089
172.001	-0.05026
172.101	-0.05078
172.201	-0.05011
172.301	-0.0511
172.401	-0.05048
172.501	-0.05057
172.601	-0.05047
172.701	-0.04991
172.801	-0.05089
172.901	-0.05045
173.001	-0.0506
173.101	-0.05008
173.201	-0.05007
173.301	-0.05026
173.401	-0.05042
173.501	-0.05024
173.601	-0.05052
173.701	-0.05097
173.801	-0.05054
173.901	-0.0508
174.001	-0.05019
174.101	-0.05033
174.201	-0.05022
174.301	-0.05096
174.401	-0.05111
174.501	-0.05027
174.601	-0.05065
174.701	-0.05121
174.801	-0.05055
174.901	-0.05052
175.001	-0.0502
175.101	-0.05025
175.201	-0.04961
175.301	-0.04936
175.401	-0.05063
175.501	-0.0506
175.601	-0.05011
175.701	-0.04988
175.801	-0.05041
175.901	-0.05044
176.001	-0.0506
176.101	-0.04985
176.201	-0.04937
176.301	-0.05055
176.401	-0.05098
176.501	-0.04977
176.601	-0.04988
176.701	-0.05026
176.801	-0.05043
176.901	-0.05021
177.001	-0.05095
177.101	-0.04969
177.201	-0.05012
177.301	-0.04985
177.401	-0.04986
177.501	-0.0499
177.601	-0.05002
177.701	-0.04954
177.801	-0.04905
177.901	-0.04994
178.001	-0.05033
178.101	-0.0507
178.201	-0.05011
178.301	-0.04998
178.401	-0.0493
178.501	-0.04965
178.601	-0.04982
178.701	-0.04941
178.801	-0.04997
[truncated: 5,584 more rows]

## Sheet: 100%D2O
time/s	current/mA
3.2308	-2.00389
3.231	-1.72497
3.2312	-2.15864
3.2314	-1.80406
3.2316	-1.9974
3.2318	-1.62524
3.232	-1.67988
3.2322	-1.33485
3.2324	-1.32262
3.2326	-1.02535
3.2328	-0.98638
3.233	-0.74145
3.2332	-0.6979
3.2334	-0.51449
3.2336	-0.47322
3.2338	-0.33491
3.234	-0.30969
3.2342	-0.21493
3.2344	-0.2069
3.2346	-0.14004
3.2348	-0.14691
3.235	-0.10374
3.2352	-0.11788
3.2354	-0.09304
3.2356	-0.10603
3.2358	-0.09648
3.236	-0.11253
3.2362	-0.10565
3.2364	-0.12246
3.2366	-0.11673
3.2368	-0.13507
3.237	-0.12857
3.2372	-0.14806
3.2374	-0.14157
3.2376	-0.15303
3.2378	-0.14577
3.238	-0.15341
3.2382	-0.14501
3.2384	-0.15303
3.2386	-0.14348
3.2388	-0.15265
3.239	-0.14118
3.2392	-0.14691
3.2394	-0.13736
3.24	-0.12896
3.2406	-0.12132
3.2416	-0.11214
3.2428	-0.10565
3.2434	-0.09877
3.2444	-0.09228
3.2474	-0.08693
3.248	-0.08158
3.2486	-0.08845
3.2488	-0.08196
3.251	-0.07661
3.253	-0.07088
3.2556	-0.064
3.258	-0.05865
3.2584	-0.064
3.2604	-0.05789
3.261	-0.06438
3.2612	-0.05827
3.2618	-0.06438
3.2628	-0.05789
3.2646	-0.05177
3.2648	-0.0575
3.2688	-0.05177
3.2736	-0.04566
3.2752	-0.05254
3.2754	-0.04566
3.2756	-0.05674
3.2758	-0.04795
3.276	-0.05521
3.2762	-0.04681
3.2764	-0.05216
3.2766	-0.04528
3.2768	-0.05063
3.277	-0.04528
3.2868	-0.03916
3.2882	-0.04566
3.2884	-0.03649
3.2886	-0.04184
3.2888	-0.03573
3.2904	-0.04299
3.2906	-0.03649
3.2908	-0.04451
3.291	-0.03916
3.2916	-0.04451
3.2922	-0.0384
3.2924	-0.04795
3.2926	-0.03573
3.2928	-0.04872
3.293	-0.03649
3.2932	-0.04719
3.2934	-0.03802
3.2936	-0.04413
3.2938	-0.03687
3.294	-0.04566
3.2942	-0.04031
3.2954	-0.0342
3.2956	-0.04299
3.2958	-0.03038
3.296	-0.03725
3.2962	-0.0319
3.2972	-0.03955
3.2974	-0.03381
3.2984	-0.04031
3.3008	-0.0319
3.301	-0.04107
3.3012	-0.03076
3.3014	-0.04069
3.3016	-0.03343
3.3018	-0.04413
3.302	-0.0319
3.3022	-0.04031
3.3024	-0.03343
3.3026	-0.04184
3.3042	-0.0342
3.3158	-0.02885
3.3172	-0.0342
3.3174	-0.02656
3.3184	-0.0319
3.3196	-0.03802
3.3212	-0.02999
3.3218	-0.03764
3.323	-0.02808
3.3232	-0.03573
3.3234	-0.03038
3.324	-0.03725
3.326	-0.02847
3.329	-0.03496
3.3292	-0.02885
3.3304	-0.04393
3.3308	-0.05203
3.3316	-0.05849
3.333	-0.051
3.3346	-0.04511
3.3632	-0.03992
3.4162	-0.03449
3.5162	-0.03215
3.6162	-0.02885
3.7162	-0.02669
3.8162	-0.02501
3.9162	-0.02373
4.0162	-0.02255
4.1162	-0.02203
4.2162	-0.02117
4.3162	-0.02132
4.4162	-0.02015
4.5162	-0.02009
4.6162	-0.01935
4.7162	-0.01872
4.8162	-0.01838
4.9162	-0.01738
5.0162	-0.01853
5.1162	-0.01734
5.2162	-0.01786
5.3162	-0.01725
5.4162	-0.01671
5.5162	-0.01701
5.6162	-0.01718
5.7162	-0.01717
5.8162	-0.01714
5.9162	-0.0169
6.0162	-0.01659
6.1162	-0.01678
6.2162	-0.01633
6.3162	-0.01559
6.4162	-0.01631
6.5162	-0.01613
6.6162	-0.01618
6.7162	-0.01625
6.8162	-0.01653
6.9162	-0.01651
7.0162	-0.0168
7.1162	-0.01571
7.2162	-0.01618
7.3162	-0.01657
7.4162	-0.01593
7.5162	-0.01561
7.6162	-0.01605
7.7162	-0.01582
7.8162	-0.01586
7.9162	-0.01597
8.0162	-0.01615
8.1162	-0.01484
8.2162	-0.01634
8.3162	-0.01576
8.4162	-0.01679
8.5162	-0.01549
8.6162	-0.01537
8.7162	-0.01614
8.8162	-0.01562
8.9162	-0.0163
9.0162	-0.0159
9.1162	-0.01633
9.2162	-0.0155
9.3162	-0.01511
9.4162	-0.01526
9.5162	-0.01579
9.6162	-0.01553
9.7162	-0.01581
9.8162	-0.01518
9.9162	-0.01547
10.0162	-0.01564
10.1162	-0.01553
10.2162	-0.01586
10.3162	-0.0153
10.4162	-0.01535
10.5162	-0.01552
10.6162	-0.01517
10.7162	-0.01509
10.8162	-0.01558
10.9162	-0.01566
11.0162	-0.01615
11.1162	-0.01532
11.2162	-0.01521
11.3162	-0.0155
11.4162	-0.01603
11.5162	-0.01554
11.6162	-0.0153
11.7162	-0.01564
11.8162	-0.01614
11.9162	-0.0161
12.0162	-0.01581
12.1162	-0.01625
12.2162	-0.01571
12.3162	-0.013
12.4162	-0.01603
12.5162	-0.01583
12.6162	-0.01557
12.7162	-0.01639
12.8162	-0.01532
12.9162	-0.01554
13.0162	-0.01589
13.1162	-0.01579
13.2162	-0.01548
13.3162	-0.01528
13.4162	-0.01577
13.5162	-0.01545
13.6162	-0.01675
13.7162	-0.01477
13.8162	-0.01527
13.9162	-0.01604
14.0162	-0.01581
14.1162	-0.01537
14.2162	-0.01565
14.3162	-0.01558
14.4162	-0.01511
14.5162	-0.01599
14.6162	-0.01532
14.7162	-0.01507
14.8162	-0.01508
14.9162	-0.01566
15.0162	-0.01543
15.1162	-0.01553
15.2162	-0.01604
15.3162	-0.0156
15.4162	-0.01537
15.5162	-0.0156
15.6162	-0.01579
15.7162	-0.01544
15.8162	-0.01573
15.9162	-0.01633
16.0162	-0.01521
16.1162	-0.01533
16.2162	-0.01591
16.3162	-0.01567
16.4162	-0.01606
16.5162	-0.01549
16.6162	-0.01534
16.7162	-0.01526
16.8162	-0.0154
16.9162	-0.015
17.0162	-0.01619
17.1162	-0.01618
17.2162	-0.01553
17.3162	-0.01555
17.4162	-0.01553
17.5162	-0.01613
17.6162	-0.0159
17.7162	-0.01659
17.8162	-0.01533
17.9162	-0.01674
18.0162	-0.01603
18.1162	-0.01608
18.2162	-0.01669
18.3162	-0.01611
18.4162	-0.0151
18.5162	-0.01575
18.6162	-0.01602
18.7162	-0.01574
18.8162	-0.01579
18.9162	-0.01635
19.0162	-0.01607
19.1162	-0.01615
19.2162	-0.01538
19.3162	-0.01624
19.4162	-0.01579
19.5162	-0.01591
19.6162	-0.01518
19.7162	-0.01544
19.8162	-0.0159
19.9162	-0.01604
20.0162	-0.01575
20.1162	-0.01717
20.2162	-0.01563
20.3162	-0.01633
20.4162	-0.01658
20.5162	-0.01563
20.6162	-0.01521
20.7162	-0.01619
20.8162	-0.01535
20.9162	-0.01616
21.0162	-0.01633
21.1162	-0.016
21.2162	-0.01611
21.3162	-0.01388
21.4162	-0.01648
21.5162	-0.01631
21.6162	-0.01652
21.7162	-0.01571
21.8162	-0.01597
21.9162	-0.01655
22.0162	-0.01615
22.1162	-0.01635
22.2162	-0.01617
22.3162	-0.01613
22.4162	-0.01576
22.5162	-0.01579
22.6162	-0.01675
22.7162	-0.0156
22.8162	-0.01608
22.9162	-0.01618
23.0162	-0.0163
23.1162	-0.0166
23.2162	-0.01613
23.3162	-0.01605
23.4162	-0.01704
23.5162	-0.01664
23.6162	-0.01628
23.7162	-0.01659
23.8162	-0.01647
23.9162	-0.01634
24.0162	-0.01642
24.1162	-0.01695
24.2162	-0.01681
24.3162	-0.01677
24.4162	-0.0166
24.5162	-0.01664
24.6162	-0.01623
24.7162	-0.01766
24.8162	-0.01726
24.9162	-0.01694
25.0162	-0.01645
25.1162	-0.01769
25.2162	-0.01685
25.3162	-0.01735
25.4162	-0.01709
25.5162	-0.01636
25.6162	-0.01715
25.7162	-0.01675
25.8162	-0.01656
25.9162	-0.01688
26.0162	-0.01642
26.1162	-0.01706
26.2162	-0.01655
26.3162	-0.0174
26.4162	-0.01646
26.5162	-0.01682
26.6162	-0.01664
26.7162	-0.01723
26.8162	-0.01648
26.9162	-0.01632
27.0162	-0.01655
27.1162	-0.01632
27.2162	-0.01689
27.3162	-0.0162
27.4162	-0.01615
27.5162	-0.01654
27.6162	-0.01694
27.7162	-0.01643
27.8162	-0.01605
27.9162	-0.01636
28.0162	-0.01628
28.1162	-0.01712
28.2162	-0.01587
28.3162	-0.01704
28.4162	-0.01649
28.5162	-0.01639
28.6162	-0.01603
28.7162	-0.01682
28.8162	-0.01629
28.9162	-0.01642
29.0162	-0.01633
29.1162	-0.01672
29.2162	-0.01649
29.3162	-0.01676
29.4162	-0.01726
29.5162	-0.01664
29.6162	-0.0168
29.7162	-0.01636
29.8162	-0.01673
29.9162	-0.01638
30.0162	-0.01692
30.1162	-0.01684
30.2162	-0.01648
30.3162	-0.01533
30.4162	-0.01565
30.5162	-0.01604
30.6162	-0.01659
30.7162	-0.01562
30.8162	-0.01662
30.9162	-0.01638
31.0162	-0.01664
31.1162	-0.01618
31.2162	-0.01704
31.3162	-0.01566
31.4162	-0.01638
31.5162	-0.01632
31.6162	-0.01632
31.7162	-0.01688
31.8162	-0.0162
31.9162	-0.01616
32.0162	-0.01574
32.1162	-0.0166
32.2162	-0.01627
32.3162	-0.01574
32.4162	-0.01614
32.5162	-0.01559
32.6162	-0.01605
32.7162	-0.01566
32.8162	-0.01623
32.9162	-0.0163
33.0162	-0.01618
33.1162	-0.01592
33.2162	-0.01573
33.3162	-0.01645
33.4162	-0.01594
33.5162	-0.01645
33.6162	-0.01614
33.7162	-0.01658
33.8162	-0.01578
33.9162	-0.0158
34.0162	-0.01613
34.1162	-0.01587
34.2162	-0.01573
34.3162	-0.01586
34.4162	-0.01555
34.5162	-0.01504
34.6162	-0.01531
34.7162	-0.01626
34.8162	-0.01535
34.9162	-0.01563
35.0162	-0.01576
35.1162	-0.01612
35.2162	-0.01642
35.3162	-0.01659
35.4162	-0.01554
35.5162	-0.01626
35.6162	-0.01616
35.7162	-0.01598
35.8162	-0.0155
35.9162	-0.01552
36.0162	-0.0161
36.1162	-0.01641
36.2162	-0.01636
36.3162	-0.01635
36.4162	-0.01519
36.5162	-0.01544
36.6162	-0.01565
36.7162	-0.01645
36.8162	-0.01603
36.9162	-0.01533
37.0162	-0.01554
37.1162	-0.01555
37.2162	-0.01541
37.3162	-0.01584
37.4162	-0.01601
37.5162	-0.01573
37.6162	-0.01654
37.7162	-0.01598
37.8162	-0.01635
37.9162	-0.01645
38.0162	-0.01618
38.1162	-0.01542
38.2162	-0.01585
38.3162	-0.01596
38.4162	-0.01589
38.5162	-0.01612
38.6162	-0.01665
38.7162	-0.01555
38.8162	-0.01604
38.9162	-0.0159
39.0162	-0.01626
39.1162	-0.01643
39.2162	-0.01547
39.3162	-0.01538
39.4162	-0.01649
39.5162	-0.01617
39.6162	-0.01673
39.7162	-0.01669
39.8162	-0.01639
39.9162	-0.0161
40.0162	-0.01662
40.1162	-0.01584
40.2162	-0.01592
40.3162	-0.01586
40.4162	-0.01641
40.5162	-0.01617
40.6162	-0.01558
40.7162	-0.01577
40.8162	-0.01559
40.9162	-0.01646
41.0162	-0.01621
41.1162	-0.01611
41.2162	-0.0157
41.3162	-0.01668
41.4162	-0.01574
41.5162	-0.01626
41.6162	-0.01578
41.7162	-0.01627
41.8162	-0.0162
41.9162	-0.01648
42.0162	-0.01596
42.1162	-0.01654
42.2162	-0.01638
42.3162	-0.01586
42.4162	-0.01669
42.5162	-0.01552
42.6162	-0.01546
42.7162	-0.01628
42.8162	-0.0163
42.9162	-0.01649
43.0162	-0.01624
43.1162	-0.01515
43.2162	-0.01641
43.3162	-0.01662
43.4162	-0.01677
43.5162	-0.01661
43.6162	-0.01665
43.7162	-0.01735
43.8162	-0.01633
43.9162	-0.01604
44.0162	-0.01637
44.1162	-0.01602
44.2162	-0.01642
44.3162	-0.01571
44.4162	-0.01678
44.5162	-0.01665
44.6162	-0.01633
44.7162	-0.01652
44.8162	-0.01633
44.9162	-0.01647
45.0162	-0.0171
45.1162	-0.01622
45.2162	-0.01667
45.3162	-0.01689
45.4162	-0.01523
45.5162	-0.01543
45.6162	-0.01623
45.7162	-0.01596
45.8162	-0.01699
45.9162	-0.01615
46.0162	-0.0172
46.1162	-0.01686
46.2162	-0.01614
46.3162	-0.01663
46.4162	-0.01626
46.5162	-0.01566
46.6162	-0.01644
46.7162	-0.01573
46.8162	-0.01599
46.9162	-0.0162
47.0162	-0.01639
47.1162	-0.01648
47.2162	-0.01669
47.3162	-0.01622
47.4162	-0.01558
47.5162	-0.01554
47.6162	-0.0172
47.7162	-0.01596
47.8162	-0.01622
47.9162	-0.01646
48.0162	-0.01694
48.1162	-0.01704
48.2162	-0.01666
48.3162	-0.0169
48.4162	-0.01655
48.5162	-0.01656
48.6162	-0.01649
48.7162	-0.01656
48.8162	-0.01653
48.9162	-0.01644
49.0162	-0.01704
49.1162	-0.01699
49.2162	-0.01618
49.3162	-0.0167
49.4162	-0.01617
49.5162	-0.01677
49.6162	-0.01713
49.7162	-0.01576
49.8162	-0.01615
49.9162	-0.01586
50.0162	-0.01646
50.1162	-0.01624
50.2162	-0.01605
50.3162	-0.01505
50.4162	-0.01654
50.5162	-0.01601
50.6162	-0.01691
50.7162	-0.01598
50.8162	-0.01518
50.9162	-0.01588
51.0162	-0.0163
51.1162	-0.01592
51.2162	-0.01609
51.3162	-0.01602
51.4162	-0.0157
51.5162	-0.01548
51.6162	-0.01573
51.7162	-0.01634
51.8162	-0.01673
51.9162	-0.01606
52.0162	-0.01693
52.1162	-0.01577
52.2162	-0.01618
52.3162	-0.01612
52.4162	-0.01606
52.5162	-0.0164
52.6162	-0.0163
52.7162	-0.01651
52.8162	-0.01544
52.9162	-0.01735
53.0162	-0.01677
53.1162	-0.01637
53.2162	-0.01657
53.3162	-0.01577
53.4162	-0.01643
53.5162	-0.01705
53.6162	-0.01689
53.7162	-0.01574
53.8162	-0.01634
53.9162	-0.0166
54.0162	-0.016
54.1162	-0.01564
54.2162	-0.01635
54.3162	-0.01579
54.4162	-0.01612
54.5162	-0.01641
54.6162	-0.01554
54.7162	-0.01604
54.8162	-0.01551
54.9162	-0.01597
55.0162	-0.01631
55.1162	-0.0162
55.2162	-0.01536
55.3162	-0.01611
55.4162	-0.01614
55.5162	-0.01599
55.6162	-0.0167
55.7162	-0.0156
55.8162	-0.01588
55.9162	-0.01621
56.0162	-0.01613
56.1162	-0.01571
56.2162	-0.01633
56.3162	-0.01586
56.4162	-0.01514
56.5162	-0.01636
56.6162	-0.01333
56.7162	-0.01686
56.8162	-0.01605
56.9162	-0.01605
57.0162	-0.01623
57.1162	-0.0161
57.2162	-0.01553
57.3162	-0.01561
57.4162	-0.01545
57.5162	-0.01575
57.6162	-0.01668
57.7162	-0.01659
57.8162	-0.01667
57.9162	-0.01641
58.0162	-0.01587
58.1162	-0.01733
58.2162	-0.01661
58.3162	-0.0162
58.4162	-0.01626
58.5162	-0.01652
58.6162	-0.01595
58.7162	-0.01607
58.8162	-0.01646
58.9162	-0.01625
59.0162	-0.01688
59.1162	-0.01722
59.2162	-0.01626
59.3162	-0.01636
59.4162	-0.01646
59.5162	-0.01597
59.6162	-0.01655
59.7162	-0.01573
59.8162	-0.01557
59.9162	-0.01713
60.0162	-0.01623
60.1162	-0.01644
60.2162	-0.01591
60.3162	-0.01722
60.4162	-0.01649
60.5162	-0.01591
60.6162	-0.0169
60.7162	-0.01652
60.8162	-0.0168
60.9162	-0.01655
61.0162	-0.01665
61.1162	-0.01631
61.2162	-0.01682
61.3162	-0.01733
61.4162	-0.01649
61.5162	-0.01643
61.6162	-0.01657
61.7162	-0.01628
61.8162	-0.01682
61.9162	-0.01681
62.0162	-0.01641
62.1162	-0.01642
62.2162	-0.01707
62.3162	-0.01636
62.4162	-0.01737
62.5162	-0.01715
62.6162	-0.0172
62.7162	-0.01642
62.8162	-0.01662
62.9162	-0.01746
63.0162	-0.01628
63.1162	-0.01686
63.2162	-0.01695
63.3162	-0.0169
63.4162	-0.01715
63.5162	-0.01626
63.6162	-0.01721
63.7162	-0.01668
63.8162	-0.0165
63.9162	-0.01677
64.0162	-0.01664
64.1162	-0.01566
64.2162	-0.01728
64.3162	-0.0165
64.4162	-0.01699
64.5162	-0.01645
64.6162	-0.01729
64.7162	-0.01693
64.8162	-0.01742
64.9162	-0.0172
65.0162	-0.016
65.1162	-0.01718
65.2162	-0.01663
65.3162	-0.01651
65.4162	-0.01669
65.5162	-0.01649
65.6162	-0.01543
65.7162	-0.01667
65.8162	-0.01626
65.9162	-0.01758
66.0162	-0.01635
66.1162	-0.01618
66.2162	-0.01541
66.3162	-0.01638
66.4162	-0.01601
66.5162	-0.01651
66.6162	-0.01637
66.7162	-0.0157
66.8162	-0.01695
66.9162	-0.01581
67.0162	-0.01544
67.1162	-0.01565
67.2162	-0.01633
67.3162	-0.01663
67.4162	-0.01568
67.5162	-0.01597
67.6162	-0.01614
67.7162	-0.01672
67.8162	-0.01563
67.9162	-0.01594
68.0162	-0.01602
68.1162	-0.01735
68.2162	-0.01649
68.3162	-0.01575
68.4162	-0.01609
68.5162	-0.01675
68.6162	-0.01636
68.7162	-0.01589
68.8162	-0.01581
68.9162	-0.01628
69.0162	-0.01591
69.1162	-0.01664
69.2162	-0.01576
69.3162	-0.0157
69.4162	-0.01617
69.5162	-0.01649
69.6162	-0.01678
69.7162	-0.01591
69.8162	-0.01648
69.9162	-0.01673
70.0162	-0.01513
70.1162	-0.01675
70.2162	-0.01549
70.3162	-0.01649
70.4162	-0.0164
70.5162	-0.01588
70.6162	-0.01604
70.7162	-0.01657
70.8162	-0.01641
70.9162	-0.01603
71.0162	-0.01511
71.1162	-0.01717
71.2162	-0.0167
71.3162	-0.01633
71.4162	-0.01622
71.5162	-0.01684
71.6162	-0.01694
71.7162	-0.01669
71.8162	-0.01602
71.9162	-0.01712
72.0162	-0.01672
72.1162	-0.01671
72.2162	-0.01645
72.3162	-0.01742
72.4162	-0.01702
72.5162	-0.01573
72.6162	-0.01551
72.7162	-0.01678
72.8162	-0.01594
72.9162	-0.01748
73.0162	-0.01588
73.1162	-0.01692
73.2162	-0.01632
73.3162	-0.01646
73.4162	-0.01692
73.5162	-0.01581
73.6162	-0.01657
73.7162	-0.01767
73.8162	-0.01656
73.9162	-0.01655
74.0162	-0.01661
74.1162	-0.01776
74.2162	-0.01787
74.3162	-0.01618
74.4162	-0.01709
74.5162	-0.01637
74.6162	-0.01763
74.7162	-0.01649
74.8162	-0.01731
74.9162	-0.01695
75.0162	-0.01639
75.1162	-0.01733
75.2162	-0.01692
75.3162	-0.01697
75.4162	-0.01731
75.5162	-0.0163
75.6162	-0.01728
75.7162	-0.01797
75.8162	-0.01684
75.9162	-0.01742
76.0162	-0.01562
76.1162	-0.01725
76.2162	-0.0167
76.3162	-0.01647
76.4162	-0.01786
76.5162	-0.01596
76.6162	-0.01691
76.7162	-0.01652
76.8162	-0.01599
76.9162	-0.01633
77.0162	-0.01636
77.1162	-0.01661
77.2162	-0.01643
77.3162	-0.01708
77.4162	-0.01644
77.5162	-0.01655
77.6162	-0.01697
77.7162	-0.01674
77.8162	-0.01757
77.9162	-0.01769
78.0162	-0.0174
78.1162	-0.01662
78.2162	-0.01662
78.3162	-0.01638
78.4162	-0.01634
78.5162	-0.01637
78.6162	-0.01595
78.7162	-0.01677
78.8162	-0.01516
78.9162	-0.01646
79.0162	-0.01723
79.1162	-0.01579
79.2162	-0.01708
79.3162	-0.01619
79.4162	-0.01656
79.5162	-0.01539
79.6162	-0.01677
79.7162	-0.017
79.8162	-0.01683
79.9162	-0.01697
80.0162	-0.01721
80.1162	-0.01697
80.2162	-0.01715
80.3162	-0.01751
80.4162	-0.01685
80.5162	-0.01701
80.6162	-0.01692
80.7162	-0.01688
80.8162	-0.01783
80.9162	-0.01696
81.0162	-0.01653
81.1162	-0.01717
81.2162	-0.01771
81.3162	-0.01657
81.4162	-0.01771
81.5162	-0.01715
81.6162	-0.01731
81.7162	-0.0175
81.8162	-0.01754
81.9162	-0.01734
82.0162	-0.01683
82.1162	-0.01801
82.2162	-0.01706
82.3162	-0.01801
82.4162	-0.01743
82.5162	-0.01794
82.6162	-0.018
82.7162	-0.01697
82.8162	-0.01753
82.9162	-0.0177
83.0162	-0.01753
83.1162	-0.01766
83.2162	-0.01767
83.3162	-0.01744
83.4162	-0.01798
83.5162	-0.01856
83.6162	-0.01763
83.7162	-0.01835
83.8162	-0.01796
83.9162	-0.01782
84.0162	-0.01719
84.1162	-0.01842
84.2162	-0.01699
84.3162	-0.01734
84.4162	-0.0169
84.5162	-0.01732
84.6162	-0.01834
84.7162	-0.0176
84.8162	-0.01772
84.9162	-0.01774
85.0162	-0.01774
85.1162	-0.01743
85.2162	-0.01818
85.3162	-0.01746
85.4162	-0.01772
85.5162	-0.01693
85.6162	-0.01714
85.7162	-0.01849
85.8162	-0.01705
85.9162	-0.01794
86.0162	-0.01732
86.1162	-0.01726
86.2162	-0.0172
86.3162	-0.01745
86.4162	-0.01738
86.5162	-0.01745
86.6162	-0.01732
86.7162	-0.01717
86.8162	-0.0171
86.9162	-0.01786
87.0162	-0.01753
87.1162	-0.01744
87.2162	-0.01703
87.3162	-0.01702
87.4162	-0.01738
87.5162	-0.01823
87.6162	-0.01792
87.7162	-0.01792
87.8162	-0.01841
87.9162	-0.01719
88.0162	-0.01768
88.1162	-0.01818
88.2162	-0.01764
88.3162	-0.01789
88.4162	-0.01757
88.5162	-0.01733
88.6162	-0.01773
88.7162	-0.01699
88.8162	-0.01759
88.9162	-0.01798
89.0162	-0.01749
89.1162	-0.01756
89.2162	-0.01814
89.3162	-0.01876
89.4162	-0.01842
89.5162	-0.01802
89.6162	-0.01805
89.7162	-0.01801
89.8162	-0.01775
89.9162	-0.01826
90.0162	-0.01779
90.1162	-0.01769
90.2162	-0.01823
90.3162	-0.01836
90.4162	-0.01732
90.5162	-0.01794
90.6162	-0.01755
90.7162	-0.01862
90.8162	-0.01759
90.9162	-0.01762
91.0162	-0.01853
91.1162	-0.01776
91.2162	-0.01828
91.3162	-0.01782
91.4162	-0.01979
91.5162	-0.01855
91.6162	-0.01826
91.7162	-0.01936
91.8162	-0.01866
91.9162	-0.01832
92.0162	-0.01884
92.1162	-0.01872
92.2162	-0.0187
92.3162	-0.01827
92.4162	-0.01795
92.5162	-0.01882
92.6162	-0.0181
92.7162	-0.01834
92.8162	-0.01862
92.9162	-0.01879
93.0162	-0.01787
93.1162	-0.01848
93.2162	-0.01832
93.3162	-0.01832
93.4162	-0.01807
93.5162	-0.0179
93.6162	-0.01747
93.7162	-0.01732
93.8162	-0.01835
93.9162	-0.01888
94.0162	-0.01884
94.1162	-0.01793
94.2162	-0.01821
94.3162	-0.01767
94.4162	-0.018
94.5162	-0.01748
94.6162	-0.01833
94.7162	-0.01846
94.8162	-0.01818
94.9162	-0.01822
95.0162	-0.0184
95.1162	-0.0179
95.2162	-0.01732
95.3162	-0.01777
95.4162	-0.01811
95.5162	-0.01825
95.6162	-0.01875
95.7162	-0.01847
95.8162	-0.01817
95.9162	-0.01789
96.0162	-0.01739
96.1162	-0.0179
96.2162	-0.01854
96.3162	-0.01775
96.4162	-0.01833
96.5162	-0.01764
96.6162	-0.01767
96.7162	-0.01733
96.8162	-0.01813
96.9162	-0.01767
97.0162	-0.01769
97.1162	-0.01813
97.2162	-0.0177
97.3162	-0.01798
97.4162	-0.01791
97.5162	-0.01729
97.6162	-0.0176
97.7162	-0.01751
97.8162	-0.01747
97.9162	-0.01749
98.0162	-0.01725
98.1162	-0.01792
98.2162	-0.01743
98.3162	-0.01746
98.4162	-0.01832
98.5162	-0.01747
98.6162	-0.01776
98.7162	-0.01758
98.8162	-0.01757
98.9162	-0.01801
99.0162	-0.01758
99.1162	-0.01741
99.2162	-0.01729
99.3162	-0.01781
99.4162	-0.0175
99.5162	-0.01707
99.6162	-0.01727
99.7162	-0.01672
99.8162	-0.01748
99.9162	-0.01706
100.016	-0.01672
100.116	-0.0173
100.216	-0.01718
100.316	-0.01734
100.416	-0.01725
100.516	-0.01716
100.616	-0.01707
100.716	-0.01722
100.816	-0.01772
100.916	-0.01737
101.016	-0.01725
101.116	-0.01711
101.216	-0.01718
101.316	-0.01734
101.416	-0.01661
101.516	-0.01667
101.616	-0.01673
101.716	-0.01736
101.816	-0.01681
101.916	-0.01678
102.016	-0.01715
102.116	-0.01783
102.216	-0.01744
102.316	-0.01641
102.416	-0.01758
102.516	-0.01726
102.616	-0.0177
102.716	-0.017
102.816	-0.01674
102.916	-0.01698
103.016	-0.017
103.116	-0.01665
103.216	-0.01672
103.316	-0.01686
103.416	-0.01734
103.516	-0.0176
103.616	-0.01736
103.716	-0.01566
103.816	-0.01733
103.916	-0.01626
104.016	-0.01761
104.116	-0.0169
104.216	-0.01685
104.316	-0.01673
104.416	-0.01705
104.516	-0.01751
104.616	-0.0167
104.716	-0.01678
104.816	-0.01749
104.916	-0.0176
105.016	-0.01672
105.116	-0.01695
105.216	-0.01675
105.316	-0.01669
105.416	-0.01695
105.516	-0.01757
105.616	-0.01734
105.716	-0.01728
105.816	-0.01681
105.916	-0.01669
106.016	-0.01591
106.116	-0.01646
106.216	-0.01639
106.316	-0.01717
106.416	-0.01669
106.516	-0.01716
106.616	-0.01661
106.716	-0.01605
106.816	-0.01601
106.916	-0.0169
107.016	-0.01698
107.116	-0.01739
107.216	-0.01653
107.316	-0.01684
107.416	-0.01667
107.516	-0.01698
107.616	-0.01682
107.716	-0.01686
107.816	-0.01773
107.916	-0.01752
108.016	-0.01697
108.116	-0.01654
108.216	-0.01618
108.316	-0.01682
108.416	-0.01789
108.516	-0.01688
108.616	-0.01672
108.716	-0.01684
108.816	-0.01735
108.916	-0.01688
109.016	-0.01795
109.116	-0.01681
109.216	-0.01688
109.316	-0.01773
109.416	-0.01629
109.516	-0.01711
109.616	-0.0174
109.716	-0.01738
109.816	-0.01702
109.916	-0.0172
110.016	-0.0183
110.116	-0.01724
110.216	-0.0181
110.316	-0.01738
110.416	-0.018
110.516	-0.01809
110.616	-0.01775
110.716	-0.018
110.816	-0.01723
110.916	-0.0184
111.016	-0.01782
111.116	-0.01821
111.216	-0.01739
111.316	-0.01744
111.416	-0.01763
111.516	-0.01727
111.616	-0.01768
111.716	-0.01708
111.816	-0.01774
111.916	-0.01768
112.016	-0.01794
112.116	-0.01751
112.216	-0.0179
112.316	-0.01771
112.416	-0.01744
112.516	-0.01743
112.616	-0.01766
112.716	-0.01746
112.816	-0.01753
112.916	-0.01747
113.016	-0.01722
113.116	-0.01751
113.216	-0.01725
113.316	-0.01722
113.416	-0.01782
113.516	-0.01751
113.616	-0.01683
113.716	-0.01711
113.816	-0.01719
113.916	-0.01769
114.016	-0.0169
114.116	-0.01704
114.216	-0.01742
114.316	-0.0179
114.416	-0.01683
114.516	-0.01682
114.616	-0.01697
114.716	-0.01702
114.816	-0.01766
114.916	-0.01781
115.016	-0.01714
115.116	-0.01744
115.216	-0.01846
115.316	-0.01697
115.416	-0.01732
115.516	-0.01672
115.616	-0.01712
115.716	-0.01706
115.816	-0.01745
115.916	-0.01717
116.016	-0.01744
116.116	-0.01781
116.216	-0.01677
116.316	-0.01726
116.416	-0.01768
116.516	-0.01727
116.616	-0.01729
116.716	-0.01739
116.816	-0.01632
116.916	-0.01683
117.016	-0.01774
117.116	-0.01709
117.216	-0.01621
117.316	-0.01759
117.416	-0.01662
117.516	-0.01694
117.616	-0.01784
117.716	-0.01771
117.816	-0.01737
117.916	-0.01733
118.016	-0.01722
118.116	-0.01773
118.216	-0.01711
118.316	-0.01784
118.416	-0.01803
118.516	-0.01705
118.616	-0.01686
118.716	-0.01756
118.816	-0.01726
118.916	-0.01755
119.016	-0.01727
119.116	-0.01682
119.216	-0.01738
119.316	-0.01793
119.416	-0.01814
119.516	-0.01717
119.616	-0.01804
119.716	-0.01785
119.816	-0.01769
119.916	-0.01789
120.016	-0.0182
120.116	-0.01793
120.216	-0.01741
120.316	-0.01841
120.416	-0.01729
120.516	-0.01693
120.616	-0.01771
120.716	-0.01663
120.816	-0.01694
120.916	-0.01749
121.016	-0.01785
121.116	-0.01813
121.216	-0.01732
121.316	-0.01788
121.416	-0.01733
121.516	-0.01731
121.616	-0.01811
121.716	-0.01769
121.816	-0.01768
121.916	-0.01767
122.016	-0.01793
122.116	-0.01719
122.216	-0.01759
122.316	-0.01805
122.416	-0.01797
122.516	-0.01814
122.616	-0.01868
122.716	-0.01743
122.816	-0.01783
122.916	-0.01746
123.016	-0.0178
123.116	-0.01759
123.216	-0.01771
123.231	-0.01769
123.231	-0.19877
123.231	-0.1891
123.231	-0.30789
123.231	-0.28095
123.232	-0.34754
123.232	-0.30452
123.232	-0.3332
123.232	-0.28195
123.233	-0.23521
123.233	-0.22905
123.233	-0.18245
123.233	-0.17385
123.233	-0.13671
123.234	-0.13007
123.234	-0.1029
123.234	-0.08255
123.235	-0.07269
123.236	-0.07991
123.236	-0.08538
123.237	-0.09166
123.237	-0.09702
123.24	-0.09136
123.249	-0.08604
123.268	-0.08094
123.303	-0.07594
123.354	-0.07076
123.432	-0.06559
123.532	-0.06195
123.632	-0.05854
123.732	-0.05673
123.832	-0.05335
123.932	-0.05214
124.032	-0.05063
124.132	-0.04941
124.232	-0.04657
124.332	-0.04702
124.432	-0.04699
124.532	-0.04552
124.632	-0.04486
124.732	-0.04469
124.832	-0.04458
124.932	-0.04353
125.032	-0.04306
125.132	-0.0432
125.232	-0.04323
125.332	-0.04273
125.432	-0.04229
125.532	-0.04162
125.632	-0.04167
125.732	-0.04115
125.832	-0.04129
125.932	-0.04131
126.032	-0.04122
126.132	-0.04128
126.232	-0.04046
126.332	-0.04101
126.432	-0.04114
126.532	-0.04055
126.632	-0.04131
126.732	-0.04035
126.832	-0.04056
126.932	-0.04044
127.032	-0.04045
127.132	-0.04053
127.232	-0.04028
127.332	-0.03961
127.432	-0.03963
127.532	-0.04006
127.632	-0.04055
127.732	-0.03949
127.832	-0.03974
127.932	-0.03991
128.032	-0.03991
128.132	-0.03971
128.232	-0.04038
128.332	-0.04001
128.432	-0.03975
128.532	-0.04003
128.632	-0.04032
128.732	-0.04016
128.832	-0.03944
128.932	-0.03975
129.032	-0.03943
129.132	-0.03907
129.232	-0.03984
129.332	-0.04049
129.432	-0.03941
129.532	-0.03984
129.632	-0.03929
129.732	-0.03898
129.832	-0.03948
129.932	-0.03902
130.032	-0.03964
130.132	-0.03924
130.232	-0.04013
130.332	-0.03924
130.432	-0.03952
130.532	-0.03963
130.632	-0.03965
130.732	-0.0389
130.832	-0.03951
130.932	-0.03998
131.032	-0.03979
131.132	-0.03978
131.232	-0.03864
131.332	-0.03937
131.432	-0.03895
131.532	-0.03959
131.632	-0.03952
131.732	-0.03995
131.832	-0.03981
131.932	-0.03987
132.032	-0.03938
132.132	-0.04
132.232	-0.03911
132.332	-0.03957
132.432	-0.03941
132.532	-0.03935
132.632	-0.03906
132.732	-0.03939
132.832	-0.03937
132.932	-0.03911
133.032	-0.03979
133.132	-0.03976
133.232	-0.04055
133.332	-0.03982
133.432	-0.03983
133.532	-0.03989
133.632	-0.04002
133.732	-0.04012
133.832	-0.0391
133.932	-0.0393
134.032	-0.03941
134.132	-0.0396
134.232	-0.03957
134.332	-0.0394
134.432	-0.03922
134.532	-0.03846
134.632	-0.03895
134.732	-0.03925
134.832	-0.03906
134.932	-0.03938
135.032	-0.03976
135.132	-0.03945
135.232	-0.03929
135.332	-0.03951
135.432	-0.03953
135.532	-0.03942
135.632	-0.03972
135.732	-0.0395
135.832	-0.03994
135.932	-0.03887
136.032	-0.03895
136.132	-0.03959
136.232	-0.03982
136.332	-0.03976
136.432	-0.03969
136.532	-0.03954
136.632	-0.0388
136.732	-0.03928
136.832	-0.03942
136.932	-0.0398
137.032	-0.0397
137.132	-0.0395
137.232	-0.03934
137.332	-0.03822
137.432	-0.03908
137.532	-0.03861
137.632	-0.03829
137.732	-0.03899
137.832	-0.03885
137.932	-0.03858
138.032	-0.03842
138.132	-0.03864
138.232	-0.03911
138.332	-0.0387
138.432	-0.03861
138.532	-0.03881
138.632	-0.03844
138.732	-0.03931
138.832	-0.03901
138.932	-0.03916
139.032	-0.03887
139.132	-0.03974
139.232	-0.03892
139.332	-0.03908
139.432	-0.03823
139.532	-0.03861
139.632	-0.03853
139.732	-0.03882
139.832	-0.0387
139.932	-0.03864
140.032	-0.03879
140.132	-0.03814
140.232	-0.03884
140.332	-0.03816
140.432	-0.03854
140.532	-0.03887
140.632	-0.03866
140.732	-0.03819
140.832	-0.03856
140.932	-0.03786
141.032	-0.03827
141.132	-0.0385
141.232	-0.03838
141.332	-0.03768
141.432	-0.0382
141.532	-0.03828
141.632	-0.03869
141.732	-0.03901
141.832	-0.03798
141.932	-0.03814
142.032	-0.0386
142.132	-0.03799
142.232	-0.0387
142.332	-0.03875
142.432	-0.03827
142.532	-0.03831
142.632	-0.0386
142.732	-0.03843
142.832	-0.03778
142.932	-0.03838
143.032	-0.03857
143.132	-0.03837
143.232	-0.03894
143.332	-0.03806
143.432	-0.03886
143.532	-0.03786
143.632	-0.03814
143.732	-0.03869
143.832	-0.03814
143.932	-0.03796
144.032	-0.03775
144.132	-0.03737
144.232	-0.03893
144.332	-0.03866
144.432	-0.03863
144.532	-0.03751
144.632	-0.03746
144.732	-0.0378
144.832	-0.03766
144.932	-0.03823
145.032	-0.03785
145.132	-0.03824
145.232	-0.03786
145.332	-0.03755
145.432	-0.03773
145.532	-0.03763
145.632	-0.03798
145.732	-0.0379
145.832	-0.03843
145.932	-0.03825
146.032	-0.03854
146.132	-0.03833
146.232	-0.03813
146.332	-0.03844
146.432	-0.03808
146.532	-0.03897
146.632	-0.03798
146.732	-0.03749
146.832	-0.03861
146.932	-0.03867
147.032	-0.03815
147.132	-0.03782
147.232	-0.03796
147.332	-0.03795
147.432	-0.03898
147.532	-0.03754
147.632	-0.03866
147.732	-0.03833
147.832	-0.03913
147.932	-0.03793
148.032	-0.03795
148.132	-0.03843
148.232	-0.03842
148.332	-0.03833
148.432	-0.03823
148.532	-0.03807
148.632	-0.03842
148.732	-0.0384
148.832	-0.03865
148.932	-0.03888
149.032	-0.03878
149.132	-0.03767
149.232	-0.0388
149.332	-0.03816
149.432	-0.03783
149.532	-0.03826
149.632	-0.03906
149.732	-0.03863
149.832	-0.03856
149.932	-0.03901
150.032	-0.03943
150.132	-0.0392
150.232	-0.03804
150.332	-0.03864
150.432	-0.03827
150.532	-0.03822
150.632	-0.03859
150.732	-0.03844
150.832	-0.0382
150.932	-0.03824
151.032	-0.0384
151.132	-0.03887
151.232	-0.03819
151.332	-0.03845
151.432	-0.03887
151.532	-0.03777
151.632	-0.03836
151.732	-0.03743
151.832	-0.0382
151.932	-0.03789
152.032	-0.03852
152.132	-0.03756
152.232	-0.03783
152.332	-0.03879
152.432	-0.03895
152.532	-0.03845
152.632	-0.03872
152.732	-0.03869
152.832	-0.03773
152.932	-0.03846
153.032	-0.03987
153.132	-0.03873
153.232	-0.0389
153.332	-0.03891
153.432	-0.03819
153.532	-0.03829
153.632	-0.03896
153.732	-0.03783
153.832	-0.03818
153.932	-0.039
154.032	-0.0377
154.132	-0.03802
154.232	-0.03845
154.332	-0.03788
154.432	-0.03766
154.532	-0.03773
154.632	-0.03852
154.732	-0.03826
154.832	-0.03821
154.932	-0.0382
155.032	-0.03836
155.132	-0.03846
155.232	-0.03913
155.332	-0.03789
155.432	-0.03848
155.532	-0.03905
155.632	-0.0385
155.732	-0.03789
155.832	-0.03908
155.932	-0.03871
156.032	-0.03912
156.132	-0.03856
156.232	-0.03852
156.332	-0.03779
156.432	-0.03926
156.532	-0.03801
156.632	-0.0384
156.732	-0.03941
156.832	-0.03795
156.932	-0.0383
157.032	-0.03861
157.132	-0.03811
157.232	-0.03898
157.332	-0.03842
157.432	-0.03849
157.532	-0.03835
157.632	-0.03822
157.732	-0.03804
157.832	-0.03867
157.932	-0.03885
158.032	-0.03867
158.132	-0.03859
158.232	-0.03879
158.332	-0.03875
158.432	-0.03874
158.532	-0.03927
158.632	-0.03787
158.732	-0.03836
158.832	-0.03882
158.932	-0.03801
159.032	-0.03896
159.132	-0.03927
159.232	-0.03876
159.332	-0.03866
159.432	-0.0393
159.532	-0.03847
159.632	-0.03854
159.732	-0.04006
159.832	-0.03833
159.932	-0.03833
160.032	-0.03813
160.132	-0.03898
160.232	-0.03873
160.332	-0.03894
160.432	-0.03916
160.532	-0.03893
160.632	-0.03876
160.732	-0.03749
160.832	-0.03845
160.932	-0.0387
161.032	-0.03874
161.132	-0.03896
161.232	-0.03847
161.332	-0.03807
161.432	-0.03874
161.532	-0.03888
161.632	-0.03877
161.732	-0.03926
161.832	-0.03824
161.932	-0.03835
162.032	-0.03786
162.132	-0.03855
162.232	-0.03871
162.332	-0.03805
162.432	-0.03825
162.532	-0.03849
162.632	-0.03869
162.732	-0.03846
162.832	-0.03842
162.932	-0.03841
163.032	-0.03851
163.132	-0.03884
163.232	-0.03786
163.332	-0.03846
163.432	-0.03796
163.532	-0.03783
163.632	-0.03908
163.732	-0.0383
163.832	-0.03859
163.932	-0.03777
164.032	-0.0386
164.132	-0.03802
164.232	-0.03801
164.332	-0.03859
164.432	-0.03822
164.532	-0.03832
164.632	-0.03793
164.732	-0.03804
164.832	-0.03807
164.932	-0.03832
165.032	-0.03816
165.132	-0.03837
165.232	-0.03817
165.332	-0.03785
165.432	-0.03786
165.532	-0.03778
165.632	-0.03779
165.732	-0.03859
165.832	-0.0382
165.932	-0.0373
166.032	-0.03814
166.132	-0.03864
166.232	-0.03688
166.332	-0.03824
166.432	-0.03739
166.532	-0.03831
166.632	-0.03859
166.732	-0.0378
166.832	-0.03776
166.932	-0.03765
167.032	-0.03808
167.132	-0.03804
167.232	-0.03801
167.332	-0.03723
167.432	-0.0377
167.532	-0.03853
167.632	-0.03817
167.732	-0.03821
167.832	-0.03794
167.932	-0.03785
168.032	-0.03791
168.132	-0.03818
168.232	-0.03891
168.332	-0.03842
168.432	-0.03766
168.532	-0.03744
168.632	-0.03738
168.732	-0.03751
168.832	-0.03782
168.932	-0.03778
169.032	-0.03719
169.132	-0.03792
169.232	-0.03762
169.332	-0.03824
169.432	-0.03802
169.532	-0.03745
169.632	-0.03744
169.732	-0.03804
169.832	-0.03785
169.932	-0.03785
170.032	-0.0375
170.132	-0.03791
170.232	-0.03722
170.332	-0.03794
170.432	-0.03863
170.532	-0.03785
170.632	-0.03738
170.732	-0.03751
170.832	-0.0372
170.932	-0.03782
171.032	-0.03629
171.132	-0.03734
171.232	-0.03778
171.332	-0.03757
171.432	-0.03793
171.532	-0.03782
171.632	-0.03787
171.732	-0.03862
171.832	-0.03744
171.932	-0.03769
172.032	-0.03914
172.132	-0.0378
172.232	-0.03738
172.332	-0.03776
172.432	-0.03807
172.532	-0.03783
172.632	-0.03736
172.732	-0.03746
172.832	-0.03885
172.932	-0.03763
173.032	-0.03811
173.132	-0.03759
173.232	-0.03814
173.332	-0.03751
173.432	-0.03808
173.532	-0.0382
173.632	-0.03782
173.732	-0.03821
173.832	-0.03841
173.932	-0.03833
174.032	-0.03874
174.132	-0.03865
174.232	-0.03786
174.332	-0.03839
174.432	-0.03798
174.532	-0.03809
174.632	-0.0379
174.732	-0.03814
174.832	-0.03796
174.932	-0.03847
175.032	-0.03874
175.132	-0.03741
175.232	-0.03768
175.332	-0.03758
175.432	-0.03855
175.532	-0.03718
175.632	-0.03784
175.732	-0.03863
175.832	-0.0384
175.932	-0.03798
176.032	-0.03746
176.132	-0.03845
176.232	-0.03792
176.332	-0.03863
176.432	-0.03863
176.532	-0.03784
176.632	-0.03822
176.732	-0.03852
176.832	-0.03679
176.932	-0.03813
177.032	-0.03778
177.132	-0.03819
177.232	-0.03816
177.332	-0.03844
177.432	-0.03797
177.532	-0.03864
177.632	-0.0383
177.732	-0.03796
177.832	-0.03827
177.932	-0.03886
178.032	-0.03846
178.132	-0.03826
178.232	-0.03825
178.332	-0.03799
178.432	-0.03756
178.532	-0.03735
178.632	-0.03713
178.732	-0.03794
178.832	-0.0379
178.932	-0.0379
179.032	-0.03846
179.132	-0.03758
179.232	-0.03816
179.332	-0.0373
179.432	-0.03833
179.532	-0.03793
179.632	-0.03822
179.732	-0.03878
179.832	-0.03898
179.932	-0.03752
180.032	-0.0375
180.132	-0.03876
180.232	-0.03767
180.332	-0.03835
180.432	-0.03788
180.532	-0.03877
180.632	-0.03817
180.732	-0.03764
180.832	-0.03771
180.932	-0.03773
181.032	-0.0382
181.132	-0.03813
181.232	-0.03794
181.332	-0.03806
181.432	-0.03933
181.532	-0.03782
181.632	-0.03759
181.732	-0.0378
181.832	-0.03871
181.932	-0.03801
182.032	-0.03847
182.132	-0.03819
182.232	-0.03814
182.332	-0.03853
182.432	-0.03785
182.532	-0.03841
182.632	-0.0379
182.732	-0.03874
182.832	-0.03782
182.932	-0.03722
183.032	-0.03773
183.132	-0.0375
183.232	-0.0385
183.332	-0.03776
183.432	-0.03816
183.532	-0.03832
183.632	-0.03853
183.732	-0.03812
183.832	-0.03919
183.932	-0.03846
184.032	-0.03798
184.132	-0.03851
184.232	-0.03778
184.332	-0.03802
184.432	-0.03816
184.532	-0.03831
184.632	-0.03768
184.732	-0.03807
184.832	-0.03801
184.932	-0.03853
185.032	-0.03783
185.132	-0.03723
185.232	-0.0378
185.332	-0.03871
185.432	-0.03897
185.532	-0.0374
185.632	-0.03762
185.732	-0.03773
185.832	-0.03796
185.932	-0.03822
186.032	-0.03858
186.132	-0.03773
186.232	-0.03867
186.332	-0.03853
186.432	-0.03895
186.532	-0.03793
186.632	-0.0379
186.732	-0.0378
186.832	-0.03806
[truncated: 5,470 more rows]
