# Supplementary material for: Modulating the mechanism of electrocatalytic CO2 reduction by cobalt phthalocyanine through polymer coordination and encapsulation
Source: Nat Commun. 2019 Apr 11;10:1683. doi: 10.1038/s41467-019-09626-8 (PMC6459859; doi:10.1038/s41467-019-09626-8)
Supplement: Supplementary file 2 — Source Data [file 41467_2019_9626_MOESM2_ESM.zip › Supplementary Figure 26.xlsx]

## Sheet: 0%D2O
time/s	current/mA
3.1348	-0.92012
3.135	-0.30229
3.1352	-0.42901
3.1354	-0.07368
3.1356	-0.17973
3.1358	-0.014
3.136	-0.11124
3.1362	-0.03417
3.1364	-0.09975
3.1366	-0.05457
3.1368	-0.0902
3.137	-0.05963
3.1372	-0.0776
3.1374	-0.05758
3.1376	-0.06705
3.1378	-0.05448
3.138	-0.05977
3.1382	-0.05193
3.1394	-0.0448
3.1406	-0.03913
3.142	-0.03403
3.1442	-0.02865
3.1474	-0.0236
3.1526	-0.01859
3.1632	-0.01358
3.1922	-0.00855
3.2922	-0.00465
3.3922	-0.0033
3.4922	-0.00287
3.5922	-0.00254
3.6922	-0.00244
3.7922	-0.00219
3.8922	-0.00207
3.9922	-0.00212
4.0922	-0.00194
4.1922	-0.00183
4.2922	-0.0018
4.3922	-0.00174
4.4922	-0.00181
4.5922	-0.00176
4.6922	-0.00176
4.7922	-0.00175
4.8922	-0.0016
4.9922	-0.00159
5.0922	-0.00156
5.1922	-0.00155
5.2922	-0.00155
5.3922	-0.0015
5.4922	-0.00153
5.5922	-0.00149
5.6922	-0.00149
5.7922	-0.00149
5.8922	-0.00147
5.9922	-0.00144
6.0922	-0.00143
6.1922	-0.00144
6.2922	-0.00141
6.3922	-0.00144
6.4922	-0.00144
6.5922	-0.00141
6.6922	-0.00139
6.7922	-0.00136
6.8922	-0.00139
6.9922	-0.00139
7.0922	-0.00139
7.1922	-0.00137
7.2922	-0.00147
7.3922	-0.00149
7.4922	-0.00148
7.5922	-0.00147
7.6922	-0.00146
7.7922	-0.00141
7.8922	-0.00145
7.9922	-0.00143
8.0922	-0.00145
8.1922	-0.00143
8.2922	-0.00143
8.3922	-0.00142
8.4922	-0.00141
8.5922	-0.00143
8.6922	-0.00143
8.7922	-0.00143
8.8922	-0.00142
8.9922	-0.00142
9.0922	-0.0014
9.1922	-0.0014
9.2922	-0.00141
9.3922	-0.00141
9.4922	-0.00141
9.5922	-0.00141
9.6922	-0.0014
9.7922	-0.0014
9.8922	-0.00141
9.9922	-0.0014
10.0922	-0.0014
10.1922	-0.00139
10.2922	-0.0014
10.3922	-0.00138
10.4922	-0.0014
10.5922	-0.00138
10.6922	-0.00138
10.7922	-0.00139
10.8922	-0.00141
10.9922	-0.00139
11.0922	-0.00141
11.1922	-0.00138
11.2922	-0.00138
11.3922	-0.00139
11.4922	-0.00138
11.5922	-0.00138
11.6922	-0.00138
11.7922	-0.00138
11.8922	-0.00128
11.9922	-0.00137
12.0922	-0.00141
12.1922	-0.00137
12.2922	-0.00139
12.3922	-0.00128
12.4922	-0.00125
12.5922	-0.00128
12.6922	-0.00127
12.7922	-0.00126
12.8922	-0.00128
12.9922	-0.00127
13.0922	-0.00129
13.1922	-0.00127
13.2922	-0.0013
13.3922	-0.00125
13.4922	-0.00128
13.5922	-0.00124
13.6922	-0.00127
13.7922	-0.00125
13.8922	-0.00128
13.9922	-0.00126
14.0922	-0.00125
14.1922	-0.00126
14.2922	-0.00126
14.3922	-0.00126
14.4922	-0.00127
14.5922	-0.00124
14.6922	-0.00128
14.7922	-0.00125
14.8922	-0.00124
14.9922	-0.00128
15.0922	-0.00124
15.1922	-0.00124
15.2922	-0.00125
15.3922	-0.00125
15.4922	-0.00125
15.5922	-0.00125
15.6922	-0.00127
15.7922	-0.00125
15.8922	-0.00123
15.9922	-0.00123
16.0922	-0.00122
16.1922	-0.00128
16.2922	-0.00122
16.3922	-0.00127
16.4922	-0.00122
16.5922	-0.00125
16.6922	-0.00124
16.7922	-0.00126
16.8922	-0.00122
16.9922	-0.00127
17.0922	-0.00125
17.1922	-0.00125
17.2922	-0.00124
17.3922	-0.00125
17.4922	-0.00129
17.5922	-0.00125
17.6922	-0.00126
17.7922	-0.00123
17.8922	-0.00125
17.9922	-0.00124
18.0922	-0.00126
18.1922	-0.00125
18.2922	-0.00126
18.3922	-0.00125
18.4922	-0.00124
18.5922	-0.00127
18.6922	-0.00123
18.7922	-0.00122
18.8922	-0.00128
18.9922	-0.00125
19.0922	-0.00125
19.1922	-0.00124
19.2922	-0.00123
19.3922	-0.00124
19.4922	-0.00124
19.5922	-0.00124
19.6922	-0.00125
19.7922	-0.00124
19.8922	-0.00124
19.9922	-0.00126
20.0922	-0.00122
20.1922	-0.00123
20.2922	-0.00124
20.3922	-0.00124
20.4922	-0.00125
20.5922	-0.00123
20.6922	-0.00124
20.7922	-0.00124
20.8922	-0.00122
20.9922	-0.00122
21.0922	-0.00124
21.1922	-0.00123
21.2922	-0.00122
21.3922	-0.00123
21.4922	-0.00125
21.5922	-0.00121
21.6922	-0.00125
21.7922	-0.00122
21.8922	-0.00125
21.9922	-0.00125
22.0922	-0.00123
22.1922	-0.00123
22.2922	-0.00123
22.3922	-0.00122
22.4922	-0.00122
22.5922	-0.00121
22.6922	-0.00121
22.7922	-0.00124
22.8922	-0.00124
22.9922	-0.00121
23.0922	-0.00122
23.1922	-0.00121
23.2922	-0.00123
23.3922	-0.00122
23.4922	-0.00123
23.5922	-0.0012
23.6922	-0.00123
23.7922	-0.00119
23.8922	-0.00124
23.9922	-0.00121
24.0922	-0.00121
24.1922	-0.00121
24.2922	-0.00122
24.3922	-0.00121
24.4922	-0.0012
24.5922	-0.00121
24.6922	-0.00121
24.7922	-0.00121
24.8922	-0.00121
24.9922	-0.0012
25.0922	-0.0012
25.1922	-0.00123
25.2922	-0.00119
25.3922	-0.00121
25.4922	-0.00118
25.5922	-0.00122
25.6922	-0.0012
25.7922	-0.00121
25.8922	-0.00122
25.9922	-0.00121
26.0922	-0.00119
26.1922	-0.00121
26.2922	-0.00121
26.3922	-0.00122
26.4922	-0.00121
26.5922	-0.00121
26.6922	-0.00118
26.7922	-0.00121
26.8922	-0.00117
26.9922	-0.00121
27.0922	-0.0012
27.1922	-0.00118
27.2922	-0.00121
27.3922	-0.00123
27.4922	-0.00119
27.5922	-0.00121
27.6922	-0.00117
27.7922	-0.00122
27.8922	-0.00119
27.9922	-0.00118
28.0922	-0.0012
28.1922	-0.0012
28.2922	-0.00121
28.3922	-0.00118
28.4922	-0.0012
28.5922	-0.00117
28.6922	-0.0012
28.7922	-0.0012
28.8922	-0.00118
28.9922	-0.00121
29.0922	-0.0012
29.1922	-0.00123
29.2922	-0.00118
29.3922	-0.0012
29.4922	-0.00118
29.5922	-0.00119
29.6922	-0.00119
29.7922	-0.00119
29.8922	-0.00119
29.9922	-0.0012
30.0922	-0.00119
30.1922	-0.00117
30.2922	-0.00118
30.3922	-0.00116
30.4922	-0.00119
30.5922	-0.0012
30.6922	-0.00119
30.7922	-0.00117
30.8922	-0.00116
30.9922	-0.00119
31.0922	-0.00118
31.1922	-0.00118
31.2922	-0.00118
31.3922	-0.00118
31.4922	-0.00117
31.5922	-0.00118
31.6922	-0.00122
31.7922	-0.00117
31.8922	-0.0012
31.9922	-0.00117
32.0922	-0.00119
32.1922	-0.00116
32.2922	-0.00117
32.3922	-0.00119
32.4922	-0.0012
32.5922	-0.00117
32.6922	-0.00118
32.7922	-0.00117
32.8922	-0.00114
32.9922	-0.00118
33.0922	-0.00119
33.1922	-0.00117
33.2922	-0.00116
33.3922	-0.00116
33.4922	-0.00117
33.5922	-0.00116
33.6922	-0.00116
33.7922	-0.00117
33.8922	-0.00118
33.9922	-0.00118
34.0922	-0.00116
34.1922	-0.00119
34.2922	-0.00115
34.3922	-0.00114
34.4922	-0.00118
34.5922	-0.00113
34.6922	-0.00114
34.7922	-0.00119
34.8922	-0.00115
34.9922	-0.00113
35.0922	-0.00114
35.1922	-0.00117
35.2922	-0.00115
35.3922	-0.00116
35.4922	-0.00115
35.5922	-0.00116
35.6922	-0.00116
35.7922	-0.00114
35.8922	-0.00115
35.9922	-0.00115
36.0922	-0.0011
36.1922	-0.00113
36.2922	-0.00116
36.3922	-0.00114
36.4922	-0.00112
36.5922	-0.00114
36.6922	-0.0011
36.7922	-0.00113
36.8922	-0.00114
36.9922	-0.00112
37.0922	-0.00112
37.1922	-0.00114
37.2922	-0.00112
37.3922	-0.00114
37.4922	-0.00115
37.5922	-0.00113
37.6922	-0.00112
37.7922	-0.00111
37.8922	-0.00114
37.9922	-0.00112
38.0922	-0.00112
38.1922	-0.00113
38.2922	-0.00112
38.3922	-0.00114
38.4922	-0.00112
38.5922	-0.00114
38.6922	-0.00114
38.7922	-0.00111
38.8922	-0.0011
38.9922	-0.00114
39.0922	-0.00111
39.1922	-0.00112
39.2922	-0.0011
39.3922	-0.00109
39.4922	-0.0011
39.5922	-0.00111
39.6922	-0.00111
39.7922	-0.00111
39.8922	-0.0011
39.9922	-0.00112
40.0922	-0.0011
40.1922	-0.00111
40.2922	-0.00108
40.3922	-0.00111
40.4922	-0.00109
40.5922	-0.00108
40.6922	-0.00109
40.7922	-0.00111
40.8922	-0.00112
40.9922	-0.00108
41.0922	-0.00111
41.1922	-0.0011
41.2922	-0.0011
41.3922	-0.00109
41.4922	-0.00111
41.5922	-0.0011
41.6922	-0.0011
41.7922	-0.0011
41.8922	-0.0011
41.9922	-0.00111
42.0922	-0.00107
42.1922	-0.00114
42.2922	-0.0011
42.3922	-0.00111
42.4922	-0.00111
42.5922	-0.00112
42.6922	-0.00111
42.7922	-0.00108
42.8922	-0.00109
42.9922	-0.0011
43.0922	-0.0011
43.1922	-0.00112
43.2922	-0.0011
43.3922	-0.0011
43.4922	-0.00111
43.5922	-0.00112
43.6922	-0.00114
43.7922	-0.00112
43.8922	-0.00111
43.9922	-0.00111
44.0922	-0.00112
44.1922	-0.00113
44.2922	-0.00107
44.3922	-0.0011
44.4922	-0.00111
44.5922	-0.00111
44.6922	-0.00112
44.7922	-0.00108
44.8922	-0.00111
44.9922	-0.00111
45.0922	-0.0011
45.1922	-0.00108
45.2922	-0.00109
45.3922	-0.00109
45.4922	-0.00111
45.5922	-0.00111
45.6922	-0.0011
45.7922	-0.00111
45.8922	-0.00108
45.9922	-0.00107
46.0922	-0.00108
46.1922	-0.00107
46.2922	-0.00107
46.3922	-0.00108
46.4922	-0.00112
46.5922	-0.00109
46.6922	-0.0011
46.7922	-0.00109
46.8922	-0.00109
46.9922	-0.00107
47.0922	-0.00107
47.1922	-0.00107
47.2922	-0.00106
47.3922	-0.00107
47.4922	-0.00108
47.5922	-0.00109
47.6922	-0.00105
47.7922	-0.00105
47.8922	-0.00107
47.9922	-0.00108
48.0922	-0.00109
48.1922	-0.00107
48.2922	-0.00105
48.3922	-0.00105
48.4922	-0.00108
48.5922	-0.00106
48.6922	-0.00108
48.7922	-0.00106
48.8922	-0.00106
48.9922	-0.00106
49.0922	-0.00106
49.1922	-0.00107
49.2922	-0.00106
49.3922	-0.00105
49.4922	-0.00105
49.5922	-0.00107
49.6922	-0.00105
49.7922	-0.00104
49.8922	-0.00107
49.9922	-0.00105
50.0922	-0.00105
50.1922	-0.00105
50.2922	-0.00109
50.3922	-0.00107
50.4922	-0.00109
50.5922	-0.00106
50.6922	-0.0011
50.7922	-0.00105
50.8922	-0.00106
50.9922	-0.00106
51.0922	-0.00108
51.1922	-0.00106
51.2922	-0.00106
51.3922	-0.00106
51.4922	-0.00107
51.5922	-0.00105
51.6922	-0.00107
51.7922	-0.00104
51.8922	-0.00107
51.9922	-0.00104
52.0922	-0.00106
52.1922	-0.00105
52.2922	-0.00107
52.3922	-0.00106
52.4922	-0.00104
52.5922	-0.00104
52.6922	-0.00105
52.7922	-0.00106
52.8922	-0.00106
52.9922	-0.00105
53.0922	-0.00105
53.1922	-0.00105
53.2922	-0.00106
53.3922	-0.00105
53.4922	-0.00105
53.5922	-0.00104
53.6922	-0.00104
53.7922	-0.00103
53.8922	-0.00108
53.9922	-0.00106
54.0922	-0.00105
54.1922	-0.00102
54.2922	-0.00105
54.3922	-0.00103
54.4922	-0.00106
54.5922	-0.00104
54.6922	-0.00103
54.7922	-0.00105
54.8922	-0.00101
54.9922	-0.00104
55.0922	-0.00105
55.1922	-0.00103
55.2922	-0.00108
55.3922	-0.00104
55.4922	-0.00105
55.5922	-0.00102
55.6922	-0.00104
55.7922	-0.00103
55.8922	-0.00105
55.9922	-0.00102
56.0922	-0.00103
56.1922	-0.00102
56.2922	-0.00103
56.3922	-0.00105
56.4922	-0.00105
56.5922	-0.00106
56.6922	-0.00102
56.7922	-0.00104
56.8922	-0.00105
56.9922	-0.00103
57.0922	-0.00105
57.1922	-0.00103
57.2922	-0.00102
57.3922	-0.00113
57.4922	-0.00112
57.5922	-0.00113
57.6922	-0.00112
57.7922	-0.00104
57.8922	-0.00103
57.9922	-0.00101
58.0922	-0.00104
58.1922	-0.00102
58.2922	-0.0009865
58.3922	-0.00101
58.4922	-0.00102
58.5922	-0.00102
58.6922	-0.0011
58.7922	-0.00102
58.8922	-0.00104
58.9922	-0.00101
59.0922	-0.00102
59.1922	-0.00103
59.2922	-0.00105
59.3922	-0.00104
59.4922	-0.00102
59.5922	-0.00103
59.6922	-0.00102
59.7922	-0.00104
59.8922	-0.00102
59.9922	-0.000995086
60.0922	-0.000905107
60.1922	-0.000919187
60.2922	-0.000924873
60.3922	-0.000922126
60.4922	-0.000918119
60.5922	-0.000955362
60.6922	-0.00102
60.7922	-0.00102
60.8922	-0.00101
60.9922	-0.00111
61.0922	-0.00113
61.1922	-0.0011
61.2922	-0.0011
61.3922	-0.00111
61.4922	-0.00111
61.5922	-0.00113
61.6922	-0.00111
61.7922	-0.00112
61.8922	-0.00111
61.9922	-0.00111
62.0922	-0.00111
62.1922	-0.0011
62.2922	-0.00105
62.3922	-0.000916974
62.4922	-0.000908655
62.5922	-0.00091396
62.6922	-0.000919531
62.7922	-0.000898123
62.8922	-0.000946624
62.9922	-0.000881333
63.0922	-0.000917012
63.1922	-0.000931055
63.2922	-0.000894842
63.3922	-0.000902703
63.4922	-0.000900566
63.5922	-0.000907358
63.6922	-0.00090793
63.7922	-0.000891293
63.8922	-0.000912929
63.9922	-0.000904916
64.0922	-0.000900375
64.1922	-0.00092453
64.2922	-0.000862292
64.3922	-0.00091541
64.4922	-0.000907778
64.5922	-0.000897894
64.6922	-0.00091457
64.7922	-0.000880379
64.8922	-0.00090171
64.9922	-0.000877403
65.0922	-0.000923309
65.1922	-0.000895071
65.2922	-0.000933001
65.3922	-0.000911937
65.4922	-0.000907663
65.5922	-0.000925064
65.6922	-0.000904343
65.7922	-0.000903695
65.8922	-0.000884501
65.9922	-0.000888965
66.0922	-0.000905297
66.1922	-0.000906099
66.2922	-0.000927506
66.3922	-0.000899268
66.4922	-0.000910754
66.5922	-0.000900337
66.6922	-0.000908846
66.7922	-0.000923232
66.8922	-0.000888507
66.9922	-0.000915028
67.0922	-0.000911899
67.1922	-0.000900604
67.2922	-0.000886943
67.3922	-0.000881944
67.4922	-0.000903466
67.5922	-0.000895376
67.6922	-0.000894079
67.7922	-0.000907625
67.8922	-0.000908579
67.9922	-0.000918462
68.0922	-0.000895834
68.1922	-0.000887668
68.2922	-0.000880837
68.3922	-0.000876487
68.4922	-0.000904115
68.5922	-0.000933306
68.6922	-0.000906747
68.7922	-0.00088431
68.8922	-0.000889919
68.9922	-0.000913807
69.0922	-0.000884424
69.1922	-0.000890263
69.2922	-0.000908694
69.3922	-0.000869122
69.4922	-0.000917241
69.5922	-0.000901176
69.6922	-0.000904649
69.7922	-0.000906518
69.8922	-0.000905641
69.9922	-0.000893964
70.0922	-0.000919416
70.1922	-0.000901978
70.2922	-0.000875075
70.3922	-0.000892323
70.4922	-0.00090877
70.5922	-0.000892247
70.6922	-0.000894575
70.7922	-0.000897246
70.8922	-0.000898772
70.9922	-0.000917356
71.0922	-0.00088492
71.1922	-0.000904763
71.2922	-0.000938649
71.3922	-0.000895071
71.4922	-0.000888698
71.5922	-0.00089446
71.6922	-0.000896025
71.7922	-0.00088866
71.8922	-0.000905068
71.9922	-0.000881753
72.0922	-0.000874083
72.1922	-0.000899421
72.2922	-0.000894117
72.3922	-0.000898467
72.4922	-0.000916707
72.5922	-0.000861414
72.6922	-0.000899879
72.7922	-0.000898658
72.8922	-0.000893659
72.9922	-0.000904954
73.0922	-0.000858476
73.1922	-0.000909648
73.2922	-0.000870076
73.3922	-0.000886561
73.4922	-0.000897169
73.5922	-0.000881562
73.6922	-0.000896635
73.7922	-0.00089778
73.8922	-0.000905488
73.9922	-0.000903695
74.0922	-0.000897093
74.1922	-0.000896635
74.2922	-0.000869428
74.3922	-0.000863627
74.4922	-0.000912128
74.5922	-0.000888278
74.6922	-0.000888736
74.7922	-0.000886447
74.8922	-0.000904916
74.9922	-0.000914074
75.0922	-0.00087103
75.1922	-0.000867596
75.2922	-0.000893811
75.3922	-0.000864963
75.4922	-0.000861987
75.5922	-0.000862025
75.6922	-0.000864162
75.7922	-0.000864009
75.8922	-0.000892247
75.9922	-0.000883852
76.0922	-0.000895643
76.1922	-0.000862025
76.2922	-0.000879082
76.3922	-0.00086626
76.4922	-0.000866757
76.5922	-0.000880112
76.6922	-0.000899459
76.7922	-0.000882211
76.8922	-0.000898123
76.9922	-0.000877861
77.0922	-0.00088202
77.1922	-0.000874732
77.2922	-0.000886981
77.3922	-0.00088679
77.4922	-0.000875724
77.5922	-0.00088099
77.6922	-0.000890644
77.7922	-0.000892629
77.8922	-0.000860918
77.9922	-0.000882173
78.0922	-0.000897666
78.1922	-0.000887134
78.2922	-0.000871794
78.3922	-0.000882516
78.4922	-0.000891827
78.5922	-0.000892934
78.6922	-0.00086958
78.7922	-0.000866108
78.8922	-0.000869695
78.9922	-0.000879883
79.0922	-0.000864887
79.1922	-0.000859735
79.2922	-0.000887744
79.3922	-0.000889957
79.4922	-0.000911365
79.5922	-0.000891903
79.6922	-0.000899192
79.7922	-0.000890721
79.8922	-0.000895834
79.9922	-0.000851226
80.0922	-0.000875304
80.1922	-0.000852142
80.2922	-0.0008729
80.3922	-0.000876411
80.4922	-0.000877937
80.5922	-0.000858171
80.6922	-0.000855538
80.7922	-0.00089259
80.8922	-0.000870763
80.9922	-0.00086462
81.0922	-0.000862712
81.1922	-0.000852752
81.2922	-0.000855461
81.3922	-0.000877403
81.4922	-0.000869237
81.5922	-0.000882745
81.6922	-0.000864696
81.7922	-0.000864467
81.8922	-0.000858667
81.9922	-0.000869695
82.0922	-0.000864849
82.1922	-0.00087622
82.2922	-0.000867253
82.3922	-0.000863589
82.4922	-0.000864085
82.5922	-0.000832222
82.6922	-0.000862864
82.7922	-0.000845464
82.8922	-0.000871221
82.9922	-0.000878548
83.0922	-0.000894727
83.1922	-0.000857026
83.2922	-0.000882135
83.3922	-0.000872175
83.4922	-0.000880227
83.5922	-0.000896941
83.6922	-0.000857446
83.7922	-0.000901749
83.8922	-0.000886599
83.9922	-0.000889385
84.0922	-0.000879349
84.1922	-0.000862902
84.2922	-0.000865306
84.3922	-0.000880341
84.4922	-0.000882898
84.5922	-0.000848707
84.6922	-0.000855271
84.7922	-0.000856034
84.8922	-0.000833138
84.9922	-0.000868321
85.0922	-0.000882097
85.1922	-0.000872213
85.2922	-0.000863933
85.3922	-0.000864238
85.4922	-0.000857293
85.5922	-0.000852981
85.6922	-0.000883699
85.7922	-0.000869351
85.8922	-0.000881219
85.9922	-0.000842373
86.0922	-0.000874312
86.1922	-0.000883852
86.2922	-0.000883051
86.3922	-0.000878204
86.4922	-0.000857102
86.5922	-0.000871526
86.6922	-0.000879006
86.7922	-0.000893773
86.8922	-0.000851722
86.9922	-0.000862101
87.0922	-0.000883356
87.1922	-0.000868664
87.2922	-0.000877365
87.3922	-0.00083558
87.4922	-0.000852103
87.5922	-0.000833825
87.6922	-0.000880074
87.7922	-0.000852065
87.8922	-0.000852523
87.9922	-0.000871755
88.0922	-0.000872137
88.1922	-0.00087519
88.2922	-0.000858972
88.3922	-0.000867062
88.4922	-0.000859659
88.5922	-0.000848173
88.6922	-0.000865535
88.7922	-0.000881486
88.8922	-0.000851607
88.9922	-0.000853782
89.0922	-0.000869199
89.1922	-0.00085279
89.2922	-0.000843975
89.3922	-0.000879807
89.4922	-0.000852218
89.5922	-0.000852027
89.6922	-0.000854851
89.7922	-0.000856835
89.8922	-0.000854736
89.9922	-0.000869199
90.0922	-0.00084161
90.1922	-0.000877021
90.2922	-0.000876602
90.3922	-0.000863475
90.4922	-0.000850844
90.5922	-0.00087248
90.6922	-0.000882211
90.7922	-0.000844586
90.8922	-0.000857827
90.9922	-0.000880112
91.0922	-0.000880685
91.1922	-0.000864543
91.2922	-0.000882173
91.3922	-0.000861872
91.4922	-0.00086172
91.5922	-0.000874808
91.6922	-0.000867024
91.7922	-0.000850043
91.8922	-0.000840885
91.9922	-0.000851951
92.0922	-0.000855118
92.1922	-0.000875877
92.2922	-0.000857904
92.3922	-0.0008555
92.4922	-0.000845464
92.5922	-0.000838671
92.6922	-0.000845998
92.7922	-0.000858094
92.8922	-0.000831688
92.9922	-0.000863818
93.0922	-0.000862597
93.1922	-0.000848822
93.2922	-0.000866985
93.3922	-0.000834321
93.4922	-0.000855423
93.5922	-0.00087912
93.6922	-0.0008584
93.7922	-0.000868397
93.8922	-0.000836573
93.9922	-0.00085859
94.0922	-0.0008758
94.1922	-0.000855194
94.2922	-0.000853401
94.3922	-0.00084222
94.4922	-0.000864429
94.5922	-0.000847944
94.6922	-0.000828521
94.7922	-0.000829818
94.8922	-0.000861834
94.9922	-0.000880341
95.0922	-0.000842716
95.1922	-0.000850386
95.2922	-0.00085756
95.3922	-0.000848784
95.4922	-0.000872938
95.5922	-0.000850997
95.6922	-0.000858781
95.7922	-0.000853782
95.8922	-0.000835237
95.9922	-0.000861872
96.0922	-0.000842373
96.1922	-0.000823751
96.2922	-0.000855729
96.3922	-0.000846036
96.4922	-0.000823446
96.5922	-0.000873434
96.6922	-0.000850577
96.7922	-0.000833749
96.8922	-0.00085073
96.9922	-0.000836038
97.0922	-0.000839244
97.1922	-0.000848745
97.2922	-0.000860041
97.3922	-0.00081528
97.4922	-0.000851073
97.5922	-0.000834779
97.6922	-0.000847143
97.7922	-0.000829551
97.8922	-0.000838442
97.9922	-0.000827643
98.0922	-0.000846189
98.1922	-0.000846837
98.2922	-0.000860193
98.3922	-0.000870725
98.4922	-0.000846647
98.5922	-0.000851569
98.6922	-0.000852065
98.7922	-0.000847562
98.8922	-0.000838671
98.9922	-0.000872023
99.0922	-0.0008555
99.1922	-0.000874274
99.2922	-0.000863589
99.3922	-0.000843746
99.4922	-0.000849547
99.5922	-0.000848631
99.6922	-0.000862673
99.7922	-0.000827643
99.8922	-0.000853019
99.9922	-0.000860804
100.092	-0.000843975
100.192	-0.000855614
100.292	-0.000848669
100.392	-0.000832337
100.492	-0.000833901
100.592	-0.000851798
100.692	-0.000841686
100.792	-0.000853706
100.892	-0.000824705
100.992	-0.000860727
101.092	-0.000852523
101.192	-0.0008729
101.292	-0.000834893
101.392	-0.000851111
101.492	-0.000849394
101.592	-0.000841724
101.692	-0.000832947
101.792	-0.00083829
101.892	-0.000836458
101.992	-0.000830124
102.092	-0.000844281
102.192	-0.000854622
102.292	-0.000853821
102.392	-0.000835008
102.492	-0.000810968
102.592	-0.000879158
102.692	-0.000869084
102.792	-0.000843479
102.892	-0.000828063
102.992	-0.000855538
103.092	-0.000837336
103.192	-0.000848402
103.292	-0.000831612
103.392	-0.000818905
103.492	-0.000843594
103.592	-0.000832451
103.692	-0.000863666
103.792	-0.000855958
103.892	-0.000855194
103.992	-0.000804481
104.092	-0.000848555
104.192	-0.00083268
104.292	-0.000857522
104.392	-0.000823598
104.492	-0.000828406
104.592	-0.000856911
104.692	-0.0008389
104.792	-0.000841877
104.892	-0.000859277
104.992	-0.000844929
105.092	-0.000828864
105.192	-0.00086275
105.292	-0.000820927
105.392	-0.000848402
105.492	-0.000835886
105.592	-0.000845578
105.692	-0.00084119
105.792	-0.00082108
105.892	-0.00085363
105.992	-0.000852676
106.092	-0.000843556
106.192	-0.000863017
106.292	-0.0008273
106.392	-0.000842602
106.492	-0.000866833
106.592	-0.000850005
106.692	-0.000866146
106.792	-0.000839358
106.892	-0.000844624
106.992	-0.000842296
107.092	-0.000860804
107.192	-0.000846532
107.292	-0.000829017
107.392	-0.000832261
107.492	-0.000836611
107.592	-0.000838748
107.692	-0.000864352
107.792	-0.000856988
107.892	-0.000855003
107.992	-0.000829246
108.092	-0.000834283
108.192	-0.000941472
108.292	-0.00105
108.392	-0.00101
108.492	-0.00104
108.592	-0.00104
108.692	-0.00104
108.792	-0.00101
108.892	-0.00106
108.992	-0.00104
109.092	-0.00103
109.192	-0.00105
109.292	-0.00103
109.392	-0.00102
109.492	-0.00105
109.592	-0.00106
109.692	-0.00103
109.792	-0.00105
109.892	-0.00103
109.992	-0.00102
110.092	-0.000996422
110.192	-0.00104
110.292	-0.00102
110.392	-0.00105
110.492	-0.00101
110.592	-0.00102
110.692	-0.00103
110.792	-0.000952233
110.892	-0.00104
110.992	-0.00105
111.092	-0.00101
111.192	-0.00104
111.292	-0.00103
111.392	-0.00101
111.492	-0.00103
111.592	-0.00103
111.692	-0.00105
111.792	-0.00104
111.892	-0.00105
111.992	-0.00103
112.092	-0.001
112.192	-0.00104
112.292	-0.00102
112.392	-0.00101
112.492	-0.00103
112.592	-0.000887668
112.692	-0.00102
112.792	-0.00103
112.892	-0.00101
112.992	-0.00104
113.092	-0.00103
113.192	-0.00105
113.292	-0.00103
113.392	-0.00102
113.492	-0.00104
113.592	-0.00103
113.692	-0.00103
113.792	-0.00103
113.892	-0.00103
113.992	-0.00103
114.092	-0.00101
114.192	-0.00102
114.292	-0.00105
114.392	-0.00103
114.492	-0.00102
114.592	-0.00105
114.692	-0.00103
114.792	-0.00104
114.892	-0.00104
114.992	-0.00103
115.092	-0.00102
115.192	-0.00101
115.292	-0.00104
115.392	-0.00102
115.492	-0.00105
115.592	-0.00103
115.692	-0.000944945
115.792	-0.000942236
115.892	-0.000931704
115.992	-0.000938954
116.092	-0.000913692
116.192	-0.000923881
116.292	-0.000856644
116.392	-0.000840465
116.492	-0.000840159
116.592	-0.000825468
116.692	-0.000844281
116.792	-0.000829246
116.892	-0.000820546
116.992	-0.000830467
117.092	-0.000853744
117.192	-0.000849852
117.292	-0.000838557
117.392	-0.000818561
117.492	-0.000822301
117.592	-0.00083932
117.692	-0.000861033
117.792	-0.000825659
117.892	-0.000855461
117.992	-0.000818905
118.092	-0.000822835
118.192	-0.000855576
118.292	-0.000838709
118.392	-0.000833901
118.492	-0.00080822
118.592	-0.000813486
118.692	-0.000840465
118.792	-0.000832871
118.892	-0.000809785
118.992	-0.000868283
119.092	-0.000828864
119.192	-0.000817569
119.292	-0.000851951
119.392	-0.000825201
119.492	-0.000832909
119.592	-0.000931933
119.692	-0.000938343
119.792	-0.000904114
119.892	-0.000933154
119.992	-0.000936321
120.092	-0.000936397
120.192	-0.000923881
120.292	-0.000915944
120.392	-0.000845654
120.492	-0.000831535
120.592	-0.000841686
120.692	-0.000826498
120.792	-0.000914799
120.892	-0.000935749
120.992	-0.000840923
121.092	-0.000852714
121.192	-0.000831345
121.292	-0.000831345
121.392	-0.000836916
121.492	-0.000833405
121.592	-0.000856759
121.692	-0.000825392
121.792	-0.000841953
121.892	-0.000898429
121.992	-0.000931513
122.092	-0.000947883
122.192	-0.000944869
122.292	-0.000906289
122.392	-0.000966276
122.492	-0.000906824
122.592	-0.000928117
122.692	-0.000942579
122.792	-0.000938229
122.892	-0.000918691
122.992	-0.00093281
123.092	-0.000903886
123.135	-0.000935863
123.135	-0.02509
123.135	-0.01644
123.136	-0.00784
123.236	-0.00393
123.336	-0.00383
123.436	-0.00384
123.536	-0.00379
123.636	-0.00376
123.736	-0.00362
123.836	-0.00361
123.936	-0.00356
124.036	-0.00356
124.136	-0.00352
124.236	-0.00353
124.336	-0.0035
124.436	-0.0035
124.536	-0.00346
124.636	-0.00346
124.736	-0.00346
124.836	-0.00348
124.936	-0.00343
125.036	-0.00342
125.136	-0.00343
125.236	-0.00341
125.336	-0.00328
125.436	-0.00327
125.536	-0.00328
125.636	-0.00327
125.736	-0.00326
125.836	-0.00326
125.936	-0.00326
126.036	-0.00323
126.136	-0.00324
126.236	-0.00323
126.336	-0.00325
126.436	-0.00324
126.536	-0.00321
126.636	-0.00321
126.736	-0.00321
126.836	-0.00319
126.936	-0.00329
127.036	-0.00327
127.136	-0.00328
127.236	-0.00324
127.336	-0.00327
127.436	-0.00324
127.536	-0.00326
127.636	-0.00325
127.736	-0.00325
127.836	-0.00328
127.936	-0.00327
128.036	-0.00324
128.136	-0.00323
128.236	-0.00324
128.336	-0.00325
128.436	-0.00326
128.536	-0.00323
128.636	-0.00322
128.736	-0.00322
128.836	-0.00322
128.936	-0.00321
129.036	-0.00322
129.136	-0.00322
129.236	-0.0032
129.336	-0.00319
129.436	-0.00322
129.536	-0.0032
129.636	-0.0032
129.736	-0.00316
129.836	-0.00315
129.936	-0.00321
130.036	-0.00318
130.136	-0.00318
130.236	-0.00318
130.336	-0.00319
130.436	-0.00318
130.536	-0.00318
130.636	-0.00318
130.736	-0.00317
130.836	-0.00318
130.936	-0.00317
131.036	-0.00316
131.136	-0.00316
131.236	-0.00315
131.336	-0.00316
131.436	-0.00318
131.536	-0.00315
131.636	-0.00314
131.736	-0.00315
131.836	-0.00317
131.936	-0.00314
132.036	-0.00314
132.136	-0.00313
132.236	-0.00314
132.336	-0.00312
132.436	-0.00314
132.536	-0.00316
132.636	-0.00312
132.736	-0.00314
132.836	-0.00312
132.936	-0.00312
133.036	-0.0031
133.136	-0.00313
133.236	-0.00309
133.336	-0.00312
133.436	-0.00314
133.536	-0.00312
133.636	-0.00312
133.736	-0.00314
133.836	-0.00312
133.936	-0.00312
134.036	-0.00308
134.136	-0.00309
134.236	-0.00311
134.336	-0.00313
134.436	-0.0031
134.536	-0.00311
134.636	-0.00311
134.736	-0.00311
134.836	-0.0031
134.936	-0.00309
135.036	-0.00308
135.136	-0.00307
135.236	-0.00307
135.336	-0.0031
135.436	-0.00306
135.536	-0.0031
135.636	-0.0031
135.736	-0.00308
135.836	-0.00308
135.936	-0.00309
136.036	-0.00307
136.136	-0.00309
136.236	-0.00308
136.336	-0.00309
136.436	-0.00307
136.536	-0.00305
136.636	-0.00307
136.736	-0.00308
136.836	-0.00309
136.936	-0.00308
137.036	-0.00305
137.136	-0.00307
137.236	-0.00308
137.336	-0.0031
137.436	-0.00304
137.536	-0.0031
137.636	-0.00308
137.736	-0.00306
137.836	-0.00307
137.936	-0.00308
138.036	-0.00305
138.136	-0.00306
138.236	-0.00306
138.336	-0.00305
138.436	-0.00304
138.536	-0.00307
138.636	-0.00308
138.736	-0.00306
138.836	-0.00306
138.936	-0.00302
139.036	-0.00304
139.136	-0.00313
139.236	-0.00314
139.336	-0.00315
139.436	-0.00315
139.536	-0.00314
139.636	-0.00313
139.736	-0.00314
139.836	-0.00314
139.936	-0.00313
140.036	-0.00315
140.136	-0.00315
140.236	-0.00316
140.336	-0.00314
140.436	-0.00311
140.536	-0.00314
140.636	-0.00314
140.736	-0.00315
140.836	-0.00315
140.936	-0.00313
141.036	-0.00315
141.136	-0.00313
141.236	-0.00314
141.336	-0.00312
141.436	-0.00313
141.536	-0.00311
141.636	-0.00314
141.736	-0.00313
141.836	-0.00312
141.936	-0.00314
142.036	-0.00314
142.136	-0.00314
142.236	-0.00312
142.336	-0.00314
142.436	-0.00311
142.536	-0.00309
142.636	-0.00312
142.736	-0.00309
142.836	-0.00311
142.936	-0.0031
143.036	-0.0031
143.136	-0.00312
143.236	-0.0031
143.336	-0.0031
143.436	-0.00313
143.536	-0.00313
143.636	-0.0031
143.736	-0.00312
143.836	-0.0031
143.936	-0.00311
144.036	-0.00307
144.136	-0.00312
144.236	-0.00308
144.336	-0.00308
144.436	-0.00308
144.536	-0.00311
144.636	-0.00309
144.736	-0.00312
144.836	-0.00309
144.936	-0.00312
145.036	-0.0031
145.136	-0.00308
145.236	-0.0031
145.336	-0.0031
145.436	-0.0031
145.536	-0.00309
145.636	-0.00309
145.736	-0.00311
145.836	-0.00309
145.936	-0.00308
146.036	-0.00311
146.136	-0.00307
146.236	-0.00307
146.336	-0.00309
146.436	-0.00308
146.536	-0.0031
146.636	-0.00308
146.736	-0.0031
146.836	-0.00305
146.936	-0.00309
147.036	-0.00307
147.136	-0.00308
147.236	-0.00308
147.336	-0.00308
147.436	-0.00307
147.536	-0.00308
147.636	-0.00307
147.736	-0.00309
147.836	-0.00307
147.936	-0.00308
148.036	-0.00307
148.136	-0.00308
148.236	-0.00306
148.336	-0.00309
148.436	-0.00307
148.536	-0.00305
148.636	-0.00305
148.736	-0.00306
148.836	-0.00307
148.936	-0.00307
149.036	-0.00308
149.136	-0.00308
149.236	-0.00307
149.336	-0.00307
149.436	-0.00304
149.536	-0.00305
149.636	-0.00307
149.736	-0.00305
149.836	-0.00306
149.936	-0.00306
150.036	-0.00307
150.136	-0.00306
150.236	-0.00296
150.336	-0.00296
150.436	-0.00295
150.536	-0.00294
150.636	-0.00296
150.736	-0.00297
150.836	-0.00293
150.936	-0.00293
151.036	-0.00294
151.136	-0.00294
151.236	-0.00295
151.336	-0.00296
151.436	-0.00294
151.536	-0.00297
151.636	-0.00296
151.736	-0.00296
151.836	-0.00295
151.936	-0.00296
152.036	-0.00293
152.136	-0.00294
152.236	-0.00293
152.336	-0.00294
152.436	-0.00294
152.536	-0.00292
152.636	-0.00294
152.736	-0.00293
152.836	-0.00291
152.936	-0.00294
153.036	-0.00294
153.136	-0.00295
153.236	-0.00295
153.336	-0.00293
153.436	-0.00293
153.536	-0.00294
153.636	-0.00293
153.736	-0.00291
153.836	-0.00293
153.936	-0.00292
154.036	-0.00295
154.136	-0.00291
154.236	-0.0029
154.336	-0.00292
154.436	-0.00293
154.536	-0.00291
154.636	-0.00291
154.736	-0.00292
154.836	-0.00292
154.936	-0.00291
155.036	-0.00292
155.136	-0.0029
155.236	-0.00291
155.336	-0.00293
155.436	-0.00293
155.536	-0.00292
155.636	-0.00291
155.736	-0.00292
155.836	-0.00293
155.936	-0.00291
156.036	-0.00293
156.136	-0.00291
156.236	-0.00292
156.336	-0.00292
156.436	-0.0029
156.536	-0.0029
156.636	-0.00291
156.736	-0.00292
156.836	-0.00292
156.936	-0.00293
157.036	-0.0029
157.136	-0.0029
157.236	-0.00289
157.336	-0.00294
157.436	-0.00289
157.536	-0.00292
157.636	-0.00289
157.736	-0.00291
157.836	-0.00291
157.936	-0.00291
158.036	-0.00288
158.136	-0.00291
158.236	-0.0029
158.336	-0.0029
158.436	-0.00292
158.536	-0.00289
158.636	-0.0029
158.736	-0.00293
158.836	-0.00288
158.936	-0.0029
159.036	-0.00289
159.136	-0.00292
159.236	-0.00291
159.336	-0.00289
159.436	-0.0029
159.536	-0.00287
159.636	-0.00291
159.736	-0.00289
159.836	-0.00292
159.936	-0.00289
160.036	-0.00289
160.136	-0.00287
160.236	-0.00291
160.336	-0.00287
160.436	-0.00289
160.536	-0.0029
160.636	-0.00288
160.736	-0.00289
160.836	-0.0029
160.936	-0.00289
161.036	-0.00288
161.136	-0.00289
161.236	-0.00289
161.336	-0.00287
161.436	-0.00287
161.536	-0.00288
161.636	-0.00289
161.736	-0.00288
161.836	-0.0029
161.936	-0.00288
162.036	-0.00289
162.136	-0.00288
162.236	-0.0029
162.336	-0.0029
162.436	-0.00289
162.536	-0.00287
162.636	-0.00289
162.736	-0.00289
162.836	-0.00291
162.936	-0.0029
163.036	-0.00289
163.136	-0.00289
163.236	-0.00288
163.336	-0.00292
163.436	-0.00289
163.536	-0.00286
163.636	-0.00288
163.736	-0.00288
163.836	-0.0029
163.936	-0.00288
164.036	-0.00289
164.136	-0.0029
164.236	-0.00288
164.336	-0.00289
164.436	-0.00287
164.536	-0.00287
164.636	-0.00288
164.736	-0.00288
164.836	-0.00291
164.936	-0.00288
165.036	-0.00289
165.136	-0.0029
165.236	-0.0029
165.336	-0.00289
165.436	-0.00288
165.536	-0.00288
165.636	-0.00289
165.736	-0.00286
165.836	-0.00288
165.936	-0.00288
166.036	-0.0029
166.136	-0.00286
166.236	-0.00285
166.336	-0.00288
166.436	-0.00288
166.536	-0.00288
166.636	-0.00288
166.736	-0.00286
166.836	-0.00287
166.936	-0.00284
167.036	-0.00287
167.136	-0.00284
167.236	-0.00287
167.336	-0.00288
167.436	-0.00289
167.536	-0.00289
167.636	-0.00285
167.736	-0.00285
167.836	-0.00284
167.936	-0.00286
168.036	-0.00286
168.136	-0.00287
168.236	-0.00288
168.336	-0.00285
168.436	-0.00288
168.536	-0.00286
168.636	-0.00284
168.736	-0.00284
168.836	-0.00286
168.936	-0.00285
169.036	-0.00284
169.136	-0.00287
169.236	-0.00285
169.336	-0.00285
169.436	-0.00282
169.536	-0.00287
169.636	-0.00288
169.736	-0.00287
169.836	-0.00286
169.936	-0.00284
170.036	-0.00284
170.136	-0.00288
170.236	-0.00287
170.336	-0.00283
170.436	-0.00282
170.536	-0.00286
170.636	-0.00287
170.736	-0.00288
170.836	-0.00286
170.936	-0.00288
171.036	-0.00284
171.136	-0.00285
171.236	-0.00285
171.336	-0.00285
171.436	-0.00285
171.536	-0.00286
171.636	-0.00287
171.736	-0.00284
171.836	-0.00283
171.936	-0.00285
172.036	-0.00283
172.136	-0.00285
172.236	-0.00281
172.336	-0.00284
172.436	-0.00286
172.536	-0.00284
172.636	-0.00284
172.736	-0.00284
172.836	-0.00287
172.936	-0.00287
173.036	-0.00284
173.136	-0.00285
173.236	-0.00284
173.336	-0.00285
173.436	-0.00285
173.536	-0.00288
173.636	-0.00282
173.736	-0.00283
173.836	-0.00284
173.936	-0.00286
174.036	-0.00285
174.136	-0.00285
174.236	-0.00285
174.336	-0.00284
174.436	-0.00283
174.536	-0.00282
174.636	-0.00285
174.736	-0.00283
174.836	-0.00283
174.936	-0.00282
175.036	-0.00284
175.136	-0.00284
175.236	-0.00284
175.336	-0.00282
175.436	-0.00284
175.536	-0.00286
175.636	-0.00285
175.736	-0.00283
175.836	-0.00284
175.936	-0.00283
176.036	-0.00281
176.136	-0.00283
176.236	-0.00286
176.336	-0.00281
176.436	-0.00284
176.536	-0.00282
176.636	-0.00286
176.736	-0.00284
176.836	-0.00281
176.936	-0.00282
177.036	-0.00282
177.136	-0.00284
177.236	-0.00282
177.336	-0.00283
177.436	-0.00282
177.536	-0.00282
177.636	-0.00286
177.736	-0.00283
177.836	-0.00281
177.936	-0.00283
178.036	-0.00282
178.136	-0.00284
178.236	-0.00282
178.336	-0.00281
178.436	-0.00283
178.536	-0.00285
178.636	-0.00282
178.736	-0.00282
178.836	-0.00282
178.936	-0.00281
179.036	-0.00281
179.136	-0.0028
179.236	-0.00283
179.336	-0.0028
179.436	-0.00283
179.536	-0.00284
179.636	-0.00281
179.736	-0.00284
179.836	-0.00283
179.936	-0.00282
180.036	-0.00284
180.136	-0.00281
180.236	-0.00285
180.336	-0.00282
180.436	-0.00281
180.536	-0.00279
180.636	-0.00282
180.736	-0.00283
180.836	-0.00283
180.936	-0.00283
181.036	-0.00282
181.136	-0.00279
181.236	-0.00282
181.336	-0.00283
181.436	-0.00283
181.536	-0.0028
181.636	-0.00284
181.736	-0.00281
181.836	-0.00281
181.936	-0.00283
182.036	-0.00285
182.136	-0.00282
182.236	-0.00281
182.336	-0.00282
182.436	-0.00283
182.536	-0.00281
182.636	-0.00281
182.736	-0.00281
182.836	-0.00279
182.936	-0.00281
183.036	-0.0028
183.136	-0.00281
183.236	-0.0028
183.336	-0.00282
183.436	-0.00282
183.536	-0.0028
183.636	-0.00282
183.736	-0.00283
183.836	-0.00279
183.936	-0.00279
184.036	-0.00281
184.136	-0.00281
184.236	-0.00281
184.336	-0.0028
184.436	-0.00282
184.536	-0.00283
184.636	-0.00281
184.736	-0.00277
184.836	-0.0028
184.936	-0.00282
185.036	-0.00283
185.136	-0.00281
185.236	-0.00282
185.336	-0.00284
185.436	-0.00282
185.536	-0.00282
185.636	-0.00282
185.736	-0.00281
185.836	-0.00281
185.936	-0.0028
186.036	-0.00282
186.136	-0.00278
186.236	-0.00283
186.336	-0.00281
186.436	-0.00278
186.536	-0.00281
186.636	-0.00281
186.736	-0.00279
186.836	-0.0028
186.936	-0.0028
187.036	-0.00281
187.136	-0.0028
187.236	-0.0028
187.336	-0.0028
187.436	-0.0028
187.536	-0.00278
187.636	-0.00279
187.736	-0.00279
187.836	-0.00278
187.936	-0.00281
188.036	-0.00277
188.136	-0.00278
188.236	-0.00278
188.336	-0.0028
188.436	-0.00282
188.536	-0.00279
188.636	-0.00278
188.736	-0.0028
188.836	-0.00278
188.936	-0.0028
189.036	-0.0028
189.136	-0.00282
189.236	-0.00279
189.336	-0.0028
189.436	-0.00279
189.536	-0.00276
189.636	-0.00278
189.736	-0.00283
189.836	-0.00278
189.936	-0.00279
190.036	-0.00278
190.136	-0.00279
190.236	-0.00279
190.336	-0.00279
190.436	-0.00279
190.536	-0.0028
190.636	-0.00279
190.736	-0.00278
190.836	-0.00279
190.936	-0.0028
191.036	-0.0028
191.136	-0.00276
191.236	-0.00277
191.336	-0.00279
191.436	-0.00278
191.536	-0.00278
191.636	-0.00279
191.736	-0.00278
191.836	-0.00279
191.936	-0.00279
192.036	-0.00278
192.136	-0.00278
192.236	-0.00282
192.336	-0.00278
192.436	-0.00278
192.536	-0.00278
192.636	-0.00279
192.736	-0.00279
192.836	-0.00279
192.936	-0.00278
193.036	-0.00277
193.136	-0.00281
193.236	-0.00281
193.336	-0.00277
193.436	-0.0028
193.536	-0.00281
193.636	-0.00278
193.736	-0.00279
193.836	-0.00277
193.936	-0.00275
194.036	-0.00276
194.136	-0.00277
194.236	-0.00278
194.336	-0.00277
194.436	-0.00277
194.536	-0.00277
194.636	-0.00278
194.736	-0.00275
194.836	-0.00276
194.936	-0.00278
195.036	-0.00273
195.136	-0.00278
195.236	-0.00277
195.336	-0.00275
195.436	-0.00276
195.536	-0.00275
195.636	-0.00278
195.736	-0.00277
195.836	-0.00279
195.936	-0.00278
196.036	-0.00278
196.136	-0.00278
196.236	-0.00276
196.336	-0.00275
196.436	-0.00275
196.536	-0.00275
196.636	-0.00275
196.736	-0.00277
196.836	-0.00276
196.936	-0.00276
197.036	-0.00275
197.136	-0.00274
197.236	-0.00275
197.336	-0.00274
197.436	-0.00275
197.536	-0.00277
197.636	-0.00276
197.736	-0.00276
197.836	-0.00275
197.936	-0.00275
198.036	-0.00274
198.136	-0.00273
198.236	-0.00276
198.336	-0.00276
198.436	-0.00275
198.536	-0.00275
198.636	-0.00275
198.736	-0.00276
198.836	-0.00275
198.936	-0.00275
199.036	-0.00277
199.136	-0.00275
199.236	-0.00272
199.336	-0.00275
199.436	-0.00275
199.536	-0.00274
199.636	-0.00273
199.736	-0.00277
199.836	-0.00276
199.936	-0.00275
200.036	-0.00274
200.136	-0.00271
[truncated: 5,263 more rows]

## Sheet: 25%D2O
time/s	current/mA
3.4508	-0.20183
3.451	-0.1183
3.4512	-0.08238
3.4514	-0.04847
3.4516	-0.04186
3.4518	-0.03388
3.4526	-0.02656
3.4534	-0.02116
3.4548	-0.01596
3.458	-0.0109
3.4694	-0.00585
3.5694	-0.00191
3.6694	-0.00136
3.7694	-0.00118
3.8694	-0.000958411
3.9694	-0.000849815
4.0694	-0.000778246
4.1694	-0.000732431
4.2694	-0.000755358
4.3694	-0.000725935
4.4694	-0.000623644
4.5694	-0.000599495
4.6694	-0.000578059
4.7694	-0.000542866
4.8694	-0.000554291
4.9694	-0.000514284
5.0694	-0.000519825
5.1694	-0.000499153
5.2694	-0.000483405
5.3694	-0.000457012
5.4694	-0.000470604
5.5694	-0.000470321
5.6694	-0.00046355
5.7694	-0.000430058
5.8694	-0.000447884
5.9694	-0.000438075
6.0694	-0.000418396
6.1694	-0.000415083
6.2694	-0.000410483
6.3694	-0.000395233
6.4694	-0.000402309
6.5694	-0.000400934
6.6694	-0.000403647
6.7694	-0.000391496
6.8694	-0.000407204
6.9694	-0.000372402
7.0694	-0.000379922
7.1694	-0.000377862
7.2694	-0.000373112
7.3694	-0.000344083
7.4694	-0.000369903
7.5694	-0.00036813
7.6694	-0.000352199
7.7694	-0.000354106
7.8694	-0.000351963
7.9694	-0.000345776
8.0694	-0.000331141
8.1694	-0.000345818
8.2694	-0.00034547
8.3694	-0.000339349
8.4694	-0.000349284
8.5694	-0.000341275
8.6694	-0.000332842
8.7694	-0.000332769
8.8694	-0.000329617
8.9694	-0.000346892
9.0694	-0.000323984
9.1694	-0.00031136
9.2694	-0.000312735
9.3694	-0.000325284
9.4694	-0.0003163
9.5694	-0.000327886
9.6694	-0.000340278
9.7694	-0.000313606
9.8694	-0.000304153
9.9694	-0.000306071
10.0694	-0.000312517
10.1694	-0.000309934
10.2694	-0.000314244
10.3694	-0.000302491
10.4694	-0.0003281
10.5694	-0.000317783
10.6694	-0.000329277
10.7694	-0.000319651
10.8694	-0.000320347
10.9694	-0.00031494
11.0694	-0.000333239
11.1694	-0.000301096
11.2694	-0.000318322
11.3694	-0.000325555
11.4694	-0.000382596
11.5694	-0.000262679
11.6694	-0.000312846
11.7694	-0.000327756
11.8694	-0.000301994
11.9694	-0.000322051
12.0694	-0.000310974
12.1694	-0.000241915
12.2694	-0.00022368
12.3694	-0.000251938
12.4694	-0.000224892
12.5694	-0.000216764
12.6694	-0.000235541
12.7694	-0.000232484
12.8694	-0.000227406
12.9694	-0.00023107
13.0694	-0.000227914
13.1694	-0.000220971
13.2694	-0.000201625
13.3694	-0.000218981
13.4694	-0.000203826
13.5694	-0.000200888
13.6694	-0.000204021
13.7694	-0.000213016
13.8694	-0.000204571
13.9694	-0.000189883
14.0694	-0.000203967
14.1694	-0.000207085
14.2694	-0.000196929
14.3694	-0.00020464
14.4694	-0.000210845
14.5694	-0.000216867
14.6694	-0.000200922
14.7694	-0.000194533
14.8694	-0.000203356
14.9694	-0.000186344
15.0694	-0.000200532
15.1694	-0.000196872
15.2694	-0.000214758
15.3694	-0.000211056
15.4694	-0.000195339
15.5694	-0.000212294
15.6694	-0.000201786
15.7694	-0.000205591
15.8694	-0.000177831
15.9694	-0.000195439
16.0694	-0.00019519
16.1694	-0.000188297
16.2694	-0.000205886
16.3694	-0.000203329
16.4694	-0.000190066
16.5694	-0.000190857
16.6694	-0.00018511
16.7694	-0.000193719
16.8694	-0.000208052
16.9694	-0.000185443
17.0694	-0.000192577
17.1694	-0.000194506
17.2694	-0.00020075
17.3694	-0.000193689
17.4694	-0.000193272
17.5694	-0.000182264
17.6694	-0.000182837
17.7694	-0.000183544
17.8694	-0.00018814
17.9694	-0.000183754
18.0694	-0.000191832
18.1694	-0.000189608
18.2694	-0.00019323
18.3694	-0.000190273
18.4694	-0.000193284
18.5694	-0.000178756
18.6694	-0.000168993
18.7694	-0.000186482
18.8694	-0.000200601
18.9694	-0.000189703
19.0694	-0.000183949
19.1694	-0.000173238
19.2694	-0.000183135
19.3694	-0.000182596
19.4694	-0.0001767
19.5694	-0.000172195
19.6694	-0.000193135
19.7694	-0.000173758
19.8694	-0.00019537
19.9694	-0.000180257
20.0694	-0.000185164
20.1694	-0.000177136
20.2694	-0.000181916
20.3694	-0.000191308
20.4694	-0.000181969
20.5694	-0.000171469
20.6694	-0.000180548
20.7694	-0.000187082
20.8694	-0.000188125
20.9694	-0.000165741
21.0694	-0.000179459
21.1694	-0.000179004
21.2694	-0.000179776
21.3694	-0.0001849
21.4694	-0.000182382
21.5694	-0.000176016
21.6694	-0.000187942
21.7694	-0.000182821
21.8694	-0.000178641
21.9694	-0.000166253
22.0694	-0.000179413
22.1694	-0.000175661
22.2694	-0.000199466
22.3694	-0.000174148
22.4694	-0.000181966
22.5694	-0.00017717
22.6694	-0.000195504
22.7694	-0.000178519
22.8694	-0.000180636
22.9694	-0.000186914
23.0694	-0.000180578
23.1694	-0.000189948
23.2694	-0.000187697
23.3694	-0.000188331
23.4694	-0.00017174
23.5694	-0.000185114
23.6694	-0.000194885
23.7694	-0.00015798
23.8694	-0.000161549
23.9694	-0.000170552
24.0694	-0.000172569
24.1694	-0.000166211
24.2694	-0.000173295
24.3694	-0.000180471
24.4694	-0.000183291
24.5694	-0.000169681
24.6694	-0.000164182
24.7694	-0.000170269
24.8694	-0.000180456
24.9694	-0.000173089
25.0694	-0.000168916
25.1694	-0.000154847
25.2694	-0.000177602
25.3694	-0.000160506
25.4694	-0.000177055
25.5694	-0.000171236
25.6694	-0.000181603
25.7694	-0.000169058
25.8694	-0.000166639
25.9694	-0.000174725
26.0694	-0.000180315
26.1694	-0.000168255
26.2694	-0.000180678
26.3694	-0.000303969
26.4694	-0.000308532
26.5694	-0.000282636
26.6694	-0.000304157
26.7694	-0.000307649
26.8694	-0.000307607
26.9694	-0.000304573
27.0694	-0.00029533
27.1694	-0.000319766
27.2694	-0.000234089
27.3694	-0.000167633
27.4694	-0.000160766
27.5694	-0.000163238
27.6694	-0.000176643
27.7694	-0.000156177
27.8694	-0.000168595
27.9694	-0.000180001
28.0694	-0.000156628
28.1694	-0.000166746
28.2694	-0.000171771
28.3694	-0.000170338
28.4694	-0.000153235
28.5694	-0.000156754
28.6694	-0.000166857
28.7694	-0.000166459
28.8694	-0.000161408
28.9694	-0.000162906
29.0694	-0.00016649
29.1694	-0.000194025
29.2694	-0.000153552
29.3694	-0.000185049
29.4694	-0.000167659
29.5694	-0.000225755
29.6694	-0.000239679
29.7694	-0.000227578
29.8694	-0.000236099
29.9694	-0.000224212
30.0694	-0.000242664
30.1694	-0.000227536
30.2694	-0.000176161
30.3694	-0.000227192
30.4694	-0.000236133
30.5694	-0.000289002
30.6694	-0.000245541
30.7694	-0.000230979
30.8694	-0.000219592
30.9694	-0.000155864
31.0694	-0.000162799
31.1694	-0.000163643
31.2694	-0.000160594
31.3694	-0.000174289
31.4694	-0.000169245
31.5694	-0.000218373
31.6694	-0.000235442
31.7694	-0.000218786
31.8694	-0.000222565
31.9694	-0.000214529
32.0694	-0.000222905
32.1694	-0.000235725
32.2694	-0.000217613
32.3694	-0.000294031
32.4694	-0.000222733
32.5694	-0.000228205
32.6694	-0.00023736
32.7694	-0.000230463
32.8694	-0.000220841
32.9694	-0.000232381
33.0694	-0.000231579
33.1694	-0.00016573
33.2694	-0.000228942
33.3694	-0.00023822
33.4694	-0.000225832
33.5694	-0.000226057
33.6694	-0.000223394
33.7694	-0.000214926
33.8694	-0.000280298
33.9694	-0.000225041
34.0694	-0.000229263
34.1694	-0.000211308
34.2694	-0.000227975
34.3694	-0.000222328
34.4694	-0.000238128
34.5694	-0.000223554
34.6694	-0.00021665
34.7694	-0.000234399
34.8694	-0.00021997
34.9694	-0.000229248
35.0694	-0.000220433
35.1694	-0.000211934
35.2694	-0.000224659
35.3694	-0.000212733
35.4694	-0.000234716
35.5694	-0.000223268
35.6694	-0.000208033
35.7694	-0.000215809
35.8694	-0.000213482
35.9694	-0.000223161
36.0694	-0.00023668
36.1694	-0.000208652
36.2694	-0.00022451
36.3694	-0.000211617
36.4694	-0.00022211
36.5694	-0.000221353
36.6694	-0.000224705
36.7694	-0.000221094
36.8694	-0.000223019
36.9694	-0.000221544
37.0694	-0.000221694
37.1694	-0.000303339
37.2694	-0.000313068
37.3694	-0.000213887
37.4694	-0.000242305
37.5694	-0.000227077
37.6694	-0.000233294
37.7694	-0.000215786
37.8694	-0.000235125
37.9694	-0.000230528
38.0694	-0.000233145
38.1694	-0.00022514
38.2694	-0.000225824
38.3694	-0.000223971
38.4694	-0.00022472
38.5694	-0.000315674
38.6694	-0.000296709
38.7694	-0.000211782
38.8694	-0.000156211
38.9694	-0.000218904
39.0694	-0.000214047
39.1694	-0.000228117
39.2694	-0.000227012
39.3694	-0.000224326
39.4694	-0.000221369
39.5694	-0.000237398
39.6694	-0.00019075
39.7694	-0.000214793
39.8694	-0.000222729
39.9694	-0.000220039
40.0694	-0.000210058
40.1694	-0.000226772
40.2694	-0.000300381
40.3694	-0.000236676
40.4694	-0.00021681
40.5694	-0.000159467
40.6694	-0.000205045
40.7694	-0.00021057
40.8694	-0.000217593
40.9694	-0.000220757
41.0694	-0.00023637
41.1694	-0.000217467
41.2694	-0.000233356
41.3694	-0.000216822
41.4694	-0.00021767
41.5694	-0.00022122
41.6694	-0.000214991
41.7694	-0.000225862
41.8694	-0.000226886
41.9694	-0.000138585
42.0694	-0.00022699
42.1694	-0.000219737
42.2694	-0.000231399
42.3694	-0.000217097
42.4694	-0.000228938
42.5694	-0.000216485
42.6694	-0.000220899
42.7694	-0.000230237
42.8694	-0.000237532
42.9694	-0.000245522
43.0694	-0.000227127
43.1694	-0.000242155
43.2694	-0.000235751
43.3694	-0.000225255
43.4694	-0.000232874
43.5694	-0.000226023
43.6694	-0.000234051
43.7694	-0.00024274
43.8694	-0.000220196
43.9694	-0.000176562
44.0694	-0.000228946
44.1694	-0.000219389
44.2694	-0.000221147
44.3694	-0.00020916
44.4694	-0.000209879
44.5694	-0.000239557
44.6694	-0.000224097
44.7694	-0.000141106
44.8694	-0.000172738
44.9694	-0.000221029
45.0694	-0.000212538
45.1694	-0.000223612
45.2694	-0.000206818
45.3694	-0.00021903
45.4694	-0.000229962
45.5694	-0.000221281
45.6694	-0.000210303
45.7694	-0.00021451
45.8694	-0.000222928
45.9694	-0.00020631
46.0694	-0.000209791
46.1694	-0.000227016
46.2694	-0.00021733
46.3694	-0.00021101
46.4694	-0.000214731
46.5694	-0.000231552
46.6694	-0.000223749
46.7694	-0.000223768
46.8694	-0.000219237
46.9694	-0.000243336
47.0694	-0.000221667
47.1694	-0.000225923
47.2694	-0.000209187
47.3694	-0.000224743
47.4694	-0.000227433
47.5694	-0.000220918
47.6694	-0.000221552
47.7694	-0.00022754
47.8694	-0.000213612
47.9694	-0.000222714
48.0694	-0.000208969
48.1694	-0.000216332
48.2694	-0.000219347
48.3694	-0.000207296
48.4694	-0.000218067
48.5694	-0.00022506
48.6694	-0.000200081
48.7694	-0.000216917
48.8694	-0.000216944
48.9694	-0.000217597
49.0694	-0.000207418
49.1694	-0.000211334
49.2694	-0.000212167
49.3694	-0.000216497
49.4694	-0.00022381
49.5694	-0.000225236
49.6694	-0.000240451
49.7694	-0.000219737
49.8694	-0.00022569
49.9694	-0.000211591
50.0694	-0.000216738
50.1694	-0.000226011
50.2694	-0.000215889
50.3694	-0.000209088
50.4694	-0.000211506
50.5694	-0.000213749
50.6694	-0.000211029
50.7694	-0.000230088
50.8694	-0.000212733
50.9694	-0.000219298
51.0694	-0.000221579
51.1694	-0.000231116
51.2694	-0.000216596
51.3694	-0.000212779
51.4694	-0.000207173
51.5694	-0.000221869
51.6694	-0.000217857
51.7694	-0.000215312
51.8694	-0.000238346
51.9694	-0.000201698
52.0694	-0.000208511
52.1694	-0.000221487
52.2694	-0.000221793
52.3694	-0.000208771
52.4694	-0.00022566
52.5694	-0.000221969
52.6694	-0.000225637
52.7694	-0.000212504
52.8694	-0.000236558
52.9694	-0.000228067
53.0694	-0.000218656
53.1694	-0.000241785
53.2694	-0.000230085
53.3694	-0.000216833
53.4694	-0.000222186
53.5694	-0.000226397
53.6694	-0.000235965
53.7694	-0.000237383
53.8694	-0.00023543
53.9694	-0.000203215
54.0694	-0.000215763
54.1694	-0.000316487
54.2694	-0.000310003
54.3694	-0.000292728
54.4694	-0.000338593
54.5694	-0.000292934
54.6694	-0.000305716
54.7694	-0.000307584
54.8694	-0.000200536
54.9694	-0.000220566
55.0694	-0.000234108
55.1694	-0.000224265
55.2694	-0.000238304
55.3694	-0.000223837
55.4694	-0.000219068
55.5694	-0.000244521
55.6694	-0.000237708
55.7694	-0.000221071
55.8694	-0.000230715
55.9694	-0.000227337
56.0694	-0.000233008
56.1694	-0.0002353
56.2694	-0.00024039
56.3694	-0.000241598
56.4694	-0.000210616
56.5694	-0.000232614
56.6694	-0.000233057
56.7694	-0.000214296
56.8694	-0.000239305
56.9694	-0.000225515
57.0694	-0.000240994
57.1694	-0.000220654
57.2694	-0.00022553
57.3694	-0.000238862
57.4694	-0.000228912
57.5694	-0.00024556
57.6694	-0.000242201
57.7694	-0.00022882
57.8694	-0.000169684
57.9694	-0.000243057
58.0694	-0.000239874
58.1694	-0.000239943
58.2694	-0.000231365
58.3694	-0.00022258
58.4694	-0.000226772
58.5694	-0.00024441
58.6694	-0.000223268
58.7694	-0.000212825
58.8694	-0.00030405
58.9694	-0.000299682
59.0694	-0.000227792
59.1694	-0.000242259
59.2694	-0.000210448
59.3694	-0.000253944
59.4694	-0.000226462
59.5694	-0.00024065
59.6694	-0.000225828
59.7694	-0.000222905
59.8694	-0.000225148
59.9694	-0.000226164
60.0694	-0.000229439
60.1694	-0.000232507
60.2694	-0.000228491
60.3694	-0.000237662
60.4694	-0.000236218
60.5694	-0.000231479
60.6694	-0.00022903
60.7694	-0.000234464
60.8694	-0.000237868
60.9694	-0.000228522
61.0694	-0.000210788
61.1694	-0.00021715
61.2694	-0.000220719
61.3694	-0.000236974
61.4694	-0.000226489
61.5694	-0.000157698
61.6694	-0.000145184
61.7694	-0.000215759
61.8694	-0.000223241
61.9694	-0.000236668
62.0694	-0.000219917
62.1694	-0.000157117
62.2694	-0.000145508
62.3694	-0.000173139
62.4694	-0.000231491
62.5694	-0.000219
62.6694	-0.000229148
62.7694	-0.000224128
62.8694	-0.000218981
62.9694	-0.000216581
63.0694	-0.000221411
63.1694	-0.000219512
63.2694	-0.000220425
63.3694	-0.00022472
63.4694	-0.000220253
63.5694	-0.000202064
63.6694	-0.000217934
63.7694	-0.000214059
63.8694	-0.000219107
63.9694	-0.000229863
64.0694	-0.000207185
64.1694	-0.000216111
64.2694	-0.000221105
64.3694	-0.000222087
64.4694	-0.000208144
64.5694	-0.000227242
64.6694	-0.000204078
64.7694	-0.000217968
64.8694	-0.000229741
64.9694	-0.000232435
65.0694	-0.000215931
65.1694	-0.000211243
65.2694	-0.000228285
65.3694	-0.000225251
65.4694	-0.000234169
65.5694	-0.000221621
65.6694	-0.000224269
65.7694	-0.000228052
65.8694	-0.000216585
65.9694	-0.000228335
66.0694	-0.000226172
66.1694	-0.000215824
66.2694	-0.000206321
66.3694	-0.000225667
66.4694	-0.000221224
66.5694	-0.000224315
66.6694	-0.000277405
66.7694	-0.000292976
66.8694	-0.000297007
66.9694	-0.000240325
67.0694	-0.000231793
67.1694	-0.000203757
67.2694	-0.000228029
67.3694	-0.000226993
67.4694	-0.000233978
67.5694	-0.000231968
67.6694	-0.000210658
67.7694	-0.000216008
67.8694	-0.000222232
67.9694	-0.00023671
68.0694	-0.000224983
68.1694	-0.000228663
68.2694	-0.000235205
68.3694	-0.000229668
68.4694	-0.000228518
68.5694	-0.000216222
68.6694	-0.000218648
68.7694	-0.000224693
68.8694	-0.0002248
68.9694	-0.000221946
69.0694	-0.000235549
69.1694	-0.000213165
69.2694	-0.000222221
69.3694	-0.00022245
69.4694	-0.000215159
69.5694	-0.000216657
69.6694	-0.000202878
69.7694	-0.000242492
69.8694	-0.000225041
69.9694	-0.000227853
70.0694	-0.000222236
70.1694	-0.00022955
70.2694	-0.000219363
70.3694	-0.000231048
70.4694	-0.000240627
70.5694	-0.000223761
70.6694	-0.00024415
70.7694	-0.000226669
70.8694	-0.000150365
70.9694	-0.000159154
71.0694	-0.00016678
71.1694	-0.000233615
71.2694	-0.000278315
71.3694	-0.000293519
71.4694	-0.00028345
71.5694	-0.000289778
71.6694	-0.000221606
71.7694	-0.000199669
71.8694	-0.000217571
71.9694	-0.000243886
72.0694	-0.000209523
72.1694	-0.000232748
72.2694	-0.000230108
72.3694	-0.000215713
72.4694	-0.000227502
72.5694	-0.00022412
72.6694	-0.000214709
72.7694	-0.000234693
72.8694	-0.000224429
72.9694	-0.000227991
73.0694	-0.00021467
73.1694	-0.000229286
73.2694	-0.000228476
73.3694	-0.000242068
73.4694	-0.000229756
73.5694	-0.000229404
73.6694	-0.000168129
73.7694	-0.000222794
73.8694	-0.000299388
73.9694	-0.000218056
74.0694	-0.000245197
74.1694	-0.000209535
74.2694	-0.00024224
74.3694	-0.000221067
74.4694	-0.000221694
74.5694	-0.000222591
74.6694	-0.000233302
74.7694	-0.000222706
74.8694	-0.000153674
74.9694	-0.000160594
75.0694	-0.000156975
75.1694	-0.000155451
75.2694	-0.000164102
75.3694	-0.000161549
75.4694	-0.000235094
75.5694	-0.000239947
75.6694	-0.000165493
75.7694	-0.000215679
75.8694	-0.000238938
75.9694	-0.000225706
76.0694	-0.000231579
76.1694	-0.000235748
76.2694	-0.000228369
76.3694	-0.000247478
76.4694	-0.000230448
76.5694	-0.000246473
76.6694	-0.000242786
76.7694	-0.000294512
76.8694	-0.000294241
76.9694	-0.000213222
77.0694	-0.000222882
77.1694	-0.000237291
77.2694	-0.000295601
77.3694	-0.000147801
77.4694	-0.000212282
77.5694	-0.000211613
77.6694	-0.000233986
77.7694	-0.000232351
77.8694	-0.000213459
77.9694	-0.000180876
78.0694	-0.000170021
78.1694	-0.000158275
78.2694	-0.000230001
78.3694	-0.000233038
78.4694	-0.000216436
78.5694	-0.000245992
78.6694	-0.00020587
78.7694	-0.00023028
78.8694	-0.000300091
78.9694	-0.000313855
79.0694	-0.000240566
79.1694	-0.000220341
79.2694	-0.000162004
79.3694	-0.000171824
79.4694	-0.000155451
79.5694	-0.000161557
79.6694	-0.000159685
79.7694	-0.000157805
79.8694	-0.000150705
79.9694	-0.000141584
80.0694	-0.000148145
80.1694	-0.000163437
80.2694	-0.000151313
80.3694	-0.000169585
80.4694	-0.000175068
80.5694	-0.000168202
80.6694	-0.000287076
80.7694	-0.000288276
80.8694	-0.000310588
80.9694	-0.000293542
81.0694	-0.000305888
81.1694	-0.00030408
81.2694	-0.000312089
81.3694	-0.000309556
81.4694	-0.000304917
81.5694	-0.000243447
81.6694	-0.000175408
81.7694	-0.000174319
81.8694	-0.000178328
81.9694	-0.000234945
82.0694	-0.000173276
82.1694	-0.000185309
82.2694	-0.000190051
82.3694	-0.00018827
82.4694	-0.000183333
82.5694	-0.000243382
82.6694	-0.000244433
82.7694	-0.000313878
82.8694	-0.000318314
82.9694	-0.000312662
83.0694	-0.000300553
83.1694	-0.000303587
83.2694	-0.000226925
83.3694	-0.000221143
83.4694	-0.000293416
83.5694	-0.000159157
83.6694	-0.00015471
83.7694	-0.00017388
83.8694	-0.000161748
83.9694	-0.000154706
84.0694	-0.000173502
84.1694	-0.000171301
84.2694	-0.000178355
84.3694	-0.000166601
84.4694	-0.000152501
84.5694	-0.000167827
84.6694	-0.000159566
84.7694	-0.000160709
84.8694	-0.000173085
84.9694	-0.000175783
85.0694	-0.00023078
85.1694	-0.000308299
85.2694	-0.000319265
85.3694	-0.000318719
85.4694	-0.000305857
85.5694	-0.000299247
85.6694	-0.000161767
85.7694	-0.000223917
85.8694	-0.000308662
85.9694	-0.000305032
86.0694	-0.000297733
86.1694	-0.000296316
86.2694	-0.000321975
86.3694	-0.00030366
86.4694	-0.000305937
86.5694	-0.00031066
86.6694	-0.000323201
86.7694	-0.000292579
86.8694	-0.00031186
86.9694	-0.000294207
87.0694	-0.000249251
87.1694	-0.000311126
87.2694	-0.000294398
87.3694	-0.000315521
87.4694	-0.0002917
87.5694	-0.000292533
87.6694	-0.00029943
87.7694	-0.00030397
87.8694	-0.000295918
87.9694	-0.000306961
88.0694	-0.000278735
88.1694	-0.000300469
88.2694	-0.0003076
88.3694	-0.000287432
88.4694	-0.00030797
88.5694	-0.000301918
88.6694	-0.000301234
88.7694	-0.00023475
88.8694	-0.000290546
88.9694	-0.000304168
89.0694	-0.000298047
89.1694	-0.000311088
89.2694	-0.000307305
89.3694	-0.000309338
89.4694	-0.000294187
89.5694	-0.000296736
89.6694	-0.000293454
89.7694	-0.000303029
89.8694	-0.000305337
89.9694	-0.000291551
90.0694	-0.000292457
90.1694	-0.000308746
90.2694	-0.000305284
90.3694	-0.0003087
90.4694	-0.000305685
90.5694	-0.000292674
90.6694	-0.000306148
90.7694	-0.000308008
90.8694	-0.000296251
90.9694	-0.000288838
91.0694	-0.000237838
91.1694	-0.000302735
91.2694	-0.00030768
91.3694	-0.000295636
91.4694	-0.000300359
91.5694	-0.000303752
91.6694	-0.00030431
91.7694	-0.000286828
91.8694	-0.00028606
91.9694	-0.000293637
92.0694	-0.00032084
92.1694	-0.000295922
92.2694	-0.000303438
92.3694	-0.000307279
92.4694	-0.000299766
92.5694	-0.000303232
92.6694	-0.000312021
92.7694	-0.000297825
92.8694	-0.000303041
92.9694	-0.000284711
93.0694	-0.000283313
93.1694	-0.000291964
93.2694	-0.000301329
93.3694	-0.00030896
93.4694	-0.000282747
93.5694	-0.000315616
93.6694	-0.000314011
93.7694	-0.000281146
93.8694	-0.00029397
93.9694	-0.000312387
94.0694	-0.000306916
94.1694	-0.000288353
94.2694	-0.000304195
94.3694	-0.000315437
94.4694	-0.000301264
94.5694	-0.000307072
94.6694	-0.000314164
94.7694	-0.000286603
94.8694	-0.000322762
94.9694	-0.000313977
95.0694	-0.000315796
95.1694	-0.000287092
95.2694	-0.000303289
95.3694	-0.000297019
95.4694	-0.00029434
95.5694	-0.000321291
95.6694	-0.000306197
95.7694	-0.000327951
95.8694	-0.000317179
95.9694	-0.000297393
96.0694	-0.000324794
96.1694	-0.000307726
96.2694	-0.000297531
96.3694	-0.00030429
96.4694	-0.000300232
96.5694	-0.0003069
96.6694	-0.000296388
96.7694	-0.000294619
96.8694	-0.000310397
96.9694	-0.000308249
97.0694	-0.000310622
97.1694	-0.000307183
97.2694	-0.000308054
97.3694	-0.000318792
97.4694	-0.000295846
97.5694	-0.000313698
97.6694	-0.000302109
97.7694	-0.000300928
97.8694	-0.000317928
97.9694	-0.000315884
98.0694	-0.000289319
98.1694	-0.000313419
98.2694	-0.000312957
98.3694	-0.000317286
98.4694	-0.000294879
98.5694	-0.000312777
98.6694	-0.000311436
98.7694	-0.000320286
98.8694	-0.000316048
98.9694	-0.000307917
99.0694	-0.000316029
99.1694	-0.000312387
99.2694	-0.000298077
99.3694	-0.000299292
99.4694	-0.000294203
99.5694	-0.000299911
99.6694	-0.000296954
99.7694	-0.000315077
99.8694	-0.000314772
99.9694	-0.000304371
100.069	-0.000316705
100.169	-0.000314787
100.269	-0.000295911
100.369	-0.000298876
100.469	-0.000291069
100.569	-0.000312429
100.669	-0.000288326
100.769	-0.000299938
100.869	-0.000308822
100.969	-0.000312403
101.069	-0.000292613
101.169	-0.000279652
101.269	-0.000184785
101.369	-0.000161744
101.469	-0.000175275
101.569	-0.000164182
101.669	-0.000184793
101.769	-0.000168702
101.869	-0.000172806
101.969	-0.000186218
102.069	-0.000171931
102.169	-0.00017824
102.269	-0.000187911
102.369	-0.000176402
102.469	-0.0001832
102.569	-0.000165798
102.669	-0.000169788
102.769	-0.000196753
102.869	-0.000184549
102.969	-0.000164098
103.069	-0.000157056
103.169	-0.000180445
103.269	-0.00017401
103.369	-0.000177308
103.469	-0.000170942
103.569	-0.000171102
103.669	-0.000175401
103.769	-0.000175237
103.869	-0.000185343
103.969	-0.000166991
104.069	-0.000175175
104.169	-0.000172871
104.269	-0.000193761
104.369	-0.000173181
104.469	-0.000186146
104.569	-0.000179505
104.669	-0.000179302
104.769	-0.000175875
104.869	-0.000156024
104.969	-0.000151783
105.069	-0.000168294
105.169	-0.000165997
105.269	-0.000163234
105.369	-0.00016291
105.469	-0.000144351
105.569	-0.000158003
105.669	-0.000159562
105.769	-0.00016537
105.869	-0.00018631
105.969	-0.000180231
106.069	-0.000172776
106.169	-0.000187583
106.269	-0.000159868
106.369	-0.00019328
106.469	-0.000180659
106.569	-0.000176582
106.669	-0.00016738
106.769	-0.000184667
106.869	-0.000172256
106.969	-0.000190995
107.069	-0.00016782
107.169	-0.00019174
107.269	-0.000180238
107.369	-0.000175611
107.469	-0.000178377
107.569	-0.000171645
107.669	-0.000176341
107.769	-0.000164201
107.869	-0.000172608
107.969	-0.000177185
108.069	-0.000193299
108.169	-0.000150453
108.269	-0.000168301
108.369	-0.000176242
108.469	-0.000161083
108.569	-0.000180028
108.669	-0.000183941
108.769	-0.000179791
108.869	-0.000164981
108.969	-0.000157675
109.069	-0.000166131
109.169	-0.000178637
109.269	-0.000179188
109.369	-0.000181492
109.469	-0.000157002
109.569	-0.000178828
109.669	-0.000189264
109.769	-0.000164958
109.869	-0.000158194
109.969	-0.000191958
110.069	-0.00017072
110.169	-0.000189161
110.269	-0.000187105
110.369	-0.000192856
110.469	-0.000171094
110.569	-0.000197514
110.669	-0.000185508
110.769	-0.000183773
110.869	-0.000166593
110.969	-0.000184472
111.069	-0.000196574
111.169	-0.000170021
111.269	-0.000186329
111.369	-0.00019174
111.469	-0.000177109
111.569	-0.000165244
111.669	-0.000175244
111.769	-0.000180777
111.869	-0.000179688
111.969	-0.000167954
112.069	-0.000163212
112.169	-0.00015842
112.269	-0.000171801
112.369	-0.000159043
112.469	-0.000181721
112.569	-0.000160223
112.669	-0.000152298
112.769	-0.000161786
112.869	-0.000186589
112.969	-0.000189994
113.069	-0.000176375
113.169	-0.000173914
113.269	-0.000164564
113.369	-0.000183322
113.469	-0.000165634
113.569	-0.000189845
113.669	-0.000175344
113.769	-0.000186215
113.869	-0.000184415
113.969	-0.000188091
114.069	-0.000178893
114.169	-0.000180896
114.269	-0.000186115
114.369	-0.000171198
114.469	-0.000187762
114.569	-0.000167785
114.669	-0.000177927
114.769	-0.000190827
114.869	-0.000174132
114.969	-0.0001679
115.069	-0.000178809
115.169	-0.000187155
115.269	-0.000178611
115.369	-0.000174167
115.469	-0.000147098
115.569	-0.000176826
115.669	-0.000194334
115.769	-0.000177315
115.869	-0.000164362
115.969	-0.000168061
116.069	-0.000171656
116.169	-0.000175825
116.269	-0.00017307
116.369	-0.000171209
116.469	-0.000172898
116.569	-0.00017934
116.669	-0.000158897
116.769	-0.000155944
116.869	-0.000189184
116.969	-0.00019571
117.069	-0.00018482
117.169	-0.00017043
117.269	-0.000188503
117.369	-0.000191958
117.469	-0.000201526
117.569	-0.00017004
117.669	-0.000196375
117.769	-0.000172226
117.869	-0.000173593
117.969	-0.000184892
118.069	-0.000186772
118.169	-0.000194407
118.269	-0.00020135
118.369	-0.000179398
118.469	-0.00018751
118.569	-0.000198713
118.669	-0.000191232
118.769	-0.000176639
118.869	-0.000199344
118.969	-0.000202042
119.069	-0.000179971
119.169	-0.000178954
119.269	-0.000184442
119.369	-0.000194132
119.469	-0.00018195
119.569	-0.000178462
119.669	-0.00018174
119.769	-0.000180433
119.869	-0.000198893
119.969	-0.000176314
120.069	-0.000181725
120.169	-0.000191113
120.269	-0.00018396
120.369	-0.000199313
120.469	-0.000189875
120.569	-0.000175263
120.669	-0.000189852
120.769	-0.000186215
120.869	-0.000184828
120.969	-0.000195362
121.069	-0.000189814
121.169	-0.00019545
121.269	-0.000190941
121.369	-0.000193937
121.469	-0.000192168
121.569	-0.000204628
121.669	-0.000198901
121.769	-0.000201572
121.869	-0.000196646
121.969	-0.000185622
122.069	-0.000189493
122.169	-0.000204831
122.269	-0.000209986
122.369	-0.000189493
122.469	-0.000209011
122.569	-0.000195798
122.669	-0.000213688
122.769	-0.000204055
122.869	-0.000184262
122.969	-0.0001914
123.069	-0.000197063
123.169	-0.000179585
123.269	-0.000199076
123.369	-0.000181473
123.451	-0.000180292
123.451	-0.00183
123.551	-0.000688412
123.651	-0.000647144
123.751	-0.000639196
123.851	-0.000656391
123.951	-0.000642674
124.051	-0.000633809
124.151	-0.000650239
124.251	-0.000646533
124.351	-0.000636751
124.451	-0.00064596
124.551	-0.000650086
124.651	-0.000631057
124.751	-0.000648673
124.851	-0.000644699
124.951	-0.000639082
125.051	-0.000642826
125.151	-0.000634152
125.251	-0.000567474
125.351	-0.000565182
125.451	-0.000558915
125.551	-0.000585281
125.651	-0.00056778
125.751	-0.000556164
125.851	-0.000566634
125.951	-0.000596935
126.051	-0.000644699
126.151	-0.00065685
126.251	-0.000660251
126.351	-0.000663307
126.451	-0.000646686
126.551	-0.000658837
126.651	-0.000721044
126.751	-0.000719325
126.851	-0.000721235
126.951	-0.000648138
127.051	-0.000624179
127.151	-0.000652952
127.251	-0.000668619
127.351	-0.000650621
127.451	-0.000667855
127.551	-0.000649017
127.651	-0.000646151
127.751	-0.00065899
127.851	-0.000663078
127.951	-0.000639961
128.051	-0.000649475
128.151	-0.000641451
128.251	-0.000655092
128.351	-0.000658073
128.451	-0.000664454
128.551	-0.000677063
128.651	-0.000668963
128.751	-0.000664989
128.851	-0.000655551
128.951	-0.000662161
129.051	-0.000652035
129.151	-0.000668848
129.251	-0.000664339
129.351	-0.000644928
129.451	-0.000657194
129.551	-0.000658799
129.651	-0.000673433
129.751	-0.000650392
129.851	-0.000673968
129.951	-0.0006656
130.051	-0.000658416
130.151	-0.000664874
130.251	-0.000677866
130.351	-0.000663384
130.451	-0.000673357
130.551	-0.000647908
130.651	-0.000665562
130.751	-0.000672669
130.851	-0.000680541
130.951	-0.000680388
131.051	-0.000676987
131.151	-0.000690476
131.251	-0.000677407
131.351	-0.000701366
131.451	-0.000671026
131.551	-0.000670873
131.651	-0.000666785
131.751	-0.000678592
131.851	-0.000676528
131.951	-0.000656238
132.051	-0.000662467
132.151	-0.000670759
132.251	-0.000691202
132.351	-0.000678783
132.451	-0.000663002
132.551	-0.000679089
132.651	-0.00066839
132.751	-0.000678133
132.851	-0.00066732
132.951	-0.000703811
133.051	-0.000694488
133.151	-0.000688221
133.251	-0.000673242
133.351	-0.000684858
133.451	-0.000679662
133.551	-0.000684171
133.651	-0.000678172
133.751	-0.000687189
133.851	-0.000693609
133.951	-0.000668466
134.051	-0.000690781
134.151	-0.000676376
134.251	-0.000670912
134.351	-0.000694029
134.451	-0.000695252
134.551	-0.000682375
134.651	-0.000692577
134.751	-0.000675611
134.851	-0.000715274
134.951	-0.000699914
135.051	-0.000674045
135.151	-0.000666823
135.251	-0.000693456
135.351	-0.0006985
135.451	-0.000700487
135.551	-0.000694144
135.651	-0.000689558
135.751	-0.000719554
135.851	-0.000701175
135.951	-0.00070534
136.051	-0.000691889
136.151	-0.000704193
136.251	-0.000697545
136.351	-0.000691775
136.451	-0.000695214
136.551	-0.000685814
136.651	-0.000689597
136.751	-0.000702015
136.851	-0.000693953
136.951	-0.00070427
137.051	-0.000700907
137.151	-0.000699493
137.251	-0.000705875
137.351	-0.000714128
137.451	-0.000717376
137.551	-0.000694564
137.651	-0.000691202
137.751	-0.000702397
137.851	-0.000704384
137.951	-0.000718866
138.051	-0.000711453
138.151	-0.00070725
138.251	-0.000721197
138.351	-0.000727808
138.451	-0.000711453
138.551	-0.000719401
138.651	-0.000724407
138.751	-0.000739424
138.851	-0.000721388
138.951	-0.000727082
139.051	-0.000702971
139.151	-0.000703926
139.251	-0.00072712
139.351	-0.000711109
139.451	-0.000718599
139.551	-0.000708282
139.651	-0.00071516
139.751	-0.000722687
139.851	-0.000725133
139.951	-0.000707709
140.051	-0.000718255
140.151	-0.000721885
140.251	-0.000713593
140.351	-0.000734113
140.451	-0.000726623
140.551	-0.000724483
140.651	-0.000716153
140.751	-0.000737322
140.851	-0.000718026
140.951	-0.000724827
141.051	-0.000730865
141.151	-0.000727922
141.251	-0.000723566
141.351	-0.000713326
141.451	-0.00072135
141.551	-0.000717873
141.651	-0.000717682
141.751	-0.000717223
141.851	-0.000742137
141.951	-0.000731323
142.051	-0.000729489
142.151	-0.000747869
142.251	-0.00073224
142.351	-0.000728801
142.451	-0.000733616
142.551	-0.000725209
142.651	-0.000738086
142.751	-0.000751842
142.851	-0.000744697
142.951	-0.000744391
143.051	-0.00073396
143.151	-0.000744735
143.251	-0.000725859
143.351	-0.000735412
143.451	-0.00074955
143.551	-0.000745155
143.651	-0.000747754
143.751	-0.000764452
143.851	-0.000741755
143.951	-0.000737934
144.051	-0.000754632
144.151	-0.000742786
144.251	-0.00075104
144.351	-0.00072498
144.451	-0.000725515
144.551	-0.000749817
144.651	-0.000745347
144.751	-0.000744506
144.851	-0.000735641
144.951	-0.000741525
145.051	-0.000742251
145.151	-0.000738278
145.251	-0.00075532
145.351	-0.000741831
145.451	-0.000742404
145.551	-0.0007489
145.651	-0.000745614
145.751	-0.000766592
145.851	-0.00075895
145.951	-0.000732355
146.051	-0.000757803
146.151	-0.000754212
146.251	-0.000757268
146.351	-0.000746416
146.451	-0.000753982
146.551	-0.00074313
146.651	-0.000763191
146.751	-0.000744582
146.851	-0.000751307
146.951	-0.000766592
147.051	-0.000767241
147.151	-0.000736023
147.251	-0.000753027
147.351	-0.000746875
147.451	-0.000750658
147.551	-0.000759103
147.651	-0.000757727
147.751	-0.000764567
147.851	-0.000772209
147.951	-0.000749206
148.051	-0.000757268
148.151	-0.000755663
148.251	-0.000750543
148.351	-0.000756198
148.451	-0.000746569
148.551	-0.000750811
148.651	-0.000749664
148.751	-0.000754059
148.851	-0.000749512
148.951	-0.000756772
149.051	-0.000765484
149.151	-0.000753409
149.251	-0.000747601
149.351	-0.000761548
149.451	-0.000752492
149.551	-0.000758835
149.651	-0.000772629
149.751	-0.000764108
149.851	-0.000764185
149.951	-0.000785545
150.051	-0.000764949
150.151	-0.000765598
150.251	-0.000773393
150.351	-0.000763
150.451	-0.000755243
150.551	-0.000770375
150.651	-0.000777329
150.751	-0.000762198
150.851	-0.000763688
150.951	-0.000779928
151.051	-0.00077133
151.151	-0.000768006
151.251	-0.000759255
151.351	-0.000773699
151.451	-0.00078585
151.551	-0.000776985
151.651	-0.000784971
151.751	-0.000781876
151.851	-0.000762198
151.951	-0.000779393
152.051	-0.000791314
152.151	-0.000766439
152.251	-0.000773623
152.351	-0.000777941
152.451	-0.000779278
152.551	-0.000777941
152.651	-0.000780615
152.751	-0.000785124
152.851	-0.00078585
152.951	-0.000775533
153.051	-0.000782641
153.151	-0.00077859
153.251	-0.000791085
153.351	-0.000782908
153.451	-0.000789939
153.551	-0.000788181
153.651	-0.00078585
153.751	-0.000777482
153.851	-0.000800714
153.951	-0.000796129
154.051	-0.000777329
154.151	-0.000790053
154.251	-0.000810038
154.351	-0.000784284
154.451	-0.000810993
154.551	-0.000819399
154.651	-0.0007993
154.751	-0.00080465
154.851	-0.000816343
154.951	-0.000807783
155.051	-0.000808739
155.151	-0.000807287
155.251	-0.000809809
155.351	-0.000791926
155.451	-0.000805338
155.551	-0.000796053
155.651	-0.000802931
155.751	-0.000818788
155.851	-0.000796817
155.951	-0.000805987
156.051	-0.000829296
156.151	-0.000803848
156.251	-0.000802625
156.351	-0.000808204
156.451	-0.000803886
156.551	-0.000816686
156.651	-0.00081703
156.751	-0.000798383
156.851	-0.000808739
156.951	-0.000812636
157.051	-0.000809197
157.151	-0.000820278
157.251	-0.000811375
157.351	-0.000826736
157.451	-0.000822953
157.551	-0.000811146
157.651	-0.000806026
157.751	-0.000801784
157.851	-0.000836289
157.951	-0.000818215
158.051	-0.000814317
158.151	-0.000812292
158.251	-0.000805338
158.351	-0.000835142
158.451	-0.000815082
158.551	-0.000813515
158.651	-0.000831016
158.751	-0.000825169
158.851	-0.000822953
158.951	-0.000828073
159.051	-0.000806522
159.151	-0.000811375
159.251	-0.000837473
159.351	-0.00081149
159.451	-0.00081917
159.551	-0.000836098
159.651	-0.000838467
159.751	-0.000854019
159.851	-0.000866705
159.951	-0.000836709
160.051	-0.000845612
160.151	-0.000840301
160.251	-0.000835907
160.351	-0.000821234
160.451	-0.000831321
160.551	-0.000816113
160.651	-0.00082494
160.751	-0.000830633
160.851	-0.000828188
160.951	-0.000830748
161.051	-0.000840951
161.151	-0.000848325
161.251	-0.00083904
161.351	-0.000837473
161.451	-0.000836747
161.551	-0.00083243
161.651	-0.000829678
161.751	-0.000821539
161.851	-0.000813935
161.951	-0.000838505
162.051	-0.000830901
162.151	-0.000830442
162.251	-0.00083006
162.351	-0.000841333
162.451	-0.000841371
162.551	-0.000845956
162.651	-0.000854477
162.751	-0.000847637
162.851	-0.000826507
162.951	-0.000849242
163.051	-0.000841333
163.151	-0.000833194
163.251	-0.000845115
163.351	-0.00085142
163.451	-0.000840339
163.551	-0.000844581
163.651	-0.000846376
163.751	-0.000861508
163.851	-0.000847905
163.951	-0.00085998
164.051	-0.000857802
164.151	-0.000845765
164.251	-0.000849624
164.351	-0.000848707
164.451	-0.000853178
164.551	-0.000861852
164.651	-0.0008604
164.751	-0.000860935
164.851	-0.000837129
164.951	-0.000855432
165.051	-0.000849586
165.151	-0.00086147
165.251	-0.000861699
165.351	-0.00086361
165.451	-0.00086766
165.551	-0.000858222
165.651	-0.000865062
165.751	-0.000860285
165.851	-0.000855738
165.951	-0.000853751
166.051	-0.000860476
166.151	-0.00086724
166.251	-0.000870946
166.351	-0.000868692
166.451	-0.000870679
166.551	-0.000869876
166.651	-0.00086338
166.751	-0.00086766
166.851	-0.000872207
166.951	-0.000874882
167.051	-0.000860247
167.151	-0.000867201
167.251	-0.000862196
167.351	-0.000870984
167.451	-0.000871749
167.551	-0.000833461
167.651	-0.000874271
167.751	-0.000869303
167.851	-0.000883709
167.951	-0.000885543
168.051	-0.000887262
168.151	-0.000872589
168.251	-0.000898458
168.351	-0.000882753
168.451	-0.000861241
168.551	-0.00087236
168.651	-0.000868692
168.751	-0.000894102
168.851	-0.00089051
168.951	-0.000881875
169.051	-0.000892268
169.151	-0.000886536
169.251	-0.000887148
169.351	-0.000875875
169.451	-0.000877595
169.551	-0.00089521
169.651	-0.000867889
169.751	-0.000885313
169.851	-0.00087534
169.951	-0.000868883
170.051	-0.000879544
170.151	-0.000900292
170.251	-0.000877251
170.351	-0.000899031
170.451	-0.000886957
170.551	-0.000870679
170.651	-0.000879887
170.751	-0.000891122
170.851	-0.00088176
170.951	-0.000870258
171.051	-0.000897694
171.151	-0.00090033
171.251	-0.000896586
171.351	-0.000911985
171.451	-0.000891122
171.551	-0.000889211
171.651	-0.000898229
171.751	-0.000908087
171.851	-0.000893835
171.951	-0.000904113
172.051	-0.000889364
172.151	-0.000900254
172.251	-0.000880919
172.351	-0.000875417
172.451	-0.000898382
172.551	-0.000895287
172.651	-0.000902203
172.751	-0.000899413
172.851	-0.00089628
172.951	-0.000904113
173.051	-0.000916303
173.151	-0.000896891
173.251	-0.000909042
173.351	-0.000912099
173.451	-0.000912864
173.551	-0.000916494
173.651	-0.000901209
173.751	-0.000913475
173.851	-0.000903731
173.951	-0.00091508
174.051	-0.000925359
174.151	-0.000910189
174.251	-0.000899872
174.351	-0.000915309
174.451	-0.000916608
174.551	-0.000904304
174.651	-0.00091657
174.751	-0.000898534
174.851	-0.000914927
174.951	-0.000920162
175.051	-0.000914163
175.151	-0.000918557
175.251	-0.000909119
175.351	-0.000915921
175.451	-0.000906941
175.551	-0.000928874
175.651	-0.0009155
175.751	-0.000928416
175.851	-0.000908813
175.951	-0.000920124
176.051	-0.000915309
176.151	-0.000922569
176.251	-0.000919856
176.351	-0.000930135
176.451	-0.000961201
176.551	-0.000921041
176.651	-0.000941904
176.751	-0.000928874
176.851	-0.000938236
176.951	-0.000915118
177.051	-0.000914048
177.151	-0.000917869
177.251	-0.000933306
177.351	-0.00093109
177.451	-0.000935943
177.551	-0.0009296
177.651	-0.000935179
177.751	-0.000929829
177.851	-0.000935141
177.951	-0.000937089
178.051	-0.000950043
178.151	-0.000925053
178.251	-0.000935867
178.351	-0.00094305
178.451	-0.000944464
178.551	-0.000931702
178.651	-0.000937357
178.751	-0.000948553
178.851	-0.000936287
178.951	-0.000946375
179.051	-0.000947789
179.151	-0.000930402
179.251	-0.000944006
179.351	-0.000940872
179.451	-0.000954208
179.551	-0.000929753
179.651	-0.000946069
179.751	-0.000953482
179.851	-0.000933994
179.951	-0.000951151
180.051	-0.000948935
180.151	-0.000935637
180.251	-0.000949164
180.351	-0.00094328
180.451	-0.000946413
180.551	-0.000954514
180.651	-0.000952947
180.751	-0.000950501
180.851	-0.000947063
180.951	-0.000960398
181.051	-0.000969416
181.151	-0.000947063
181.251	-0.000957074
181.351	-0.000939535
181.451	-0.000983478
181.551	-0.000968613
181.651	-0.000951113
181.751	-0.000948973
181.851	-0.000970295
181.951	-0.000960627
182.051	-0.000937395
182.151	-0.000964448
182.251	-0.000961277
182.351	-0.000937204
182.451	-0.000979198
182.551	-0.000971823
182.651	-0.00096804
182.751	-0.000961201
182.851	-0.000955966
182.951	-0.000958679
183.051	-0.000955736
183.151	-0.00094584
183.251	-0.000975835
183.351	-0.000965213
183.451	-0.000953176
183.551	-0.00094882
183.651	-0.00098642
183.751	-0.000966168
183.851	-0.000962309
183.951	-0.000966894
184.051	-0.000965022
184.151	-0.000978205
184.251	-0.000985465
184.351	-0.000962805
184.451	-0.00097125
184.551	-0.000970944
184.651	-0.000971365
184.751	-0.000965404
184.851	-0.000992992
184.951	-0.000987184
185.051	-0.000990738
185.151	-0.000996813
185.251	-0.000966741
185.351	-0.00098577
185.451	-0.00098749
185.551	-0.000981835
185.651	-0.000988063
185.751	-0.000983248
185.851	-0.000978434
185.951	-0.000970257
186.051	-0.000990203
186.151	-0.000996164
186.251	-0.000999526
186.351	-0.00099112
186.451	-0.000983554
186.551	-0.000995094
186.651	-0.000984204
186.751	-0.000982943
186.851	-0.00098963
186.951	-0.00098428
187.051	-0.000995667
187.151	-0.000991731
187.251	-0.000992648
187.351	-0.00099326
187.451	-0.000988789
187.551	-0.000978204
187.651	-0.000988407
187.751	-0.000996049
187.851	-0.00101
187.951	-0.000996164
188.051	-0.001
188.151	-0.001
188.251	-0.000991961
188.351	-0.000993069
188.451	-0.000994903
188.551	-0.000991158
188.651	-0.001
188.751	-0.00098749
188.851	-0.000988713
188.951	-0.00101
189.051	-0.000998724
189.151	-0.001
189.251	-0.000999412
189.351	-0.001
189.451	-0.000999373
189.551	-0.00093174
189.651	-0.001
189.751	-0.00102
189.851	-0.00107
189.951	-0.000930746
190.051	-0.000953405
190.151	-0.00093472
190.251	-0.000965786
190.351	-0.000940758
190.451	-0.000939611
190.551	-0.000934835
190.651	-0.00093858
190.751	-0.0009249
190.851	-0.000957494
190.951	-0.000936555
191.051	-0.000945458
191.151	-0.000972435
191.251	-0.000955622
191.351	-0.000952145
191.451	-0.000933307
191.551	-0.000952718
191.651	-0.000954858
191.751	-0.000957379
191.851	-0.000948438
191.951	-0.000961277
192.051	-0.000965289
192.151	-0.000953902
192.251	-0.000955202
192.351	-0.000965786
192.451	-0.000961048
192.551	-0.000979045
192.651	-0.000946604
192.751	-0.000955507
192.851	-0.000961545
192.951	-0.000952488
193.051	-0.000953176
193.151	-0.000960207
193.251	-0.000952794
193.351	-0.000951877
193.451	-0.000960398
193.551	-0.00097595
193.651	-0.00095203
193.751	-0.000961048
193.851	-0.000971594
193.951	-0.000947941
194.051	-0.0009672
194.151	-0.000946069
194.251	-0.000958832
194.351	-0.000975874
194.451	-0.000982255
194.551	-0.000975491
194.651	-0.000970027
194.751	-0.000966321
194.851	-0.0009706
194.951	-0.000951839
195.051	-0.000985426
195.151	-0.000987948
195.251	-0.000985809
195.351	-0.000983019
195.451	-0.0009719
195.551	-0.000974345
195.651	-0.000974422
195.751	-0.000973925
195.851	-0.000989133
195.951	-0.000970104
196.051	-0.000985159
196.151	-0.000993413
196.251	-0.000974766
196.351	-0.000972778
196.451	-0.000993336
196.551	-0.000989133
196.651	-0.001
196.751	-0.000979733
196.851	-0.000986458
196.951	-0.000977173
197.051	-0.000997577
197.151	-0.000994788
197.251	-0.000982369
197.351	-0.000985541
197.451	-0.000991273
197.551	-0.000972282
197.651	-0.000983057
197.751	-0.000992648
197.851	-0.000989821
197.951	-0.000996469
198.051	-0.00099987
198.151	-0.000992725
198.251	-0.001
198.351	-0.000998036
198.451	-0.000979771
198.551	-0.000998418
198.651	-0.000969187
198.751	-0.000977784
198.851	-0.000987681
198.951	-0.00101
199.051	-0.00101
199.151	-0.00101
199.251	-0.001
199.351	-0.0009988
199.451	-0.000999908
199.551	-0.000997654
199.651	-0.000994903
199.751	-0.000985541
199.851	-0.0009847
199.951	-0.000987375
200.051	-0.000981147
200.151	-0.000997081
200.251	-0.000974307
200.351	-0.001
200.451	-0.000990661
200.551	-0.000987796
200.651	-0.00101
200.751	-0.000989668
200.851	-0.001
200.951	-0.000997195
201.051	-0.001
201.151	-0.00101
201.251	-0.00101
201.351	-0.00102
201.451	-0.000999641
201.551	-0.00101
201.651	-0.00101
201.751	-0.00101
201.851	-0.00102
201.951	-0.00101
202.051	-0.001
202.151	-0.00103
[truncated: 5,230 more rows]

## Sheet: 50%D2O
time/s	current/mA
3.4508	-0.22578
3.451	-0.15027
3.4512	-0.111
3.4514	-0.07322
3.4516	-0.06089
3.4518	-0.04987
3.4522	-0.04257
3.4526	-0.03737
3.4532	-0.03162
3.454	-0.02635
3.4554	-0.02094
3.458	-0.01567
3.464	-0.01056
3.4874	-0.00551
3.5874	-0.00242
3.6874	-0.00171
3.7874	-0.00136
3.8874	-0.00109
3.9874	-0.00103
4.0874	-0.000912405
4.1874	-0.000838276
4.2874	-0.000765904
4.3874	-0.000797696
4.4874	-0.000667549
4.5874	-0.000659945
4.6874	-0.000642291
4.7874	-0.000592388
4.8874	-0.000555858
4.9874	-0.0005588
5.0874	-0.000519558
5.1874	-0.000517418
5.2874	-0.000493116
5.3874	-0.000487651
5.4874	-0.000460325
5.5874	-0.000454506
5.6874	-0.00045953
5.7874	-0.000443745
5.8874	-0.000434334
5.9874	-0.000422649
6.0874	-0.000407418
6.1874	-0.000406566
6.2874	-0.00039085
6.3874	-0.000406967
6.4874	-0.000424686
6.5874	-0.000372707
6.6874	-0.00037401
6.7874	-0.000384579
6.8874	-0.000367728
6.9874	-0.000356227
7.0874	-0.000363479
7.1874	-0.000386314
7.2874	-0.000338707
7.3874	-0.000335543
7.4874	-0.000329078
7.5874	-0.000357985
7.6874	-0.000330985
7.7874	-0.000327018
7.8874	-0.00034455
7.9874	-0.000338459
8.0874	-0.000354366
8.1874	-0.000328822
8.2874	-0.000333377
8.3874	-0.000338764
8.4874	-0.00031883
8.5874	-0.000355868
8.6874	-0.000322743
8.7874	-0.00032178
8.8874	-0.000318226
8.9874	-0.000312032
9.0874	-0.00038683
9.1874	-0.000298448
9.2874	-0.000318983
9.3874	-0.000379459
9.4874	-0.000350751
9.5874	-0.000361771
9.6874	-0.000362925
9.7874	-0.000214139
9.8874	-0.000208335
9.9874	-0.000207426
10.0874	-0.000224429
10.1874	-0.000222412
10.2874	-0.000225687
10.3874	-0.000244483
10.4874	-0.000213681
10.5874	-0.000219099
10.6874	-0.000233772
10.7874	-0.000217059
10.8874	-0.000230497
10.9874	-0.000218935
11.0874	-0.000217093
11.1874	-0.000227765
11.2874	-0.000217475
11.3874	-0.0002178
11.4874	-0.000217693
11.5874	-0.000213394
11.6874	-0.000216963
11.7874	-0.000213543
11.8874	-0.000207582
11.9874	-0.000195691
12.0874	-0.000193345
12.1874	-0.000207192
12.2874	-0.000194885
12.3874	-0.000213723
12.4874	-0.000188649
12.5874	-0.000196306
12.6874	-0.000209275
12.7874	-0.000215683
12.8874	-0.000200016
12.9874	-0.000186218
13.0874	-0.000202592
13.1874	-0.000192187
13.2874	-0.000189096
13.3874	-0.000183769
13.4874	-0.000199317
13.5874	-0.000212924
13.6874	-0.000206325
13.7874	-0.000203218
13.8874	-0.000202091
13.9874	-0.000179455
14.0874	-0.000196073
14.1874	-0.000201851
14.2874	-0.000175722
14.3874	-0.000190643
14.4874	-0.000196383
14.5874	-0.000189092
14.6874	-0.000182241
14.7874	-0.000192607
14.8874	-0.000194476
14.9874	-0.0001943
15.0874	-0.000187411
15.1874	-0.000194025
15.2874	-0.000178981
15.3874	-0.000190425
15.4874	-0.000173353
15.5874	-0.000182011
15.6874	-0.000196975
15.7874	-0.00019182
15.8874	-0.000200979
15.9874	-0.000208572
16.0874	-0.000178232
16.1874	-0.000191369
16.2874	-0.000190926
16.3874	-0.000188251
16.4874	-0.000188232
16.5874	-0.000175626
16.6874	-0.000186398
16.7874	-0.000182661
16.8874	-0.000190559
16.9874	-0.000181885
17.0874	-0.000180307
17.1874	-0.000183127
17.2874	-0.000166081
17.3874	-0.000196291
17.4874	-0.000182967
17.5874	-0.000190685
17.6874	-0.00019122
17.7874	-0.000160667
17.8874	-0.000177227
17.9874	-0.000174239
18.0874	-0.000162046
18.1874	-0.000181679
18.2874	-0.000160254
18.3874	-0.00018033
18.4874	-0.000180269
18.5874	-0.000191022
18.6874	-0.000171633
18.7874	-0.000195897
18.8874	-0.000176192
18.9874	-0.000177224
19.0874	-0.000188171
19.1874	-0.000184858
19.2874	-0.000183123
19.3874	-0.000163376
19.4874	-0.000184121
19.5874	-0.000182432
19.6874	-0.000159325
19.7874	-0.000175611
19.8874	-0.000318371
19.9874	-0.000322574
20.0874	-0.000325559
20.1874	-0.000308436
20.2874	-0.000305563
20.3874	-0.000309835
20.4874	-0.000300492
20.5874	-0.000288605
20.6874	-0.000319262
20.7874	-0.00031139
20.8874	-0.000309965
20.9874	-0.000303381
21.0874	-0.000338868
21.1874	-0.00030105
21.2874	-0.000337255
21.3874	-0.00032447
21.4874	-0.000311348
21.5874	-0.000314229
21.6874	-0.000321256
21.7874	-0.000318222
21.8874	-0.000330859
21.9874	-0.000307485
22.0874	-0.000319044
22.1874	-0.000319965
22.2874	-0.000251368
22.3874	-0.000176322
22.4874	-0.000170659
22.5874	-0.000185099
22.6874	-0.000164067
22.7874	-0.000162134
22.8874	-0.00018158
22.9874	-0.000169295
23.0874	-0.000177323
23.1874	-0.000195328
23.2874	-0.00015962
23.3874	-0.000193968
23.4874	-0.000170414
23.5874	-0.000188977
23.6874	-0.000189157
23.7874	-0.000180372
23.8874	-0.000248961
23.9874	-0.000248063
24.0874	-0.000252679
24.1874	-0.000316831
24.2874	-0.000329307
24.3874	-0.00031969
24.4874	-0.000303744
24.5874	-0.000324775
24.6874	-0.000323469
24.7874	-0.000309204
24.8874	-0.000309564
24.9874	-0.000321096
25.0874	-0.000298395
25.1874	-0.000314103
25.2874	-0.000314818
25.3874	-0.000248006
25.4874	-0.000187376
25.5874	-0.000174969
25.6874	-0.000185469
25.7874	-0.000192573
25.8874	-0.000173334
25.9874	-0.000181232
26.0874	-0.000170399
26.1874	-0.000168015
26.2874	-0.000175252
26.3874	-0.000173827
26.4874	-0.000158347
26.5874	-0.000171626
26.6874	-0.00017145
26.7874	-0.000177758
26.8874	-0.000146819
26.9874	-0.000175126
27.0874	-0.000177097
27.1874	-0.000142551
27.2874	-0.0001755
27.3874	-0.000177151
27.4874	-0.000174281
27.5874	-0.000177751
27.6874	-0.000176119
27.7874	-0.000162103
27.8874	-0.000181851
27.9874	-0.000180854
28.0874	-0.000170491
28.1874	-0.000174698
28.2874	-0.000166268
28.3874	-0.000189394
28.4874	-0.000170032
28.5874	-0.000194216
28.6874	-0.000171205
28.7874	-0.000153693
28.8874	-0.000233436
28.9874	-0.000232309
29.0874	-0.000245163
29.1874	-0.000240512
29.2874	-0.000302712
29.3874	-0.00031873
29.4874	-0.000240344
29.5874	-0.000247738
29.6874	-0.000182088
29.7874	-0.000230344
29.8874	-0.000304841
29.9874	-0.000306327
30.0874	-0.000318008
30.1874	-0.000310171
30.2874	-0.000308215
30.3874	-0.000303423
30.4874	-0.000236867
30.5874	-0.000240218
30.6874	-0.000248758
30.7874	-0.000227383
30.8874	-0.000251895
30.9874	-0.000243562
31.0874	-0.000230562
31.1874	-0.000236195
31.2874	-0.00024326
31.3874	-0.000230146
31.4874	-0.000174885
31.5874	-0.000183696
31.6874	-0.000177006
31.7874	-0.00018101
31.8874	-0.000262041
31.9874	-0.000246355
32.0874	-0.000255025
32.1874	-0.000233531
32.2874	-0.00025321
32.3874	-0.000262694
32.4874	-0.000240921
32.5874	-0.000307894
32.6874	-0.0003205
32.7874	-0.000309338
32.8874	-0.000315177
32.9874	-0.000305494
33.0874	-0.000308834
33.1874	-0.000230734
33.2874	-0.00024744
33.3874	-0.000169023
33.4874	-0.000245293
33.5874	-0.000213673
33.6874	-0.00021668
33.7874	-0.00017328
33.8874	-0.000162829
33.9874	-0.00015837
34.0874	-0.000227299
34.1874	-0.000236118
34.2874	-0.000222989
34.3874	-0.000235029
34.4874	-0.000236787
34.5874	-0.000247089
34.6874	-0.00025099
34.7874	-0.000315547
34.8874	-0.00025005
34.9874	-0.000229382
35.0874	-0.000243344
35.1874	-0.000257509
35.2874	-0.000231563
35.3874	-0.000241609
35.4874	-0.000233512
35.5874	-0.00023718
35.6874	-0.000237689
35.7874	-0.000233443
35.8874	-0.000230872
35.9874	-0.000231338
36.0874	-0.000257035
36.1874	-0.000219622
36.2874	-0.000237501
36.3874	-0.000248025
36.4874	-0.000165856
36.5874	-0.000245908
36.6874	-0.000188427
36.7874	-0.000173716
36.8874	-0.000222912
36.9874	-0.000257528
37.0874	-0.000310274
37.1874	-0.000308914
37.2874	-0.000241456
37.3874	-0.000190555
37.4874	-0.000173895
37.5874	-0.00018028
37.6874	-0.000228507
37.7874	-0.00022433
37.8874	-0.000264998
37.9874	-0.000238029
38.0874	-0.000248307
38.1874	-0.000218381
38.2874	-0.000237666
38.3874	-0.000247092
38.4874	-0.000249886
38.5874	-0.000222599
38.6874	-0.000242262
38.7874	-0.000243252
38.8874	-0.000225713
38.9874	-0.000235362
39.0874	-0.000216015
39.1874	-0.00023673
39.2874	-0.000234146
39.3874	-0.000246038
39.4874	-0.00023822
39.5874	-0.000251731
39.6874	-0.000186841
39.7874	-0.000170602
39.8874	-0.000241689
39.9874	-0.000246126
40.0874	-0.000249098
40.1874	-0.00024872
40.2874	-0.00023846
40.3874	-0.000236374
40.4874	-0.000243955
40.5874	-0.000233069
40.6874	-0.000242694
40.7874	-0.000228086
40.8874	-0.000246588
40.9874	-0.000215423
41.0874	-0.000317825
41.1874	-0.000224857
41.2874	-0.00017816
41.3874	-0.000161507
41.4874	-0.000253374
41.5874	-0.000222129
41.6874	-0.000303125
41.7874	-0.000320213
41.8874	-0.000257218
41.9874	-0.000234609
42.0874	-0.000181014
42.1874	-0.000237593
42.2874	-0.000166051
42.3874	-0.000227196
42.4874	-0.000248739
42.5874	-0.000219481
42.6874	-0.000231411
42.7874	-0.000240509
42.8874	-0.00023587
42.9874	-0.000250245
43.0874	-0.000232522
43.1874	-0.000238697
43.2874	-0.00023412
43.3874	-0.000306954
43.4874	-0.000220864
43.5874	-0.000259404
43.6874	-0.000232255
43.7874	-0.000246936
43.8874	-0.000235782
43.9874	-0.000234811
44.0874	-0.000235698
44.1874	-0.000231732
44.2874	-0.000314871
44.3874	-0.000158638
44.4874	-0.000244651
44.5874	-0.000230956
44.6874	-0.00022467
44.7874	-0.000156784
44.8874	-0.000181427
44.9874	-0.000243619
45.0874	-0.000236966
45.1874	-0.000233783
45.2874	-0.000244085
45.3874	-0.000239232
45.4874	-0.000223352
45.5874	-0.000236672
45.6874	-0.000242583
45.7874	-0.000233902
45.8874	-0.000252507
45.9874	-0.000239397
46.0874	-0.000168573
46.1874	-0.000224781
46.2874	-0.000255361
46.3874	-0.000235893
46.4874	-0.000235423
46.5874	-0.000228434
46.6874	-0.000254761
46.7874	-0.000166704
46.8874	-0.00019169
46.9874	-0.000168817
47.0874	-0.00024885
47.1874	-0.000232018
47.2874	-0.000248812
47.3874	-0.00021493
47.4874	-0.000246114
47.5874	-0.000239129
47.6874	-0.0002318
47.7874	-0.000169585
47.8874	-0.00016145
47.9874	-0.000158542
48.0874	-0.000252518
48.1874	-0.000232908
48.2874	-0.000238797
48.3874	-0.000241685
48.4874	-0.000221927
48.5874	-0.000243478
48.6874	-0.000240937
48.7874	-0.000154778
48.8874	-0.000240402
48.9874	-0.000236703
49.0874	-0.000237173
49.1874	-0.000231781
49.2874	-0.000225461
49.3874	-0.000232083
49.4874	-0.00031262
49.5874	-0.00024034
49.6874	-0.000312536
49.7874	-0.000246103
49.8874	-0.000237631
49.9874	-0.00025138
50.0874	-0.000233291
50.1874	-0.000241154
50.2874	-0.000229393
50.3874	-0.000253768
50.4874	-0.000244712
50.5874	-0.000217884
50.6874	-0.000178645
50.7874	-0.000176815
50.8874	-0.000248071
50.9874	-0.000319166
51.0874	-0.000230008
51.1874	-0.000233883
51.2874	-0.000232091
51.3874	-0.000240532
51.4874	-0.000247788
51.5874	-0.000234838
51.6874	-0.000210299
51.7874	-0.000168045
51.8874	-0.000240971
51.9874	-0.000236065
52.0874	-0.000248002
52.1874	-0.000241044
52.2874	-0.000252048
52.3874	-0.000219072
52.4874	-0.000232232
52.5874	-0.000226489
52.6874	-0.00024752
52.7874	-0.000236389
52.8874	-0.000229038
52.9874	-0.000241785
53.0874	-0.000246084
53.1874	-0.000219175
53.2874	-0.000236603
53.3874	-0.000303236
53.4874	-0.00023425
53.5874	-0.000231143
53.6874	-0.000219141
53.7874	-0.00024023
53.8874	-0.000141829
53.9874	-0.000235262
54.0874	-0.000230287
54.1874	-0.000292556
54.2874	-0.000222591
54.3874	-0.000231074
54.4874	-0.00021895
54.5874	-0.000292243
54.6874	-0.000236527
54.7874	-0.000222091
54.8874	-0.000239469
54.9874	-0.000266183
55.0874	-0.000167988
55.1874	-0.000157866
55.2874	-0.000234467
55.3874	-0.000219982
55.4874	-0.000240447
55.5874	-0.000242561
55.6874	-0.000300523
55.7874	-0.000218847
55.8874	-0.000299568
55.9874	-0.000281884
56.0874	-0.0003104
56.1874	-0.000227524
56.2874	-0.000226267
56.3874	-0.00021266
56.4874	-0.000217383
56.5874	-0.000230761
56.6874	-0.000231151
56.7874	-0.000234211
56.8874	-0.000163036
56.9874	-0.00030348
57.0874	-0.000229576
57.1874	-0.000155294
57.2874	-0.000199516
57.3874	-0.000202045
57.4874	-0.000217158
57.5874	-0.00021916
57.6874	-0.000222332
57.7874	-0.000233157
57.8874	-0.000231747
57.9874	-0.000218549
58.0874	-0.000248158
58.1874	-0.000229779
58.2874	-0.000241422
58.3874	-0.000230104
58.4874	-0.000236302
58.5874	-0.000225006
58.6874	-0.000231621
58.7874	-0.000312055
58.8874	-0.000300634
58.9874	-0.000249171
59.0874	-0.000248353
59.1874	-0.000215477
59.2874	-0.00023292
59.3874	-0.000159627
59.4874	-0.000227532
59.5874	-0.000232801
59.6874	-0.000229832
59.7874	-0.000231132
59.8874	-0.000148328
59.9874	-0.000172589
60.0874	-0.00015325
60.1874	-0.000235855
60.2874	-0.000232775
60.3874	-0.000229859
60.4874	-0.000231934
60.5874	-0.000230325
60.6874	-0.000229997
60.7874	-0.000227074
60.8874	-0.000306725
60.9874	-0.0002881
61.0874	-0.000234318
61.1874	-0.000226447
61.2874	-0.000299667
61.3874	-0.000292575
61.4874	-0.0002418
61.5874	-0.000230818
61.6874	-0.000235346
61.7874	-0.000242496
61.8874	-0.000235362
61.9874	-0.00023715
62.0874	-0.000287176
62.1874	-0.000246191
62.2874	-0.000247241
62.3874	-0.000259366
62.4874	-0.000234658
62.5874	-0.00022446
62.6874	-0.000235102
62.7874	-0.000229443
62.8874	-0.000227907
62.9874	-0.000233302
63.0874	-0.000216103
63.1874	-0.000290034
63.2874	-0.000296942
63.3874	-0.000236523
63.4874	-0.00024457
63.5874	-0.000234773
63.6874	-0.000234521
63.7874	-0.000220211
63.8874	-0.000231728
63.9874	-0.000242591
64.0874	-0.000230299
64.1874	-0.000249561
64.2874	-0.000272831
64.3874	-0.000165917
64.4874	-0.000246871
64.5874	-0.00022237
64.6874	-0.000233986
64.7874	-0.000232901
64.8874	-0.00022814
64.9874	-0.00031027
65.0874	-0.000307638
65.1874	-0.000298975
65.2874	-0.000303129
65.3874	-0.000318979
65.4874	-0.000309674
65.5874	-0.000159459
65.6874	-0.000236252
65.7874	-0.000232568
65.8874	-0.000229974
65.9874	-0.000249572
66.0874	-0.000251357
66.1874	-0.000230383
66.2874	-0.000175714
66.3874	-0.00025527
66.4874	-0.000237704
66.5874	-0.000236332
66.6874	-0.000307233
66.7874	-0.000238193
66.8874	-0.000239752
66.9874	-0.000285533
67.0874	-0.000292063
67.1874	-0.00029397
67.2874	-0.000310997
67.3874	-0.000299338
67.4874	-0.000243329
67.5874	-0.000251487
67.6874	-0.000240119
67.7874	-0.000249905
67.8874	-0.000238839
67.9874	-0.000237459
68.0874	-0.000226863
68.1874	-0.000217742
68.2874	-0.000247834
68.3874	-0.000236336
68.4874	-0.000245648
68.5874	-0.000246653
68.6874	-0.000233535
68.7874	-0.000242675
68.8874	-0.000248304
68.9874	-0.000237624
69.0874	-0.000241139
69.1874	-0.00016774
69.2874	-0.000163158
69.3874	-0.000152654
69.4874	-0.000227907
69.5874	-0.000243715
69.6874	-0.000236099
69.7874	-0.00025065
69.8874	-0.000224697
69.9874	-0.000248311
70.0874	-0.000159944
70.1874	-0.000259316
70.2874	-0.000305995
70.3874	-0.000243711
70.4874	-0.00031857
70.5874	-0.00025397
70.6874	-0.000217639
70.7874	-0.000298899
70.8874	-0.000295361
70.9874	-0.000306151
71.0874	-0.000308077
71.1874	-0.000302624
71.2874	-0.000311635
71.3874	-0.000302602
71.4874	-0.000308001
71.5874	-0.000314848
71.6874	-0.00031771
71.7874	-0.000287115
71.8874	-0.000309831
71.9874	-0.000305265
72.0874	-0.000315823
72.1874	-0.000304932
72.2874	-0.000239546
72.3874	-0.000234295
72.4874	-0.000247834
72.5874	-0.000311337
72.6874	-0.000321474
72.7874	-0.000311421
72.8874	-0.000242809
72.9874	-0.000242694
73.0874	-0.000244853
73.1874	-0.000264685
73.2874	-0.000246619
73.3874	-0.000320672
73.4874	-0.000322024
73.5874	-0.000294222
73.6874	-0.000319594
73.7874	-0.000295112
73.8874	-0.000309567
73.9874	-0.000238927
74.0874	-0.000178507
74.1874	-0.000184556
74.2874	-0.000190857
74.3874	-0.000187093
74.4874	-0.000186482
74.5874	-0.000194205
74.6874	-0.000330851
74.7874	-0.000332567
74.8874	-0.000180628
74.9874	-0.000252881
75.0874	-0.000232297
75.1874	-0.000238143
75.2874	-0.000260787
75.3874	-0.000228789
75.4874	-0.000248743
75.5874	-0.000224747
75.6874	-0.000239744
75.7874	-0.000232992
75.8874	-0.000240253
75.9874	-0.000250443
76.0874	-0.000336877
76.1874	-0.00035795
76.2874	-0.000322987
76.3874	-0.00030272
76.4874	-0.00023765
76.5874	-0.000171767
76.6874	-0.000169513
76.7874	-0.000242988
76.8874	-0.000170151
76.9874	-0.000175928
77.0874	-0.000267944
77.1874	-0.000238648
77.2874	-0.000313511
77.3874	-0.000311631
77.4874	-0.000307099
77.5874	-0.000238969
77.6874	-0.000329556
77.7874	-0.000311459
77.8874	-0.000320117
77.9874	-0.000261475
78.0874	-0.000233352
78.1874	-0.000256771
78.2874	-0.000243279
78.3874	-0.000301929
78.4874	-0.000326571
78.5874	-0.000314095
78.6874	-0.0003028
78.7874	-0.000315139
78.8874	-0.000323518
78.9874	-0.000316957
79.0874	-0.000329601
79.1874	-0.00017414
79.2874	-0.00023744
79.3874	-0.000179172
79.4874	-0.000193853
79.5874	-0.000174224
79.6874	-0.000161408
79.7874	-0.000170861
79.8874	-0.000187113
79.9874	-0.00015696
80.0874	-0.000168496
80.1874	-0.000189008
80.2874	-0.000187174
80.3874	-0.00016962
80.4874	-0.000244563
80.5874	-0.000195076
80.6874	-0.000185534
80.7874	-0.000191167
80.8874	-0.000244551
80.9874	-0.000255308
81.0874	-0.000326036
81.1874	-0.000331264
81.2874	-0.000323984
81.3874	-0.000293114
81.4874	-0.000320821
81.5874	-0.000321069
81.6874	-0.000315876
81.7874	-0.000328505
81.8874	-0.000321
81.9874	-0.000316388
82.0874	-0.000309907
82.1874	-0.000315085
82.2874	-0.000314848
82.3874	-0.000313931
82.4874	-0.000323797
82.5874	-0.000313033
82.6874	-0.000305968
82.7874	-0.000316369
82.8874	-0.000295605
82.9874	-0.000309613
83.0874	-0.000291555
83.1874	-0.000316568
83.2874	-0.000318394
83.3874	-0.000303545
83.4874	-0.00031089
83.5874	-0.000320652
83.6874	-0.000318016
83.7874	-0.00031956
83.8874	-0.000328692
83.9874	-0.000245744
84.0874	-0.00024172
84.1874	-0.000321489
84.2874	-0.000317072
84.3874	-0.000295838
84.4874	-0.000293416
84.5874	-0.000315043
84.6874	-0.000305532
84.7874	-0.000334768
84.8874	-0.000315119
84.9874	-0.00029896
85.0874	-0.00031627
85.1874	-0.000317882
85.2874	-0.000310916
85.3874	-0.000294306
85.4874	-0.000311933
85.5874	-0.000304386
85.6874	-0.000332181
85.7874	-0.000304738
85.8874	-0.000302815
85.9874	-0.000310863
86.0874	-0.000328807
86.1874	-0.000311172
86.2874	-0.000329353
86.3874	-0.000320576
86.4874	-0.00031358
86.5874	-0.000308211
86.6874	-0.000310492
86.7874	-0.00032272
86.8874	-0.000302632
86.9874	-0.000311264
87.0874	-0.000319357
87.1874	-0.000313278
87.2874	-0.000300695
87.3874	-0.000295636
87.4874	-0.000268831
87.5874	-0.000305968
87.6874	-0.000305104
87.7874	-0.000324787
87.8874	-0.000314997
87.9874	-0.00030486
88.0874	-0.000328222
88.1874	-0.000311084
88.2874	-0.000303457
88.3874	-0.000301925
88.4874	-0.000323071
88.5874	-0.000299755
88.6874	-0.00032259
88.7874	-0.000329227
88.8874	-0.000318226
88.9874	-0.000299591
89.0874	-0.000310977
89.1874	-0.000310511
89.2874	-0.000314455
89.3874	-0.000292315
89.4874	-0.000304948
89.5874	-0.000301341
89.6874	-0.000299461
89.7874	-0.000319063
89.8874	-0.000314921
89.9874	-0.000314103
90.0874	-0.000305265
90.1874	-0.000311757
90.2874	-0.000301921
90.3874	-0.000295758
90.4874	-0.000317519
90.5874	-0.000299189
90.6874	-0.000320725
90.7874	-0.000301925
90.8874	-0.000233722
90.9874	-0.000326315
91.0874	-0.000316006
91.1874	-0.000299281
91.2874	-0.000251857
91.3874	-0.000248835
91.4874	-0.000147018
91.5874	-0.000163468
91.6874	-0.00017033
91.7874	-0.000170498
91.8874	-0.000168351
91.9874	-0.000185848
92.0874	-0.000155665
92.1874	-0.000184763
92.2874	-0.000145
92.3874	-0.000172879
92.4874	-0.000176421
92.5874	-0.000154133
92.6874	-0.000142623
92.7874	-0.000163586
92.8874	-0.000154885
92.9874	-0.000161225
93.0874	-0.000178339
93.1874	-0.00017461
93.2874	-0.00016325
93.3874	-0.000152119
93.4874	-0.000191805
93.5874	-0.000170487
93.6874	-0.000176475
93.7874	-0.000176891
93.8874	-0.000156903
93.9874	-0.000189566
94.0874	-0.000161549
94.1874	-0.000174098
94.2874	-0.000150514
94.3874	-0.00017547
94.4874	-0.000179386
94.5874	-0.000159551
94.6874	-0.000172696
94.7874	-0.000161534
94.8874	-0.000170491
94.9874	-0.000169746
95.0874	-0.000165718
95.1874	-0.000192997
95.2874	-0.000336181
95.3874	-0.000293928
95.4874	-0.000308253
95.5874	-0.00032053
95.6874	-0.000319227
95.7874	-0.000304757
95.8874	-0.000323587
95.9874	-0.000317408
96.0874	-0.000301562
96.1874	-0.000327206
96.2874	-0.000311528
96.3874	-0.000322525
96.4874	-0.000296927
96.5874	-0.000292648
96.6874	-0.000301921
96.7874	-0.000312357
96.8874	-0.000313324
96.9874	-0.00031802
97.0874	-0.000304692
97.1874	-0.00030408
97.2874	-0.000331566
97.3874	-0.000317236
97.4874	-0.000290347
97.5874	-0.000321413
97.6874	-0.000308257
97.7874	-0.000316526
97.8874	-0.000320863
97.9874	-0.00030959
98.0874	-0.000322605
98.1874	-0.000315899
98.2874	-0.000324554
98.3874	-0.000302965
98.4874	-0.000333384
98.5874	-0.000315509
98.6874	-0.000304623
98.7874	-0.000314424
98.8874	-0.000320782
98.9874	-0.000314034
99.0874	-0.000319028
99.1874	-0.000312678
99.2874	-0.000296656
99.3874	-0.000334443
99.4874	-0.000314179
99.5874	-0.000306896
99.6874	-0.000318742
99.7874	-0.000305643
99.8874	-0.000292441
99.9874	-0.000314814
100.087	-0.000316392
100.187	-0.000297164
100.287	-0.000308669
100.387	-0.000323121
100.487	-0.000307126
100.587	-0.000313832
100.687	-0.000315005
100.787	-0.000310794
100.887	-0.000303641
100.987	-0.000319151
101.087	-0.000320882
101.187	-0.000307023
101.287	-0.000314
101.387	-0.000289667
101.487	-0.000315716
101.587	-0.000243829
101.687	-0.000189646
101.787	-0.000182126
101.887	-0.000187155
101.987	-0.000177281
102.087	-0.000172974
102.187	-0.000174331
102.287	-0.000168737
102.387	-0.000198175
102.487	-0.000191728
102.587	-0.000184136
102.687	-0.00018579
102.787	-0.000186704
102.887	-0.000186211
102.987	-0.000180643
103.087	-0.000187647
103.187	-0.000166803
103.287	-0.000171362
103.387	-0.000171224
103.487	-0.000176425
103.587	-0.000156437
103.687	-0.000176222
103.787	-0.000172787
103.887	-0.000147457
103.987	-0.000183333
104.087	-0.000173823
104.187	-0.000182749
104.287	-0.000161882
104.387	-0.000188014
104.487	-0.000176654
104.587	-0.000179222
104.687	-0.000164178
104.787	-0.000319751
104.887	-0.000322036
104.987	-0.000324401
105.087	-0.000325135
105.187	-0.000322529
105.287	-0.000317061
105.387	-0.000345421
105.487	-0.000308734
105.587	-0.000324657
105.687	-0.000330843
105.787	-0.000322127
105.887	-0.000312808
105.987	-0.000330943
106.087	-0.000327909
106.187	-0.000309117
106.287	-0.000320572
106.387	-0.000316102
106.487	-0.000326919
106.587	-0.000335562
106.687	-0.000317148
106.787	-0.000320603
106.887	-0.000314195
106.987	-0.000331993
107.087	-0.000310148
107.187	-0.000323942
107.287	-0.000325429
107.387	-0.000318746
107.487	-0.00032108
107.587	-0.000318998
107.687	-0.000325211
107.787	-0.000331455
107.887	-0.000303706
107.987	-0.000320603
108.087	-0.000322838
108.187	-0.000326552
108.287	-0.000310702
108.387	-0.000315204
108.487	-0.000326354
108.587	-0.000310882
108.687	-0.000328023
108.787	-0.000321229
108.887	-0.00032165
108.987	-0.00033306
109.087	-0.000297153
109.187	-0.000329915
109.287	-0.000326059
109.387	-0.000326289
109.487	-0.000312521
109.587	-0.000308689
109.687	-0.000323071
109.787	-0.000298482
109.887	-0.00034019
109.987	-0.000317874
110.087	-0.000336074
110.187	-0.000324198
110.287	-0.000331844
110.387	-0.000322467
110.487	-0.000315582
110.587	-0.000316186
110.687	-0.00033022
110.787	-0.000323323
110.887	-0.000304504
110.987	-0.000324623
111.087	-0.000333606
111.187	-0.000326239
111.287	-0.000309346
111.387	-0.000322211
111.487	-0.000324275
111.587	-0.000321768
111.687	-0.00030862
111.787	-0.000336514
111.887	-0.000313645
111.987	-0.000343201
112.087	-0.000328692
112.187	-0.000315968
112.287	-0.000343426
112.387	-0.000324183
112.487	-0.00032377
112.587	-0.000324026
112.687	-0.000322448
112.787	-0.000337366
112.887	-0.000328898
112.987	-0.000329158
113.087	-0.0003157
113.187	-0.000337175
113.287	-0.000330071
113.387	-0.000335123
113.487	-0.000343766
113.587	-0.000331187
113.687	-0.000329246
113.787	-0.000334405
113.887	-0.000346846
113.987	-0.000342039
114.087	-0.000335922
114.187	-0.000332181
114.287	-0.00031601
114.387	-0.000319907
114.487	-0.000325731
114.587	-0.000349949
114.687	-0.000341516
114.787	-0.000331825
114.887	-0.000341963
114.987	-0.000342074
115.087	-0.000323671
115.187	-0.000318925
115.287	-0.000358183
115.387	-0.000337194
115.487	-0.000322139
115.587	-0.000335929
115.687	-0.000336567
115.787	-0.000328658
115.887	-0.00032356
115.987	-0.000330171
116.087	-0.000320098
116.187	-0.000321474
116.287	-0.000335165
116.387	-0.000332165
116.487	-0.000348967
116.587	-0.000329984
116.687	-0.000339869
116.787	-0.000328872
116.887	-0.000336296
116.987	-0.000341772
117.087	-0.00032643
117.187	-0.000331638
117.287	-0.000329865
117.387	-0.000339964
117.487	-0.000323434
117.587	-0.000307722
117.687	-0.000339456
117.787	-0.000318532
117.887	-0.000352177
117.987	-0.000355696
118.087	-0.000347545
118.187	-0.000332517
118.287	-0.000340033
118.387	-0.000333037
118.487	-0.000337018
118.587	-0.000334523
118.687	-0.000356949
118.787	-0.000333319
118.887	-0.000341944
118.987	-0.000330381
119.087	-0.000347121
119.187	-0.000337263
119.287	-0.000334427
119.387	-0.000342135
119.487	-0.000322681
119.587	-0.00031737
119.687	-0.000328035
119.787	-0.000331313
119.887	-0.00030985
119.987	-0.000313446
120.087	-0.000343082
120.187	-0.000326476
120.287	-0.000330771
120.387	-0.000335738
120.487	-0.000339284
120.587	-0.000333843
120.687	-0.000321035
120.787	-0.00032716
120.887	-0.000354526
120.987	-0.000331692
121.087	-0.000331535
121.187	-0.000333442
121.287	-0.000350518
121.387	-0.000334149
121.487	-0.000332494
121.587	-0.000344244
121.687	-0.000331951
121.787	-0.000321898
121.887	-0.000332192
121.987	-0.000353506
122.087	-0.000322372
122.187	-0.000347603
122.287	-0.000320289
122.387	-0.000325238
122.487	-0.00033024
122.587	-0.000314038
122.687	-0.000342352
122.787	-0.000321719
122.887	-0.000346288
122.987	-0.000334477
123.087	-0.000353025
123.187	-0.000334175
123.287	-0.00032591
123.387	-0.000338921
123.451	-0.000332601
123.451	-0.00227
123.551	-0.000762427
123.651	-0.000695137
123.751	-0.000657767
123.851	-0.000583905
123.951	-0.000581039
124.051	-0.000560596
124.151	-0.000543822
124.251	-0.00055517
124.351	-0.000549171
124.451	-0.000538892
124.551	-0.000560482
124.651	-0.000544166
124.751	-0.000538319
124.851	-0.000539198
124.951	-0.000549439
125.051	-0.000535568
125.151	-0.000541987
125.251	-0.000539007
125.351	-0.000558686
125.451	-0.000539733
125.551	-0.000543019
125.651	-0.000526971
125.751	-0.000539733
125.851	-0.000613519
125.951	-0.000682642
126.051	-0.000670759
126.151	-0.000685088
126.251	-0.000682948
126.351	-0.000611035
126.451	-0.000606526
126.551	-0.000596897
126.651	-0.000595139
126.751	-0.000605112
126.851	-0.000683101
126.951	-0.000618753
127.051	-0.000602628
127.151	-0.000671714
127.251	-0.000665371
127.351	-0.000677102
127.451	-0.000680655
127.551	-0.000690093
127.651	-0.000590515
127.751	-0.000610385
127.851	-0.000609468
127.951	-0.000593572
128.051	-0.000612525
128.151	-0.000612372
128.251	-0.000613824
128.351	-0.00052357
128.451	-0.000685814
128.551	-0.000682222
128.651	-0.000674159
128.751	-0.000593725
128.851	-0.000610232
128.951	-0.000600527
129.051	-0.000626014
129.151	-0.000683636
129.251	-0.000688947
129.351	-0.000597432
129.451	-0.00060538
129.551	-0.000674083
129.651	-0.000695825
129.751	-0.000667625
129.851	-0.00060943
129.951	-0.000605456
130.051	-0.000528384
130.151	-0.000532855
130.251	-0.000534192
130.351	-0.000595903
130.451	-0.00068226
130.551	-0.000676032
130.651	-0.000688985
130.751	-0.000670835
130.851	-0.000678401
130.951	-0.000690323
131.051	-0.000665447
131.151	-0.000680655
131.251	-0.000669536
131.351	-0.000603125
131.451	-0.000610385
131.551	-0.00059105
131.651	-0.000612066
131.751	-0.00067435
131.851	-0.000668886
131.951	-0.000682298
132.051	-0.000677255
132.151	-0.000682107
132.251	-0.000677713
132.351	-0.000677369
132.451	-0.000684018
132.551	-0.000609392
132.651	-0.000599877
132.751	-0.000578212
132.851	-0.00068547
132.951	-0.00068547
133.051	-0.00067821
133.151	-0.000670453
133.251	-0.000678515
133.351	-0.000670262
133.451	-0.000701175
133.551	-0.000677025
133.651	-0.000673625
133.751	-0.000678363
133.851	-0.000601406
133.951	-0.000588872
134.051	-0.000687724
134.151	-0.000679815
134.251	-0.000672516
134.351	-0.000682107
134.451	-0.000539427
134.551	-0.000534918
134.651	-0.000546535
134.751	-0.000524945
134.851	-0.000520513
134.951	-0.000541185
135.051	-0.000557998
135.151	-0.000519825
135.251	-0.000542904
135.351	-0.000529301
135.451	-0.000529951
135.551	-0.000519367
135.651	-0.000536829
135.751	-0.000532244
135.851	-0.000685241
135.951	-0.000672555
136.051	-0.000687648
136.151	-0.000672707
136.251	-0.000680923
136.351	-0.000666326
136.451	-0.000685241
136.551	-0.000700181
136.651	-0.000693991
136.751	-0.000688527
136.851	-0.000684324
136.951	-0.000690972
137.051	-0.000678401
137.151	-0.000699111
137.251	-0.000687533
137.351	-0.000697162
137.451	-0.000672593
137.551	-0.00066988
137.651	-0.000682298
137.751	-0.000671638
137.851	-0.000664874
137.951	-0.000671599
138.051	-0.000674694
138.151	-0.000649743
138.251	-0.000671752
138.351	-0.000665638
138.451	-0.000669574
138.551	-0.000682604
138.651	-0.000661664
138.751	-0.00067649
138.851	-0.000683101
138.951	-0.000667855
139.051	-0.000663384
139.151	-0.000679662
139.251	-0.000699532
139.351	-0.000692233
139.451	-0.000693991
139.551	-0.000698844
139.651	-0.000688412
139.751	-0.00069999
139.851	-0.000694564
139.951	-0.000692157
140.051	-0.000699226
140.151	-0.000697239
140.251	-0.000680732
140.351	-0.000674159
140.451	-0.000687495
140.551	-0.000684553
140.651	-0.000698462
140.751	-0.000695672
140.851	-0.000706448
140.951	-0.000687877
141.051	-0.000697774
141.151	-0.000700525
141.251	-0.000700831
141.351	-0.000709161
141.451	-0.000694755
141.551	-0.000700334
141.651	-0.000706677
141.751	-0.000693074
141.851	-0.000695825
141.951	-0.000688565
142.051	-0.000697277
142.151	-0.000704384
142.251	-0.00068654
142.351	-0.000695367
142.451	-0.000673739
142.551	-0.000700793
142.651	-0.00068868
142.751	-0.000710231
142.851	-0.000695634
142.951	-0.000691545
143.051	-0.000700143
143.151	-0.000696131
143.251	-0.00070576
143.351	-0.000721617
143.451	-0.000713937
143.551	-0.00068226
143.651	-0.000692883
143.751	-0.000706142
143.851	-0.00069059
143.951	-0.000704461
144.051	-0.000700487
144.151	-0.000701136
144.251	-0.000716459
144.351	-0.000707709
144.451	-0.00067309
144.551	-0.000688297
144.651	-0.000693418
144.751	-0.000697774
144.851	-0.000703544
144.951	-0.000712065
145.051	-0.000706906
145.151	-0.000694182
145.251	-0.000701098
145.351	-0.000713249
145.451	-0.000706104
145.551	-0.000718637
145.651	-0.000715771
145.751	-0.000704652
145.851	-0.000705378
145.951	-0.000697315
146.051	-0.000703162
146.151	-0.000693838
146.251	-0.00071195
146.351	-0.000702436
146.451	-0.000723719
146.551	-0.000700449
146.651	-0.000685623
146.751	-0.000699761
146.851	-0.000705187
146.951	-0.000696742
147.051	-0.000723566
147.151	-0.000703505
147.251	-0.000711071
147.351	-0.000716879
147.451	-0.00071879
147.551	-0.000706066
147.651	-0.000680655
147.751	-0.000719096
147.851	-0.000705187
147.951	-0.00069445
148.051	-0.000703658
148.151	-0.000719936
148.251	-0.000692195
148.351	-0.000709237
148.451	-0.000694297
148.551	-0.000721923
148.651	-0.00070171
148.751	-0.000700487
148.851	-0.000724713
148.951	-0.000699302
149.051	-0.000701022
149.151	-0.000732126
149.251	-0.000703276
149.351	-0.000719822
149.451	-0.000698615
149.551	-0.00071046
149.651	-0.000716574
149.751	-0.000714472
149.851	-0.000705836
149.951	-0.000695481
150.051	-0.000705683
150.151	-0.000724904
150.251	-0.000700067
150.351	-0.000704499
150.451	-0.000707594
150.551	-0.000716115
150.651	-0.000705531
150.751	-0.000702818
150.851	-0.000712791
150.951	-0.000708588
151.051	-0.00070641
151.151	-0.000721006
151.251	-0.000706868
151.351	-0.000697392
151.451	-0.000688794
151.551	-0.000714357
151.651	-0.000716803
151.751	-0.000717223
151.851	-0.000729756
151.951	-0.000712982
152.051	-0.000716918
152.151	-0.000695367
152.251	-0.000702932
152.351	-0.000716039
152.451	-0.000716918
152.551	-0.000704843
152.651	-0.000710536
152.751	-0.000718293
152.851	-0.00071195
152.951	-0.000689826
153.051	-0.000745461
153.151	-0.000700907
153.251	-0.000704728
153.351	-0.000724789
153.451	-0.000719248
153.551	-0.000721312
153.651	-0.000707021
153.751	-0.000731094
153.851	-0.000716574
153.951	-0.000696704
154.051	-0.000734533
154.151	-0.000733578
154.251	-0.000711415
154.351	-0.000713479
154.451	-0.000723872
154.551	-0.000715274
154.651	-0.000717109
154.751	-0.0007126
154.851	-0.000755434
154.951	-0.000704193
155.051	-0.000722305
155.151	-0.000722993
155.251	-0.000713211
155.351	-0.000735221
155.451	-0.000717682
155.551	-0.000721961
155.651	-0.000726394
155.751	-0.000718255
155.851	-0.000729565
155.951	-0.000705913
156.051	-0.000715274
156.151	-0.000721197
156.251	-0.000714281
156.351	-0.000708931
156.451	-0.00073117
156.551	-0.000726126
156.651	-0.000717644
156.751	-0.000724827
156.851	-0.000710804
156.951	-0.000718904
157.051	-0.000719898
157.151	-0.000732317
157.251	-0.000732928
157.351	-0.000719096
157.451	-0.000715045
157.551	-0.000725782
157.651	-0.00073075
157.751	-0.000726623
157.851	-0.000713096
157.951	-0.000713211
158.051	-0.000732622
158.151	-0.000718561
158.251	-0.000715389
158.351	-0.00072456
158.451	-0.000731208
158.551	-0.00072563
158.651	-0.000741067
158.751	-0.000722
158.851	-0.000728992
158.951	-0.000728419
159.051	-0.00071302
159.151	-0.000725095
159.251	-0.000733272
159.351	-0.000731247
159.451	-0.000730865
159.551	-0.000726394
159.651	-0.000716726
159.751	-0.000716803
159.851	-0.000744888
159.951	-0.000722305
160.051	-0.000722496
160.151	-0.000744697
160.251	-0.000713593
160.351	-0.000747334
160.451	-0.000707709
160.551	-0.000719669
160.651	-0.000714472
160.751	-0.000725859
160.851	-0.000745499
160.951	-0.000744735
161.051	-0.000721847
161.151	-0.000726509
161.251	-0.000713593
161.351	-0.000735488
161.451	-0.000710613
161.551	-0.000731438
161.651	-0.000720204
161.751	-0.000736558
161.851	-0.000738239
161.951	-0.000722458
162.051	-0.000720586
162.151	-0.000737055
162.251	-0.000736749
162.351	-0.000729489
162.451	-0.000754059
162.551	-0.000726317
162.651	-0.000716535
162.751	-0.000726776
162.851	-0.000743933
162.951	-0.000726012
163.051	-0.000737551
163.151	-0.00074336
163.251	-0.000720357
163.351	-0.000736482
163.451	-0.00073694
163.551	-0.000733807
163.651	-0.000725477
163.751	-0.000747486
163.851	-0.000733654
163.951	-0.000734342
164.051	-0.000749779
164.151	-0.00073736
164.251	-0.00072861
164.351	-0.00072968
164.451	-0.000578326
164.551	-0.000592082
164.651	-0.00059682
164.751	-0.000582453
164.851	-0.000595903
164.951	-0.000606946
165.051	-0.000575116
165.151	-0.000592426
165.251	-0.000589407
165.351	-0.000600565
165.451	-0.000583332
165.551	-0.000571448
165.651	-0.000593687
165.751	-0.000577791
165.851	-0.000598616
165.951	-0.000571639
166.051	-0.000583026
166.151	-0.000589637
166.251	-0.000608551
166.351	-0.000598196
166.451	-0.000606373
166.551	-0.000570684
166.651	-0.000585816
166.751	-0.000599189
166.851	-0.000586503
166.951	-0.000586389
167.051	-0.000598502
167.151	-0.00059705
167.251	-0.000582606
167.351	-0.000571295
167.451	-0.000612525
167.551	-0.000609162
167.651	-0.00059533
167.751	-0.00058956
167.851	-0.000600641
167.951	-0.000596362
168.051	-0.000607596
168.151	-0.000600489
168.251	-0.000598081
168.351	-0.000615085
168.451	-0.000586771
168.551	-0.000602055
168.651	-0.000591356
168.751	-0.000610691
168.851	-0.000590859
168.951	-0.000582415
169.051	-0.000584096
169.151	-0.000603125
169.251	-0.000588414
169.351	-0.000605112
169.451	-0.000595636
169.551	-0.000594833
169.651	-0.000573932
169.751	-0.000600374
169.851	-0.000593649
169.951	-0.000602437
170.051	-0.000670911
170.151	-0.000590821
170.251	-0.000608016
170.351	-0.000658951
170.451	-0.000746034
170.551	-0.000754212
170.651	-0.000671408
170.751	-0.000673204
170.851	-0.000739577
170.951	-0.000671943
171.051	-0.000601253
171.151	-0.000750811
171.251	-0.000683254
171.351	-0.000737055
171.451	-0.000740379
171.551	-0.000731094
171.651	-0.000752301
171.751	-0.000668275
171.851	-0.000589331
171.951	-0.000586924
172.051	-0.000609888
172.151	-0.000600374
172.251	-0.000586771
172.351	-0.000605876
172.451	-0.000669268
172.551	-0.000687075
172.651	-0.000682413
172.751	-0.000766554
172.851	-0.000747563
172.951	-0.000747372
173.051	-0.000684591
173.151	-0.00076044
173.251	-0.000681572
173.351	-0.000752033
173.451	-0.000748136
173.551	-0.00074592
173.651	-0.000754135
173.751	-0.00075639
173.851	-0.000752148
173.951	-0.000764834
174.051	-0.000744086
174.151	-0.00074527
174.251	-0.000759714
174.351	-0.000730521
174.451	-0.000677025
174.551	-0.000677598
174.651	-0.000673701
174.751	-0.000675573
174.851	-0.000680808
174.951	-0.000687342
175.051	-0.000684744
175.151	-0.000689864
175.251	-0.000667778
175.351	-0.000675344
175.451	-0.000691775
175.551	-0.000674159
175.651	-0.000678898
175.751	-0.000693494
175.851	-0.000677981
175.951	-0.000600794
176.051	-0.000683712
176.151	-0.000595598
176.251	-0.00061734
176.351	-0.000613557
176.451	-0.00067672
176.551	-0.000693532
176.651	-0.000700907
176.751	-0.000664377
176.851	-0.000697927
176.951	-0.000678095
177.051	-0.000690896
177.151	-0.000695367
177.251	-0.000695825
177.351	-0.000665065
177.451	-0.000703582
177.551	-0.000708626
177.651	-0.00068696
177.751	-0.000691584
177.851	-0.000679738
177.951	-0.000678745
178.051	-0.000690972
178.151	-0.000693188
178.251	-0.000693571
178.351	-0.000670415
178.451	-0.000700716
178.551	-0.00067351
178.651	-0.00068077
178.751	-0.00067649
178.851	-0.000681572
178.951	-0.000680464
179.051	-0.000690972
179.151	-0.000671714
179.251	-0.000680579
179.351	-0.00067458
179.451	-0.000665218
179.551	-0.000688183
179.651	-0.000688374
179.751	-0.000662085
179.851	-0.000679815
179.951	-0.000686502
180.051	-0.000653717
180.151	-0.000674618
180.251	-0.000664645
180.351	-0.000681802
180.451	-0.000690743
180.551	-0.00069808
180.651	-0.000704881
180.751	-0.000689941
180.851	-0.000700372
180.951	-0.000688985
181.051	-0.000694832
181.151	-0.000692462
181.251	-0.000703811
181.351	-0.0006891
181.451	-0.000707976
181.551	-0.000687266
181.651	-0.000692539
181.751	-0.000710727
181.851	-0.000690972
181.951	-0.000703085
182.051	-0.000707709
182.151	-0.000679127
182.251	-0.000687419
182.351	-0.000684362
182.451	-0.000689597
182.551	-0.000679471
182.651	-0.000662238
182.751	-0.000679547
182.851	-0.000700258
182.951	-0.000734877
183.051	-0.00068952
183.151	-0.000691469
183.251	-0.000688489
183.351	-0.000696971
183.451	-0.000684858
183.551	-0.000703391
183.651	-0.000699532
183.751	-0.000685928
183.851	-0.000700067
183.951	-0.00068012
184.051	-0.00068589
184.151	-0.000692119
184.251	-0.00070148
184.351	-0.000695405
184.451	-0.000684744
184.551	-0.000674389
184.651	-0.000684629
184.751	-0.0006844
184.851	-0.000683559
184.951	-0.00068975
185.051	-0.000697545
185.151	-0.000675038
185.251	-0.000686654
185.351	-0.000704766
185.451	-0.000683712
185.551	-0.000690819
185.651	-0.000706333
185.751	-0.000702321
185.851	-0.000686807
185.951	-0.000704537
186.051	-0.000711415
186.151	-0.00071367
186.251	-0.000694106
186.351	-0.000692386
186.451	-0.000700601
186.551	-0.000691316
186.651	-0.000688603
186.751	-0.000682719
186.851	-0.000698882
186.951	-0.000698156
187.051	-0.000709275
187.151	-0.000718217
187.251	-0.000704155
187.351	-0.000712714
187.451	-0.000693341
187.551	-0.000705683
187.651	-0.000693456
187.751	-0.000701557
187.851	-0.000701175
187.951	-0.000708473
188.051	-0.000705416
188.151	-0.000691851
188.251	-0.000691928
188.351	-0.000722649
188.451	-0.000699035
188.551	-0.000701557
188.651	-0.000690093
188.751	-0.000679967
188.851	-0.000732928
188.951	-0.000729871
189.051	-0.000695596
189.151	-0.000701862
189.251	-0.000707938
189.351	-0.000704996
189.451	-0.000712141
189.551	-0.000710154
189.651	-0.000691622
189.751	-0.000715466
189.851	-0.000714969
189.951	-0.000718675
190.051	-0.000719248
190.151	-0.000723643
190.251	-0.000705645
190.351	-0.000697621
190.451	-0.000699455
190.551	-0.000715313
190.651	-0.000726547
190.751	-0.000711109
190.851	-0.000694182
190.951	-0.000706639
191.051	-0.000701748
191.151	-0.000695558
191.251	-0.000712523
191.351	-0.000716994
191.451	-0.000733883
191.551	-0.000711874
191.651	-0.000724904
191.751	-0.000705149
191.851	-0.000721503
191.951	-0.000718599
192.051	-0.000714892
192.151	-0.000719401
192.251	-0.000713058
192.351	-0.000717605
192.451	-0.000730788
192.551	-0.000720624
192.651	-0.000734036
192.751	-0.000716879
192.851	-0.000713364
192.951	-0.000715236
193.051	-0.000713479
193.151	-0.000706218
193.251	-0.000705989
193.351	-0.000716383
193.451	-0.000733463
193.551	-0.000721541
193.651	-0.000708855
193.751	-0.000702474
193.851	-0.000736214
193.951	-0.000721121
194.051	-0.000720853
194.151	-0.000708893
194.251	-0.000739195
194.351	-0.000704193
194.451	-0.000711186
194.551	-0.000715962
194.651	-0.000711453
194.751	-0.000730444
194.851	-0.000720662
194.951	-0.000701289
195.051	-0.000720165
195.151	-0.000723528
195.251	-0.000717109
195.351	-0.000725668
195.451	-0.000719478
195.551	-0.000715007
195.651	-0.000700219
195.751	-0.000716688
195.851	-0.00070618
195.951	-0.000709275
196.051	-0.000710154
196.151	-0.000734113
196.251	-0.000727005
196.351	-0.000721197
196.451	-0.000706753
196.551	-0.000725171
196.651	-0.000737131
196.751	-0.000705798
196.851	-0.000734074
196.951	-0.000740188
197.051	-0.000713822
197.151	-0.000706868
197.251	-0.000734533
197.351	-0.0007207
197.451	-0.000721044
197.551	-0.000727731
197.651	-0.000717758
197.751	-0.000713096
197.851	-0.000718293
197.951	-0.000742328
198.051	-0.000730482
198.151	-0.00070874
198.251	-0.000707747
198.351	-0.000723757
198.451	-0.000709314
198.551	-0.00072284
198.651	-0.000716192
198.751	-0.000721732
198.851	-0.000711721
198.951	-0.000733463
199.051	-0.000730941
199.151	-0.000720127
199.251	-0.000738812
199.351	-0.000729374
199.451	-0.000722344
199.551	-0.000731667
199.651	-0.000727731
199.751	-0.000729718
199.851	-0.000713288
199.951	-0.000721197
200.051	-0.000703735
200.151	-0.000702894
200.251	-0.000724216
200.351	-0.000721694
200.451	-0.000731705
200.551	-0.000729298
200.651	-0.000727273
200.751	-0.000739539
200.851	-0.000740264
200.951	-0.000735908
201.051	-0.000714778
201.151	-0.000733272
201.251	-0.000732317
201.351	-0.000721082
201.451	-0.000731667
201.551	-0.000727273
201.651	-0.000724254
201.751	-0.00072754
201.851	-0.00073033
[truncated: 5,230 more rows]

## Sheet: 75%D2O
time/s	current/mA
3.4508	-0.11261
3.451	-0.06479
3.4512	-0.05829
3.4514	-0.04438
3.4518	-0.03697
3.4524	-0.03052
3.4532	-0.02504
3.4546	-0.01983
3.4576	-0.01464
3.466	-0.00961
3.5124	-0.00459
3.6124	-0.0028
3.7124	-0.00212
3.8124	-0.00178
3.9124	-0.00155
4.0124	-0.00139
4.1124	-0.00125
4.2124	-0.00118
4.3124	-0.00109
4.4124	-0.00102
4.5124	-0.000963782
4.6124	-0.000910597
4.7124	-0.000867798
4.8124	-0.000819767
4.9124	-0.000797814
5.0124	-0.000776586
5.1124	-0.000753793
5.2124	-0.000729587
5.3124	-0.000713589
5.4124	-0.000699921
5.5124	-0.000670752
5.6124	-0.000641658
5.7124	-0.000634252
5.8124	-0.000634633
5.9124	-0.000610504
6.0124	-0.000595804
6.1124	-0.00058542
6.2124	-0.000585038
6.3124	-0.000583167
6.4124	-0.000579234
6.5124	-0.000560565
6.6124	-0.000562015
6.7124	-0.000563275
6.8124	-0.000538306
6.9124	-0.000520667
7.0124	-0.00051494
7.1124	-0.000509976
7.2124	-0.000511656
7.3124	-0.000506922
7.4124	-0.000496537
7.5124	-0.000471338
7.6124	-0.000485083
7.7124	-0.000486763
7.8124	-0.000481476
7.9124	-0.000470965
8.0124	-0.000479735
8.1124	-0.000463779
8.2124	-0.000457373
8.3124	-0.000457983
8.4124	-0.000455662
8.5124	-0.000455895
8.6124	-0.000451905
8.7124	-0.000452489
8.8124	-0.000450542
8.9124	-0.000441135
9.0124	-0.00042936
9.1124	-0.000424183
9.2124	-0.000425233
9.3124	-0.000426497
9.4124	-0.000420304
9.5124	-0.000409342
9.6124	-0.000418483
9.7124	-0.000422827
9.8124	-0.000406971
9.9124	-0.000425595
10.0124	-0.000407762
10.1124	-0.000411442
10.2124	-0.000392494
10.3124	-0.000415043
10.4124	-0.000406662
10.5124	-0.00039706
10.6124	-0.000397392
10.7124	-0.000399939
10.8124	-0.000401638
10.9124	-0.000403108
11.0124	-0.00039152
11.1124	-0.000394025
11.2124	-0.00039916
11.3124	-0.000386118
11.4124	-0.000395769
11.5124	-0.000387351
11.6124	-0.000391524
11.7124	-0.000355287
11.8124	-0.000385908
11.9124	-0.000371418
12.0124	-0.000348258
12.1124	-0.000339259
12.2124	-0.000339832
12.3124	-0.00033808
12.4124	-0.000329031
12.5124	-0.000341497
12.6124	-0.000342115
12.7124	-0.000340393
12.8124	-0.000319879
12.9124	-0.000321651
13.0124	-0.000339664
13.1124	-0.00033517
13.2124	-0.000330539
13.3124	-0.000336862
13.4124	-0.000338622
13.5124	-0.000327855
13.6124	-0.000339332
13.7124	-0.000337068
13.8124	-0.000342673
13.9124	-0.000332406
14.0124	-0.000324675
14.1124	-0.000325652
14.2124	-0.000312106
14.3124	-0.000316268
14.4124	-0.000320135
14.5124	-0.000320662
14.6124	-0.000306921
14.7124	-0.000317837
14.8124	-0.000330784
14.9124	-0.000321357
15.0124	-0.000328161
15.1124	-0.000329917
15.2124	-0.000335567
15.3124	-0.000317211
15.4124	-0.000322922
15.5124	-0.000321162
15.6124	-0.000328267
15.7124	-0.000331555
15.8124	-0.000316153
15.9124	-0.000327252
16.0124	-0.000402753
16.1124	-0.000377187
16.2124	-0.000408789
16.3124	-0.000385594
16.4124	-0.000317718
16.5124	-0.000297915
16.6124	-0.000328203
16.7124	-0.000313461
16.8124	-0.000314588
16.9124	-0.000324304
17.0124	-0.000316894
17.1124	-0.000322968
17.2124	-0.000312427
17.3124	-0.000400477
17.4124	-0.000396896
17.5124	-0.000383777
17.6124	-0.000392776
17.7124	-0.000303641
17.8124	-0.000322273
17.9124	-0.000363695
18.0124	-0.000351061
18.1124	-0.000323728
18.2124	-0.000352634
18.3124	-0.000385644
18.4124	-0.000389378
18.5124	-0.000302034
18.6124	-0.000391906
18.7124	-0.000326362
18.8124	-0.000308131
18.9124	-0.000310292
19.0124	-0.000341798
19.1124	-0.000318051
19.2124	-0.000344922
19.3124	-0.000320429
19.4124	-0.000309326
19.5124	-0.000345689
19.6124	-0.000317256
19.7124	-0.000341245
19.8124	-0.000301225
19.9124	-0.000337866
20.0124	-0.000341069
20.1124	-0.000336071
20.2124	-0.000306387
20.3124	-0.000355555
20.4124	-0.000318509
20.5124	-0.000345193
20.6124	-0.000340897
20.7124	-0.000338423
20.8124	-0.00034735
20.9124	-0.000388637
21.0124	-0.000381998
21.1124	-0.000338767
21.2124	-0.000344647
21.3124	-0.000326633
21.4124	-0.00033871
21.5124	-0.000333723
21.6124	-0.00034013
21.7124	-0.00033777
21.8124	-0.000343123
21.9124	-0.000333609
22.0124	-0.000338229
22.1124	-0.000342188
22.2124	-0.000334972
22.3124	-0.000320563
22.4124	-0.000333479
22.5124	-0.0003291
22.6124	-0.000381704
22.7124	-0.000341459
22.8124	-0.00034562
22.9124	-0.000340084
23.0124	-0.00033262
23.1124	-0.00033212
23.2124	-0.000305398
23.3124	-0.000329344
23.4124	-0.000344876
23.5124	-0.000381986
23.6124	-0.000341245
23.7124	-0.000348258
23.8124	-0.000349885
23.9124	-0.000335571
24.0124	-0.000334315
24.1124	-0.000334861
24.2124	-0.000342562
24.3124	-0.000338828
24.4124	-0.000332337
24.5124	-0.000339492
24.6124	-0.00034268
24.7124	-0.00030828
24.8124	-0.000342738
24.9124	-0.000335056
25.0124	-0.000349457
25.1124	-0.00033987
25.2124	-0.000338232
25.3124	-0.000350015
25.4124	-0.000331425
25.5124	-0.000334999
25.6124	-0.000337034
25.7124	-0.000343303
25.8124	-0.000336071
25.9124	-0.000342043
26.0124	-0.000338095
26.1124	-0.000345235
26.2124	-0.00034756
26.3124	-0.000335201
26.4124	-0.000332456
26.5124	-0.000344647
26.6124	-0.000326767
26.7124	-0.000338179
26.8124	-0.000326034
26.9124	-0.00033443
27.0124	-0.000336575
27.1124	-0.000336572
27.2124	-0.000379967
27.3124	-0.000330108
27.4124	-0.000338469
27.5124	-0.000337805
27.6124	-0.000338908
27.7124	-0.000382697
27.8124	-0.000338404
27.9124	-0.000345975
28.0124	-0.000342791
28.1124	-0.000350038
28.2124	-0.000334475
28.3124	-0.000343536
28.4124	-0.000349228
28.5124	-0.000381906
28.6124	-0.000339603
28.7124	-0.000346208
28.8124	-0.000346605
28.9124	-0.000343623
29.0124	-0.000380692
29.1124	-0.000332108
29.2124	-0.000334563
29.3124	-0.000341073
29.4124	-0.000335422
29.5124	-0.000324797
29.6124	-0.000325847
29.7124	-0.000340096
29.8124	-0.000327458
29.9124	-0.000327408
30.0124	-0.000319982
30.1124	-0.000342184
30.2124	-0.000321754
30.3124	-0.00032952
30.4124	-0.000334193
30.5124	-0.000327813
30.6124	-0.000338301
30.7124	-0.000342833
30.8124	-0.00034507
30.9124	-0.000338549
31.0124	-0.000337744
31.1124	-0.000338633
31.2124	-0.000338629
31.3124	-0.000338477
31.4124	-0.000385281
31.5124	-0.000327744
31.6124	-0.000324854
31.7124	-0.000326847
31.8124	-0.000322365
31.9124	-0.000322976
32.0124	-0.000327076
32.1124	-0.000330868
32.2124	-0.00033165
32.3124	-0.000334201
32.4124	-0.000325927
32.5124	-0.000313141
32.6124	-0.000338721
32.7124	-0.000338771
32.8124	-0.000330516
32.9124	-0.000345216
33.0124	-0.000337102
33.1124	-0.00033467
33.2124	-0.000335728
33.3124	-0.000334143
33.4124	-0.000324213
33.5124	-0.000337908
33.6124	-0.000342176
33.7124	-0.000335044
33.8124	-0.000329863
33.9124	-0.000335079
34.0124	-0.000326572
34.1124	-0.000328886
34.2124	-0.000313927
34.3124	-0.000329917
34.4124	-0.000334132
34.5124	-0.000331471
34.6124	-0.000330138
34.7124	-0.000333727
34.8124	-0.000357826
34.9124	-0.000328749
35.0124	-0.000345391
35.1124	-0.000330784
35.2124	-0.000332257
35.3124	-0.000342188
35.4124	-0.000338213
35.5124	-0.000326962
35.6124	-0.000331963
35.7124	-0.000328588
35.8124	-0.000336537
35.9124	-0.000343051
36.0124	-0.000342489
36.1124	-0.000335457
36.2124	-0.00035137
36.3124	-0.000335369
36.4124	-0.000333181
36.5124	-0.000318566
36.6124	-0.000327844
36.7124	-0.000330986
36.8124	-0.00032545
36.9124	-0.000323545
37.0124	-0.000319593
37.1124	-0.000336808
37.2124	-0.000319078
37.3124	-0.000332673
37.4124	-0.000340233
37.5124	-0.000358666
37.6124	-0.000339431
37.7124	-0.000391967
37.8124	-0.000360736
37.9124	-0.000337599
38.0124	-0.00033695
38.1124	-0.000332754
38.2124	-0.000325331
38.3124	-0.000293753
38.4124	-0.000323258
38.5124	-0.000336281
38.6124	-0.000330898
38.7124	-0.00033417
38.8124	-0.000331841
38.9124	-0.000341249
39.0124	-0.00032516
39.1124	-0.000404119
39.2124	-0.000342241
39.3124	-0.000352794
39.4124	-0.000312484
39.5124	-0.000337568
39.6124	-0.000344941
39.7124	-0.000329409
39.8124	-0.000336866
39.9124	-0.000352435
40.0124	-0.000323724
40.1124	-0.000375969
40.2124	-0.000378718
40.3124	-0.000383056
40.4124	-0.000388183
40.5124	-0.00032997
40.6124	-0.0003473
40.7124	-0.000389638
40.8124	-0.000374309
40.9124	-0.00038758
41.0124	-0.000340852
41.1124	-0.000391524
41.2124	-0.000348522
41.3124	-0.000378676
41.4124	-0.000346327
41.5124	-0.000384648
41.6124	-0.000386209
41.7124	-0.000386698
41.8124	-0.000337156
41.9124	-0.000308926
42.0124	-0.000325664
42.1124	-0.000298121
42.2124	-0.000393502
42.3124	-0.000348106
42.4124	-0.000343665
42.5124	-0.000388259
42.6124	-0.000346231
42.7124	-0.000319883
42.8124	-0.000306501
42.9124	-0.000344383
43.0124	-0.000323338
43.1124	-0.000323392
43.2124	-0.000295555
43.3124	-0.00039307
43.4124	-0.000332952
43.5124	-0.000400805
43.6124	-0.000309258
43.7124	-0.000307486
43.8124	-0.000342848
43.9124	-0.000390302
44.0124	-0.00038002
44.1124	-0.000344089
44.2124	-0.000382945
44.3124	-0.000351477
44.4124	-0.0003509
44.5124	-0.000322369
44.6124	-0.000375106
44.7124	-0.000379344
44.8124	-0.000322373
44.9124	-0.000345006
45.0124	-0.000398515
45.1124	-0.000342596
45.2124	-0.000390218
45.3124	-0.000388744
45.4124	-0.000312644
45.5124	-0.00033275
45.6124	-0.000389657
45.7124	-0.000323548
45.8124	-0.000318287
45.9124	-0.000328229
46.0124	-0.000346914
46.1124	-0.000348358
46.2124	-0.000333105
46.3124	-0.000351355
46.4124	-0.000334315
46.5124	-0.00034961
46.6124	-0.00033178
46.7124	-0.00033509
46.8124	-0.000331761
46.9124	-0.000341756
47.0124	-0.000328619
47.1124	-0.000330379
47.2124	-0.000335281
47.3124	-0.000329959
47.4124	-0.000332589
47.5124	-0.000333571
47.6124	-0.000330936
47.7124	-0.000339252
47.8124	-0.000336877
47.9124	-0.000329184
48.0124	-0.000336442
48.1124	-0.00033724
48.2124	-0.000334258
48.3124	-0.000341321
48.4124	-0.000334273
48.5124	-0.00033194
48.6124	-0.00033934
48.7124	-0.000341336
48.8124	-0.000338309
48.9124	-0.000343028
49.0124	-0.000340894
49.1124	-0.000338141
49.2124	-0.000338091
49.3124	-0.000349076
49.4124	-0.000339573
49.5124	-0.000339825
49.6124	-0.000338152
49.7124	-0.000339546
49.8124	-0.000336392
49.9124	-0.000336449
50.0124	-0.000344986
50.1124	-0.00033963
50.2124	-0.000324171
50.3124	-0.000336155
50.4124	-0.000334224
50.5124	-0.000338996
50.6124	-0.000345677
50.7124	-0.000335869
50.8124	-0.000343272
50.9124	-0.000343375
51.0124	-0.000348526
51.1124	-0.000337782
51.2124	-0.000335785
51.3124	-0.000342425
51.4124	-0.000350954
51.5124	-0.000346036
51.6124	-0.000357586
51.7124	-0.000360209
51.8124	-0.000354688
51.9124	-0.000352374
52.0124	-0.000332177
52.1124	-0.00034181
52.2124	-0.000345135
52.3124	-0.000352935
52.4124	-0.000335793
52.5124	-0.000334544
52.6124	-0.000337171
52.7124	-0.000345273
52.8124	-0.000349679
52.9124	-0.000337133
53.0124	-0.000338221
53.1124	-0.00033866
53.2124	-0.000341726
53.3124	-0.000347495
53.4124	-0.000336094
53.5124	-0.000342092
53.6124	-0.000325526
53.7124	-0.000343104
53.8124	-0.000348911
53.9124	-0.000336045
54.0124	-0.00031185
54.1124	-0.000315248
54.2124	-0.000322373
54.3124	-0.000401676
54.4124	-0.000403272
54.5124	-0.000390634
54.6124	-0.00032569
54.7124	-0.000331845
54.8124	-0.00033916
54.9124	-0.000350446
55.0124	-0.000315263
55.1124	-0.000320131
55.2124	-0.00033246
55.3124	-0.000339725
55.4124	-0.000321693
55.5124	-0.000319822
55.6124	-0.000332261
55.7124	-0.000322373
55.8124	-0.000325083
55.9124	-0.000332719
56.0124	-0.000326817
56.1124	-0.000331455
56.2124	-0.000339267
56.3124	-0.000328237
56.4124	-0.000324167
56.5124	-0.000320987
56.6124	-0.00033737
56.7124	-0.000325935
56.8124	-0.000325469
56.9124	-0.000336075
57.0124	-0.000323552
57.1124	-0.00032661
57.2124	-0.0003364
57.3124	-0.000328512
57.4124	-0.000416318
57.5124	-0.000407586
57.6124	-0.000420697
57.7124	-0.000333788
57.8124	-0.000330448
57.9124	-0.000339989
58.0124	-0.000327153
58.1124	-0.000332326
58.2124	-0.000324957
58.3124	-0.000337091
58.4124	-0.000347487
58.5124	-0.000402806
58.6124	-0.000334987
58.7124	-0.00033288
58.8124	-0.000347854
58.9124	-0.000350702
59.0124	-0.000337644
59.1124	-0.000354424
59.2124	-0.00035712
59.3124	-0.000344784
59.4124	-0.000351103
59.5124	-0.00035318
59.6124	-0.000351695
59.7124	-0.000348373
59.8124	-0.000339481
59.9124	-0.000364363
60.0124	-0.00040189
60.1124	-0.00042127
60.2124	-0.000414264
60.3124	-0.000352638
60.4124	-0.000346777
60.5124	-0.000432212
60.6124	-0.000408063
60.7124	-0.000412275
60.8124	-0.000412771
60.9124	-0.000398587
61.0124	-0.000395013
61.1124	-0.00039761
61.2124	-0.000400049
61.3124	-0.000416738
61.4124	-0.000406624
61.5124	-0.000407166
61.6124	-0.000409602
61.7124	-0.000412752
61.8124	-0.000411679
61.9124	-0.000414764
62.0124	-0.000414359
62.1124	-0.000418269
62.2124	-0.000434407
62.3124	-0.00034402
62.4124	-0.000338461
62.5124	-0.000339771
62.6124	-0.000419151
62.7124	-0.000413011
62.8124	-0.000420323
62.9124	-0.000391669
63.0124	-0.000343349
63.1124	-0.000419384
63.2124	-0.000402241
63.3124	-0.000390711
63.4124	-0.000342249
63.5124	-0.000333857
63.6124	-0.000384472
63.7124	-0.000389474
63.8124	-0.000411328
63.9124	-0.000388706
64.0124	-0.00040231
64.1124	-0.000399232
64.2124	-0.000434087
64.3124	-0.000415001
64.4124	-0.000382846
64.5124	-0.000345177
64.6124	-0.000397953
64.7124	-0.00034436
64.8124	-0.000395498
64.9124	-0.000398171
65.0124	-0.000385606
65.1124	-0.000395197
65.2124	-0.000338832
65.3124	-0.00032881
65.4124	-0.000420506
65.5124	-0.000420067
65.6124	-0.000346067
65.7124	-0.000385892
65.8124	-0.000333895
65.9124	-0.000402359
66.0124	-0.000410724
66.1124	-0.000410606
66.2124	-0.000429524
66.3124	-0.000410419
66.4124	-0.000413779
66.5124	-0.000383575
66.6124	-0.000352947
66.7124	-0.000407055
66.8124	-0.000419048
66.9124	-0.000414218
67.0124	-0.000390699
67.1124	-0.000405395
67.2124	-0.000393269
67.3124	-0.000420063
67.4124	-0.000416333
67.5124	-0.000383189
67.6124	-0.000392245
67.7124	-0.000401657
67.8124	-0.000371789
67.9124	-0.000384224
68.0124	-0.000402039
68.1124	-0.000408079
68.2124	-0.000408842
68.3124	-0.000386996
68.4124	-0.000402565
68.5124	-0.000398389
68.6124	-0.000403352
68.7124	-0.000397407
68.8124	-0.000398362
68.9124	-0.000400244
69.0124	-0.000396674
69.1124	-0.00038992
69.2124	-0.00039751
69.3124	-0.000400401
69.4124	-0.000409991
69.5124	-0.000388916
69.6124	-0.00040079
69.7124	-0.000399862
69.8124	-0.000398247
69.9124	-0.000411889
70.0124	-0.0004005
70.1124	-0.000392509
70.2124	-0.000393788
70.3124	-0.000382368
70.4124	-0.000391131
70.5124	-0.000393246
70.6124	-0.00039814
70.7124	-0.000397045
70.8124	-0.000397594
70.9124	-0.000397465
71.0124	-0.00039646
71.1124	-0.00039606
71.2124	-0.000396556
71.3124	-0.000378478
71.4124	-0.000403085
71.5124	-0.000400416
71.6124	-0.000391169
71.7124	-0.000394322
71.8124	-0.000383785
71.9124	-0.000395086
72.0124	-0.000408693
72.1124	-0.000398347
72.2124	-0.000393891
72.3124	-0.000397316
72.4124	-0.000381124
72.5124	-0.000395216
72.6124	-0.000394162
72.7124	-0.00039504
72.8124	-0.000407136
72.9124	-0.000393948
73.0124	-0.000401199
73.1124	-0.000402336
73.2124	-0.000388469
73.3124	-0.000407849
73.4124	-0.000392635
73.5124	-0.000385961
73.6124	-0.000407494
73.7124	-0.000388939
73.8124	-0.000393104
73.9124	-0.000391669
74.0124	-0.000391325
74.1124	-0.000408537
74.2124	-0.000393227
74.3124	-0.00040074
74.4124	-0.000405479
74.5124	-0.000393872
74.6124	-0.000396865
74.7124	-0.000393815
74.8124	-0.000407124
74.9124	-0.000400114
75.0124	-0.000397793
75.1124	-0.000394273
75.2124	-0.000393918
75.3124	-0.000411225
75.4124	-0.000392013
75.5124	-0.000407872
75.6124	-0.000398633
75.7124	-0.000404894
75.8124	-0.000389558
75.9124	-0.000399847
76.0124	-0.000409957
76.1124	-0.000398274
76.2124	-0.000407521
76.3124	-0.000407964
76.4124	-0.000401214
76.5124	-0.000399412
76.6124	-0.000401935
76.7124	-0.000385075
76.8124	-0.000399187
76.9124	-0.000394727
77.0124	-0.000388359
77.1124	-0.000401683
77.2124	-0.000394903
77.3124	-0.000397865
77.4124	-0.000408174
77.5124	-0.00040491
77.6124	-0.000396178
77.7124	-0.000402134
77.8124	-0.000407116
77.9124	-0.000398728
78.0124	-0.000386648
78.1124	-0.000406311
78.2124	-0.000391803
78.3124	-0.00039643
78.4124	-0.00038577
78.5124	-0.00039512
78.6124	-0.00037093
78.7124	-0.000381498
78.8124	-0.000397988
78.9124	-0.000401137
79.0124	-0.000395109
79.1124	-0.000404116
79.2124	-0.000397522
79.3124	-0.000404257
79.4124	-0.000392788
79.5124	-0.000405731
79.6124	-0.000406853
79.7124	-0.000404917
79.8124	-0.000411427
79.9124	-0.000405971
80.0124	-0.000404341
80.1124	-0.000377443
80.2124	-0.000392383
80.3124	-0.000405635
80.4124	-0.000378325
80.5124	-0.000386499
80.6124	-0.000337648
80.7124	-0.000380406
80.8124	-0.000341138
80.9124	-0.000329287
81.0124	-0.000327847
81.1124	-0.000329886
81.2124	-0.000414989
81.3124	-0.000386343
81.4124	-0.000391192
81.5124	-0.000334655
81.6124	-0.000333399
81.7124	-0.000388966
81.8124	-0.000384094
81.9124	-0.00038711
82.0124	-0.00040725
82.1124	-0.000417467
82.2124	-0.000411374
82.3124	-0.000381559
82.4124	-0.000387901
82.5124	-0.000375862
82.6124	-0.000336224
82.7124	-0.000342356
82.8124	-0.000393261
82.9124	-0.000404379
83.0124	-0.000390493
83.1124	-0.000392967
83.2124	-0.000398205
83.3124	-0.000386507
83.4124	-0.000394635
83.5124	-0.000373213
83.6124	-0.000394246
83.7124	-0.000399843
83.8124	-0.000399278
83.9124	-0.000396548
84.0124	-0.000403986
84.1124	-0.000399958
84.2124	-0.000398362
84.3124	-0.00039315
84.4124	-0.000384789
84.5124	-0.000404455
84.6124	-0.000406792
84.7124	-0.000396613
84.8124	-0.000383693
84.9124	-0.000407834
85.0124	-0.000407704
85.1124	-0.000411129
85.2124	-0.000399973
85.3124	-0.00039656
85.4124	-0.000409098
85.5124	-0.000393376
85.6124	-0.000392685
85.7124	-0.000388382
85.8124	-0.000376053
85.9124	-0.000391524
86.0124	-0.000384453
86.1124	-0.00039711
86.2124	-0.000391157
86.3124	-0.000381616
86.4124	-0.000390016
86.5124	-0.000389997
86.6124	-0.000407586
86.7124	-0.000405444
86.8124	-0.000401199
86.9124	-0.000394116
87.0124	-0.00039449
87.1124	-0.000402802
87.2124	-0.000408815
87.3124	-0.000421323
87.4124	-0.000406002
87.5124	-0.000402287
87.6124	-0.000403795
87.7124	-0.000396399
87.8124	-0.000415535
87.9124	-0.000407456
88.0124	-0.000405467
88.1124	-0.000405669
88.2124	-0.00039307
88.3124	-0.000404532
88.4124	-0.000394406
88.5124	-0.000393883
88.6124	-0.000400324
88.7124	-0.000398835
88.8124	-0.000400958
88.9124	-0.000394158
89.0124	-0.000407704
89.1124	-0.000413409
89.2124	-0.000416463
89.3124	-0.00040365
89.4124	-0.000407044
89.5124	-0.00042051
89.6124	-0.000400214
89.7124	-0.000407151
89.8124	-0.000404753
89.9124	-0.000391142
90.0124	-0.000409988
90.1124	-0.000402615
90.2124	-0.000414455
90.3124	-0.000405784
90.4124	-0.000412717
90.5124	-0.000411312
90.6124	-0.000392089
90.7124	-0.00040465
90.8124	-0.00038992
90.9124	-0.000401137
91.0124	-0.000412737
91.1124	-0.00040502
91.2124	-0.000410354
91.3124	-0.00039751
91.4124	-0.000401321
91.5124	-0.000389462
91.6124	-0.000423358
91.7124	-0.000398583
91.8124	-0.000395827
91.9124	-0.000408529
92.0124	-0.000398992
92.1124	-0.000409552
92.2124	-0.000398851
92.3124	-0.000415921
92.4124	-0.000397728
92.5124	-0.000414271
92.6124	-0.000390753
92.7124	-0.000406433
92.8124	-0.000413836
92.9124	-0.000398999
93.0124	-0.000409556
93.1124	-0.00039312
93.2124	-0.000405433
93.3124	-0.000408079
93.4124	-0.000413137
93.5124	-0.000426959
93.6124	-0.000418891
93.7124	-0.00040507
93.8124	-0.000408563
93.9124	-0.000414168
94.0124	-0.000399095
94.1124	-0.000406311
94.2124	-0.000404177
94.3124	-0.00041484
94.4124	-0.000417383
94.5124	-0.000415237
94.6124	-0.000421663
94.7124	-0.000412748
94.8124	-0.000416054
94.9124	-0.000407743
95.0124	-0.000420498
95.1124	-0.00040565
95.2124	-0.000420254
95.3124	-0.000414588
95.4124	-0.000411748
95.5124	-0.000411916
95.6124	-0.000431975
95.7124	-0.000398091
95.8124	-0.000424943
95.9124	-0.000417585
96.0124	-0.000426741
96.1124	-0.000417559
96.2124	-0.000419078
96.3124	-0.000403253
96.4124	-0.000416291
96.5124	-0.000404471
96.6124	-0.00041702
96.7124	-0.000394971
96.8124	-0.000433609
96.9124	-0.000414084
97.0124	-0.000412084
97.1124	-0.000406387
97.2124	-0.000412282
97.3124	-0.000398316
97.4124	-0.000418987
97.5124	-0.000416062
97.6124	-0.00041912
97.7124	-0.000411377
97.8124	-0.000423469
97.9124	-0.000422438
98.0124	-0.000423706
98.1124	-0.000413271
98.2124	-0.000420995
98.3124	-0.000418754
98.4124	-0.000411553
98.5124	-0.000413618
98.6124	-0.000413557
98.7124	-0.000403279
98.8124	-0.000406406
98.9124	-0.000421739
99.0124	-0.000420136
99.1124	-0.000411809
99.2124	-0.000433716
99.3124	-0.000407479
99.4124	-0.00042035
99.5124	-0.000406345
99.6124	-0.000414027
99.7124	-0.000416593
99.8124	-0.000430746
99.9124	-0.000420491
100.012	-0.000446392
100.112	-0.000411641
100.212	-0.000420754
100.312	-0.000412653
100.412	-0.000409087
100.512	-0.000401928
100.612	-0.000420571
100.712	-0.000424007
100.812	-0.00040334
100.912	-0.000433938
101.012	-0.00041917
101.112	-0.000418841
101.212	-0.000421388
101.312	-0.000421831
101.412	-0.000432036
101.512	-0.000412259
101.612	-0.000421277
101.712	-0.000416505
101.812	-0.000415081
101.912	-0.000401668
102.012	-0.000419449
102.112	-0.000412362
102.212	-0.000401118
102.312	-0.000413309
102.412	-0.000408227
102.512	-0.000432758
102.612	-0.000401092
102.712	-0.000399397
102.812	-0.000414107
102.912	-0.000401588
103.012	-0.00040011
103.112	-0.000393547
103.212	-0.000405647
103.312	-0.000397285
103.412	-0.000410789
103.512	-0.000401485
103.612	-0.000411778
103.712	-0.000404326
103.812	-0.00040515
103.912	-0.000405337
104.012	-0.000400194
104.112	-0.00039567
104.212	-0.000390749
104.312	-0.000391432
104.412	-0.000398954
104.512	-0.000401935
104.612	-0.000394116
104.712	-0.000396201
104.812	-0.00040725
104.912	-0.000395136
105.012	-0.000407357
105.112	-0.000400179
105.212	-0.000379734
105.312	-0.000390951
105.412	-0.000394891
105.512	-0.000401641
105.612	-0.000407487
105.712	-0.000400164
105.812	-0.000396357
105.912	-0.000398408
106.012	-0.000398767
106.112	-0.000397617
106.212	-0.00041211
106.312	-0.000404077
106.412	-0.000402982
106.512	-0.000404268
106.612	-0.000405643
106.712	-0.000409999
106.812	-0.000405234
106.912	-0.000414038
107.012	-0.000395388
107.112	-0.000401298
107.212	-0.000419219
107.312	-0.000413664
107.412	-0.000418173
107.512	-0.000416012
107.612	-0.000428585
107.712	-0.000410339
107.812	-0.000413389
107.912	-0.000409797
108.012	-0.000414626
108.112	-0.00040407
108.212	-0.000393372
108.312	-0.000401145
108.412	-0.000409583
108.512	-0.000404356
108.612	-0.000417028
108.712	-0.000414397
108.812	-0.000406906
108.912	-0.000418383
109.012	-0.00040993
109.112	-0.000411774
109.212	-0.000396724
109.312	-0.000404047
109.412	-0.000401252
109.512	-0.000416619
109.612	-0.000423301
109.712	-0.000427317
109.812	-0.000413275
109.912	-0.000427157
110.012	-0.000422201
110.112	-0.00043238
110.212	-0.000425053
110.312	-0.000409403
110.412	-0.000400656
110.512	-0.000416757
110.612	-0.000416784
110.712	-0.000418861
110.812	-0.0004141
110.912	-0.000408567
111.012	-0.000408911
111.112	-0.000413649
111.212	-0.000407807
111.312	-0.000420857
111.412	-0.000399584
111.512	-0.000416318
111.612	-0.000414611
111.712	-0.000414184
111.812	-0.000420701
111.912	-0.000420835
112.012	-0.000427543
112.112	-0.000418567
112.212	-0.000406887
112.312	-0.000435373
112.412	-0.0004145
112.512	-0.000418735
112.612	-0.000420277
112.712	-0.000430784
112.812	-0.00041161
112.912	-0.000418822
113.012	-0.000422289
113.112	-0.000418658
113.212	-0.000424309
113.312	-0.000414027
113.412	-0.000422324
113.512	-0.000436916
113.612	-0.00042726
113.712	-0.000424164
113.812	-0.000428833
113.912	-0.00043099
114.012	-0.000429402
114.112	-0.000422087
114.212	-0.00041794
114.312	-0.000427623
114.412	-0.000422595
114.512	-0.000435709
114.612	-0.000426176
114.712	-0.000437767
114.812	-0.000428677
114.912	-0.000427153
115.012	-0.000414569
115.112	-0.000439184
115.212	-0.000432689
115.312	-0.000425485
115.412	-0.000422644
115.512	-0.000427264
115.612	-0.000427042
115.712	-0.00043109
115.812	-0.000425725
115.912	-0.000424904
116.012	-0.000427986
116.112	-0.000437931
116.212	-0.000417101
116.312	-0.000430746
116.412	-0.000460041
116.512	-0.000443502
116.612	-0.000432521
116.712	-0.000434648
116.812	-0.000429452
116.912	-0.00041628
117.012	-0.000428283
117.112	-0.000422232
117.212	-0.000420899
117.312	-0.000439707
117.412	-0.000435946
117.512	-0.000410996
117.612	-0.000435362
117.712	-0.000437928
117.812	-0.000436565
117.912	-0.000436339
118.012	-0.000438042
118.112	-0.000440482
118.212	-0.000444945
118.312	-0.000429436
118.412	-0.000440386
118.512	-0.000425519
118.612	-0.000425027
118.712	-0.000450767
118.812	-0.000425622
118.912	-0.000433209
119.012	-0.00042492
119.112	-0.000430036
119.212	-0.000428967
119.312	-0.000429196
119.412	-0.000433254
119.512	-0.000437794
119.612	-0.000425065
119.712	-0.000426836
119.812	-0.000434392
119.912	-0.000429154
120.012	-0.000419869
120.112	-0.000405429
120.212	-0.000432605
120.312	-0.00041418
120.412	-0.000435587
120.512	-0.000431636
120.612	-0.000414638
120.712	-0.000426546
120.812	-0.000440394
120.912	-0.000444185
121.012	-0.000431853
121.112	-0.000431487
121.212	-0.000454971
121.312	-0.00043427
121.412	-0.000440986
121.512	-0.000426817
121.612	-0.000436645
121.712	-0.000427837
121.812	-0.000428906
121.912	-0.000438038
122.012	-0.000431773
122.112	-0.000434163
122.212	-0.000427963
122.312	-0.000430849
122.412	-0.000445373
122.512	-0.000444663
122.612	-0.00043839
122.712	-0.000425305
122.812	-0.000420166
122.912	-0.000431513
123.012	-0.000431044
123.112	-0.000431888
123.212	-0.000431471
123.312	-0.000438661
123.412	-0.000438012
123.451	-0.000441364
123.451	-0.00155
123.551	-0.001
123.651	-0.000878297
123.751	-0.000859894
123.851	-0.000822249
123.951	-0.000805908
124.051	-0.000803006
124.151	-0.000804037
124.251	-0.000775441
124.351	-0.000789796
124.451	-0.000781511
124.551	-0.000783764
124.651	-0.000789147
124.751	-0.000757267
124.851	-0.000782198
124.951	-0.000767766
125.051	-0.000768912
125.151	-0.000774715
125.251	-0.000781511
125.351	-0.000776777
125.451	-0.000781053
125.551	-0.000782428
125.651	-0.000782657
125.751	-0.000797089
125.851	-0.000773341
125.951	-0.000784031
126.051	-0.000774372
126.151	-0.000774448
126.251	-0.000756274
126.351	-0.000784527
126.451	-0.000776319
126.551	-0.000780175
126.651	-0.000768874
126.751	-0.000782886
126.851	-0.000771317
126.951	-0.000784756
127.051	-0.000773837
127.151	-0.000801747
127.251	-0.000767576
127.351	-0.000791209
127.451	-0.000765514
127.551	-0.000779984
127.651	-0.000771584
127.751	-0.000784756
127.851	-0.00078132
127.951	-0.00077754
128.051	-0.000771241
128.151	-0.000784146
128.251	-0.000788994
128.351	-0.000777311
128.451	-0.000788918
128.551	-0.000770859
128.651	-0.000807168
128.751	-0.000787925
128.851	-0.000779564
128.951	-0.000782809
129.051	-0.000803885
129.151	-0.000788689
129.251	-0.000806939
129.351	-0.000788193
129.451	-0.000787811
129.551	-0.000790407
129.651	-0.000800219
129.751	-0.000803961
129.851	-0.000801097
129.951	-0.00078468
130.051	-0.000789147
130.151	-0.000801594
130.251	-0.000795409
130.351	-0.000803083
130.451	-0.000798883
130.551	-0.000805259
130.651	-0.000791514
130.751	-0.000785329
130.851	-0.000792049
130.951	-0.000814499
131.051	-0.000788345
131.151	-0.000840843
131.251	-0.000808046
131.351	-0.000831145
131.451	-0.000799494
131.551	-0.000800028
131.651	-0.000789605
131.751	-0.000807435
131.851	-0.000801861
131.951	-0.000793271
132.051	-0.000787429
132.151	-0.000813468
132.251	-0.000801517
132.351	-0.000807206
132.451	-0.000807054
132.551	-0.000810031
132.651	-0.000835536
132.751	-0.000793423
132.851	-0.000785978
132.951	-0.000788078
133.051	-0.000800639
133.151	-0.00079476
133.251	-0.000790942
133.351	-0.000792354
133.451	-0.000796172
133.551	-0.000787735
133.651	-0.000796669
133.751	-0.000796325
133.851	-0.000807855
133.951	-0.000803617
134.051	-0.000786589
134.151	-0.000801441
134.251	-0.000806099
134.351	-0.000812246
134.451	-0.000810261
134.551	-0.000822554
134.651	-0.000801059
134.751	-0.00081488
134.851	-0.000807855
134.951	-0.000808428
135.051	-0.000819233
135.151	-0.000811521
135.251	-0.000812742
135.351	-0.000797547
135.451	-0.000790598
135.551	-0.000815682
135.651	-0.00081007
135.751	-0.000818927
135.851	-0.000815186
135.951	-0.000816751
136.051	-0.000809497
136.151	-0.000821447
136.251	-0.00082851
136.351	-0.000831259
136.451	-0.000842599
136.551	-0.000822211
136.651	-0.000820378
136.751	-0.000838896
136.851	-0.000844432
136.951	-0.000829847
137.051	-0.000830534
137.151	-0.000831641
137.251	-0.000824883
137.351	-0.000837406
137.451	-0.000839621
137.551	-0.000833894
137.651	-0.000827709
137.751	-0.000821104
137.851	-0.000825914
137.951	-0.00082328
138.051	-0.000825189
138.151	-0.000827021
138.251	-0.000852678
138.351	-0.000840003
138.451	-0.000820913
138.551	-0.00082935
138.651	-0.000836299
138.751	-0.000837559
138.851	-0.000838628
138.951	-0.000828778
139.051	-0.000837865
139.151	-0.00083943
139.251	-0.000834238
139.351	-0.000852946
139.451	-0.000841874
139.551	-0.000847028
139.651	-0.000838132
139.751	-0.000845882
139.851	-0.000839124
139.951	-0.000844508
140.051	-0.000826983
140.151	-0.000836719
140.251	-0.000834772
140.351	-0.000833818
140.451	-0.000834696
140.551	-0.000845615
140.651	-0.000842026
140.751	-0.00084657
140.851	-0.000853175
140.951	-0.000840041
141.051	-0.000835994
141.151	-0.000841453
141.251	-0.00084615
141.351	-0.000840041
141.451	-0.000839812
141.551	-0.000861078
141.651	-0.000868141
141.751	-0.000840232
141.851	-0.000856573
141.951	-0.000848555
142.051	-0.00085306
142.151	-0.000867187
142.251	-0.000846417
142.351	-0.000857298
142.451	-0.000850578
142.551	-0.000844813
142.651	-0.000850159
142.751	-0.000868867
142.851	-0.000854931
142.951	-0.000853938
143.051	-0.000871806
143.151	-0.000849662
143.251	-0.0008581
143.351	-0.000862911
143.451	-0.000843172
143.551	-0.000852793
143.651	-0.00086795
143.751	-0.000880092
143.851	-0.000859742
143.951	-0.000853366
144.051	-0.000859894
144.151	-0.000865621
144.251	-0.000860391
144.351	-0.000870852
144.451	-0.000865163
144.551	-0.000860734
144.651	-0.000864552
144.751	-0.000848631
144.851	-0.000857145
144.951	-0.000856229
145.051	-0.000857947
145.151	-0.000857451
145.251	-0.000864132
145.351	-0.000877839
145.451	-0.000874746
145.551	-0.000854244
145.651	-0.000858749
145.751	-0.000867683
145.851	-0.00085054
145.951	-0.000867683
146.051	-0.00086482
146.151	-0.000869974
146.251	-0.000876617
146.351	-0.000861345
146.451	-0.000925029
146.551	-0.000870928
146.651	-0.000859513
146.751	-0.000862414
146.851	-0.000860582
146.951	-0.000855198
147.051	-0.000858062
147.151	-0.000869019
147.251	-0.000882688
147.351	-0.000870165
147.451	-0.000870127
147.551	-0.000857222
147.651	-0.000862185
147.751	-0.000859169
147.851	-0.000871539
147.951	-0.00086062
148.051	-0.000880168
148.151	-0.000857527
148.251	-0.000856878
148.351	-0.000856764
148.451	-0.00086566
148.551	-0.000851609
148.651	-0.000853824
148.751	-0.000856916
148.851	-0.000850884
148.951	-0.000866652
149.051	-0.000866461
149.151	-0.000856153
149.251	-0.000870585
149.351	-0.000855275
149.451	-0.000858329
149.551	-0.000863941
149.651	-0.000852488
149.751	-0.00087047
149.851	-0.000868638
149.951	-0.000867378
150.051	-0.000859093
150.151	-0.000867874
150.251	-0.000866614
150.351	-0.000859589
150.451	-0.000866003
150.551	-0.000862758
150.651	-0.000881733
150.751	-0.000870699
150.851	-0.000862491
150.951	-0.000878946
151.051	-0.000863025
151.151	-0.000869936
151.251	-0.00086795
151.351	-0.000865125
151.451	-0.000857795
151.551	-0.000873181
151.651	-0.000868981
151.751	-0.000867187
151.851	-0.000875434
151.951	-0.000881199
152.051	-0.000874059
152.151	-0.000883948
152.251	-0.000869554
152.351	-0.000867225
152.451	-0.000870585
152.551	-0.000870623
152.651	-0.000874097
152.751	-0.000872876
152.851	-0.000883642
152.951	-0.00088181
153.051	-0.000861803
153.151	-0.000884749
153.251	-0.000882535
153.351	-0.000863789
153.451	-0.000878832
153.551	-0.000869248
153.651	-0.000879595
153.751	-0.000874479
153.851	-0.000879175
153.951	-0.000880664
154.051	-0.000875586
154.151	-0.000881161
154.251	-0.000885055
154.351	-0.000884406
154.451	-0.000876579
154.551	-0.000871806
154.651	-0.000879633
154.751	-0.000873868
154.851	-0.000871845
154.951	-0.000876197
155.051	-0.000882001
155.151	-0.000874594
155.251	-0.000888835
155.351	-0.000879672
155.451	-0.000878526
155.551	-0.000888033
155.651	-0.000892385
155.751	-0.00087803
155.851	-0.000870432
155.951	-0.000880664
156.051	-0.000888071
156.151	-0.000882917
156.251	-0.000883413
156.351	-0.000885131
156.451	-0.000891202
156.551	-0.000892653
156.651	-0.000893073
156.751	-0.000888606
156.851	-0.000870279
156.951	-0.000889446
157.051	-0.000890896
157.151	-0.000888949
157.251	-0.000889904
157.351	-0.000886468
157.451	-0.000890056
157.551	-0.000893951
157.651	-0.000885131
157.751	-0.000888033
157.851	-0.000884406
157.951	-0.000881122
158.051	-0.000891584
158.151	-0.000881657
158.251	-0.000902694
158.351	-0.000886353
158.451	-0.000893913
158.551	-0.000891355
158.651	-0.000873677
158.751	-0.000898762
158.851	-0.000894791
158.951	-0.000882153
159.051	-0.000896738
159.151	-0.000888644
159.251	-0.00089376
159.351	-0.000895554
159.451	-0.000881657
159.551	-0.000907581
159.651	-0.000887002
159.751	-0.000892538
159.851	-0.000897425
159.951	-0.000902427
160.051	-0.000892233
160.151	-0.000891813
160.251	-0.000910712
160.351	-0.000894562
160.451	-0.000911743
160.551	-0.000894256
160.651	-0.000904259
160.751	-0.000891851
160.851	-0.000938698
160.951	-0.000915942
161.051	-0.000908497
161.151	-0.00089922
161.251	-0.000897578
161.351	-0.000896891
161.451	-0.000892653
161.551	-0.00089376
161.651	-0.000907963
161.751	-0.000903801
161.851	-0.000902121
161.951	-0.000910063
162.051	-0.000894294
162.151	-0.000902083
162.251	-0.000897883
162.351	-0.00089544
162.451	-0.000913041
162.551	-0.00090319
162.651	-0.000891278
162.751	-0.000914339
162.851	-0.000894218
162.951	-0.000909032
163.051	-0.000908955
163.151	-0.00090739
163.251	-0.000905519
163.351	-0.000894867
163.451	-0.000914301
163.551	-0.000888376
163.651	-0.000903343
163.751	-0.000899525
163.851	-0.000904679
163.951	-0.000916401
164.051	-0.000891087
164.151	-0.000905863
164.251	-0.00090571
164.351	-0.000896814
164.451	-0.000902007
164.551	-0.00090319
164.651	-0.000896891
164.751	-0.000908612
164.851	-0.000915484
164.951	-0.000902312
165.051	-0.000904107
165.151	-0.00091537
165.251	-0.000920142
165.351	-0.000917851
165.451	-0.000915981
165.551	-0.000919379
165.651	-0.000918768
165.751	-0.000913957
165.851	-0.000924838
165.951	-0.000905023
166.051	-0.000921478
166.151	-0.000912506
166.251	-0.000914415
166.351	-0.000916248
166.451	-0.000907428
166.551	-0.000923044
166.651	-0.000907581
166.751	-0.000915064
166.851	-0.000912086
166.951	-0.000909948
167.051	-0.000919264
167.151	-0.000926938
167.251	-0.000910635
167.351	-0.000904717
167.451	-0.000914912
167.551	-0.000926518
167.651	-0.000911972
167.751	-0.000926556
167.851	-0.000909834
167.951	-0.000908459
168.051	-0.000916973
168.151	-0.000923617
168.251	-0.000933429
168.351	-0.00092186
168.451	-0.000927854
168.551	-0.000912544
168.651	-0.000912086
168.751	-0.000917508
168.851	-0.000922128
168.951	-0.000918157
169.051	-0.00092396
169.151	-0.000920257
169.251	-0.000914606
169.351	-0.000929687
169.451	-0.000917202
169.551	-0.000932971
169.651	-0.000937629
169.751	-0.000927816
169.851	-0.00094263
169.951	-0.000932054
170.051	-0.000942363
170.151	-0.000934498
170.251	-0.000936178
170.351	-0.000940492
170.451	-0.000936025
170.551	-0.000946372
170.651	-0.000944386
170.751	-0.000940148
170.851	-0.000944081
170.951	-0.000933887
171.051	-0.000938888
171.151	-0.000942554
171.251	-0.000943737
171.351	-0.000933581
171.451	-0.000938812
171.551	-0.000939728
171.651	-0.000922395
171.751	-0.000929458
171.851	-0.000937285
171.951	-0.000924838
172.051	-0.0009571
172.151	-0.000924724
172.251	-0.000956337
172.351	-0.000936979
172.451	-0.000941828
172.551	-0.000958437
172.651	-0.000954657
172.751	-0.000959887
172.851	-0.000946677
172.951	-0.000941637
173.051	-0.000967562
173.151	-0.000948052
173.251	-0.000939996
173.351	-0.000949617
173.451	-0.000935949
173.551	-0.000949541
173.651	-0.000953893
173.751	-0.000942096
173.851	-0.000938545
173.951	-0.000952633
174.051	-0.000953244
174.151	-0.000945417
174.251	-0.00093885
174.351	-0.000963362
174.451	-0.000941179
174.551	-0.000965194
174.651	-0.00094557
174.751	-0.000947479
174.851	-0.000944768
174.951	-0.000945455
175.051	-0.00094683
175.151	-0.00094767
175.251	-0.000965958
175.351	-0.000960498
175.451	-0.000970578
175.551	-0.000958436
175.651	-0.00095542
175.751	-0.000954504
175.851	-0.000947212
175.951	-0.000971074
176.051	-0.000942439
176.151	-0.000940607
176.251	-0.000962904
176.351	-0.000955115
176.451	-0.000961682
176.551	-0.000960727
176.651	-0.0009592
176.751	-0.000947975
176.851	-0.00097661
176.951	-0.000961376
177.051	-0.000961873
177.151	-0.000950762
177.251	-0.000957138
177.351	-0.000971876
177.451	-0.000954199
177.551	-0.00094263
177.651	-0.000953168
177.751	-0.000961071
177.851	-0.00097031
177.951	-0.000959047
178.051	-0.000967676
178.151	-0.000972449
178.251	-0.00094893
178.351	-0.000974625
178.451	-0.000973021
178.551	-0.000954695
178.651	-0.0009697
178.751	-0.000969165
178.851	-0.000968669
178.951	-0.000968783
179.051	-0.000951602
179.151	-0.000969738
179.251	-0.000974892
179.351	-0.000964545
179.451	-0.000972449
179.551	-0.000959506
179.651	-0.000954504
179.751	-0.000958284
179.851	-0.000977832
179.951	-0.000947937
180.051	-0.000968478
180.151	-0.000979512
180.251	-0.000968172
180.351	-0.000972487
180.451	-0.000966187
180.551	-0.000967638
180.651	-0.000964965
180.751	-0.000957788
180.851	-0.000964087
180.951	-0.000985468
181.051	-0.00099024
181.151	-0.000985392
181.251	-0.000959506
181.351	-0.000977374
181.451	-0.000970387
181.551	-0.000974625
181.651	-0.000970196
181.751	-0.000972716
181.851	-0.00099318
181.951	-0.000986079
182.051	-0.000973212
182.151	-0.000981497
182.251	-0.000982184
182.351	-0.000962369
182.451	-0.000989668
182.551	-0.000979245
182.651	-0.000979512
182.751	-0.000991844
182.851	-0.00097829
182.951	-0.000987606
183.051	-0.00097241
183.151	-0.00099024
183.251	-0.000982184
183.351	-0.000968516
183.451	-0.000981955
183.551	-0.000979703
183.651	-0.000967447
183.751	-0.000979817
183.851	-0.000984093
183.951	-0.000974816
184.051	-0.000985888
184.151	-0.000973365
184.251	-0.000980963
184.351	-0.000989935
184.451	-0.000989744
184.551	-0.000993524
184.651	-0.000999022
184.751	-0.00101
184.851	-0.000986995
184.951	-0.000989744
185.051	-0.001
185.151	-0.000986651
185.251	-0.000993638
185.351	-0.000979703
185.451	-0.000992417
185.551	-0.000986537
185.651	-0.000983864
185.751	-0.000990011
185.851	-0.000986575
185.951	-0.000998449
186.051	-0.00098963
186.151	-0.001
186.251	-0.000995356
186.351	-0.000996006
186.451	-0.000984055
186.551	-0.000989095
186.651	-0.00102
186.751	-0.000990431
186.851	-0.000999518
186.951	-0.000975847
187.051	-0.000991729
187.151	-0.000990126
187.251	-0.000988102
187.351	-0.001
187.451	-0.000992264
187.551	-0.000993142
187.651	-0.000982643
187.751	-0.001
187.851	-0.000994402
187.951	-0.000998029
188.051	-0.000982414
188.151	-0.000996387
188.251	-0.000980466
188.351	-0.00099528
188.451	-0.000990317
188.551	-0.000986651
188.651	-0.001
188.751	-0.000986537
188.851	-0.001
188.951	-0.000991615
189.051	-0.00101
189.151	-0.000991424
189.251	-0.000983368
189.351	-0.000989859
189.451	-0.000975236
189.551	-0.000979359
189.651	-0.000980161
189.751	-0.000985964
189.851	-0.000990966
189.951	-0.000986919
190.051	-0.000993906
190.151	-0.000982719
190.251	-0.000991653
190.351	-0.001
190.451	-0.000998984
190.551	-0.00102
190.651	-0.00101
190.751	-0.00102
190.851	-0.00101
190.951	-0.00103
191.051	-0.000984781
191.151	-0.000985621
191.251	-0.000993791
191.351	-0.000981879
191.451	-0.000997151
191.551	-0.00099402
191.651	-0.00101
191.751	-0.001
191.851	-0.000985392
191.951	-0.00101
192.051	-0.00101
192.151	-0.00102
192.251	-0.000993409
192.351	-0.00102
192.451	-0.001
192.551	-0.001
192.651	-0.000990928
192.751	-0.00101
192.851	-0.000990584
192.951	-0.00102
193.051	-0.000996998
193.151	-0.00101
193.251	-0.001
193.351	-0.00101
193.451	-0.001
193.551	-0.001
193.651	-0.000996349
193.751	-0.000994135
193.851	-0.000995967
193.951	-0.00102
194.051	-0.001
194.151	-0.00101
194.251	-0.000991386
194.351	-0.001
194.451	-0.000998334
194.551	-0.001
194.651	-0.00101
194.751	-0.000994211
194.851	-0.001
194.951	-0.000996464
195.051	-0.00099276
195.151	-0.00102
195.251	-0.00102
195.351	-0.00102
195.451	-0.00102
195.551	-0.00101
195.651	-0.001
195.751	-0.001
195.851	-0.00102
195.951	-0.00101
196.051	-0.00102
196.151	-0.001
196.251	-0.000997227
196.351	-0.000999671
196.451	-0.00101
196.551	-0.00101
196.651	-0.001
196.751	-0.00102
196.851	-0.00104
196.951	-0.00102
197.051	-0.00101
197.151	-0.00101
197.251	-0.00101
197.351	-0.00102
197.451	-0.00101
197.551	-0.00101
197.651	-0.00101
197.751	-0.001
197.851	-0.001
197.951	-0.000999289
198.051	-0.00101
198.151	-0.00101
198.251	-0.00103
198.351	-0.001
198.451	-0.00102
198.551	-0.00101
198.651	-0.00102
198.751	-0.00102
198.851	-0.00102
198.951	-0.001
199.051	-0.00102
199.151	-0.00103
199.251	-0.00103
199.351	-0.00101
199.451	-0.00101
199.551	-0.001
199.651	-0.00101
199.751	-0.00101
199.851	-0.000999174
199.951	-0.00103
200.051	-0.00102
200.151	-0.00102
200.251	-0.00102
200.351	-0.00102
200.451	-0.00102
200.551	-0.00101
200.651	-0.00102
200.751	-0.00101
200.851	-0.00101
200.951	-0.00102
201.051	-0.00102
201.151	-0.00102
201.251	-0.00102
201.351	-0.00101
201.451	-0.00102
201.551	-0.00101
201.651	-0.001
201.751	-0.001
201.851	-0.00101
201.951	-0.00101
202.051	-0.00101
202.151	-0.00101
[truncated: 5,224 more rows]

## Sheet: 100%D2O
time/s	current/mA
3.1338	-0.23044
3.134	-0.1534
3.1342	-0.10882
3.1344	-0.06576
3.1346	-0.05088
3.1348	-0.03916
3.1352	-0.03381
3.1358	-0.02869
3.1366	-0.0228
3.138	-0.0173
3.1408	-0.01208
3.1488	-0.00707
3.222	-0.00207
3.322	-0.00123
3.422	-0.000912697
3.522	-0.000800219
3.622	-0.000720233
3.722	-0.000672164
3.822	-0.00053758
3.922	-0.00050192
4.022	-0.000563695
4.122	-0.000527234
4.222	-0.000506922
4.322	-0.000488099
4.422	-0.000472751
4.522	-0.00045903
4.622	-0.000452134
4.722	-0.000453131
4.822	-0.000440428
4.922	-0.000439932
5.022	-0.000426069
5.122	-0.00043296
5.222	-0.000414241
5.322	-0.000422262
5.422	-0.000407979
5.522	-0.000414657
5.622	-0.000409014
5.722	-0.00039903
5.822	-0.000416841
5.922	-0.000399771
6.022	-0.000400412
6.122	-0.000395052
6.222	-0.00038585
6.322	-0.000386759
6.422	-0.000414394
6.522	-0.00039026
6.622	-0.000387595
6.722	-0.000388527
6.822	-0.000372781
6.922	-0.000390104
7.022	-0.000375778
7.122	-0.000378596
7.222	-0.000379768
7.322	-0.000385255
7.422	-0.000381475
7.522	-0.0003734
7.622	-0.00038133
7.722	-0.000366524
7.822	-0.000367493
7.922	-0.000363916
8.022	-0.000368341
8.122	-0.000360743
8.222	-0.000359689
8.322	-0.000366306
8.422	-0.000362297
8.522	-0.000365271
8.622	-0.000371823
8.722	-0.000375229
8.822	-0.000374205
8.922	-0.00036282
9.022	-0.000372022
9.122	-0.000364393
9.222	-0.000349633
9.322	-0.000358426
9.422	-0.000346537
9.522	-0.000349893
9.622	-0.000332967
9.722	-0.000361724
9.822	-0.000345571
9.922	-0.000356104
10.022	-0.000341848
10.122	-0.000343818
10.222	-0.000348804
10.322	-0.000347774
10.422	-0.000346991
10.522	-0.000350778
10.622	-0.000337121
10.722	-0.000345154
10.822	-0.000334025
10.922	-0.000339672
11.022	-0.00034554
11.122	-0.000345307
11.222	-0.000340989
11.322	-0.000350007
11.422	-0.000329176
11.522	-0.000345162
11.622	-0.000344658
11.722	-0.000338045
11.822	-0.000325026
11.922	-0.000345502
12.022	-0.000342837
12.122	-0.00035394
12.222	-0.000350847
12.322	-0.00033672
12.422	-0.000337942
12.522	-0.000333876
12.622	-0.000348938
12.722	-0.000331784
12.822	-0.000346831
12.922	-0.000349171
13.022	-0.000337175
13.122	-0.000320925
13.222	-0.000330257
13.322	-0.000348125
13.422	-0.000343001
13.522	-0.000331761
13.622	-0.000347014
13.722	-0.000311014
13.822	-0.000346319
13.922	-0.000342291
14.022	-0.000356738
14.122	-0.000338026
14.222	-0.000341226
14.322	-0.000330375
14.422	-0.000346945
14.522	-0.000332433
14.622	-0.000339424
14.722	-0.000343677
14.822	-0.000343467
14.922	-0.000343627
15.022	-0.000335923
15.122	-0.000340932
15.222	-0.000347854
15.322	-0.000334632
15.422	-0.000322766
15.522	-0.000329004
15.622	-0.000331467
15.722	-0.000335365
15.822	-0.000338771
15.922	-0.000325786
16.022	-0.000334506
16.122	-0.000337809
16.222	-0.000331337
16.322	-0.000326072
16.422	-0.000334174
16.522	-0.000338198
16.622	-0.000309949
16.722	-0.000323083
16.822	-0.000326229
16.922	-0.000324575
17.022	-0.000332536
17.122	-0.000323766
17.222	-0.000337469
17.322	-0.000332147
17.422	-0.00032569
17.522	-0.000343814
17.622	-0.000331058
17.722	-0.000329283
17.822	-0.000323919
17.922	-0.000314599
18.022	-0.000320803
18.122	-0.000327714
18.222	-0.000354027
18.322	-0.000331322
18.422	-0.000314939
18.522	-0.000330016
18.622	-0.000325351
18.722	-0.00031671
18.822	-0.000339057
18.922	-0.000327706
19.022	-0.000329806
19.122	-0.000324232
19.222	-0.000325782
19.322	-0.000331906
19.422	-0.000339382
19.522	-0.000319998
19.622	-0.000337118
19.722	-0.000327237
19.822	-0.000331253
19.922	-0.000331536
20.022	-0.00033257
20.122	-0.000337167
20.222	-0.000327141
20.322	-0.000339088
20.422	-0.000324335
20.522	-0.000342547
20.622	-0.000334105
20.722	-0.000328237
20.822	-0.000342394
20.922	-0.000349102
21.022	-0.000328206
21.122	-0.000334113
21.222	-0.000347613
21.322	-0.000343169
21.422	-0.000329191
21.522	-0.000356994
21.622	-0.000332353
21.722	-0.000313125
21.822	-0.000343917
21.922	-0.0003359
22.022	-0.00035071
22.122	-0.000329211
22.222	-0.000355726
22.322	-0.000340386
22.422	-0.000344402
22.522	-0.000342493
22.622	-0.00032984
22.722	-0.000342287
22.822	-0.000328321
22.922	-0.000342253
23.022	-0.00032779
23.122	-0.000341252
23.222	-0.000331822
23.322	-0.000336659
23.422	-0.000343883
23.522	-0.000331051
23.622	-0.000330337
23.722	-0.00032792
23.822	-0.000322273
23.922	-0.00033068
24.022	-0.00035048
24.122	-0.000336934
24.222	-0.000326122
24.322	-0.00033123
24.422	-0.000332376
24.522	-0.000329489
24.622	-0.000324755
24.722	-0.000337415
24.822	-0.000307547
24.922	-0.000327466
25.022	-0.000336591
25.122	-0.000342035
25.222	-0.000335606
25.322	-0.000337839
25.422	-0.000339611
25.522	-0.000325129
25.622	-0.000330776
25.722	-0.000340367
25.822	-0.000335063
25.922	-0.000341023
26.022	-0.000328642
26.122	-0.000328172
26.222	-0.000334124
26.322	-0.000335086
26.422	-0.000346288
26.522	-0.000347579
26.622	-0.000340435
26.722	-0.000324892
26.822	-0.000330585
26.922	-0.000327821
27.022	-0.000348083
27.122	-0.000333044
27.222	-0.000322075
27.322	-0.000349427
27.422	-0.000332731
27.522	-0.000328363
27.622	-0.000322926
27.722	-0.000331337
27.822	-0.000334934
27.922	-0.00034827
28.022	-0.000333834
28.122	-0.000343192
28.222	-0.000339198
28.322	-0.00033212
28.422	-0.000342119
28.522	-0.000352363
28.622	-0.000327767
28.722	-0.000323033
28.822	-0.000334059
28.922	-0.000332719
29.022	-0.000339626
29.122	-0.000345399
29.222	-0.000338878
29.322	-0.000327783
29.422	-0.000341279
29.522	-0.000345025
29.622	-0.000342207
29.722	-0.000344284
29.822	-0.000316512
29.922	-0.000348182
30.022	-0.000350897
30.122	-0.000342436
30.222	-0.000345124
30.322	-0.000345162
30.422	-0.000341275
30.522	-0.000340428
30.622	-0.000336533
30.722	-0.000328267
30.822	-0.000347499
30.922	-0.000340867
31.022	-0.000331425
31.122	-0.000346292
31.222	-0.000336709
31.322	-0.000337205
31.422	-0.000333139
31.522	-0.000335949
31.622	-0.000339813
31.722	-0.000349045
31.822	-0.000330982
31.922	-0.000344089
32.022	-0.000341417
32.122	-0.00034869
32.222	-0.000330421
32.322	-0.000338874
32.422	-0.00034092
32.522	-0.000328714
32.622	-0.000346953
32.722	-0.000333552
32.822	-0.000329023
32.922	-0.000354356
33.022	-0.000324114
33.122	-0.000348312
33.222	-0.000333739
33.322	-0.000345689
33.422	-0.000337202
33.522	-0.000324633
33.622	-0.000347628
33.722	-0.000338484
33.822	-0.000351244
33.922	-0.000342142
34.022	-0.000349839
34.122	-0.000335113
34.222	-0.000330459
34.322	-0.000326908
34.422	-0.000333685
34.522	-0.000337106
34.622	-0.000338423
34.722	-0.000328302
34.822	-0.000330119
34.922	-0.000328588
35.022	-0.000345254
35.122	-0.000347384
35.222	-0.000329191
35.322	-0.000337419
35.422	-0.000338992
35.522	-0.000349999
35.622	-0.000353138
35.722	-0.000343142
35.822	-0.000351943
35.922	-0.000344017
36.022	-0.00035124
36.122	-0.000335548
36.222	-0.000340832
36.322	-0.000349236
36.422	-0.000346124
36.522	-0.000354715
36.622	-0.000349461
36.722	-0.000338641
36.822	-0.000362309
36.922	-0.000364298
37.022	-0.000354764
37.122	-0.000342146
37.222	-0.000355562
37.322	-0.00034688
37.422	-0.000350958
37.522	-0.000341676
37.622	-0.000340512
37.722	-0.000345257
37.822	-0.000338721
37.922	-0.000351595
38.022	-0.000344456
38.122	-0.000345391
38.222	-0.00034882
38.322	-0.000343799
38.422	-0.000354459
38.522	-0.000341065
38.622	-0.000345567
38.722	-0.000348717
38.822	-0.000345422
38.922	-0.000332154
39.022	-0.000338507
39.122	-0.000324442
39.222	-0.000353455
39.322	-0.000343639
39.422	-0.00033714
39.522	-0.000363637
39.622	-0.000336812
39.722	-0.000339725
39.822	-0.000346758
39.922	-0.000353264
40.022	-0.000346174
40.122	-0.000344398
40.222	-0.000345983
40.322	-0.000334567
40.422	-0.000322689
40.522	-0.000338633
40.622	-0.000347163
40.722	-0.000352683
40.822	-0.000358082
40.922	-0.000336304
41.022	-0.000349473
41.122	-0.000327897
41.222	-0.000339676
41.322	-0.000339573
41.422	-0.00033598
41.522	-0.000349385
41.622	-0.000343772
41.722	-0.000347189
41.822	-0.000344196
41.922	-0.000358055
42.022	-0.000336793
42.122	-0.000351011
42.222	-0.00033945
42.322	-0.000358995
42.422	-0.000343097
42.522	-0.000351309
42.622	-0.000341924
42.722	-0.000351091
42.822	-0.000348671
42.922	-0.000331131
43.022	-0.000351844
43.122	-0.000353008
43.222	-0.000350377
43.322	-0.000340107
43.422	-0.000339584
43.522	-0.000363446
43.622	-0.00036492
43.722	-0.000334747
43.822	-0.00034071
43.922	-0.000329821
44.022	-0.000346853
44.122	-0.000351061
44.222	-0.000360946
44.322	-0.000359239
44.422	-0.000356826
44.522	-0.0003332
44.622	-0.00034788
44.722	-0.000354913
44.822	-0.000353833
44.922	-0.000358338
45.022	-0.000348064
45.122	-0.000342203
45.222	-0.000356318
45.322	-0.000363362
45.422	-0.000352538
45.522	-0.000354444
45.622	-0.000364073
45.722	-0.000349866
45.822	-0.000340871
45.922	-0.000339191
46.022	-0.000351454
46.122	-0.000356811
46.222	-0.000351137
46.322	-0.000355058
46.422	-0.000343452
46.522	-0.000340512
46.622	-0.000346815
46.722	-0.000351817
46.822	-0.000357181
46.922	-0.000357414
47.022	-0.000340321
47.122	-0.000344456
47.222	-0.000354127
47.322	-0.00035405
47.422	-0.000352439
47.522	-0.000349641
47.622	-0.000362576
47.722	-0.000340821
47.822	-0.00034538
47.922	-0.000368234
48.022	-0.000356799
48.122	-0.000365161
48.222	-0.000367154
48.322	-0.000355005
48.422	-0.000350435
48.522	-0.000365955
48.622	-0.000339427
48.722	-0.000348491
48.822	-0.000350694
48.922	-0.000347102
49.022	-0.000343173
49.122	-0.000357773
49.222	-0.000370048
49.322	-0.000363878
49.422	-0.000347468
49.522	-0.000368001
49.622	-0.000367753
49.722	-0.000370464
49.822	-0.000341776
49.922	-0.000349877
50.022	-0.000361461
50.122	-0.000355383
50.222	-0.000373885
50.322	-0.000366844
50.422	-0.000361346
50.522	-0.000338286
50.622	-0.000344292
50.722	-0.00036408
50.822	-0.000343165
50.922	-0.000366963
51.022	-0.00034152
51.122	-0.000349774
51.222	-0.000354829
51.322	-0.000364634
51.422	-0.000348465
51.522	-0.000366031
51.622	-0.000345971
51.722	-0.000358773
51.822	-0.000368463
51.922	-0.00036584
52.022	-0.000356757
52.122	-0.000361793
52.222	-0.000350671
52.322	-0.000368837
52.422	-0.000361201
52.522	-0.000350843
52.622	-0.000358724
52.722	-0.000346307
52.822	-0.000366646
52.922	-0.000359919
53.022	-0.000341787
53.122	-0.000365917
53.222	-0.000373503
53.322	-0.000364466
53.422	-0.000368967
53.522	-0.000358678
53.622	-0.000370559
53.722	-0.000367043
53.822	-0.00036623
53.922	-0.000369376
54.022	-0.000368856
54.122	-0.000350271
54.222	-0.000360885
54.322	-0.000355627
54.422	-0.000372869
54.522	-0.000351733
54.622	-0.000352264
54.722	-0.000378707
54.822	-0.000358903
54.922	-0.000352584
55.022	-0.000373522
55.122	-0.00035951
55.222	-0.000364905
55.322	-0.000358216
55.422	-0.000360961
55.522	-0.000360568
55.622	-0.000362034
55.722	-0.000366149
55.822	-0.00035048
55.922	-0.000362713
56.022	-0.000353226
56.122	-0.000351924
56.222	-0.000361091
56.322	-0.000364504
56.422	-0.000371273
56.522	-0.00034998
56.622	-0.000375381
56.722	-0.000375225
56.822	-0.000360835
56.922	-0.000364897
57.022	-0.000368005
57.122	-0.000365436
57.222	-0.000358021
57.322	-0.000365856
57.422	-0.000367199
57.522	-0.000367623
57.622	-0.000368146
57.722	-0.000356246
57.822	-0.000352382
57.922	-0.000367314
58.022	-0.00037214
58.122	-0.000364878
58.222	-0.000377565
58.322	-0.000343818
58.422	-0.00037605
58.522	-0.000362939
58.622	-0.000361171
58.722	-0.00036823
58.822	-0.000358449
58.922	-0.000368662
59.022	-0.000369147
59.122	-0.000361072
59.222	-0.000395258
59.322	-0.000356612
59.422	-0.000369639
59.522	-0.000371479
59.622	-0.000368486
59.722	-0.0003629
59.822	-0.000363439
59.922	-0.000365401
60.022	-0.000383945
60.122	-0.000374244
60.222	-0.000380398
60.322	-0.000346147
60.422	-0.000362339
60.522	-0.000388641
60.622	-0.000375194
60.722	-0.000364401
60.822	-0.000367673
60.922	-0.00037771
61.022	-0.000379959
61.122	-0.000387671
61.222	-0.000366718
61.322	-0.000375813
61.422	-0.000386431
61.522	-0.000362328
61.622	-0.000389928
61.722	-0.000391352
61.822	-0.000364061
61.922	-0.000384063
62.022	-0.000374843
62.122	-0.000373759
62.222	-0.00037603
62.322	-0.000371208
62.422	-0.0003708
62.522	-0.000382716
62.622	-0.000383067
62.722	-0.000378974
62.822	-0.000368708
62.922	-0.000381471
63.022	-0.000358613
63.122	-0.000381509
63.222	-0.00037025
63.322	-0.000382208
63.422	-0.000368368
63.522	-0.000373675
63.622	-0.000381715
63.722	-0.000375893
63.822	-0.000381967
63.922	-0.000363977
64.022	-0.000381811
64.122	-0.000379669
64.222	-0.000375423
64.322	-0.000372369
64.422	-0.000379287
64.522	-0.000367795
64.622	-0.000380414
64.722	-0.00035799
64.822	-0.00038469
64.922	-0.00037487
65.022	-0.000372904
65.122	-0.000372831
65.222	-0.000362133
65.322	-0.000371632
65.422	-0.000370914
65.522	-0.000384281
65.622	-0.000384839
65.722	-0.000378275
65.822	-0.00037739
65.922	-0.00038997
66.022	-0.000384308
66.122	-0.000377428
66.222	-0.000383128
66.322	-0.000380482
66.422	-0.000397384
66.522	-0.000390688
66.622	-0.000386854
66.722	-0.000403314
66.822	-0.000395399
66.922	-0.00037374
67.022	-0.00038716
67.122	-0.000366058
67.222	-0.000388099
67.322	-0.000370185
67.422	-0.000394719
67.522	-0.000378107
67.622	-0.000389657
67.722	-0.000391715
67.822	-0.000388336
67.922	-0.000391497
68.022	-0.000385446
68.122	-0.000403004
68.222	-0.000387748
68.322	-0.000392238
68.422	-0.00038721
68.522	-0.000385171
68.622	-0.000388916
68.722	-0.000381769
68.822	-0.000387316
68.922	-0.000376004
69.022	-0.000394055
69.122	-0.00039669
69.222	-0.000372678
69.322	-0.000374087
69.422	-0.000388221
69.522	-0.000397785
69.622	-0.000382876
69.722	-0.000402264
69.822	-0.00039438
69.922	-0.000371163
70.022	-0.000396354
70.122	-0.000383598
70.222	-0.000381242
70.322	-0.000374782
70.422	-0.000386247
70.522	-0.000380261
70.622	-0.000379371
70.722	-0.000394494
70.822	-0.000392509
70.922	-0.000396167
71.022	-0.000391566
71.122	-0.000387332
71.222	-0.000401977
71.322	-0.000378405
71.422	-0.000383456
71.522	-0.000384732
71.622	-0.00038758
71.722	-0.000394185
71.822	-0.000387859
71.922	-0.0003994
72.022	-0.000387015
72.122	-0.000381284
72.222	-0.000368364
72.322	-0.000390035
72.422	-0.000388771
72.522	-0.00037658
72.622	-0.000387904
72.722	-0.00038614
72.822	-0.000384262
72.922	-0.00038065
73.022	-0.00038367
73.122	-0.000394284
73.222	-0.000396071
73.322	-0.00038897
73.422	-0.000391127
73.522	-0.000393547
73.622	-0.000383182
73.722	-0.000388095
73.822	-0.000367249
73.922	-0.000388099
74.022	-0.000376916
74.122	-0.000400809
74.222	-0.000403218
74.322	-0.000396716
74.422	-0.000379215
74.522	-0.000372338
74.622	-0.000387442
74.722	-0.000386148
74.822	-0.000373247
74.922	-0.000381513
75.022	-0.00039709
75.122	-0.00036605
75.222	-0.000392215
75.322	-0.000386343
75.422	-0.000379455
75.522	-0.000386644
75.622	-0.00037645
75.722	-0.000387916
75.822	-0.000389664
75.922	-0.000379932
76.022	-0.000388221
76.122	-0.000384991
76.222	-0.000396911
76.322	-0.000402035
76.422	-0.000391669
76.522	-0.000399652
76.622	-0.000394685
76.722	-0.000384125
76.822	-0.000384063
76.922	-0.000386312
77.022	-0.000398553
77.122	-0.000392341
77.222	-0.000396258
77.322	-0.000385083
77.422	-0.000384155
77.522	-0.000392772
77.622	-0.000384102
77.722	-0.000393398
77.822	-0.000406112
77.922	-0.000388882
78.022	-0.000393929
78.122	-0.000387458
78.222	-0.000387297
78.322	-0.00039388
78.422	-0.000393192
78.522	-0.000416482
78.622	-0.000385545
78.722	-0.000404406
78.822	-0.00041208
78.922	-0.000403115
79.022	-0.000393494
79.122	-0.000397755
79.222	-0.000389611
79.322	-0.000391111
79.422	-0.000386014
79.522	-0.00038774
79.622	-0.00040378
79.722	-0.000396067
79.822	-0.000404482
79.922	-0.000400771
80.022	-0.000388355
80.122	-0.000399187
80.222	-0.000398117
80.322	-0.000396285
80.422	-0.000399706
80.522	-0.000400744
80.622	-0.000380883
80.722	-0.000390333
80.822	-0.00038146
80.922	-0.000390684
81.022	-0.000396609
81.122	-0.000369658
81.222	-0.000393895
81.322	-0.000379268
81.422	-0.000387778
81.522	-0.000385259
81.622	-0.000390543
81.722	-0.000391871
81.822	-0.000394819
81.922	-0.000405463
82.022	-0.000398831
82.122	-0.000375202
82.222	-0.000393364
82.322	-0.000397556
82.422	-0.000375271
82.522	-0.000387251
82.622	-0.000385568
82.722	-0.000392543
82.822	-0.000379551
82.922	-0.000388909
83.022	-0.000370529
83.122	-0.000412912
83.222	-0.000388122
83.322	-0.000387439
83.422	-0.00037222
83.522	-0.000377287
83.622	-0.000387183
83.722	-0.000385213
83.822	-0.000369799
83.922	-0.000372453
84.022	-0.000377531
84.122	-0.000377707
84.222	-0.000370067
84.322	-0.000376962
84.422	-0.000384445
84.522	-0.000357479
84.622	-0.000368295
84.722	-0.00039643
84.822	-0.000376156
84.922	-0.000391348
85.022	-0.000370063
85.122	-0.000367085
85.222	-0.000381773
85.322	-0.000384556
85.422	-0.000387713
85.522	-0.000371365
85.622	-0.000379784
85.722	-0.000367257
85.822	-0.0003729
85.922	-0.000377287
86.022	-0.000366898
86.122	-0.000381567
86.222	-0.000381093
86.322	-0.000377161
86.422	-0.000381211
86.522	-0.000370953
86.622	-0.000375652
86.722	-0.000387599
86.822	-0.000388611
86.922	-0.000374568
87.022	-0.000382384
87.122	-0.000389932
87.222	-0.000380303
87.322	-0.000375194
87.422	-0.000370433
87.522	-0.000376492
87.622	-0.00038209
87.722	-0.000378031
87.822	-0.000372552
87.922	-0.000377859
88.022	-0.000397572
88.122	-0.000376126
88.222	-0.00038065
88.322	-0.000387721
88.422	-0.000387038
88.522	-0.000383506
88.622	-0.000380135
88.722	-0.000375378
88.822	-0.000387351
88.922	-0.000372678
89.022	-0.0003593
89.122	-0.000368143
89.222	-0.00036371
89.322	-0.000375954
89.422	-0.000391528
89.522	-0.00038543
89.622	-0.000379096
89.722	-0.00038246
89.822	-0.000373457
89.922	-0.000378214
90.022	-0.000393628
90.122	-0.000390096
90.222	-0.000379722
90.322	-0.000375775
90.422	-0.000365046
90.522	-0.000372285
90.622	-0.000382162
90.722	-0.000370219
90.822	-0.000382384
90.922	-0.000374289
91.022	-0.000376466
91.122	-0.000380746
91.222	-0.000371506
91.322	-0.000387362
91.422	-0.000378138
91.522	-0.000383369
91.622	-0.000363534
91.722	-0.000378573
91.822	-0.000371621
91.922	-0.000373591
92.022	-0.000375099
92.122	-0.000378818
92.222	-0.000386316
92.322	-0.000370052
92.422	-0.000388729
92.522	-0.000384056
92.622	-0.000370265
92.722	-0.000369853
92.822	-0.0003895
92.922	-0.000390936
93.022	-0.00038745
93.122	-0.000382338
93.222	-0.000377161
93.322	-0.000375736
93.422	-0.000381341
93.522	-0.000394494
93.622	-0.000374354
93.722	-0.000382403
93.822	-0.000393544
93.922	-0.00038128
94.022	-0.000379245
94.122	-0.000394116
94.222	-0.000382132
94.322	-0.000386335
94.422	-0.000361889
94.522	-0.000386671
94.622	-0.000381257
94.722	-0.000372426
94.822	-0.000399423
94.922	-0.000388721
95.022	-0.000406372
95.122	-0.000389645
95.222	-0.000388111
95.322	-0.000382403
95.422	-0.000376504
95.522	-0.00038611
95.622	-0.000393078
95.722	-0.000393185
95.822	-0.000386144
95.922	-0.000385071
96.022	-0.000376198
96.122	-0.000393078
96.222	-0.000385518
96.322	-0.000368593
96.422	-0.000382468
96.522	-0.000394865
96.622	-0.000388962
96.722	-0.000390565
96.822	-0.00037989
96.922	-0.000384999
97.022	-0.00037637
97.122	-0.000382006
97.222	-0.000387931
97.322	-0.00039391
97.422	-0.000383521
97.522	-0.000398713
97.622	-0.00040302
97.722	-0.000400236
97.822	-0.000394494
97.922	-0.000392551
98.022	-0.000386568
98.122	-0.000380173
98.222	-0.000378195
98.322	-0.000395262
98.422	-0.000390501
98.522	-0.000387656
98.622	-0.000398431
98.722	-0.000391272
98.822	-0.000396938
98.922	-0.000403421
99.022	-0.000385251
99.122	-0.000386331
99.222	-0.00037579
99.322	-0.000404994
99.422	-0.000383865
99.522	-0.000397636
99.622	-0.000393379
99.722	-0.000393956
99.822	-0.000391757
99.922	-0.000404253
100.022	-0.000389409
100.122	-0.000406395
100.222	-0.000396999
100.322	-0.000390436
100.422	-0.000405185
100.522	-0.000409258
100.622	-0.00038855
100.722	-0.000393124
100.822	-0.000404077
100.922	-0.000381406
101.022	-0.000388668
101.122	-0.000397205
101.222	-0.000383605
101.322	-0.000383441
101.422	-0.000388844
101.522	-0.000391997
101.622	-0.000388645
101.722	-0.000389817
101.822	-0.000388939
101.922	-0.000416894
102.022	-0.000375935
102.122	-0.000376779
102.222	-0.000385659
102.322	-0.000380902
102.422	-0.000372006
102.522	-0.000383792
102.622	-0.000384709
102.722	-0.000386706
102.822	-0.000387859
102.922	-0.000381257
103.022	-0.000393311
103.122	-0.000384525
103.222	-0.000380723
103.322	-0.000385877
103.422	-0.000383502
103.522	-0.000397079
103.622	-0.000384709
103.722	-0.000384167
103.822	-0.00040029
103.922	-0.000382422
104.022	-0.000378982
104.122	-0.000384522
104.222	-0.000380184
104.322	-0.000389256
104.422	-0.000388427
104.522	-0.000389046
104.622	-0.000385064
104.722	-0.000368566
104.822	-0.000361133
104.922	-0.000377661
105.022	-0.000372449
105.122	-0.000373808
105.222	-0.000389787
105.322	-0.000367906
105.422	-0.0003823
105.522	-0.000383174
105.622	-0.000371602
105.722	-0.000386805
105.822	-0.000378195
105.922	-0.000381479
106.022	-0.000383258
106.122	-0.000364023
106.222	-0.000369464
106.322	-0.000401084
106.422	-0.000380772
106.522	-0.000393154
106.622	-0.00039446
106.722	-0.000399068
106.822	-0.000372873
106.922	-0.000390336
107.022	-0.000383304
107.122	-0.000385789
107.222	-0.000376783
107.322	-0.000380662
107.422	-0.000364229
107.522	-0.000367482
107.622	-0.000368799
107.722	-0.000394914
107.822	-0.00037553
107.922	-0.000389718
108.022	-0.000380123
108.122	-0.000395403
108.222	-0.000402871
108.322	-0.000381108
108.422	-0.000390737
108.522	-0.000380665
108.622	-0.000371338
108.722	-0.000378867
108.822	-0.000390191
108.922	-0.000376019
109.022	-0.000368956
109.122	-0.000376065
109.222	-0.000369563
109.322	-0.000373999
109.422	-0.000385862
109.522	-0.000363114
109.622	-0.000391199
109.722	-0.000389138
109.822	-0.000379997
109.922	-0.000387255
110.022	-0.00038073
110.122	-0.000381559
110.222	-0.000384674
110.322	-0.000396243
110.422	-0.000381399
110.522	-0.000392474
110.622	-0.000406452
110.722	-0.000391173
110.822	-0.000397045
110.922	-0.000386492
111.022	-0.000370582
111.122	-0.000375435
111.222	-0.000381502
111.322	-0.000390913
111.422	-0.000391974
111.522	-0.000387496
111.622	-0.000389863
111.722	-0.000386931
111.822	-0.000386423
111.922	-0.000371667
112.022	-0.000382662
112.122	-0.000387851
112.222	-0.000370907
112.322	-0.000378405
112.422	-0.000381078
112.522	-0.000375232
112.622	-0.000380547
112.722	-0.000370567
112.822	-0.000385617
112.922	-0.000386343
113.022	-0.000394067
113.122	-0.000373434
113.222	-0.000390978
113.322	-0.000375034
113.422	-0.000378081
113.522	-0.000387175
113.622	-0.000374213
113.722	-0.000370613
113.822	-0.000383941
113.922	-0.000375885
114.022	-0.00038493
114.122	-0.000380826
114.222	-0.0003775
114.322	-0.000376721
114.422	-0.000379921
114.522	-0.000370044
114.622	-0.000388729
114.722	-0.000383686
114.822	-0.000391776
114.922	-0.00038398
115.022	-0.000382689
115.122	-0.000367413
115.222	-0.000380253
115.322	-0.00038561
115.422	-0.000392547
115.522	-0.000371468
115.622	-0.000374583
115.722	-0.000378993
115.822	-0.000376256
115.922	-0.000378604
116.022	-0.000383224
116.122	-0.000377019
116.222	-0.00038259
116.322	-0.000386774
116.422	-0.000368944
116.522	-0.000378161
116.622	-0.000366108
116.722	-0.000364233
116.822	-0.000372682
116.922	-0.000378833
117.022	-0.000371201
117.122	-0.0003901
117.222	-0.00036799
117.322	-0.000386354
117.422	-0.000386709
117.522	-0.000364374
117.622	-0.000382185
117.722	-0.000380677
117.822	-0.000382166
117.922	-0.000367627
118.022	-0.000381964
118.122	-0.00037608
118.222	-0.000367593
118.322	-0.000380284
118.422	-0.000375859
118.522	-0.000376714
118.622	-0.000367077
118.722	-0.000371613
118.822	-0.000379661
118.922	-0.00037466
119.022	-0.000381036
119.122	-0.00038585
119.222	-0.000371728
119.322	-0.00036468
119.422	-0.000367337
119.522	-0.000379176
119.622	-0.000376095
119.722	-0.000386476
119.822	-0.000378253
119.922	-0.000366883
120.022	-0.000372579
120.122	-0.000359689
120.222	-0.000371063
120.322	-0.000366321
120.422	-0.000356242
120.522	-0.000371395
120.622	-0.000372862
120.722	-0.000370765
120.822	-0.000379501
120.922	-0.000367039
121.022	-0.000373453
121.122	-0.000365122
121.222	-0.00037532
121.322	-0.000380291
121.422	-0.000376878
121.522	-0.000372823
121.622	-0.000366302
121.722	-0.000365409
121.822	-0.000366352
121.922	-0.000368742
122.022	-0.000362102
122.122	-0.000371586
122.222	-0.000368608
122.322	-0.000377367
122.422	-0.000372132
122.522	-0.000377909
122.622	-0.000367482
122.722	-0.000365875
122.822	-0.000384006
122.922	-0.000360839
123.022	-0.000368471
123.122	-0.00037936
123.134	-0.00037377
123.234	-0.00131
123.334	-0.00128
123.434	-0.00125
123.534	-0.00123
123.634	-0.00124
123.734	-0.00124
123.834	-0.00119
123.934	-0.00117
124.034	-0.00116
124.134	-0.00116
124.234	-0.00115
124.334	-0.00115
124.434	-0.00115
124.534	-0.00114
124.634	-0.00116
124.734	-0.00113
124.834	-0.00113
124.934	-0.00112
125.034	-0.00114
125.134	-0.00114
125.234	-0.00114
125.334	-0.00113
125.434	-0.00112
125.534	-0.00113
125.634	-0.00114
125.734	-0.00112
125.834	-0.00113
125.934	-0.00111
126.034	-0.00111
126.134	-0.00112
126.234	-0.00112
126.334	-0.00111
126.434	-0.00112
126.534	-0.00112
126.634	-0.00111
126.734	-0.00112
126.834	-0.00112
126.934	-0.00112
127.034	-0.00111
127.134	-0.00112
127.234	-0.00111
127.334	-0.00111
127.434	-0.00111
127.534	-0.00111
127.634	-0.00112
127.734	-0.00111
127.834	-0.00111
127.934	-0.00113
128.034	-0.00112
128.134	-0.00112
128.234	-0.00111
128.334	-0.0011
128.434	-0.0011
128.534	-0.0011
128.634	-0.00113
128.734	-0.0011
128.834	-0.0011
128.934	-0.00111
129.034	-0.00117
129.134	-0.00118
129.234	-0.00124
129.334	-0.00111
129.434	-0.00111
129.534	-0.00111
129.634	-0.00109
129.734	-0.00108
129.834	-0.00109
129.934	-0.0011
130.034	-0.00109
130.134	-0.0011
130.234	-0.00109
130.334	-0.00109
130.434	-0.00115
130.534	-0.00115
130.634	-0.00109
130.734	-0.00109
130.834	-0.00116
130.934	-0.00117
131.034	-0.00115
131.134	-0.00114
131.234	-0.00114
131.334	-0.00114
131.434	-0.00116
131.534	-0.00116
131.634	-0.00114
131.734	-0.00113
131.834	-0.00115
131.934	-0.00115
132.034	-0.00114
132.134	-0.00114
132.234	-0.00114
132.334	-0.00113
132.434	-0.00115
132.534	-0.00113
132.634	-0.00114
132.734	-0.00114
132.834	-0.00114
132.934	-0.00114
133.034	-0.00114
133.134	-0.00112
133.234	-0.00114
133.334	-0.00113
133.434	-0.00112
133.534	-0.00114
133.634	-0.00113
133.734	-0.00114
133.834	-0.00113
133.934	-0.00113
134.034	-0.00113
134.134	-0.00114
134.234	-0.00115
134.334	-0.00113
134.434	-0.00111
134.534	-0.00114
134.634	-0.00113
134.734	-0.00113
134.834	-0.00115
134.934	-0.00112
135.034	-0.00112
135.134	-0.00113
135.234	-0.00115
135.334	-0.00115
135.434	-0.00114
135.534	-0.00111
135.634	-0.00114
135.734	-0.00127
135.834	-0.00116
135.934	-0.00113
136.034	-0.00114
136.134	-0.00114
136.234	-0.00113
136.334	-0.00114
136.434	-0.00114
136.534	-0.00112
136.634	-0.00115
136.734	-0.00114
136.834	-0.00112
136.934	-0.00115
137.034	-0.00114
137.134	-0.00115
137.234	-0.00116
137.334	-0.00113
137.434	-0.00114
137.534	-0.00113
137.634	-0.00113
137.734	-0.00113
137.834	-0.00111
137.934	-0.00113
138.034	-0.00114
138.134	-0.00113
138.234	-0.00114
138.334	-0.00113
138.434	-0.00114
138.534	-0.00112
138.634	-0.00113
138.734	-0.00111
138.834	-0.00113
138.934	-0.00112
139.034	-0.00111
139.134	-0.00113
139.234	-0.00113
139.334	-0.00114
139.434	-0.00113
139.534	-0.00114
139.634	-0.00114
139.734	-0.00114
139.834	-0.00114
139.934	-0.00114
140.034	-0.00115
140.134	-0.00114
140.234	-0.00114
140.334	-0.00113
140.434	-0.00113
140.534	-0.00115
140.634	-0.00113
140.734	-0.00113
140.834	-0.00113
140.934	-0.00112
141.034	-0.00112
141.134	-0.00114
141.234	-0.00111
141.334	-0.00113
141.434	-0.00112
141.534	-0.00113
141.634	-0.00112
141.734	-0.00113
141.834	-0.00111
141.934	-0.00113
142.034	-0.00113
142.134	-0.00114
142.234	-0.00111
142.334	-0.00112
142.434	-0.00111
142.534	-0.00112
142.634	-0.00112
142.734	-0.0011
142.834	-0.00112
142.934	-0.00111
143.034	-0.00109
143.134	-0.00112
143.234	-0.00114
143.334	-0.00112
143.434	-0.00111
143.534	-0.00111
143.634	-0.00112
143.734	-0.00111
143.834	-0.00111
143.934	-0.00112
144.034	-0.00111
144.134	-0.00112
144.234	-0.00113
144.334	-0.00111
144.434	-0.00112
144.534	-0.00111
144.634	-0.00111
144.734	-0.00111
144.834	-0.00111
144.934	-0.0011
145.034	-0.00111
145.134	-0.00112
145.234	-0.00111
145.334	-0.00111
145.434	-0.00111
145.534	-0.00111
145.634	-0.00111
145.734	-0.00111
145.834	-0.00111
145.934	-0.0011
146.034	-0.00111
146.134	-0.0011
146.234	-0.00112
146.334	-0.00111
146.434	-0.00112
146.534	-0.00109
146.634	-0.00111
146.734	-0.00111
146.834	-0.00109
146.934	-0.0011
147.034	-0.0011
147.134	-0.00111
147.234	-0.0011
147.334	-0.00109
147.434	-0.00111
147.534	-0.00111
147.634	-0.0011
147.734	-0.00112
147.834	-0.0011
147.934	-0.00109
148.034	-0.0011
148.134	-0.0011
148.234	-0.0011
148.334	-0.0011
148.434	-0.00109
148.534	-0.00108
148.634	-0.00109
148.734	-0.0011
148.834	-0.0011
148.934	-0.0011
149.034	-0.0011
149.134	-0.00109
149.234	-0.00109
149.334	-0.0011
149.434	-0.0011
149.534	-0.00108
149.634	-0.0011
149.734	-0.00107
149.834	-0.00108
149.934	-0.0011
150.034	-0.00109
150.134	-0.0011
150.234	-0.0011
150.334	-0.00108
150.434	-0.00108
150.534	-0.00109
150.634	-0.00109
150.734	-0.0011
150.834	-0.0011
150.934	-0.00109
151.034	-0.00107
151.134	-0.00109
151.234	-0.0011
151.334	-0.00109
151.434	-0.0011
151.534	-0.00111
151.634	-0.00109
151.734	-0.00109
151.834	-0.00108
151.934	-0.00109
152.034	-0.0011
152.134	-0.00105
152.234	-0.00108
152.334	-0.0011
152.434	-0.00108
152.534	-0.00108
152.634	-0.00107
152.734	-0.00108
152.834	-0.00108
152.934	-0.00109
153.034	-0.00108
153.134	-0.00107
153.234	-0.00109
153.334	-0.00107
153.434	-0.00109
153.534	-0.00108
153.634	-0.00109
153.734	-0.00108
153.834	-0.00107
153.934	-0.00108
154.034	-0.00108
154.134	-0.00109
154.234	-0.00106
154.334	-0.00107
154.434	-0.00108
154.534	-0.00108
154.634	-0.00108
154.734	-0.00109
154.834	-0.00108
154.934	-0.00109
155.034	-0.00108
155.134	-0.00107
155.234	-0.00108
155.334	-0.00106
155.434	-0.00108
155.534	-0.00107
155.634	-0.00108
155.734	-0.00108
155.834	-0.00107
155.934	-0.00109
156.034	-0.00109
156.134	-0.00108
156.234	-0.00109
156.334	-0.00107
156.434	-0.00108
156.534	-0.00108
156.634	-0.00107
156.734	-0.00109
156.834	-0.00108
156.934	-0.00108
157.034	-0.00109
157.134	-0.00107
157.234	-0.00106
157.334	-0.00107
157.434	-0.00108
157.534	-0.00107
157.634	-0.00107
157.734	-0.00107
157.834	-0.00107
157.934	-0.00109
158.034	-0.00108
158.134	-0.00106
158.234	-0.00108
158.334	-0.00109
158.434	-0.00108
158.534	-0.00107
158.634	-0.00105
158.734	-0.00108
158.834	-0.00106
158.934	-0.00107
159.034	-0.00105
159.134	-0.00107
159.234	-0.00107
159.334	-0.00108
159.434	-0.00106
159.534	-0.00109
159.634	-0.00107
159.734	-0.00107
159.834	-0.00105
159.934	-0.00108
160.034	-0.00107
160.134	-0.00106
160.234	-0.00107
160.334	-0.00107
160.434	-0.00107
160.534	-0.00108
160.634	-0.00106
160.734	-0.00106
160.834	-0.00105
160.934	-0.00108
161.034	-0.00106
161.134	-0.00108
161.234	-0.00108
161.334	-0.00106
161.434	-0.00106
161.534	-0.00106
161.634	-0.00108
161.734	-0.00107
161.834	-0.00105
161.934	-0.00107
162.034	-0.00105
162.134	-0.00107
162.234	-0.00106
162.334	-0.00107
162.434	-0.00106
162.534	-0.00107
162.634	-0.00108
162.734	-0.00106
162.834	-0.00107
162.934	-0.00107
163.034	-0.00105
163.134	-0.00107
163.234	-0.00106
163.334	-0.00106
163.434	-0.00108
163.534	-0.00107
163.634	-0.00107
163.734	-0.00105
163.834	-0.00107
163.934	-0.00106
164.034	-0.00106
164.134	-0.00107
164.234	-0.00105
164.334	-0.00106
164.434	-0.00105
164.534	-0.00106
164.634	-0.00106
164.734	-0.00106
164.834	-0.00105
164.934	-0.00107
165.034	-0.00106
165.134	-0.00106
165.234	-0.00106
165.334	-0.00106
165.434	-0.00106
165.534	-0.00105
165.634	-0.00107
165.734	-0.00107
165.834	-0.00106
165.934	-0.00106
166.034	-0.00105
166.134	-0.00104
166.234	-0.00106
166.334	-0.00105
166.434	-0.00106
166.534	-0.00106
166.634	-0.00105
166.734	-0.00106
166.834	-0.00106
166.934	-0.00103
167.034	-0.00105
167.134	-0.00105
167.234	-0.00106
167.334	-0.00106
167.434	-0.00104
167.534	-0.00105
167.634	-0.00107
167.734	-0.00107
167.834	-0.00106
167.934	-0.00105
168.034	-0.00104
168.134	-0.00106
168.234	-0.00106
168.334	-0.00106
168.434	-0.00106
168.534	-0.00106
168.634	-0.00106
168.734	-0.00106
168.834	-0.00107
168.934	-0.00107
169.034	-0.00105
169.134	-0.00103
169.234	-0.00106
169.334	-0.00106
169.434	-0.00105
169.534	-0.00105
169.634	-0.00104
169.734	-0.00103
169.834	-0.00105
169.934	-0.00105
170.034	-0.00105
170.134	-0.00105
170.234	-0.00105
170.334	-0.00105
170.434	-0.00104
170.534	-0.00105
170.634	-0.00104
170.734	-0.00105
170.834	-0.00103
170.934	-0.00105
171.034	-0.00105
171.134	-0.00105
171.234	-0.00105
171.334	-0.00104
171.434	-0.00104
171.534	-0.00107
171.634	-0.00105
171.734	-0.00104
171.834	-0.00103
171.934	-0.00106
172.034	-0.00103
172.134	-0.00104
172.234	-0.00105
172.334	-0.00104
172.434	-0.00104
172.534	-0.00105
172.634	-0.00105
172.734	-0.00105
172.834	-0.00105
172.934	-0.00105
173.034	-0.00104
173.134	-0.00105
173.234	-0.00104
173.334	-0.00103
173.434	-0.00105
173.534	-0.00103
173.634	-0.00104
173.734	-0.00105
173.834	-0.00106
173.934	-0.00103
174.034	-0.00105
174.134	-0.00105
174.234	-0.00105
174.334	-0.00105
174.434	-0.00104
174.534	-0.00106
174.634	-0.00104
174.734	-0.00105
174.834	-0.00106
174.934	-0.00105
175.034	-0.00105
175.134	-0.00104
175.234	-0.00104
175.334	-0.00106
175.434	-0.00103
175.534	-0.00104
175.634	-0.00105
175.734	-0.00102
175.834	-0.00105
175.934	-0.00103
176.034	-0.00103
176.134	-0.00104
176.234	-0.00102
176.334	-0.00104
176.434	-0.00104
176.534	-0.00103
176.634	-0.00104
176.734	-0.00106
176.834	-0.00104
176.934	-0.00103
177.034	-0.00103
177.134	-0.00103
177.234	-0.00105
177.334	-0.00104
177.434	-0.00104
177.534	-0.00105
177.634	-0.00104
177.734	-0.00103
177.834	-0.00104
177.934	-0.00102
178.034	-0.00102
178.134	-0.00102
178.234	-0.00104
178.334	-0.00103
178.434	-0.00103
178.534	-0.00103
178.634	-0.00103
178.734	-0.00105
178.834	-0.00103
178.934	-0.00105
179.034	-0.00104
179.134	-0.00102
179.234	-0.00104
179.334	-0.00103
179.434	-0.00105
179.534	-0.00103
179.634	-0.00103
179.734	-0.00103
179.834	-0.00103
179.934	-0.00105
180.034	-0.00104
180.134	-0.00103
180.234	-0.00104
180.334	-0.00104
180.434	-0.00104
180.534	-0.00102
180.634	-0.00102
180.734	-0.00102
180.834	-0.00102
180.934	-0.00102
181.034	-0.00102
181.134	-0.00103
181.234	-0.00103
181.334	-0.00104
181.434	-0.00104
181.534	-0.00102
181.634	-0.00104
181.734	-0.00103
181.834	-0.00104
181.934	-0.00102
182.034	-0.00104
182.134	-0.00103
182.234	-0.00103
182.334	-0.00105
182.434	-0.00103
182.534	-0.001
182.634	-0.00103
182.734	-0.00104
182.834	-0.00103
182.934	-0.00102
183.034	-0.00104
183.134	-0.00104
183.234	-0.00103
183.334	-0.00103
183.434	-0.00103
183.534	-0.00104
183.634	-0.00104
183.734	-0.00105
183.834	-0.00103
183.934	-0.00104
184.034	-0.00103
184.134	-0.00103
184.234	-0.00101
184.334	-0.00103
184.434	-0.00103
184.534	-0.00103
184.634	-0.00103
184.734	-0.00103
184.834	-0.00104
184.934	-0.00101
185.034	-0.00102
185.134	-0.00103
185.234	-0.00103
185.334	-0.00102
185.434	-0.00103
185.534	-0.00104
185.634	-0.00103
185.734	-0.00103
185.834	-0.00103
185.934	-0.00104
186.034	-0.00103
186.134	-0.00103
186.234	-0.00103
186.334	-0.00102
186.434	-0.00101
186.534	-0.00104
186.634	-0.00103
186.734	-0.00102
186.834	-0.00103
186.934	-0.00103
187.034	-0.00103
187.134	-0.00103
187.234	-0.00104
187.334	-0.00103
187.434	-0.00104
187.534	-0.00104
187.634	-0.00102
187.734	-0.00103
187.834	-0.00103
187.934	-0.00103
188.034	-0.00103
188.134	-0.00103
188.234	-0.00104
188.334	-0.00103
188.434	-0.000997075
188.534	-0.00103
188.634	-0.00103
188.734	-0.00103
188.834	-0.00101
188.934	-0.00104
189.034	-0.00103
189.134	-0.00103
189.234	-0.00102
189.334	-0.00102
189.434	-0.00103
189.534	-0.00102
189.634	-0.00102
189.734	-0.00102
189.834	-0.00103
189.934	-0.00103
190.034	-0.00103
190.134	-0.00103
190.234	-0.00104
190.334	-0.00104
190.434	-0.00103
190.534	-0.00102
190.634	-0.00102
190.734	-0.00104
190.834	-0.00103
190.934	-0.00102
191.034	-0.00103
191.134	-0.00103
191.234	-0.00103
191.334	-0.00104
191.434	-0.00103
191.534	-0.00103
191.634	-0.00102
191.734	-0.00103
191.834	-0.00103
191.934	-0.00104
192.034	-0.00103
192.134	-0.00103
192.234	-0.00102
192.334	-0.00103
192.434	-0.00103
192.534	-0.00102
192.634	-0.00103
192.734	-0.00102
192.834	-0.00101
192.934	-0.00102
193.034	-0.00103
193.134	-0.00101
193.234	-0.00103
193.334	-0.00101
193.434	-0.00103
193.534	-0.00101
193.634	-0.00102
193.734	-0.00103
193.834	-0.00102
193.934	-0.00102
194.034	-0.00102
194.134	-0.00102
194.234	-0.00103
194.334	-0.00103
194.434	-0.00103
194.534	-0.00101
194.634	-0.00102
194.734	-0.00101
194.834	-0.00102
194.934	-0.00101
195.034	-0.00103
195.134	-0.00103
195.234	-0.00102
195.334	-0.00103
195.434	-0.00103
195.534	-0.00102
195.634	-0.00102
195.734	-0.00102
195.834	-0.00102
195.934	-0.00104
196.034	-0.00101
196.134	-0.00101
196.234	-0.00102
196.334	-0.00104
196.434	-0.00102
196.534	-0.001
196.634	-0.00102
196.734	-0.00102
196.834	-0.00101
196.934	-0.00103
197.034	-0.00102
197.134	-0.00103
197.234	-0.00102
197.334	-0.00103
197.434	-0.00102
197.534	-0.00102
197.634	-0.00103
197.734	-0.00104
197.834	-0.00102
197.934	-0.00103
198.034	-0.00102
198.134	-0.00102
198.234	-0.00103
198.334	-0.00101
198.434	-0.00103
198.534	-0.00103
198.634	-0.00102
198.734	-0.00103
198.834	-0.00101
198.934	-0.00102
199.034	-0.00101
199.134	-0.00104
199.234	-0.00102
199.334	-0.00101
199.434	-0.00102
199.534	-0.00102
199.634	-0.00101
199.734	-0.00104
199.834	-0.00102
199.934	-0.00103
200.034	-0.00102
200.134	-0.00103
200.234	-0.001
200.334	-0.00102
200.434	-0.00102
200.534	-0.00103
200.634	-0.00102
200.734	-0.00101
200.834	-0.00102
200.934	-0.00101
201.034	-0.00101
201.134	-0.00102
201.234	-0.00101
201.334	-0.00101
201.434	-0.00102
201.534	-0.001
201.634	-0.00102
201.734	-0.00103
[truncated: 5,231 more rows]
