# Supplementary material for: Modulating the mechanism of electrocatalytic CO2 reduction by cobalt phthalocyanine through polymer coordination and encapsulation
Source: Nat Commun. 2019 Apr 11;10:1683. doi: 10.1038/s41467-019-09626-8 (PMC6459859; doi:10.1038/s41467-019-09626-8)
Supplement: Supplementary file 2 — Source Data [file 41467_2019_9626_MOESM2_ESM.zip › Supplementary Figure 27.xlsx]

## Sheet: 0%D2O
time/s	current/mA
2.8024	-0.02261
2.8036	-0.01697
2.8054	-0.01185
2.8112	-0.00684
2.8976	-0.00183
2.9976	-0.0013
3.0976	-0.00104
3.1976	-0.000990431
3.2976	-0.000892805
3.3976	-0.000828587
3.4976	-0.000789109
3.5976	-0.000756045
3.6976	-0.000738101
3.7976	-0.000712749
3.8976	-0.000687054
3.9976	-0.000673577
4.0976	-0.000655289
4.1976	-0.000646355
4.2976	-0.000626119
4.3976	-0.000622569
4.4976	-0.000630968
4.5976	-0.000623561
4.6976	-0.000612947
4.7976	-0.000605426
4.8976	-0.000600844
4.9976	-0.000613635
5.0976	-0.000586985
5.1976	-0.00059653
5.2976	-0.000583243
5.3976	-0.000581678
5.4976	-0.000561481
5.5976	-0.000568391
5.6976	-0.00055709
5.7976	-0.000553768
5.8976	-0.000631121
5.9976	-0.000556556
6.0976	-0.000557396
6.1976	-0.000551134
6.2976	-0.000471491
6.3976	-0.000559381
6.4976	-0.00053403
6.5976	-0.000534335
6.6976	-0.000494857
6.7976	-0.000463053
6.8976	-0.000477294
6.9976	-0.000485274
7.0976	-0.000579693
7.1976	-0.00048577
7.2976	-0.000595461
7.3976	-0.000602906
7.4976	-0.000472102
7.5976	-0.00049753
7.6976	-0.000590039
7.7976	-0.000598095
7.8976	-0.000585114
7.9976	-0.000600424
8.0976	-0.00059527
8.1976	-0.000608747
8.2976	-0.000530632
8.3976	-0.000562932
8.4976	-0.000479432
8.5976	-0.000476645
8.6976	-0.000520361
8.7976	-0.000523721
8.8976	-0.000535633
8.9976	-0.000518529
9.0976	-0.000584847
9.1976	-0.000580609
9.2976	-0.00052563
9.3976	-0.000507647
9.4976	-0.000470842
9.5976	-0.000476798
9.6976	-0.0004755
9.7976	-0.000479547
9.8976	-0.000452401
9.9976	-0.000568468
10.0976	-0.000579158
10.1976	-0.000567742
10.2976	-0.000529715
10.3976	-0.000567704
10.4976	-0.000472255
10.5976	-0.000475882
10.6976	-0.0004776
10.7976	-0.000520896
10.8976	-0.000502493
10.9976	-0.000552623
11.0976	-0.000536129
11.1976	-0.000537008
11.2976	-0.000548423
11.3976	-0.000490505
11.4976	-0.000486343
11.5976	-0.000518796
11.6976	-0.000510931
11.7976	-0.000539986
11.8976	-0.000564535
11.9976	-0.000559266
12.0976	-0.000564764
12.1976	-0.000577593
12.2976	-0.000544529
12.3976	-0.000532159
12.4976	-0.000505547
12.5976	-0.000510053
12.6976	-0.00049921
12.7976	-0.000493483
12.8976	-0.000512611
12.9976	-0.000484167
13.0976	-0.000494819
13.1976	-0.000473018
13.2976	-0.000469162
13.3976	-0.00046565
13.4976	-0.000474477
13.5976	-0.000462993
13.6976	-0.000469075
13.7976	-0.000456758
13.8976	-0.000470655
13.9976	-0.000475115
14.0976	-0.000483075
14.1976	-0.000471453
14.2976	-0.000462176
14.3976	-0.000491356
14.4976	-0.000473225
14.5976	-0.000481888
14.6976	-0.000491761
14.7976	-0.00047124
14.8976	-0.000464581
14.9976	-0.000466146
15.0976	-0.000477799
15.1976	-0.000477348
15.2976	-0.000474699
15.3976	-0.000464799
15.4976	-0.000465486
15.5976	-0.00047579
15.6976	-0.000486939
15.7976	-0.000470025
15.8976	-0.000468311
15.9976	-0.000459114
16.0976	-0.000466288
16.1976	-0.000464543
16.2976	-0.000466673
16.3976	-0.000479127
16.4976	-0.000472973
16.5976	-0.000460217
16.6976	-0.000475359
16.7976	-0.000450244
16.8976	-0.00050743
16.9976	-0.000480723
17.0976	-0.00047174
17.1976	-0.000479719
17.2976	-0.000470491
17.3976	-0.000478108
17.4976	-0.000469781
17.5976	-0.000491227
17.6976	-0.000482239
17.7976	-0.000457376
17.8976	-0.000467941
17.9976	-0.000428799
18.0976	-0.000462966
18.1976	-0.000464707
18.2976	-0.000459331
18.3976	-0.000467368
18.4976	-0.000489207
18.5976	-0.000474492
18.6976	-0.000501402
18.7976	-0.000488459
18.8976	-0.000470098
18.9976	-0.000472751
19.0976	-0.000458285
19.1976	-0.000457773
19.2976	-0.000451298
19.3976	-0.000459602
19.4976	-0.000466028
19.5976	-0.000449095
19.6976	-0.000447751
19.7976	-0.000454887
19.8976	-0.000460446
19.9976	-0.000446526
20.0976	-0.000450187
20.1976	-0.000442792
20.2976	-0.000449248
20.3976	-0.000434988
20.4976	-0.000460988
20.5976	-0.000448408
20.6976	-0.000449053
20.7976	-0.000453852
20.8976	-0.000457166
20.9976	-0.000460358
21.0976	-0.000463042
21.1976	-0.000458556
21.2976	-0.000445514
21.3976	-0.000448385
21.4976	-0.000459083
21.5976	-0.00044727
21.6976	-0.000451726
21.7976	-0.000459541
21.8976	-0.000425267
21.9976	-0.000447179
22.0976	-0.000446686
22.1976	-0.000463787
22.2976	-0.000451856
22.3976	-0.000434686
22.4976	-0.00046027
22.5976	-0.000445537
22.6976	-0.000446167
22.7976	-0.000441421
22.8976	-0.000452478
22.9976	-0.000451642
23.0976	-0.000452039
23.1976	-0.000445418
23.2976	-0.000436698
23.3976	-0.000435415
23.4976	-0.000434388
23.5976	-0.00045444
23.6976	-0.000444181
23.7976	-0.000433018
23.8976	-0.000429833
23.9976	-0.000457812
24.0976	-0.000434343
24.1976	-0.000452577
24.2976	-0.000440711
24.3976	-0.000444998
24.4976	-0.000454521
24.5976	-0.000421277
24.6976	-0.000437924
24.7976	-0.000456708
24.8976	-0.000436698
24.9976	-0.000444884
25.0976	-0.000448866
25.1976	-0.000443689
25.2976	-0.000434866
25.3976	-0.000451344
25.4976	-0.000434102
25.5976	-0.00043632
25.6976	-0.000428207
25.7976	-0.000449236
25.8976	-0.000439703
25.9976	-0.000438424
26.0976	-0.000450737
26.1976	-0.000437408
26.2976	-0.00043661
26.3976	-0.00042463
26.4976	-0.000412172
26.5976	-0.000415463
26.6976	-0.00043716
26.7976	-0.000408621
26.8976	-0.000417169
26.9976	-0.000417929
27.0976	-0.000419403
27.1976	-0.000411767
27.2976	-0.000417066
27.3976	-0.000401561
27.4976	-0.000423916
27.5976	-0.000394632
27.6976	-0.000423912
27.7976	-0.000421407
27.8976	-0.000411141
27.9976	-0.000407533
28.0976	-0.000422163
28.1976	-0.000393986
28.2976	-0.000407762
28.3976	-0.000406002
28.4976	-0.000416207
28.5976	-0.000404341
28.6976	-0.000396079
28.7976	-0.000406269
28.8976	-0.000404226
28.9976	-0.000410014
29.0976	-0.000410262
29.1976	-0.000411167
29.2976	-0.00040565
29.3976	-0.000397682
29.4976	-0.000403493
29.5976	-0.000398087
29.6976	-0.000398973
29.7976	-0.00039753
29.8976	-0.000383651
29.9976	-0.000397736
30.0976	-0.00039407
30.1976	-0.000409117
30.2976	-0.000406578
30.3976	-0.000401099
30.4976	-0.000424122
30.5976	-0.000418509
30.6976	-0.000419701
30.7976	-0.000416799
30.8976	-0.000426959
30.9976	-0.000411878
31.0976	-0.000405062
31.1976	-0.000369269
31.2976	-0.000362225
31.3976	-0.000347392
31.4976	-0.000337553
31.5976	-0.000323209
31.6976	-0.0003369
31.7976	-0.000334701
31.8976	-0.000360067
31.9976	-0.000387125
32.0976	-0.000381864
32.1976	-0.000421453
32.2976	-0.000418777
32.3976	-0.000414
32.4976	-0.000428302
32.5976	-0.000420002
32.6976	-0.000428543
32.7976	-0.00042954
32.8976	-0.000422915
32.9976	-0.000415959
33.0976	-0.00039622
33.1976	-0.000424607
33.2976	-0.000420281
33.3976	-0.000424141
33.4976	-0.000413141
33.5976	-0.000417429
33.6976	-0.000430593
33.7976	-0.000427409
33.8976	-0.000409579
33.9976	-0.000413252
34.0976	-0.00041295
34.1976	-0.000419811
34.2976	-0.000417685
34.3976	-0.000434468
34.4976	-0.000416787
34.5976	-0.000401065
34.6976	-0.000408308
34.7976	-0.00041305
34.8976	-0.000406704
34.9976	-0.000419437
35.0976	-0.000420468
35.1976	-0.000431815
35.2976	-0.000414852
35.3976	-0.000412752
35.4976	-0.000394387
35.5976	-0.000397705
35.6976	-0.000422766
35.7976	-0.000419231
35.8976	-0.000424103
35.9976	-0.000405914
36.0976	-0.000416226
36.1976	-0.00042458
36.2976	-0.000407937
36.3976	-0.000409579
36.4976	-0.000390825
36.5976	-0.000409972
36.6976	-0.000421697
36.7976	-0.000409155
36.8976	-0.000396621
36.9976	-0.000412221
37.0976	-0.000391936
37.1976	-0.000414107
37.2976	-0.000412435
37.3976	-0.000416093
37.4976	-0.000430479
37.5976	-0.000419113
37.6976	-0.000406971
37.7976	-0.000396147
37.8976	-0.00042571
37.9976	-0.000410629
38.0976	-0.000396716
38.1976	-0.000390817
38.2976	-0.000406273
38.3976	-0.000379841
38.4976	-0.000387271
38.5976	-0.000374385
38.6976	-0.000405364
38.7976	-0.000385866
38.8976	-0.000411045
38.9976	-0.000403466
39.0976	-0.00041862
39.1976	-0.000414065
39.2976	-0.000420002
39.3976	-0.000431865
39.4976	-0.000423156
39.5976	-0.000414638
39.6976	-0.000419693
39.7976	-0.00041534
39.8976	-0.00041129
39.9976	-0.000425076
40.0976	-0.000422625
40.1976	-0.000407727
40.2976	-0.000409365
40.3976	-0.000412943
40.4976	-0.000422587
40.5976	-0.000403508
40.6976	-0.00040717
40.7976	-0.000415115
40.8976	-0.000411946
40.9976	-0.000417341
41.0976	-0.000415566
41.1976	-0.000397736
41.2976	-0.00041594
41.3976	-0.000411786
41.4976	-0.000422282
41.5976	-0.000411782
41.6976	-0.000414096
41.7976	-0.000408659
41.8976	-0.000390695
41.9976	-0.000413172
42.0976	-0.00041694
42.1976	-0.000406215
42.2976	-0.000402336
42.3976	-0.00041345
42.4976	-0.00041418
42.5976	-0.000413
42.6976	-0.000405391
42.7976	-0.000403634
42.8976	-0.000420934
42.9976	-0.000402913
43.0976	-0.000428604
43.1976	-0.000412011
43.2976	-0.000424175
43.3976	-0.000418704
43.4976	-0.000413416
43.5976	-0.000425202
43.6976	-0.000410167
43.7976	-0.000413221
43.8976	-0.000412985
43.9976	-0.00042369
44.0976	-0.000414394
44.1976	-0.000395384
44.2976	-0.000384319
44.3976	-0.00042763
44.4976	-0.000410862
44.5976	-0.000421999
44.6976	-0.000420048
44.7976	-0.000413645
44.8976	-0.000409957
44.9976	-0.000408712
45.0976	-0.000424698
45.1976	-0.000426329
45.2976	-0.000409495
45.3976	-0.000398411
45.4976	-0.000413443
45.5976	-0.000405979
45.6976	-0.000407262
45.7976	-0.000405028
45.8976	-0.000412297
45.9976	-0.000406586
46.0976	-0.000405731
46.1976	-0.00040352
46.2976	-0.000403745
46.3976	-0.000409938
46.4976	-0.000415482
46.5976	-0.000410973
46.6976	-0.000417249
46.7976	-0.000419151
46.8976	-0.000411148
46.9976	-0.00041883
47.0976	-0.000410988
47.1976	-0.000418437
47.2976	-0.000426653
47.3976	-0.000429868
47.4976	-0.000409094
47.5976	-0.00042726
47.6976	-0.000429146
47.7976	-0.000431987
47.8976	-0.000421976
47.9976	-0.000456067
48.0976	-0.000422869
48.1976	-0.000425309
48.2976	-0.0004109
48.3976	-0.000424652
48.4976	-0.00043267
48.5976	-0.000435236
48.6976	-0.000417887
48.7976	-0.000424526
48.8976	-0.000444895
48.9976	-0.000436595
49.0976	-0.000421728
49.1976	-0.000423931
49.2976	-0.000428826
49.3976	-0.000440535
49.4976	-0.000425615
49.5976	-0.000447614
49.6976	-0.00044454
49.7976	-0.000438481
49.8976	-0.000423492
49.9976	-0.000433877
50.0976	-0.000439989
50.1976	-0.000443017
50.2976	-0.000429784
50.3976	-0.000424851
50.4976	-0.000434075
50.5976	-0.000421212
50.6976	-0.000447442
50.7976	-0.000444426
50.8976	-0.000426084
50.9976	-0.000443788
51.0976	-0.0004365
51.1976	-0.000423099
51.2976	-0.000448702
51.3976	-0.000430093
51.4976	-0.000441165
51.5976	-0.000435751
51.6976	-0.000448209
51.7976	-0.0004265
51.8976	-0.000419895
51.9976	-0.000404341
52.0976	-0.000420021
52.1976	-0.000395792
52.2976	-0.000401909
52.3976	-0.000416952
52.4976	-0.000409255
52.5976	-0.000428333
52.6976	-0.000439077
52.7976	-0.000453795
52.8976	-0.000476879
52.9976	-0.000476138
53.0976	-0.000508931
53.1976	-0.000507457
53.2976	-0.000479822
53.3976	-0.000492059
53.4976	-0.000483938
53.5976	-0.000444426
53.6976	-0.000451886
53.7976	-0.000427955
53.8976	-0.000427233
53.9976	-0.000428726
54.0976	-0.000406105
54.1976	-0.000395674
54.2976	-0.000421778
54.3976	-0.000416108
54.4976	-0.000412801
54.5976	-0.000412427
54.6976	-0.000405921
54.7976	-0.000414149
54.8976	-0.00040654
54.9976	-0.000406418
55.0976	-0.000390539
55.1976	-0.00039895
55.2976	-0.000412286
55.3976	-0.000415818
55.4976	-0.00041497
55.5976	-0.000437714
55.6976	-0.000418494
55.7976	-0.00040441
55.8976	-0.000410606
55.9976	-0.000421025
56.0976	-0.000427165
56.1976	-0.00041132
56.2976	-0.000400653
56.3976	-0.000428803
56.4976	-0.000416906
56.5976	-0.000401962
56.6976	-0.000402336
56.7976	-0.000420227
56.8976	-0.000403634
56.9976	-0.000402898
57.0976	-0.000424996
57.1976	-0.00042734
57.2976	-0.00040226
57.3976	-0.000421846
57.4976	-0.00040263
57.5976	-0.000428749
57.6976	-0.000411438
57.7976	-0.000419093
57.8976	-0.000394338
57.9976	-0.000439604
58.0976	-0.000420625
58.1976	-0.000421705
58.2976	-0.000422598
58.3976	-0.000406284
58.4976	-0.000426829
58.5976	-0.00039543
58.6976	-0.000412427
58.7976	-0.000409675
58.8976	-0.000423969
58.9976	-0.000431154
59.0976	-0.000426844
59.1976	-0.00041001
59.2976	-0.00041024
59.3976	-0.000428787
59.4976	-0.000420594
59.5976	-0.000410545
59.6976	-0.0004093
59.7976	-0.000403306
59.8976	-0.000418204
59.9976	-0.000418276
60.0976	-0.000416241
60.1976	-0.000410259
60.2976	-0.000416436
60.3976	-0.0003895
60.4976	-0.000408285
60.5976	-0.000406506
60.6976	-0.000405582
60.7976	-0.000411729
60.8976	-0.000421033
60.9976	-0.000400519
61.0976	-0.000395426
61.1976	-0.000414962
61.2976	-0.000413905
61.3976	-0.000411897
61.4976	-0.000405811
61.5976	-0.000401622
61.6976	-0.000415233
61.7976	-0.000418525
61.8976	-0.000430673
61.9976	-0.000401676
62.0976	-0.000440673
62.1976	-0.000425618
62.2976	-0.000438474
62.3976	-0.000447522
62.4976	-0.000437637
62.5976	-0.000441509
62.6976	-0.000453219
62.7976	-0.000461832
62.8976	-0.000453849
62.9976	-0.000417719
63.0976	-0.000424431
63.1976	-0.000414348
63.2976	-0.000428108
63.3976	-0.000417322
63.4976	-0.000407976
63.5976	-0.000410889
63.6976	-0.000402737
63.7976	-0.000409701
63.8976	-0.000410621
63.9976	-0.00041573
64.0976	-0.000413084
64.1976	-0.000402126
64.2976	-0.000396002
64.3976	-0.000401615
64.4976	-0.000403974
64.5976	-0.00038884
64.6976	-0.000413515
64.7976	-0.000399251
64.8976	-0.000405471
64.9976	-0.000408262
65.0976	-0.00039677
65.1976	-0.000402199
65.2976	-0.000398747
65.3976	-0.000401592
65.4976	-0.000399229
65.5976	-0.000398007
65.6976	-0.000407155
65.7976	-0.000411652
65.8976	-0.000416356
65.9976	-0.00041618
66.0976	-0.000416661
66.1976	-0.000408331
66.2976	-0.000404902
66.3976	-0.00040302
66.4976	-0.000398098
66.5976	-0.000405864
66.6976	-0.000410931
66.7976	-0.00042915
66.8976	-0.000423606
66.9976	-0.000414248
67.0976	-0.00039992
67.1976	-0.000392757
67.2976	-0.000417165
67.3976	-0.000406582
67.4976	-0.000416833
67.5976	-0.000413775
67.6976	-0.000389748
67.7976	-0.00041326
67.8976	-0.000387229
67.9976	-0.000406781
68.0976	-0.000392845
68.1976	-0.000424072
68.2976	-0.000399477
68.3976	-0.000400931
68.4976	-0.000400378
68.5976	-0.000409106
68.6976	-0.000402775
68.7976	-0.000402802
68.8976	-0.000408609
68.9976	-0.000401073
69.0976	-0.000401485
69.1976	-0.000401531
69.2976	-0.000395281
69.3976	-0.000394437
69.4976	-0.000409087
69.5976	-0.000409216
69.6976	-0.000410633
69.7976	-0.000406677
69.8976	-0.000390126
69.9976	-0.000409675
70.0976	-0.000410159
70.1976	-0.000399038
70.2976	-0.000405471
70.3976	-0.000393689
70.4976	-0.000401722
70.5976	-0.000395949
70.6976	-0.000401935
70.7976	-0.00039664
70.8976	-0.000435423
70.9976	-0.000395682
71.0976	-0.000413279
71.1976	-0.00040037
71.2976	-0.000396117
71.3976	-0.000405837
71.4976	-0.000417601
71.5976	-0.000418612
71.6976	-0.000407216
71.7976	-0.000401432
71.8976	-0.000398744
71.9976	-0.000394929
72.0976	-0.000403245
72.1976	-0.000401874
72.2976	-0.00040478
72.3976	-0.000388733
72.4976	-0.000401363
72.5976	-0.000402756
72.6976	-0.000403631
72.7976	-0.000399755
72.8976	-0.000395464
72.9976	-0.000412916
73.0976	-0.000400061
73.1976	-0.000396174
73.2976	-0.00039115
73.3976	-0.000405582
73.4976	-0.000403436
73.5976	-0.000398686
73.6976	-0.000393513
73.7976	-0.000391612
73.8976	-0.000399767
73.9976	-0.000416535
74.0976	-0.000405238
74.1976	-0.00039848
74.2976	-0.000400126
74.3976	-0.000389084
74.4976	-0.000398831
74.5976	-0.000375588
74.6976	-0.000400194
74.7976	-0.0003859
74.8976	-0.000382055
74.9976	-0.00038272
75.0976	-0.000383193
75.1976	-0.000386935
75.2976	-0.000377298
75.3976	-0.000383682
75.4976	-0.000382945
75.5976	-0.000378756
75.6976	-0.000387656
75.7976	-0.0003749
75.8976	-0.000390653
75.9976	-0.000372132
76.0976	-0.000365875
76.1976	-0.000382128
76.2976	-0.000394708
76.3976	-0.000377138
76.4976	-0.000369681
76.5976	-0.000378245
76.6976	-0.000363439
76.7976	-0.000369834
76.8976	-0.000376512
76.9976	-0.000382788
77.0976	-0.000364233
77.1976	-0.000345548
77.2976	-0.00037164
77.3976	-0.000349732
77.4976	-0.00036731
77.5976	-0.000393433
77.6976	-0.000361862
77.7976	-0.000372083
77.8976	-0.000382548
77.9976	-0.000374687
78.0976	-0.000374961
78.1976	-0.000380791
78.2976	-0.000361755
78.3976	-0.000375542
78.4976	-0.000380371
78.5976	-0.000361148
78.6976	-0.000363481
78.7976	-0.00037621
78.8976	-0.000377542
78.9976	-0.000394093
79.0976	-0.000400256
79.1976	-0.000390291
79.2976	-0.000414527
79.3976	-0.000407162
79.4976	-0.000381005
79.5976	-0.000370922
79.6976	-0.000359151
79.7976	-0.000341787
79.8976	-0.000334113
79.9976	-0.000319582
80.0976	-0.00030476
80.1976	-0.000317925
80.2976	-0.00031182
80.3976	-0.000329466
80.4976	-0.000328008
80.5976	-0.00035809
80.6976	-0.000380368
80.7976	-0.000366665
80.8976	-0.000383502
80.9976	-0.000391516
81.0976	-0.00041003
81.1976	-0.00038895
81.2976	-0.000382273
81.3976	-0.000404681
81.4976	-0.000413305
81.5976	-0.000387167
81.6976	-0.000396984
81.7976	-0.00039262
81.8976	-0.000382048
81.9976	-0.000380616
82.0976	-0.000405742
82.1976	-0.000390184
82.2976	-0.000381112
82.3976	-0.000364206
82.4976	-0.000388015
82.5976	-0.000379749
82.6976	-0.000389615
82.7976	-0.000392169
82.8976	-0.000389214
82.9976	-0.000392352
83.0976	-0.000380234
83.1976	-0.000382338
83.2976	-0.000399156
83.3976	-0.00037566
83.4976	-0.000373587
83.5976	-0.000380307
83.6976	-0.000387649
83.7976	-0.00038603
83.8976	-0.000392257
83.9976	-0.000376038
84.0976	-0.000378043
84.1976	-0.000365058
84.2976	-0.000375381
84.3976	-0.000390451
84.4976	-0.00039126
84.5976	-0.000367073
84.6976	-0.000370273
84.7976	-0.000370418
84.8976	-0.000388538
84.9976	-0.000379703
85.0976	-0.000388779
85.1976	-0.000385064
85.2976	-0.000407956
85.3976	-0.000383544
85.4976	-0.000377294
85.5976	-0.00039244
85.6976	-0.000394762
85.7976	-0.000379577
85.8976	-0.00036568
85.9976	-0.000399912
86.0976	-0.000387851
86.1976	-0.000387622
86.2976	-0.000396579
86.3976	-0.000396296
86.4976	-0.000384564
86.5976	-0.000394456
86.6976	-0.000384052
86.7976	-0.000382613
86.8976	-0.000372461
86.9976	-0.000355001
87.0976	-0.000364198
87.1976	-0.000349446
87.2976	-0.000366623
87.3976	-0.000367879
87.4976	-0.000360403
87.5976	-0.000371308
87.6976	-0.000372797
87.7976	-0.000378955
87.8976	-0.000381952
87.9976	-0.000394693
88.0976	-0.000405291
88.1976	-0.000390161
88.2976	-0.000363187
88.3976	-0.000389279
88.4976	-0.000391661
88.5976	-0.000394284
88.6976	-0.000385251
88.7976	-0.000378569
88.8976	-0.000394586
88.9976	-0.00037905
89.0976	-0.000377271
89.1976	-0.000399404
89.2976	-0.00038648
89.3976	-0.000378218
89.4976	-0.000388385
89.5976	-0.000390711
89.6976	-0.000378092
89.7976	-0.000385568
89.8976	-0.000392429
89.9976	-0.000376638
90.0976	-0.000374011
90.1976	-0.000392707
90.2976	-0.000390753
90.3976	-0.000388916
90.4976	-0.000392639
90.5976	-0.000392459
90.6976	-0.000397888
90.7976	-0.000405154
90.8976	-0.000391959
90.9976	-0.000377019
91.0976	-0.000354661
91.1976	-0.000385484
91.2976	-0.000364409
91.3976	-0.000400122
91.4976	-0.00037729
91.5976	-0.000382067
91.6976	-0.000389038
91.7976	-0.000387068
91.8976	-0.000388977
91.9976	-0.000369269
92.0976	-0.000391921
92.1976	-0.000383029
92.2976	-0.000383395
92.3976	-0.00038409
92.4976	-0.000379757
92.5976	-0.000367627
92.6976	-0.000389729
92.7976	-0.000388271
92.8976	-0.000391688
92.9976	-0.000390016
93.0976	-0.000381589
93.1976	-0.000374736
93.2976	-0.000383575
93.3976	-0.000383155
93.4976	-0.000382609
93.5976	-0.000386308
93.6976	-0.000383621
93.7976	-0.00039861
93.8976	-0.000398232
93.9976	-0.000385018
94.0976	-0.000399141
94.1976	-0.000402493
94.2976	-0.000387839
94.3976	-0.000386602
94.4976	-0.000381242
94.5976	-0.000386434
94.6976	-0.000397438
94.7976	-0.000393284
94.8976	-0.000369681
94.9976	-0.000403638
95.0976	-0.000384296
95.1976	-0.000393242
95.2976	-0.000398297
95.3976	-0.000398465
95.4976	-0.000383846
95.5976	-0.000399805
95.6976	-0.00038569
95.7976	-0.000384293
95.8976	-0.000392788
95.9976	-0.000392902
96.0976	-0.000391971
96.1976	-0.000375633
96.2976	-0.000384205
96.3976	-0.000396556
96.4976	-0.000386965
96.5976	-0.000412443
96.6976	-0.000420529
96.7976	-0.000391867
96.8976	-0.000406578
96.9976	-0.00040801
97.0976	-0.000407628
97.1976	-0.000395101
97.2976	-0.00041439
97.3976	-0.000394135
97.4976	-0.000417937
97.5976	-0.000415153
97.6976	-0.000391887
97.7976	-0.000415421
97.8976	-0.000406964
97.9976	-0.000408266
98.0976	-0.000405185
98.1976	-0.000402195
98.2976	-0.000409423
98.3976	-0.000399087
98.4976	-0.000414027
98.5976	-0.000413118
98.6976	-0.000420411
98.7976	-0.000415043
98.8976	-0.000406704
98.9976	-0.000416402
99.0976	-0.000409247
99.1976	-0.000419181
99.2976	-0.000400435
99.3976	-0.000412057
99.4976	-0.000424355
99.5976	-0.000425851
99.6976	-0.000408235
99.7976	-0.000420659
99.8976	-0.000413508
99.9976	-0.000402642
100.098	-0.00042295
100.198	-0.000423339
100.298	-0.000413954
100.398	-0.000419166
100.498	-0.000416917
100.598	-0.000406647
100.698	-0.000428028
100.798	-0.000425744
100.898	-0.000435121
100.998	-0.000395903
101.098	-0.000381891
101.198	-0.000391436
101.298	-0.000393677
101.398	-0.000390588
101.498	-0.000393318
101.598	-0.00039294
101.698	-0.000407166
101.798	-0.000416104
101.898	-0.000431723
101.998	-0.000438111
102.098	-0.000465287
102.198	-0.000481342
102.298	-0.000491704
102.398	-0.000481838
102.498	-0.000456262
102.598	-0.000461496
102.698	-0.000447889
102.798	-0.000439
102.898	-0.000398702
102.998	-0.000424191
103.098	-0.000404871
103.198	-0.000409262
103.298	-0.000398778
103.398	-0.000400206
103.498	-0.000360071
103.598	-0.000374312
103.698	-0.000388767
103.798	-0.00039793
103.898	-0.000394246
103.998	-0.000390768
104.098	-0.000385881
104.198	-0.000394616
104.298	-0.00037238
104.398	-0.000392253
104.498	-0.000384189
104.598	-0.0003823
104.698	-0.000387435
104.798	-0.000409346
104.898	-0.000383159
104.998	-0.000405876
105.098	-0.000405857
105.198	-0.000399637
105.298	-0.000396949
105.398	-0.000391497
105.498	-0.000395491
105.598	-0.000408186
105.698	-0.000395181
105.798	-0.000395193
105.898	-0.000390604
105.998	-0.000407498
106.098	-0.00039856
106.198	-0.000413374
106.298	-0.000391142
106.398	-0.000392696
106.498	-0.000403619
106.598	-0.000406628
106.698	-0.000394506
106.798	-0.000392257
106.898	-0.000392303
106.998	-0.000403711
107.098	-0.000410702
107.198	-0.000399858
107.298	-0.000400844
107.398	-0.000393051
107.498	-0.000388859
107.598	-0.000387985
107.698	-0.000381532
107.798	-0.000397533
107.898	-0.000397079
107.998	-0.000395277
108.098	-0.000384854
108.198	-0.000392299
108.298	-0.000393891
108.398	-0.000396239
108.498	-0.000400034
108.598	-0.00040541
108.698	-0.000400068
108.798	-0.000384999
108.898	-0.000397579
108.998	-0.000395983
109.098	-0.000398026
109.198	-0.000408968
109.298	-0.000393883
109.398	-0.000395231
109.498	-0.00040255
109.598	-0.000383464
109.698	-0.000389516
109.798	-0.000392421
109.898	-0.000370078
109.998	-0.00037235
110.098	-0.000402543
110.198	-0.000402527
110.298	-0.000423163
110.398	-0.000426504
110.498	-0.000435919
110.598	-0.000421411
110.698	-0.000415405
110.798	-0.00042353
110.898	-0.000398507
110.998	-0.000402184
111.098	-0.000385407
111.198	-0.000378394
111.298	-0.000381383
111.398	-0.000396174
111.498	-0.000402917
111.598	-0.000391321
111.698	-0.000393467
111.798	-0.000403329
111.898	-0.000380551
111.998	-0.000412038
112.098	-0.000396128
112.198	-0.000397988
112.298	-0.000381593
112.398	-0.000384293
112.498	-0.000385377
112.598	-0.000396163
112.698	-0.000382983
112.798	-0.000404837
112.898	-0.000395689
112.998	-0.000381616
113.098	-0.000402382
113.198	-0.000387259
113.298	-0.000397216
113.398	-0.000385308
113.498	-0.000386221
113.598	-0.000389397
113.698	-0.0003823
113.798	-0.000391684
113.898	-0.000389806
113.998	-0.000421121
114.098	-0.000391302
114.198	-0.000385113
114.298	-0.00039958
114.398	-0.000385041
114.498	-0.00039215
114.598	-0.000401767
114.698	-0.00039052
114.798	-0.000378875
114.898	-0.00038669
114.998	-0.000386476
115.098	-0.000396262
115.198	-0.000389199
115.298	-0.000390905
115.398	-0.00039651
115.498	-0.000381883
115.598	-0.000375374
115.698	-0.000398175
115.798	-0.000393066
115.898	-0.000392692
115.998	-0.000386347
116.098	-0.000382277
116.198	-0.000391287
116.298	-0.000380669
116.398	-0.000387572
116.498	-0.000377386
116.598	-0.000391719
116.698	-0.000362648
116.798	-0.000388878
116.898	-0.000387866
116.998	-0.000397854
117.098	-0.000382784
117.198	-0.000398331
117.298	-0.00039136
117.398	-0.000392108
117.498	-0.000396147
117.598	-0.000373274
117.698	-0.000391913
117.798	-0.000386026
117.898	-0.000398339
117.998	-0.000382422
118.098	-0.000390546
118.198	-0.000389172
118.298	-0.000392543
118.398	-0.000389962
118.498	-0.000399217
118.598	-0.000369681
118.698	-0.00039202
118.798	-0.000408873
118.898	-0.000392001
118.998	-0.000364794
119.098	-0.000382681
119.198	-0.000361262
119.298	-0.000365955
119.398	-0.000386522
119.498	-0.000369811
119.598	-0.000358976
119.698	-0.000363038
119.798	-0.000382949
119.898	-0.000371735
119.998	-0.0003718
120.098	-0.000370998
120.198	-0.000372434
120.298	-0.000376454
120.398	-0.000348869
120.498	-0.000365405
120.598	-0.000348656
120.698	-0.0003791
120.798	-0.000376244
120.898	-0.000355906
120.998	-0.000374541
121.098	-0.000357876
121.198	-0.000357907
121.298	-0.000362072
121.398	-0.000367688
121.498	-0.000359999
121.598	-0.000374637
121.698	-0.000370048
121.798	-0.000359712
121.898	-0.000369108
121.998	-0.000373606
122.098	-0.000350469
122.198	-0.000347079
122.298	-0.000364302
122.398	-0.000361931
122.498	-0.000348079
122.598	-0.000374018
122.698	-0.000360598
122.798	-0.000375794
122.802	-0.000388886
122.802	-0.000806115
122.902	-0.000832138
123.002	-0.000798539
123.102	-0.000789758
123.202	-0.000787582
123.302	-0.000793843
123.402	-0.000771203
123.502	-0.000775899
123.602	-0.000780366
123.702	-0.000781969
123.802	-0.00077399
123.902	-0.000775746
124.002	-0.0007809
124.102	-0.000774219
124.202	-0.000774524
124.302	-0.0007851
124.402	-0.000790522
124.502	-0.000777311
124.602	-0.000777006
124.702	-0.000782695
124.802	-0.000782122
124.902	-0.000763758
125.002	-0.00076475
125.102	-0.000776204
125.202	-0.000768492
125.302	-0.00076223
125.402	-0.000772348
125.502	-0.000755053
125.602	-0.000778724
125.702	-0.000764101
125.802	-0.000755931
125.902	-0.000764903
126.002	-0.000752418
126.102	-0.000753984
126.202	-0.000765934
126.302	-0.000757305
126.402	-0.000777541
126.502	-0.000763223
126.602	-0.000781855
126.702	-0.000772348
126.802	-0.000768301
126.902	-0.000765056
127.002	-0.000753945
127.102	-0.000754174
127.202	-0.000753144
127.302	-0.000763681
127.402	-0.000761161
127.502	-0.000766201
127.602	-0.000768339
127.702	-0.000759405
127.802	-0.000746653
127.902	-0.00073371
128.002	-0.00075532
128.102	-0.000756198
128.202	-0.000752953
128.302	-0.00074692
128.402	-0.000736612
128.502	-0.000735734
128.602	-0.000749173
128.702	-0.000731801
128.802	-0.000749669
128.902	-0.000744095
129.002	-0.00074776
129.102	-0.000744248
129.202	-0.000726189
129.302	-0.00071462
129.402	-0.000753029
129.502	-0.000746119
129.602	-0.000724051
129.702	-0.000725234
129.802	-0.000735275
129.902	-0.000733519
130.002	-0.000732679
130.102	-0.000741499
130.202	-0.000733901
130.302	-0.000741919
130.402	-0.000741804
130.502	-0.000740124
130.602	-0.000719202
130.702	-0.000750242
130.802	-0.000727792
130.902	-0.000711986
131.002	-0.000718782
131.102	-0.000730885
131.202	-0.000738483
131.302	-0.000758832
131.402	-0.000756465
131.502	-0.000762154
131.602	-0.000743064
131.702	-0.000739017
131.802	-0.000728441
131.902	-0.000699959
132.002	-0.000709771
132.102	-0.000675638
132.202	-0.000660252
132.302	-0.00068526
132.402	-0.000697172
132.502	-0.000734932
132.602	-0.000751807
132.702	-0.000749364
132.802	-0.00074776
132.902	-0.00074986
133.002	-0.000751578
133.102	-0.000758909
133.202	-0.000749784
133.302	-0.000771737
133.402	-0.000757611
133.502	-0.000745088
133.602	-0.000751235
133.702	-0.000744668
133.802	-0.000763872
133.902	-0.000751387
134.002	-0.000726876
134.102	-0.000740124
134.202	-0.000738979
134.302	-0.000745126
134.402	-0.000761352
134.502	-0.000727105
134.602	-0.000736421
134.702	-0.000754022
134.802	-0.000760512
134.902	-0.000744553
135.002	-0.00074337
135.102	-0.000750089
135.202	-0.000741881
135.302	-0.000763299
135.402	-0.00074001
135.502	-0.000737375
135.602	-0.000750853
135.702	-0.000750853
135.802	-0.000741537
135.902	-0.000759481
136.002	-0.000743675
136.102	-0.000739895
136.202	-0.000740621
136.302	-0.000724738
136.402	-0.000753105
136.502	-0.000765667
136.602	-0.000747684
136.702	-0.000746118
136.802	-0.000734206
136.902	-0.000759558
137.002	-0.000749593
137.102	-0.000756809
137.202	-0.000746539
137.302	-0.000724891
137.402	-0.000726456
137.502	-0.000715193
137.602	-0.000725692
137.702	-0.000718476
137.802	-0.000720996
137.902	-0.000745279
138.002	-0.000726838
138.102	-0.000737299
138.202	-0.000753296
138.302	-0.000738215
138.402	-0.000751922
138.502	-0.000750433
138.602	-0.000769179
138.702	-0.000764903
138.802	-0.00074398
138.902	-0.000746577
139.002	-0.000758183
139.102	-0.000752838
139.202	-0.000756732
139.302	-0.000754404
139.402	-0.000741652
139.502	-0.000749784
139.602	-0.000744095
139.702	-0.000748486
139.802	-0.000773226
139.902	-0.000750013
140.002	-0.00075448
140.102	-0.000733557
140.202	-0.000748142
140.302	-0.000750891
140.402	-0.000747417
140.502	-0.000760245
140.602	-0.000736497
140.702	-0.000757038
140.802	-0.000759558
140.902	-0.000744897
141.002	-0.000744553
141.102	-0.000751006
141.202	-0.0007507
141.302	-0.000735886
141.402	-0.000743713
141.502	-0.000764483
141.602	-0.000753831
141.702	-0.000750967
141.802	-0.000753907
141.902	-0.000746118
142.002	-0.00073707
142.102	-0.000758832
142.202	-0.000757458
142.302	-0.000751387
142.402	-0.000749898
142.502	-0.000727029
142.602	-0.000747417
142.702	-0.000735504
142.802	-0.000763223
142.902	-0.00076559
143.002	-0.000754938
143.102	-0.000738139
143.202	-0.000745813
143.302	-0.000737719
143.402	-0.000754404
143.502	-0.000760627
143.602	-0.000741079
143.702	-0.000742071
143.802	-0.000760703
143.902	-0.000751846
144.002	-0.000744782
144.102	-0.000751769
144.202	-0.000765934
144.302	-0.000751005
144.402	-0.000733481
144.502	-0.0007612
144.602	-0.000775326
144.702	-0.000770554
144.802	-0.000769675
144.902	-0.000777273
145.002	-0.000752838
145.102	-0.000770745
145.202	-0.000765972
145.302	-0.00077651
145.402	-0.00075742
145.502	-0.00075971
145.602	-0.000766965
145.702	-0.000776281
145.802	-0.000776968
145.902	-0.000782886
146.002	-0.000768186
146.102	-0.000771584
146.202	-0.000790178
146.302	-0.000778724
146.402	-0.000794301
146.502	-0.000784795
146.602	-0.000782542
146.702	-0.000760856
146.802	-0.000777082
146.902	-0.00076685
147.002	-0.000767308
147.102	-0.000776204
147.202	-0.000775059
147.302	-0.000766316
147.402	-0.000763452
147.502	-0.000776128
147.602	-0.000770248
147.702	-0.000765972
147.802	-0.000769256
147.902	-0.000755969
148.002	-0.000761849
148.102	-0.000753182
148.202	-0.000768912
148.302	-0.000800983
148.402	-0.000817324
148.502	-0.000824693
148.602	-0.000824883
148.702	-0.000835192
148.802	-0.000799265
148.902	-0.000781817
149.002	-0.000778304
149.102	-0.000750509
149.202	-0.000742911
149.302	-0.000757191
149.402	-0.00076181
149.502	-0.000751387
149.602	-0.00076307
149.702	-0.000735352
149.802	-0.00074211
149.902	-0.000768034
150.002	-0.000768835
150.102	-0.000756083
150.202	-0.000742873
150.302	-0.000754213
150.402	-0.000754976
150.502	-0.000774104
150.602	-0.000743751
150.702	-0.000775364
150.802	-0.000755893
150.902	-0.000754365
151.002	-0.000798768
151.102	-0.000761467
151.202	-0.000754365
151.302	-0.000759061
151.402	-0.000745546
151.502	-0.000753602
151.602	-0.00074295
151.702	-0.000766468
151.802	-0.000757305
151.902	-0.000773303
152.002	-0.000752304
152.102	-0.000777579
152.202	-0.000753525
152.302	-0.000773493
152.402	-0.000763109
152.502	-0.000756389
152.602	-0.000765743
152.702	-0.000768148
152.802	-0.000753067
152.902	-0.000759749
153.002	-0.000762956
153.102	-0.000764368
153.202	-0.000759023
153.302	-0.000738139
153.402	-0.000754136
153.502	-0.000764788
153.602	-0.000764407
153.702	-0.000788116
153.802	-0.000770057
153.902	-0.000778571
154.002	-0.000762383
154.102	-0.000768339
154.202	-0.000756198
154.302	-0.000748218
154.402	-0.000763338
154.502	-0.000746844
154.602	-0.00074986
154.702	-0.000745737
154.802	-0.000747989
154.902	-0.000757611
155.002	-0.000748447
155.102	-0.000740697
155.202	-0.00073749
155.302	-0.000753984
155.402	-0.000755473
155.502	-0.000747149
155.602	-0.000751006
155.702	-0.000758909
155.802	-0.000745088
155.902	-0.000747913
156.002	-0.000771966
156.102	-0.00076097
156.202	-0.000748906
156.302	-0.000740544
156.402	-0.000756771
156.502	-0.00076097
156.602	-0.000741919
156.702	-0.000753144
156.802	-0.000742644
156.902	-0.000739743
157.002	-0.000744439
157.102	-0.000748677
157.202	-0.000750815
157.302	-0.000747493
157.402	-0.000749287
157.502	-0.000733061
157.602	-0.000738215
157.702	-0.00074524
157.802	-0.000748562
157.902	-0.000746348
158.002	-0.000755854
158.102	-0.000762803
158.202	-0.000737757
158.302	-0.000760703
158.402	-0.000757267
158.502	-0.000731992
158.602	-0.000725998
158.702	-0.000740239
158.802	-0.000740353
158.902	-0.000751006
159.002	-0.000757038
159.102	-0.000750662
159.202	-0.000731228
159.302	-0.000745813
159.402	-0.000731496
159.502	-0.000738139
159.602	-0.000729892
159.702	-0.000729472
159.802	-0.000749478
159.902	-0.000730732
160.002	-0.000741308
160.102	-0.000747455
160.202	-0.000718209
160.302	-0.00072512
160.402	-0.000726952
160.502	-0.000725081
160.602	-0.000712787
160.702	-0.000735772
160.802	-0.000711909
160.902	-0.000736879
161.002	-0.000728479
161.102	-0.000715575
161.202	-0.000730312
161.302	-0.000723401
161.402	-0.000683885
161.502	-0.000709084
161.602	-0.000723936
161.702	-0.000717255
161.802	-0.000711757
161.902	-0.000704541
162.002	-0.00072386
162.102	-0.000713895
162.202	-0.00071546
162.302	-0.000720729
162.402	-0.000710382
162.502	-0.000697057
162.602	-0.00071546
162.702	-0.000679418
162.802	-0.00071023
162.902	-0.000709008
163.002	-0.000725883
163.102	-0.000722943
163.202	-0.000742071
163.302	-0.000739361
163.402	-0.000733137
163.502	-0.000731381
163.602	-0.000710306
163.702	-0.000708206
163.802	-0.000679686
163.902	-0.000656205
164.002	-0.000641048
164.102	-0.000641086
164.202	-0.000667926
164.302	-0.000678349
164.402	-0.000722447
164.502	-0.00071966
164.602	-0.000730045
164.702	-0.000736879
164.802	-0.000723058
164.902	-0.000733099
165.002	-0.000743904
165.102	-0.000738024
165.202	-0.000750204
165.302	-0.000724929
165.402	-0.000727525
165.502	-0.000740621
165.602	-0.000752036
165.702	-0.000723401
165.802	-0.000738292
165.902	-0.000742568
166.002	-0.000736115
166.102	-0.000721073
166.202	-0.00072596
166.302	-0.000725616
166.402	-0.000729052
166.502	-0.000738292
166.602	-0.00071126
166.702	-0.000721913
166.802	-0.000722905
166.902	-0.000722905
167.002	-0.000714467
167.102	-0.000742224
167.202	-0.000716644
167.302	-0.000727449
167.402	-0.000716949
167.502	-0.000734512
167.602	-0.000716453
167.702	-0.000716415
167.802	-0.000708397
167.902	-0.000733061
168.002	-0.000732603
168.102	-0.000740086
168.202	-0.000731877
168.302	-0.000740773
168.402	-0.000730083
168.502	-0.000717445
168.602	-0.00072825
168.702	-0.000749326
168.802	-0.000742262
168.902	-0.000729243
169.002	-0.000739895
169.102	-0.000743904
169.202	-0.0007184
169.302	-0.000714964
169.402	-0.000713971
169.502	-0.000718667
169.602	-0.00071023
169.702	-0.000719316
169.802	-0.000723707
169.902	-0.000716873
170.002	-0.00074253
170.102	-0.000728403
170.202	-0.000732221
170.302	-0.00073371
170.402	-0.000731038
170.502	-0.000727792
170.602	-0.000726838
170.702	-0.000746997
170.802	-0.000745699
170.902	-0.000745279
171.002	-0.000723401
171.102	-0.00072783
171.202	-0.000747455
171.302	-0.000729281
171.402	-0.000738406
171.502	-0.000746157
171.602	-0.000722256
171.702	-0.000729587
171.802	-0.000732297
171.902	-0.000727792
172.002	-0.000746042
172.102	-0.00070351
172.202	-0.00074272
172.302	-0.000732565
172.402	-0.000737948
172.502	-0.000737032
172.602	-0.000727143
172.702	-0.000744706
172.802	-0.000741499
172.902	-0.000738101
173.002	-0.000740086
173.102	-0.000729281
173.202	-0.000731648
173.302	-0.000735734
173.402	-0.00072722
173.502	-0.000742377
173.602	-0.000727525
173.702	-0.000742148
173.802	-0.000729816
173.902	-0.00072344
174.002	-0.000729892
174.102	-0.000721225
174.202	-0.000734397
174.302	-0.000715575
174.402	-0.00075971
174.502	-0.000727639
174.602	-0.000747989
174.702	-0.000738177
174.802	-0.000742797
174.902	-0.000724623
175.002	-0.000729778
175.102	-0.000737108
175.202	-0.000737299
175.302	-0.000735314
175.402	-0.000735085
175.502	-0.000738826
175.602	-0.000736268
175.702	-0.000739628
175.802	-0.000741537
175.902	-0.000728747
176.002	-0.000739552
176.102	-0.000722485
176.202	-0.000748829
176.302	-0.000753449
176.402	-0.000726952
176.502	-0.000741919
176.602	-0.000739628
176.702	-0.000751502
176.802	-0.000759023
176.902	-0.00073497
177.002	-0.000729128
177.102	-0.000756083
177.202	-0.000756465
177.302	-0.000764636
177.402	-0.000729739
177.502	-0.000737833
177.602	-0.000742453
177.702	-0.000744439
177.802	-0.000754518
177.902	-0.000757267
178.002	-0.000763185
178.102	-0.00076097
178.202	-0.000761085
178.302	-0.00076097
178.402	-0.000750395
178.502	-0.000767079
178.602	-0.000757038
178.702	-0.000741919
178.802	-0.000763528
178.902	-0.000757763
179.002	-0.000769599
179.102	-0.000774792
179.202	-0.00078216
179.302	-0.000772501
179.402	-0.000759367
179.502	-0.000758909
179.602	-0.000763758
179.702	-0.000759863
179.802	-0.000751807
179.902	-0.000754251
180.002	-0.000739399
180.102	-0.000739093
180.202	-0.000742568
180.302	-0.000758565
180.402	-0.000796439
180.502	-0.000832443
180.602	-0.000815224
180.702	-0.0008237
180.802	-0.000796669
180.902	-0.000761887
181.002	-0.000744744
181.102	-0.000734283
181.202	-0.000749287
181.302	-0.000736994
181.402	-0.000745584
181.502	-0.0007465
181.602	-0.000734817
181.702	-0.000721073
181.802	-0.000721913
181.902	-0.000743064
182.002	-0.000742491
182.102	-0.000749822
182.202	-0.000755587
182.302	-0.000723478
182.402	-0.000737337
182.502	-0.000763872
182.602	-0.000739704
182.702	-0.000739093
182.802	-0.00074314
182.902	-0.000747722
183.002	-0.000739132
183.102	-0.000728479
183.202	-0.000742835
183.302	-0.000752342
183.402	-0.000747188
183.502	-0.000741499
183.602	-0.000752876
183.702	-0.000744133
183.802	-0.000769828
183.902	-0.000739743
184.002	-0.000736535
184.102	-0.00074463
184.202	-0.000753869
184.302	-0.000753945
184.402	-0.000740506
184.502	-0.00073791
184.602	-0.000738673
184.702	-0.000731305
184.802	-0.000747035
184.902	-0.000723249
185.002	-0.000754174
185.102	-0.000746042
185.202	-0.00072092
185.302	-0.000736803
185.402	-0.000728556
185.502	-0.000734436
185.602	-0.000769675
185.702	-0.000760932
185.802	-0.000757343
185.902	-0.000769866
186.002	-0.000756923
186.102	-0.000730236
186.202	-0.000742797
186.302	-0.000736459
186.402	-0.000714391
186.502	-0.000739437
186.602	-0.000738941
186.702	-0.000740239
186.802	-0.00072092
186.902	-0.000739093
187.002	-0.000717942
187.102	-0.000718973
187.202	-0.00073581
187.302	-0.0007486
187.402	-0.000732717
187.502	-0.000730923
187.602	-0.000753984
187.702	-0.00073875
187.802	-0.00072386
187.902	-0.000733634
188.002	-0.000749364
188.102	-0.000739208
188.202	-0.000729128
188.302	-0.000731496
188.402	-0.00074398
188.502	-0.000743637
188.602	-0.000741613
188.702	-0.000738444
188.802	-0.000737261
188.902	-0.000732985
189.002	-0.000735085
189.102	-0.000721531
189.202	-0.000727907
189.302	-0.000738903
189.402	-0.000747035
189.502	-0.000734741
189.602	-0.000743293
189.702	-0.000733748
189.802	-0.000721989
189.902	-0.00074085
190.002	-0.000737719
190.102	-0.000727678
190.202	-0.000729128
190.302	-0.00074463
190.402	-0.00075154
190.502	-0.000720271
190.602	-0.000737757
190.702	-0.000740124
190.802	-0.000754518
190.902	-0.000747073
191.002	-0.000736268
191.102	-0.000737184
191.202	-0.000720004
191.302	-0.000751731
191.402	-0.000747188
191.502	-0.000734283
191.602	-0.00072512
191.702	-0.00072134
191.802	-0.000738101
191.902	-0.00073077
192.002	-0.000742453
192.102	-0.000713589
192.202	-0.000723745
192.302	-0.000716147
192.402	-0.0007163
192.502	-0.0007163
192.602	-0.00070561
192.702	-0.000728861
192.802	-0.000690261
192.902	-0.000700226
193.002	-0.000720462
193.102	-0.000718133
193.202	-0.000711413
193.302	-0.000705419
193.402	-0.000707213
193.502	-0.00069973
193.602	-0.000698394
193.702	-0.00069721
193.802	-0.000717255
193.902	-0.000704922
194.002	-0.000699272
194.102	-0.000693927
194.202	-0.000705992
194.302	-0.000716529
194.402	-0.000701792
194.502	-0.000710688
194.602	-0.000694958
194.702	-0.000711337
194.802	-0.000703663
194.902	-0.000690796
195.002	-0.00069637
195.102	-0.000706297
195.202	-0.000690643
195.302	-0.000703395
195.402	-0.00072867
195.502	-0.000734168
195.602	-0.000720996
195.702	-0.000738903
195.802	-0.00070225
195.902	-0.00069156
196.002	-0.000670713
196.102	-0.00064708
196.202	-0.000620392
196.302	-0.00064078
196.402	-0.000641697
196.502	-0.00067518
196.602	-0.000686978
196.702	-0.000706679
196.802	-0.000723058
196.902	-0.000713627
197.002	-0.000713093
197.102	-0.000715002
197.202	-0.000739208
197.302	-0.000727143
197.402	-0.000715422
197.502	-0.000735695
197.602	-0.000732794
197.702	-0.00072176
197.802	-0.000720691
197.902	-0.000715269
198.002	-0.000735237
198.102	-0.000745851
198.202	-0.000713169
198.302	-0.00070729
198.402	-0.000723478
198.502	-0.00071378
198.602	-0.000704808
198.702	-0.000726761
198.802	-0.000716529
198.902	-0.00072176
199.002	-0.00071966
199.102	-0.00071756
199.202	-0.000740544
199.302	-0.000722752
199.402	-0.000710611
199.502	-0.000724127
199.602	-0.000727105
199.702	-0.000703319
199.802	-0.000702594
199.902	-0.000713704
200.002	-0.000710382
200.102	-0.000702517
200.202	-0.000714353
200.302	-0.000723822
200.402	-0.000710688
200.502	-0.000721531
200.602	-0.000713131
200.702	-0.000729625
200.802	-0.000709466
200.902	-0.000728861
201.002	-0.000720004
201.102	-0.00071294
201.202	-0.000717102
201.302	-0.000717255
201.402	-0.000725921
201.502	-0.000722294
201.602	-0.000704693
201.702	-0.00069133
201.802	-0.000692858
201.902	-0.000702861
202.002	-0.000703243
202.102	-0.00070687
[truncated: 5,216 more rows]

## Sheet: 20%D2O
time/s	current/mA
3.454	-0.04475
3.4548	-0.03866
3.4558	-0.0333
3.4574	-0.02788
3.4598	-0.02287
3.4642	-0.01782
3.4742	-0.01281
3.5058	-0.00779
3.6058	-0.00446
3.7058	-0.00354
3.8058	-0.00301
3.9058	-0.00268
4.0058	-0.00244
4.1058	-0.00225
4.2058	-0.0022
4.3058	-0.00203
4.4058	-0.00191
4.5058	-0.00184
4.6058	-0.0018
4.7058	-0.00171
4.8058	-0.00173
4.9058	-0.00162
5.0058	-0.00157
5.1058	-0.00154
5.2058	-0.0015
5.3058	-0.00146
5.4058	-0.00145
5.5058	-0.00143
5.6058	-0.0014
5.7058	-0.00137
5.8058	-0.00137
5.9058	-0.00138
6.0058	-0.00133
6.1058	-0.0013
6.2058	-0.00119
6.3058	-0.00117
6.4058	-0.00118
6.5058	-0.00116
6.6058	-0.00114
6.7058	-0.00113
6.8058	-0.00115
6.9058	-0.0012
7.0058	-0.00119
7.1058	-0.00117
7.2058	-0.00118
7.3058	-0.00116
7.4058	-0.00113
7.5058	-0.00115
7.6058	-0.00115
7.7058	-0.00113
7.8058	-0.00112
7.9058	-0.00113
8.0058	-0.00111
8.1058	-0.00111
8.2058	-0.0011
8.3058	-0.00108
8.4058	-0.00108
8.5058	-0.00109
8.6058	-0.00108
8.7058	-0.00108
8.8058	-0.00107
8.9058	-0.00107
9.0058	-0.00106
9.1058	-0.00105
9.2058	-0.00105
9.3058	-0.00104
9.4058	-0.00104
9.5058	-0.00102
9.6058	-0.00103
9.7058	-0.00103
9.8058	-0.00103
9.9058	-0.00103
10.0058	-0.00103
10.1058	-0.00102
10.2058	-0.001
10.3058	-0.00102
10.4058	-0.00102
10.5058	-0.001
10.6058	-0.00101
10.7058	-0.00101
10.8058	-0.00098172
10.9058	-0.000995667
11.0058	-0.000978281
11.1058	-0.00097744
11.2058	-0.00098493
11.3058	-0.000986955
11.4058	-0.000988407
11.5058	-0.000971632
11.6058	-0.000960551
11.7058	-0.000964334
11.8058	-0.000978548
11.9058	-0.000986152
12.0058	-0.00095608
12.1058	-0.000956348
12.2058	-0.000944197
12.3058	-0.000965748
12.4058	-0.000935026
12.5058	-0.000967888
12.6058	-0.000945458
12.7058	-0.000944197
12.8058	-0.000935637
12.9058	-0.000938924
13.0058	-0.00093174
13.1058	-0.000962538
13.2058	-0.000946413
13.3058	-0.000919245
13.4058	-0.000934797
13.5058	-0.000922875
13.6058	-0.000928721
13.7058	-0.000915882
13.8058	-0.000906941
13.9058	-0.000910686
14.0058	-0.000904725
14.1058	-0.000913437
14.2058	-0.000896853
14.3058	-0.000915768
14.4058	-0.000900827
14.5058	-0.000908699
14.6058	-0.000903578
14.7058	-0.000893835
14.8058	-0.00087129
14.9058	-0.000892077
15.0058	-0.000970944
15.1058	-0.00095715
15.2058	-0.000964601
15.3058	-0.00096078
15.4058	-0.000946566
15.5058	-0.000966703
15.6058	-0.000950005
15.7058	-0.00095673
15.8058	-0.000959787
15.9058	-0.000941484
16.0058	-0.000950158
16.1058	-0.000941063
16.2058	-0.000940528
16.3058	-0.000937777
16.4058	-0.000954246
16.5058	-0.000943585
16.6058	-0.000933268
16.7058	-0.000920162
16.8058	-0.00092532
16.9058	-0.00090568
17.0058	-0.000908469
17.1058	-0.00091336
17.2058	-0.000934491
17.3058	-0.000906635
17.4058	-0.000920047
17.5058	-0.000917755
17.6058	-0.000908928
17.7058	-0.00090824
17.8058	-0.000914316
17.9058	-0.000902967
18.0058	-0.000908737
18.1058	-0.00091336
18.2058	-0.000911985
18.3058	-0.000911221
18.4058	-0.000891427
18.5058	-0.00072433
18.6058	-0.000732087
18.7058	-0.000740073
18.8058	-0.000740876
18.9058	-0.000728648
19.0058	-0.000752148
19.1058	-0.00075062
19.2058	-0.000717949
19.3058	-0.000712332
19.4058	-0.000733616
19.5058	-0.000886842
19.6058	-0.00079632
19.7058	-0.000884282
19.8058	-0.000858604
19.9058	-0.000789213
20.0058	-0.000777826
20.1058	-0.000786385
20.2058	-0.000812598
20.3058	-0.000794333
20.4058	-0.00079674
20.5058	-0.000801211
20.6058	-0.000779928
20.7058	-0.000806828
20.8058	-0.000781074
20.9058	-0.000789289
21.0058	-0.000769534
21.1058	-0.000775724
21.2058	-0.000795059
21.3058	-0.000766363
21.4058	-0.000773584
21.5058	-0.00078799
21.6058	-0.000766592
21.7058	-0.000795785
21.8058	-0.000774654
21.9058	-0.000760707
22.0058	-0.000754364
22.1058	-0.000762885
22.2058	-0.000773661
22.3058	-0.000783405
22.4058	-0.000773661
22.5058	-0.00076556
22.6058	-0.000752186
22.7058	-0.000757498
22.8058	-0.000741182
22.9058	-0.000748289
23.0058	-0.000761472
23.1058	-0.00074485
23.2058	-0.000772782
23.3058	-0.000746034
23.4058	-0.000764146
23.5058	-0.000734456
23.6058	-0.000751002
23.7058	-0.000756122
23.8058	-0.000747486
23.9058	-0.000741105
24.0058	-0.000741908
24.1058	-0.000763344
24.2058	-0.000767738
24.3058	-0.000763038
24.4058	-0.000758033
24.5058	-0.000756007
24.6058	-0.000752454
24.7058	-0.000759026
24.8058	-0.000750085
24.9058	-0.000730712
25.0058	-0.000742213
25.1058	-0.000741525
25.2058	-0.000749091
25.3058	-0.000752301
25.4058	-0.000727578
25.5058	-0.000735488
25.6058	-0.000727235
25.7058	-0.000722076
25.8058	-0.000702588
25.9058	-0.000696742
26.0058	-0.000709543
26.1058	-0.000714854
26.2058	-0.000714128
26.3058	-0.000693876
26.4058	-0.000709619
26.5058	-0.000709123
26.6058	-0.000703391
26.7058	-0.00070832
26.8058	-0.000717567
26.9058	-0.000702397
27.0058	-0.00071153
27.1058	-0.0007173
27.2058	-0.000710307
27.3058	-0.000724942
27.4058	-0.000729756
27.5058	-0.000717491
27.6058	-0.000715045
27.7058	-0.000726891
27.8058	-0.000728534
27.9058	-0.000736291
28.0058	-0.000737055
28.1058	-0.000722573
28.2058	-0.000707518
28.3058	-0.000683406
28.4058	-0.00072284
28.5058	-0.00071665
28.6058	-0.000716841
28.7058	-0.000715542
28.8058	-0.000706104
28.9058	-0.000715848
29.0058	-0.000715657
29.1058	-0.000714969
29.2058	-0.000706753
29.3058	-0.000693303
29.4058	-0.000714931
29.5058	-0.000706677
29.6058	-0.000722802
29.7058	-0.000708129
29.8058	-0.000722458
29.9058	-0.000711262
30.0058	-0.000708358
30.1058	-0.000712447
30.2058	-0.000705187
30.3058	-0.000713479
30.4058	-0.000709772
30.5058	-0.000707556
30.6058	-0.000705683
30.7058	-0.000714357
30.8058	-0.000694793
30.9058	-0.000692615
31.0058	-0.000702245
31.1058	-0.000695672
31.2058	-0.00070897
31.3058	-0.00070981
31.4058	-0.000694908
31.5058	-0.000680502
31.6058	-0.000696551
31.7058	-0.000701213
31.8058	-0.000682719
31.9058	-0.000699455
32.0058	-0.000692883
32.1058	-0.000713937
32.2058	-0.000686884
32.3058	-0.000691622
32.4058	-0.000682948
32.5058	-0.000680044
32.6058	-0.000693036
32.7058	-0.000695367
32.8058	-0.000674274
32.9058	-0.00068654
33.0058	-0.000688756
33.1058	-0.000705225
33.2058	-0.000675535
33.3058	-0.000691431
33.4058	-0.000684209
33.5058	-0.000675573
33.6058	-0.000669994
33.7058	-0.00066774
33.8058	-0.000672707
33.9058	-0.000659792
34.0058	-0.000653984
34.1058	-0.000695137
34.2058	-0.000684706
34.3058	-0.000671217
34.4058	-0.000675497
34.5058	-0.000685852
34.6058	-0.000686311
34.7058	-0.00067202
34.8058	-0.000679165
34.9058	-0.000670415
35.0058	-0.000679662
35.1058	-0.000663766
35.2058	-0.000662008
35.3058	-0.000688183
35.4058	-0.000679547
35.5058	-0.000667855
35.6058	-0.000669727
35.7058	-0.000681534
35.8058	-0.000690628
35.9058	-0.000663919
36.0058	-0.000674083
36.1058	-0.000691584
36.2058	-0.000665944
36.3058	-0.000651577
36.4058	-0.00065471
36.5058	-0.000677828
36.6058	-0.000672631
36.7058	-0.000666173
36.8058	-0.000667434
36.9058	-0.000684629
37.0058	-0.000659257
37.1058	-0.000668695
37.2058	-0.000656391
37.3058	-0.000669574
37.4058	-0.00065322
37.5058	-0.00066411
37.6058	-0.000671676
37.7058	-0.000639158
37.8058	-0.000657232
37.9058	-0.000671829
38.0058	-0.000646609
38.1058	-0.000647373
38.2058	-0.000663651
38.3058	-0.000643667
38.4058	-0.000674618
38.5058	-0.000657881
38.6058	-0.000652073
38.7058	-0.000660633
38.8058	-0.000655169
38.9058	-0.000664301
39.0058	-0.000645501
39.1058	-0.000646647
39.2058	-0.000663269
39.3058	-0.000653182
39.4058	-0.000671523
39.5058	-0.00062074
39.6058	-0.000649743
39.7058	-0.000662964
39.8058	-0.000656506
39.9058	-0.00064852
40.0058	-0.000666555
40.1058	-0.000649552
40.2058	-0.000647259
40.3058	-0.000671294
40.4058	-0.000649169
40.5058	-0.000636865
40.6058	-0.000652073
40.7058	-0.000643591
40.8058	-0.000659219
40.9058	-0.000654481
41.0058	-0.000652914
41.1058	-0.000657423
41.2058	-0.000639846
41.3058	-0.000642979
41.4058	-0.000664759
41.5058	-0.000653258
41.6058	-0.000630752
41.7058	-0.000655054
41.8058	-0.000663613
41.9058	-0.000640648
42.0058	-0.000659677
42.1058	-0.000650812
42.2058	-0.000652838
42.3058	-0.000653449
42.4058	-0.000649895
42.5058	-0.000644355
42.6058	-0.00065364
42.7058	-0.000647068
42.8058	-0.000637171
42.9058	-0.000660098
43.0058	-0.000625823
43.1058	-0.000636254
43.2058	-0.000653678
43.3058	-0.000630293
43.4058	-0.000646839
43.5058	-0.000630408
43.6058	-0.000647412
43.7058	-0.000627848
43.8058	-0.00064424
43.9058	-0.000634917
44.0058	-0.000655092
44.1058	-0.000632013
44.2058	-0.000632204
44.3058	-0.0006374
44.4058	-0.000627351
44.5058	-0.000633465
44.6058	-0.000634764
44.7058	-0.000638661
44.8058	-0.000638814
44.9058	-0.000644087
45.0058	-0.000640496
45.1058	-0.000615467
45.2058	-0.000640878
45.3058	-0.000625631
45.4058	-0.000622918
45.5058	-0.000639196
45.6058	-0.000632242
45.7058	-0.000628918
45.8058	-0.000632433
45.9058	-0.000629185
46.0058	-0.000637362
46.1058	-0.00064233
46.2058	-0.000625899
46.3058	-0.000631669
46.4058	-0.000643591
46.5058	-0.000629605
46.6058	-0.000616996
46.7058	-0.000635375
46.8058	-0.000616805
46.9058	-0.00063335
47.0058	-0.000631248
47.1058	-0.000632968
47.2058	-0.000640457
47.3058	-0.0006233
47.4058	-0.000624485
47.5058	-0.0006434
47.6058	-0.000612907
47.7058	-0.00062907
47.8058	-0.000606984
47.9058	-0.000624027
48.0058	-0.000640839
48.1058	-0.000623492
48.2058	-0.000633159
48.3058	-0.000622651
48.4058	-0.000618562
48.5058	-0.000632051
48.6058	-0.000625746
48.7058	-0.00063293
48.8058	-0.000635184
48.9058	-0.000624523
49.0058	-0.000617798
49.1058	-0.000641145
49.2058	-0.000638203
49.3058	-0.000616537
49.4058	-0.000630484
49.5058	-0.000625058
49.6058	-0.000607367
49.7058	-0.000623759
49.8058	-0.000608284
49.9058	-0.000604463
50.0058	-0.000628956
50.1058	-0.000629605
50.2058	-0.000604845
50.3058	-0.000608284
50.4058	-0.00062865
50.5058	-0.000615009
50.6058	-0.000598387
50.7058	-0.000626319
50.8058	-0.000599304
50.9058	-0.000623148
51.0058	-0.000648825
51.1058	-0.000636598
51.2058	-0.000619594
51.3058	-0.000648902
51.4058	-0.000607901
51.5058	-0.000631936
51.6058	-0.000616499
51.7058	-0.000633541
51.8058	-0.000617492
51.9058	-0.000638585
52.0058	-0.000621466
52.1058	-0.000632127
52.2058	-0.000627275
52.3058	-0.000631974
52.4058	-0.000602628
52.5058	-0.000616537
52.6058	-0.000607481
52.7058	-0.000614092
52.8058	-0.000619976
52.9058	-0.000599572
53.0058	-0.000614436
53.1058	-0.000619594
53.2058	-0.000621237
53.3058	-0.000621887
53.4058	-0.000602437
53.5058	-0.000599763
53.6058	-0.000637286
53.7058	-0.000624027
53.8058	-0.00059491
53.9058	-0.000614588
54.0058	-0.000603775
54.1058	-0.000616079
54.2058	-0.000612258
54.3058	-0.000609545
54.4058	-0.000634687
54.5058	-0.000616996
54.6058	-0.00061627
54.7058	-0.00061734
54.8058	-0.000621122
54.9058	-0.000608933
55.0058	-0.000609086
55.1058	-0.000612831
55.2058	-0.000613824
55.3058	-0.000604157
55.4058	-0.000617454
55.5058	-0.000622307
55.6058	-0.000601597
55.7058	-0.000613404
55.8058	-0.000607176
55.9058	-0.000619403
56.0058	-0.000624982
56.1058	-0.000614321
56.2058	-0.00062972
56.3058	-0.000617416
56.4058	-0.000621122
56.5058	-0.000633503
56.6058	-0.000627962
56.7058	-0.000628994
56.8058	-0.000611837
56.9058	-0.000621887
57.0058	-0.000621619
57.1058	-0.000610462
57.2058	-0.000605265
57.3058	-0.000614436
57.4058	-0.000606182
57.5058	-0.000628344
57.6058	-0.000614245
57.7058	-0.000616805
57.8058	-0.000622575
57.9058	-0.000604119
58.0058	-0.00060473
58.1058	-0.00060473
58.2058	-0.000621772
58.3058	-0.000616614
58.4058	-0.000611799
58.5058	-0.000609697
58.6058	-0.000598922
58.7058	-0.000593267
58.8058	-0.000598349
58.9058	-0.000584096
59.0058	-0.00058849
59.1058	-0.000583179
59.2058	-0.000592541
59.3058	-0.000579052
59.4058	-0.000603698
59.5058	-0.000597088
59.6058	-0.000585663
59.7058	-0.000596935
59.8058	-0.000597432
59.9058	-0.000581077
60.0058	-0.00058765
60.1058	-0.0006246
60.2058	-0.000599724
60.3058	-0.000609048
60.4058	-0.000588987
60.5058	-0.000623262
60.6058	-0.000612563
60.7058	-0.000612334
60.8058	-0.000604463
60.9058	-0.000608819
61.0058	-0.000619479
61.1058	-0.000604424
61.2058	-0.000601176
61.3058	-0.000589637
61.4058	-0.000593955
61.5058	-0.000612487
61.6058	-0.000598043
61.7058	-0.000575078
61.8058	-0.000605494
61.9058	-0.000592541
62.0058	-0.000594413
62.1058	-0.000583408
62.2058	-0.000596782
62.3058	-0.000595368
62.4058	-0.000592732
62.5058	-0.000607023
62.6058	-0.000611188
62.7058	-0.000588758
62.8058	-0.000606411
62.9058	-0.000599419
63.0058	-0.000585204
63.1058	-0.000590592
63.2058	-0.000607481
63.3058	-0.000595789
63.4058	-0.000588605
63.5058	-0.000591585
63.6058	-0.00058635
63.7058	-0.000583217
63.8058	-0.000598845
63.9058	-0.000589942
64.0058	-0.0006011
64.1058	-0.000597661
64.2058	-0.000596324
64.3058	-0.000593458
64.4058	-0.00058486
64.5058	-0.00060217
64.6058	-0.000574276
64.7058	-0.000597928
64.8058	-0.000591853
64.9058	-0.000601673
65.0058	-0.000593725
65.1058	-0.000594146
65.2058	-0.000585204
65.3058	-0.000609583
65.4058	-0.000586962
65.5058	-0.000580275
65.6058	-0.000602514
65.7058	-0.000594719
65.8058	-0.000611188
65.9058	-0.000582644
66.0058	-0.000595712
66.1058	-0.000571028
66.2058	-0.00059384
66.3058	-0.000592273
66.4058	-0.000598922
66.5058	-0.000576989
66.6058	-0.000567169
66.7058	-0.00059235
66.8058	-0.000589293
66.9058	-0.000613366
67.0058	-0.000604577
67.1058	-0.000595215
67.2058	-0.000592197
67.3058	-0.000595445
67.4058	-0.000603163
67.5058	-0.000601482
67.6058	-0.000604921
67.7058	-0.000576568
67.8058	-0.000593305
67.9058	-0.000582377
68.0058	-0.000591624
68.1058	-0.000597967
68.2058	-0.000581192
68.3058	-0.000602017
68.4058	-0.000579893
68.5058	-0.000579129
68.6058	-0.000579702
68.7058	-0.000583829
68.8058	-0.000606755
68.9058	-0.000613862
69.0058	-0.000592006
69.1058	-0.000590248
69.2058	-0.000579549
69.3058	-0.000598387
69.4058	-0.000617798
69.5058	-0.00059468
69.6058	-0.000581268
69.7058	-0.00058658
69.8058	-0.000587229
69.9058	-0.000582797
70.0058	-0.000584249
70.1058	-0.000580695
70.2058	-0.000589789
70.3058	-0.000588223
70.4058	-0.000594451
70.5058	-0.000575919
70.6058	-0.000596629
70.7058	-0.000576951
70.8058	-0.000568238
70.9058	-0.000573168
71.0058	-0.00058872
71.1058	-0.000596171
71.2058	-0.000594642
71.3058	-0.000590401
71.4058	-0.000600297
71.5058	-0.000584172
71.6058	-0.000587726
71.7058	-0.000605227
71.8058	-0.000586618
71.9058	-0.000614283
72.0058	-0.000587153
72.1058	-0.000568544
72.2058	-0.0006105
72.3058	-0.000573397
72.4058	-0.000608131
72.5058	-0.000599686
72.6058	-0.000603316
72.7058	-0.00057355
72.8058	-0.000585395
72.9058	-0.000594795
73.0058	-0.000573053
73.1058	-0.000597088
73.2058	-0.000599419
73.3058	-0.000581842
73.4058	-0.000588681
73.5058	-0.000589407
73.6058	-0.000595521
73.7058	-0.000616843
73.8058	-0.000593152
73.9058	-0.000574276
74.0058	-0.000588949
74.1058	-0.000609086
74.2058	-0.000593152
74.3058	-0.000586159
74.4058	-0.000586427
74.5058	-0.000589063
74.6058	-0.000577791
74.7058	-0.000602246
74.8058	-0.000596171
74.9058	-0.000599151
75.0058	-0.000596247
75.1058	-0.000580122
75.2058	-0.00058807
75.3058	-0.000601444
75.4058	-0.000613366
75.5058	-0.000609812
75.6058	-0.000621314
75.7058	-0.00059938
75.8058	-0.000599801
75.9058	-0.000604692
76.0058	-0.000594795
76.1058	-0.00057504
76.2058	-0.000585395
76.3058	-0.00060003
76.4058	-0.000572251
76.5058	-0.000568277
76.6058	-0.000588758
76.7058	-0.000591394
76.8058	-0.000595789
76.9058	-0.000583829
77.0058	-0.000576989
77.1058	-0.000577103
77.2058	-0.000588452
77.3058	-0.00060175
77.4058	-0.000573626
77.5058	-0.000573588
77.6058	-0.000584555
77.7058	-0.000573741
77.8058	-0.000589063
77.9058	-0.000567283
78.0058	-0.000578326
78.1058	-0.000582568
78.2058	-0.000587115
78.3058	-0.000590515
78.4058	-0.000598502
78.5058	-0.000578899
78.6058	-0.000595903
78.7058	-0.000576454
78.8058	-0.000596591
78.9058	-0.000595024
79.0058	-0.000589369
79.1058	-0.000603851
79.2058	-0.000583446
79.3058	-0.000599266
79.4058	-0.000579549
79.5058	-0.000585051
79.6058	-0.00055838
79.7058	-0.000596897
79.8058	-0.000584746
79.9058	-0.0005635
80.0058	-0.000575842
80.1058	-0.00058807
80.2058	-0.00058807
80.3058	-0.000591547
80.4058	-0.000601023
80.5058	-0.000574964
80.6058	-0.000609124
80.7058	-0.000575269
80.8058	-0.000572556
80.9058	-0.000595827
81.0058	-0.000566519
81.1058	-0.000584096
81.2058	-0.000579816
81.3058	-0.000576263
81.4058	-0.000581154
81.5058	-0.000562125
81.6058	-0.000572365
81.7058	-0.000577638
81.8058	-0.000573359
81.9058	-0.000568391
82.0058	-0.000601138
82.1058	-0.000581536
82.2058	-0.000605991
82.3058	-0.00057909
82.4058	-0.000574238
82.5058	-0.000581116
82.6058	-0.000576912
82.7058	-0.000577868
82.8058	-0.000594298
82.9058	-0.000593534
83.0058	-0.000581039
83.1058	-0.000603316
83.2058	-0.000620588
83.3058	-0.00059896
83.4058	-0.00058444
83.5058	-0.000596859
83.6058	-0.000582377
83.7058	-0.000594146
83.8058	-0.00060366
83.9058	-0.000575728
84.0058	-0.000567895
84.1058	-0.000577065
84.2058	-0.000585433
84.3058	-0.000569117
84.4058	-0.000600336
84.5058	-0.00059063
84.6058	-0.000574123
84.7058	-0.000569958
84.8058	-0.000590401
84.9058	-0.000583714
85.0058	-0.000587459
85.1058	-0.000574467
85.2058	-0.000568812
85.3058	-0.000593802
85.4058	-0.000597776
85.5058	-0.000568468
85.6058	-0.000587497
85.7058	-0.000583446
85.8058	-0.000587191
85.9058	-0.000599419
86.0058	-0.00057546
86.1058	-0.000585242
86.2058	-0.000571716
86.3058	-0.000590363
86.4058	-0.00058765
86.5058	-0.000599342
86.6058	-0.00058807
86.7058	-0.00058016
86.8058	-0.000572786
86.9058	-0.000610194
87.0058	-0.000580466
87.1058	-0.000577371
87.2058	-0.000579549
87.3058	-0.000578097
87.4058	-0.000568506
87.5058	-0.000589331
87.6058	-0.000574773
87.7058	-0.000588643
87.8058	-0.000573129
87.9058	-0.000597355
88.0058	-0.000592044
88.1058	-0.000576301
88.2058	-0.000573894
88.3058	-0.00057076
88.4058	-0.000595407
88.5058	-0.00057355
88.6058	-0.00056992
88.7058	-0.000569079
88.8058	-0.000583638
88.9058	-0.000570684
89.0058	-0.000584593
89.1058	-0.000608054
89.2058	-0.000597852
89.3058	-0.000565717
89.4058	-0.000590898
89.5058	-0.000573397
89.6058	-0.000580504
89.7058	-0.000590248
89.8058	-0.000592502
89.9058	-0.00057183
90.0058	-0.000578861
90.1058	-0.000569996
90.2058	-0.00056201
90.3058	-0.000571868
90.4058	-0.000593381
90.5058	-0.000574161
90.6058	-0.000569117
90.7058	-0.000571104
90.8058	-0.000564265
90.9058	-0.000579358
91.0058	-0.000560443
91.1058	-0.000566595
91.2058	-0.00056052
91.3058	-0.000582033
91.4058	-0.00058593
91.5058	-0.000574429
91.6058	-0.000569308
91.7058	-0.000564608
91.8058	-0.000566404
91.9058	-0.000567016
92.0058	-0.000587382
92.1058	-0.000574314
92.2058	-0.000565755
92.3058	-0.000577333
92.4058	-0.000588528
92.5058	-0.000577906
92.6058	-0.00054684
92.7058	-0.000555017
92.8058	-0.000584746
92.9058	-0.000587917
93.0058	-0.000569041
93.1058	-0.00058039
93.2058	-0.000561666
93.3058	-0.000556278
93.4058	-0.000563997
93.5058	-0.00057034
93.6058	-0.000562125
93.7058	-0.000584364
93.8058	-0.00056885
93.9058	-0.000576645
94.0058	-0.000578517
94.1058	-0.000590324
94.2058	-0.000600183
94.3058	-0.000570073
94.4058	-0.000595598
94.5058	-0.000575307
94.6058	-0.000566442
94.7058	-0.000574123
94.8058	-0.000552878
94.9058	-0.000557234
95.0058	-0.000564112
95.1058	-0.000565602
95.2058	-0.000578021
95.3058	-0.000573206
95.4058	-0.000571639
95.5058	-0.000557807
95.6058	-0.000568544
95.7058	-0.000569347
95.8058	-0.000553718
95.9058	-0.000567971
96.0058	-0.000567207
96.1058	-0.000553336
96.2058	-0.000570455
96.3058	-0.000578594
96.4058	-0.000581192
96.5058	-0.000562889
96.6058	-0.000586083
96.7058	-0.000565067
96.8058	-0.000580428
96.9058	-0.000569652
97.0058	-0.000601253
97.1058	-0.000555323
97.2058	-0.000554139
97.3058	-0.000577333
97.4058	-0.000548369
97.5058	-0.000559908
97.6058	-0.000568888
97.7058	-0.00057034
97.8058	-0.000565831
97.9058	-0.000577218
98.0058	-0.00055987
98.1058	-0.000557654
98.2058	-0.000557119
98.3058	-0.00055773
98.4058	-0.000558953
98.5058	-0.000542408
98.6058	-0.00055689
98.7058	-0.000548139
98.8058	-0.000586656
98.9058	-0.000565067
99.0058	-0.000564608
99.1058	-0.000580772
99.2058	-0.000564303
99.3058	-0.000541414
99.4058	-0.000559144
99.5058	-0.000582377
99.6058	-0.000568735
99.7058	-0.000551464
99.8058	-0.000566519
99.9058	-0.000561513
100.006	-0.000568697
100.106	-0.000573091
100.206	-0.000575269
100.306	-0.00057183
100.406	-0.000581459
100.506	-0.000554788
100.606	-0.000568735
100.706	-0.000565182
100.806	-0.000569461
100.906	-0.000571563
101.006	-0.000566022
101.106	-0.000570569
101.206	-0.000563386
101.306	-0.00057099
101.406	-0.000574658
101.506	-0.000557654
101.606	-0.000567742
101.706	-0.000571868
101.806	-0.000558342
101.906	-0.00057076
102.006	-0.000563921
102.106	-0.000555017
102.206	-0.00055987
102.306	-0.000568468
102.406	-0.000583026
102.506	-0.000544204
102.606	-0.000577753
102.706	-0.000556469
102.806	-0.000563653
102.906	-0.000578135
103.006	-0.000557692
103.106	-0.000561322
103.206	-0.000550967
103.306	-0.00055005
103.406	-0.000552457
103.506	-0.000566022
103.606	-0.000550738
103.706	-0.000549821
103.806	-0.000561246
103.906	-0.000547146
104.006	-0.000550852
104.106	-0.000563691
104.206	-0.000556355
104.306	-0.000529454
104.406	-0.000534536
104.506	-0.000541185
104.606	-0.000549897
104.706	-0.000560749
104.806	-0.000574161
104.906	-0.000568009
105.006	-0.000570417
105.106	-0.000570646
105.206	-0.000580198
105.306	-0.000566786
105.406	-0.000545923
105.506	-0.000549897
105.606	-0.000571372
105.706	-0.000562316
105.806	-0.00056927
105.906	-0.000540879
106.006	-0.000579281
106.106	-0.000566442
106.206	-0.000539466
106.306	-0.000567398
106.406	-0.000569538
106.506	-0.000537899
106.606	-0.000552878
106.706	-0.000555323
106.806	-0.000553756
106.906	-0.000557081
107.006	-0.000560864
107.106	-0.000563653
107.206	-0.000540192
107.306	-0.000581383
107.406	-0.000545121
107.506	-0.000557769
107.606	-0.000559412
107.706	-0.00056159
107.806	-0.000566977
107.906	-0.000554788
108.006	-0.000539351
108.106	-0.000579931
108.206	-0.000551884
108.306	-0.00055773
108.406	-0.000561437
108.506	-0.000533046
108.606	-0.000544395
108.706	-0.000539045
108.806	-0.000547413
108.906	-0.00055475
109.006	-0.000528805
109.106	-0.0005588
109.206	-0.000542981
109.306	-0.000531862
109.406	-0.000570531
109.506	-0.000553718
109.606	-0.000560787
109.706	-0.000555782
109.806	-0.000572709
109.906	-0.00053274
110.006	-0.000545312
110.106	-0.000562048
110.206	-0.000537249
110.306	-0.000574467
110.406	-0.000536141
110.506	-0.000566404
110.606	-0.00056136
110.706	-0.00057462
110.806	-0.000572595
110.906	-0.000553107
111.006	-0.000561284
111.106	-0.000561169
111.206	-0.00054898
111.306	-0.000559182
111.406	-0.000548292
111.506	-0.000547261
111.606	-0.000565334
111.706	-0.000553413
111.806	-0.000572098
111.906	-0.000550738
112.006	-0.000548178
112.106	-0.000578517
112.206	-0.000555629
112.306	-0.000554253
112.406	-0.000546382
112.506	-0.000547719
112.606	-0.000546305
112.706	-0.0005366
112.806	-0.000569423
112.906	-0.000537937
113.006	-0.000562469
113.106	-0.000562583
113.206	-0.000561857
113.306	-0.000543669
113.406	-0.000557081
113.506	-0.000573321
113.606	-0.000576339
113.706	-0.000559641
113.806	-0.000554559
113.906	-0.000560405
114.006	-0.000549974
114.106	-0.000569194
114.206	-0.000552266
114.306	-0.000567321
114.406	-0.000551235
114.506	-0.000572251
114.606	-0.000539007
114.706	-0.000555208
114.806	-0.000566328
114.906	-0.00055838
115.006	-0.000556852
115.106	-0.000557425
115.206	-0.000554674
115.306	-0.000541032
115.406	-0.000551578
115.506	-0.000548789
115.606	-0.000545006
115.706	-0.000552381
115.806	-0.000543554
115.906	-0.000540268
116.006	-0.000547108
116.106	-0.000542714
116.206	-0.000540077
116.306	-0.000551043
116.406	-0.000535912
116.506	-0.000564647
116.606	-0.000563577
116.706	-0.000546153
116.806	-0.00053851
116.906	-0.000546535
117.006	-0.000541109
117.106	-0.000552495
117.206	-0.000554559
117.306	-0.000570799
117.406	-0.000545197
117.506	-0.000561934
117.606	-0.000559794
117.706	-0.000538587
117.806	-0.000531823
117.906	-0.000546191
118.006	-0.000550088
118.106	-0.000556737
118.206	-0.000541873
118.306	-0.000549859
118.406	-0.000546802
118.506	-0.000544013
118.606	-0.000567551
118.706	-0.000551158
118.806	-0.000551273
118.906	-0.000557272
119.006	-0.000550165
119.106	-0.000575881
119.206	-0.000542866
119.306	-0.000529913
119.406	-0.000549783
119.506	-0.000538778
119.606	-0.000543019
119.706	-0.000544051
119.806	-0.000543439
119.906	-0.000527391
120.006	-0.000563271
120.106	-0.000561017
120.206	-0.000560558
120.306	-0.000541567
120.406	-0.000557883
120.506	-0.000559106
120.606	-0.000547375
120.706	-0.000536447
120.806	-0.000569347
120.906	-0.000554674
121.006	-0.000547375
121.106	-0.000554674
121.206	-0.000552878
121.306	-0.000538472
121.406	-0.000555973
121.506	-0.000539695
121.606	-0.000551578
121.706	-0.000557578
121.806	-0.000546076
121.906	-0.000553986
122.006	-0.00053958
122.106	-0.000550929
122.206	-0.0005601
122.306	-0.000554215
122.406	-0.00054428
122.506	-0.000541032
122.606	-0.000550661
122.706	-0.000535415
122.806	-0.000546305
122.906	-0.000552725
123.006	-0.000536256
123.106	-0.000563271
123.206	-0.000540535
123.306	-0.000550088
123.406	-0.000544166
123.451	-0.000533619
123.451	-0.01861
123.451	-0.00703
123.452	-0.000975036
123.552	-0.00163
123.652	-0.00152
123.752	-0.00148
123.852	-0.00146
123.952	-0.00154
124.052	-0.00151
124.152	-0.00153
124.252	-0.00151
124.352	-0.00153
124.452	-0.00151
124.552	-0.00152
124.652	-0.0015
124.752	-0.00149
124.852	-0.00151
124.952	-0.0015
125.052	-0.00148
125.152	-0.00149
125.252	-0.0015
125.352	-0.00147
125.452	-0.00146
125.552	-0.00145
125.652	-0.00148
125.752	-0.00147
125.852	-0.00146
125.952	-0.00146
126.052	-0.00146
126.152	-0.00148
126.252	-0.00146
126.352	-0.00146
126.452	-0.00147
126.552	-0.00145
126.652	-0.00146
126.752	-0.00146
126.852	-0.00146
126.952	-0.00145
127.052	-0.00146
127.152	-0.00146
127.252	-0.00146
127.352	-0.00144
127.452	-0.00145
127.552	-0.00143
127.652	-0.00143
127.752	-0.00144
127.852	-0.00145
127.952	-0.00144
128.052	-0.00145
128.152	-0.00144
128.252	-0.00142
128.352	-0.00143
128.452	-0.00145
128.552	-0.00142
128.652	-0.00145
128.752	-0.00146
128.852	-0.00143
128.952	-0.00143
129.052	-0.00144
129.152	-0.00143
129.252	-0.00143
129.352	-0.00143
129.452	-0.00142
129.552	-0.00142
129.652	-0.00143
129.752	-0.0014
129.852	-0.00143
129.952	-0.0014
130.052	-0.0014
130.152	-0.00143
130.252	-0.00141
130.352	-0.00141
130.452	-0.00142
130.552	-0.00142
130.652	-0.00144
130.752	-0.00142
130.852	-0.00142
130.952	-0.00139
131.052	-0.00141
131.152	-0.00142
131.252	-0.00142
131.352	-0.00142
131.452	-0.00142
131.552	-0.00144
131.652	-0.00142
131.752	-0.00142
131.852	-0.00141
131.952	-0.00141
132.052	-0.00141
132.152	-0.00141
132.252	-0.00141
132.352	-0.0014
132.452	-0.00141
132.552	-0.00138
132.652	-0.00143
132.752	-0.00141
132.852	-0.00141
132.952	-0.00141
133.052	-0.0014
133.152	-0.00139
133.252	-0.00139
133.352	-0.0014
133.452	-0.00137
133.552	-0.00139
133.652	-0.0014
133.752	-0.00138
133.852	-0.00137
133.952	-0.00138
134.052	-0.00139
134.152	-0.0014
134.252	-0.0014
134.352	-0.0014
134.452	-0.00139
134.552	-0.00139
134.652	-0.00141
134.752	-0.00139
134.852	-0.0014
134.952	-0.00139
135.052	-0.00145
135.152	-0.00142
135.252	-0.00141
135.352	-0.00139
135.452	-0.0014
135.552	-0.00139
135.652	-0.00135
135.752	-0.00138
135.852	-0.00138
135.952	-0.00137
136.052	-0.00139
136.152	-0.00138
136.252	-0.00139
136.352	-0.00137
136.452	-0.00137
136.552	-0.00135
136.652	-0.00138
136.752	-0.00138
136.852	-0.00137
136.952	-0.00137
137.052	-0.00139
137.152	-0.00137
137.252	-0.00139
137.352	-0.00138
137.452	-0.00136
137.552	-0.00137
137.652	-0.00138
137.752	-0.00138
137.852	-0.00136
137.952	-0.00136
138.052	-0.00137
138.152	-0.00135
138.252	-0.00136
138.352	-0.00137
138.452	-0.00137
138.552	-0.00138
138.652	-0.00138
138.752	-0.00137
138.852	-0.00136
138.952	-0.00138
139.052	-0.00135
139.152	-0.00137
139.252	-0.00138
139.352	-0.00135
139.452	-0.00138
139.552	-0.00137
139.652	-0.00137
139.752	-0.00135
139.852	-0.00136
139.952	-0.00137
140.052	-0.00136
140.152	-0.00136
140.252	-0.00136
140.352	-0.00137
140.452	-0.00137
140.552	-0.00138
140.652	-0.00137
140.752	-0.00135
140.852	-0.00136
140.952	-0.00136
141.052	-0.00139
141.152	-0.0014
141.252	-0.00136
141.352	-0.00138
141.452	-0.00137
141.552	-0.00135
141.652	-0.00135
141.752	-0.00135
141.852	-0.00137
141.952	-0.00137
142.052	-0.00136
142.152	-0.00137
142.252	-0.00137
142.352	-0.00135
142.452	-0.00136
142.552	-0.00135
142.652	-0.00136
142.752	-0.00136
142.852	-0.00136
142.952	-0.00136
143.052	-0.00135
143.152	-0.00136
143.252	-0.00135
143.352	-0.00136
143.452	-0.00136
143.552	-0.00136
143.652	-0.00137
143.752	-0.00136
143.852	-0.00137
143.952	-0.00137
144.052	-0.00137
144.152	-0.00136
144.252	-0.00136
144.352	-0.00137
144.452	-0.00135
144.552	-0.00135
144.652	-0.00135
144.752	-0.00135
144.852	-0.00134
144.952	-0.00136
145.052	-0.00134
145.152	-0.00133
145.252	-0.00137
145.352	-0.00133
145.452	-0.00135
145.552	-0.00136
145.652	-0.00133
145.752	-0.00134
145.852	-0.00136
145.952	-0.00134
146.052	-0.00135
146.152	-0.00134
146.252	-0.00134
146.352	-0.00134
146.452	-0.00134
146.552	-0.00135
146.652	-0.00134
146.752	-0.00136
146.852	-0.00134
146.952	-0.00135
147.052	-0.00135
147.152	-0.00133
147.252	-0.00134
147.352	-0.00133
147.452	-0.00134
147.552	-0.00132
147.652	-0.00134
147.752	-0.00134
147.852	-0.00133
147.952	-0.00134
148.052	-0.00135
148.152	-0.00133
148.252	-0.00134
148.352	-0.00133
148.452	-0.00136
148.552	-0.00133
148.652	-0.00137
148.752	-0.00135
148.852	-0.00133
148.952	-0.00134
149.052	-0.00134
149.152	-0.00132
149.252	-0.00135
149.352	-0.00134
149.452	-0.00133
149.552	-0.00134
149.652	-0.00133
149.752	-0.00133
149.852	-0.00134
149.952	-0.00133
150.052	-0.00133
150.152	-0.00135
150.252	-0.00134
150.352	-0.00135
150.452	-0.00133
150.552	-0.00135
150.652	-0.00133
150.752	-0.00135
150.852	-0.00135
150.952	-0.00132
151.052	-0.00133
151.152	-0.00135
151.252	-0.00132
151.352	-0.00133
151.452	-0.00133
151.552	-0.00136
151.652	-0.00132
151.752	-0.00135
151.852	-0.00133
151.952	-0.00132
152.052	-0.00134
152.152	-0.00133
152.252	-0.00133
152.352	-0.00134
152.452	-0.00133
152.552	-0.00133
152.652	-0.00135
152.752	-0.00133
152.852	-0.00132
152.952	-0.00134
153.052	-0.00135
153.152	-0.00132
153.252	-0.00133
153.352	-0.00132
153.452	-0.00132
153.552	-0.00131
153.652	-0.00134
153.752	-0.00133
153.852	-0.00134
153.952	-0.00134
154.052	-0.00132
154.152	-0.00131
154.252	-0.00133
154.352	-0.00132
154.452	-0.00132
154.552	-0.00131
154.652	-0.00133
154.752	-0.00133
154.852	-0.00132
154.952	-0.00133
155.052	-0.0013
155.152	-0.00132
155.252	-0.00133
155.352	-0.0013
155.452	-0.00132
155.552	-0.00132
155.652	-0.00131
155.752	-0.0013
155.852	-0.00132
155.952	-0.00131
156.052	-0.00132
156.152	-0.00133
156.252	-0.00132
156.352	-0.00134
156.452	-0.00136
156.552	-0.00132
156.652	-0.00132
156.752	-0.00133
156.852	-0.00133
156.952	-0.00132
157.052	-0.00132
157.152	-0.00133
157.252	-0.00131
157.352	-0.00131
157.452	-0.00132
157.552	-0.00132
157.652	-0.00131
157.752	-0.00131
157.852	-0.00131
157.952	-0.00132
158.052	-0.00131
158.152	-0.00131
158.252	-0.00133
158.352	-0.00131
158.452	-0.00132
158.552	-0.00133
158.652	-0.0013
158.752	-0.00133
158.852	-0.0013
158.952	-0.00134
159.052	-0.00133
159.152	-0.00132
159.252	-0.00131
159.352	-0.00132
159.452	-0.0013
159.552	-0.00132
159.652	-0.00131
159.752	-0.00132
159.852	-0.00131
159.952	-0.0013
160.052	-0.00129
160.152	-0.00131
160.252	-0.00133
160.352	-0.0013
160.452	-0.0013
160.552	-0.00131
160.652	-0.00131
160.752	-0.00131
160.852	-0.00131
160.952	-0.0013
161.052	-0.00131
161.152	-0.00131
161.252	-0.00132
161.352	-0.0013
161.452	-0.0013
161.552	-0.00129
161.652	-0.00131
161.752	-0.0013
161.852	-0.00128
161.952	-0.00129
162.052	-0.0013
162.152	-0.00132
162.252	-0.00129
162.352	-0.00131
162.452	-0.0013
162.552	-0.0013
162.652	-0.00131
162.752	-0.00131
162.852	-0.0013
162.952	-0.00131
163.052	-0.00131
163.152	-0.00131
163.252	-0.0013
163.352	-0.0013
163.452	-0.00131
163.552	-0.00129
163.652	-0.00129
163.752	-0.00129
163.852	-0.0013
163.952	-0.00129
164.052	-0.00128
164.152	-0.0013
164.252	-0.00129
164.352	-0.00129
164.452	-0.00131
164.552	-0.00129
164.652	-0.0013
164.752	-0.00128
164.852	-0.00129
164.952	-0.00129
165.052	-0.00129
165.152	-0.00131
165.252	-0.00129
165.352	-0.00128
165.452	-0.00129
165.552	-0.0013
165.652	-0.00126
165.752	-0.00129
165.852	-0.00129
165.952	-0.00129
166.052	-0.0013
166.152	-0.00129
166.252	-0.00129
166.352	-0.00128
166.452	-0.00128
166.552	-0.00129
166.652	-0.00127
166.752	-0.00128
166.852	-0.00127
166.952	-0.00128
167.052	-0.00126
167.152	-0.00129
167.252	-0.0013
167.352	-0.00129
167.452	-0.00128
167.552	-0.00129
167.652	-0.00128
167.752	-0.0013
167.852	-0.00128
167.952	-0.00128
168.052	-0.00128
168.152	-0.00129
168.252	-0.00128
168.352	-0.0013
168.452	-0.00127
168.552	-0.00127
168.652	-0.00128
168.752	-0.00129
168.852	-0.00127
168.952	-0.00127
169.052	-0.00126
169.152	-0.00131
169.252	-0.00127
169.352	-0.00126
169.452	-0.00126
169.552	-0.0013
169.652	-0.00128
169.752	-0.00128
169.852	-0.00127
169.952	-0.00128
170.052	-0.00127
170.152	-0.00128
170.252	-0.0013
170.352	-0.00127
170.452	-0.00127
170.552	-0.00126
170.652	-0.00128
170.752	-0.00128
170.852	-0.00128
170.952	-0.00128
171.052	-0.00129
171.152	-0.00128
171.252	-0.00127
171.352	-0.00126
171.452	-0.00127
171.552	-0.00129
171.652	-0.00127
171.752	-0.00127
171.852	-0.0013
171.952	-0.00126
172.052	-0.00127
172.152	-0.00127
172.252	-0.00128
172.352	-0.00126
172.452	-0.00129
172.552	-0.00128
172.652	-0.00127
172.752	-0.00126
172.852	-0.00126
172.952	-0.00127
173.052	-0.00126
173.152	-0.00127
173.252	-0.00127
173.352	-0.00126
173.452	-0.00127
173.552	-0.00127
173.652	-0.0013
173.752	-0.00129
173.852	-0.00126
173.952	-0.00128
174.052	-0.00127
174.152	-0.00127
174.252	-0.00128
174.352	-0.00128
174.452	-0.00128
174.552	-0.00128
174.652	-0.00129
174.752	-0.00126
174.852	-0.00126
174.952	-0.00129
175.052	-0.00127
175.152	-0.00127
175.252	-0.00127
175.352	-0.00128
175.452	-0.00127
175.552	-0.00128
175.652	-0.00127
175.752	-0.00127
175.852	-0.00127
175.952	-0.00126
176.052	-0.00124
176.152	-0.00126
176.252	-0.00125
176.352	-0.00125
176.452	-0.00126
176.552	-0.00125
176.652	-0.00125
176.752	-0.00127
176.852	-0.00126
176.952	-0.00128
177.052	-0.00128
177.152	-0.00127
177.252	-0.00127
177.352	-0.00126
177.452	-0.00126
177.552	-0.00124
177.652	-0.00127
177.752	-0.00126
177.852	-0.00125
177.952	-0.00127
178.052	-0.00128
178.152	-0.00127
178.252	-0.00126
178.352	-0.00127
178.452	-0.00127
178.552	-0.00126
178.652	-0.00127
178.752	-0.00125
178.852	-0.00125
178.952	-0.00124
179.052	-0.00126
179.152	-0.00127
179.252	-0.00126
179.352	-0.00125
179.452	-0.00126
179.552	-0.00127
179.652	-0.00125
179.752	-0.00125
179.852	-0.00127
179.952	-0.00123
180.052	-0.00126
180.152	-0.00125
180.252	-0.00125
180.352	-0.00126
180.452	-0.00126
180.552	-0.00126
180.652	-0.00126
180.752	-0.00127
180.852	-0.00126
180.952	-0.00128
181.052	-0.00126
181.152	-0.00126
181.252	-0.00128
181.352	-0.00126
181.452	-0.00126
181.552	-0.00127
181.652	-0.00126
181.752	-0.00126
181.852	-0.00125
181.952	-0.00125
182.052	-0.00125
182.152	-0.00125
182.252	-0.00125
182.352	-0.00127
182.452	-0.00125
182.552	-0.00126
182.652	-0.00126
182.752	-0.00127
182.852	-0.00127
182.952	-0.00123
183.052	-0.00126
183.152	-0.00125
183.252	-0.00126
183.352	-0.00125
183.452	-0.00128
183.552	-0.00125
183.652	-0.00127
183.752	-0.00126
183.852	-0.00125
183.952	-0.00124
184.052	-0.00125
184.152	-0.00125
184.252	-0.00125
184.352	-0.00126
184.452	-0.00125
184.552	-0.00127
184.652	-0.00124
184.752	-0.00124
184.852	-0.00126
184.952	-0.00125
185.052	-0.00126
185.152	-0.00125
185.252	-0.00126
185.352	-0.00124
185.452	-0.00124
185.552	-0.00126
185.652	-0.00124
185.752	-0.00125
185.852	-0.00126
185.952	-0.00126
186.052	-0.00125
186.152	-0.00124
186.252	-0.00129
186.352	-0.00125
186.452	-0.00125
186.552	-0.00124
186.652	-0.00124
186.752	-0.00124
186.852	-0.00126
186.952	-0.00124
187.052	-0.00126
187.152	-0.00126
187.252	-0.00125
187.352	-0.00123
187.452	-0.00124
187.552	-0.00124
187.652	-0.00126
187.752	-0.00123
187.852	-0.00125
187.952	-0.00126
188.052	-0.00127
188.152	-0.00126
188.252	-0.00123
188.352	-0.00124
188.452	-0.00126
188.552	-0.00124
188.652	-0.00124
188.752	-0.00124
188.852	-0.00124
188.952	-0.00124
189.052	-0.00126
189.152	-0.00125
189.252	-0.00125
189.352	-0.00124
189.452	-0.00124
189.552	-0.00124
189.652	-0.00124
189.752	-0.00125
189.852	-0.00126
189.952	-0.00124
190.052	-0.00125
190.152	-0.00126
190.252	-0.00124
190.352	-0.00125
190.452	-0.00124
190.552	-0.00125
190.652	-0.00125
190.752	-0.00124
190.852	-0.00126
190.952	-0.00125
191.052	-0.00123
191.152	-0.00126
191.252	-0.00125
191.352	-0.00126
191.452	-0.00125
191.552	-0.00122
191.652	-0.00123
191.752	-0.00124
191.852	-0.00125
191.952	-0.00123
192.052	-0.00125
192.152	-0.00124
192.252	-0.00123
192.352	-0.00126
192.452	-0.00126
192.552	-0.00126
192.652	-0.00124
192.752	-0.00126
192.852	-0.00123
192.952	-0.00123
193.052	-0.00126
193.152	-0.00125
193.252	-0.00125
193.352	-0.00125
193.452	-0.00126
193.552	-0.00124
193.652	-0.00124
193.752	-0.00124
193.852	-0.00124
193.952	-0.00125
194.052	-0.00126
194.152	-0.00123
194.252	-0.00123
194.352	-0.00122
194.452	-0.00124
194.552	-0.00124
194.652	-0.00125
194.752	-0.00123
194.852	-0.00123
194.952	-0.00124
195.052	-0.00125
195.152	-0.00126
195.252	-0.00127
195.352	-0.00124
195.452	-0.00124
195.552	-0.00125
195.652	-0.00124
195.752	-0.00125
195.852	-0.00127
195.952	-0.00126
196.052	-0.00124
196.152	-0.00125
196.252	-0.00124
196.352	-0.00125
196.452	-0.00126
196.552	-0.00126
196.652	-0.00124
196.752	-0.00125
196.852	-0.00127
196.952	-0.00123
197.052	-0.00124
197.152	-0.00125
197.252	-0.00124
197.352	-0.00123
197.452	-0.00123
197.552	-0.00123
197.652	-0.00124
197.752	-0.00123
197.852	-0.00124
197.952	-0.00123
198.052	-0.00125
198.152	-0.00124
198.252	-0.00123
198.352	-0.00125
198.452	-0.00124
198.552	-0.00124
198.652	-0.00122
198.752	-0.00126
198.852	-0.00116
198.952	-0.00118
199.052	-0.00114
199.152	-0.00116
199.252	-0.00116
199.352	-0.00117
199.452	-0.00114
199.552	-0.00117
199.652	-0.00117
199.752	-0.00115
199.852	-0.00123
199.952	-0.00123
200.052	-0.0013
200.152	-0.00122
200.252	-0.00125
200.352	-0.00124
200.452	-0.00124
200.552	-0.00132
200.652	-0.00124
200.752	-0.00131
200.852	-0.0013
200.952	-0.00124
201.052	-0.00122
201.152	-0.00121
201.252	-0.00123
201.352	-0.00122
201.452	-0.00132
201.552	-0.00132
201.652	-0.00132
201.752	-0.00123
201.852	-0.00123
201.952	-0.00124
202.052	-0.00124
202.152	-0.00124
202.252	-0.00116
[truncated: 5,228 more rows]

## Sheet: 40%D2O
time/s	current/mA
3.0936	-0.02699
3.0954	-0.02175
3.0986	-0.01666
3.1054	-0.01153
3.1276	-0.00651
3.2276	-0.00287
3.3276	-0.00205
3.4276	-0.00164
3.5276	-0.00141
3.6276	-0.00125
3.7276	-0.00115
3.8276	-0.00106
3.9276	-0.00104
4.0276	-0.000908039
4.1276	-0.000902961
4.2276	-0.000853022
4.3276	-0.000819386
4.4276	-0.000785978
4.5276	-0.000780671
4.6276	-0.0007444
4.7276	-0.000718362
4.8276	-0.000703739
4.9276	-0.000694881
5.0276	-0.000674455
5.1276	-0.000669224
5.2276	-0.00064288
5.3276	-0.000627647
5.4276	-0.000620507
5.5276	-0.000613329
5.6276	-0.000610771
5.7276	-0.000610618
5.8276	-0.000603173
5.9276	-0.000586527
6.0276	-0.000592636
6.1276	-0.000564001
6.2276	-0.00058122
6.3276	-0.00054766
6.4276	-0.000559992
6.5276	-0.000546629
6.6276	-0.000541398
6.7276	-0.000547354
6.8276	-0.000596835
6.9276	-0.000542124
7.0276	-0.000593323
7.1276	-0.000530975
7.2276	-0.000531433
7.3276	-0.000588512
7.4276	-0.000577211
7.5276	-0.000456448
7.6276	-0.000564001
7.7276	-0.000446941
7.8276	-0.000571828
7.9276	-0.000578509
8.0276	-0.000553234
8.1276	-0.000452859
8.2276	-0.000436251
8.3276	-0.00055121
8.4276	-0.000453776
8.5276	-0.000441291
8.6276	-0.000547087
8.7276	-0.000530861
8.8276	-0.000429302
8.9276	-0.00043942
9.0276	-0.000574233
9.1276	-0.000576829
9.2276	-0.000596225
9.3276	-0.000570873
9.4276	-0.000601226
9.5276	-0.000561404
9.6276	-0.000577287
9.7276	-0.000569537
9.8276	-0.000563466
9.9276	-0.000548576
10.0276	-0.000570339
10.1276	-0.000534068
10.2276	-0.000482181
10.3276	-0.000532502
10.4276	-0.000477829
10.5276	-0.000456594
10.6276	-0.000470854
10.7276	-0.000475867
10.8276	-0.000462183
10.9276	-0.00046641
11.0276	-0.000449473
11.1276	-0.000455005
11.2276	-0.000459007
11.3276	-0.00043327
11.4276	-0.000426722
11.5276	-0.000445625
11.6276	-0.000442631
11.7276	-0.000444334
11.8276	-0.000450015
11.9276	-0.000446216
12.0276	-0.000446281
12.1276	-0.000456246
12.2276	-0.000435496
12.3276	-0.000450909
12.4276	-0.000442666
12.5276	-0.000432178
12.6276	-0.000448439
12.7276	-0.000424809
12.8276	-0.000431158
12.9276	-0.000443277
13.0276	-0.000434621
13.1276	-0.000441853
13.2276	-0.000445739
13.3276	-0.000433319
13.4276	-0.000425015
13.5276	-0.000429814
13.6276	-0.00043645
13.7276	-0.000439531
13.8276	-0.000420667
13.9276	-0.000439779
14.0276	-0.000422155
14.1276	-0.000434064
14.2276	-0.000429967
14.3276	-0.000443334
14.4276	-0.000420529
14.5276	-0.000430597
14.6276	-0.000436099
14.7276	-0.000428127
14.8276	-0.000421892
14.9276	-0.000443334
15.0276	-0.000429979
15.1276	-0.000406735
15.2276	-0.000417333
15.3276	-0.000421037
15.4276	-0.000427001
15.5276	-0.000418601
15.6276	-0.000433407
15.7276	-0.000421583
15.8276	-0.000413874
15.9276	-0.000422621
16.0276	-0.000413473
16.1276	-0.000418925
16.2276	-0.000423225
16.3276	-0.000423816
16.4276	-0.000419712
16.5276	-0.00042828
16.6276	-0.000402367
16.7276	-0.00041899
16.8276	-0.000419097
16.9276	-0.000405207
17.0276	-0.000415043
17.1276	-0.000427856
17.2276	-0.000417452
17.3276	-0.000412763
17.4276	-0.000415875
17.5276	-0.000406353
17.6276	-0.000399916
17.7276	-0.000408033
17.8276	-0.000414302
17.9276	-0.000396705
18.0276	-0.000420094
18.1276	-0.000402951
18.2276	-0.000409472
18.3276	-0.000409251
18.4276	-0.000404887
18.5276	-0.00040646
18.6276	-0.000409098
18.7276	-0.000407067
18.8276	-0.0004119
18.9276	-0.0003989
19.0276	-0.000382097
19.1276	-0.000402523
19.2276	-0.000420663
19.3276	-0.00040478
19.4276	-0.000388153
19.5276	-0.000388901
19.6276	-0.000398759
19.7276	-0.000393796
19.8276	-0.000405211
19.9276	-0.000378077
20.0276	-0.000387954
20.1276	-0.000407563
20.2276	-0.000396556
20.3276	-0.000398213
20.4276	-0.000382605
20.5276	-0.000396945
20.6276	-0.000385167
20.7276	-0.000401584
20.8276	-0.000406922
20.9276	-0.000403967
21.0276	-0.000392921
21.1276	-0.000394761
21.2276	-0.000392933
21.3276	-0.00039493
21.4276	-0.000409186
21.5276	-0.000393792
21.6276	-0.000404829
21.7276	-0.000387545
21.8276	-0.000386965
21.9276	-0.000390917
22.0276	-0.000399431
22.1276	-0.000419261
22.2276	-0.000386293
22.3276	-0.000401916
22.4276	-0.000401206
22.5276	-0.000406555
22.6276	-0.00041085
22.7276	-0.000411839
22.8276	-0.00038711
22.9276	-0.000399664
23.0276	-0.000397174
23.1276	-0.000386301
23.2276	-0.000386675
23.3276	-0.000373255
23.4276	-0.000397304
23.5276	-0.000383277
23.6276	-0.000391944
23.7276	-0.000388042
23.8276	-0.000377703
23.9276	-0.000391188
24.0276	-0.000379948
24.1276	-0.000395651
24.2276	-0.000389924
24.3276	-0.000389046
24.4276	-0.000385923
24.5276	-0.000400145
24.6276	-0.000394689
24.7276	-0.000383831
24.8276	-0.000388977
24.9276	-0.000391299
25.0276	-0.000379875
25.1276	-0.000385679
25.2276	-0.000386557
25.3276	-0.000393662
25.4276	-0.000383716
25.5276	-0.000389012
25.6276	-0.000381819
25.7276	-0.000387629
25.8276	-0.000388691
25.9276	-0.000382475
26.0276	-0.000394468
26.1276	-0.000396205
26.2276	-0.000392711
26.3276	-0.00038393
26.4276	-0.00039
26.5276	-0.000381322
26.6276	-0.000383117
26.7276	-0.000374118
26.8276	-0.000401118
26.9276	-0.000372491
27.0276	-0.000373236
27.1276	-0.000375675
27.2276	-0.000381899
27.3276	-0.000372132
27.4276	-0.000387477
27.5276	-0.000375164
27.6276	-0.000388485
27.7276	-0.000396544
27.8276	-0.000373545
27.9276	-0.000375939
28.0276	-0.000385946
28.1276	-0.000376454
28.2276	-0.000398327
28.3276	-0.000375183
28.4276	-0.000370029
28.5276	-0.000385232
28.6276	-0.000374049
28.7276	-0.000388072
28.8276	-0.000389157
28.9276	-0.00036552
29.0276	-0.000375458
29.1276	-0.000388175
29.2276	-0.00039375
29.3276	-0.000381032
29.4276	-0.000386442
29.5276	-0.00040234
29.6276	-0.00038196
29.7276	-0.00037062
29.8276	-0.000382945
29.9276	-0.000386312
30.0276	-0.000388137
30.1276	-0.000376355
30.2276	-0.000385323
30.3276	-0.000382559
30.4276	-0.000379371
30.5276	-0.000377592
30.6276	-0.000375511
30.7276	-0.000383697
30.8276	-0.000370953
30.9276	-0.000375015
31.0276	-0.000394418
31.1276	-0.000374228
31.2276	-0.000366799
31.3276	-0.000396125
31.4276	-0.000380181
31.5276	-0.000393402
31.6276	-0.000376187
31.7276	-0.000390512
31.8276	-0.000383621
31.9276	-0.000389035
32.0276	-0.00037395
32.1276	-0.000382441
32.2276	-0.000382926
32.3276	-0.000364996
32.4276	-0.000367413
32.5276	-0.000389844
32.6276	-0.000387248
32.7276	-0.000363874
32.8276	-0.000382464
32.9276	-0.000392066
33.0276	-0.000376668
33.1276	-0.000379352
33.2276	-0.000379222
33.3276	-0.000381586
33.4276	-0.000376344
33.5276	-0.000383086
33.6276	-0.000389378
33.7276	-0.000384449
33.8276	-0.00036539
33.9276	-0.000377791
34.0276	-0.000389756
34.1276	-0.000377726
34.2276	-0.000383563
34.3276	-0.00037519
34.4276	-0.000372961
34.5276	-0.000387866
34.6276	-0.000389588
34.7276	-0.000381658
34.8276	-0.000368631
34.9276	-0.000376023
35.0276	-0.000385308
35.1276	-0.000386717
35.2276	-0.000382834
35.3276	-0.000382143
35.4276	-0.000390107
35.5276	-0.000385243
35.6276	-0.000380219
35.7276	-0.000378176
35.8276	-0.000397656
35.9276	-0.000378077
36.0276	-0.00039667
36.1276	-0.000422251
36.2276	-0.000431426
36.3276	-0.000464776
36.4276	-0.000408056
36.5276	-0.000434194
36.6276	-0.000393032
36.7276	-0.000431888
36.8276	-0.000436545
36.9276	-0.000430433
37.0276	-0.000426508
37.1276	-0.000437294
37.2276	-0.00042471
37.3276	-0.000426298
37.4276	-0.000416303
37.5276	-0.000400889
37.6276	-0.000424087
37.7276	-0.000417204
37.8276	-0.000419891
37.9276	-0.000428623
38.0276	-0.000387545
38.1276	-0.000406223
38.2276	-0.000399607
38.3276	-0.000419334
38.4276	-0.000420743
38.5276	-0.00041208
38.6276	-0.0004151
38.7276	-0.00040667
38.8276	-0.000387603
38.9276	-0.000400236
39.0276	-0.000391001
39.1276	-0.000412779
39.2276	-0.000399843
39.3276	-0.000406338
39.4276	-0.000387244
39.5276	-0.000421816
39.6276	-0.000397743
39.7276	-0.000413779
39.8276	-0.000417184
39.9276	-0.000398316
40.0276	-0.000389351
40.1276	-0.000386037
40.2276	-0.000392879
40.3276	-0.000389237
40.4276	-0.000406964
40.5276	-0.000404432
40.6276	-0.000413409
40.7276	-0.000403214
40.8276	-0.000409655
40.9276	-0.000411778
41.0276	-0.00040352
41.1276	-0.000397106
41.2276	-0.000409098
41.3276	-0.000405647
41.4276	-0.00040084
41.5276	-0.000405967
41.6276	-0.000406254
41.7276	-0.000403535
41.8276	-0.000396987
41.9276	-0.000393444
42.0276	-0.000392623
42.1276	-0.000405742
42.2276	-0.000388916
42.3276	-0.000411244
42.4276	-0.000396419
42.5276	-0.000399145
42.6276	-0.000398011
42.7276	-0.000403661
42.8276	-0.000413405
42.9276	-0.000398091
43.0276	-0.000395498
43.1276	-0.000407533
43.2276	-0.00042639
43.3276	-0.000418002
43.4276	-0.000403295
43.5276	-0.000414157
43.6276	-0.000409682
43.7276	-0.000404452
43.8276	-0.000408037
43.9276	-0.000411217
44.0276	-0.000399645
44.1276	-0.00041111
44.2276	-0.000423431
44.3276	-0.000412664
44.4276	-0.000410041
44.5276	-0.00039937
44.6276	-0.00041431
44.7276	-0.000403634
44.8276	-0.000421976
44.9276	-0.000403192
45.0276	-0.000414867
45.1276	-0.000412702
45.2276	-0.000412996
45.3276	-0.000403768
45.4276	-0.000426733
45.5276	-0.000426451
45.6276	-0.00041786
45.7276	-0.000416707
45.8276	-0.000399381
45.9276	-0.00039756
46.0276	-0.000384121
46.1276	-0.000377939
46.2276	-0.000375702
46.3276	-0.000382345
46.4276	-0.000380601
46.5276	-0.000386152
46.6276	-0.000395743
46.7276	-0.000396109
46.8276	-0.000389195
46.9276	-0.000385236
47.0276	-0.000386358
47.1276	-0.000390344
47.2276	-0.000379952
47.3276	-0.00038372
47.4276	-0.000382616
47.5276	-0.000383957
47.6276	-0.000391703
47.7276	-0.000388611
47.8276	-0.000369693
47.9276	-0.00038619
48.0276	-0.000383506
48.1276	-0.000397957
48.2276	-0.000390451
48.3276	-0.000390543
48.4276	-0.000397144
48.5276	-0.000396235
48.6276	-0.00038669
48.7276	-0.000387656
48.8276	-0.000393166
48.9276	-0.000401004
49.0276	-0.000391363
49.1276	-0.000389206
49.2276	-0.000400336
49.3276	-0.000390596
49.4276	-0.00038293
49.5276	-0.000396457
49.6276	-0.000388557
49.7276	-0.000400236
49.8276	-0.000401008
49.9276	-0.00040255
50.0276	-0.000395575
50.1276	-0.000392364
50.2276	-0.000391287
50.3276	-0.000407273
50.4276	-0.000392413
50.5276	-0.000395139
50.6276	-0.000381815
50.7276	-0.000403245
50.8276	-0.000399713
50.9276	-0.00039929
51.0276	-0.000402058
51.1276	-0.000402707
51.2276	-0.000397629
51.3276	-0.000396625
51.4276	-0.000416902
51.5276	-0.000388828
51.6276	-0.000390004
51.7276	-0.000394609
51.8276	-0.00039294
51.9276	-0.000384021
52.0276	-0.00040331
52.1276	-0.000393356
52.2276	-0.000398499
52.3276	-0.000402688
52.4276	-0.000394899
52.5276	-0.00040179
52.6276	-0.000409835
52.7276	-0.000383548
52.8276	-0.000385774
52.9276	-0.000405708
53.0276	-0.000397446
53.1276	-0.000402061
53.2276	-0.000403115
53.3276	-0.000403486
53.4276	-0.00039391
53.5276	-0.000399473
53.6276	-0.000402138
53.7276	-0.000387988
53.8276	-0.000397125
53.9276	-0.000403386
54.0276	-0.000392356
54.1276	-0.000400878
54.2276	-0.000416001
54.3276	-0.000415054
54.4276	-0.000411866
54.5276	-0.000401378
54.6276	-0.000407391
54.7276	-0.000394956
54.8276	-0.000412595
54.9276	-0.000385701
55.0276	-0.000423477
55.1276	-0.000405123
55.2276	-0.000398843
55.3276	-0.000415558
55.4276	-0.000399381
55.5276	-0.000416764
55.6276	-0.000408346
55.7276	-0.000400821
55.8276	-0.000405314
55.9276	-0.000394246
56.0276	-0.000417734
56.1276	-0.000385369
56.2276	-0.000411499
56.3276	-0.000401554
56.4276	-0.000407269
56.5276	-0.00039039
56.6276	-0.000399408
56.7276	-0.000394086
56.8276	-0.000397312
56.9276	-0.000411706
57.0276	-0.000406681
57.1276	-0.000406742
57.2276	-0.000394834
57.3276	-0.000390359
57.4276	-0.000406506
57.5276	-0.000400175
57.6276	-0.000402825
57.7276	-0.000394727
57.8276	-0.000400404
57.9276	-0.000386404
58.0276	-0.000402401
58.1276	-0.000403062
58.2276	-0.000413523
58.3276	-0.000391547
58.4276	-0.00039667
58.5276	-0.000410847
58.6276	-0.000402982
58.7276	-0.000385469
58.8276	-0.000411286
58.9276	-0.00039646
59.0276	-0.000413023
59.1276	-0.000392329
59.2276	-0.000406784
59.3276	-0.000390126
59.4276	-0.000407216
59.5276	-0.000408315
59.6276	-0.000416726
59.7276	-0.000401023
59.8276	-0.000407265
59.9276	-0.000405501
60.0276	-0.000410831
60.1276	-0.000399481
60.2276	-0.000418773
60.3276	-0.000386732
60.4276	-0.000409762
60.5276	-0.000397564
60.6276	-0.000402184
60.7276	-0.00039756
60.8276	-0.00040885
60.9276	-0.000402497
61.0276	-0.000417543
61.1276	-0.000410763
61.2276	-0.000392074
61.3276	-0.000395147
61.4276	-0.000401802
61.5276	-0.000408086
61.6276	-0.00040095
61.7276	-0.000401829
61.8276	-0.000410171
61.9276	-0.00040087
62.0276	-0.000408716
62.1276	-0.000397984
62.2276	-0.000393902
62.3276	-0.000410514
62.4276	-0.00040586
62.5276	-0.000408201
62.6276	-0.000424065
62.7276	-0.000386942
62.8276	-0.000399041
62.9276	-0.000397155
63.0276	-0.000408735
63.1276	-0.000409739
63.2276	-0.000398915
63.3276	-0.000408014
63.4276	-0.000405169
63.5276	-0.000410293
63.6276	-0.000412145
63.7276	-0.000391608
63.8276	-0.000404226
63.9276	-0.000385262
64.0276	-0.000411156
64.1276	-0.000392612
64.2276	-0.00039672
64.3276	-0.000409464
64.4276	-0.000398224
64.5276	-0.000418433
64.6276	-0.000379062
64.7276	-0.000406254
64.8276	-0.000409258
64.9276	-0.000403665
65.0276	-0.000404096
65.1276	-0.000404509
65.2276	-0.000399889
65.3276	-0.000405433
65.4276	-0.000411209
65.5276	-0.000402661
65.6276	-0.000407441
65.7276	-0.000409961
65.8276	-0.000396052
65.9276	-0.000420712
66.0276	-0.00039559
66.1276	-0.000401191
66.2276	-0.00040063
66.3276	-0.000396117
66.4276	-0.000417242
66.5276	-0.000425015
66.6276	-0.00040087
66.7276	-0.000402665
66.8276	-0.000412569
66.9276	-0.000391127
67.0276	-0.000409487
67.1276	-0.000408926
67.2276	-0.000421816
67.3276	-0.000413355
67.4276	-0.000391169
67.5276	-0.00039693
67.6276	-0.000390008
67.7276	-0.000392902
67.8276	-0.000418494
67.9276	-0.000420674
68.0276	-0.0004072
68.1276	-0.00040557
68.2276	-0.000384861
68.3276	-0.00040436
68.4276	-0.000394238
68.5276	-0.000405849
68.6276	-0.00038259
68.7276	-0.000406093
68.8276	-0.000403528
68.9276	-0.000404516
69.0276	-0.00041883
69.1276	-0.000407628
69.2276	-0.000415451
69.3276	-0.000402688
69.4276	-0.000404757
69.5276	-0.000416417
69.6276	-0.000401985
69.7276	-0.000403734
69.8276	-0.00040247
69.9276	-0.000396487
70.0276	-0.000399549
70.1276	-0.000420121
70.2276	-0.000408899
70.3276	-0.000400794
70.4276	-0.000404444
70.5276	-0.000411221
70.6276	-0.000402447
70.7276	-0.000388027
70.8276	-0.000416012
70.9276	-0.000415386
71.0276	-0.000405131
71.1276	-0.000409232
71.2276	-0.000425935
71.3276	-0.000402073
71.4276	-0.000415787
71.5276	-0.000420079
71.6276	-0.000428547
71.7276	-0.000433083
71.8276	-0.000417692
71.9276	-0.000417719
72.0276	-0.00040276
72.1276	-0.000407827
72.2276	-0.000415459
72.3276	-0.000405929
72.4276	-0.000410514
72.5276	-0.000406887
72.6276	-0.00041085
72.7276	-0.000406948
72.8276	-0.000410247
72.9276	-0.000419861
73.0276	-0.000423461
73.1276	-0.000394536
73.2276	-0.000411267
73.3276	-0.000427474
73.4276	-0.00041773
73.5276	-0.000412465
73.6276	-0.0004093
73.7276	-0.000424183
73.8276	-0.000409533
73.9276	-0.000417646
74.0276	-0.000413344
74.1276	-0.000406464
74.2276	-0.00040021
74.3276	-0.000420311
74.4276	-0.000407716
74.5276	-0.000421991
74.6276	-0.000406192
74.7276	-0.000416375
74.8276	-0.000401191
74.9276	-0.000396208
75.0276	-0.000421484
75.1276	-0.000404742
75.2276	-0.000420342
75.3276	-0.000422518
75.4276	-0.000405456
75.5276	-0.000426168
75.6276	-0.000401924
75.7276	-0.000400244
75.8276	-0.000403039
75.9276	-0.000404509
76.0276	-0.000403138
76.1276	-0.000423396
76.2276	-0.000410915
76.3276	-0.000409659
76.4276	-0.000413393
76.5276	-0.0004151
76.6276	-0.000410243
76.7276	-0.00041305
76.8276	-0.000413134
76.9276	-0.000402436
77.0276	-0.000423442
77.1276	-0.000405146
77.2276	-0.000410644
77.3276	-0.000417265
77.4276	-0.000413241
77.5276	-0.000424133
77.6276	-0.000412355
77.7276	-0.000417948
77.8276	-0.000428814
77.9276	-0.000407315
78.0276	-0.000419391
78.1276	-0.000410289
78.2276	-0.00040922
78.3276	-0.000404707
78.4276	-0.00041287
78.5276	-0.000395128
78.6276	-0.000395769
78.7276	-0.000409759
78.8276	-0.000423267
78.9276	-0.000413084
79.0276	-0.00040528
79.1276	-0.000390375
79.2276	-0.000406773
79.3276	-0.000403856
79.4276	-0.000403787
79.5276	-0.000424469
79.6276	-0.000399377
79.7276	-0.000399022
79.8276	-0.000392948
79.9276	-0.000419071
80.0276	-0.000414233
80.1276	-0.000419655
80.2276	-0.000414237
80.3276	-0.000410427
80.4276	-0.00040943
80.5276	-0.000416776
80.6276	-0.000413561
80.7276	-0.000419071
80.8276	-0.000401703
80.9276	-0.000400427
81.0276	-0.000409182
81.1276	-0.000401588
81.2276	-0.000398568
81.3276	-0.000410606
81.4276	-0.000402481
81.5276	-0.000414611
81.6276	-0.000402061
81.7276	-0.000416547
81.8276	-0.000406968
81.9276	-0.000415463
82.0276	-0.000396247
82.1276	-0.000411687
82.2276	-0.000417032
82.3276	-0.000409449
82.4276	-0.000409938
82.5276	-0.000387985
82.6276	-0.000400935
82.7276	-0.000401248
82.8276	-0.000409812
82.9276	-0.000416341
83.0276	-0.000412053
83.1276	-0.000399484
83.2276	-0.00041707
83.3276	-0.000409812
83.4276	-0.000408575
83.5276	-0.000420605
83.6276	-0.000413431
83.7276	-0.000411167
83.8276	-0.000405662
83.9276	-0.000411729
84.0276	-0.00038779
84.1276	-0.000399637
84.2276	-0.000398648
84.3276	-0.000415619
84.4276	-0.000393559
84.5276	-0.000417253
84.6276	-0.000395659
84.7276	-0.000398293
84.8276	-0.000409793
84.9276	-0.000405685
85.0276	-0.000419953
85.1276	-0.000412622
85.2276	-0.000401947
85.3276	-0.000391753
85.4276	-0.000409923
85.5276	-0.00039202
85.6276	-0.000395651
85.7276	-0.000402535
85.8276	-0.000391024
85.9276	-0.000410232
86.0276	-0.00041366
86.1276	-0.000394708
86.2276	-0.000396922
86.3276	-0.000409071
86.4276	-0.000397365
86.5276	-0.000391585
86.6276	-0.000418708
86.7276	-0.000406181
86.8276	-0.000403619
86.9276	-0.000407032
87.0276	-0.000399885
87.1276	-0.000400343
87.2276	-0.000411236
87.3276	-0.000413565
87.4276	-0.000391543
87.5276	-0.000408903
87.6276	-0.000399534
87.7276	-0.000405043
87.8276	-0.000403489
87.9276	-0.000400542
88.0276	-0.000401149
88.1276	-0.0004166
88.2276	-0.000392872
88.3276	-0.000406933
88.4276	-0.000400137
88.5276	-0.000396762
88.6276	-0.000401225
88.7276	-0.00038661
88.8276	-0.000398221
88.9276	-0.000394174
89.0276	-0.000417578
89.1276	-0.000393059
89.2276	-0.00038813
89.3276	-0.000416051
89.4276	-0.000406242
89.5276	-0.000407823
89.6276	-0.000401286
89.7276	-0.000400389
89.8276	-0.000409006
89.9276	-0.000417059
90.0276	-0.000397946
90.1276	-0.000385209
90.2276	-0.000397323
90.3276	-0.000399706
90.4276	-0.000390474
90.5276	-0.000399736
90.6276	-0.000379997
90.7276	-0.000408399
90.8276	-0.000395903
90.9276	-0.000389962
91.0276	-0.000409243
91.1276	-0.000390692
91.2276	-0.000408945
91.3276	-0.000390459
91.4276	-0.00040294
91.5276	-0.000393841
91.6276	-0.000393498
91.7276	-0.000414298
91.8276	-0.000404329
91.9276	-0.00040533
92.0276	-0.000405498
92.1276	-0.00039974
92.2276	-0.000406475
92.3276	-0.000393017
92.4276	-0.000388615
92.5276	-0.000403726
92.6276	-0.000400821
92.7276	-0.000415275
92.8276	-0.000404677
92.9276	-0.000386316
93.0276	-0.000412656
93.1276	-0.000405337
93.2276	-0.000405288
93.3276	-0.000408086
93.4276	-0.000399057
93.5276	-0.000404807
93.6276	-0.000409006
93.7276	-0.000392875
93.8276	-0.000399515
93.9276	-0.000390272
94.0276	-0.000395136
94.1276	-0.000388569
94.2276	-0.000398404
94.3276	-0.000393131
94.4276	-0.000376538
94.5276	-0.000387587
94.6276	-0.000411908
94.7276	-0.000386171
94.8276	-0.00038401
94.9276	-0.000393524
95.0276	-0.000393475
95.1276	-0.000396182
95.2276	-0.000402607
95.3276	-0.000403875
95.4276	-0.000397224
95.5276	-0.000396121
95.6276	-0.000397881
95.7276	-0.00039517
95.8276	-0.000387893
95.9276	-0.000387229
96.0276	-0.000389302
96.1276	-0.000393807
96.2276	-0.000385327
96.3276	-0.000399316
96.4276	-0.000399836
96.5276	-0.000396239
96.6276	-0.000384323
96.7276	-0.000390016
96.8276	-0.00039908
96.9276	-0.000408201
97.0276	-0.000388553
97.1276	-0.000412752
97.2276	-0.000398282
97.3276	-0.000374175
97.4276	-0.000379157
97.5276	-0.000386511
97.6276	-0.000389504
97.7276	-0.00040108
97.8276	-0.000385472
97.9276	-0.000405765
98.0276	-0.000370888
98.1276	-0.000377726
98.2276	-0.000379932
98.3276	-0.000375378
98.4276	-0.000399083
98.5276	-0.000385545
98.6276	-0.000395842
98.7276	-0.000392734
98.8276	-0.000397781
98.9276	-0.000390268
99.0276	-0.000407651
99.1276	-0.000391383
99.2276	-0.000397606
99.3276	-0.000389462
99.4276	-0.000392749
99.5276	-0.000394823
99.6276	-0.000382464
99.7276	-0.000390382
99.8276	-0.00039325
99.9276	-0.000398954
100.028	-0.000393544
100.128	-0.000371682
100.228	-0.000395021
100.328	-0.000397869
100.428	-0.000395369
100.528	-0.000403012
100.628	-0.000397766
100.728	-0.000387675
100.828	-0.000407918
100.928	-0.000398018
101.028	-0.00038427
101.128	-0.000406349
101.228	-0.000387099
101.328	-0.000399996
101.428	-0.000395678
101.528	-0.000388431
101.628	-0.000405807
101.728	-0.00038385
101.828	-0.00039961
101.928	-0.000389378
102.028	-0.000381906
102.128	-0.000382975
102.228	-0.000384892
102.328	-0.000374255
102.428	-0.000382765
102.528	-0.000407418
102.628	-0.000401424
102.728	-0.000379845
102.828	-0.000396804
102.928	-0.000380024
103.028	-0.000387607
103.128	-0.000389989
103.228	-0.000415348
103.328	-0.000395968
103.428	-0.000396231
103.528	-0.00039147
103.628	-0.000396586
103.728	-0.000406872
103.828	-0.000396968
103.928	-0.000393883
104.028	-0.000391764
104.128	-0.000408315
104.228	-0.000407643
104.328	-0.00040242
104.428	-0.000419796
104.528	-0.000414836
104.628	-0.000411408
104.728	-0.000394811
104.828	-0.000402936
104.928	-0.000404306
105.028	-0.000405158
105.128	-0.000386469
105.228	-0.000381903
105.328	-0.000382261
105.428	-0.000373774
105.528	-0.000370979
105.628	-0.000362007
105.728	-0.000360999
105.828	-0.000353191
105.928	-0.000336323
106.028	-0.000353879
106.128	-0.00035334
106.228	-0.000341955
106.328	-0.000355749
106.428	-0.000355154
106.528	-0.000354375
106.628	-0.000359289
106.728	-0.000354325
106.828	-0.000369975
106.928	-0.000383854
107.028	-0.000363939
107.128	-0.000372163
107.228	-0.000384125
107.328	-0.00039643
107.428	-0.000398885
107.528	-0.000389321
107.628	-0.000403069
107.728	-0.000405933
107.828	-0.000406082
107.928	-0.000403104
108.028	-0.000413672
108.128	-0.000411958
108.228	-0.000421991
108.328	-0.000404959
108.428	-0.000421461
108.528	-0.000402527
108.628	-0.000425939
108.728	-0.000421529
108.828	-0.00041035
108.928	-0.000406002
109.028	-0.000431368
109.128	-0.000403001
109.228	-0.000422144
109.328	-0.000416016
109.428	-0.000419193
109.528	-0.000409083
109.628	-0.000411522
109.728	-0.000415321
109.828	-0.000411366
109.928	-0.000420296
110.028	-0.000392257
110.128	-0.000411641
110.228	-0.000403459
110.328	-0.000400798
110.428	-0.000409193
110.528	-0.000409339
110.628	-0.000398877
110.728	-0.00040436
110.828	-0.000404039
110.928	-0.000409216
111.028	-0.000410587
111.128	-0.00041271
111.228	-0.000403211
111.328	-0.000410931
111.428	-0.000400194
111.528	-0.000400233
111.628	-0.000391642
111.728	-0.000409755
111.828	-0.000404753
111.928	-0.000398335
112.028	-0.000404761
112.128	-0.000405589
112.228	-0.000413672
112.328	-0.000410736
112.428	-0.000412084
112.528	-0.000393162
112.628	-0.000394991
112.728	-0.000415787
112.828	-0.000391425
112.928	-0.000416616
113.028	-0.000396334
113.128	-0.000408609
113.228	-0.000408121
113.328	-0.000406024
113.428	-0.00041284
113.528	-0.000409778
113.628	-0.000401836
113.728	-0.000411198
113.828	-0.000408033
113.928	-0.000400714
114.028	-0.000395502
114.128	-0.000401798
114.228	-0.000396021
114.328	-0.000397373
114.428	-0.000404898
114.528	-0.000393673
114.628	-0.000397426
114.728	-0.000406005
114.828	-0.000402741
114.928	-0.000408193
115.028	-0.000399542
115.128	-0.000407914
115.228	-0.000392769
115.328	-0.000427119
115.428	-0.000390806
115.528	-0.000419494
115.628	-0.000404043
115.728	-0.000400088
115.828	-0.000398404
115.928	-0.000397885
116.028	-0.000409808
116.128	-0.000412779
116.228	-0.000395693
116.328	-0.000400156
116.428	-0.000392723
116.528	-0.000401012
116.628	-0.000417177
116.728	-0.000393608
116.828	-0.000398679
116.928	-0.000382471
117.028	-0.000411759
117.128	-0.000386522
117.228	-0.000422541
117.328	-0.000398041
117.428	-0.0003963
117.528	-0.000406483
117.628	-0.000429093
117.728	-0.000413821
117.828	-0.000418208
117.928	-0.000403421
118.028	-0.000413294
118.128	-0.000403001
118.228	-0.000411164
118.328	-0.000412057
118.428	-0.000415088
118.528	-0.000410121
118.628	-0.000408705
118.728	-0.000412565
118.828	-0.00038661
118.928	-0.000406212
119.028	-0.000399671
119.128	-0.000402478
119.228	-0.00040607
119.328	-0.000405322
119.428	-0.000388561
119.528	-0.000389096
119.628	-0.000393746
119.728	-0.00038795
119.828	-0.000391089
119.928	-0.000385942
120.028	-0.000377607
120.128	-0.000364947
120.228	-0.000381196
120.328	-0.000399152
120.428	-0.000387962
120.528	-0.000386908
120.628	-0.000377038
120.728	-0.000381181
120.828	-0.000391631
120.928	-0.000396922
121.028	-0.000398919
121.128	-0.000387633
121.228	-0.000392459
121.328	-0.000395594
121.428	-0.000398606
121.528	-0.00040003
121.628	-0.000375523
121.728	-0.000407414
121.828	-0.000412599
121.928	-0.000403925
122.028	-0.000414615
122.128	-0.000409216
122.228	-0.000405387
122.328	-0.000393555
122.428	-0.00038942
122.528	-0.000412378
122.628	-0.000422946
122.728	-0.000419177
122.828	-0.000411339
122.928	-0.000396705
123.028	-0.000403318
123.089	-0.000407956
123.089	-0.00106
123.189	-0.00133
123.289	-0.00126
123.389	-0.00135
123.489	-0.00122
123.589	-0.0012
123.689	-0.00125
123.789	-0.00126
123.889	-0.0012
123.989	-0.00131
124.089	-0.00126
124.189	-0.00126
124.289	-0.00124
124.389	-0.00124
124.489	-0.00125
124.589	-0.00124
124.689	-0.00122
124.789	-0.00124
124.889	-0.00124
124.989	-0.00123
125.089	-0.00123
125.189	-0.00122
125.289	-0.00126
125.389	-0.00122
125.489	-0.00122
125.589	-0.00122
125.689	-0.00122
125.789	-0.00123
125.889	-0.00122
125.989	-0.00121
126.089	-0.00122
126.189	-0.00122
126.289	-0.00123
126.389	-0.00121
126.489	-0.00125
126.589	-0.00122
126.689	-0.00123
126.789	-0.00123
126.889	-0.0012
126.989	-0.00121
127.089	-0.00121
127.189	-0.00122
127.289	-0.00122
127.389	-0.00124
127.489	-0.00121
127.589	-0.00122
127.689	-0.0012
127.789	-0.00122
127.889	-0.00121
127.989	-0.00121
128.089	-0.00122
128.189	-0.00121
128.289	-0.00121
128.389	-0.00121
128.489	-0.00123
128.589	-0.00122
128.689	-0.0012
128.789	-0.00123
128.889	-0.0012
128.989	-0.00122
129.089	-0.00119
129.189	-0.00121
129.289	-0.00119
129.389	-0.00121
129.489	-0.0012
129.589	-0.0012
129.689	-0.00121
129.789	-0.0012
129.889	-0.00121
129.989	-0.00121
130.089	-0.0012
130.189	-0.00122
130.289	-0.00121
130.389	-0.0012
130.489	-0.0012
130.589	-0.0012
130.689	-0.0012
130.789	-0.00119
130.889	-0.00122
130.989	-0.00121
131.089	-0.0012
131.189	-0.0012
131.289	-0.00121
131.389	-0.0012
131.489	-0.0012
131.589	-0.0012
131.689	-0.00121
131.789	-0.0012
131.889	-0.0012
131.989	-0.0012
132.089	-0.0012
132.189	-0.00122
132.289	-0.00119
132.389	-0.0012
132.489	-0.00121
132.589	-0.00122
132.689	-0.0012
132.789	-0.00121
132.889	-0.0012
132.989	-0.0012
133.089	-0.00119
133.189	-0.00119
133.289	-0.00119
133.389	-0.00121
133.489	-0.0012
133.589	-0.0012
133.689	-0.00119
133.789	-0.00121
133.889	-0.0012
133.989	-0.0012
134.089	-0.00119
134.189	-0.0012
134.289	-0.0012
134.389	-0.00119
134.489	-0.0012
134.589	-0.00119
134.689	-0.00121
134.789	-0.0012
134.889	-0.0012
134.989	-0.0012
135.089	-0.0012
135.189	-0.0012
135.289	-0.0012
135.389	-0.00117
135.489	-0.00119
135.589	-0.00121
135.689	-0.00119
135.789	-0.0012
135.889	-0.00119
135.989	-0.00118
136.089	-0.00118
136.189	-0.00118
136.289	-0.00121
136.389	-0.00119
136.489	-0.0012
136.589	-0.00119
136.689	-0.00117
136.789	-0.00119
136.889	-0.00118
136.989	-0.00118
137.089	-0.00119
137.189	-0.00119
137.289	-0.00117
137.389	-0.00118
137.489	-0.0012
137.589	-0.00119
137.689	-0.00118
137.789	-0.00119
137.889	-0.00118
137.989	-0.00118
138.089	-0.00117
138.189	-0.00118
138.289	-0.00117
138.389	-0.00118
138.489	-0.00119
138.589	-0.00118
138.689	-0.00117
138.789	-0.0012
138.889	-0.00118
138.989	-0.00119
139.089	-0.00118
139.189	-0.0012
139.289	-0.00118
139.389	-0.00118
139.489	-0.00122
139.589	-0.00122
139.689	-0.00121
139.789	-0.00121
139.889	-0.00122
139.989	-0.00122
140.089	-0.00122
140.189	-0.00121
140.289	-0.00122
140.389	-0.00121
140.489	-0.00121
140.589	-0.00121
140.689	-0.0012
140.789	-0.0012
140.889	-0.0012
140.989	-0.00121
141.089	-0.00118
141.189	-0.0012
141.289	-0.00121
141.389	-0.0012
141.489	-0.0012
141.589	-0.00119
141.689	-0.00122
141.789	-0.0012
141.889	-0.0012
141.989	-0.0012
142.089	-0.00119
142.189	-0.0012
142.289	-0.00121
142.389	-0.00121
142.489	-0.0012
142.589	-0.00119
142.689	-0.0012
142.789	-0.00119
142.889	-0.00119
142.989	-0.00119
143.089	-0.00121
143.189	-0.00119
143.289	-0.0012
143.389	-0.00119
143.489	-0.0012
143.589	-0.0012
143.689	-0.00119
143.789	-0.00119
143.889	-0.0012
143.989	-0.00121
144.089	-0.0012
144.189	-0.00119
144.289	-0.0012
144.389	-0.0012
144.489	-0.00121
144.589	-0.00121
144.689	-0.00121
144.789	-0.00122
144.889	-0.00123
144.989	-0.00122
145.089	-0.00123
145.189	-0.00124
145.289	-0.00123
145.389	-0.00123
145.489	-0.00124
145.589	-0.00123
145.689	-0.00123
145.789	-0.00123
145.889	-0.00124
145.989	-0.00125
146.089	-0.00125
146.189	-0.00125
146.289	-0.00126
146.389	-0.00125
146.489	-0.00125
146.589	-0.00124
146.689	-0.00124
146.789	-0.00125
146.889	-0.00124
146.989	-0.00122
147.089	-0.00122
147.189	-0.00125
147.289	-0.00121
147.389	-0.00122
147.489	-0.0012
147.589	-0.00122
147.689	-0.00122
147.789	-0.00119
147.889	-0.0012
147.989	-0.00118
148.089	-0.00119
148.189	-0.00119
148.289	-0.00118
148.389	-0.00118
148.489	-0.00118
148.589	-0.00118
148.689	-0.00117
148.789	-0.00117
148.889	-0.00119
148.989	-0.0012
149.089	-0.00118
149.189	-0.00119
149.289	-0.00118
149.389	-0.00118
149.489	-0.00119
149.589	-0.00118
149.689	-0.00119
149.789	-0.00119
149.889	-0.00119
149.989	-0.00118
150.089	-0.00119
150.189	-0.00119
150.289	-0.0012
150.389	-0.0012
150.489	-0.00122
150.589	-0.0012
150.689	-0.00119
150.789	-0.0012
150.889	-0.0012
150.989	-0.00117
151.089	-0.00119
151.189	-0.00119
151.289	-0.00118
151.389	-0.00121
151.489	-0.00119
151.589	-0.00119
151.689	-0.00119
151.789	-0.00121
151.889	-0.00118
151.989	-0.00119
152.089	-0.0012
152.189	-0.00118
152.289	-0.00118
152.389	-0.00119
152.489	-0.00117
152.589	-0.00118
152.689	-0.00118
152.789	-0.00118
152.889	-0.00118
152.989	-0.00119
153.089	-0.00117
153.189	-0.00119
153.289	-0.00119
153.389	-0.0012
153.489	-0.00117
153.589	-0.00118
153.689	-0.00118
153.789	-0.00118
153.889	-0.0012
153.989	-0.00118
154.089	-0.00119
154.189	-0.00122
154.289	-0.00119
154.389	-0.00119
154.489	-0.00119
154.589	-0.00119
154.689	-0.00118
154.789	-0.00118
154.889	-0.00119
154.989	-0.00121
155.089	-0.00121
155.189	-0.00134
155.289	-0.00118
155.389	-0.00119
155.489	-0.00117
155.589	-0.00121
155.689	-0.00118
155.789	-0.00118
155.889	-0.00118
155.989	-0.00119
156.089	-0.00117
156.189	-0.00118
156.289	-0.00115
156.389	-0.00117
156.489	-0.00117
156.589	-0.00118
156.689	-0.00117
156.789	-0.00116
156.889	-0.00117
156.989	-0.00117
157.089	-0.00118
157.189	-0.00116
157.289	-0.00117
157.389	-0.00117
157.489	-0.00116
157.589	-0.00117
157.689	-0.00115
157.789	-0.00117
157.889	-0.00116
157.989	-0.00116
158.089	-0.00117
158.189	-0.00118
158.289	-0.00117
158.389	-0.00118
158.489	-0.00117
158.589	-0.00116
158.689	-0.00116
158.789	-0.00118
158.889	-0.00115
158.989	-0.00117
159.089	-0.00117
159.189	-0.00116
159.289	-0.00117
159.389	-0.00116
159.489	-0.00116
159.589	-0.00118
159.689	-0.00118
159.789	-0.00116
159.889	-0.00115
159.989	-0.00117
160.089	-0.00118
160.189	-0.00117
160.289	-0.00117
160.389	-0.00117
160.489	-0.00117
160.589	-0.00116
160.689	-0.00117
160.789	-0.00118
160.889	-0.00118
160.989	-0.00115
161.089	-0.00115
161.189	-0.00116
161.289	-0.00118
161.389	-0.00117
161.489	-0.00116
161.589	-0.00116
161.689	-0.00115
161.789	-0.00117
161.889	-0.00116
161.989	-0.00116
162.089	-0.00115
162.189	-0.00116
162.289	-0.00115
162.389	-0.00115
162.489	-0.00117
162.589	-0.00116
162.689	-0.00114
162.789	-0.00115
162.889	-0.00114
162.989	-0.00116
163.089	-0.00119
163.189	-0.00116
163.289	-0.0012
163.389	-0.00118
163.489	-0.00117
163.589	-0.00116
163.689	-0.00119
163.789	-0.00117
163.889	-0.0012
163.989	-0.0012
164.089	-0.00119
164.189	-0.00131
164.289	-0.00121
164.389	-0.00121
164.489	-0.00118
164.589	-0.00119
164.689	-0.00117
164.789	-0.00115
164.889	-0.00115
164.989	-0.00116
165.089	-0.00117
165.189	-0.00115
165.289	-0.00114
165.389	-0.00116
165.489	-0.00113
165.589	-0.00115
165.689	-0.00115
165.789	-0.00114
165.889	-0.00114
165.989	-0.00115
166.089	-0.00116
166.189	-0.00114
166.289	-0.00113
166.389	-0.00115
166.489	-0.00114
166.589	-0.00116
166.689	-0.00114
166.789	-0.00114
166.889	-0.00115
166.989	-0.00114
167.089	-0.00114
167.189	-0.00116
167.289	-0.00115
167.389	-0.00115
167.489	-0.00114
167.589	-0.00115
167.689	-0.00115
167.789	-0.00115
167.889	-0.00113
167.989	-0.00115
168.089	-0.00115
168.189	-0.00115
168.289	-0.00117
168.389	-0.00116
168.489	-0.00114
168.589	-0.00114
168.689	-0.00116
168.789	-0.00114
168.889	-0.00114
168.989	-0.00113
169.089	-0.00114
169.189	-0.00115
169.289	-0.00115
169.389	-0.00113
169.489	-0.00115
169.589	-0.00114
169.689	-0.00114
169.789	-0.00114
169.889	-0.00113
169.989	-0.00115
170.089	-0.00114
170.189	-0.00114
170.289	-0.00115
170.389	-0.00113
170.489	-0.00113
170.589	-0.00115
170.689	-0.00115
170.789	-0.00115
170.889	-0.00117
170.989	-0.00113
171.089	-0.00115
171.189	-0.00114
171.289	-0.00114
171.389	-0.00114
171.489	-0.00115
171.589	-0.00113
171.689	-0.00114
171.789	-0.00114
171.889	-0.00113
171.989	-0.00115
172.089	-0.00116
172.189	-0.00116
172.289	-0.00114
172.389	-0.00113
172.489	-0.00115
172.589	-0.00114
172.689	-0.00114
172.789	-0.00114
172.889	-0.00114
172.989	-0.00114
173.089	-0.00113
173.189	-0.00115
173.289	-0.00116
173.389	-0.00114
173.489	-0.00115
173.589	-0.00115
173.689	-0.00115
173.789	-0.00113
173.889	-0.00114
173.989	-0.00114
174.089	-0.00114
174.189	-0.00114
174.289	-0.00113
174.389	-0.00114
174.489	-0.00115
174.589	-0.00113
174.689	-0.00114
174.789	-0.00113
174.889	-0.00114
174.989	-0.00115
175.089	-0.00114
175.189	-0.00116
175.289	-0.00114
175.389	-0.00113
175.489	-0.00114
175.589	-0.00115
175.689	-0.00113
175.789	-0.00114
175.889	-0.00115
175.989	-0.00113
176.089	-0.00114
176.189	-0.00113
176.289	-0.00116
176.389	-0.00113
176.489	-0.00114
176.589	-0.00116
176.689	-0.00112
176.789	-0.00113
176.889	-0.00114
176.989	-0.00114
177.089	-0.00113
177.189	-0.00114
177.289	-0.00113
177.389	-0.00114
177.489	-0.00114
177.589	-0.00115
177.689	-0.00115
177.789	-0.00113
177.889	-0.00114
177.989	-0.00114
178.089	-0.00115
178.189	-0.00113
178.289	-0.00113
178.389	-0.00114
178.489	-0.00115
178.589	-0.00114
178.689	-0.00115
178.789	-0.00114
178.889	-0.00114
178.989	-0.00113
179.089	-0.00113
179.189	-0.00113
179.289	-0.00113
179.389	-0.00113
179.489	-0.00112
179.589	-0.00113
179.689	-0.00115
179.789	-0.00114
179.889	-0.00113
179.989	-0.00113
180.089	-0.00113
180.189	-0.00115
180.289	-0.00113
180.389	-0.00114
180.489	-0.00114
180.589	-0.00114
180.689	-0.00114
180.789	-0.00114
180.889	-0.00113
180.989	-0.00116
181.089	-0.00114
181.189	-0.00116
181.289	-0.00113
181.389	-0.00114
181.489	-0.00113
181.589	-0.00115
181.689	-0.00115
181.789	-0.00114
181.889	-0.00113
181.989	-0.00112
182.089	-0.00114
182.189	-0.00113
182.289	-0.00115
182.389	-0.00113
182.489	-0.00112
182.589	-0.00114
182.689	-0.00114
182.789	-0.00112
182.889	-0.00113
182.989	-0.00113
183.089	-0.00113
183.189	-0.00112
183.289	-0.00111
183.389	-0.00112
183.489	-0.00114
183.589	-0.00113
183.689	-0.00113
183.789	-0.00114
183.889	-0.00115
183.989	-0.00113
184.089	-0.00114
184.189	-0.00113
184.289	-0.00112
184.389	-0.00113
184.489	-0.00113
184.589	-0.00113
184.689	-0.00114
184.789	-0.00114
184.889	-0.00112
184.989	-0.00114
185.089	-0.00114
185.189	-0.00115
185.289	-0.00113
185.389	-0.00113
185.489	-0.00114
185.589	-0.00112
185.689	-0.00113
185.789	-0.00113
185.889	-0.00113
185.989	-0.00113
186.089	-0.00113
186.189	-0.00113
186.289	-0.00113
186.389	-0.00113
186.489	-0.00113
186.589	-0.00113
186.689	-0.00112
186.789	-0.00115
186.889	-0.00115
186.989	-0.00112
187.089	-0.00113
187.189	-0.00115
187.289	-0.00114
187.389	-0.00113
187.489	-0.00115
187.589	-0.00113
187.689	-0.00114
187.789	-0.00113
187.889	-0.00114
187.989	-0.00113
188.089	-0.00114
188.189	-0.00113
188.289	-0.00113
188.389	-0.00114
188.489	-0.00113
188.589	-0.00114
188.689	-0.00113
188.789	-0.00113
188.889	-0.00113
188.989	-0.00112
189.089	-0.00114
189.189	-0.00113
189.289	-0.00112
189.389	-0.00113
189.489	-0.00113
189.589	-0.00115
189.689	-0.00112
189.789	-0.00114
189.889	-0.00113
189.989	-0.00112
190.089	-0.00113
190.189	-0.00113
190.289	-0.00113
190.389	-0.00113
190.489	-0.00115
190.589	-0.00112
190.689	-0.00115
190.789	-0.00112
190.889	-0.00114
190.989	-0.00114
191.089	-0.00115
191.189	-0.00113
191.289	-0.00113
191.389	-0.00114
191.489	-0.00112
191.589	-0.00113
191.689	-0.00114
191.789	-0.00114
191.889	-0.00114
191.989	-0.00112
192.089	-0.00114
192.189	-0.00114
192.289	-0.00115
192.389	-0.00115
192.489	-0.00115
192.589	-0.00113
192.689	-0.00113
192.789	-0.00114
192.889	-0.00114
192.989	-0.00113
193.089	-0.00115
193.189	-0.00115
193.289	-0.00114
193.389	-0.00114
193.489	-0.00113
193.589	-0.00113
193.689	-0.00114
193.789	-0.00113
193.889	-0.00114
193.989	-0.00115
194.089	-0.00114
194.189	-0.00113
194.289	-0.00114
194.389	-0.00115
194.489	-0.00114
194.589	-0.00116
194.689	-0.00115
194.789	-0.00116
194.889	-0.00115
194.989	-0.00114
195.089	-0.00115
195.189	-0.00115
195.289	-0.00116
195.389	-0.00115
195.489	-0.00115
195.589	-0.00114
195.689	-0.00114
195.789	-0.00115
195.889	-0.00115
195.989	-0.00115
196.089	-0.00116
196.189	-0.00116
196.289	-0.00115
196.389	-0.00114
196.489	-0.00116
196.589	-0.00114
196.689	-0.00115
196.789	-0.00114
196.889	-0.00115
196.989	-0.00115
197.089	-0.00115
197.189	-0.00116
197.289	-0.00114
197.389	-0.00113
197.489	-0.00114
197.589	-0.00115
197.689	-0.00115
197.789	-0.00115
197.889	-0.00114
197.989	-0.00114
198.089	-0.00114
198.189	-0.00114
198.289	-0.00114
198.389	-0.00114
198.489	-0.00113
198.589	-0.00113
198.689	-0.00113
198.789	-0.00115
198.889	-0.00116
198.989	-0.00117
199.089	-0.00118
199.189	-0.00118
199.289	-0.00118
199.389	-0.00118
199.489	-0.00119
199.589	-0.00119
199.689	-0.00118
199.789	-0.0012
199.889	-0.00117
199.989	-0.00116
200.089	-0.00116
200.189	-0.00115
200.289	-0.00113
200.389	-0.00113
200.489	-0.00113
200.589	-0.00114
200.689	-0.00114
200.789	-0.00113
200.889	-0.00114
200.989	-0.00111
201.089	-0.00111
201.189	-0.00111
201.289	-0.00113
201.389	-0.00113
201.489	-0.00112
201.589	-0.00113
201.689	-0.00114
201.789	-0.00112
201.889	-0.00114
201.989	-0.00114
202.089	-0.00113
202.189	-0.00114
202.289	-0.00114
202.389	-0.00113
[truncated: 5,215 more rows]

## Sheet: 60%D2O
time/s	current/mA
3.232	-0.01884
3.2338	-0.01362
3.2386	-0.00853
3.27	-0.00351
3.37	-0.0019
3.47	-0.00141
3.57	-0.00122
3.67	-0.00109
3.77	-0.001
3.87	-0.000930097
3.97	-0.000871099
4.07	-0.000783749
4.17	-0.000728801
4.27	-0.00087813
4.37	-0.000765216
4.47	-0.000732584
4.57	-0.000721579
4.67	-0.000718675
4.77	-0.000697124
4.87	-0.000682222
4.97	-0.000663766
5.07	-0.00066369
5.17	-0.000659257
5.27	-0.000655856
5.37	-0.000637859
5.47	-0.000607443
5.57	-0.000621963
5.67	-0.000596247
5.77	-0.0006199
5.87	-0.000582415
5.97	-0.000606106
6.07	-0.000582109
6.17	-0.000576989
6.27	-0.000581612
6.37	-0.000576836
6.47	-0.000581421
6.57	-0.000565908
6.67	-0.00055838
6.77	-0.000556126
6.87	-0.00054642
6.97	-0.000531403
7.07	-0.000565602
7.17	-0.000533696
7.27	-0.00054172
7.37	-0.000535988
7.47	-0.000536523
7.57	-0.000531709
7.67	-0.000538014
7.77	-0.000520245
7.87	-0.000530715
7.97	-0.00050477
8.07	-0.000525136
8.17	-0.000536027
8.27	-0.000516883
8.37	-0.000522309
8.47	-0.000496364
8.57	-0.000501598
8.67	-0.000516845
8.77	-0.000505228
8.87	-0.000508667
8.97	-0.000514323
9.07	-0.000518411
9.17	-0.000485091
9.27	-0.000508247
9.37	-0.000480124
9.47	-0.000518946
9.57	-0.000502172
9.67	-0.000483486
9.77	-0.000484709
9.87	-0.000480468
9.97	-0.000485664
10.07	-0.000459757
10.17	-0.000504732
10.27	-0.000483611
10.37	-0.000479347
10.47	-0.000491261
10.57	-0.000479385
10.67	-0.000472159
10.77	-0.000470738
10.87	-0.00044548
10.97	-0.000470627
11.07	-0.000464135
11.17	-0.000455606
11.27	-0.000464246
11.37	-0.000485736
11.47	-0.000477142
11.57	-0.000456237
11.67	-0.000462022
11.77	-0.000461223
11.87	-0.000439175
11.97	-0.000449431
12.07	-0.000448984
12.17	-0.000455186
12.27	-0.000466408
12.37	-0.000453401
12.47	-0.000439019
12.57	-0.000448785
12.67	-0.00046026
12.77	-0.00047104
12.87	-0.000446783
12.97	-0.000468804
13.07	-0.000454892
13.17	-0.000457272
13.27	-0.000461086
13.37	-0.000464181
13.47	-0.000446206
13.57	-0.000445755
13.67	-0.000466053
13.77	-0.000442431
13.87	-0.000460646
13.97	-0.000460948
14.07	-0.000463646
14.17	-0.00046316
14.27	-0.000467711
14.37	-0.000469645
14.47	-0.000427597
14.57	-0.000462297
14.67	-0.000460054
14.77	-0.000448258
14.87	-0.000451174
14.97	-0.000463543
15.07	-0.000439848
15.17	-0.000459324
15.27	-0.000447288
15.37	-0.000435561
15.47	-0.000443096
15.57	-0.000440773
15.67	-0.000434101
15.77	-0.000429737
15.87	-0.000429527
15.97	-0.000422909
16.07	-0.000417938
16.17	-0.000431652
16.27	-0.000418071
16.37	-0.00042187
16.47	-0.000434869
16.57	-0.000407934
16.67	-0.000408866
16.77	-0.000402699
16.87	-0.000408526
16.97	-0.000408301
17.07	-0.000411912
17.17	-0.000377602
17.27	-0.000399509
17.37	-0.000417961
17.47	-0.000382203
17.57	-0.000401064
17.67	-0.000402688
17.77	-0.000402623
17.87	-0.000405003
17.97	-0.000399967
18.07	-0.000401923
18.17	-0.000416398
18.27	-0.000422397
18.37	-0.000406547
18.47	-0.000428129
18.57	-0.000427452
18.67	-0.000438912
18.77	-0.00041681
18.87	-0.000424609
18.97	-0.000453696
19.07	-0.000412416
19.17	-0.00043219
19.27	-0.000425408
19.37	-0.000417032
19.47	-0.000420471
19.57	-0.00039921
19.67	-0.000398886
19.77	-0.000410968
19.87	-0.000425427
19.97	-0.000401774
20.07	-0.000395508
20.17	-0.000370892
20.27	-0.000362952
20.37	-0.000369738
20.47	-0.000386559
20.57	-0.000359826
20.67	-0.00038683
20.77	-0.000370327
20.87	-0.00038333
20.97	-0.000387869
21.07	-0.000377426
21.17	-0.000406115
21.27	-0.000401599
21.37	-0.000396413
21.47	-0.000415408
21.57	-0.000404892
21.67	-0.000390559
21.77	-0.00040772
21.87	-0.00040354
21.97	-0.000416191
22.07	-0.000403922
22.17	-0.000388748
22.27	-0.000400491
22.37	-0.000397694
22.47	-0.000372658
22.57	-0.000392948
22.67	-0.000382428
22.77	-0.000372577
22.87	-0.000355245
22.97	-0.000384553
23.07	-0.000390521
23.17	-0.000376632
23.27	-0.000404663
23.37	-0.00039545
23.47	-0.000377812
23.57	-0.000397835
23.67	-0.000378187
23.77	-0.00040276
23.87	-0.000404143
23.97	-0.000392038
24.07	-0.000389688
24.17	-0.000393945
24.27	-0.000370686
24.37	-0.000388691
24.47	-0.00038401
24.57	-0.000402141
24.67	-0.000387835
24.77	-0.000390112
24.87	-0.000369899
24.97	-0.000372218
25.07	-0.000395282
25.17	-0.000402615
25.27	-0.00040012
25.37	-0.000392455
25.47	-0.000389119
25.57	-0.000382245
25.67	-0.000387671
25.77	-0.000394079
25.87	-0.000364947
25.97	-0.000403582
26.07	-0.000395057
26.17	-0.000373911
26.27	-0.00037952
26.37	-0.000398687
26.47	-0.000360743
26.57	-0.000402527
26.67	-0.000382455
26.77	-0.000384079
26.87	-0.000388878
26.97	-0.000418282
27.07	-0.000397132
27.17	-0.000391671
27.27	-0.000398966
27.37	-0.000398118
27.47	-0.000397648
27.57	-0.000383624
27.67	-0.000423666
27.77	-0.000410704
27.87	-0.000407483
27.97	-0.000417426
28.07	-0.000410043
28.17	-0.000402986
28.27	-0.00041717
28.37	-0.000434552
28.47	-0.000399914
28.57	-0.000409344
28.67	-0.000409424
28.77	-0.000411652
28.87	-0.000384419
28.97	-0.000420475
29.07	-0.000393895
29.17	-0.000397078
29.27	-0.000400265
29.37	-0.000402225
29.47	-0.000397449
29.57	-0.000391641
29.67	-0.000399516
29.77	-0.000393246
29.87	-0.000400739
29.97	-0.000427074
30.07	-0.000405435
30.17	-0.000322861
30.27	-0.000414804
30.37	-0.000418301
30.47	-0.000400143
30.57	-0.000399466
30.67	-0.000427108
30.77	-0.000402921
30.87	-0.000413647
30.97	-0.000412057
31.07	-0.000386127
31.17	-0.000406134
31.27	-0.00041015
31.37	-0.000411874
31.47	-0.000411511
31.57	-0.000406314
31.67	-0.000399791
31.77	-0.000392172
31.87	-0.000411713
31.97	-0.000416967
32.07	-0.000408469
32.17	-0.000408545
32.27	-0.000407888
32.37	-0.00039135
32.47	-0.000407525
32.57	-0.000405041
32.67	-0.000411289
32.77	-0.000424319
32.87	-0.000401541
32.97	-0.000391412
33.07	-0.000423402
33.17	-0.000414487
33.27	-0.000388947
33.37	-0.000410563
33.47	-0.000412183
33.57	-0.000405886
33.67	-0.000409195
33.77	-0.000416776
33.87	-0.000413891
33.97	-0.000408775
34.07	-0.000410578
34.17	-0.000394988
34.27	-0.000399887
34.37	-0.000399734
34.47	-0.000375676
34.57	-0.000401377
34.67	-0.000407395
34.77	-0.000426157
34.87	-0.000401316
34.97	-0.000420013
35.07	-0.000405737
35.17	-0.000402447
35.27	-0.000404201
35.37	-0.000411075
35.47	-0.000390495
35.57	-0.000424242
35.67	-0.000320507
35.77	-0.000395454
35.87	-0.000386272
35.97	-0.000401499
36.07	-0.000396822
36.17	-0.00040438
36.27	-0.000392447
36.37	-0.000376788
36.47	-0.000418431
36.57	-0.000389986
36.67	-0.000410593
36.77	-0.000421354
36.87	-0.000404598
36.97	-0.000405259
37.07	-0.00040926
37.17	-0.000381202
37.27	-0.000415706
37.37	-0.000412114
37.47	-0.000404506
37.57	-0.000425557
37.67	-0.000389134
37.77	-0.000394583
37.87	-0.000411484
37.97	-0.00040827
38.07	-0.000417414
38.17	-0.000393884
38.27	-0.000413513
38.37	-0.000429523
38.47	-0.000415053
38.57	-0.000391217
38.67	-0.000417793
38.77	-0.000412921
38.87	-0.000431189
38.97	-0.000422347
39.07	-0.000446986
39.17	-0.000406631
39.27	-0.000423249
39.37	-0.000417403
39.47	-0.000402665
39.57	-0.000416982
39.67	-0.000399402
39.77	-0.000402558
39.87	-0.000387969
39.97	-0.000402993
40.07	-0.000390544
40.17	-0.000390426
40.27	-0.000416516
40.37	-0.000427143
40.47	-0.000412217
40.57	-0.000416956
40.67	-0.000424827
40.77	-0.000404789
40.87	-0.00040485
40.97	-0.000407563
41.07	-0.000400475
41.17	-0.000398867
41.27	-0.000415511
41.37	-0.000401346
41.47	-0.000412821
41.57	-0.000414888
41.67	-0.000393467
41.77	-0.000408014
41.87	-0.000390945
41.97	-0.000411679
42.07	-0.000375332
42.17	-0.000400796
42.27	-0.000406536
42.37	-0.000407774
42.47	-0.000414697
42.57	-0.000405145
42.67	-0.000385672
42.77	-0.000391874
42.87	-0.000402642
42.97	-0.000387304
43.07	-0.000473099
43.17	-0.000396948
43.27	-0.000403035
43.37	-0.000414495
43.47	-0.00039114
43.57	-0.000392302
43.67	-0.000415041
43.77	-0.00040383
43.87	-0.00038855
43.97	-0.000410655
44.07	-0.000415458
44.17	-0.000386096
44.27	-0.00039965
44.37	-0.000387472
44.47	-0.00046974
44.57	-0.000411472
44.67	-0.000409348
44.77	-0.000401446
44.87	-0.00040863
44.97	-0.00039302
45.07	-0.000387965
45.17	-0.000395836
45.27	-0.000411472
45.37	-0.00032241
45.47	-0.000392298
45.57	-0.000399409
45.67	-0.000404965
45.77	-0.000373185
45.87	-0.00039785
45.97	-0.000476534
46.07	-0.000394006
46.17	-0.000390239
46.27	-0.000423566
46.37	-0.000393162
46.47	-0.000398114
46.57	-0.000400498
46.67	-0.000319712
46.77	-0.000383338
46.87	-0.000383735
46.97	-0.000381878
47.07	-0.000384404
47.17	-0.000377977
47.27	-0.000389444
47.37	-0.000374419
47.47	-0.000394083
47.57	-0.000393456
47.67	-0.000377667
47.77	-0.000383005
47.87	-0.000389933
47.97	-0.000407097
48.07	-0.000485483
48.17	-0.000390808
48.27	-0.000389119
48.37	-0.000400957
48.47	-0.000336923
48.57	-0.000396119
48.67	-0.00041059
48.77	-0.000440089
48.87	-0.000409898
48.97	-0.000426497
49.07	-0.000421927
49.17	-0.00042715
49.27	-0.000441575
49.37	-0.000415007
49.47	-0.000421499
49.57	-0.000408851
49.67	-0.000323293
49.77	-0.000412982
49.87	-0.000437593
49.97	-0.000404908
50.07	-0.000399302
50.17	-0.000392535
50.27	-0.000411759
50.37	-0.000386066
50.47	-0.000392451
50.57	-0.000454536
50.67	-0.000387957
50.77	-0.000403574
50.87	-0.000413039
50.97	-0.000402015
51.07	-0.000410253
51.17	-0.000421564
51.27	-0.000491024
51.37	-0.000398217
51.47	-0.000431915
51.57	-0.000504753
51.67	-0.000456107
51.77	-0.000438274
51.87	-0.000436329
51.97	-0.000411354
52.07	-0.000455988
52.17	-0.000432164
52.27	-0.000452992
52.37	-0.000451804
52.47	-0.000422871
52.57	-0.000358703
52.67	-0.000441006
52.77	-0.000422053
52.87	-0.000422099
52.97	-0.000425274
53.07	-0.000420181
53.17	-0.000409917
53.27	-0.000416463
53.37	-0.000422351
53.47	-0.000478575
53.57	-0.000403341
53.67	-0.000425381
53.77	-0.000394851
53.87	-0.00041506
53.97	-0.000428117
54.07	-0.000439042
54.17	-0.000428243
54.27	-0.000431197
54.37	-0.000424132
54.47	-0.000423631
54.57	-0.000433001
54.67	-0.000435465
54.77	-0.000412905
54.87	-0.00043772
54.97	-0.000436126
55.07	-0.000426699
55.17	-0.000428629
55.27	-0.000411931
55.37	-0.000397602
55.47	-0.000425523
55.57	-0.0004225
55.67	-0.000399829
55.77	-0.000421904
55.87	-0.000424036
55.97	-0.000413715
56.07	-0.000407143
56.17	-0.00047269
56.27	-0.000405301
56.37	-0.000417307
56.47	-0.000408293
56.57	-0.000398381
56.67	-0.000424334
56.77	-0.000405561
56.87	-0.000391782
56.97	-0.000414147
57.07	-0.000434456
57.17	-0.000405542
57.27	-0.0004108
57.37	-0.000410196
57.47	-0.000406192
57.57	-0.000410941
57.67	-0.000406719
57.77	-0.000415794
57.87	-0.000406562
57.97	-0.000413895
58.07	-0.000421755
58.17	-0.000406937
58.27	-0.000394556
58.37	-0.000413008
58.47	-0.000414499
58.57	-0.000406513
58.67	-0.00038341
58.77	-0.000414193
58.87	-0.000404059
58.97	-0.000402806
59.07	-0.000400972
59.17	-0.000412768
59.27	-0.000434223
59.37	-0.000411553
59.47	-0.000408366
59.57	-0.000413807
59.67	-0.000399004
59.77	-0.000382646
59.87	-0.000408992
59.97	-0.000407055
60.07	-0.000438293
60.17	-0.00041417
60.27	-0.000403215
60.37	-0.000395003
60.47	-0.000411663
60.57	-0.000392191
60.67	-0.000411625
60.77	-0.000410735
60.87	-0.000402649
60.97	-0.000415462
61.07	-0.000405225
61.17	-0.000399115
61.27	-0.000398958
61.37	-0.000373949
61.47	-0.000378985
61.57	-0.000374094
61.67	-0.000388072
61.77	-0.000392027
61.87	-0.000394388
61.97	-0.000385932
62.07	-0.00037965
62.17	-0.000360235
62.27	-0.000378878
62.37	-0.00038492
62.47	-0.000388905
62.57	-0.000377717
62.67	-0.000394564
62.77	-0.000374366
62.87	-0.000396154
62.97	-0.000363495
63.07	-0.000365875
63.17	-0.000391305
63.27	-0.000394629
63.37	-0.000377377
63.47	-0.000394125
63.57	-0.000400189
63.67	-0.000378871
63.77	-0.000372417
63.87	-0.000390873
63.97	-0.000389612
64.07	-0.000402852
64.17	-0.000392459
64.27	-0.00037965
64.37	-0.000394052
64.47	-0.000382631
64.57	-0.000375909
64.67	-0.000373491
64.77	-0.000391171
64.87	-0.000383318
64.97	-0.000358397
65.07	-0.000395481
65.17	-0.000395619
65.27	-0.000366876
65.37	-0.000379608
65.47	-0.000381339
65.57	-0.000357885
65.67	-0.000369532
65.77	-0.000379073
65.87	-0.000383158
65.97	-0.00037623
66.07	-0.000375287
66.17	-0.00039769
66.27	-0.000385275
66.37	-0.000379753
66.47	-0.00038657
66.57	-0.000380938
66.67	-0.000365619
66.77	-0.000377927
66.87	-0.000375115
66.97	-0.000387854
67.07	-0.000366731
67.17	-0.000368569
67.27	-0.000382986
67.37	-0.000392405
67.47	-0.000380709
67.57	-0.000391163
67.67	-0.000460241
67.77	-0.000370013
67.87	-0.00039357
67.97	-0.000385439
68.07	-0.000402504
68.17	-0.000393834
68.27	-0.000349869
68.37	-0.000377621
68.47	-0.000407288
68.57	-0.000381167
68.67	-0.000356215
68.77	-0.000376173
68.87	-0.000400884
68.97	-0.000361913
69.07	-0.000374935
69.17	-0.000387086
69.27	-0.000361233
69.37	-0.000375653
69.47	-0.0003692
69.57	-0.00038581
69.67	-0.000371282
69.77	-0.000371099
69.87	-0.000368244
69.97	-0.000380399
70.07	-0.00038137
70.17	-0.000357946
70.27	-0.000378527
70.37	-0.000370801
70.47	-0.000377629
70.57	-0.000367518
70.67	-0.000384782
70.77	-0.000399845
70.87	-0.000383659
70.97	-0.000370801
71.07	-0.000365249
71.17	-0.000379922
71.27	-0.000377637
71.37	-0.000358573
71.47	-0.000358879
71.57	-0.000384052
71.67	-0.000354637
71.77	-0.000369024
71.87	-0.00037508
71.97	-0.000388347
72.07	-0.000365638
72.17	-0.000367671
72.27	-0.000373678
72.37	-0.000358279
72.47	-0.000386081
72.57	-0.000386043
72.67	-0.00036038
72.77	-0.000370078
72.87	-0.000364744
72.97	-0.00034915
73.07	-0.000366937
73.17	-0.000378557
73.27	-0.000354786
73.37	-0.000369956
73.47	-0.000369765
73.57	-0.000383743
73.67	-0.000367606
73.77	-0.000389971
73.87	-0.00036145
73.97	-0.000379486
74.07	-0.000379608
74.17	-0.00039662
74.27	-0.000368833
74.37	-0.000399696
74.47	-0.000367755
74.57	-0.000363678
74.67	-0.000390131
74.77	-0.000398771
74.87	-0.000367793
74.97	-0.000362467
75.07	-0.0003545
75.17	-0.000369452
75.27	-0.000381863
75.37	-0.000369903
75.47	-0.000374343
75.57	-0.000366857
75.67	-0.000358734
75.77	-0.00034126
75.87	-0.000349987
75.97	-0.000378087
76.07	-0.000363414
76.17	-0.000360499
76.27	-0.000341122
76.37	-0.000362406
76.47	-0.000348057
76.57	-0.000364209
76.67	-0.000339639
76.77	-0.000349574
76.87	-0.000350782
76.97	-0.000355551
77.07	-0.000357614
77.17	-0.000348982
77.27	-0.000372528
77.37	-0.000363093
77.47	-0.000363678
77.57	-0.000354328
77.67	-0.000366318
77.77	-0.000348631
77.87	-0.000349204
77.97	-0.000357503
78.07	-0.000394228
78.17	-0.000374939
78.27	-0.000373716
78.37	-0.000371248
78.47	-0.000367021
78.57	-0.000372975
78.67	-0.0003538
78.77	-0.000390323
78.87	-0.000355134
78.97	-0.000371355
79.07	-0.000362195
79.17	-0.00038072
79.27	-0.00036732
79.37	-0.000354656
79.47	-0.000359161
79.57	-0.000359188
79.67	-0.000373426
79.77	-0.000357908
79.87	-0.000364473
79.97	-0.00037064
80.07	-0.000388573
80.17	-0.000369884
80.27	-0.00038197
80.37	-0.000382023
80.47	-0.000359395
80.57	-0.00035403
80.67	-0.000370128
80.77	-0.0003609
80.87	-0.000361007
80.97	-0.000287214
81.07	-0.000354599
81.17	-0.000373968
81.27	-0.00038004
81.37	-0.000364679
81.47	-0.000375627
81.57	-0.000374939
81.67	-0.000446745
81.77	-0.000431717
81.87	-0.000355176
81.97	-0.000348122
82.07	-0.000356078
82.17	-0.00035254
82.27	-0.000365363
82.37	-0.000299812
82.47	-0.000345138
82.57	-0.000340029
82.67	-0.000365382
82.77	-0.000276205
82.87	-0.000351802
82.97	-0.000372207
83.07	-0.000373907
83.17	-0.000366234
83.27	-0.00036803
83.37	-0.000362933
83.47	-0.00031369
83.57	-0.000369505
83.67	-0.000367423
83.77	-0.000371966
83.87	-0.000373655
83.97	-0.000353865
84.07	-0.00035839
84.17	-0.000361141
84.27	-0.000361626
84.37	-0.000372237
84.47	-0.000354748
84.57	-0.000352784
84.67	-0.000364954
84.77	-0.000363475
84.87	-0.000363151
84.97	-0.000363181
85.07	-0.000373292
85.17	-0.000365642
85.27	-0.000364045
85.37	-0.000254471
85.47	-0.000367969
85.57	-0.000350029
85.67	-0.000360827
85.77	-0.000370785
85.87	-0.000356032
85.97	-0.000373426
86.07	-0.000349995
86.17	-0.000369215
86.27	-0.000354534
86.37	-0.000352906
86.47	-0.000353632
86.57	-0.000370919
86.67	-0.000367671
86.77	-0.000357916
86.87	-0.000347473
86.97	-0.000351791
87.07	-0.000367247
87.17	-0.000296809
87.27	-0.000279167
87.37	-0.000364496
87.47	-0.000352482
87.57	-0.000363197
87.67	-0.000375653
87.77	-0.000430712
87.87	-0.000363586
87.97	-0.000348566
88.07	-0.000363498
88.17	-0.000372841
88.27	-0.000360392
88.37	-0.000442882
88.47	-0.000425091
88.57	-0.000295391
88.67	-0.000362788
88.77	-0.000345979
88.87	-0.000439015
88.97	-0.000375344
89.07	-0.000446122
89.17	-0.000367041
89.27	-0.000381924
89.37	-0.000362218
89.47	-0.000380605
89.57	-0.000370082
89.67	-0.000294046
89.77	-0.000452198
89.87	-0.000370453
89.97	-0.000379325
90.07	-0.000437807
90.17	-0.000366097
90.27	-0.000387419
90.37	-0.000378156
90.47	-0.000375374
90.57	-0.000379826
90.67	-0.000353965
90.77	-0.000291432
90.87	-0.000464704
90.97	-0.000279339
91.07	-0.000271842
91.17	-0.000365676
91.27	-0.000348619
91.37	-0.000285426
91.47	-0.000360877
91.57	-0.000426394
91.67	-0.000356319
91.77	-0.00035941
91.87	-0.000430998
91.97	-0.000347182
92.07	-0.000411663
92.17	-0.000286752
92.27	-0.000368367
92.37	-0.000429095
92.47	-0.000419214
92.57	-0.000406891
92.67	-0.00033865
92.77	-0.000334489
92.87	-0.000335941
92.97	-0.00043182
93.07	-0.000325819
93.17	-0.000263095
93.27	-0.000335276
93.37	-0.000263852
93.47	-0.000335494
93.57	-0.000302678
93.67	-0.000246374
93.77	-0.000315093
93.87	-0.000337488
93.97	-0.000253772
94.07	-0.000241846
94.17	-0.000334107
94.27	-0.000323392
94.37	-0.000248716
94.47	-0.000351875
94.57	-0.000258938
94.67	-0.000340824
94.77	-0.000363311
94.87	-0.000327603
94.97	-0.00024911
95.07	-0.00033596
95.17	-0.000332402
95.27	-0.000281929
95.37	-0.000323648
95.47	-0.000419841
95.57	-0.000408717
95.67	-0.000330813
95.77	-0.00027149
95.87	-0.000273584
95.97	-0.000433226
96.07	-0.000341947
96.17	-0.000439416
96.27	-0.000423983
96.37	-0.000360422
96.47	-0.000290152
96.57	-0.00043156
96.67	-0.000359589
96.77	-0.000456378
96.87	-0.00027099
96.97	-0.000437762
97.07	-0.000438132
97.17	-0.000269045
97.27	-0.000365806
97.37	-0.000442687
97.47	-0.000423604
97.57	-0.000456982
97.67	-0.000354358
97.77	-0.00037328
97.87	-0.000372497
97.97	-0.000391939
98.07	-0.000353502
98.17	-0.000431373
98.27	-0.000355852
98.37	-0.000365447
98.47	-0.000351202
98.57	-0.000453271
98.67	-0.000445927
98.77	-0.000274746
98.87	-0.000366055
98.97	-0.000367075
99.07	-0.000447058
99.17	-0.000381545
99.27	-0.000424881
99.37	-0.000440066
99.47	-0.000352715
99.57	-0.000441774
99.67	-0.000437097
99.77	-0.000292208
99.87	-0.000339242
99.97	-0.000433528
100.07	-0.000286629
100.17	-0.000414537
100.27	-0.000280581
100.37	-0.000279308
100.47	-0.000276205
100.57	-0.00026786
100.67	-0.000275391
100.77	-0.000279805
100.87	-0.000421724
100.97	-0.000280474
101.07	-0.000287145
101.17	-0.00027802
101.27	-0.000335918
101.37	-0.000281486
101.47	-0.000267451
101.57	-0.000358149
101.67	-0.000379192
101.77	-0.000281051
101.87	-0.000288223
101.97	-0.000350751
102.07	-0.00042644
102.17	-0.00034126
102.27	-0.000420888
102.37	-0.000422439
102.47	-0.000397697
102.57	-0.000337553
102.67	-0.000267677
102.77	-0.00024671
102.87	-0.000334145
102.97	-0.000333488
103.07	-0.000253069
103.17	-0.00026133
103.27	-0.000333216
103.37	-0.000253443
103.47	-0.000347259
103.57	-0.000402264
103.67	-0.000254639
103.77	-0.000266236
103.87	-0.000236848
103.97	-0.000230344
104.07	-0.000404014
104.17	-0.00022686
104.27	-0.000398045
104.37	-0.000395932
104.47	-0.000336044
104.57	-0.000263275
104.67	-0.00024916
104.77	-0.000229974
104.87	-0.000233436
104.97	-0.0002424
105.07	-0.000312235
105.17	-0.000403888
105.27	-0.000381385
105.37	-0.000246042
105.47	-0.000236386
105.57	-0.000381962
105.67	-0.000258743
105.77	-0.000392153
105.87	-0.00038725
105.97	-0.000385424
106.07	-0.000395607
106.17	-0.000235977
106.27	-0.000240436
106.37	-0.000382757
106.47	-0.000382871
106.57	-0.000402749
106.67	-0.000269713
106.77	-0.000407002
106.87	-0.000393024
106.97	-0.000380097
107.07	-0.000389807
107.17	-0.000308711
107.27	-0.000400896
107.37	-0.000254261
107.47	-0.000308219
107.57	-0.000320431
107.67	-0.00040041
107.77	-0.000401098
107.87	-0.000387682
107.97	-0.000232331
108.07	-0.000378244
108.17	-0.000395664
108.27	-0.000374518
108.37	-0.000387029
108.47	-0.000303656
108.57	-0.000403425
108.67	-0.000385099
108.77	-0.000379876
108.87	-0.000392378
108.97	-0.000396692
109.07	-0.000394472
109.17	-0.000405997
109.27	-0.000331306
109.37	-0.000329987
109.47	-0.000399757
109.57	-0.000394549
109.67	-0.000394774
109.77	-0.00031264
109.87	-0.000414308
109.97	-0.000415293
110.07	-0.000381332
110.17	-0.000375378
110.27	-0.000260275
110.37	-0.000382967
110.47	-0.000393353
110.57	-0.000395267
110.67	-0.000424915
110.77	-0.000387193
110.87	-0.000249691
110.97	-0.000400552
111.07	-0.000384461
111.17	-0.000313098
111.27	-0.000397285
111.37	-0.000391266
111.47	-0.00038806
111.57	-0.000376307
111.67	-0.000236084
111.77	-0.00038302
111.87	-0.000300848
111.97	-0.000253248
112.07	-0.000398966
112.17	-0.000241361
112.27	-0.000243695
112.37	-0.000312349
112.47	-0.000318387
112.57	-0.000369807
112.67	-0.000366815
112.77	-0.00038349
112.87	-0.000246531
112.97	-0.000377231
113.07	-0.000333075
113.17	-0.000383475
113.27	-0.000234536
113.37	-0.00024086
113.47	-0.000244185
113.57	-0.000228216
113.67	-0.000386119
113.77	-0.000414147
113.87	-0.000261723
113.97	-0.000397609
114.07	-0.000401969
114.17	-0.000400598
114.27	-0.000251223
114.37	-0.000400995
114.47	-0.000236019
114.57	-0.000412947
114.67	-0.000318241
114.77	-0.000418507
114.87	-0.000233164
114.97	-0.000247528
115.07	-0.000256538
115.17	-0.000249351
115.27	-0.000274108
115.37	-0.000261838
115.47	-0.00025525
115.57	-0.000408354
115.67	-0.000253305
115.77	-0.000268926
115.87	-0.000261238
115.97	-0.000430929
116.07	-0.000262472
116.17	-0.000274685
116.27	-0.00041814
116.37	-0.000418304
116.47	-0.000342165
116.57	-0.000405233
116.67	-0.00028525
116.77	-0.0002782
116.87	-0.000295464
116.97	-0.000440398
117.07	-0.00028713
117.17	-0.000363839
117.27	-0.000297332
117.37	-0.000410796
117.47	-0.000279197
117.57	-0.000450031
117.67	-0.000357836
117.77	-0.000288116
117.87	-0.000414762
117.97	-0.000271242
118.07	-0.000280466
118.17	-0.000371618
118.27	-0.000416734
118.37	-0.000374014
118.47	-0.000280443
118.57	-0.000422385
118.67	-0.00034983
118.77	-0.000427475
118.87	-0.000263424
118.97	-0.000364431
119.07	-0.000277814
119.17	-0.000272186
119.27	-0.000355478
119.37	-0.000429141
119.47	-0.000268204
119.57	-0.000343537
119.67	-0.000344664
119.77	-0.000415546
119.87	-0.000244849
119.97	-0.00034735
120.07	-0.000245056
120.17	-0.000252602
120.27	-0.000328352
120.37	-0.000410593
120.47	-0.000392122
120.57	-0.000324141
120.67	-0.000408221
120.77	-0.000410143
120.87	-0.000334504
120.97	-0.000268804
121.07	-0.000317901
121.17	-0.000349207
121.27	-0.000411503
121.37	-0.000239362
121.47	-0.000320756
121.57	-0.000374866
121.67	-0.000238674
121.77	-0.000322208
121.87	-0.000216352
121.97	-0.00029455
122.07	-0.000234991
122.17	-0.000253412
122.27	-0.000401067
122.37	-0.000250841
122.47	-0.000396627
122.57	-0.00025013
122.67	-0.000261979
122.77	-0.000323404
122.87	-0.000398931
122.97	-0.000385592
123.07	-0.000397159
123.17	-0.000393143
123.23	-0.000451067
123.23	-0.00154
123.33	-0.0011
123.43	-0.00109
123.53	-0.00105
123.63	-0.00102
123.73	-0.00104
123.83	-0.00102
123.93	-0.00102
124.03	-0.001
124.13	-0.00102
124.23	-0.001
124.33	-0.00102
124.43	-0.000986
124.53	-0.000991387
124.63	-0.000974154
124.73	-0.000963417
124.83	-0.00097381
124.93	-0.00101
125.03	-0.000966665
125.13	-0.000962003
125.23	-0.000974957
125.33	-0.000956424
125.43	-0.000964296
125.53	-0.000979504
125.63	-0.0009766
125.73	-0.00095822
125.83	-0.000972511
125.93	-0.000963455
126.03	-0.000971976
126.13	-0.000957762
126.23	-0.000967314
126.33	-0.000965557
126.43	-0.000957762
126.53	-0.000958182
126.63	-0.000961392
126.73	-0.000967926
126.83	-0.000965786
126.93	-0.000942554
127.03	-0.00096506
127.13	-0.000930746
127.23	-0.000949164
127.33	-0.000959519
127.43	-0.000963608
127.53	-0.000941331
127.63	-0.000967849
127.73	-0.000949088
127.83	-0.000936707
127.93	-0.000957303
128.03	-0.000976485
128.13	-0.000942515
128.23	-0.00096227
128.33	-0.0009484
128.43	-0.000942783
128.53	-0.00094798
128.63	-0.000949966
128.73	-0.000933765
128.83	-0.000950845
128.93	-0.000950349
129.03	-0.000939458
129.13	-0.000960169
129.23	-0.000967238
129.33	-0.000953979
129.43	-0.000964983
129.53	-0.000947941
129.63	-0.000965748
129.73	-0.00093537
129.83	-0.000950158
129.93	-0.000950387
130.03	-0.000947674
130.13	-0.000954972
130.23	-0.000951686
130.33	-0.000954781
130.43	-0.000960971
130.53	-0.00095161
130.63	-0.000951915
130.73	-0.000948362
130.83	-0.000917564
130.93	-0.000937624
131.03	-0.000945381
131.13	-0.000932619
131.23	-0.000919894
131.33	-0.000940185
131.43	-0.000927995
131.53	-0.000914163
131.63	-0.000919436
131.73	-0.000927766
131.83	-0.00093388
131.93	-0.000931816
132.03	-0.000937089
132.13	-0.000929906
132.23	-0.000924212
132.33	-0.000919933
132.43	-0.000903617
132.53	-0.00092062
132.63	-0.000927689
132.73	-0.000935714
132.83	-0.000906979
132.93	-0.000920315
133.03	-0.000930288
133.13	-0.000912787
133.23	-0.00091871
133.33	-0.000931549
133.43	-0.000892459
133.53	-0.000920162
133.63	-0.000932122
133.73	-0.000924747
133.83	-0.000915003
133.93	-0.000950654
134.03	-0.000903273
134.13	-0.000933077
134.23	-0.000914965
134.33	-0.000917029
134.43	-0.000919168
134.53	-0.00091187
134.63	-0.000900292
134.73	-0.000902088
134.83	-0.000927957
134.93	-0.000920468
135.03	-0.000918213
135.13	-0.000932237
135.23	-0.000913666
135.33	-0.000925282
135.43	-0.000909348
135.53	-0.00091229
135.63	-0.000918557
135.73	-0.000890357
135.83	-0.000913972
135.93	-0.000917831
136.03	-0.000903158
136.13	-0.000927422
136.23	-0.000919321
136.33	-0.000911985
136.43	-0.000917067
136.53	-0.000923219
136.63	-0.000921499
136.73	-0.000928301
136.83	-0.000926543
136.93	-0.000915577
137.03	-0.000924824
137.13	-0.000924862
137.23	-0.000941828
137.33	-0.000897121
137.43	-0.000913551
137.53	-0.000916112
137.63	-0.000919856
137.73	-0.000922225
137.83	-0.000924518
137.93	-0.000925779
138.03	-0.000921079
138.13	-0.000929829
138.23	-0.000926772
138.33	-0.000932007
138.43	-0.000908622
138.53	-0.000919474
138.63	-0.000921767
138.73	-0.000925664
138.83	-0.000915806
138.93	-0.00093323
139.03	-0.000916188
139.13	-0.000929218
139.23	-0.000917564
139.33	-0.000903502
139.43	-0.000917373
139.53	-0.000898496
139.63	-0.000912405
139.73	-0.000899337
139.83	-0.000894331
139.93	-0.000881569
140.03	-0.000885848
140.13	-0.000884893
140.23	-0.000878283
140.33	-0.000881722
140.43	-0.000904266
140.53	-0.00089414
140.63	-0.000870717
140.73	-0.000878244
140.83	-0.000896509
140.93	-0.000888141
141.03	-0.00084588
141.13	-0.000865482
141.23	-0.000886651
141.33	-0.000876525
141.43	-0.000865062
141.53	-0.000870946
141.63	-0.000876754
141.73	-0.000862158
141.83	-0.000894561
141.93	-0.000894752
142.03	-0.000890128
142.13	-0.000887797
142.23	-0.000899719
142.33	-0.000906138
142.43	-0.000906673
142.53	-0.000903464
142.63	-0.000902623
142.73	-0.000872169
142.83	-0.00091187
142.93	-0.00090866
143.03	-0.000917564
143.13	-0.000911297
143.23	-0.000903311
143.33	-0.000900292
143.43	-0.000920735
143.53	-0.00090098
143.63	-0.000878512
143.73	-0.000898267
143.83	-0.000906406
143.93	-0.000895363
144.03	-0.000913208
144.13	-0.000894331
144.23	-0.00086808
144.33	-0.000889937
144.43	-0.000881416
144.53	-0.000895439
144.63	-0.000877098
144.73	-0.000865902
144.83	-0.000867125
144.93	-0.000885887
145.03	-0.000867316
145.13	-0.000860706
145.23	-0.000870946
145.33	-0.000866437
145.43	-0.000860553
145.53	-0.000853675
145.63	-0.000865635
145.73	-0.000885122
145.83	-0.000858337
145.93	-0.000868004
146.03	-0.000863724
146.13	-0.000862272
146.23	-0.000857725
146.33	-0.000851726
146.43	-0.000859368
146.53	-0.000861241
146.63	-0.000857419
146.73	-0.00083904
146.83	-0.000871175
146.93	-0.000867125
147.03	-0.000865176
147.13	-0.00087278
147.23	-0.000863304
147.33	-0.000861699
147.43	-0.000852261
147.53	-0.000872207
147.63	-0.000865482
147.73	-0.000867889
147.83	-0.000847561
147.93	-0.000856197
148.03	-0.000865788
148.13	-0.000864947
148.23	-0.000868119
148.33	-0.00086915
148.43	-0.000858107
148.53	-0.000841294
148.63	-0.000873201
148.73	-0.000884473
148.83	-0.000857649
148.93	-0.000881607
149.03	-0.0008698
149.13	-0.000877251
149.23	-0.000877748
149.33	-0.000834302
149.43	-0.000866208
149.53	-0.000832888
149.63	-0.000859101
149.73	-0.000865023
149.83	-0.000856846
149.93	-0.000892191
150.03	-0.000857572
150.13	-0.000870984
150.23	-0.000854324
150.33	-0.000856158
150.43	-0.000859406
150.53	-0.000864871
150.63	-0.000861661
150.73	-0.000867087
150.83	-0.000851764
150.93	-0.000863151
151.03	-0.00084118
151.13	-0.0008651
151.23	-0.000848784
151.33	-0.000879505
151.43	-0.000855127
151.53	-0.000854019
151.63	-0.000862693
151.73	-0.000865023
151.83	-0.000855585
151.93	-0.000868233
152.03	-0.000862158
152.13	-0.000855624
152.23	-0.000848287
152.33	-0.000864794
152.43	-0.00084695
152.53	-0.000866705
152.63	-0.000858222
152.73	-0.000867393
152.83	-0.000868883
152.93	-0.000853484
153.03	-0.000862349
153.13	-0.000856732
153.23	-0.000857267
153.33	-0.000839269
153.43	-0.000845918
153.53	-0.000862005
153.63	-0.000834455
153.73	-0.000843931
153.83	-0.000851229
153.93	-0.000874576
154.03	-0.00084844
154.13	-0.000835104
154.23	-0.000854706
154.33	-0.000843816
154.43	-0.000882066
154.53	-0.000846109
154.63	-0.000855624
154.73	-0.000840874
154.83	-0.000831703
154.93	-0.000850045
155.03	-0.000856808
155.13	-0.000821501
155.23	-0.000853484
155.33	-0.000862272
155.43	-0.000854821
155.53	-0.000835754
155.63	-0.000871634
155.73	-0.000851344
155.83	-0.000852719
155.93	-0.000869494
156.03	-0.000837435
156.13	-0.000863533
156.23	-0.000845115
156.33	-0.000853025
156.43	-0.000842746
156.53	-0.000846759
156.63	-0.000844313
156.73	-0.000849357
156.83	-0.000841065
156.93	-0.00083071
157.03	-0.00083262
157.13	-0.000836633
157.23	-0.000844581
157.33	-0.000848898
157.43	-0.000866017
157.53	-0.000861432
157.63	-0.000849433
157.73	-0.000869341
157.83	-0.000856846
157.93	-0.000866705
158.03	-0.000851611
158.13	-0.000862349
158.23	-0.000860171
158.33	-0.000870602
158.43	-0.000847523
158.53	-0.000839919
158.63	-0.00086082
158.73	-0.000860553
158.83	-0.000870067
158.93	-0.000846262
159.03	-0.00085505
159.13	-0.000850045
159.23	-0.000845307
159.33	-0.000847179
159.43	-0.000840225
159.53	-0.000840416
159.63	-0.000847523
159.73	-0.000834646
159.83	-0.000845727
159.93	-0.000859521
160.03	-0.000811719
160.13	-0.000829182
160.23	-0.000830442
160.33	-0.000830328
160.43	-0.000820164
160.53	-0.000842594
160.63	-0.000828761
160.73	-0.000828341
160.83	-0.000851726
160.93	-0.000820355
161.03	-0.000837588
161.13	-0.000835754
161.23	-0.000839804
161.33	-0.00083755
161.43	-0.000862387
161.53	-0.000857037
161.63	-0.000808051
161.73	-0.00084118
161.83	-0.000843128
161.93	-0.000816916
162.03	-0.000855662
162.13	-0.000821463
162.23	-0.000833117
162.33	-0.000849089
162.43	-0.000829067
162.53	-0.000828914
162.63	-0.000841982
162.73	-0.000834455
162.83	-0.000828685
162.93	-0.000823068
163.03	-0.000843358
163.13	-0.000832888
163.23	-0.000826927
163.33	-0.000841906
163.43	-0.000821348
163.53	-0.000844619
163.63	-0.000833003
163.73	-0.000842326
163.83	-0.000837053
163.93	-0.000848402
164.03	-0.000821845
164.13	-0.000823144
164.23	-0.00083839
164.33	-0.000835028
164.43	-0.000824596
164.53	-0.000835181
164.63	-0.000820278
164.73	-0.000820966
164.83	-0.000811299
164.93	-0.00082601
165.03	-0.000829449
165.13	-0.000821539
165.23	-0.000823297
165.33	-0.000849051
165.43	-0.000814126
165.53	-0.000822342
165.63	-0.00081875
165.73	-0.000839384
165.83	-0.000834073
165.93	-0.000834378
166.03	-0.000807248
166.13	-0.000841065
166.23	-0.000834416
166.33	-0.000811299
166.43	-0.000815808
166.53	-0.00079418
166.63	-0.000819438
166.73	-0.000819323
166.83	-0.000822953
166.93	-0.000816992
167.03	-0.000803122
167.13	-0.000821119
167.23	-0.000827806
167.33	-0.000825934
167.43	-0.000822418
167.53	-0.000819056
167.63	-0.000811375
167.73	-0.000807134
167.83	-0.000817795
167.93	-0.00081833
168.03	-0.000835754
168.13	-0.000825016
168.23	-0.000809083
168.33	-0.000816839
168.43	-0.000817795
168.53	-0.000837703
168.63	-0.000816878
168.73	-0.000826201
168.83	-0.000819017
168.93	-0.000824176
169.03	-0.000813286
169.13	-0.000837053
169.23	-0.000795976
169.33	-0.000810917
169.43	-0.00081298
169.53	-0.000818444
169.63	-0.00074569
169.73	-0.000814279
169.83	-0.000823794
169.93	-0.000814891
170.03	-0.000733998
170.13	-0.000824405
170.23	-0.000799759
170.33	-0.00080893
170.43	-0.000805567
170.53	-0.000808433
170.63	-0.000806561
170.73	-0.000798383
170.83	-0.000814891
170.93	-0.000822571
171.03	-0.0008147
171.13	-0.000811643
171.23	-0.000824443
171.33	-0.000813515
171.43	-0.000820393
171.53	-0.000800561
171.63	-0.000814509
171.73	-0.000805185
171.83	-0.000812254
171.93	-0.000817756
172.03	-0.000825016
172.13	-0.000802472
172.23	-0.000820202
172.33	-0.000807401
172.43	-0.000826316
172.53	-0.000799453
172.63	-0.000740876
172.73	-0.000793913
172.83	-0.000800218
172.93	-0.000749206
173.03	-0.00072456
173.13	-0.000779698
173.23	-0.000794677
173.33	-0.000782602
173.43	-0.000794448
173.53	-0.000791811
173.63	-0.000792728
173.73	-0.000785659
173.83	-0.000787073
173.93	-0.000806752
174.03	-0.000788754
174.13	-0.000784819
174.23	-0.000785697
174.33	-0.00078436
174.43	-0.000789786
174.53	-0.000807898
174.63	-0.000798192
174.73	-0.000773661
174.83	-0.000795479
174.93	-0.000767929
175.03	-0.00078008
175.13	-0.000783137
175.23	-0.000775304
175.33	-0.000792919
175.43	-0.00078222
175.53	-0.000790703
175.63	-0.000789289
175.73	-0.000811069
175.83	-0.000789213
175.93	-0.000756007
176.03	-0.000791009
176.13	-0.000709887
176.23	-0.000758262
176.33	-0.000859674
176.43	-0.000771139
176.53	-0.000778323
176.63	-0.000777215
176.73	-0.000792499
176.83	-0.000782029
176.93	-0.000785239
177.03	-0.000761051
177.13	-0.000779966
177.23	-0.000679547
177.33	-0.000759179
177.43	-0.00077752
177.53	-0.000775151
177.63	-0.000791544
177.73	-0.000795327
177.83	-0.000779622
177.93	-0.000790512
178.03	-0.000778934
178.13	-0.000784436
178.23	-0.000770222
178.33	-0.000768579
178.43	-0.000769152
178.53	-0.000784169
178.63	-0.000753486
178.73	-0.000760478
178.83	-0.00075574
178.93	-0.000763344
179.03	-0.000771177
179.13	-0.000760898
179.23	-0.000774731
179.33	-0.000744429
179.43	-0.000748021
179.53	-0.000766172
179.63	-0.000777291
179.73	-0.000782449
179.83	-0.000771215
179.93	-0.000810917
180.03	-0.000822915
180.13	-0.000810153
180.23	-0.000818521
180.33	-0.000802128
180.43	-0.000806561
180.53	-0.000803695
180.63	-0.000801364
180.73	-0.00080358
180.83	-0.000793378
180.93	-0.000798689
181.03	-0.000796549
181.13	-0.000752339
181.23	-0.000770107
181.33	-0.000789901
181.43	-0.000766133
181.53	-0.000780386
181.63	-0.000745882
181.73	-0.000765446
181.83	-0.000770031
181.93	-0.000765063
182.03	-0.00076002
182.13	-0.000785736
182.23	-0.000781876
182.33	-0.000776068
182.43	-0.000793798
182.53	-0.000809426
182.63	-0.000778781
182.73	-0.000791773
182.83	-0.000828188
182.93	-0.000802243
183.03	-0.000784551
183.13	-0.000814394
183.23	-0.000810191
183.33	-0.000794409
183.43	-0.000803657
183.53	-0.000813171
183.63	-0.000811834
183.73	-0.000800944
183.83	-0.000799683
183.93	-0.000813286
184.03	-0.00079632
184.13	-0.000815999
184.23	-0.000786156
184.33	-0.000807019
184.43	-0.000815655
184.53	-0.000805414
184.63	-0.000810993
184.73	-0.000804
184.83	-0.000787379
184.93	-0.000798269
185.03	-0.000802205
185.13	-0.000805682
185.23	-0.000809312
185.33	-0.000792652
185.43	-0.000784971
185.53	-0.000802663
185.63	-0.000805873
185.73	-0.000782106
185.83	-0.000804421
185.93	-0.000815846
186.03	-0.0008053
186.13	-0.000776909
186.23	-0.000791888
186.33	-0.000788028
186.43	-0.00080679
186.53	-0.000799148
186.63	-0.000800332
186.73	-0.000788563
186.83	-0.00078264
186.93	-0.000794257
187.03	-0.000780119
187.13	-0.000794448
187.23	-0.000808586
187.33	-0.00079334
187.43	-0.000783214
187.53	-0.000790474
187.63	-0.000772476
187.73	-0.000767891
187.83	-0.000784589
187.93	-0.000796396
188.03	-0.000773967
188.13	-0.000786118
188.23	-0.000698156
188.33	-0.000778705
188.43	-0.000787379
188.53	-0.000802396
188.63	-0.000787341
188.73	-0.000773737
188.83	-0.000786806
188.93	-0.000795632
189.03	-0.000789098
189.13	-0.000802587
189.23	-0.000791123
189.33	-0.00079953
189.43	-0.000788487
189.53	-0.000804421
189.63	-0.000767891
189.73	-0.000788945
189.83	-0.000782832
189.93	-0.000790206
190.03	-0.000783137
190.13	-0.000773852
190.23	-0.000806293
190.33	-0.000771903
190.43	-0.000800752
190.53	-0.000785927
190.63	-0.000766745
190.73	-0.000781762
190.83	-0.00078287
190.93	-0.000787723
191.03	-0.000789633
191.13	-0.000763115
191.23	-0.000780386
191.33	-0.000793569
191.43	-0.000805987
191.53	-0.000801784
191.63	-0.000769611
191.73	-0.00079697
191.83	-0.000796664
191.93	-0.000773088
192.03	-0.000784016
192.13	-0.000787684
192.23	-0.000790856
192.33	-0.000784971
192.43	-0.000806026
192.53	-0.000773202
192.63	-0.0007818
192.73	-0.000771254
192.83	-0.000784857
192.93	-0.000789442
193.03	-0.000786156
193.13	-0.000803504
193.23	-0.000774807
193.33	-0.000798039
193.43	-0.000792919
193.53	-0.000847523
193.63	-0.00078371
193.73	-0.000803809
193.83	-0.000764605
193.93	-0.000784551
194.03	-0.000787264
194.13	-0.000786156
194.23	-0.000779889
194.33	-0.000787379
194.43	-0.000772667
194.53	-0.000806752
194.63	-0.000775113
194.73	-0.000793225
194.83	-0.00078478
194.93	-0.00077966
195.03	-0.000719822
195.13	-0.000784016
195.23	-0.000791658
195.33	-0.000778743
195.43	-0.000792614
195.53	-0.000773432
195.63	-0.000788487
195.73	-0.000792614
195.83	-0.000784895
195.93	-0.000779163
196.03	-0.000785888
196.13	-0.000784322
196.23	-0.000785239
196.33	-0.000773814
196.43	-0.000767853
196.53	-0.000778819
196.63	-0.000776183
196.73	-0.000784398
196.83	-0.000799109
196.93	-0.000775801
197.03	-0.000780806
197.13	-0.00077496
197.23	-0.000766363
197.33	-0.000762007
197.43	-0.000783558
197.53	-0.000705836
197.63	-0.000788296
197.73	-0.000808624
197.83	-0.000792461
197.93	-0.000768426
198.03	-0.000793301
198.13	-0.000793416
198.23	-0.000773164
198.33	-0.000870946
198.43	-0.000857458
198.53	-0.000795021
198.63	-0.000787455
198.73	-0.000721197
198.83	-0.000787875
198.93	-0.000801708
199.03	-0.000765637
199.13	-0.000771445
199.23	-0.000768617
199.33	-0.000770833
199.43	-0.000844657
199.53	-0.000768006
199.63	-0.00078222
199.73	-0.000765866
199.83	-0.000781418
199.93	-0.000762083
200.03	-0.000766133
200.13	-0.000775533
200.23	-0.000760249
200.33	-0.000685546
200.43	-0.000694373
200.53	-0.000764452
200.63	-0.000733539
200.73	-0.000751116
200.83	-0.000777558
200.93	-0.000762541
201.03	-0.000758759
201.13	-0.000783481
201.23	-0.000674312
201.33	-0.000767929
201.43	-0.000764223
201.53	-0.000766057
201.63	-0.000776794
201.73	-0.000764032
201.83	-0.000775648
201.93	-0.000774654
202.03	-0.000787646
202.13	-0.000779698
202.23	-0.000785506
202.33	-0.000771063
202.43	-0.000771139
202.53	-0.00078008
202.63	-0.000789633
[truncated: 5,216 more rows]

## Sheet: 80%D2O
time/s	current/mA
3.1046	-0.0098
3.1448	-0.00479
3.2448	-0.00267
3.3448	-0.00202
3.4448	-0.00167
3.5448	-0.00147
3.6448	-0.00133
3.7448	-0.00124
3.8448	-0.00114
3.9448	-0.00107
4.0448	-0.00104
4.1448	-0.000985617
4.2448	-0.000939344
4.3448	-0.000914889
4.4448	-0.000904992
4.5448	-0.000852376
4.6448	-0.000826889
4.7448	-0.000811719
4.8448	-0.000770986
4.9448	-0.000761281
5.0448	-0.000751842
5.1448	-0.000716115
5.2448	-0.000711033
5.3448	-0.000702206
5.4448	-0.000711109
5.5448	-0.000686196
5.6448	-0.000691851
5.7448	-0.000675535
5.8448	-0.000664454
5.9448	-0.0006703
6.0448	-0.000645234
6.1448	-0.000644164
6.2448	-0.000654786
6.3448	-0.000637553
6.4448	-0.000621696
6.5448	-0.00063293
6.6448	-0.000644928
6.7448	-0.000633732
6.8448	-0.00061306
6.9448	-0.000610997
7.0448	-0.000597393
7.1448	-0.000602934
7.2448	-0.000605532
7.3448	-0.00058914
7.4448	-0.000590172
7.5448	-0.000600489
7.6448	-0.000607367
7.7448	-0.000598425
7.8448	-0.000592388
7.9448	-0.000583752
8.0448	-0.000592808
8.1448	-0.000586809
8.2448	-0.000580619
8.3448	-0.000576033
8.4448	-0.00056671
8.5448	-0.000570149
8.6448	-0.000582644
8.7448	-0.000559756
8.8448	-0.000559412
8.9448	-0.000545503
9.0448	-0.000538778
9.1448	-0.000555667
9.2448	-0.000556852
9.3448	-0.000557272
9.4448	-0.000537288
9.5448	-0.000555017
9.6448	-0.000550126
9.7448	-0.000555705
9.8448	-0.000550356
9.9448	-0.000541452
10.0448	-0.000530792
10.1448	-0.000544892
10.2448	-0.000549439
10.3448	-0.000542637
10.4448	-0.00053958
10.5448	-0.000518832
10.6448	-0.000535109
10.7448	-0.000543669
10.8448	-0.000556164
10.9448	-0.000536294
11.0448	-0.00054535
11.1448	-0.000550661
11.2448	-0.000547948
11.3448	-0.000539809
11.4448	-0.000547337
11.5448	-0.000541376
11.6448	-0.000536409
11.7448	-0.000527582
11.8448	-0.000553756
11.9448	-0.000552763
12.0448	-0.000547872
12.1448	-0.000522997
12.2448	-0.000549897
12.3448	-0.000551884
12.4448	-0.000545656
12.5448	-0.000531976
12.6448	-0.000544395
12.7448	-0.000539695
12.8448	-0.000540383
12.9448	-0.000529072
13.0448	-0.000524754
13.1448	-0.000537096
13.2448	-0.00051608
13.3448	-0.000528499
13.4448	-0.000521048
13.5448	-0.000520131
13.6448	-0.00050542
13.7448	-0.000521812
13.8448	-0.000532588
13.9448	-0.000525862
14.0448	-0.000535874
14.1448	-0.000513864
14.2448	-0.000525977
14.3448	-0.000525289
14.4448	-0.000515775
14.5448	-0.000525633
14.6448	-0.000503585
14.7448	-0.000509814
14.8448	-0.000508362
14.9448	-0.000518258
15.0448	-0.000515966
15.1448	-0.000504541
15.2448	-0.000513406
15.3448	-0.000506719
15.4448	-0.000512374
15.5448	-0.000511724
15.6448	-0.000502248
15.7448	-0.000494262
15.8448	-0.000523149
15.9448	-0.000518755
16.0448	-0.000524907
16.1448	-0.000532893
16.2448	-0.000511801
16.3448	-0.00051096
16.4448	-0.000514246
16.5448	-0.000512259
16.6448	-0.000514476
16.7448	-0.00051161
16.8448	-0.000520895
16.9448	-0.000508438
17.0448	-0.000508629
17.1448	-0.000497892
17.2448	-0.00050905
17.3448	-0.000510502
17.4448	-0.00049472
17.5448	-0.000503929
17.6448	-0.000511304
17.7448	-0.000499306
17.8448	-0.000496822
17.9448	-0.000509126
18.0448	-0.000499535
18.1448	-0.000500758
18.2448	-0.000523799
18.3448	-0.000507406
18.4448	-0.00050072
18.5448	-0.000505725
18.6448	-0.000515393
18.7448	-0.000495103
18.8448	-0.000501063
18.9448	-0.000491014
19.0448	-0.000500949
19.1448	-0.000489638
19.2448	-0.000482187
19.3448	-0.000495561
19.4448	-0.00051245
19.5448	-0.000496898
19.6448	-0.000497357
19.7448	-0.000490403
19.8448	-0.000501063
19.9448	-0.00049067
20.0448	-0.000499306
20.1448	-0.000500643
20.2448	-0.000487002
20.3448	-0.000503776
20.4448	-0.000497051
20.5448	-0.000502821
20.6448	-0.000498427
20.7448	-0.00048555
20.8448	-0.000487269
20.9448	-0.00049686
21.0448	-0.000479627
21.1448	-0.000498045
21.2448	-0.000496975
21.3448	-0.000491702
21.4448	-0.000476952
21.5448	-0.000486964
21.6448	-0.000488377
21.7448	-0.000484709
21.8448	-0.000480162
21.9448	-0.000499917
22.0448	-0.000484365
22.1448	-0.000488263
22.2448	-0.000475271
22.3448	-0.000508285
22.4448	-0.000491855
22.5448	-0.000468317
22.6448	-0.000480659
22.7448	-0.000501981
22.8448	-0.000499306
22.9448	-0.000491281
23.0448	-0.000492848
23.1448	-0.000505381
23.2448	-0.000497816
23.3448	-0.000493918
23.4448	-0.000492542
23.5448	-0.00050989
23.6448	-0.000499879
23.7448	-0.000523073
23.8448	-0.000519787
23.9448	-0.000519137
24.0448	-0.000510998
24.1448	-0.000495867
24.2448	-0.000504579
24.3448	-0.000507483
24.4448	-0.000508476
24.5448	-0.000501942
24.6448	-0.000508324
24.7448	-0.00049109
24.8448	-0.00050263
24.9448	-0.000492695
25.0448	-0.000486123
25.1448	-0.000478022
25.2448	-0.000493803
25.3448	-0.000493651
25.4448	-0.000480468
25.5448	-0.000486047
25.6448	-0.000495752
25.7448	-0.000497777
25.8448	-0.000484403
25.9448	-0.000476838
26.0448	-0.000491549
26.1448	-0.000477564
26.2448	-0.000487613
26.3448	-0.000481308
26.4448	-0.000488034
26.5448	-0.000483066
26.6448	-0.000488263
26.7448	-0.000485359
26.8448	-0.00047573
26.9448	-0.000483907
27.0448	-0.00048769
27.1448	-0.000472847
27.2448	-0.000472316
27.3448	-0.000489576
27.4448	-0.000494524
27.5448	-0.000472339
27.6448	-0.000495028
27.7448	-0.000474299
27.8448	-0.00047958
27.9448	-0.000484654
28.0448	-0.000483561
28.1448	-0.000491586
28.2448	-0.000493404
28.3448	-0.000500561
28.4448	-0.000496775
28.5448	-0.00047018
28.6448	-0.000468842
28.7448	-0.000496771
28.8448	-0.000502973
28.9448	-0.000483183
29.0448	-0.000479362
29.1448	-0.00048347
29.2448	-0.000480787
29.3448	-0.000491823
29.4448	-0.000482125
29.5448	-0.000490512
29.6448	-0.000479121
29.7448	-0.000479904
29.8448	-0.000480749
29.9448	-0.000489266
30.0448	-0.000481995
30.1448	-0.000488307
30.2448	-0.000491845
30.3448	-0.000490271
30.4448	-0.000493576
30.5448	-0.000478303
30.6448	-0.000471941
30.7448	-0.000480057
30.8448	-0.000471017
30.9448	-0.000483867
31.0448	-0.000492908
31.1448	-0.000489335
31.2448	-0.000481949
31.3448	-0.00048483
31.4448	-0.000481505
31.5448	-0.000488769
31.6448	-0.00046214
31.7448	-0.000478189
31.8448	-0.00047465
31.9448	-0.000479404
32.0448	-0.000486221
32.1448	-0.000477883
32.2448	-0.000479209
32.3448	-0.0004835
32.4448	-0.000473172
32.5448	-0.000480027
32.6448	-0.000465938
32.7448	-0.000474375
32.8448	-0.000486916
32.9448	-0.000489492
33.0448	-0.000485174
33.1448	-0.000474601
33.2448	-0.000480799
33.3448	-0.000485384
33.4448	-0.000476974
33.5448	-0.000474486
33.6448	-0.000479224
33.7448	-0.000485938
33.8448	-0.000497077
33.9448	-0.00046838
34.0448	-0.000475331
34.1448	-0.00046932
34.2448	-0.000471361
34.3448	-0.000471418
34.4448	-0.00048146
34.5448	-0.000477012
34.6448	-0.000481509
34.7448	-0.000486385
34.8448	-0.000492732
34.9448	-0.000472545
35.0448	-0.00047342
35.1448	-0.000481819
35.2448	-0.000479435
35.3448	-0.000476779
35.4448	-0.000467887
35.5448	-0.000462916
35.6448	-0.000463963
35.7448	-0.000473412
35.8448	-0.000477199
35.9448	-0.000473374
36.0448	-0.000462744
36.1448	-0.000464032
36.2448	-0.000456489
36.3448	-0.000454697
36.4448	-0.000467494
36.5448	-0.000482663
36.6448	-0.00047235
36.7448	-0.000445652
36.8448	-0.000454655
36.9448	-0.000454907
37.0448	-0.000459603
37.1448	-0.00046517
37.2448	-0.00046872
37.3448	-0.000472576
37.4448	-0.000467876
37.5448	-0.00047595
37.6448	-0.000476676
37.7448	-0.000479125
37.8448	-0.000455961
37.9448	-0.000460772
38.0448	-0.000476882
38.1448	-0.000465751
38.2448	-0.000460375
38.3448	-0.000469396
38.4448	-0.000479924
38.5448	-0.00047548
38.6448	-0.000474777
38.7448	-0.000487722
38.8448	-0.000479778
38.9448	-0.000488265
39.0448	-0.000495143
39.1448	-0.000491528
39.2448	-0.000498204
39.3448	-0.000487692
39.4448	-0.000480504
39.5448	-0.0004929
39.6448	-0.000494218
39.7448	-0.000499641
39.8448	-0.00049674
39.9448	-0.000495751
40.0448	-0.000509759
40.1448	-0.000474926
40.2448	-0.000508765
40.3448	-0.000504042
40.4448	-0.000469836
40.5448	-0.000485449
40.6448	-0.000478086
40.7448	-0.000493385
40.8448	-0.000478838
40.9448	-0.000466091
41.0448	-0.000478368
41.1448	-0.00046744
41.2448	-0.000465847
41.3448	-0.000467402
41.4448	-0.000478216
41.5448	-0.000471116
41.6448	-0.000461223
41.7448	-0.000463287
41.8448	-0.000452144
41.9448	-0.000454861
42.0448	-0.000472469
42.1448	-0.00048496
42.2448	-0.000495697
42.3448	-0.000468567
42.4448	-0.000488487
42.5448	-0.000487405
42.6448	-0.000479484
42.7448	-0.000502449
42.8448	-0.000496817
42.9448	-0.00049718
43.0448	-0.000520469
43.1448	-0.000484452
43.2448	-0.000518433
43.3448	-0.000496629
43.4448	-0.000495621
43.5448	-0.00048914
43.6448	-0.000517565
43.7448	-0.000505865
43.8448	-0.000488154
43.9448	-0.000502315
44.0448	-0.000473497
44.1448	-0.000478613
44.2448	-0.000484906
44.3448	-0.000479713
44.4448	-0.000481169
44.5448	-0.000464379
44.6448	-0.000483011
44.7448	-0.000470038
44.8448	-0.000484528
44.9448	-0.000480321
45.0448	-0.000483821
45.1448	-0.000490718
45.2448	-0.000476893
45.3448	-0.000479335
45.4448	-0.000489446
45.5448	-0.000505792
45.6448	-0.000494115
45.7448	-0.00048154
45.8448	-0.000499736
45.9448	-0.000498983
46.0448	-0.000495021
46.1448	-0.000491081
46.2448	-0.000489178
46.3448	-0.000480145
46.4448	-0.000464933
46.5448	-0.000474601
46.6448	-0.000485063
46.7448	-0.000485094
46.8448	-0.000492633
46.9448	-0.000494394
47.0448	-0.000480902
47.1448	-0.000488284
47.2448	-0.000482254
47.3448	-0.00047386
47.4448	-0.000492224
47.5448	-0.000485739
47.6448	-0.000492816
47.7448	-0.000483921
47.8448	-0.000483244
47.9448	-0.00048196
48.0448	-0.00047838
48.1448	-0.000493622
48.2448	-0.000459958
48.3448	-0.000475571
48.4448	-0.00047151
48.5448	-0.000480023
48.6448	-0.000473225
48.7448	-0.000485586
48.8448	-0.000469859
48.9448	-0.000490623
49.0448	-0.000484383
49.1448	-0.000469007
49.2448	-0.000485399
49.3448	-0.000490328
49.4448	-0.000464796
49.5448	-0.000476485
49.6448	-0.000468399
49.7448	-0.000468388
49.8448	-0.000460474
49.9448	-0.000483454
50.0448	-0.000476297
50.1448	-0.000472216
50.2448	-0.00047449
50.3448	-0.000479775
50.4448	-0.000475999
50.5448	-0.000463168
50.6448	-0.000467795
50.7448	-0.000469752
50.8448	-0.000476615
50.9448	-0.000457028
51.0448	-0.000486993
51.1448	-0.000456833
51.2448	-0.000473772
51.3448	-0.000465327
51.4448	-0.000494066
51.5448	-0.000466294
51.6448	-0.00047684
51.7448	-0.000476294
51.8448	-0.000467352
51.9448	-0.00046603
52.0448	-0.000456187
52.1448	-0.000437681
52.2448	-0.000458338
52.3448	-0.000455205
52.4448	-0.000457845
52.5448	-0.000452419
52.6448	-0.000449553
52.7448	-0.0004524
52.8448	-0.000450428
52.9448	-0.000444636
53.0448	-0.000439485
53.1448	-0.000445476
53.2448	-0.000436199
53.3448	-0.000437414
53.4448	-0.000451655
53.5448	-0.000462935
53.6448	-0.000438797
53.7448	-0.000436459
53.8448	-0.000447723
53.9448	-0.000445664
54.0448	-0.000441453
54.1448	-0.000448059
54.2448	-0.000448495
54.3448	-0.000464521
54.4448	-0.000448228
54.5448	-0.000468831
54.6448	-0.000443042
54.7448	-0.000443512
54.8448	-0.000445778
54.9448	-0.000457811
55.0448	-0.000471395
55.1448	-0.000468942
55.2448	-0.000450394
55.3448	-0.000462465
55.4448	-0.000456175
55.5448	-0.000456737
55.6448	-0.000446879
55.7448	-0.000455113
55.8448	-0.000451433
55.9448	-0.000459546
56.0448	-0.000463073
56.1448	-0.000457948
56.2448	-0.000455117
56.3448	-0.000446134
56.4448	-0.000438904
56.5448	-0.000431101
56.6448	-0.000438812
56.7448	-0.000442026
56.8448	-0.000447341
56.9448	-0.000453982
57.0448	-0.000440853
57.1448	-0.000460218
57.2448	-0.000435263
57.3448	-0.000434059
57.4448	-0.000438426
57.5448	-0.000438239
57.6448	-0.000444991
57.7448	-0.000432951
57.8448	-0.000448044
57.9448	-0.00045075
58.0448	-0.000443971
58.1448	-0.000434384
58.2448	-0.000442435
58.3448	-0.000459477
58.4448	-0.000432332
58.5448	-0.000441648
58.6448	-0.000439084
58.7448	-0.000447314
58.8448	-0.000448999
58.9448	-0.000443184
59.0448	-0.000443054
59.1448	-0.000432087
59.2448	-0.000443822
59.3448	-0.000439909
59.4448	-0.000441804
59.5448	-0.00045757
59.6448	-0.000439806
59.7448	-0.000438518
59.8448	-0.000456791
59.9448	-0.000439122
60.0448	-0.00043989
60.1448	-0.000434842
60.2448	-0.000441017
60.3448	-0.000442767
60.4448	-0.000448136
60.5448	-0.000455339
60.6448	-0.000423463
60.7448	-0.000436394
60.8448	-0.000443921
60.9448	-0.000448044
61.0448	-0.000446015
61.1448	-0.000429027
61.2448	-0.00043848
61.3448	-0.000426249
61.4448	-0.000429474
61.5448	-0.000443077
61.6448	-0.000434005
61.7448	-0.000433069
61.8448	-0.000430173
61.9448	-0.000445786
62.0448	-0.000439133
62.1448	-0.000459213
62.2448	-0.000449771
62.3448	-0.000433253
62.4448	-0.000462476
62.5448	-0.000432756
62.6448	-0.000429565
62.7448	-0.000422634
62.8448	-0.000443207
62.9448	-0.000441464
63.0448	-0.000446684
63.1448	-0.000446118
63.2448	-0.000437934
63.3448	-0.000432714
63.4448	-0.000436615
63.5448	-0.000444838
63.6448	-0.000443982
63.7448	-0.000437494
63.8448	-0.000428476
63.9448	-0.00043443
64.0448	-0.000423226
64.1448	-0.000429596
64.2448	-0.0004378
64.3448	-0.000437532
64.4448	-0.000423276
64.5448	-0.00042459
64.6448	-0.000435519
64.7448	-0.000434189
64.8448	-0.00042519
64.9448	-0.000444154
65.0448	-0.000441736
65.1448	-0.0004149
65.2448	-0.000433505
65.3448	-0.000422611
65.4448	-0.000443986
65.5448	-0.000441984
65.6448	-0.000432236
65.7448	-0.000440776
65.8448	-0.000439294
65.9448	-0.000423142
66.0448	-0.000449695
66.1448	-0.000433363
66.2448	-0.000444452
66.3448	-0.000417651
66.4448	-0.000437307
66.5448	-0.000438572
66.6448	-0.000435148
66.7448	-0.000427189
66.8448	-0.000442691
66.9448	-0.000430861
67.0448	-0.000429141
67.1448	-0.000433627
67.2448	-0.0004372
67.3448	-0.000437888
67.4448	-0.000437337
67.5448	-0.000435859
67.6448	-0.000426963
67.7448	-0.000427154
67.8448	-0.000427269
67.9448	-0.000430421
68.0448	-0.000442259
68.1448	-0.000433268
68.2448	-0.000426103
68.3448	-0.000438423
68.4448	-0.00043067
68.5448	-0.000438908
68.6448	-0.000445304
68.7448	-0.00043942
68.8448	-0.000442752
68.9448	-0.00043182
69.0448	-0.000435744
69.1448	-0.000434984
69.2448	-0.000439244
69.3448	-0.00043007
69.4448	-0.000420269
69.5448	-0.000416314
69.6448	-0.000419462
69.7448	-0.000421889
69.8448	-0.000422615
69.9448	-0.000415282
70.0448	-0.000410101
70.1448	-0.000399829
70.2448	-0.00041041
70.3448	-0.000406524
70.4448	-0.00041665
70.5448	-0.00039534
70.6448	-0.000414556
70.7448	-0.000410869
70.8448	-0.000397411
70.9448	-0.000397319
71.0448	-0.000411148
71.1448	-0.000408305
71.2448	-0.000413364
71.3448	-0.000422034
71.4448	-0.000409829
71.5448	-0.000416528
71.6448	-0.000423062
71.7448	-0.000416539
71.8448	-0.000426145
71.9448	-0.000425576
72.0448	-0.000427743
72.1448	-0.000443038
72.2448	-0.000433146
72.3448	-0.000424414
72.4448	-0.000436936
72.5448	-0.00042626
72.6448	-0.000422703
72.7448	-0.000417334
72.8448	-0.000409948
72.9448	-0.000436119
73.0448	-0.000440165
73.1448	-0.000416906
73.2448	-0.000433123
73.3448	-0.000418469
73.4448	-0.000412577
73.5448	-0.000424296
73.6448	-0.000421675
73.7448	-0.000419359
73.8448	-0.000421086
73.9448	-0.000417307
74.0448	-0.000421056
74.1448	-0.00043733
74.2448	-0.00042425
74.3448	-0.000425993
74.4448	-0.000422794
74.5448	-0.000422003
74.6448	-0.000419202
74.7448	-0.000409233
74.8448	-0.00043506
74.9448	-0.000421151
75.0448	-0.00041871
75.1448	-0.000430543
75.2448	-0.000437918
75.3448	-0.000411048
75.4448	-0.000427318
75.5448	-0.000417334
75.6448	-0.000423795
75.7448	-0.000431873
75.8448	-0.00042563
75.9448	-0.000427609
76.0448	-0.000419928
76.1448	-0.000439187
76.2448	-0.000430853
76.3448	-0.000428683
76.4448	-0.000423604
76.5448	-0.000429917
76.6448	-0.000424185
76.7448	-0.000430666
76.8448	-0.000413658
76.9448	-0.000421384
77.0448	-0.000416822
77.1448	-0.000422412
77.2448	-0.000421178
77.3448	-0.000411484
77.4448	-0.000423902
77.5448	-0.00041563
77.6448	-0.000426249
77.7448	-0.000433451
77.8448	-0.0004249
77.9448	-0.000413387
78.0448	-0.000419122
78.1448	-0.000429947
78.2448	-0.000435224
78.3448	-0.000424307
78.4448	-0.000417066
78.5448	-0.000422634
78.6448	-0.000412634
78.7448	-0.000416337
78.8448	-0.000423008
78.9448	-0.000422053
79.0448	-0.000419248
79.1448	-0.000413635
79.2448	-0.000416921
79.3448	-0.000437318
79.4448	-0.000416738
79.5448	-0.000429726
79.6448	-0.000419416
79.7448	-0.000423971
79.8448	-0.000423746
79.9448	-0.000422978
80.0448	-0.000427464
80.1448	-0.000441097
80.2448	-0.00042044
80.3448	-0.000416367
80.4448	-0.000425007
80.5448	-0.000431197
80.6448	-0.000425205
80.7448	-0.000428618
80.8448	-0.000439172
80.9448	-0.000422114
81.0448	-0.000428178
81.1448	-0.000433914
81.2448	-0.000430322
81.3448	-0.000408366
81.4448	-0.000427724
81.5448	-0.000432206
81.6448	-0.000429386
81.7448	-0.000420998
81.8448	-0.000416306
81.9448	-0.000415515
82.0448	-0.000421518
82.1448	-0.000423826
82.2448	-0.000434002
82.3448	-0.000425626
82.4448	-0.00042467
82.5448	-0.000427147
82.6448	-0.000431124
82.7448	-0.000419928
82.8448	-0.000416176
82.9448	-0.000427873
83.0448	-0.000426512
83.1448	-0.000418564
83.2448	-0.000428427
83.3448	-0.000413352
83.4448	-0.000411881
83.5448	-0.00041049
83.6448	-0.000416791
83.7448	-0.000416482
83.8448	-0.000421893
83.9448	-0.000430796
84.0448	-0.000417773
84.1448	-0.000419363
84.2448	-0.0004301
84.3448	-0.000412966
84.4448	-0.000423723
84.5448	-0.000423085
84.6448	-0.000428728
84.7448	-0.000409791
84.8448	-0.000419546
84.9448	-0.000413406
85.0448	-0.000416826
85.1448	-0.000420551
85.2448	-0.000408759
85.3448	-0.000425824
85.4448	-0.000406417
85.5448	-0.000420544
85.6448	-0.00043506
85.7448	-0.000415076
85.8448	-0.000420777
85.9448	-0.000410116
86.0448	-0.000437937
86.1448	-0.000414915
86.2448	-0.000432198
86.3448	-0.000430169
86.4448	-0.000415465
86.5448	-0.000418469
86.6448	-0.000415152
86.7448	-0.000439454
86.8448	-0.000425022
86.9448	-0.000423463
87.0448	-0.000433677
87.1448	-0.000416681
87.2448	-0.000423604
87.3448	-0.000421946
87.4448	-0.000431426
87.5448	-0.000420624
87.6448	-0.000433096
87.7448	-0.000443703
87.8448	-0.000421308
87.9448	-0.00042433
88.0448	-0.000427269
88.1448	-0.000420918
88.2448	-0.000429214
88.3448	-0.000423425
88.4448	-0.000414197
88.5448	-0.000419485
88.6448	-0.000410353
88.7448	-0.000410991
88.8448	-0.000407609
88.9448	-0.000418247
89.0448	-0.000430555
89.1448	-0.000429573
89.2448	-0.000432813
89.3448	-0.000421384
89.4448	-0.000417097
89.5448	-0.00042741
89.6448	-0.000399176
89.7448	-0.000407235
89.8448	-0.000430383
89.9448	-0.00038401
90.0448	-0.000388943
90.1448	-0.000396662
90.2448	-0.000403742
90.3448	-0.000382508
90.4448	-0.000386811
90.5448	-0.000387885
90.6448	-0.000391683
90.7448	-0.000379348
90.8448	-0.000373884
90.9448	-0.000375764
91.0448	-0.000380468
91.1448	-0.000388871
91.2448	-0.000410773
91.3448	-0.000403723
91.4448	-0.000395347
91.5448	-0.000392054
91.6448	-0.000425572
91.7448	-0.000417758
91.8448	-0.000412978
91.9448	-0.000428243
92.0448	-0.000414911
92.1448	-0.000422672
92.2448	-0.000430559
92.3448	-0.000424384
92.4448	-0.000427196
92.5448	-0.000412114
92.6448	-0.000418771
92.7448	-0.000412366
92.8448	-0.000407269
92.9448	-0.000389192
93.0448	-0.000392508
93.1448	-0.000406608
93.2448	-0.000377033
93.3448	-0.000384824
93.4448	-0.000391885
93.5448	-0.000386062
93.6448	-0.000373536
93.7448	-0.000376773
93.8448	-0.000377957
93.9448	-0.000363502
94.0448	-0.000381458
94.1448	-0.000375642
94.2448	-0.000387254
94.3448	-0.000386414
94.4448	-0.000371977
94.5448	-0.000383418
94.6448	-0.000401889
94.7448	-0.000396792
94.8448	-0.000398213
94.9448	-0.000412817
95.0448	-0.000398798
95.1448	-0.000406329
95.2448	-0.000397071
95.3448	-0.000405263
95.4448	-0.000396658
95.5448	-0.00038051
95.6448	-0.000404079
95.7448	-0.000397518
95.8448	-0.000386807
95.9448	-0.000377281
96.0448	-0.000391049
96.1448	-0.00039341
96.2448	-0.000380571
96.3448	-0.000400655
96.4448	-0.000386677
96.5448	-0.00039221
96.6448	-0.000374824
96.7448	-0.00040234
96.8448	-0.000398767
96.9448	-0.000391419
97.0448	-0.000392799
97.1448	-0.000393051
97.2448	-0.000384316
97.3448	-0.000418721
97.4448	-0.00040067
97.5448	-0.000393269
97.6448	-0.000384171
97.7448	-0.00040754
97.8448	-0.000393016
97.9448	-0.000399707
98.0448	-0.000395347
98.1448	-0.000396054
98.2448	-0.000387644
98.3448	-0.000396364
98.4448	-0.000408194
98.5448	-0.000391679
98.6448	-0.000388355
98.7448	-0.000398526
98.8448	-0.000395378
98.9448	-0.000381163
99.0448	-0.000407873
99.1448	-0.000404308
99.2448	-0.000399822
99.3448	-0.000404927
99.4448	-0.000394232
99.5448	-0.000398194
99.6448	-0.000382394
99.7448	-0.000399394
99.8448	-0.000416398
99.9448	-0.000406558
100.045	-0.000399524
100.145	-0.000394488
100.245	-0.000397969
100.345	-0.00040942
100.445	-0.000386968
100.545	-0.000392294
100.645	-0.000407433
100.745	-0.000397487
100.845	-0.000403425
100.945	-0.000381396
101.045	-0.000394396
101.145	-0.000394812
101.245	-0.000398584
101.345	-0.000401281
101.445	-0.000400689
101.545	-0.000399371
101.645	-0.000405259
101.745	-0.00041545
101.845	-0.000404858
101.945	-0.000398194
102.045	-0.000420677
102.145	-0.000421564
102.245	-0.000422397
102.345	-0.000411805
102.445	-0.000411239
102.545	-0.00041827
102.645	-0.000420956
102.745	-0.000424292
102.845	-0.000428832
102.945	-0.00040955
103.045	-0.000418629
103.145	-0.000427838
103.245	-0.000426906
103.345	-0.000426417
103.445	-0.000431824
103.545	-0.000421671
103.645	-0.000433306
103.745	-0.000411285
103.845	-0.000419646
103.945	-0.000409612
104.045	-0.000416367
104.145	-0.000415374
104.245	-0.000424884
104.345	-0.000411507
104.445	-0.000417277
104.545	-0.000402374
104.645	-0.000410697
104.745	-0.000425519
104.845	-0.000413054
104.945	-0.000415366
105.045	-0.000411774
105.145	-0.000435224
105.245	-0.000411996
105.345	-0.000419325
105.445	-0.000430211
105.545	-0.000405997
105.645	-0.000426229
105.745	-0.000422412
105.845	-0.000435572
105.945	-0.000417028
106.045	-0.000415378
106.145	-0.000421304
106.245	-0.000428858
106.345	-0.000433111
106.445	-0.000412256
106.545	-0.000420888
106.645	-0.000422248
106.745	-0.000420784
106.845	-0.000416577
106.945	-0.000412462
107.045	-0.000414759
107.145	-0.00041046
107.245	-0.000428339
107.345	-0.000434517
107.445	-0.000408801
107.545	-0.000411579
107.645	-0.000430234
107.745	-0.000421048
107.845	-0.000428255
107.945	-0.000415408
108.045	-0.000440994
108.145	-0.000414189
108.245	-0.000421094
108.345	-0.000428706
108.445	-0.000423272
108.545	-0.000430693
108.645	-0.000416489
108.745	-0.000426424
108.845	-0.000427166
108.945	-0.000419577
109.045	-0.000419187
109.145	-0.000415481
109.245	-0.000427425
109.345	-0.000410116
109.445	-0.000420276
109.545	-0.00042503
109.645	-0.000433906
109.745	-0.000427276
109.845	-0.00042827
109.945	-0.000421285
110.045	-0.000408706
110.145	-0.000408224
110.245	-0.000418228
110.345	-0.000438526
110.445	-0.000422523
110.545	-0.000418236
110.645	-0.00042007
110.745	-0.000423192
110.845	-0.000421835
110.945	-0.000424388
111.045	-0.000427017
111.145	-0.00042655
111.245	-0.000420647
111.345	-0.000427628
111.445	-0.000424113
111.545	-0.000432748
111.645	-0.000425813
111.745	-0.000433295
111.845	-0.000419726
111.945	-0.000410968
112.045	-0.000410414
112.145	-0.000429168
112.245	-0.000420009
112.345	-0.000428537
112.445	-0.000418347
112.545	-0.000413864
112.645	-0.000424158
112.745	-0.000407529
112.845	-0.00042691
112.945	-0.00042122
113.045	-0.000419439
113.145	-0.000408389
113.245	-0.000434705
113.345	-0.00042584
113.445	-0.000403677
113.545	-0.000420093
113.645	-0.000417815
113.745	-0.000432699
113.845	-0.000425698
113.945	-0.000408018
114.045	-0.000434647
114.145	-0.000436153
114.245	-0.000438495
114.345	-0.000435335
114.445	-0.000440035
114.545	-0.000423788
114.645	-0.000424476
114.745	-0.000450188
114.845	-0.000436363
114.945	-0.000432867
115.045	-0.000452996
115.145	-0.000442733
115.245	-0.000446756
115.345	-0.000427773
115.445	-0.000445473
115.545	-0.000420861
115.645	-0.000418473
115.745	-0.000416864
115.845	-0.000424101
115.945	-0.000427953
116.045	-0.000418511
116.145	-0.000420735
116.245	-0.000431755
116.345	-0.000432767
116.445	-0.000441533
116.545	-0.000423975
116.645	-0.000424961
116.745	-0.000436703
116.845	-0.000430918
116.945	-0.000429023
117.045	-0.00043519
117.145	-0.000422546
117.245	-0.000410456
117.345	-0.000427276
117.445	-0.000425759
117.545	-0.000431113
117.645	-0.000432534
117.745	-0.000437777
117.845	-0.000437104
117.945	-0.000422649
118.045	-0.000412489
118.145	-0.000428281
118.245	-0.000427544
118.345	-0.000434919
118.445	-0.000423364
118.545	-0.000417464
118.645	-0.000416971
118.745	-0.000433822
118.845	-0.000424285
118.945	-0.000430673
119.045	-0.000435362
119.145	-0.000404927
119.245	-0.00043488
119.345	-0.000435691
119.445	-0.000405527
119.545	-0.000409229
119.645	-0.000426543
119.745	-0.000424521
119.845	-0.000415599
119.945	-0.000430054
120.045	-0.000415225
120.145	-0.000442056
120.245	-0.000424422
120.345	-0.000431892
120.445	-0.0004231
120.545	-0.000445778
120.645	-0.00042451
120.745	-0.000435534
120.845	-0.000431296
120.945	-0.000425782
121.045	-0.000426015
121.145	-0.000417972
121.245	-0.000428522
121.345	-0.000423849
121.445	-0.000425664
121.545	-0.000432018
121.645	-0.00040464
121.745	-0.000413123
121.845	-0.000421235
121.945	-0.000432217
122.045	-0.00041806
122.145	-0.000401851
122.245	-0.000419065
122.345	-0.000414911
122.445	-0.00041691
122.545	-0.000417766
122.645	-0.00043373
122.745	-0.000443757
122.845	-0.000425901
122.945	-0.000421124
123.045	-0.000421652
123.088	-0.000380877
123.088	-0.000536017
123.188	-0.000874271
123.288	-0.000806866
123.388	-0.000739042
123.488	-0.000742404
123.588	-0.000724483
123.688	-0.000726432
123.788	-0.000807783
123.888	-0.000728954
123.988	-0.000741869
124.088	-0.000760058
124.188	-0.000793683
124.288	-0.00078734
124.388	-0.000709466
124.488	-0.000732699
124.588	-0.000750199
124.688	-0.000747868
124.788	-0.000745767
124.888	-0.000736787
124.988	-0.000739424
125.088	-0.000740685
125.188	-0.00074997
125.288	-0.000735335
125.388	-0.000719363
125.488	-0.000735641
125.588	-0.000730062
125.688	-0.000720815
125.788	-0.000739844
125.888	-0.000725515
125.988	-0.000732355
126.088	-0.000741067
126.188	-0.000739882
126.288	-0.000752951
126.388	-0.000752721
126.488	-0.000746111
126.588	-0.000760096
126.688	-0.000742825
126.788	-0.000742748
126.888	-0.000732661
126.988	-0.000758568
127.088	-0.000739577
127.188	-0.000742404
127.288	-0.000740456
127.388	-0.000740838
127.488	-0.000743207
127.588	-0.000729795
127.688	-0.000740761
127.788	-0.000741487
127.888	-0.000716497
127.988	-0.000716803
128.088	-0.000731208
128.188	-0.000726088
128.288	-0.000732661
128.388	-0.00072177
128.488	-0.000730597
128.588	-0.000733921
128.688	-0.000740647
128.788	-0.000733539
128.888	-0.000736634
128.988	-0.00073438
129.088	-0.000735985
129.188	-0.000748174
129.288	-0.000728266
129.388	-0.00073503
129.488	-0.000739959
129.588	-0.000725935
129.688	-0.000725477
129.788	-0.0007348
129.888	-0.000745232
129.988	-0.000717911
130.088	-0.000723452
130.188	-0.000718026
130.288	-0.000747219
130.388	-0.000736443
130.488	-0.000714357
130.588	-0.000743512
130.688	-0.00072819
130.788	-0.000728648
130.888	-0.000720051
130.988	-0.000740914
131.088	-0.000751575
131.188	-0.000726929
131.288	-0.000729451
131.388	-0.000740073
131.488	-0.000725133
131.588	-0.000724369
131.688	-0.000720509
131.788	-0.000729986
131.888	-0.000734151
131.988	-0.000731591
132.088	-0.000724369
132.188	-0.000729986
132.288	-0.000742977
132.388	-0.000718408
132.488	-0.000727655
132.588	-0.0007314
132.688	-0.00074015
132.788	-0.000716574
132.888	-0.000723719
132.988	-0.000712714
133.088	-0.000719478
133.188	-0.000725591
133.288	-0.000728381
133.388	-0.000725324
133.488	-0.000727769
133.588	-0.000731858
133.688	-0.000743856
133.788	-0.000742748
133.888	-0.000716459
133.988	-0.000730253
134.088	-0.000704423
134.188	-0.00072605
134.288	-0.000732126
134.388	-0.000716994
134.488	-0.000722649
134.588	-0.000718981
134.688	-0.000744621
134.788	-0.000749397
134.888	-0.000723834
134.988	-0.000710345
135.088	-0.000738316
135.188	-0.000725935
135.288	-0.000710995
135.388	-0.000712409
135.488	-0.000717223
135.588	-0.000724674
135.688	-0.000702665
135.788	-0.000732317
135.888	-0.00073373
135.988	-0.000717414
136.088	-0.000718102
136.188	-0.000728839
136.288	-0.000735756
136.388	-0.000725821
136.488	-0.000720968
136.588	-0.000725095
136.688	-0.000728381
136.788	-0.00071814
136.888	-0.000721235
136.988	-0.000746531
137.088	-0.000732584
137.188	-0.000731705
137.288	-0.000733425
137.388	-0.000753065
137.488	-0.000756619
137.588	-0.000745882
137.688	-0.000740226
137.788	-0.000740532
137.888	-0.000742022
137.988	-0.000721503
138.088	-0.0007254
138.188	-0.000718408
138.288	-0.000719057
138.388	-0.00072433
138.488	-0.000716039
138.588	-0.000711721
138.688	-0.000712218
138.788	-0.000711759
138.888	-0.00071344
138.988	-0.000716841
139.088	-0.000730253
139.188	-0.000708396
139.288	-0.000732813
139.388	-0.000725018
139.488	-0.000715198
139.588	-0.000726241
139.688	-0.000711568
139.788	-0.000716383
139.888	-0.000722229
139.988	-0.000728725
140.088	-0.000725057
140.188	-0.000708855
140.288	-0.000712561
140.388	-0.000732164
140.488	-0.000715274
140.588	-0.00073075
140.688	-0.000716077
140.788	-0.000717529
140.888	-0.000713593
140.988	-0.000729527
141.088	-0.000710269
141.188	-0.000731514
141.288	-0.000715848
141.388	-0.000720777
141.488	-0.000722305
141.588	-0.000720089
141.688	-0.000710345
141.788	-0.000722993
141.888	-0.000706983
141.988	-0.000711492
142.088	-0.000701442
142.188	-0.000726356
142.288	-0.000728113
142.388	-0.000744697
142.488	-0.000703085
142.588	-0.000725744
142.688	-0.000722382
142.788	-0.000707327
142.888	-0.000699723
142.988	-0.000716421
143.088	-0.000722458
143.188	-0.000690208
143.288	-0.000727311
143.388	-0.000725324
143.488	-0.00071623
143.588	-0.000727387
143.688	-0.000697315
143.788	-0.000711224
143.888	-0.000709925
143.988	-0.000682566
144.088	-0.000708282
144.188	-0.000708817
144.288	-0.000706677
144.388	-0.000707862
144.488	-0.000709734
144.588	-0.000697965
144.688	-0.00068482
144.788	-0.000709352
144.888	-0.000723375
144.988	-0.000727961
145.088	-0.000728343
145.188	-0.000746875
145.288	-0.000746111
145.388	-0.000734533
145.488	-0.000741678
145.588	-0.000726356
145.688	-0.000720777
145.788	-0.000701251
145.888	-0.000712638
145.988	-0.000710918
146.088	-0.000716268
146.188	-0.000725897
146.288	-0.000737857
146.388	-0.000755969
146.488	-0.00074848
146.588	-0.000762312
146.688	-0.00074164
146.788	-0.000746837
146.888	-0.000734991
146.988	-0.00072563
147.088	-0.000727311
147.188	-0.000737666
147.288	-0.000711415
147.388	-0.000723834
147.488	-0.000728916
147.588	-0.000736367
147.688	-0.000749282
147.788	-0.000750543
147.888	-0.000739653
147.988	-0.000734877
148.088	-0.000735756
148.188	-0.00074378
148.288	-0.000755129
148.388	-0.000735106
148.488	-0.000712714
148.588	-0.000724751
148.688	-0.000743933
148.788	-0.000721656
148.888	-0.000724636
148.988	-0.000717147
149.088	-0.000723566
149.188	-0.000721618
149.288	-0.000718675
149.388	-0.000717758
149.488	-0.000730941
149.588	-0.000718331
149.688	-0.000705301
149.788	-0.000710001
149.888	-0.000720318
149.988	-0.000715962
150.088	-0.00072391
150.188	-0.000714128
150.288	-0.000717109
150.388	-0.000722611
150.488	-0.000719822
150.588	-0.000735068
150.688	-0.000715274
150.788	-0.000717032
150.888	-0.000724178
150.988	-0.000734839
151.088	-0.000702053
151.188	-0.000700984
151.288	-0.000681381
151.388	-0.000696819
151.488	-0.000685279
151.588	-0.000698882
151.688	-0.000706371
151.788	-0.000698003
151.888	-0.000708014
151.988	-0.000692845
152.088	-0.000682833
152.188	-0.000697774
152.288	-0.000711148
152.388	-0.000716306
152.488	-0.000710498
152.588	-0.000715542
152.688	-0.000700067
152.788	-0.000699723
152.888	-0.000674121
152.988	-0.000686846
153.088	-0.000698653
153.188	-0.00069231
153.288	-0.000690246
153.388	-0.000694106
153.488	-0.000672937
153.588	-0.000683674
153.688	-0.000689941
153.788	-0.000679815
153.888	-0.000685432
153.988	-0.000711721
154.088	-0.000681152
154.188	-0.000690017
154.288	-0.000712485
154.388	-0.000700143
154.488	-0.000689329
154.588	-0.000699875
154.688	-0.000687763
154.788	-0.000675038
154.888	-0.000672249
154.988	-0.000695863
155.088	-0.000679624
155.188	-0.000674924
155.288	-0.000681611
155.388	-0.000697315
155.488	-0.000681037
155.588	-0.000679127
155.688	-0.000678095
155.788	-0.00069529
155.888	-0.000680464
155.988	-0.000679089
156.088	-0.000680961
156.188	-0.000671332
156.288	-0.000680502
156.388	-0.000695672
156.488	-0.000682642
156.588	-0.0006797
156.688	-0.000666938
156.788	-0.000684247
156.888	-0.000688641
156.988	-0.000693838
157.088	-0.000677981
157.188	-0.000678172
157.288	-0.000672784
157.388	-0.000670071
157.488	-0.000701595
157.588	-0.000688297
157.688	-0.000693036
157.788	-0.000684133
157.888	-0.000692157
157.988	-0.000669001
158.088	-0.000671294
158.188	-0.000682222
158.288	-0.000674159
158.388	-0.000686234
158.488	-0.00071004
158.588	-0.000673586
158.688	-0.000687075
158.788	-0.000679929
158.888	-0.000682222
158.988	-0.000660556
159.088	-0.000691851
159.188	-0.000685928
159.288	-0.000695061
159.388	-0.000682528
159.488	-0.000685317
159.588	-0.000692157
159.688	-0.000672478
159.788	-0.000684782
159.888	-0.00069124
159.988	-0.000672555
160.088	-0.000673433
160.188	-0.000673051
160.288	-0.000673548
160.388	-0.000674465
160.488	-0.000660136
160.588	-0.000671026
160.688	-0.000653105
160.788	-0.000644164
160.888	-0.000654939
160.988	-0.000657003
161.088	-0.000656009
161.188	-0.000652073
161.288	-0.000663957
161.388	-0.000665447
161.488	-0.000666403
161.588	-0.000657117
161.688	-0.0006703
161.788	-0.000670147
161.888	-0.000691775
161.988	-0.000671905
162.088	-0.00067863
162.188	-0.000681687
162.288	-0.000668275
162.388	-0.000659372
162.488	-0.00068696
162.588	-0.000667778
162.688	-0.000675077
162.788	-0.000661321
162.888	-0.000676567
162.988	-0.000668237
163.088	-0.000652341
163.188	-0.000664798
163.288	-0.000649131
163.388	-0.00066369
163.488	-0.000663613
163.588	-0.000664301
163.688	-0.00066006
163.788	-0.000654557
163.888	-0.000678898
163.988	-0.000677981
164.088	-0.000670873
164.188	-0.000654977
164.288	-0.000658913
164.388	-0.000669498
164.488	-0.000652417
164.588	-0.000668695
164.688	-0.00066048
164.788	-0.000669039
164.888	-0.00064959
164.988	-0.000667587
165.088	-0.000664454
165.188	-0.000685508
165.288	-0.000671026
165.388	-0.000677751
165.488	-0.000680579
165.588	-0.000665409
165.688	-0.000653908
165.788	-0.000658264
165.888	-0.000662773
165.988	-0.000680006
166.088	-0.00066048
166.188	-0.000656047
166.288	-0.00067672
166.388	-0.00066709
166.488	-0.000667205
166.588	-0.000660518
166.688	-0.000667969
166.788	-0.000675879
166.888	-0.000686119
166.988	-0.000686578
167.088	-0.00067309
167.188	-0.000646036
167.288	-0.000653487
167.388	-0.000669536
167.488	-0.000675955
167.588	-0.000637324
167.688	-0.000658722
167.788	-0.000688412
167.888	-0.00064745
167.988	-0.000670644
168.088	-0.000675
168.188	-0.000654748
168.288	-0.00065173
168.388	-0.000667587
168.488	-0.000657117
168.588	-0.000674236
168.688	-0.000651882
168.788	-0.000674618
168.888	-0.000655169
168.988	-0.000664683
169.088	-0.000665944
169.188	-0.000660938
169.288	-0.00065364
169.388	-0.000661091
169.488	-0.000669612
169.588	-0.000653564
169.688	-0.000667625
169.788	-0.00067649
169.888	-0.00064936
169.988	-0.00066839
170.088	-0.00066476
170.188	-0.000659104
170.288	-0.000663307
170.388	-0.000665638
170.488	-0.000677484
170.588	-0.000672822
170.688	-0.000673433
170.788	-0.000689635
170.888	-0.000673663
170.988	-0.000657729
171.088	-0.000643858
171.188	-0.000664607
171.288	-0.000655283
171.388	-0.000668084
171.488	-0.000681687
171.588	-0.00069529
171.688	-0.000675038
171.788	-0.000676758
171.888	-0.000678477
171.988	-0.000660709
172.088	-0.000678286
172.188	-0.000659104
172.288	-0.000661435
172.388	-0.000659792
172.488	-0.00067565
172.588	-0.000664989
172.688	-0.000665944
172.788	-0.00066881
172.888	-0.000654481
172.988	-0.000678057
173.088	-0.000650774
173.188	-0.00065471
173.288	-0.000662773
173.388	-0.000656468
173.488	-0.000649017
173.588	-0.000648787
173.688	-0.000653946
173.788	-0.000641871
173.888	-0.000649093
173.988	-0.000643782
174.088	-0.000637783
174.188	-0.000643132
174.288	-0.000627542
174.388	-0.00062353
174.488	-0.000641718
174.588	-0.000623797
174.688	-0.000626434
174.788	-0.000618142
174.888	-0.000633503
174.988	-0.000627657
175.088	-0.000629491
175.188	-0.000638585
175.288	-0.00063121
175.388	-0.000626701
175.488	-0.000637133
175.588	-0.000649475
175.688	-0.000638547
175.788	-0.000647068
175.888	-0.000659945
175.988	-0.000664263
176.088	-0.000673281
176.188	-0.000661129
176.288	-0.000656964
176.388	-0.000677637
176.488	-0.000671752
176.588	-0.000649666
176.688	-0.000652685
176.788	-0.000655321
176.888	-0.000656812
176.988	-0.000654786
177.088	-0.000656238
177.188	-0.000635222
177.288	-0.000636139
177.388	-0.000643476
177.488	-0.000616766
177.588	-0.000623033
177.688	-0.000599037
177.788	-0.000625631
177.888	-0.000610653
177.988	-0.000601215
178.088	-0.000613404
178.188	-0.000602896
178.288	-0.000611264
178.388	-0.000608398
178.488	-0.000632777
178.588	-0.000637286
178.688	-0.000621734
178.788	-0.000623262
178.888	-0.000637133
178.988	-0.000635222
179.088	-0.000647488
179.188	-0.000640037
179.288	-0.00063507
179.388	-0.000647221
179.488	-0.000634535
179.588	-0.000633503
179.688	-0.000636789
179.788	-0.000633503
179.888	-0.000633809
179.988	-0.00061734
180.088	-0.000621887
180.188	-0.00062544
180.288	-0.000623148
180.388	-0.000624561
180.488	-0.000636139
180.588	-0.000621581
180.688	-0.000621199
180.788	-0.000609545
180.888	-0.000624179
180.988	-0.000621161
181.088	-0.000638661
181.188	-0.000621849
181.288	-0.000641451
181.388	-0.000624829
181.488	-0.000638738
181.588	-0.000644699
181.688	-0.000638891
181.788	-0.000642062
181.888	-0.000645578
181.988	-0.000634496
182.088	-0.00062758
182.188	-0.000635834
182.288	-0.000634993
182.388	-0.000642139
182.488	-0.000630905
182.588	-0.000648252
182.688	-0.000636865
182.788	-0.000632739
182.888	-0.000624447
182.988	-0.000633159
183.088	-0.000650812
183.188	-0.000618983
183.288	-0.000635566
183.388	-0.000620244
183.488	-0.000641948
183.588	-0.000646112
183.688	-0.000628421
183.788	-0.000627007
183.888	-0.000640419
183.988	-0.000634191
184.088	-0.000636483
184.188	-0.000631057
184.288	-0.000640113
184.388	-0.000637935
184.488	-0.000633274
184.588	-0.000641451
184.688	-0.000634917
184.788	-0.000614092
184.888	-0.000634611
184.988	-0.000642177
185.088	-0.000642559
185.188	-0.000635031
185.288	-0.000633388
185.388	-0.000626969
185.488	-0.000637859
185.588	-0.000650316
185.688	-0.0006387
185.788	-0.000629644
185.888	-0.000638929
185.988	-0.000639311
186.088	-0.000653946
186.188	-0.000639044
186.288	-0.000644775
186.388	-0.000634382
186.488	-0.000642444
186.588	-0.000644622
186.688	-0.000632586
186.788	-0.000633121
186.888	-0.000632357
186.988	-0.000627466
187.088	-0.000641374
187.188	-0.000636216
187.288	-0.000635452
187.388	-0.000633388
187.488	-0.000637553
187.588	-0.000641183
187.688	-0.000648825
187.788	-0.000635948
187.888	-0.000644775
187.988	-0.000636101
188.088	-0.000642597
188.188	-0.000621887
188.288	-0.00064424
188.388	-0.000646915
188.488	-0.000639655
188.588	-0.000643896
188.688	-0.000641222
188.788	-0.00064275
188.888	-0.000655703
188.988	-0.000657385
189.088	-0.000659677
189.188	-0.000651118
189.288	-0.000641451
189.388	-0.000652838
189.488	-0.000655169
189.588	-0.000663804
189.688	-0.000648329
189.788	-0.000649399
189.888	-0.000665753
189.988	-0.000645234
190.088	-0.000654595
190.188	-0.000649513
190.288	-0.000648405
190.388	-0.000662849
190.488	-0.000638088
190.588	-0.0006656
190.688	-0.000681954
190.788	-0.000653755
190.888	-0.000647717
190.988	-0.000658837
191.088	-0.000657652
191.188	-0.000649208
191.288	-0.000649972
191.388	-0.000666861
191.488	-0.000651615
191.588	-0.000661664
191.688	-0.00065685
191.788	-0.000660136
191.888	-0.000660289
191.988	-0.000671485
192.088	-0.000677713
192.188	-0.000663116
192.288	-0.000650125
192.388	-0.000656659
192.488	-0.000662238
192.588	-0.000662925
192.688	-0.000662505
192.788	-0.0006656
192.888	-0.00067137
192.988	-0.000644775
193.088	-0.000649628
193.188	-0.000650201
193.288	-0.000643476
193.388	-0.000669765
193.488	-0.000649552
193.588	-0.000653602
193.688	-0.000659448
193.788	-0.000639999
193.888	-0.000649093
193.988	-0.000638394
194.088	-0.000653602
194.188	-0.000650736
194.288	-0.000633618
194.388	-0.000635681
194.488	-0.000633961
194.588	-0.000660709
194.688	-0.000661129
194.788	-0.000656391
194.888	-0.000643438
194.988	-0.000655971
195.088	-0.000659486
195.188	-0.000645654
195.288	-0.00064638
195.388	-0.000648978
195.488	-0.000653105
195.588	-0.000641374
195.688	-0.000640916
195.788	-0.000655398
195.888	-0.00065429
195.988	-0.000650736
196.088	-0.000658875
196.188	-0.000656659
196.288	-0.000652608
196.388	-0.000639234
196.488	-0.000653678
196.588	-0.000666594
196.688	-0.000660556
196.788	-0.000635796
196.888	-0.000640534
196.988	-0.000648787
197.088	-0.000663957
197.188	-0.000650239
197.288	-0.000644202
197.388	-0.000664836
197.488	-0.000643973
197.588	-0.000660556
197.688	-0.00065834
197.788	-0.000664339
197.888	-0.000635757
197.988	-0.000669689
198.088	-0.000665142
198.188	-0.000655398
198.288	-0.00064489
198.388	-0.000649972
198.488	-0.000649857
198.588	-0.000653755
198.688	-0.000662581
198.788	-0.000651921
198.888	-0.000641565
198.988	-0.000651347
199.088	-0.000649284
199.188	-0.000671255
199.288	-0.000661091
199.388	-0.000643934
199.488	-0.000648596
199.588	-0.000646762
199.688	-0.000658569
199.788	-0.000643629
199.888	-0.000639884
199.988	-0.000644469
200.088	-0.000638088
200.188	-0.000651004
200.288	-0.000652073
200.388	-0.000653487
200.488	-0.000636407
200.588	-0.00064638
200.688	-0.000656009
200.788	-0.000649934
200.888	-0.000646418
200.988	-0.000652799
201.088	-0.000669994
201.188	-0.000660174
201.288	-0.000656773
201.388	-0.000645845
201.488	-0.000648634
201.588	-0.000651462
201.688	-0.000651233
201.788	-0.000660021
201.888	-0.000664072
201.988	-0.000653449
202.088	-0.000639961
202.188	-0.000661741
202.288	-0.000658302
202.388	-0.000663613
202.488	-0.000652494
202.588	-0.000656735
202.688	-0.00068184
[truncated: 5,210 more rows]

## Sheet: 100%D2O
time/s	current/mA
3.0936	-0.01682
3.0968	-0.01161
3.108	-0.00655
3.208	-0.00237
3.308	-0.00174
3.408	-0.00146
3.508	-0.00127
3.608	-0.00116
3.708	-0.00109
3.808	-0.00101
3.908	-0.00102
4.008	-0.000990088
4.108	-0.000887078
4.208	-0.000880015
4.308	-0.000829389
4.408	-0.000827251
4.508	-0.000794798
4.608	-0.000792851
4.708	-0.000780213
4.808	-0.000765819
4.908	-0.000741919
5.008	-0.000713704
5.108	-0.000728365
5.208	-0.000709351
5.308	-0.000700608
5.408	-0.000698508
5.508	-0.000681366
5.608	-0.000692514
5.708	-0.000691445
5.808	-0.000651242
5.908	-0.000665826
6.008	-0.000675715
6.108	-0.000676059
6.208	-0.000640437
6.308	-0.000652845
6.408	-0.000646011
6.508	-0.000652998
6.608	-0.000636084
6.708	-0.000645095
6.808	-0.00063723
6.908	-0.000640971
7.008	-0.000632839
7.108	-0.000620011
7.208	-0.000623218
7.308	-0.000619056
7.408	-0.000625547
7.508	-0.000616345
7.608	-0.000631579
7.708	-0.000616765
7.808	-0.000628715
7.908	-0.000595232
8.008	-0.000622569
8.108	-0.000587787
8.208	-0.000607717
8.308	-0.00062066
8.408	-0.000598248
8.508	-0.000607106
8.608	-0.000604815
8.708	-0.000615696
8.808	-0.000598592
8.908	-0.000591719
9.008	-0.00058542
9.108	-0.000586451
9.208	-0.000587176
9.308	-0.000587252
9.408	-0.000587252
9.508	-0.000582518
9.608	-0.000578509
9.708	-0.000573622
9.808	-0.000575493
9.908	-0.00058542
10.008	-0.000579998
10.108	-0.000577211
10.208	-0.000570186
10.308	-0.000590498
10.408	-0.000583854
10.508	-0.000586985
10.608	-0.000584503
10.708	-0.000575913
10.808	-0.000578853
10.908	-0.000580571
11.008	-0.000586183
11.108	-0.000572438
11.208	-0.00058332
11.308	-0.000561175
11.408	-0.000583434
11.508	-0.000586565
11.608	-0.000579769
11.708	-0.000564115
11.808	-0.000594163
11.908	-0.000577249
12.008	-0.000553196
12.108	-0.000575722
12.208	-0.000569002
12.308	-0.000575531
12.408	-0.000568964
12.508	-0.000570644
12.608	-0.000581487
12.708	-0.000575951
12.808	-0.000566177
12.908	-0.00056885
13.008	-0.000569117
13.108	-0.000583511
13.208	-0.000564459
13.308	-0.000574577
13.408	-0.000576638
13.508	-0.000584389
13.608	-0.000558503
13.708	-0.000563772
13.808	-0.000559725
13.908	-0.000560526
14.008	-0.000575073
14.108	-0.000574844
14.208	-0.000580151
14.308	-0.000561404
14.408	-0.000547927
14.508	-0.000571026
14.608	-0.000559381
14.708	-0.000560183
14.808	-0.000549149
14.908	-0.00056843
15.008	-0.000565528
15.108	-0.000566826
15.208	-0.000557663
15.308	-0.00056003
15.408	-0.0005422
15.508	-0.000553998
15.608	-0.0005766
15.708	-0.000567628
15.808	-0.000549263
15.908	-0.000564153
16.008	-0.000551707
16.108	-0.00056675
16.208	-0.000562932
16.308	-0.000565146
16.408	-0.000567513
16.508	-0.000560106
16.608	-0.000566024
16.708	-0.000571255
16.808	-0.000549874
16.908	-0.000561863
17.008	-0.000564115
17.108	-0.000559228
17.208	-0.00057282
17.308	-0.000570491
17.408	-0.000581563
17.508	-0.000556288
17.608	-0.000560717
17.708	-0.000573622
17.808	-0.000560679
17.908	-0.000578051
18.008	-0.000578891
18.108	-0.000554914
18.208	-0.00057744
18.308	-0.000579845
18.408	-0.000558732
18.508	-0.000543842
18.608	-0.000555716
18.708	-0.000564573
18.808	-0.000551974
18.908	-0.000577593
19.008	-0.000560488
19.108	-0.000553845
19.208	-0.000566711
19.308	-0.000550829
19.408	-0.00054262
19.508	-0.000568468
19.608	-0.000557739
19.708	-0.00056087
19.808	-0.000540406
19.908	-0.000554952
20.008	-0.000537313
20.108	-0.000537198
20.208	-0.000521583
20.308	-0.000531319
20.408	-0.000534373
20.508	-0.000544338
20.608	-0.000523301
20.708	-0.000515016
20.808	-0.000535748
20.908	-0.000512343
21.008	-0.00051723
21.108	-0.000516238
21.208	-0.000512076
21.308	-0.000508296
21.408	-0.000510434
21.508	-0.000515283
21.608	-0.000487412
21.708	-0.000516238
21.808	-0.00049837
21.908	-0.000482525
22.008	-0.000511656
22.108	-0.000524905
22.208	-0.000500431
22.308	-0.000499629
22.408	-0.000506884
22.508	-0.000492719
22.608	-0.000497033
22.708	-0.000490085
22.808	-0.000495201
22.908	-0.000505204
23.008	-0.00048703
23.108	-0.000494475
23.208	-0.000483059
23.308	-0.000482792
23.408	-0.000488939
23.508	-0.000493253
23.608	-0.000484281
23.708	-0.000492757
23.808	-0.000504478
23.908	-0.000464962
24.008	-0.000502951
24.108	-0.000494742
24.208	-0.000486114
24.308	-0.000486916
24.408	-0.000482945
24.508	-0.000477943
24.608	-0.000483098
24.708	-0.000478936
24.808	-0.000487183
24.908	-0.000466489
25.008	-0.000491192
25.108	-0.000485388
25.208	-0.000472827
25.308	-0.000475958
25.408	-0.000488672
25.508	-0.00047676
25.608	-0.000483174
25.708	-0.000463664
25.808	-0.000462519
25.908	-0.000475194
26.008	-0.000490734
26.108	-0.000484434
26.208	-0.00047928
26.308	-0.000464199
26.408	-0.00048115
26.508	-0.000474927
26.608	-0.000492032
26.708	-0.000470995
26.808	-0.000475118
26.908	-0.000451714
27.008	-0.000466833
27.108	-0.000463702
27.208	-0.000470651
27.308	-0.000477218
27.408	-0.0004734
27.508	-0.000475614
27.608	-0.000476531
27.708	-0.000477676
27.808	-0.000468017
27.908	-0.000462519
28.008	-0.000473514
28.108	-0.000472713
28.208	-0.000478821
28.308	-0.000467597
28.408	-0.000496842
28.508	-0.000476454
28.608	-0.000478898
28.708	-0.000481303
28.808	-0.000481685
28.908	-0.000476722
29.008	-0.000468589
29.108	-0.000479929
29.208	-0.000472751
29.308	-0.000491268
29.408	-0.000486381
29.508	-0.000471491
29.608	-0.000511274
29.708	-0.000492032
29.808	-0.000452897
29.908	-0.00050047
30.008	-0.000504135
30.108	-0.000512763
30.208	-0.00043186
30.308	-0.000500508
30.408	-0.000437931
30.508	-0.000461182
30.608	-0.000449919
30.708	-0.00046794
30.808	-0.000465917
30.908	-0.000419719
31.008	-0.000460037
31.108	-0.000444269
31.208	-0.000452783
31.308	-0.000445758
31.408	-0.000445071
31.508	-0.000438924
31.608	-0.000444001
31.708	-0.00047676
31.808	-0.000483136
31.908	-0.000459655
32.008	-0.000486992
32.108	-0.000494742
32.208	-0.000439878
32.308	-0.000465535
32.408	-0.000478974
32.508	-0.000424033
32.608	-0.000489321
32.708	-0.000462366
32.808	-0.000428615
32.908	-0.000527424
33.008	-0.000518529
33.108	-0.000432853
33.208	-0.000517612
33.308	-0.000462671
33.408	-0.000437396
33.508	-0.00047214
33.608	-0.000517574
33.708	-0.000503829
33.808	-0.000459273
33.908	-0.000522385
34.008	-0.000488748
34.108	-0.000456677
34.208	-0.000506655
34.308	-0.000442092
34.408	-0.000528761
34.508	-0.00051536
34.608	-0.000422926
34.708	-0.000515512
34.808	-0.000412045
34.908	-0.000414565
35.008	-0.000498751
35.108	-0.000414565
35.208	-0.000416627
35.308	-0.000514863
35.408	-0.00046374
35.508	-0.000517574
35.608	-0.00041799
35.708	-0.000521377
35.808	-0.000459114
35.908	-0.000440986
36.008	-0.000423347
36.108	-0.000500115
36.208	-0.000412905
36.308	-0.00050761
36.408	-0.000505624
36.508	-0.000477871
36.608	-0.000488287
36.708	-0.000450798
36.808	-0.000460881
36.908	-0.000502516
37.008	-0.000446606
37.108	-0.000452482
37.208	-0.000461248
37.308	-0.000409789
37.408	-0.00050052
37.508	-0.000507934
37.608	-0.00049627
37.708	-0.00044451
37.808	-0.000402333
37.908	-0.000471026
38.008	-0.00045026
38.108	-0.000442326
38.208	-0.000393475
38.308	-0.000498107
38.408	-0.000452993
38.508	-0.000451745
38.608	-0.000499363
38.708	-0.00047912
38.808	-0.000480678
38.908	-0.000455742
39.008	-0.000449114
39.108	-0.00046174
39.208	-0.00045063
39.308	-0.000444384
39.408	-0.00046875
39.508	-0.000440268
39.608	-0.000458182
39.708	-0.000458923
39.808	-0.000452856
39.908	-0.000462313
40.008	-0.00044349
40.108	-0.000442513
40.208	-0.000454177
40.308	-0.000406868
40.408	-0.000443051
40.508	-0.000455674
40.608	-0.000461286
40.708	-0.000447492
40.808	-0.000439775
40.908	-0.000493792
41.008	-0.000452802
41.108	-0.000443849
41.208	-0.000488989
41.308	-0.00046048
41.408	-0.000460064
41.508	-0.000446904
41.608	-0.000452573
41.708	-0.00044995
41.808	-0.000442983
41.908	-0.000439524
42.008	-0.000460015
42.108	-0.000441738
42.208	-0.000451436
42.308	-0.00045152
42.408	-0.000461729
42.508	-0.000453471
42.608	-0.000450951
42.708	-0.000451955
42.808	-0.000458151
42.908	-0.000457762
43.008	-0.000471423
43.108	-0.000442276
43.208	-0.000448366
43.308	-0.000445186
43.408	-0.000448282
43.508	-0.0004615
43.608	-0.000457731
43.708	-0.000456743
43.808	-0.000446426
43.908	-0.00045391
44.008	-0.000462886
44.108	-0.000458163
44.208	-0.000462508
44.308	-0.000454169
44.408	-0.000444926
44.508	-0.000455922
44.608	-0.000478043
44.708	-0.000449156
44.808	-0.000444907
44.908	-0.000455364
45.008	-0.000436839
45.108	-0.000441948
45.208	-0.000452917
45.308	-0.000449637
45.408	-0.000452318
45.508	-0.000453154
45.608	-0.000455223
45.708	-0.000455051
45.808	-0.000447473
45.908	-0.000445976
46.008	-0.000449114
46.108	-0.000459793
46.208	-0.000439776
46.308	-0.000454043
46.408	-0.000449443
46.508	-0.00046557
46.608	-0.000472282
46.708	-0.000459595
46.808	-0.000465543
46.908	-0.000439302
47.008	-0.000459927
47.108	-0.000457254
47.208	-0.000455559
47.308	-0.000438798
47.408	-0.000442578
47.508	-0.000446003
47.608	-0.00046649
47.708	-0.000446736
47.808	-0.000434174
47.908	-0.000442983
48.008	-0.000442295
48.108	-0.000445911
48.208	-0.000451974
48.308	-0.000439245
48.408	-0.000448729
48.508	-0.000455242
48.608	-0.000447339
48.708	-0.000446984
48.808	-0.000464592
48.908	-0.000446568
49.008	-0.000442559
49.108	-0.000453303
49.208	-0.00045412
49.308	-0.000459167
49.408	-0.000456418
49.508	-0.000434801
49.608	-0.000438726
49.708	-0.000448313
49.808	-0.000442765
49.908	-0.000461584
50.008	-0.000436297
50.108	-0.000455677
50.208	-0.000463397
50.308	-0.00044267
50.408	-0.000449019
50.508	-0.000440635
50.608	-0.00044971
50.708	-0.00044924
50.808	-0.000461263
50.908	-0.000425855
51.008	-0.000450943
51.108	-0.000437725
51.208	-0.000445369
51.308	-0.000439062
51.408	-0.000441891
51.508	-0.000453558
51.608	-0.000447434
51.708	-0.000438867
51.808	-0.000452424
51.908	-0.000440528
52.008	-0.000452524
52.108	-0.000438355
52.208	-0.000429433
52.308	-0.000438592
52.408	-0.000439821
52.508	-0.000440867
52.608	-0.000448347
52.708	-0.000458461
52.808	-0.000450321
52.908	-0.00043587
53.008	-0.000455887
53.108	-0.000435076
53.208	-0.000451859
53.308	-0.000428253
53.408	-0.000453696
53.508	-0.00046594
53.608	-0.00041972
53.708	-0.000432449
53.808	-0.000443151
53.908	-0.000451501
54.008	-0.000450596
54.108	-0.000448045
54.208	-0.000444262
54.308	-0.000452944
54.408	-0.000439982
54.508	-0.00044052
54.608	-0.000437561
54.708	-0.00043485
54.808	-0.00044372
54.908	-0.000445125
55.008	-0.000440803
55.108	-0.000447629
55.208	-0.000444613
55.308	-0.000448007
55.408	-0.000447179
55.508	-0.00044632
55.608	-0.000442723
55.708	-0.000444918
55.808	-0.000448801
55.908	-0.000438038
56.008	-0.000433338
56.108	-0.000440287
56.208	-0.000442078
56.308	-0.000439336
56.408	-0.000440081
56.508	-0.000445182
56.608	-0.000431319
56.708	-0.000436026
56.808	-0.00043372
56.908	-0.000440188
57.008	-0.000424038
57.108	-0.000440436
57.208	-0.000442677
57.308	-0.000429146
57.408	-0.000446709
57.508	-0.000429181
57.608	-0.000446476
57.708	-0.000438386
57.808	-0.000436244
57.908	-0.000426046
58.008	-0.000457094
58.108	-0.000426542
58.208	-0.00043944
58.308	-0.000446575
58.408	-0.000422675
58.508	-0.000441215
58.608	-0.000437187
58.708	-0.000425954
58.808	-0.000438183
58.908	-0.000443448
59.008	-0.00042986
59.108	-0.000437565
59.208	-0.000441226
59.308	-0.000440871
59.408	-0.000460175
59.508	-0.00044853
59.608	-0.000442776
59.708	-0.000450966
59.808	-0.000450951
59.908	-0.00046171
60.008	-0.000460179
60.108	-0.000441933
60.208	-0.000464634
60.308	-0.000454811
60.408	-0.000455845
60.508	-0.000453028
60.608	-0.000445522
60.708	-0.000444369
60.808	-0.000436358
60.908	-0.000446839
61.008	-0.000438699
61.108	-0.000442131
61.208	-0.000448213
61.308	-0.000422835
61.408	-0.000438271
61.508	-0.000443227
61.608	-0.00043377
61.708	-0.000433655
61.808	-0.000429956
61.908	-0.000432311
62.008	-0.00045
62.108	-0.000428028
62.208	-0.000452283
62.308	-0.000443765
62.408	-0.000441917
62.508	-0.000439844
62.608	-0.00043637
62.708	-0.000429902
62.808	-0.000427226
62.908	-0.000437863
63.008	-0.000429452
63.108	-0.000437786
63.208	-0.000421621
63.308	-0.000437111
63.408	-0.000441261
63.508	-0.000446373
63.608	-0.000456922
63.708	-0.000437592
63.808	-0.000426309
63.908	-0.000433189
64.008	-0.000439512
64.108	-0.000437473
64.208	-0.000436988
64.308	-0.000435392
64.408	-0.000434763
64.508	-0.000428772
64.608	-0.000433182
64.708	-0.000417207
64.808	-0.00042983
64.908	-0.000436282
65.008	-0.000440573
65.108	-0.000442364
65.208	-0.000438237
65.308	-0.000444834
65.408	-0.000424767
65.508	-0.000430563
65.608	-0.000431777
65.708	-0.000441566
65.808	-0.000432342
65.908	-0.000445147
66.008	-0.000428535
66.108	-0.000429016
66.208	-0.000436992
66.308	-0.000426817
66.408	-0.000447163
66.508	-0.000430948
66.608	-0.000417948
66.708	-0.000447465
66.808	-0.00041731
66.908	-0.000428081
67.008	-0.000423492
67.108	-0.000420163
67.208	-0.000430952
67.308	-0.000415841
67.408	-0.000440757
67.508	-0.000430173
67.608	-0.000433774
67.708	-0.000441028
67.808	-0.000433804
67.908	-0.000445426
68.008	-0.000454059
68.108	-0.000473801
68.208	-0.000472824
68.308	-0.00047626
68.408	-0.000495854
68.508	-0.000486813
68.608	-0.000479131
68.708	-0.000466578
68.808	-0.000466372
68.908	-0.000470205
69.008	-0.000437099
69.108	-0.000437175
69.208	-0.000478704
69.308	-0.000484121
69.408	-0.000493147
69.508	-0.000487794
69.608	-0.000387568
69.708	-0.000397018
69.808	-0.000398053
69.908	-0.000412569
70.008	-0.000396331
70.108	-0.000506457
70.208	-0.000493716
70.308	-0.000445251
70.408	-0.000479761
70.508	-0.000494655
70.608	-0.000438164
70.708	-0.00038771
70.808	-0.000431006
70.908	-0.000400236
71.008	-0.000375515
71.108	-0.00050362
71.208	-0.000428203
71.308	-0.00042878
71.408	-0.000428497
71.508	-0.000433636
71.608	-0.000455189
71.708	-0.000435828
71.808	-0.000439566
71.908	-0.000443517
72.008	-0.000417215
72.108	-0.000426661
72.208	-0.000509396
72.308	-0.000431899
72.408	-0.000422614
72.508	-0.000489501
72.608	-0.000502177
72.708	-0.00039097
72.808	-0.000429242
72.908	-0.000393284
73.008	-0.000388958
73.108	-0.000475733
73.208	-0.000426867
73.308	-0.000433411
73.408	-0.000435347
73.508	-0.00037403
73.608	-0.000421044
73.708	-0.000422858
73.808	-0.000426077
73.908	-0.000373732
74.008	-0.000425718
74.108	-0.00040368
74.208	-0.000422472
74.308	-0.000425279
74.408	-0.000415959
74.508	-0.000406937
74.608	-0.000373087
74.708	-0.000373514
74.808	-0.000421106
74.908	-0.000416264
75.008	-0.000411446
75.108	-0.000420544
75.208	-0.000409869
75.308	-0.000411038
75.408	-0.000415413
75.508	-0.000419498
75.608	-0.000419513
75.708	-0.000389519
75.808	-0.000407613
75.908	-0.000422335
76.008	-0.000413641
76.108	-0.000390218
76.208	-0.000387526
76.308	-0.000404768
76.408	-0.000414737
76.508	-0.000421884
76.608	-0.000417162
76.708	-0.000405689
76.808	-0.000407991
76.908	-0.000392654
77.008	-0.000395617
77.108	-0.000389535
77.208	-0.00040659
77.308	-0.000406532
77.408	-0.000391673
77.508	-0.000397472
77.608	-0.000409858
77.708	-0.000408174
77.808	-0.000399614
77.908	-0.000383338
78.008	-0.000415279
78.108	-0.00040034
78.208	-0.000401657
78.308	-0.000403856
78.408	-0.000418708
78.508	-0.000394158
78.608	-0.000418475
78.708	-0.000425603
78.808	-0.000396483
78.908	-0.000393257
79.008	-0.000407284
79.108	-0.000415485
79.208	-0.000414172
79.308	-0.000399908
79.408	-0.000408605
79.508	-0.000406918
79.608	-0.000401084
79.708	-0.000402107
79.808	-0.000417792
79.908	-0.000395109
80.008	-0.000402913
80.108	-0.000399503
80.208	-0.000405299
80.308	-0.000397724
80.408	-0.000387148
80.508	-0.000403852
80.608	-0.000399312
80.708	-0.000396896
80.808	-0.000393727
80.908	-0.000393162
81.008	-0.000391982
81.108	-0.000383846
81.208	-0.000393841
81.308	-0.000388985
81.408	-0.000360686
81.508	-0.000377764
81.608	-0.000365653
81.708	-0.000365023
81.808	-0.000378188
81.908	-0.000376752
82.008	-0.000380704
82.108	-0.000381895
82.208	-0.000383846
82.308	-0.000388954
82.408	-0.000383468
82.508	-0.000380723
82.608	-0.000368406
82.708	-0.000382578
82.808	-0.000382342
82.908	-0.000376023
83.008	-0.000385957
83.108	-0.000376229
83.208	-0.000391795
83.308	-0.000381799
83.408	-0.000389191
83.508	-0.000384048
83.608	-0.000378493
83.708	-0.000394899
83.808	-0.000389615
83.908	-0.000375866
84.008	-0.000380028
84.108	-0.000385171
84.208	-0.000383395
84.308	-0.000360171
84.408	-0.000384411
84.508	-0.000392478
84.608	-0.000379287
84.708	-0.000387103
84.808	-0.000395395
84.908	-0.000394498
85.008	-0.000374561
85.108	-0.000387733
85.208	-0.000388206
85.308	-0.00037445
85.408	-0.000376233
85.508	-0.000384144
85.608	-0.000380345
85.708	-0.000378581
85.808	-0.000382838
85.908	-0.000373755
86.008	-0.000381066
86.108	-0.000398564
86.208	-0.000399167
86.308	-0.000398091
86.408	-0.00038816
86.508	-0.000390428
86.608	-0.000399122
86.708	-0.000393975
86.808	-0.000391195
86.908	-0.00037403
87.008	-0.000364351
87.108	-0.000345593
87.208	-0.000356043
87.308	-0.000339
87.408	-0.000356322
87.508	-0.000327294
87.608	-0.00034562
87.708	-0.000324301
87.808	-0.000332131
87.908	-0.000329871
88.008	-0.000352729
88.108	-0.000360354
88.208	-0.000360949
88.308	-0.000382196
88.408	-0.000368864
88.508	-0.000372442
88.608	-0.000344322
88.708	-0.000379997
88.808	-0.000367451
88.908	-0.000370701
89.008	-0.000361098
89.108	-0.000380253
89.208	-0.000352065
89.308	-0.000363355
89.408	-0.000379883
89.508	-0.000372606
89.608	-0.000377084
89.708	-0.000363759
89.808	-0.000379463
89.908	-0.000356322
90.008	-0.000356188
90.108	-0.000364401
90.208	-0.000381154
90.308	-0.000368184
90.408	-0.000375771
90.508	-0.000374564
90.608	-0.000374099
90.708	-0.000387446
90.808	-0.000366734
90.908	-0.000380089
91.008	-0.000388523
91.108	-0.000360274
91.208	-0.000383582
91.308	-0.000382689
91.408	-0.000375908
91.508	-0.000373728
91.608	-0.000380933
91.708	-0.000378524
91.808	-0.000378352
91.908	-0.000386289
92.008	-0.000400122
92.108	-0.000378741
92.208	-0.000388607
92.308	-0.000406212
92.408	-0.000402019
92.508	-0.000365451
92.608	-0.00039782
92.708	-0.000393166
92.808	-0.00038283
92.908	-0.00038522
93.008	-0.000389901
93.108	-0.000371071
93.208	-0.000391516
93.308	-0.000399167
93.408	-0.000397633
93.508	-0.000404387
93.608	-0.000405826
93.708	-0.000395506
93.808	-0.000388271
93.908	-0.000397667
94.008	-0.000383414
94.108	-0.000383464
94.208	-0.000398518
94.308	-0.000383128
94.408	-0.000385136
94.508	-0.000391012
94.608	-0.000391218
94.708	-0.000402814
94.808	-0.000403711
94.908	-0.000391062
95.008	-0.000395189
95.108	-0.000406265
95.208	-0.000390665
95.308	-0.000374847
95.408	-0.00039554
95.508	-0.000398411
95.608	-0.000399817
95.708	-0.000386629
95.808	-0.000394112
95.908	-0.000405834
96.008	-0.000386228
96.108	-0.000391883
96.208	-0.000396609
96.308	-0.000391825
96.408	-0.000407567
96.508	-0.000386423
96.608	-0.000383655
96.708	-0.000407987
96.808	-0.000391234
96.908	-0.000396037
97.008	-0.000404604
97.108	-0.000395838
97.208	-0.000392226
97.308	-0.000402039
97.408	-0.0003968
97.508	-0.00038149
97.608	-0.000410198
97.708	-0.00038065
97.808	-0.000386931
97.908	-0.000385503
98.008	-0.000392146
98.108	-0.000383991
98.208	-0.000383976
98.308	-0.000381334
98.408	-0.00038427
98.508	-0.000387271
98.608	-0.000395819
98.708	-0.000399087
98.808	-0.000404681
98.908	-0.000417078
99.008	-0.000409094
99.108	-0.000410598
99.208	-0.000392746
99.308	-0.000391131
99.408	-0.000397491
99.508	-0.00040536
99.608	-0.000375687
99.708	-0.000399038
99.808	-0.000390703
99.908	-0.000391623
100.008	-0.00040365
100.108	-0.000397942
100.208	-0.000404875
100.308	-0.00039063
100.408	-0.000394651
100.508	-0.000402699
100.608	-0.000386824
100.708	-0.000380933
100.808	-0.000406834
100.908	-0.000385801
101.008	-0.000405818
101.108	-0.000383067
101.208	-0.000400202
101.308	-0.000410262
101.408	-0.000382059
101.508	-0.000394426
101.608	-0.000393524
101.708	-0.000397426
101.808	-0.000385564
101.908	-0.000389577
102.008	-0.000410385
102.108	-0.000405475
102.208	-0.000391024
102.308	-0.000392501
102.408	-0.000394773
102.508	-0.000388714
102.608	-0.000388447
102.708	-0.000397205
102.808	-0.000381937
102.908	-0.000409087
103.008	-0.000389955
103.108	-0.000404665
103.208	-0.000406563
103.308	-0.000395013
103.408	-0.00038616
103.508	-0.000397167
103.608	-0.000390306
103.708	-0.000405627
103.808	-0.000402989
103.908	-0.000388122
104.008	-0.000398152
104.108	-0.000389729
104.208	-0.000387962
104.308	-0.000377309
104.408	-0.000402455
104.508	-0.000382387
104.608	-0.000393509
104.708	-0.000382112
104.808	-0.000393284
104.908	-0.000393708
105.008	-0.000390959
105.108	-0.000399225
105.208	-0.000406704
105.308	-0.000414848
105.408	-0.000416944
105.508	-0.000435068
105.608	-0.000449592
105.708	-0.00044265
105.808	-0.000430441
105.908	-0.000447404
106.008	-0.00042135
106.108	-0.000434992
106.208	-0.000408961
106.308	-0.000398121
106.408	-0.000394128
106.508	-0.000405612
106.608	-0.000395094
106.708	-0.000404047
106.808	-0.000400187
106.908	-0.000392975
107.008	-0.000399713
107.108	-0.000404161
107.208	-0.000407788
107.308	-0.000421579
107.408	-0.000413393
107.508	-0.000424668
107.608	-0.00040783
107.708	-0.000399874
107.808	-0.000414813
107.908	-0.000413462
108.008	-0.000411438
108.108	-0.000402615
108.208	-0.00039073
108.308	-0.000407235
108.408	-0.000403974
108.508	-0.000389
108.608	-0.000397747
108.708	-0.000404261
108.808	-0.000386049
108.908	-0.000411961
109.008	-0.000405975
109.108	-0.000409655
109.208	-0.000395823
109.308	-0.000405265
109.408	-0.000399408
109.508	-0.000391318
109.608	-0.000390161
109.708	-0.00038083
109.808	-0.000397697
109.908	-0.000398251
110.008	-0.000401649
110.108	-0.000384025
110.208	-0.000389279
110.308	-0.000398877
110.408	-0.000395204
110.508	-0.000398656
110.608	-0.000390527
110.708	-0.000391001
110.808	-0.000384247
110.908	-0.000388458
111.008	-0.000407746
111.108	-0.000398037
111.208	-0.000396984
111.308	-0.000390875
111.408	-0.000387946
111.508	-0.00037537
111.608	-0.000381402
111.708	-0.000383601
111.808	-0.000391363
111.908	-0.000381112
112.008	-0.000379856
112.108	-0.000384823
112.208	-0.000396006
112.308	-0.000384728
112.408	-0.000372594
112.508	-0.000387133
112.608	-0.000378799
112.708	-0.000378764
112.808	-0.000376
112.908	-0.000377695
113.008	-0.000393956
113.108	-0.000394593
113.208	-0.000385239
113.308	-0.000390165
113.408	-0.000406277
113.508	-0.000395227
113.608	-0.000378955
113.708	-0.000367871
113.808	-0.000386011
113.908	-0.000374095
114.008	-0.000371938
114.108	-0.000381372
114.208	-0.000383865
114.308	-0.000364691
114.408	-0.000381582
114.508	-0.00037763
114.608	-0.000392761
114.708	-0.000392543
114.808	-0.000391146
114.908	-0.000368696
115.008	-0.000369933
115.108	-0.000366157
115.208	-0.000384816
115.308	-0.000378207
115.408	-0.00038585
115.508	-0.000374809
115.608	-0.000374362
115.708	-0.000375885
115.808	-0.000382319
115.908	-0.000384629
116.008	-0.000382727
116.108	-0.000372067
116.208	-0.000381376
116.308	-0.000390321
116.408	-0.000373037
116.508	-0.000385465
116.608	-0.000378314
116.708	-0.000385763
116.808	-0.000397281
116.908	-0.000382437
117.008	-0.000382609
117.108	-0.000381761
117.208	-0.000368849
117.308	-0.00037881
117.408	-0.000383342
117.508	-0.000385621
117.608	-0.000381524
117.708	-0.000394456
117.808	-0.000368513
117.908	-0.000378627
118.008	-0.000392364
118.108	-0.000380864
118.208	-0.000372155
118.308	-0.000356776
118.408	-0.00036873
118.508	-0.000369238
118.608	-0.000353371
118.708	-0.000360846
118.808	-0.000355635
118.908	-0.000356952
119.008	-0.000375908
119.108	-0.000356627
119.208	-0.000363068
119.308	-0.000366188
119.408	-0.000360606
119.508	-0.000363622
119.608	-0.000375992
119.708	-0.000370895
119.808	-0.000374881
119.908	-0.000371308
120.008	-0.000379428
120.108	-0.000376771
120.208	-0.000378672
120.308	-0.0003744
120.408	-0.000355532
120.508	-0.000368807
120.608	-0.0003702
120.708	-0.000371888
120.808	-0.000364764
120.908	-0.000365355
121.008	-0.000368715
121.108	-0.000361702
121.208	-0.000372438
121.308	-0.000374267
121.408	-0.000365119
121.508	-0.000378978
121.608	-0.000378585
121.708	-0.000369624
121.808	-0.000378997
121.908	-0.000365653
122.008	-0.000391467
122.108	-0.000364893
122.208	-0.000383884
122.308	-0.00037684
122.408	-0.000387408
122.508	-0.000385824
122.608	-0.000378008
122.708	-0.000382433
122.808	-0.000368769
122.908	-0.000374477
123.008	-0.000376256
123.09	-0.000385808
123.09	-0.00112
123.19	-0.000944005
123.29	-0.000919417
123.39	-0.000917813
123.49	-0.000902121
123.59	-0.000899945
123.69	-0.000892653
123.79	-0.000889866
123.89	-0.000888071
123.99	-0.000887804
124.09	-0.000879786
124.19	-0.000872074
124.29	-0.000876541
124.39	-0.000877992
124.49	-0.000862109
124.59	-0.000872914
124.69	-0.000883299
124.79	-0.000864705
124.89	-0.000863598
124.99	-0.00086711
125.09	-0.000861002
125.19	-0.000852144
125.29	-0.000860429
125.39	-0.000861002
125.49	-0.000881237
125.59	-0.000841912
125.69	-0.000865278
125.79	-0.000850999
125.89	-0.000873792
125.99	-0.000841263
126.09	-0.000866958
126.19	-0.000860085
126.29	-0.000848326
126.39	-0.000864438
126.49	-0.000858864
126.59	-0.000861116
126.69	-0.000835612
126.79	-0.000847142
126.89	-0.000828014
126.99	-0.00083084
127.09	-0.000821447
127.19	-0.000795714
127.29	-0.000805641
127.39	-0.000808352
127.49	-0.000794072
127.59	-0.000812628
127.69	-0.000823814
127.79	-0.000826334
127.89	-0.000840804
127.99	-0.000835688
128.09	-0.000833054
128.19	-0.000832252
128.29	-0.000850349
128.39	-0.000841033
128.49	-0.000828091
128.59	-0.00081446
128.69	-0.000828625
128.79	-0.000833894
128.89	-0.000830458
128.99	-0.000833092
129.09	-0.000826869
129.19	-0.000820645
129.29	-0.000815759
129.39	-0.00082706
129.49	-0.0008237
129.59	-0.000822974
129.69	-0.00083019
129.79	-0.000851151
129.89	-0.000817973
129.99	-0.000840843
130.09	-0.00083145
130.19	-0.000826907
130.29	-0.000825265
130.39	-0.00083061
130.49	-0.000812475
130.59	-0.000834543
130.69	-0.000834047
130.79	-0.000825838
130.89	-0.000815759
130.99	-0.000821295
131.09	-0.000832939
131.19	-0.00084069
131.29	-0.000827594
131.39	-0.000831183
131.49	-0.000834008
131.59	-0.000880588
131.69	-0.000847371
131.79	-0.000825723
131.89	-0.000826143
131.99	-0.000841034
132.09	-0.00084237
132.19	-0.00084844
132.29	-0.000828511
132.39	-0.0008518
132.49	-0.000841568
132.59	-0.000835307
132.69	-0.000848364
132.79	-0.000835307
132.89	-0.000827938
132.99	-0.000846493
133.09	-0.000828587
133.19	-0.000852717
133.29	-0.000828701
133.39	-0.000849968
133.49	-0.000834734
133.59	-0.000843821
133.69	-0.00083733
133.79	-0.000803694
133.89	-0.000819462
133.99	-0.000845959
134.09	-0.000839774
134.19	-0.00080797
134.29	-0.000847219
134.39	-0.000841683
134.49	-0.00083126
134.59	-0.000825074
134.69	-0.000838934
134.79	-0.000847333
134.89	-0.000826487
134.99	-0.000822669
135.09	-0.000840995
135.19	-0.000824425
135.29	-0.000822249
135.39	-0.000823776
135.49	-0.000837712
135.59	-0.000845501
135.69	-0.000825265
135.79	-0.000838361
135.89	-0.000841415
135.99	-0.00081614
136.09	-0.000815568
136.19	-0.000829732
136.29	-0.000823433
136.39	-0.000824845
136.49	-0.000844852
136.59	-0.00083103
136.69	-0.000833245
136.79	-0.000848479
136.89	-0.000817706
136.99	-0.000835688
137.09	-0.000842179
137.19	-0.000838476
137.29	-0.000823929
137.39	-0.000830878
137.49	-0.000826678
137.59	-0.000845615
137.69	-0.000825456
137.79	-0.000825494
137.89	-0.000828167
137.99	-0.000824044
138.09	-0.000819195
138.19	-0.000837139
138.29	-0.000826373
138.39	-0.000819386
138.49	-0.000829541
138.59	-0.000842828
138.69	-0.000829503
138.79	-0.000830267
138.89	-0.000836108
138.99	-0.000853862
139.09	-0.000837445
139.19	-0.000846722
139.29	-0.000835574
139.39	-0.000842981
139.49	-0.000817591
139.59	-0.000845997
139.69	-0.000840614
139.79	-0.000823814
139.89	-0.000825838
139.99	-0.000821638
140.09	-0.000829236
140.19	-0.000830992
140.29	-0.000841377
140.39	-0.000809955
140.49	-0.000815949
140.59	-0.00080671
140.69	-0.000823891
140.79	-0.000822287
140.89	-0.000850655
140.99	-0.000826258
141.09	-0.000833627
141.19	-0.000824311
141.29	-0.000810642
141.39	-0.000828091
141.49	-0.000835994
141.59	-0.000826029
141.69	-0.000811024
141.79	-0.0008153
141.89	-0.000840766
141.99	-0.000821371
142.09	-0.00082202
142.19	-0.000810337
142.29	-0.000829045
142.39	-0.000821409
142.49	-0.00081656
142.59	-0.00082202
142.69	-0.000868027
142.79	-0.000822134
142.89	-0.000834581
142.99	-0.000808123
143.09	-0.000811482
143.19	-0.000817438
143.29	-0.000815339
143.39	-0.000801899
143.49	-0.000822554
143.59	-0.000811444
143.69	-0.000802625
143.79	-0.000816064
143.89	-0.000807397
143.99	-0.000815109
144.09	-0.00082076
144.19	-0.000797738
144.29	-0.000794836
144.39	-0.000819156
144.49	-0.000821829
144.59	-0.000822822
144.69	-0.000761467
144.79	-0.000814499
144.89	-0.000828052
144.99	-0.000846531
145.09	-0.000855504
145.19	-0.000858787
145.29	-0.000867454
145.39	-0.00087593
145.49	-0.00087005
145.59	-0.000843973
145.69	-0.00086566
145.79	-0.000861842
145.89	-0.000827403
145.99	-0.000817706
146.09	-0.000837445
146.19	-0.000817515
146.29	-0.000796745
146.39	-0.000824998
146.49	-0.000807664
146.59	-0.000821982
146.69	-0.000820493
146.79	-0.000836185
146.89	-0.000822478
146.99	-0.000833665
147.09	-0.000820226
147.19	-0.000835192
147.29	-0.000821562
147.39	-0.000823967
147.49	-0.000822707
147.59	-0.000822822
147.69	-0.00082496
147.79	-0.000824616
147.89	-0.000821982
147.99	-0.000832367
148.09	-0.000819347
148.19	-0.000818927
148.29	-0.000815415
148.39	-0.000825074
148.49	-0.000825494
148.59	-0.000814842
148.69	-0.000819882
148.79	-0.000815682
148.89	-0.000820798
148.99	-0.000820073
149.09	-0.000818775
149.19	-0.000816255
149.29	-0.000805374
149.39	-0.00081656
149.49	-0.000835345
149.59	-0.000833894
149.69	-0.000801441
149.79	-0.000817324
149.89	-0.000810375
149.99	-0.000810871
150.09	-0.000806175
150.19	-0.00081278
150.29	-0.000809688
150.39	-0.00080671
150.49	-0.00081259
150.59	-0.000820035
150.69	-0.000820531
150.79	-0.00079266
150.89	-0.00081133
150.99	-0.000844622
151.09	-0.000800792
151.19	-0.00078216
151.29	-0.000803197
151.39	-0.000806634
151.49	-0.000804457
151.59	-0.000793194
151.69	-0.000808084
151.79	-0.000802854
151.89	-0.000789873
151.99	-0.000817477
152.09	-0.000804877
152.19	-0.00078888
152.29	-0.000792392
152.39	-0.000797127
152.49	-0.000778228
152.59	-0.000810031
152.69	-0.000797852
152.79	-0.000789911
152.89	-0.000793691
152.99	-0.000789682
153.09	-0.000783993
153.19	-0.000800372
153.29	-0.00079957
153.39	-0.000784375
153.49	-0.000790789
153.59	-0.00079495
153.69	-0.000798616
153.79	-0.000790064
153.89	-0.000802052
153.99	-0.000804457
154.09	-0.000785558
154.19	-0.000774372
154.29	-0.000747837
154.39	-0.000782046
154.49	-0.000784718
154.59	-0.000783382
154.69	-0.000790713
154.79	-0.000791705
154.89	-0.000792927
154.99	-0.000790292
155.09	-0.000852373
155.19	-0.000778533
155.29	-0.000732221
155.39	-0.000789071
155.49	-0.000849738
155.59	-0.000792125
155.69	-0.000784642
155.79	-0.000773684
155.89	-0.000792049
155.99	-0.000786704
156.09	-0.00079747
156.19	-0.000788994
156.29	-0.000738826
156.39	-0.000831985
156.49	-0.000806252
156.59	-0.000737643
156.69	-0.000736841
156.79	-0.000776395
156.89	-0.00071588
156.99	-0.000768492
157.09	-0.000783611
157.19	-0.000794607
157.29	-0.000787047
157.39	-0.000839277
157.49	-0.000789682
157.59	-0.000707213
157.69	-0.000791552
157.79	-0.000723554
157.89	-0.000837368
157.99	-0.000770935
158.09	-0.000734474
158.19	-0.000770554
158.29	-0.000810642
158.39	-0.000727258
158.49	-0.000832329
158.59	-0.000791667
158.69	-0.000736383
158.79	-0.000731152
158.89	-0.000777159
158.99	-0.000763567
159.09	-0.000778075
159.19	-0.000709084
159.29	-0.000728479
159.39	-0.000812933
159.49	-0.000764254
159.59	-0.000820264
159.69	-0.000697019
159.79	-0.000829198
159.89	-0.000780786
159.99	-0.00070874
160.09	-0.000835727
160.19	-0.000833016
160.29	-0.000714277
160.39	-0.000724776
160.49	-0.000715498
160.59	-0.000723363
160.69	-0.000706373
160.79	-0.000714124
160.89	-0.000828931
160.99	-0.000839354
161.09	-0.000725654
161.19	-0.000837674
161.29	-0.000825265
161.39	-0.000722982
161.49	-0.00070603
161.59	-0.000723631
161.69	-0.000718324
161.79	-0.000705724
161.89	-0.000719087
161.99	-0.000828205
162.09	-0.00082874
162.19	-0.00072615
162.29	-0.000841683
162.39	-0.000847486
162.49	-0.000812704
162.59	-0.000722982
162.69	-0.000826831
162.79	-0.000831336
162.89	-0.000716567
162.99	-0.000829236
163.09	-0.000720156
163.19	-0.000832939
163.29	-0.000727563
163.39	-0.000827251
163.49	-0.000826487
163.59	-0.000845157
163.69	-0.00070916
163.79	-0.000836147
163.89	-0.00071462
163.99	-0.000836032
164.09	-0.000736612
164.19	-0.000728136
164.29	-0.000705877
164.39	-0.000709008
164.49	-0.000819118
164.59	-0.00084069
164.69	-0.000823776
164.79	-0.000719851
164.89	-0.000830801
164.99	-0.000833512
165.09	-0.000720385
165.19	-0.000821562
165.29	-0.000724089
165.39	-0.000828014
165.49	-0.000729778
165.59	-0.000722218
165.69	-0.000771699
165.79	-0.000816789
165.89	-0.000829847
165.99	-0.000718667
166.09	-0.000825723
166.19	-0.000822058
166.29	-0.000834505
166.39	-0.000706679
166.49	-0.000716644
166.59	-0.000720538
166.69	-0.000845386
166.79	-0.000720614
166.89	-0.000819729
166.99	-0.00082622
167.09	-0.000828587
167.19	-0.000729968
167.29	-0.000841148
167.39	-0.000835612
167.49	-0.000705572
167.59	-0.000842408
167.69	-0.000841874
167.79	-0.000707328
167.89	-0.000838094
167.99	-0.000708206
168.09	-0.000830229
168.19	-0.000716415
168.29	-0.000845844
168.39	-0.000849357
168.49	-0.000837636
168.59	-0.000835803
168.69	-0.00071546
168.79	-0.000825151
168.89	-0.000710535
168.99	-0.000829885
169.09	-0.000728938
169.19	-0.000825723
169.29	-0.000719622
169.39	-0.000840117
169.49	-0.000716911
169.59	-0.000813849
169.69	-0.000828549
169.79	-0.000837674
169.89	-0.000814575
169.99	-0.000797203
170.09	-0.000698737
170.19	-0.000819118
170.29	-0.000802739
170.39	-0.000805679
170.49	-0.000689612
170.59	-0.000661779
170.69	-0.000665215
170.79	-0.000671897
170.89	-0.000774181
170.99	-0.000677471
171.09	-0.0006496
171.19	-0.000657198
171.29	-0.000662199
171.39	-0.000665483
171.49	-0.000761887
171.59	-0.000650211
171.69	-0.000651051
171.79	-0.000789071
171.89	-0.000670713
171.99	-0.000666743
172.09	-0.000803197
172.19	-0.000671172
172.29	-0.000787238
172.39	-0.000806939
172.49	-0.000659374
172.59	-0.000684993
172.69	-0.000808161
172.79	-0.000809497
172.89	-0.00070141
172.99	-0.00070729
173.09	-0.000716109
173.19	-0.000821753
173.29	-0.00071084
173.39	-0.000696217
173.49	-0.000696217
173.59	-0.00076433
173.69	-0.000765437
173.79	-0.000690414
173.89	-0.000724547
173.99	-0.000761887
174.09	-0.000706755
174.19	-0.000810337
174.29	-0.000828243
174.39	-0.000826029
174.49	-0.000797241
174.59	-0.000811864
174.69	-0.000750929
174.79	-0.000801556
174.89	-0.000764979
174.99	-0.000737261
175.09	-0.000758871
175.19	-0.000792583
175.29	-0.000809115
175.39	-0.000692285
175.49	-0.000665635
175.59	-0.000687283
175.69	-0.000680487
175.79	-0.000813964
175.89	-0.000682893
175.99	-0.000699425
176.09	-0.000706793
176.19	-0.000741117
176.29	-0.000753449
176.39	-0.000751922
176.49	-0.000821638
176.59	-0.000706679
176.69	-0.000678998
176.79	-0.000797356
176.89	-0.000745813
176.99	-0.000731534
177.09	-0.000758718
177.19	-0.000780824
177.29	-0.000798425
177.39	-0.000814919
177.49	-0.000805679
177.59	-0.000821027
177.69	-0.000734894
177.79	-0.000704006
177.89	-0.00081656
177.99	-0.000686482
178.09	-0.000743179
178.19	-0.000759214
178.29	-0.000759481
178.39	-0.000756465
178.49	-0.000734245
178.59	-0.000802586
178.69	-0.000752075
178.79	-0.000801556
178.89	-0.000784298
178.99	-0.000732221
179.09	-0.000694041
179.19	-0.000761581
179.29	-0.000736306
179.39	-0.000742453
179.49	-0.0008279
179.59	-0.000750089
179.69	-0.000736497
179.79	-0.000815148
179.89	-0.000694652
179.99	-0.000693812
180.09	-0.000685069
180.19	-0.000687894
180.29	-0.000752533
180.39	-0.000704808
180.49	-0.000798234
180.59	-0.000736726
180.69	-0.000806901
180.79	-0.000813697
180.89	-0.000767079
180.99	-0.000800372
181.09	-0.000749669
181.19	-0.00075448
181.29	-0.000803579
181.39	-0.00075448
181.49	-0.000801021
181.59	-0.000755931
181.69	-0.000821867
181.79	-0.000804381
181.89	-0.00081049
181.99	-0.000761085
182.09	-0.000702174
182.19	-0.000746462
182.29	-0.000807855
182.39	-0.000805679
182.49	-0.000752991
182.59	-0.000761085
182.69	-0.000753831
182.79	-0.000743102
182.89	-0.000750662
182.99	-0.000740888
183.09	-0.00076559
183.19	-0.000742606
183.29	-0.000749135
183.39	-0.000733176
183.49	-0.000699845
183.59	-0.000696103
183.69	-0.00081698
183.79	-0.000708664
183.89	-0.00076036
183.99	-0.000800028
184.09	-0.000697363
184.19	-0.000747684
184.29	-0.000757725
184.39	-0.000759749
184.49	-0.000784795
184.59	-0.000749669
184.69	-0.000739857
184.79	-0.000804801
184.89	-0.000800143
184.99	-0.000755244
185.09	-0.000737986
185.19	-0.00074314
185.29	-0.000757038
185.39	-0.000816675
185.49	-0.000741728
185.59	-0.000697783
185.69	-0.000804648
185.79	-0.000811215
185.89	-0.000745355
185.99	-0.000760398
186.09	-0.000818049
186.19	-0.000695759
186.29	-0.000774868
186.39	-0.000750013
186.49	-0.000707061
186.59	-0.000689918
186.69	-0.000678731
186.79	-0.000755702
186.89	-0.000754976
186.99	-0.000720691
187.09	-0.000773608
187.19	-0.000754327
187.29	-0.00074253
187.39	-0.000805985
187.49	-0.000821676
187.59	-0.000761352
187.69	-0.000810948
187.79	-0.00081782
187.89	-0.000810642
187.99	-0.00076853
188.09	-0.000758145
188.19	-0.000756694
188.29	-0.000699768
188.39	-0.000753754
188.49	-0.000818393
188.59	-0.000755282
188.69	-0.000740162
188.79	-0.00076223
188.89	-0.000753716
188.99	-0.000777884
189.09	-0.000716758
189.19	-0.000755816
189.29	-0.000768034
189.39	-0.000754365
189.49	-0.00070141
189.59	-0.00075532
189.69	-0.000766621
189.79	-0.000764865
189.89	-0.000747646
189.99	-0.000813506
190.09	-0.000742568
190.19	-0.000714582
190.29	-0.000737184
190.39	-0.000801403
190.49	-0.000718667
190.59	-0.000823242
190.69	-0.000819653
190.79	-0.000764903
190.89	-0.000816178
190.99	-0.000763605
191.09	-0.000702937
191.19	-0.000748142
191.29	-0.000813277
191.39	-0.000748867
191.49	-0.00082496
191.59	-0.000754862
191.69	-0.000762078
191.79	-0.000761085
191.89	-0.000816751
191.99	-0.000833245
192.09	-0.000711489
192.19	-0.00075616
192.29	-0.000766965
192.39	-0.000699654
192.49	-0.000764979
192.59	-0.000750089
192.69	-0.000769485
192.79	-0.000811406
192.89	-0.000746958
192.99	-0.000758909
193.09	-0.00075028
193.19	-0.000710344
193.29	-0.000762727
193.39	-0.000710955
193.49	-0.000760283
193.59	-0.000759978
193.69	-0.000712177
193.79	-0.000762498
193.89	-0.000809153
193.99	-0.000761505
194.09	-0.000765437
194.19	-0.000759978
194.29	-0.000760245
194.39	-0.000758641
194.49	-0.000703128
194.59	-0.000817858
194.69	-0.000815797
194.79	-0.000744515
194.89	-0.000735123
194.99	-0.000762078
195.09	-0.00077189
195.19	-0.000819576
195.29	-0.000686825
195.39	-0.000761467
195.49	-0.000743522
195.59	-0.000696943
195.69	-0.000811597
195.79	-0.000804648
195.89	-0.000746042
195.99	-0.000765399
196.09	-0.000682855
196.19	-0.00075196
196.29	-0.000757649
196.39	-0.000771164
196.49	-0.000731763
196.59	-0.000749936
196.69	-0.000813964
196.79	-0.000753984
196.89	-0.000755434
196.99	-0.000754594
197.09	-0.000736917
197.19	-0.000704617
197.29	-0.000814269
197.39	-0.000763261
197.49	-0.000757305
197.59	-0.000755587
197.69	-0.000698928
197.79	-0.000756274
197.89	-0.000754785
197.99	-0.000813735
198.09	-0.000705686
198.19	-0.000739475
198.29	-0.000762116
198.39	-0.000828549
198.49	-0.000741804
198.59	-0.000768797
198.69	-0.000705572
198.79	-0.000755625
198.89	-0.000760092
198.99	-0.000758451
199.09	-0.000717407
199.19	-0.000704235
199.29	-0.000678769
199.39	-0.000750013
199.49	-0.000744782
199.59	-0.000754404
199.69	-0.000808963
199.79	-0.000755205
199.89	-0.000775517
199.99	-0.000753335
200.09	-0.00077987
200.19	-0.000771432
200.29	-0.000709008
200.39	-0.000754594
200.49	-0.0007507
200.59	-0.000739552
200.69	-0.000753945
200.79	-0.000758985
200.89	-0.000705228
200.99	-0.000742071
201.09	-0.000747073
201.19	-0.000762956
201.29	-0.000814651
201.39	-0.000753373
201.49	-0.000764865
201.59	-0.00074986
201.69	-0.000752495
201.79	-0.000796401
201.89	-0.000805183
201.99	-0.000738559
202.09	-0.000750929
202.19	-0.000806328
202.29	-0.000755931
202.39	-0.000741804
202.49	-0.000794378
202.59	-0.000741537
[truncated: 5,212 more rows]
