# Supplementary material for: Modulating the mechanism of electrocatalytic CO2 reduction by cobalt phthalocyanine through polymer coordination and encapsulation
Source: Nat Commun. 2019 Apr 11;10:1683. doi: 10.1038/s41467-019-09626-8 (PMC6459859; doi:10.1038/s41467-019-09626-8)
Supplement: Supplementary file 2 — Source Data [file 41467_2019_9626_MOESM2_ESM.zip › Supplementary Figure 28.xlsx]

## Sheet: CoPc-PS
Wavelength (nm)	Abs
200	0.129804
201	0.126551
202	0.11408
203	0.109421
204	0.0532818
205	0.0645036
206	0.054271
207	0.0643021
208	0.0652441
209	0.105052
210	0.0511883
211	0.120357
212	0.100012
213	0.147353
214	0.0935182
215	0.101167
216	0.083113
217	0.097232
218	0.103552
219	0.0877935
220	0.153325
221	0.13332
222	0.123078
223	0.138318
224	0.139829
225	0.128494
226	0.159598
227	0.12684
228	0.108573
229	0.148794
230	0.157585
231	0.119712
232	0.147158
233	0.140834
234	0.178015
235	0.173414
236	0.181464
237	0.227188
238	0.239519
239	0.305995
240	0.275362
241	0.31904
242	0.360145
243	0.379709
244	0.384725
245	0.443469
246	0.516239
247	0.585851
248	0.607533
249	0.642872
250	0.65615
251	0.759631
252	0.802489
253	0.832104
254	0.923572
255	0.977273
256	1.07061
257	1.12839
258	1.18358
259	1.23939
260	1.30199
261	1.37773
262	1.4433
263	1.51273
264	1.56441
265	1.60138
266	1.60781
267	1.66752
268	1.72224
269	1.75413
270	1.7711
271	1.7551
272	1.63207
273	1.46323
274	1.26936
275	1.10353
276	0.958562
277	0.84827
278	0.769965
279	0.716803
280	0.68841
281	0.661857
282	0.643216
283	0.633998
284	0.620027
285	0.614412
286	0.606916
287	0.598565
288	0.589331
289	0.582897
290	0.574558
291	0.568613
292	0.56271
293	0.558844
294	0.555213
295	0.548014
296	0.542352
297	0.540384
298	0.537459
299	0.534714
300	0.531026
301	0.531568
302	0.529856
303	0.527226
304	0.526591
305	0.52745
306	0.525931
307	0.527057
308	0.52467
309	0.52053
310	0.522245
311	0.5222
312	0.525313
313	0.524205
314	0.525244
315	0.521506
316	0.527493
317	0.525347
318	0.525499
319	0.528138
320	0.52736
321	0.530994
322	0.533122
323	0.53388
324	0.534031
325	0.532909
326	0.531959
327	0.52984
328	0.533908
329	0.531025
330	0.53023
331	0.532947
332	0.530323
333	0.52958
334	0.528462
335	0.52736
336	0.527875
337	0.523552
338	0.521292
339	0.522818
340	0.518039
341	0.516925
342	0.514832
343	0.51183
344	0.509135
345	0.507836
346	0.504322
347	0.505266
348	0.502359
349	0.482028
350	0.482778
351	0.482071
352	0.481695
353	0.481427
354	0.479113
355	0.478026
356	0.475167
357	0.474499
358	0.472576
359	0.469193
360	0.465947
361	0.463692
362	0.463304
363	0.460665
364	0.458496
365	0.456134
366	0.45424
367	0.451468
368	0.449375
369	0.447639
370	0.445679
371	0.445874
372	0.443055
373	0.439721
374	0.437965
375	0.435602
376	0.432871
377	0.429648
378	0.427265
379	0.424501
380	0.421925
381	0.418808
382	0.415936
383	0.413192
384	0.412027
385	0.408755
386	0.40574
387	0.401993
388	0.399891
389	0.39669
390	0.393866
391	0.391464
392	0.388674
393	0.385701
394	0.382824
395	0.380425
396	0.378089
397	0.375018
398	0.372222
399	0.36924
400	0.366765
401	0.364862
402	0.362595
403	0.359651
404	0.357572
405	0.355055
406	0.352936
407	0.350424
408	0.348183
409	0.345795
410	0.343822
411	0.342011
412	0.340292
413	0.338272
414	0.336864
415	0.335289
416	0.33344
417	0.331572
418	0.329938
419	0.327887
420	0.326458
421	0.324485
422	0.322679
423	0.321157
424	0.319783
425	0.317823
426	0.316259
427	0.314251
428	0.312709
429	0.311087
430	0.309737
431	0.307687
432	0.306022
433	0.304183
434	0.302574
435	0.301655
436	0.299475
437	0.297761
438	0.296088
439	0.293912
440	0.29208
441	0.29068
442	0.288782
443	0.287103
444	0.285788
445	0.283295
446	0.281831
447	0.27997
448	0.278252
449	0.276779
450	0.275656
451	0.274235
452	0.272767
453	0.271301
454	0.269803
455	0.268458
456	0.267422
457	0.266241
458	0.265458
459	0.264296
460	0.263358
461	0.262163
462	0.261276
463	0.260177
464	0.259281
465	0.258266
466	0.257241
467	0.256197
468	0.255416
469	0.254411
470	0.253272
471	0.252264
472	0.251268
473	0.250124
474	0.248992
475	0.24774
476	0.246824
477	0.245808
478	0.244544
479	0.243546
480	0.242482
481	0.241646
482	0.240578
483	0.239551
484	0.23859
485	0.237857
486	0.236908
487	0.235847
488	0.235227
489	0.234254
490	0.233459
491	0.232668
492	0.231767
493	0.230867
494	0.230065
495	0.229681
496	0.229457
497	0.228699
498	0.22804
499	0.227716
500	0.227305
501	0.226848
502	0.226407
503	0.226221
504	0.226012
505	0.226215
506	0.226425
507	0.22667
508	0.227311
509	0.22793
510	0.228628
511	0.229421
512	0.230043
513	0.230989
514	0.232192
515	0.233246
516	0.234592
517	0.235953
518	0.237013
519	0.238319
520	0.239977
521	0.24133
522	0.242948
523	0.244601
524	0.246399
525	0.247936
526	0.249792
527	0.251666
528	0.253164
529	0.255131
530	0.256778
531	0.258715
532	0.260498
533	0.262402
534	0.264188
535	0.266081
536	0.267885
537	0.270104
538	0.271935
539	0.274037
540	0.275859
541	0.277972
542	0.279739
543	0.281598
544	0.283895
545	0.286001
546	0.288114
547	0.290293
548	0.292253
549	0.294543
550	0.296538
551	0.299001
552	0.301173
553	0.303348
554	0.305444
555	0.30753
556	0.309463
557	0.311462
558	0.313731
559	0.315427
560	0.317607
561	0.319506
562	0.321313
563	0.323388
564	0.32519
565	0.326825
566	0.328578
567	0.330533
568	0.331948
569	0.333483
570	0.335035
571	0.336853
572	0.339034
573	0.340419
574	0.341983
575	0.343637
576	0.345477
577	0.346884
578	0.348543
579	0.350008
580	0.351998
581	0.353381
582	0.355141
583	0.356872
584	0.358454
585	0.360476
586	0.362429
587	0.364481
588	0.366999
589	0.369429
590	0.371979
591	0.374832
592	0.377642
593	0.380949
594	0.384058
595	0.387426
596	0.390726
597	0.394013
598	0.397119
599	0.400169
600	0.403323
601	0.405897
602	0.408158
603	0.410534
604	0.412018
605	0.413644
606	0.414919
607	0.415948
608	0.416796
609	0.417578
610	0.418273
611	0.418998
612	0.419341
613	0.419835
614	0.420479
615	0.420979
616	0.421356
617	0.422086
618	0.422546
619	0.423195
620	0.423744
621	0.424374
622	0.425634
623	0.426532
624	0.427946
625	0.428878
626	0.429978
627	0.431232
628	0.43282
629	0.434087
630	0.435661
631	0.437284
632	0.438485
633	0.439825
634	0.441141
635	0.442324
636	0.443185
637	0.443976
638	0.444613
639	0.445032
640	0.445226
641	0.445566
642	0.445848
643	0.446155
644	0.446826
645	0.447247
646	0.448344
647	0.449444
648	0.451148
649	0.452988
650	0.455611
651	0.458733
652	0.462404
653	0.467331
654	0.473119
655	0.479307
656	0.486587
657	0.494329
658	0.502604
659	0.511511
660	0.520588
661	0.529273
662	0.537324
663	0.544927
664	0.551399
665	0.556742
666	0.560816
667	0.563364
668	0.564508
669	0.564492
670	0.562743
671	0.560153
672	0.556219
673	0.551678
674	0.545982
675	0.539801
676	0.532797
677	0.526105
678	0.518899
679	0.511317
680	0.504167
681	0.497057
682	0.490305
683	0.483826
684	0.478045
685	0.472196
686	0.467091
687	0.462215
688	0.458
689	0.454035
690	0.450565
691	0.447465
692	0.444564
693	0.441875
694	0.439662
695	0.437738
696	0.436087
697	0.43463
698	0.433446
699	0.432473
700	0.43135
701	0.430579
702	0.429823
703	0.429124
704	0.4287
705	0.427781
706	0.427138
707	0.426679
708	0.425849
709	0.425097
710	0.424278
711	0.42324
712	0.422677
713	0.421886
714	0.420402
715	0.419539
716	0.418561
717	0.41728
718	0.416204
719	0.415276
720	0.413916
721	0.412503
722	0.411451
723	0.410164
724	0.408653
725	0.40796
726	0.406538
727	0.405382
728	0.404309
729	0.402578
730	0.401527
731	0.400554
732	0.399335
733	0.397814
734	0.396332
735	0.395218
736	0.39384
737	0.392167
738	0.390857
739	0.389393
740	0.387863
741	0.386651
742	0.384938
743	0.38335
744	0.381949
745	0.380342
746	0.378406
747	0.377092
748	0.375268
749	0.373577
750	0.371999
751	0.370527
752	0.368804
753	0.367228
754	0.365563
755	0.364043
756	0.362163
757	0.36027
758	0.358985
759	0.357244
760	0.356191
761	0.35482
762	0.353477
763	0.351638
764	0.350094
765	0.34911
766	0.347281
767	0.345817
768	0.344241
769	0.342638
770	0.341414
771	0.339849
772	0.33897
773	0.337377
774	0.336031
775	0.33505
776	0.333717
777	0.33224
778	0.330924
779	0.329814
780	0.328411
781	0.327248
782	0.326122
783	0.324955
784	0.32361
785	0.322675
786	0.3214
787	0.32069
788	0.319373
789	0.31832
790	0.317375
791	0.316369
792	0.315371
793	0.314549
794	0.313544
795	0.312605
796	0.311529
797	0.310503
798	0.309717
799	0.309023
800	0.307778
801	0.306629
802	0.305499
803	0.304384
804	0.303792
805	0.302674
806	0.301719
807	0.301055
808	0.299979
809	0.299094
810	0.298534
811	0.297521
812	0.296683
813	0.296001
814	0.295112
815	0.294337
816	0.293591
817	0.292725
818	0.292063
819	0.292212
820	0.295242
821	0.295183
822	0.295056
823	0.294142
824	0.29342
825	0.292619
826	0.291718
827	0.290356
828	0.289615
829	0.288879
830	0.288156
831	0.287755
832	0.286933
833	0.286554
834	0.286138
835	0.285128
836	0.284597
837	0.284458
838	0.283889
839	0.282113
840	0.281784
841	0.281529
842	0.28099
843	0.280622
844	0.280136
845	0.27926
846	0.278732
847	0.278072
848	0.278115
849	0.277908
850	0.276366
851	0.276493
852	0.276538
853	0.276012
854	0.276234
855	0.276176
856	0.276047
857	0.274607
858	0.27442
859	0.274466
860	0.274075
861	0.273946
862	0.273853
863	0.273951
864	0.274488
865	0.274291
866	0.27408
867	0.273206
868	0.272736
869	0.272926
870	0.272915
871	0.273415
872	0.272573
873	0.271293
874	0.271386
875	0.271874
876	0.270837
877	0.271049
878	0.269539
879	0.268843
880	0.268644
881	0.269901
882	0.269048
883	0.268473
884	0.267392
885	0.266516
886	0.266607
887	0.264909
888	0.263855
889	0.263647
890	0.263555
891	0.263535
892	0.262379
893	0.259014
894	0.259988
895	0.258544
896	0.260033
897	0.259622
898	0.257632
899	0.256691
900	0.254783

## Sheet: CoPc-P2VP
Wavelength (nm)	Abs
200	-0.0472307
201	-0.142027
202	-0.130366
203	-0.138278
204	-0.12533
205	-0.117193
206	-0.195946
207	-0.147905
208	-0.156117
209	-0.171943
210	-0.18829
211	-0.181268
212	-0.238656
213	-0.188008
214	-0.201196
215	-0.224106
216	-0.240224
217	-0.207133
218	-0.289323
219	-0.207137
220	-0.254992
221	-0.213435
222	-0.196749
223	-0.227844
224	-0.272337
225	-0.207847
226	-0.239191
227	-0.234582
228	-0.229896
229	-0.213377
230	-0.182381
231	-0.200634
232	-0.127407
233	-0.162438
234	-0.125078
235	-0.131888
236	-0.0740198
237	-0.0551892
238	-0.0169043
239	-0.0302133
240	0.0354221
241	0.0726186
242	0.123582
243	0.170334
244	0.186373
245	0.267162
246	0.29125
247	0.364429
248	0.445318
249	0.462934
250	0.497963
251	0.573835
252	0.631855
253	0.735632
254	0.747457
255	0.826869
256	0.881122
257	0.916319
258	0.966088
259	1.02923
260	1.08211
261	1.13784
262	1.11343
263	1.11492
264	1.09993
265	1.08281
266	1.0392
267	1.01677
268	1.05218
269	1.03419
270	0.882196
271	0.690607
272	0.536299
273	0.425114
274	0.356349
275	0.297271
276	0.267929
277	0.246009
278	0.225723
279	0.220307
280	0.210951
281	0.203678
282	0.204146
283	0.197364
284	0.193273
285	0.193966
286	0.187627
287	0.185077
288	0.184884
289	0.1833
290	0.180957
291	0.178605
292	0.175862
293	0.175642
294	0.173945
295	0.17104
296	0.170036
297	0.168648
298	0.167868
299	0.164821
300	0.164778
301	0.164748
302	0.164549
303	0.164499
304	0.163892
305	0.164553
306	0.162453
307	0.163327
308	0.162479
309	0.161552
310	0.162997
311	0.162345
312	0.16143
313	0.163261
314	0.159834
315	0.165134
316	0.162242
317	0.162755
318	0.162366
319	0.16662
320	0.163893
321	0.163183
322	0.163709
323	0.166864
324	0.164139
325	0.166048
326	0.165894
327	0.164295
328	0.16477
329	0.164622
330	0.164885
331	0.16492
332	0.165687
333	0.162458
334	0.162076
335	0.160696
336	0.161523
337	0.162337
338	0.160626
339	0.163494
340	0.159717
341	0.158893
342	0.164974
343	0.162729
344	0.161056
345	0.158493
346	0.157942
347	0.156531
348	0.159294
349	0.171156
350	0.170859
351	0.170337
352	0.169824
353	0.169566
354	0.169759
355	0.168535
356	0.168918
357	0.168242
358	0.167466
359	0.165934
360	0.165566
361	0.16455
362	0.16378
363	0.162768
364	0.162163
365	0.161169
366	0.160428
367	0.15987
368	0.159366
369	0.158632
370	0.157685
371	0.156758
372	0.155941
373	0.155336
374	0.154705
375	0.153606
376	0.152828
377	0.152201
378	0.151522
379	0.150716
380	0.149702
381	0.148982
382	0.148081
383	0.146979
384	0.146053
385	0.145033
386	0.144222
387	0.143601
388	0.143116
389	0.14164
390	0.141279
391	0.139963
392	0.139424
393	0.138572
394	0.137929
395	0.137353
396	0.136623
397	0.135835
398	0.134848
399	0.134142
400	0.133446
401	0.132631
402	0.131921
403	0.130814
404	0.13036
405	0.129765
406	0.129144
407	0.128344
408	0.127708
409	0.126852
410	0.126294
411	0.125707
412	0.12537
413	0.124831
414	0.123984
415	0.123253
416	0.122838
417	0.122134
418	0.121741
419	0.121197
420	0.120612
421	0.120067
422	0.119733
423	0.119571
424	0.118755
425	0.118035
426	0.117915
427	0.117231
428	0.116877
429	0.116373
430	0.115912
431	0.115231
432	0.114923
433	0.114615
434	0.114193
435	0.113982
436	0.113558
437	0.112864
438	0.11241
439	0.111654
440	0.111077
441	0.11064
442	0.110181
443	0.1096
444	0.109197
445	0.109065
446	0.108619
447	0.108221
448	0.107796
449	0.107363
450	0.106888
451	0.106209
452	0.105922
453	0.105893
454	0.105679
455	0.105699
456	0.105451
457	0.105388
458	0.105158
459	0.104677
460	0.104229
461	0.103842
462	0.103111
463	0.102639
464	0.102347
465	0.102086
466	0.101847
467	0.101674
468	0.101385
469	0.101002
470	0.100488
471	0.0999801
472	0.0994015
473	0.0989169
474	0.0984423
475	0.0983862
476	0.0976727
477	0.0973958
478	0.0969522
479	0.0967191
480	0.0962492
481	0.0960688
482	0.095491
483	0.095102
484	0.0947923
485	0.0941585
486	0.0939826
487	0.0937413
488	0.0934247
489	0.0933728
490	0.0933625
491	0.0928171
492	0.0928842
493	0.0926591
494	0.0924816
495	0.0924109
496	0.0920498
497	0.092063
498	0.0920093
499	0.0918224
500	0.0918155
501	0.0917639
502	0.0917865
503	0.0917302
504	0.0919827
505	0.0922472
506	0.0923682
507	0.0927582
508	0.0928835
509	0.0932681
510	0.0937013
511	0.0938554
512	0.0943151
513	0.0946026
514	0.0950192
515	0.0953304
516	0.0956048
517	0.0960711
518	0.0963609
519	0.0969185
520	0.0972247
521	0.0976941
522	0.0983224
523	0.0989271
524	0.099415
525	0.0999524
526	0.100415
527	0.100808
528	0.101091
529	0.101348
530	0.101783
531	0.102169
532	0.10262
533	0.103125
534	0.10374
535	0.104341
536	0.104904
537	0.105724
538	0.106277
539	0.107008
540	0.107743
541	0.108287
542	0.108803
543	0.109067
544	0.109738
545	0.110064
546	0.110349
547	0.110822
548	0.111275
549	0.111787
550	0.112667
551	0.113434
552	0.114266
553	0.115115
554	0.115645
555	0.116432
556	0.11697
557	0.117872
558	0.118203
559	0.118582
560	0.118922
561	0.11922
562	0.119406
563	0.119734
564	0.120123
565	0.120607
566	0.12103
567	0.121695
568	0.12219
569	0.123484
570	0.124374
571	0.12483
572	0.125546
573	0.125969
574	0.126556
575	0.126989
576	0.127312
577	0.127661
578	0.127986
579	0.128304
580	0.128678
581	0.128967
582	0.129304
583	0.12974
584	0.130085
585	0.130957
586	0.131475
587	0.132379
588	0.133151
589	0.133919
590	0.13468
591	0.13562
592	0.136472
593	0.137284
594	0.138016
595	0.139006
596	0.139836
597	0.140759
598	0.141623
599	0.142516
600	0.143474
601	0.144034
602	0.144836
603	0.145617
604	0.146393
605	0.146975
606	0.147445
607	0.147854
608	0.148211
609	0.148284
610	0.148686
611	0.148689
612	0.148726
613	0.148798
614	0.148799
615	0.148855
616	0.148696
617	0.148735
618	0.148738
619	0.148842
620	0.148944
621	0.149189
622	0.149431
623	0.149423
624	0.149787
625	0.150091
626	0.150355
627	0.150778
628	0.151221
629	0.151749
630	0.152284
631	0.152779
632	0.153042
633	0.153755
634	0.154199
635	0.154443
636	0.154561
637	0.154874
638	0.155187
639	0.155274
640	0.155244
641	0.155394
642	0.155474
643	0.155603
644	0.155706
645	0.15584
646	0.156037
647	0.156407
648	0.156889
649	0.157274
650	0.157849
651	0.158715
652	0.15968
653	0.160709
654	0.161897
655	0.163609
656	0.165431
657	0.16774
658	0.169957
659	0.172726
660	0.175112
661	0.178026
662	0.180826
663	0.183714
664	0.186286
665	0.188793
666	0.190913
667	0.19261
668	0.194163
669	0.19491
670	0.195404
671	0.195482
672	0.194883
673	0.19404
674	0.192599
675	0.19089
676	0.189025
677	0.186623
678	0.184133
679	0.181604
680	0.179019
681	0.176286
682	0.173765
683	0.17143
684	0.169141
685	0.16682
686	0.164819
687	0.163275
688	0.161539
689	0.160081
690	0.158992
691	0.157991
692	0.157175
693	0.156662
694	0.155999
695	0.155704
696	0.155565
697	0.155276
698	0.155074
699	0.15497
700	0.154763
701	0.154656
702	0.154316
703	0.154274
704	0.154102
705	0.153884
706	0.153592
707	0.153475
708	0.152972
709	0.152625
710	0.152597
711	0.152034
712	0.152003
713	0.151501
714	0.151458
715	0.151052
716	0.150892
717	0.150743
718	0.150541
719	0.149963
720	0.149803
721	0.149489
722	0.149414
723	0.14905
724	0.148878
725	0.148637
726	0.148607
727	0.148395
728	0.148119
729	0.14762
730	0.147413
731	0.147138
732	0.146727
733	0.14629
734	0.14613
735	0.145719
736	0.14549
737	0.145079
738	0.144726
739	0.144335
740	0.143984
741	0.143545
742	0.143238
743	0.143237
744	0.142712
745	0.142243
746	0.141866
747	0.141206
748	0.140798
749	0.14038
750	0.139842
751	0.139686
752	0.139125
753	0.138672
754	0.138372
755	0.137668
756	0.137222
757	0.136792
758	0.13637
759	0.13598
760	0.135446
761	0.134923
762	0.134547
763	0.134425
764	0.133872
765	0.133408
766	0.133149
767	0.132862
768	0.13202
769	0.131627
770	0.131444
771	0.130886
772	0.130659
773	0.130252
774	0.130002
775	0.129582
776	0.129269
777	0.128865
778	0.128564
779	0.12821
780	0.12787
781	0.127726
782	0.1273
783	0.127041
784	0.126794
785	0.126815
786	0.1265
787	0.126138
788	0.125593
789	0.125378
790	0.125049
791	0.124407
792	0.12404
793	0.123975
794	0.123383
795	0.123187
796	0.122795
797	0.122392
798	0.12231
799	0.121953
800	0.121575
801	0.121216
802	0.121102
803	0.12073
804	0.120625
805	0.120315
806	0.120169
807	0.119982
808	0.119615
809	0.11936
810	0.119311
811	0.119394
812	0.11929
813	0.119119
814	0.118949
815	0.118767
816	0.118389
817	0.118108
818	0.117801
819	0.117761
820	0.117484
821	0.117243
822	0.116914
823	0.116902
824	0.116435
825	0.116465
826	0.116058
827	0.11617
828	0.115764
829	0.115562
830	0.115411
831	0.115288
832	0.115167
833	0.115118
834	0.114806
835	0.114451
836	0.114358
837	0.114513
838	0.114449
839	0.11423
840	0.114116
841	0.114145
842	0.114271
843	0.11447
844	0.114263
845	0.114025
846	0.113959
847	0.114199
848	0.114242
849	0.114539
850	0.114396
851	0.114716
852	0.114658
853	0.114644
854	0.11491
855	0.114687
856	0.115285
857	0.115849
858	0.115371
859	0.115881
860	0.11595
861	0.116091
862	0.116043
863	0.115562
864	0.116382
865	0.116628
866	0.116796
867	0.116511
868	0.117397
869	0.116153
870	0.116739
871	0.117417
872	0.116728
873	0.115387
874	0.11737
875	0.116035
876	0.11713
877	0.117444
878	0.116622
879	0.116357
880	0.118149
881	0.117144
882	0.117336
883	0.116926
884	0.116249
885	0.117916
886	0.117217
887	0.117606
888	0.116818
889	0.115979
890	0.117265
891	0.118049
892	0.118264
893	0.117366
894	0.117912
895	0.116153
896	0.116234
897	0.117018
898	0.116877
899	0.116206
900	0.115277

## Sheet: CoPc-P4VP
Wavelength (nm)	Abs
200	-0.0818325
201	-0.0695451
202	-0.119824
203	-0.13078
204	-0.085586
205	-0.137765
206	-0.139667
207	-0.1793
208	-0.153587
209	-0.195098
210	-0.201437
211	-0.169711
212	-0.216518
213	-0.0942571
214	-0.165519
215	-0.156577
216	-0.212566
217	-0.170381
218	-0.225339
219	-0.215953
220	-0.187622
221	-0.146365
222	-0.213273
223	-0.231818
224	-0.21159
225	-0.137809
226	-0.183518
227	-0.171282
228	-0.221981
229	-0.127354
230	-0.111548
231	-0.170563
232	-0.137223
233	-0.0886256
234	-0.0912727
235	-0.0505257
236	-0.0228088
237	-0.00849701
238	0.0331017
239	0.0668239
240	0.0892929
241	0.171137
242	0.154047
243	0.221271
244	0.289094
245	0.339764
246	0.416425
247	0.48424
248	0.526743
249	0.567591
250	0.646447
251	0.680336
252	0.77369
253	0.837923
254	0.886077
255	0.968099
256	0.993471
257	1.07481
258	1.15932
259	1.20307
260	1.26692
261	1.33695
262	1.38549
263	1.41396
264	1.50932
265	1.54578
266	1.58888
267	1.64321
268	1.69859
269	1.7586
270	1.80115
271	1.78655
272	1.76355
273	1.67793
274	1.56111
275	1.41131
276	1.23352
277	1.08338
278	0.934932
279	0.803787
280	0.694572
281	0.593306
282	0.521071
283	0.451448
284	0.397427
285	0.349477
286	0.312209
287	0.283955
288	0.258299
289	0.237351
290	0.221202
291	0.210652
292	0.199258
293	0.192285
294	0.185066
295	0.18034
296	0.176444
297	0.17259
298	0.171523
299	0.167712
300	0.166346
301	0.165674
302	0.166235
303	0.164219
304	0.165389
305	0.163999
306	0.163139
307	0.166195
308	0.166248
309	0.164128
310	0.163557
311	0.163106
312	0.163336
313	0.167965
314	0.166465
315	0.165856
316	0.167566
317	0.168738
318	0.170436
319	0.171097
320	0.173726
321	0.174297
322	0.176334
323	0.175093
324	0.178682
325	0.177242
326	0.181318
327	0.180987
328	0.181244
329	0.183333
330	0.184261
331	0.182339
332	0.184695
333	0.183369
334	0.181665
335	0.183232
336	0.179108
337	0.181217
338	0.181005
339	0.180962
340	0.181297
341	0.178588
342	0.182227
343	0.179005
344	0.176728
345	0.177636
346	0.178617
347	0.176046
348	0.175943
349	0.171257
350	0.17093
351	0.169279
352	0.169315
353	0.16776
354	0.164912
355	0.163273
356	0.160683
357	0.157487
358	0.154726
359	0.150938
360	0.147227
361	0.144892
362	0.141597
363	0.137685
364	0.134743
365	0.132356
366	0.129458
367	0.127164
368	0.125449
369	0.122641
370	0.120669
371	0.119562
372	0.116599
373	0.115473
374	0.113665
375	0.111749
376	0.110517
377	0.109071
378	0.107854
379	0.106485
380	0.105537
381	0.103744
382	0.102731
383	0.101583
384	0.100388
385	0.0986634
386	0.0981377
387	0.0970661
388	0.0958295
389	0.0955565
390	0.0943123
391	0.0936988
392	0.0927541
393	0.0920693
394	0.0910107
395	0.0903833
396	0.0895735
397	0.088717
398	0.0882061
399	0.0875558
400	0.0867937
401	0.0860188
402	0.0851942
403	0.0849232
404	0.0840214
405	0.0833593
406	0.0826331
407	0.0817136
408	0.0812963
409	0.0802277
410	0.0796839
411	0.0789989
412	0.0783858
413	0.0775529
414	0.0768627
415	0.0764202
416	0.0758132
417	0.0754558
418	0.0750664
419	0.0745219
420	0.0740831
421	0.0737752
422	0.0736141
423	0.0735104
424	0.0732607
425	0.0730994
426	0.0725322
427	0.0724438
428	0.0722773
429	0.0718694
430	0.0717402
431	0.0713149
432	0.0710893
433	0.0708234
434	0.0707689
435	0.0704873
436	0.070207
437	0.0698671
438	0.0695547
439	0.0691585
440	0.0688866
441	0.0685284
442	0.068303
443	0.0677429
444	0.0674958
445	0.0671043
446	0.0668743
447	0.0665212
448	0.0661812
449	0.065804
450	0.0658123
451	0.0656422
452	0.0657869
453	0.0654022
454	0.0655649
455	0.065298
456	0.0653103
457	0.0648014
458	0.0643557
459	0.0638217
460	0.0632949
461	0.0628617
462	0.0622258
463	0.0620075
464	0.0617497
465	0.0612278
466	0.0608418
467	0.0604655
468	0.0601988
469	0.0599613
470	0.0596521
471	0.0594845
472	0.059369
473	0.05878
474	0.0584907
475	0.0584139
476	0.0582192
477	0.0579244
478	0.057517
479	0.0575518
480	0.0573018
481	0.0570773
482	0.0572327
483	0.0568792
484	0.0567837
485	0.0566794
486	0.0562368
487	0.0562623
488	0.0561318
489	0.0560655
490	0.0558824
491	0.0558274
492	0.0555263
493	0.0554431
494	0.0554134
495	0.055329
496	0.0550163
497	0.055154
498	0.0550952
499	0.0550914
500	0.0548513
501	0.0550346
502	0.0550964
503	0.0550141
504	0.0550668
505	0.0550677
506	0.0551484
507	0.0554076
508	0.055453
509	0.055792
510	0.0557196
511	0.0560521
512	0.056104
513	0.0561497
514	0.0564531
515	0.0566058
516	0.057001
517	0.0567762
518	0.0570844
519	0.0571725
520	0.0573949
521	0.0576816
522	0.0576921
523	0.0581978
524	0.058435
525	0.0586944
526	0.0588987
527	0.059027
528	0.0592586
529	0.0598445
530	0.0600068
531	0.0603855
532	0.0602968
533	0.0608903
534	0.061113
535	0.06162
536	0.0622262
537	0.0626904
538	0.0625723
539	0.0630803
540	0.0634553
541	0.0638491
542	0.0643189
543	0.0650416
544	0.0649312
545	0.0658911
546	0.0661809
547	0.066942
548	0.0671808
549	0.0678421
550	0.0682997
551	0.0689687
552	0.0694563
553	0.0702061
554	0.0708907
555	0.0715035
556	0.0721166
557	0.0728479
558	0.0734518
559	0.0741588
560	0.0748598
561	0.0754619
562	0.0761354
563	0.0765165
564	0.077367
565	0.0779068
566	0.0785205
567	0.0789757
568	0.0793969
569	0.0809996
570	0.0817309
571	0.0820279
572	0.0828657
573	0.0836691
574	0.0840237
575	0.0847585
576	0.0854975
577	0.0862075
578	0.0871937
579	0.0881461
580	0.0888352
581	0.0897924
582	0.0908608
583	0.091841
584	0.0930594
585	0.0940751
586	0.0952838
587	0.09662
588	0.0980997
589	0.0996586
590	0.101227
591	0.102735
592	0.104843
593	0.10668
594	0.108597
595	0.11069
596	0.113154
597	0.115338
598	0.117618
599	0.120001
600	0.122432
601	0.124815
602	0.12711
603	0.12903
604	0.130779
605	0.132207
606	0.13331
607	0.134007
608	0.134656
609	0.134726
610	0.134353
611	0.133604
612	0.133402
613	0.132476
614	0.131794
615	0.130926
616	0.130219
617	0.129148
618	0.128438
619	0.127851
620	0.12737
621	0.127096
622	0.126829
623	0.126727
624	0.126927
625	0.126828
626	0.127353
627	0.127917
628	0.128648
629	0.129529
630	0.130511
631	0.131808
632	0.133105
633	0.134972
634	0.136277
635	0.138332
636	0.139985
637	0.14222
638	0.144176
639	0.146276
640	0.148374
641	0.15054
642	0.152536
643	0.154788
644	0.156984
645	0.15959
646	0.161753
647	0.164363
648	0.167008
649	0.170147
650	0.173255
651	0.176938
652	0.18082
653	0.18531
654	0.19003
655	0.195594
656	0.201514
657	0.208133
658	0.215058
659	0.222849
660	0.231036
661	0.240096
662	0.249114
663	0.258643
664	0.267795
665	0.277078
666	0.285756
667	0.294342
668	0.302165
669	0.309222
670	0.314811
671	0.319424
672	0.322502
673	0.324376
674	0.324763
675	0.323186
676	0.320716
677	0.316118
678	0.31061
679	0.303796
680	0.295665
681	0.286638
682	0.276597
683	0.265897
684	0.254909
685	0.243626
686	0.232713
687	0.221586
688	0.211021
689	0.200371
690	0.190463
691	0.18109
692	0.172454
693	0.16418
694	0.156743
695	0.149784
696	0.143148
697	0.137685
698	0.132435
699	0.127386
700	0.123149
701	0.119044
702	0.115596
703	0.112286
704	0.109603
705	0.10674
706	0.104118
707	0.101901
708	0.0996526
709	0.0977167
710	0.0958733
711	0.0943276
712	0.0926705
713	0.0911163
714	0.0897628
715	0.088526
716	0.0873205
717	0.0861961
718	0.0854416
719	0.0841395
720	0.0833039
721	0.0822581
722	0.0812907
723	0.0803053
724	0.0793549
725	0.0785414
726	0.077974
727	0.0773037
728	0.0765479
729	0.0759819
730	0.0754823
731	0.0749996
732	0.0744248
733	0.0738381
734	0.0736068
735	0.0733162
736	0.0726457
737	0.0723106
738	0.0718347
739	0.071563
740	0.0708165
741	0.0702613
742	0.0700764
743	0.0697671
744	0.069301
745	0.0688473
746	0.0686266
747	0.0683125
748	0.0678696
749	0.0677201
750	0.0674775
751	0.0672919
752	0.0671752
753	0.0669609
754	0.0668146
755	0.066137
756	0.0660215
757	0.0658578
758	0.0656375
759	0.0651826
760	0.0648167
761	0.0644293
762	0.0642312
763	0.0640719
764	0.0637258
765	0.063575
766	0.0633215
767	0.0630578
768	0.06289
769	0.0624364
770	0.0624969
771	0.0623504
772	0.0622238
773	0.0620374
774	0.0620803
775	0.0619417
776	0.0619092
777	0.0612738
778	0.0611816
779	0.0610609
780	0.060881
781	0.06066
782	0.0605609
783	0.0601096
784	0.05995
785	0.0596318
786	0.0594996
787	0.059439
788	0.0593099
789	0.0591131
790	0.0589343
791	0.0588741
792	0.0587417
793	0.0585911
794	0.0583802
795	0.0582983
796	0.0585311
797	0.0581519
798	0.05825
799	0.0584395
800	0.0580713
801	0.057926
802	0.0577909
803	0.0576025
804	0.0575947
805	0.0572211
806	0.0572201
807	0.0569983
808	0.0568249
809	0.056581
810	0.0565292
811	0.0565388
812	0.0565428
813	0.0563347
814	0.0561651
815	0.0561403
816	0.0560501
817	0.0558104
818	0.0558315
819	0.0556867
820	0.0557293
821	0.055762
822	0.0559019
823	0.0558966
824	0.0557768
825	0.0557902
826	0.0557143
827	0.0554655
828	0.055633
829	0.0556497
830	0.0554752
831	0.0554326
832	0.0552443
833	0.0551373
834	0.055415
835	0.0552882
836	0.0552352
837	0.0553982
838	0.0555487
839	0.055263
840	0.0554172
841	0.0555365
842	0.0557046
843	0.0559321
844	0.0557415
845	0.0556797
846	0.0556457
847	0.055325
848	0.0558479
849	0.0561919
850	0.0561009
851	0.0556482
852	0.0561393
853	0.0559924
854	0.0564374
855	0.0562816
856	0.0569747
857	0.0572798
858	0.0564126
859	0.0573079
860	0.0571006
861	0.0569326
862	0.0566472
863	0.0573612
864	0.0571071
865	0.0582208
866	0.0586334
867	0.0573144
868	0.0579483
869	0.0577806
870	0.058186
871	0.0588616
872	0.0582884
873	0.0579657
874	0.0587858
875	0.0585182
876	0.0584215
877	0.0593211
878	0.0587796
879	0.0584624
880	0.058846
881	0.0586051
882	0.0580933
883	0.0594383
884	0.0592415
885	0.0582369
886	0.0590284
887	0.0599948
888	0.058639
889	0.0576266
890	0.0573761
891	0.0588909
892	0.0578601
893	0.0574626
894	0.0583261
895	0.05791
896	0.057989
897	0.0582568
898	0.0558072
899	0.0569441
900	0.0593893

## Sheet: CoPc(py)-PS
Wavelength (nm)	Abs
200	-0.12848
201	-0.108543
202	-0.154716
203	-0.138153
204	-0.159012
205	-0.165196
206	-0.128546
207	-0.179544
208	-0.0938746
209	-0.11702
210	-0.120265
211	-0.0714473
212	-0.0551389
213	-0.00223596
214	-0.0596406
215	-0.0230909
216	-0.0187107
217	0.00836363
218	0.0327417
219	0.0180631
220	0.0192814
221	0.0541975
222	0.0274968
223	0.0490516
224	0.0525134
225	0.0743944
226	0.0570355
227	0.0497064
228	0.0117026
229	0.0397139
230	0.0961498
231	0.0855052
232	0.0971852
233	0.108921
234	0.0831755
235	0.114199
236	0.13182
237	0.153317
238	0.139217
239	0.195393
240	0.218946
241	0.249616
242	0.275406
243	0.271594
244	0.340277
245	0.398553
246	0.419374
247	0.491365
248	0.541636
249	0.559615
250	0.617233
251	0.663856
252	0.72456
253	0.792804
254	0.852076
255	0.926011
256	0.971308
257	1.03971
258	1.09442
259	1.14649
260	1.21582
261	1.29326
262	1.34201
263	1.40282
264	1.45126
265	1.54595
266	1.60535
267	1.62096
268	1.69214
269	1.69651
270	1.72726
271	1.71744
272	1.69255
273	1.57043
274	1.43021
275	1.25821
276	1.09692
277	0.946698
278	0.807067
279	0.69431
280	0.593259
281	0.508664
282	0.43528
283	0.380096
284	0.331628
285	0.291001
286	0.258264
287	0.231979
288	0.209481
289	0.192841
290	0.180557
291	0.165895
292	0.161478
293	0.152722
294	0.147214
295	0.143382
296	0.143705
297	0.138432
298	0.139534
299	0.135291
300	0.13619
301	0.136431
302	0.136361
303	0.135826
304	0.137202
305	0.135257
306	0.135944
307	0.135371
308	0.137836
309	0.135955
310	0.135506
311	0.137115
312	0.138671
313	0.138256
314	0.13916
315	0.140901
316	0.142049
317	0.139623
318	0.144051
319	0.142473
320	0.145843
321	0.14941
322	0.146955
323	0.151382
324	0.152553
325	0.154319
326	0.15261
327	0.154535
328	0.152778
329	0.155747
330	0.156163
331	0.154797
332	0.155978
333	0.155692
334	0.15509
335	0.158782
336	0.155977
337	0.154437
338	0.152819
339	0.155555
340	0.156867
341	0.156173
342	0.15478
343	0.153959
344	0.152965
345	0.153751
346	0.148499
347	0.1512
348	0.150692
349	0.182143
350	0.188233
351	0.185584
352	0.183793
353	0.182484
354	0.179968
355	0.178198
356	0.175711
357	0.173198
358	0.169363
359	0.164563
360	0.161244
361	0.158356
362	0.154986
363	0.150271
364	0.147295
365	0.143809
366	0.141523
367	0.137999
368	0.135211
369	0.133248
370	0.130123
371	0.127514
372	0.125158
373	0.122189
374	0.120709
375	0.118748
376	0.11687
377	0.115061
378	0.113533
379	0.11188
380	0.110353
381	0.10822
382	0.106776
383	0.105555
384	0.103742
385	0.102251
386	0.100983
387	0.0990027
388	0.0982546
389	0.0973501
390	0.0958955
391	0.095242
392	0.0942324
393	0.0927244
394	0.0918052
395	0.0910191
396	0.0902449
397	0.0892793
398	0.0880207
399	0.0866376
400	0.0860196
401	0.0856867
402	0.0851307
403	0.0838137
404	0.0826642
405	0.0818127
406	0.0808601
407	0.0797136
408	0.0786618
409	0.0773582
410	0.0767454
411	0.0759894
412	0.0753416
413	0.0743982
414	0.0732813
415	0.0725579
416	0.0717759
417	0.0712014
418	0.0706013
419	0.0701427
420	0.0696273
421	0.0688787
422	0.0686354
423	0.0685913
424	0.0685708
425	0.068308
426	0.0677067
427	0.067183
428	0.0667996
429	0.0669325
430	0.0671346
431	0.0662996
432	0.0660213
433	0.0656334
434	0.0652327
435	0.0656033
436	0.0647496
437	0.064338
438	0.0638491
439	0.0632532
440	0.0627278
441	0.0626135
442	0.0620971
443	0.0619491
444	0.0617092
445	0.0605846
446	0.0602324
447	0.0597435
448	0.0593105
449	0.0588661
450	0.058705
451	0.058693
452	0.0583887
453	0.0581719
454	0.0579557
455	0.0575579
456	0.0572652
457	0.0567652
458	0.0560602
459	0.0553476
460	0.0545378
461	0.0536214
462	0.0533343
463	0.0527048
464	0.0521399
465	0.0517357
466	0.0513729
467	0.0508942
468	0.0508384
469	0.0504635
470	0.0501373
471	0.0498936
472	0.0496887
473	0.0493152
474	0.0491173
475	0.0488106
476	0.0487715
477	0.0482854
478	0.0480641
479	0.0479804
480	0.0478875
481	0.047523
482	0.0477764
483	0.0473824
484	0.0470892
485	0.04708
486	0.0469942
487	0.0467181
488	0.0463758
489	0.0462324
490	0.0461785
491	0.0459954
492	0.0459907
493	0.0456675
494	0.0452844
495	0.0454632
496	0.0457964
497	0.0457011
498	0.0453579
499	0.0453372
500	0.0452302
501	0.0452641
502	0.0450744
503	0.0450317
504	0.0449918
505	0.0451833
506	0.0452481
507	0.0453294
508	0.0455899
509	0.0458143
510	0.0456527
511	0.0456676
512	0.0459997
513	0.0460352
514	0.0463679
515	0.0465138
516	0.0468013
517	0.046905
518	0.0470152
519	0.0473018
520	0.0476261
521	0.0479487
522	0.0482279
523	0.0484896
524	0.0490571
525	0.0492442
526	0.0496565
527	0.050163
528	0.0503528
529	0.0508964
530	0.0512057
531	0.0517362
532	0.0522192
533	0.0527127
534	0.0529941
535	0.0534544
536	0.0543461
537	0.0551179
538	0.0557036
539	0.0563693
540	0.0569002
541	0.0577601
542	0.0581042
543	0.0588592
544	0.0595743
545	0.060364
546	0.0612034
547	0.062131
548	0.0630368
549	0.0638121
550	0.0645499
551	0.0656329
552	0.066787
553	0.0675817
554	0.0687452
555	0.0698683
556	0.0708922
557	0.0719612
558	0.0730921
559	0.0741267
560	0.0750153
561	0.0761655
562	0.0771057
563	0.0780921
564	0.0792209
565	0.0798604
566	0.0807591
567	0.0815992
568	0.0823918
569	0.0858057
570	0.0863153
571	0.0877184
572	0.0890783
573	0.0894942
574	0.0908038
575	0.0918556
576	0.0931203
577	0.0943791
578	0.09549
579	0.0968778
580	0.0983079
581	0.0994838
582	0.101146
583	0.102573
584	0.104139
585	0.105895
586	0.107493
587	0.109254
588	0.111329
589	0.113317
590	0.115364
591	0.117697
592	0.120006
593	0.122514
594	0.124986
595	0.127633
596	0.130582
597	0.133384
598	0.136055
599	0.13906
600	0.142172
601	0.144824
602	0.14746
603	0.150004
604	0.152091
605	0.153688
606	0.155109
607	0.156185
608	0.156643
609	0.156897
610	0.156729
611	0.156311
612	0.155499
613	0.15476
614	0.154032
615	0.152994
616	0.152204
617	0.151388
618	0.150555
619	0.149866
620	0.149221
621	0.148757
622	0.148768
623	0.148744
624	0.149192
625	0.149147
626	0.149624
627	0.150251
628	0.151121
629	0.152106
630	0.153574
631	0.155126
632	0.156542
633	0.158359
634	0.160273
635	0.162529
636	0.164402
637	0.166774
638	0.168962
639	0.171186
640	0.173513
641	0.175824
642	0.178204
643	0.18049
644	0.182938
645	0.185412
646	0.18786
647	0.190578
648	0.193357
649	0.196241
650	0.199436
651	0.202954
652	0.206556
653	0.211148
654	0.216005
655	0.221119
656	0.226899
657	0.233187
658	0.239749
659	0.24713
660	0.255473
661	0.263388
662	0.271715
663	0.280621
664	0.288979
665	0.297804
666	0.306
667	0.313906
668	0.320981
669	0.32742
670	0.332503
671	0.336865
672	0.339583
673	0.341441
674	0.341968
675	0.340911
676	0.338497
677	0.334964
678	0.330077
679	0.323772
680	0.316602
681	0.308536
682	0.299756
683	0.289995
684	0.280101
685	0.269821
686	0.259283
687	0.248797
688	0.238592
689	0.228599
690	0.21868
691	0.209328
692	0.20034
693	0.19169
694	0.183642
695	0.176113
696	0.168719
697	0.162246
698	0.156085
699	0.150102
700	0.144633
701	0.139518
702	0.134714
703	0.13028
704	0.126323
705	0.122251
706	0.118738
707	0.115541
708	0.112443
709	0.109888
710	0.107225
711	0.104498
712	0.102478
713	0.100605
714	0.0981146
715	0.0965515
716	0.0951143
717	0.0932134
718	0.0918546
719	0.089045
720	0.0878124
721	0.0864497
722	0.0850598
723	0.0840468
724	0.0825801
725	0.0817527
726	0.0806499
727	0.0796671
728	0.0787878
729	0.0773993
730	0.0765639
731	0.0759906
732	0.0753208
733	0.0741838
734	0.0734009
735	0.0731244
736	0.0723659
737	0.0718101
738	0.0713271
739	0.0704082
740	0.0697291
741	0.0694084
742	0.0687813
743	0.0682757
744	0.0679846
745	0.0672664
746	0.0663566
747	0.0664012
748	0.065527
749	0.0650885
750	0.0646791
751	0.0643753
752	0.0638913
753	0.0634735
754	0.0632032
755	0.062944
756	0.0626575
757	0.062057
758	0.062067
759	0.0615358
760	0.0611652
761	0.060815
762	0.0605679
763	0.0601169
764	0.0596304
765	0.0597778
766	0.0592301
767	0.0587928
768	0.0583429
769	0.0580869
770	0.0577506
771	0.0572287
772	0.0573759
773	0.057029
774	0.0565543
775	0.0564816
776	0.0561864
777	0.0560577
778	0.0559889
779	0.0559255
780	0.0554082
781	0.0550392
782	0.0550634
783	0.0547981
784	0.054211
785	0.053997
786	0.0536406
787	0.0538067
788	0.0535318
789	0.0533932
790	0.0530516
791	0.0530973
792	0.0527843
793	0.0527973
794	0.05253
795	0.0527499
796	0.0523011
797	0.0521925
798	0.0523668
799	0.0520143
800	0.051787
801	0.0515877
802	0.0516157
803	0.0513153
804	0.0514711
805	0.0511977
806	0.050972
807	0.0509233
808	0.0506853
809	0.0503475
810	0.0505238
811	0.0500849
812	0.0498985
813	0.0500043
814	0.0497728
815	0.0499147
816	0.0497191
817	0.049461
818	0.0495455
819	0.0503501
820	0.0539645
821	0.0548531
822	0.0551294
823	0.054923
824	0.0550014
825	0.0550161
826	0.0550885
827	0.054796
828	0.0548367
829	0.0546588
830	0.054506
831	0.0547682
832	0.0545221
833	0.0546812
834	0.0547702
835	0.0544607
836	0.0546111
837	0.0548775
838	0.0549139
839	0.0548622
840	0.0549732
841	0.0548872
842	0.0548682
843	0.0548096
844	0.0548323
845	0.0549925
846	0.0548326
847	0.0552726
848	0.0555768
849	0.0554632
850	0.0550369
851	0.0554898
852	0.0554335
853	0.055471
854	0.0561078
855	0.0564088
856	0.0559141
857	0.0558267
858	0.0561525
859	0.0561615
860	0.0560643
861	0.0570704
862	0.0571569
863	0.0567871
864	0.0574003
865	0.0575077
866	0.0570696
867	0.0577315
868	0.0580838
869	0.0582324
870	0.0579137
871	0.0587439
872	0.05851
873	0.0586745
874	0.0594409
875	0.0585987
876	0.0581802
877	0.0593362
878	0.0589347
879	0.0598245
880	0.0587332
881	0.0593839
882	0.0594354
883	0.0589532
884	0.0584403
885	0.0591997
886	0.0587591
887	0.0593116
888	0.0587226
889	0.0592455
890	0.0584886
891	0.0597012
892	0.0603689
893	0.0573503
894	0.0584269
895	0.0592048
896	0.0592128
897	0.0599096
898	0.0599341
899	0.0573024
900	0.0589738

## Sheet: CoPc(py)-P2VP
Wavelength (nm)	Abs
200	0.361694
201	0.35067
202	0.450691
203	0.380564
204	0.400986
205	0.279545
206	0.447587
207	0.418791
208	0.370054
209	0.383703
210	0.43783
211	0.453193
212	0.418723
213	0.391582
214	0.423624
215	0.38162
216	0.390672
217	0.36574
218	0.356905
219	0.512722
220	0.48201
221	0.399844
222	0.443554
223	0.380996
224	0.433364
225	0.41481
226	0.447747
227	0.409611
228	0.424329
229	0.52488
230	0.375399
231	0.422845
232	0.437546
233	0.447788
234	0.443324
235	0.460855
236	0.454574
237	0.518657
238	0.47818
239	0.558246
240	0.594672
241	0.615822
242	0.639048
243	0.629466
244	0.700558
245	0.756661
246	0.7686
247	0.839589
248	0.936673
249	0.934292
250	0.968896
251	0.996347
252	1.08593
253	1.13166
254	1.19895
255	1.28699
256	1.36919
257	1.4166
258	1.46965
259	1.53819
260	1.62208
261	1.66308
262	1.77617
263	1.79494
264	1.85557
265	1.87765
266	1.982
267	2.01648
268	2.11303
269	2.12409
270	2.19503
271	2.22606
272	2.25841
273	2.33932
274	2.32874
275	2.36167
276	2.37446
277	2.38537
278	2.37866
279	2.29153
280	2.12249
281	1.9412
282	1.70228
283	1.49805
284	1.29144
285	1.12661
286	0.969951
287	0.842726
288	0.730583
289	0.633732
290	0.556862
291	0.492823
292	0.43308
293	0.389386
294	0.350271
295	0.321052
296	0.29955
297	0.281739
298	0.269572
299	0.260545
300	0.249837
301	0.24518
302	0.238958
303	0.235555
304	0.233634
305	0.235492
306	0.235142
307	0.23688
308	0.238522
309	0.23612
310	0.239262
311	0.242162
312	0.245757
313	0.253265
314	0.255255
315	0.258337
316	0.263761
317	0.272332
318	0.276869
319	0.282865
320	0.290752
321	0.298682
322	0.304833
323	0.315136
324	0.318783
325	0.32814
326	0.332392
327	0.338702
328	0.343631
329	0.349212
330	0.348192
331	0.350882
332	0.350132
333	0.347746
334	0.347844
335	0.351182
336	0.348165
337	0.348101
338	0.352943
339	0.35581
340	0.358271
341	0.364528
342	0.36123
343	0.365855
344	0.36568
345	0.368403
346	0.369519
347	0.363171
348	0.361743
349	0.524274
350	0.517052
351	0.508512
352	0.498906
353	0.48696
354	0.473927
355	0.458571
356	0.442554
357	0.4283
358	0.411835
359	0.397526
360	0.383456
361	0.370136
362	0.358991
363	0.347818
364	0.338359
365	0.330483
366	0.322984
367	0.317821
368	0.313681
369	0.313482
370	0.310872
371	0.308528
372	0.306158
373	0.304291
374	0.30113
375	0.297956
376	0.294497
377	0.290517
378	0.286877
379	0.283274
380	0.280411
381	0.278392
382	0.276441
383	0.275181
384	0.274415
385	0.273699
386	0.274108
387	0.274723
388	0.275959
389	0.277653
390	0.279153
391	0.280965
392	0.283079
393	0.285715
394	0.288047
395	0.290655
396	0.293182
397	0.295909
398	0.298496
399	0.301169
400	0.303395
401	0.305396
402	0.307265
403	0.309018
404	0.310565
405	0.311936
406	0.312876
407	0.313895
408	0.314932
409	0.315694
410	0.316718
411	0.317746
412	0.31869
413	0.319564
414	0.320337
415	0.321729
416	0.322731
417	0.324066
418	0.325583
419	0.327409
420	0.329481
421	0.331735
422	0.334259
423	0.337201
424	0.339826
425	0.342439
426	0.344303
427	0.345568
428	0.346362
429	0.346098
430	0.344915
431	0.342742
432	0.340025
433	0.336476
434	0.332725
435	0.328407
436	0.323944
437	0.319063
438	0.314653
439	0.310224
440	0.305062
441	0.299504
442	0.293717
443	0.287668
444	0.281245
445	0.274438
446	0.267377
447	0.260669
448	0.25376
449	0.246906
450	0.240298
451	0.233794
452	0.227872
453	0.221966
454	0.215933
455	0.209929
456	0.204273
457	0.19818
458	0.192014
459	0.185897
460	0.179409
461	0.173012
462	0.166692
463	0.160363
464	0.153891
465	0.147835
466	0.141654
467	0.135811
468	0.12999
469	0.124454
470	0.119231
471	0.114116
472	0.109441
473	0.104679
474	0.100176
475	0.0956611
476	0.0921158
477	0.0882513
478	0.084542
479	0.0811074
480	0.0777077
481	0.0746906
482	0.071706
483	0.0689018
484	0.0664546
485	0.0641631
486	0.0618679
487	0.0596075
488	0.0578259
489	0.0560085
490	0.0544282
491	0.0530798
492	0.0518712
493	0.0506715
494	0.0498096
495	0.0487137
496	0.0478387
497	0.0470611
498	0.0465342
499	0.045774
500	0.04538
501	0.0451296
502	0.0445098
503	0.0441705
504	0.0442353
505	0.0439571
506	0.0438111
507	0.0438231
508	0.0438093
509	0.0438521
510	0.043967
511	0.0441529
512	0.0443229
513	0.0445364
514	0.0449205
515	0.0453297
516	0.0455423
517	0.0462204
518	0.0466105
519	0.0471011
520	0.0472244
521	0.0477535
522	0.0483191
523	0.0487641
524	0.0494588
525	0.0501358
526	0.0507489
527	0.0514405
528	0.0519671
529	0.0531033
530	0.0539294
531	0.0549278
532	0.0560133
533	0.0571111
534	0.058133
535	0.0592444
536	0.0604151
537	0.0617903
538	0.0629556
539	0.0644054
540	0.0657918
541	0.0674391
542	0.0691465
543	0.0711838
544	0.0732174
545	0.0756762
546	0.078196
547	0.0811934
548	0.084322
549	0.0880572
550	0.0922018
551	0.0965274
552	0.101185
553	0.106302
554	0.111372
555	0.116808
556	0.122034
557	0.127244
558	0.131909
559	0.136452
560	0.140585
561	0.144355
562	0.147868
563	0.151356
564	0.154318
565	0.157408
566	0.160319
567	0.163219
568	0.165737
569	0.170512
570	0.173898
571	0.177539
572	0.181218
573	0.185766
574	0.190161
575	0.195265
576	0.200157
577	0.205397
578	0.210475
579	0.215709
580	0.220595
581	0.225116
582	0.229213
583	0.233391
584	0.237062
585	0.241037
586	0.244929
587	0.249472
588	0.254495
589	0.260251
590	0.266976
591	0.275324
592	0.284767
593	0.29584
594	0.307543
595	0.321397
596	0.335739
597	0.35173
598	0.368016
599	0.385309
600	0.402713
601	0.420279
602	0.437365
603	0.453855
604	0.46791
605	0.480346
606	0.489234
607	0.495219
608	0.497545
609	0.497336
610	0.493968
611	0.489358
612	0.48328
613	0.476448
614	0.469585
615	0.462663
616	0.4559
617	0.449481
618	0.443239
619	0.437455
620	0.432295
621	0.427562
622	0.423189
623	0.419572
624	0.416681
625	0.414598
626	0.413589
627	0.413629
628	0.414553
629	0.416594
630	0.419864
631	0.424206
632	0.429158
633	0.435044
634	0.441595
635	0.449164
636	0.456345
637	0.464342
638	0.471611
639	0.479118
640	0.485751
641	0.49221
642	0.497409
643	0.501934
644	0.505331
645	0.50838
646	0.510698
647	0.513194
648	0.515454
649	0.518739
650	0.523269
651	0.529284
652	0.53805
653	0.548916
654	0.562561
655	0.579908
656	0.599594
657	0.623999
658	0.651556
659	0.684462
660	0.720388
661	0.76165
662	0.806685
663	0.857272
664	0.909771
665	0.965884
666	1.02375
667	1.08264
668	1.13962
669	1.19396
670	1.24215
671	1.2845
672	1.31751
673	1.3416
674	1.35465
675	1.3583
676	1.35018
677	1.33172
678	1.30475
679	1.26981
680	1.22809
681	1.18085
682	1.13054
683	1.07685
684	1.02233
685	0.966813
686	0.912705
687	0.859125
688	0.808409
689	0.75984
690	0.714177
691	0.671505
692	0.6324
693	0.595424
694	0.561633
695	0.5306
696	0.501732
697	0.475258
698	0.451004
699	0.427966
700	0.406487
701	0.386461
702	0.367666
703	0.350004
704	0.333045
705	0.317018
706	0.301761
707	0.286824
708	0.273079
709	0.259594
710	0.246758
711	0.234517
712	0.222726
713	0.211188
714	0.200329
715	0.18982
716	0.179884
717	0.170557
718	0.163386
719	0.151083
720	0.142862
721	0.135188
722	0.127897
723	0.121037
724	0.114736
725	0.1086
726	0.102919
727	0.0974818
728	0.0923897
729	0.0876408
730	0.0831993
731	0.0789558
732	0.0748898
733	0.0714
734	0.0678843
735	0.0648338
736	0.0617848
737	0.0589339
738	0.0563073
739	0.0539651
740	0.0516919
741	0.0498521
742	0.0478834
743	0.0459586
744	0.0441968
745	0.0424794
746	0.0407372
747	0.0393356
748	0.0381056
749	0.0368102
750	0.0357808
751	0.0343909
752	0.0333515
753	0.0324682
754	0.0314326
755	0.0305005
756	0.0295972
757	0.0288034
758	0.0280091
759	0.0274122
760	0.0269755
761	0.0262884
762	0.0257865
763	0.0251619
764	0.0248251
765	0.0242419
766	0.0236723
767	0.0231179
768	0.0227125
769	0.0223233
770	0.0220361
771	0.0218567
772	0.0214095
773	0.0211218
774	0.0209038
775	0.0203751
776	0.0201883
777	0.0200061
778	0.0197761
779	0.0195227
780	0.0191513
781	0.0188332
782	0.0188427
783	0.018743
784	0.0185561
785	0.018462
786	0.0184058
787	0.018325
788	0.0182669
789	0.0179039
790	0.0177674
791	0.0176436
792	0.0175146
793	0.0175358
794	0.0173975
795	0.0173949
796	0.0172532
797	0.0171458
798	0.016798
799	0.0167635
800	0.0167865
801	0.0166163
802	0.0167847
803	0.0166352
804	0.0163724
805	0.0158635
806	0.0157073
807	0.0155372
808	0.015985
809	0.0157178
810	0.0156655
811	0.0155243
812	0.0157847
813	0.0154868
814	0.0152717
815	0.0148523
816	0.0148011
817	0.014878
818	0.0146943
819	0.0147953
820	0.0148952
821	0.0145552
822	0.0145045
823	0.0143124
824	0.0141431
825	0.0139956
826	0.0141442
827	0.0140164
828	0.0143036
829	0.0139869
830	0.0142626
831	0.0143179
832	0.01409
833	0.0141485
834	0.0139809
835	0.0142622
836	0.0145067
837	0.0146242
838	0.0148379
839	0.014783
840	0.014605
841	0.014981
842	0.0147457
843	0.0149963
844	0.0152657
845	0.0156382
846	0.0160536
847	0.0162489
848	0.0164237
849	0.016559
850	0.0165775
851	0.0165736
852	0.0169347
853	0.0173677
854	0.0178289
855	0.0184353
856	0.018356
857	0.0185649
858	0.0184272
859	0.0183945
860	0.018897
861	0.0196339
862	0.019653
863	0.020093
864	0.0201973
865	0.0206643
866	0.0214622
867	0.0218179
868	0.0213282
869	0.0212439
870	0.0215614
871	0.0218039
872	0.0217087
873	0.0226195
874	0.022709
875	0.0227457
876	0.0238341
877	0.0232987
878	0.0230974
879	0.0228101
880	0.0236064
881	0.0230695
882	0.022586
883	0.0225486
884	0.0236443
885	0.023908
886	0.0228359
887	0.0225459
888	0.0233833
889	0.0225291
890	0.0230999
891	0.0223356
892	0.0232005
893	0.0227954
894	0.0216482
895	0.0237301
896	0.0227347
897	0.0213521
898	0.0208599
899	0.0224652
900	0.0210422
