# Supplementary material for: Modulating the mechanism of electrocatalytic CO2 reduction by cobalt phthalocyanine through polymer coordination and encapsulation
Source: Nat Commun. 2019 Apr 11;10:1683. doi: 10.1038/s41467-019-09626-8 (PMC6459859; doi:10.1038/s41467-019-09626-8)
Supplement: Supplementary file 2 — Source Data [file 41467_2019_9626_MOESM2_ESM.zip › Supplementary Figure 29.xlsx]

## Sheet: CoPc
Wavelength (nm)	Abs
200	0.552097
201	0.645527
202	0.766163
203	0.744447
204	0.894237
205	0.902201
206	1.09808
207	1.06044
208	1.08976
209	1.20491
210	1.36361
211	1.4224
212	1.69152
213	1.86188
214	1.83191
215	1.78185
216	2.05918
217	2.04901
218	2.0032
219	2.04283
220	2.07819
221	2.15647
222	2.24959
223	2.2236
224	2.19856
225	2.2337
226	2.23285
227	2.36424
228	2.45347
229	2.30888
230	2.40998
231	2.27984
232	2.40085
233	2.45826
234	2.33855
235	2.35272
236	2.43304
237	2.55387
238	2.27924
239	2.33899
240	2.3179
241	2.37115
242	2.36861
243	2.49672
244	2.33949
245	2.41514
246	2.28835
247	2.41568
248	2.23609
249	2.32519
250	2.24547
251	2.29856
252	2.2919
253	2.3173
254	2.34583
255	2.28379
256	2.30935
257	2.27505
258	2.24537
259	2.19822
260	2.24278
261	2.2069
262	2.10564
263	2.15077
264	2.18705
265	2.42536
266	2.55018
267	2.89193
268	3.03252
269	3.12193
270	3.18558
271	3.24751
272	3.32961
273	3.34111
274	3.31734
275	3.24331
276	3.25799
277	3.24505
278	3.17787
279	3.15101
280	3.08937
281	3.04232
282	2.94738
283	2.90113
284	2.73112
285	2.54457
286	2.25345
287	1.91288
288	1.56248
289	1.25447
290	1.01002
291	0.808608
292	0.655973
293	0.545434
294	0.464267
295	0.403204
296	0.356086
297	0.332683
298	0.315151
299	0.301161
300	0.289139
301	0.28503
302	0.283084
303	0.283192
304	0.281087
305	0.283454
306	0.284909
307	0.286008
308	0.287954
309	0.294487
310	0.297412
311	0.29485
312	0.303164
313	0.307604
314	0.309417
315	0.311853
316	0.318013
317	0.324235
318	0.325424
319	0.332435
320	0.337787
321	0.347092
322	0.346908
323	0.350228
324	0.355335
325	0.353732
326	0.353692
327	0.352379
328	0.350387
329	0.345597
330	0.342117
331	0.339469
332	0.33347
333	0.322729
334	0.316012
335	0.313079
336	0.306189
337	0.296865
338	0.292117
339	0.285734
340	0.277894
341	0.271457
342	0.26026
343	0.252299
344	0.241157
345	0.22838
346	0.222119
347	0.215396
348	0.204369
349	0.125228
350	0.111675
351	0.106595
352	0.0987302
353	0.0918263
354	0.0834873
355	0.0753996
356	0.0669398
357	0.0594131
358	0.0514904
359	0.0431092
360	0.0358809
361	0.0290949
362	0.0228607
363	0.0168497
364	0.0107372
365	0.00573486
366	0.000893493
367	-0.00268105
368	-0.00588989
369	-0.0102554
370	-0.0133569
371	-0.0166637
372	-0.0192739
373	-0.0222957
374	-0.0247172
375	-0.0274893
376	-0.0295125
377	-0.0320386
378	-0.0343853
379	-0.0360264
380	-0.0376754
381	-0.0394903
382	-0.0408523
383	-0.0424595
384	-0.0436949
385	-0.0449289
386	-0.0461027
387	-0.0464263
388	-0.0488163
389	-0.049162
390	-0.049925
391	-0.0511071
392	-0.0518694
393	-0.052925
394	-0.0534964
395	-0.0541562
396	-0.0549572
397	-0.0555656
398	-0.0560015
399	-0.056766
400	-0.0574019
401	-0.0579313
402	-0.0589726
403	-0.0592205
404	-0.059956
405	-0.0608211
406	-0.0614599
407	-0.0620091
408	-0.0628474
409	-0.0637069
410	-0.064243
411	-0.0650446
412	-0.0656528
413	-0.0663761
414	-0.0670502
415	-0.0676784
416	-0.0682563
417	-0.0684999
418	-0.0689561
419	-0.0690996
420	-0.069263
421	-0.0693451
422	-0.069274
423	-0.0698382
424	-0.0697603
425	-0.0698946
426	-0.0700651
427	-0.070523
428	-0.0704955
429	-0.0707223
430	-0.0707572
431	-0.0710055
432	-0.0709987
433	-0.0709545
434	-0.0711308
435	-0.0713155
436	-0.071609
437	-0.0716931
438	-0.0720758
439	-0.0723367
440	-0.0722735
441	-0.072915
442	-0.07332
443	-0.0735317
444	-0.073576
445	-0.0739699
446	-0.0739436
447	-0.0738861
448	-0.073856
449	-0.0733386
450	-0.0729569
451	-0.0727266
452	-0.0728449
453	-0.0729965
454	-0.0735459
455	-0.0742079
456	-0.0750706
457	-0.0756944
458	-0.0764004
459	-0.07716
460	-0.0776129
461	-0.07826
462	-0.0791314
463	-0.0795933
464	-0.0797715
465	-0.0802787
466	-0.0804246
467	-0.0806029
468	-0.080956
469	-0.0812413
470	-0.0812396
471	-0.0814123
472	-0.0815491
473	-0.0815906
474	-0.0817141
475	-0.0818522
476	-0.0820173
477	-0.0822218
478	-0.0823848
479	-0.0825106
480	-0.0828022
481	-0.0826611
482	-0.0830835
483	-0.0831184
484	-0.0829972
485	-0.083192
486	-0.08305
487	-0.0832039
488	-0.083528
489	-0.0831215
490	-0.0833402
491	-0.0831927
492	-0.083381
493	-0.0832319
494	-0.0832262
495	-0.083313
496	-0.0831925
497	-0.0832323
498	-0.0832536
499	-0.0832008
500	-0.0830443
501	-0.0830907
502	-0.0828463
503	-0.0825475
504	-0.082446
505	-0.0820844
506	-0.081764
507	-0.0816157
508	-0.0817467
509	-0.0813673
510	-0.0808135
511	-0.0804599
512	-0.0800064
513	-0.0798487
514	-0.0796196
515	-0.0789967
516	-0.0786268
517	-0.0783158
518	-0.0779278
519	-0.0774506
520	-0.0767057
521	-0.076347
522	-0.0759585
523	-0.0751311
524	-0.0747176
525	-0.0741972
526	-0.0736881
527	-0.0730603
528	-0.0725093
529	-0.0718998
530	-0.0710212
531	-0.0704504
532	-0.0698077
533	-0.0689715
534	-0.0683858
535	-0.0673295
536	-0.0663182
537	-0.0655226
538	-0.0642988
539	-0.0631956
540	-0.0621191
541	-0.0611161
542	-0.0600252
543	-0.0586557
544	-0.0573932
545	-0.0559986
546	-0.0545566
547	-0.0531929
548	-0.0516817
549	-0.0503186
550	-0.0485884
551	-0.0470672
552	-0.045623
553	-0.0442692
554	-0.0428484
555	-0.0413145
556	-0.0398686
557	-0.0386846
558	-0.0371289
559	-0.0358391
560	-0.0345026
561	-0.0329101
562	-0.0316586
563	-0.0300065
564	-0.0284601
565	-0.0267929
566	-0.0248794
567	-0.0230103
568	-0.0213936
569	-0.0215722
570	-0.0193891
571	-0.0171452
572	-0.014685
573	-0.0120948
574	-0.0094222
575	-0.00648894
576	-0.00348545
577	-0.000106482
578	0.00309078
579	0.00674085
580	0.0107975
581	0.0148736
582	0.0193208
583	0.023885
584	0.0286852
585	0.0334675
586	0.0384952
587	0.0435959
588	0.048057
589	0.0526083
590	0.0568832
591	0.0609156
592	0.0642243
593	0.0673676
594	0.0702817
595	0.072849
596	0.074997
597	0.0768426
598	0.078358
599	0.0794885
600	0.0803089
601	0.0808366
602	0.0810034
603	0.0806291
604	0.0805181
605	0.0794037
606	0.0786312
607	0.0774739
608	0.0765263
609	0.0756214
610	0.0747615
611	0.0742225
612	0.0740045
613	0.0739758
614	0.0746155
615	0.0750185
616	0.0762039
617	0.0778018
618	0.0796337
619	0.0820895
620	0.0850315
621	0.088206
622	0.0921345
623	0.0965156
624	0.10121
625	0.106407
626	0.112247
627	0.118776
628	0.125441
629	0.132562
630	0.139945
631	0.148045
632	0.156481
633	0.16492
634	0.174087
635	0.183583
636	0.193405
637	0.203953
638	0.214704
639	0.226084
640	0.238237
641	0.251023
642	0.264581
643	0.279064
644	0.293853
645	0.309514
646	0.326127
647	0.343488
648	0.361233
649	0.37982
650	0.398947
651	0.418497
652	0.437676
653	0.45668
654	0.474974
655	0.492859
656	0.508849
657	0.523662
658	0.535914
659	0.545884
660	0.552873
661	0.556577
662	0.55692
663	0.55404
664	0.547336
665	0.537437
666	0.524397
667	0.508839
668	0.490565
669	0.470663
670	0.448907
671	0.425893
672	0.401699
673	0.376927
674	0.35154
675	0.325652
676	0.299913
677	0.274457
678	0.24935
679	0.224678
680	0.200854
681	0.178451
682	0.156934
683	0.136797
684	0.118069
685	0.100501
686	0.0845036
687	0.0696675
688	0.0561926
689	0.0437098
690	0.0325409
691	0.0220612
692	0.0128776
693	0.00457683
694	-0.00326476
695	-0.0103295
696	-0.016576
697	-0.0226089
698	-0.0280861
699	-0.0327819
700	-0.0371592
701	-0.0410167
702	-0.0447319
703	-0.0479891
704	-0.0510725
705	-0.0537739
706	-0.0563703
707	-0.0587568
708	-0.0609985
709	-0.0633211
710	-0.0655082
711	-0.0671599
712	-0.0693314
713	-0.0710308
714	-0.0721029
715	-0.0738316
716	-0.0753536
717	-0.0766132
718	-0.0778091
719	-0.077651
720	-0.0787762
721	-0.0801825
722	-0.0812245
723	-0.082211
724	-0.0832894
725	-0.0841351
726	-0.0848857
727	-0.0858292
728	-0.0864575
729	-0.0871189
730	-0.0880657
731	-0.088464
732	-0.0891211
733	-0.0901762
734	-0.0906644
735	-0.091112
736	-0.0919214
737	-0.0926846
738	-0.0933706
739	-0.0940262
740	-0.0943225
741	-0.094993
742	-0.0953387
743	-0.0957516
744	-0.0959448
745	-0.0962372
746	-0.0964881
747	-0.0971536
748	-0.0974417
749	-0.0979946
750	-0.0981413
751	-0.0985467
752	-0.0989413
753	-0.0995432
754	-0.099905
755	-0.100102
756	-0.100711
757	-0.100907
758	-0.101405
759	-0.101638
760	-0.101914
761	-0.102347
762	-0.102574
763	-0.102935
764	-0.103089
765	-0.103053
766	-0.103484
767	-0.103533
768	-0.103894
769	-0.10421
770	-0.104587
771	-0.104616
772	-0.105044
773	-0.105289
774	-0.105462
775	-0.105757
776	-0.106214
777	-0.106094
778	-0.106531
779	-0.107241
780	-0.107109
781	-0.107396
782	-0.107418
783	-0.10764
784	-0.107733
785	-0.107858
786	-0.108258
787	-0.108033
788	-0.108188
789	-0.108637
790	-0.108783
791	-0.108931
792	-0.109143
793	-0.109249
794	-0.109377
795	-0.109598
796	-0.109782
797	-0.11006
798	-0.110057
799	-0.110385
800	-0.110662
801	-0.110548
802	-0.111015
803	-0.111123
804	-0.111116
805	-0.111361
806	-0.111499
807	-0.111698
808	-0.111825
809	-0.111924
810	-0.112214
811	-0.112273
812	-0.112134
813	-0.112249
814	-0.112526
815	-0.112541
816	-0.11296
817	-0.11295
818	-0.113011
819	-0.113013
820	-0.113261
821	-0.113473
822	-0.113368
823	-0.113572
824	-0.113572
825	-0.113545
826	-0.113743
827	-0.113929
828	-0.114066
829	-0.114028
830	-0.114011
831	-0.114336
832	-0.114139
833	-0.114211
834	-0.113998
835	-0.114309
836	-0.114326
837	-0.114371
838	-0.114643
839	-0.114577
840	-0.114592
841	-0.11453
842	-0.114018
843	-0.114314
844	-0.114331
845	-0.114484
846	-0.114482
847	-0.114428
848	-0.114046
849	-0.114578
850	-0.114127
851	-0.114097
852	-0.113775
853	-0.114282
854	-0.114108
855	-0.113647
856	-0.113501
857	-0.11363
858	-0.113409
859	-0.113283
860	-0.113561
861	-0.113153
862	-0.112972
863	-0.112441
864	-0.113497
865	-0.112976
866	-0.112761
867	-0.113138
868	-0.113183
869	-0.112603
870	-0.113534
871	-0.112837
872	-0.112942
873	-0.112749
874	-0.113072
875	-0.112323
876	-0.113357
877	-0.113468
878	-0.112508
879	-0.113788
880	-0.114015
881	-0.112812
882	-0.113414
883	-0.113777
884	-0.113755
885	-0.113998
886	-0.112872
887	-0.1145
888	-0.114028
889	-0.114229
890	-0.112766
891	-0.114047
892	-0.11327
893	-0.113825
894	-0.115511
895	-0.116502
896	-0.11611
897	-0.116207
898	-0.117504
899	-0.11577
900	-0.11667

## Sheet: CoPc(py) as prep
Wavelength (nm)	Abs
200	-0.560729
201	-0.575759
202	-0.569013
203	-0.596992
204	-0.566401
205	-0.635763
206	-0.645042
207	-0.623361
208	-0.641643
209	-0.638376
210	-0.666968
211	-0.648619
212	-0.644982
213	-0.641555
214	-0.637939
215	-0.650376
216	-0.650403
217	-0.640435
218	-0.651356
219	-0.639158
220	-0.646417
221	-0.653054
222	-0.648697
223	-0.641971
224	-0.645115
225	-0.640181
226	-0.637992
227	-0.631463
228	-0.626259
229	-0.630221
230	-0.623482
231	-0.619283
232	-0.622299
233	-0.624172
234	-0.628132
235	-0.620864
236	-0.608405
237	-0.621304
238	-0.615758
239	-0.606065
240	-0.609177
241	-0.608708
242	-0.609879
243	-0.60956
244	-0.604634
245	-0.602078
246	-0.598668
247	-0.592888
248	-0.599104
249	-0.596421
250	-0.593993
251	-0.602518
252	-0.594204
253	-0.596705
254	-0.592461
255	-0.58682
256	-0.588918
257	-0.584544
258	-0.573493
259	-0.571571
260	-0.563308
261	-0.562119
262	-0.54866
263	-0.520311
264	-0.45864
265	-0.333665
266	-0.174117
267	-0.0442732
268	0.0330027
269	0.0847226
270	0.116295
271	0.133096
272	0.148893
273	0.158508
274	0.163325
275	0.168867
276	0.174823
277	0.179829
278	0.182739
279	0.187649
280	0.190442
281	0.193979
282	0.195296
283	0.195682
284	0.195934
285	0.190592
286	0.186016
287	0.180883
288	0.175497
289	0.168911
290	0.164614
291	0.15673
292	0.149802
293	0.14988
294	0.146171
295	0.144578
296	0.138635
297	0.14096
298	0.141929
299	0.139281
300	0.13841
301	0.139172
302	0.139175
303	0.13966
304	0.139442
305	0.140034
306	0.142236
307	0.144827
308	0.146512
309	0.148339
310	0.150758
311	0.152979
312	0.155054
313	0.161035
314	0.158654
315	0.165149
316	0.166065
317	0.1681
318	0.168558
319	0.175733
320	0.178843
321	0.18392
322	0.18448
323	0.189437
324	0.187861
325	0.190544
326	0.191545
327	0.193422
328	0.195753
329	0.195395
330	0.196293
331	0.19368
332	0.192608
333	0.195503
334	0.192753
335	0.191027
336	0.189856
337	0.191118
338	0.190641
339	0.191763
340	0.191843
341	0.192488
342	0.188868
343	0.189344
344	0.18977
345	0.185459
346	0.184478
347	0.185308
348	0.183138
349	0.199382
350	0.199161
351	0.198053
352	0.196478
353	0.195253
354	0.191866
355	0.18881
356	0.185754
357	0.182522
358	0.177609
359	0.173818
360	0.170416
361	0.166783
362	0.163093
363	0.160184
364	0.156431
365	0.154043
366	0.151345
367	0.149427
368	0.147186
369	0.144699
370	0.142763
371	0.141072
372	0.139127
373	0.137379
374	0.135602
375	0.13351
376	0.132049
377	0.130168
378	0.128375
379	0.127202
380	0.125925
381	0.124733
382	0.123365
383	0.122136
384	0.121127
385	0.120338
386	0.119108
387	0.118503
388	0.117566
389	0.116868
390	0.116389
391	0.115483
392	0.115077
393	0.113848
394	0.113475
395	0.112904
396	0.112112
397	0.111485
398	0.11113
399	0.11039
400	0.109604
401	0.108996
402	0.108668
403	0.108063
404	0.107538
405	0.10722
406	0.106253
407	0.105875
408	0.105175
409	0.104766
410	0.104262
411	0.10384
412	0.103401
413	0.102978
414	0.10272
415	0.102242
416	0.101666
417	0.101531
418	0.101347
419	0.100929
420	0.100775
421	0.100594
422	0.100334
423	0.100504
424	0.100542
425	0.100487
426	0.100143
427	0.100096
428	0.0998327
429	0.0999252
430	0.0996408
431	0.0993562
432	0.0991898
433	0.0988104
434	0.0984314
435	0.0981649
436	0.0977631
437	0.097569
438	0.0971651
439	0.0966891
440	0.0966517
441	0.0959456
442	0.0955338
443	0.0949248
444	0.0949131
445	0.0943572
446	0.0940404
447	0.0932862
448	0.092882
449	0.0925665
450	0.0920812
451	0.0917502
452	0.091498
453	0.0914755
454	0.0911365
455	0.0907475
456	0.090617
457	0.0904629
458	0.0901688
459	0.089865
460	0.0898981
461	0.089367
462	0.0886463
463	0.0882836
464	0.0881414
465	0.0877918
466	0.087727
467	0.0875832
468	0.0871759
469	0.0871167
470	0.0870839
471	0.0869216
472	0.0867158
473	0.0864745
474	0.0864132
475	0.086189
476	0.0859678
477	0.0857842
478	0.0855253
479	0.0853832
480	0.0849632
481	0.0851
482	0.084602
483	0.0848577
484	0.0844625
485	0.0846248
486	0.08448
487	0.0843422
488	0.0840288
489	0.0842597
490	0.0837918
491	0.0839132
492	0.0835643
493	0.0835875
494	0.0834291
495	0.0831891
496	0.083238
497	0.0832513
498	0.0830184
499	0.0829873
500	0.0828779
501	0.0828372
502	0.0826967
503	0.0826268
504	0.0827888
505	0.0826558
506	0.0827958
507	0.0827147
508	0.0823707
509	0.0825402
510	0.0824813
511	0.0826271
512	0.082707
513	0.0826432
514	0.0825584
515	0.0826441
516	0.0828921
517	0.082671
518	0.0826659
519	0.0827089
520	0.0828938
521	0.0829398
522	0.0830712
523	0.083345
524	0.0830998
525	0.0834911
526	0.0835267
527	0.0837602
528	0.0837884
529	0.0838966
530	0.0841875
531	0.0842301
532	0.084193
533	0.0843753
534	0.0844191
535	0.0848243
536	0.0850496
537	0.0852493
538	0.0854385
539	0.086193
540	0.0865107
541	0.0864798
542	0.0867367
543	0.087388
544	0.0875441
545	0.0882534
546	0.088516
547	0.0888353
548	0.0893242
549	0.0900372
550	0.0906643
551	0.0912016
552	0.0919469
553	0.0924287
554	0.0930293
555	0.0937116
556	0.0943676
557	0.0948339
558	0.0953001
559	0.0955258
560	0.0960065
561	0.0964954
562	0.0970953
563	0.0974326
564	0.0977249
565	0.0985241
566	0.0991694
567	0.0996262
568	0.100283
569	0.0951983
570	0.09593
571	0.0966163
572	0.0975786
573	0.098393
574	0.0990437
575	0.0998266
576	0.100977
577	0.101933
578	0.102768
579	0.103538
580	0.104795
581	0.105672
582	0.106884
583	0.108207
584	0.109442
585	0.111082
586	0.11295
587	0.114767
588	0.116655
589	0.119276
590	0.121923
591	0.124339
592	0.127131
593	0.130196
594	0.13297
595	0.136359
596	0.138979
597	0.142016
598	0.144669
599	0.147047
600	0.148964
601	0.150517
602	0.151536
603	0.151747
604	0.151979
605	0.150835
606	0.150087
607	0.148799
608	0.147379
609	0.145924
610	0.14453
611	0.143123
612	0.142215
613	0.140994
614	0.140259
615	0.139393
616	0.138826
617	0.138563
618	0.138366
619	0.138125
620	0.138424
621	0.138617
622	0.139314
623	0.140337
624	0.141171
625	0.142448
626	0.144068
627	0.145947
628	0.147848
629	0.149988
630	0.152178
631	0.15465
632	0.157434
633	0.159864
634	0.162372
635	0.164883
636	0.167308
637	0.17006
638	0.172298
639	0.174497
640	0.176922
641	0.179458
642	0.182175
643	0.185102
644	0.188284
645	0.191754
646	0.196029
647	0.201119
648	0.206775
649	0.213115
650	0.22056
651	0.228665
652	0.237233
653	0.246658
654	0.25636
655	0.267223
656	0.27813
657	0.289422
658	0.300925
659	0.312365
660	0.323841
661	0.334697
662	0.344678
663	0.353503
664	0.361035
665	0.366611
666	0.370225
667	0.372199
668	0.371976
669	0.369587
670	0.364899
671	0.358616
672	0.349921
673	0.339665
674	0.327976
675	0.315002
676	0.301146
677	0.28721
678	0.272405
679	0.257761
680	0.243479
681	0.230007
682	0.216606
683	0.204635
684	0.193194
685	0.18262
686	0.173022
687	0.164223
688	0.156169
689	0.14891
690	0.142518
691	0.136359
692	0.131086
693	0.126457
694	0.122031
695	0.118374
696	0.114927
697	0.111994
698	0.108849
699	0.106414
700	0.104133
701	0.10214
702	0.10009
703	0.09842
704	0.0969641
705	0.0954563
706	0.0939755
707	0.0928904
708	0.0916884
709	0.0904132
710	0.0893275
711	0.0882324
712	0.0870128
713	0.0860738
714	0.0855065
715	0.0845262
716	0.0836669
717	0.0829704
718	0.0823402
719	0.0831257
720	0.0826264
721	0.0814142
722	0.0810892
723	0.080584
724	0.0798706
725	0.0794076
726	0.0789733
727	0.078602
728	0.0782965
729	0.0778872
730	0.0774099
731	0.0770017
732	0.0767889
733	0.0760894
734	0.0759192
735	0.0755361
736	0.0752279
737	0.0747355
738	0.0740915
739	0.0737136
740	0.0735708
741	0.073099
742	0.0728607
743	0.07301
744	0.0726869
745	0.0728404
746	0.0723583
747	0.0723369
748	0.0720296
749	0.071448
750	0.0715183
751	0.0715127
752	0.0713466
753	0.070827
754	0.0707435
755	0.0707772
756	0.0702304
757	0.0699615
758	0.0697094
759	0.0694714
760	0.0694024
761	0.0691583
762	0.0691567
763	0.0691877
764	0.0690732
765	0.0690588
766	0.068845
767	0.0688883
768	0.0687467
769	0.0685906
770	0.0683403
771	0.0682718
772	0.0683624
773	0.0680481
774	0.0679287
775	0.0678202
776	0.0674751
777	0.0675998
778	0.0671927
779	0.0666105
780	0.0669369
781	0.0666019
782	0.0666329
783	0.0667019
784	0.0665247
785	0.0665256
786	0.0661452
787	0.0664418
788	0.0663218
789	0.0663477
790	0.0661354
791	0.0658704
792	0.0658015
793	0.0658398
794	0.0657821
795	0.0655449
796	0.0653429
797	0.0656154
798	0.0652828
799	0.0652521
800	0.0651096
801	0.065128
802	0.0647709
803	0.064475
804	0.0648196
805	0.0643646
806	0.0642676
807	0.0641948
808	0.0640699
809	0.0639362
810	0.0637371
811	0.0637994
812	0.0639552
813	0.0640184
814	0.0636003
815	0.0637375
816	0.0634157
817	0.0634318
818	0.0633406
819	0.0633256
820	0.063289
821	0.063096
822	0.0632542
823	0.0629234
824	0.0627955
825	0.063044
826	0.0629669
827	0.0626696
828	0.0627811
829	0.0625847
830	0.0625997
831	0.0622633
832	0.0625308
833	0.0625459
834	0.0626514
835	0.0624123
836	0.0623883
837	0.0622942
838	0.0623586
839	0.0620265
840	0.0621288
841	0.0619259
842	0.0619805
843	0.0620178
844	0.0619186
845	0.06156
846	0.0613921
847	0.061574
848	0.0619618
849	0.0616561
850	0.0616656
851	0.061706
852	0.0617156
853	0.0615319
854	0.0612258
855	0.0618086
856	0.0611811
857	0.0617286
858	0.0612663
859	0.0610685
860	0.0608799
861	0.0612286
862	0.0609806
863	0.0616337
864	0.0610171
865	0.0611814
866	0.0610811
867	0.0607882
868	0.0607385
869	0.0611682
870	0.0605381
871	0.059843
872	0.0603641
873	0.0604704
874	0.0607096
875	0.0601302
876	0.0600232
877	0.0591363
878	0.0595172
879	0.0593035
880	0.0586371
881	0.05916
882	0.0594845
883	0.0590357
884	0.0593085
885	0.0580831
886	0.0575549
887	0.0568812
888	0.0585953
889	0.0571029
890	0.0579543
891	0.0562683
892	0.0577301
893	0.0573273
894	0.0560345
895	0.0529512
896	0.0528653
897	0.0533651
898	0.0509187
899	0.0534454
900	0.054646

## Sheet: CoPc(py) as syn
Wavelength (nm)	Abs
200	-0.58366
201	-0.588666
202	-0.549839
203	-0.583217
204	-0.562931
205	-0.626262
206	-0.621387
207	-0.603726
208	-0.632734
209	-0.624397
210	-0.650594
211	-0.625329
212	-0.619169
213	-0.612777
214	-0.605231
215	-0.608382
216	-0.613866
217	-0.60813
218	-0.609428
219	-0.596242
220	-0.602126
221	-0.608622
222	-0.603891
223	-0.598799
224	-0.599141
225	-0.593422
226	-0.590896
227	-0.580882
228	-0.580191
229	-0.583812
230	-0.576283
231	-0.572885
232	-0.573788
233	-0.57604
234	-0.57805
235	-0.56802
236	-0.559821
237	-0.5694
238	-0.565435
239	-0.557515
240	-0.56242
241	-0.557053
242	-0.560648
243	-0.56073
244	-0.556728
245	-0.553249
246	-0.54627
247	-0.541742
248	-0.552168
249	-0.546326
250	-0.542499
251	-0.548727
252	-0.546367
253	-0.544757
254	-0.536385
255	-0.532972
256	-0.537593
257	-0.530189
258	-0.522055
259	-0.526208
260	-0.507841
261	-0.512967
262	-0.492535
263	-0.468052
264	-0.403968
265	-0.278463
266	-0.110679
267	0.0178622
268	0.0965676
269	0.146265
270	0.174239
271	0.19019
272	0.198303
273	0.210114
274	0.212938
275	0.215404
276	0.221002
277	0.224657
278	0.23039
279	0.234639
280	0.235466
281	0.239549
282	0.240646
283	0.240334
284	0.237169
285	0.230212
286	0.223057
287	0.214042
288	0.206929
289	0.197695
290	0.187721
291	0.17882
292	0.171316
293	0.166984
294	0.161185
295	0.158776
296	0.154192
297	0.155359
298	0.152504
299	0.150377
300	0.150184
301	0.150866
302	0.150975
303	0.150703
304	0.151347
305	0.152447
306	0.153483
307	0.156927
308	0.158057
309	0.162207
310	0.165089
311	0.166842
312	0.170287
313	0.173234
314	0.176279
315	0.181096
316	0.18411
317	0.184987
318	0.186048
319	0.191144
320	0.197487
321	0.201208
322	0.206969
323	0.208851
324	0.210816
325	0.215325
326	0.216467
327	0.221543
328	0.221915
329	0.222624
330	0.224907
331	0.223193
332	0.224392
333	0.225243
334	0.224438
335	0.222381
336	0.223544
337	0.224538
338	0.223551
339	0.226116
340	0.228172
341	0.228191
342	0.226639
343	0.225195
344	0.226616
345	0.224036
346	0.226308
347	0.227431
348	0.221344
349	0.233871
350	0.233212
351	0.231489
352	0.229828
353	0.228774
354	0.224446
355	0.219564
356	0.215215
357	0.211608
358	0.205497
359	0.20015
360	0.195507
361	0.190833
362	0.186498
363	0.182493
364	0.17794
365	0.174995
366	0.171845
367	0.168892
368	0.166921
369	0.163052
370	0.160834
371	0.158471
372	0.156071
373	0.154342
374	0.152162
375	0.149673
376	0.147701
377	0.145545
378	0.143404
379	0.142023
380	0.140564
381	0.138919
382	0.137493
383	0.136217
384	0.135011
385	0.133941
386	0.133006
387	0.132086
388	0.131163
389	0.130509
390	0.1297
391	0.128728
392	0.128127
393	0.127262
394	0.126634
395	0.125609
396	0.124776
397	0.124391
398	0.12353
399	0.122548
400	0.122065
401	0.121123
402	0.120577
403	0.119952
404	0.119077
405	0.118245
406	0.117582
407	0.117225
408	0.116175
409	0.11546
410	0.115124
411	0.114275
412	0.1137
413	0.112998
414	0.11256
415	0.111987
416	0.111042
417	0.111014
418	0.110446
419	0.110029
420	0.109962
421	0.109978
422	0.109465
423	0.109535
424	0.109411
425	0.109105
426	0.108912
427	0.108535
428	0.108436
429	0.10772
430	0.107702
431	0.107123
432	0.106479
433	0.10619
434	0.105412
435	0.104705
436	0.104002
437	0.103768
438	0.102754
439	0.102282
440	0.101781
441	0.100942
442	0.100121
443	0.099188
444	0.0987604
445	0.0979567
446	0.0970022
447	0.0960275
448	0.0954324
449	0.094826
450	0.0941902
451	0.0936392
452	0.0927253
453	0.0924313
454	0.0918106
455	0.0910863
456	0.0907288
457	0.0904377
458	0.0897825
459	0.0892839
460	0.0888945
461	0.0884231
462	0.0875586
463	0.0871183
464	0.086708
465	0.0860837
466	0.0856126
467	0.0852164
468	0.0849006
469	0.0843725
470	0.0841546
471	0.0839334
472	0.0834706
473	0.0831669
474	0.0829935
475	0.0826766
476	0.0820211
477	0.0818488
478	0.0815331
479	0.0809554
480	0.0805064
481	0.0805434
482	0.0798454
483	0.0795053
484	0.0793873
485	0.0789391
486	0.0787592
487	0.0785496
488	0.0778896
489	0.0780244
490	0.077589
491	0.0775242
492	0.077282
493	0.0769289
494	0.0768467
495	0.0762735
496	0.076136
497	0.0758849
498	0.0754661
499	0.074984
500	0.0750096
501	0.0747287
502	0.0746281
503	0.0743578
504	0.0742801
505	0.0740931
506	0.0740645
507	0.0740535
508	0.0736324
509	0.0734142
510	0.073675
511	0.0735442
512	0.0735958
513	0.0733353
514	0.0733677
515	0.073497
516	0.0733993
517	0.0733872
518	0.0733048
519	0.0735109
520	0.0737106
521	0.0738258
522	0.0739151
523	0.0744247
524	0.0744106
525	0.074551
526	0.074571
527	0.0748573
528	0.0749501
529	0.0751746
530	0.0753856
531	0.0757698
532	0.0758466
533	0.0763959
534	0.0764869
535	0.0771416
536	0.0775358
537	0.0778775
538	0.0785598
539	0.0790154
540	0.0795684
541	0.0796616
542	0.0799977
543	0.0806725
544	0.0813936
545	0.0822182
546	0.0829428
547	0.0835941
548	0.0845546
549	0.0854473
550	0.0864919
551	0.0875099
552	0.0884052
553	0.0891749
554	0.0902111
555	0.0911204
556	0.0918204
557	0.0926442
558	0.0937128
559	0.0943301
560	0.0949604
561	0.0958374
562	0.0964975
563	0.0970035
564	0.0976527
565	0.0982858
566	0.0993639
567	0.0999379
568	0.10115
569	0.0969632
570	0.0980436
571	0.0991103
572	0.100105
573	0.101216
574	0.102402
575	0.10363
576	0.104703
577	0.105711
578	0.106908
579	0.107918
580	0.109304
581	0.110635
582	0.112085
583	0.11363
584	0.115478
585	0.117156
586	0.119323
587	0.121928
588	0.124398
589	0.127591
590	0.131207
591	0.134971
592	0.13884
593	0.143038
594	0.147497
595	0.152291
596	0.156655
597	0.161022
598	0.165394
599	0.168991
600	0.172182
601	0.174763
602	0.176201
603	0.177012
604	0.177267
605	0.176162
606	0.17499
607	0.17317
608	0.171408
609	0.169495
610	0.167315
611	0.165643
612	0.163869
613	0.162186
614	0.161224
615	0.159735
616	0.158617
617	0.157992
618	0.157406
619	0.157028
620	0.156858
621	0.15702
622	0.157713
623	0.158364
624	0.159539
625	0.160998
626	0.162889
627	0.165145
628	0.167589
629	0.170154
630	0.173032
631	0.176071
632	0.179365
633	0.182229
634	0.185294
635	0.188509
636	0.191057
637	0.19404
638	0.196464
639	0.199085
640	0.201375
641	0.203895
642	0.206489
643	0.209484
644	0.212583
645	0.216465
646	0.220893
647	0.226849
648	0.233184
649	0.240625
650	0.249744
651	0.259909
652	0.271005
653	0.2829
654	0.296276
655	0.31106
656	0.32637
657	0.342783
658	0.359522
659	0.376584
660	0.393826
661	0.41028
662	0.425731
663	0.439813
664	0.451769
665	0.461531
666	0.468555
667	0.472915
668	0.474602
669	0.47336
670	0.468645
671	0.461527
672	0.451306
673	0.439004
674	0.424114
675	0.407545
676	0.389605
677	0.370879
678	0.351416
679	0.331769
680	0.312138
681	0.293919
682	0.275501
683	0.258886
684	0.242981
685	0.228409
686	0.215032
687	0.202878
688	0.191892
689	0.181811
690	0.172827
691	0.164864
692	0.157463
693	0.151157
694	0.145362
695	0.140294
696	0.135771
697	0.131535
698	0.127631
699	0.124436
700	0.121156
701	0.118702
702	0.11593
703	0.113773
704	0.111744
705	0.109867
706	0.107879
707	0.106304
708	0.104765
709	0.103277
710	0.101745
711	0.100459
712	0.098948
713	0.0978133
714	0.0970664
715	0.0959987
716	0.0949599
717	0.0943123
718	0.0935163
719	0.0937231
720	0.093272
721	0.0921543
722	0.0914546
723	0.0909932
724	0.0902568
725	0.0898713
726	0.0894331
727	0.0890708
728	0.0888079
729	0.0883726
730	0.0876842
731	0.087663
732	0.0873106
733	0.0864671
734	0.0865462
735	0.0862713
736	0.0858264
737	0.0852764
738	0.0849347
739	0.0846122
740	0.0843973
741	0.0839622
742	0.0838095
743	0.0836881
744	0.0834748
745	0.0836183
746	0.0835168
747	0.083106
748	0.0829801
749	0.0826895
750	0.0826278
751	0.0824105
752	0.0822983
753	0.0816498
754	0.0814848
755	0.0814456
756	0.0810111
757	0.0806899
758	0.0805477
759	0.0804173
760	0.0802162
761	0.0800557
762	0.0797078
763	0.079557
764	0.0794879
765	0.0795911
766	0.0794287
767	0.0795027
768	0.0790413
769	0.0790456
770	0.0789085
771	0.0786454
772	0.0786692
773	0.0782759
774	0.0780047
775	0.0780428
776	0.0774721
777	0.0777773
778	0.0774224
779	0.0768935
780	0.0769112
781	0.0767246
782	0.0769709
783	0.0764187
784	0.0763496
785	0.0763349
786	0.0760961
787	0.0761292
788	0.0760565
789	0.0759191
790	0.0758644
791	0.0755748
792	0.0754493
793	0.0753772
794	0.0751786
795	0.0751693
796	0.0747749
797	0.074654
798	0.0747103
799	0.0745398
800	0.0743333
801	0.0742673
802	0.0738326
803	0.0735488
804	0.073694
805	0.0734607
806	0.0734741
807	0.0731205
808	0.0730919
809	0.0729785
810	0.0726179
811	0.0725326
812	0.0728052
813	0.0726227
814	0.0723527
815	0.07252
816	0.0720793
817	0.0720572
818	0.0719644
819	0.0718033
820	0.0718624
821	0.0715923
822	0.0716738
823	0.0713092
824	0.0713741
825	0.0712683
826	0.0711765
827	0.0707906
828	0.0708233
829	0.0706677
830	0.070489
831	0.0702628
832	0.0703335
833	0.0702772
834	0.0703364
835	0.0700605
836	0.0700611
837	0.0698993
838	0.0698554
839	0.0694585
840	0.0694907
841	0.0692773
842	0.0693104
843	0.069142
844	0.0690739
845	0.0688147
846	0.06861
847	0.0687084
848	0.0688793
849	0.0686788
850	0.0677459
851	0.0683433
852	0.0684453
853	0.0679031
854	0.0683071
855	0.0682633
856	0.068045
857	0.0678913
858	0.0679256
859	0.0676279
860	0.0674685
861	0.067592
862	0.0673707
863	0.0674696
864	0.0670607
865	0.0673505
866	0.0673397
867	0.0666368
868	0.0669641
869	0.0665941
870	0.0663237
871	0.0661645
872	0.0658658
873	0.0665547
874	0.0657309
875	0.065719
876	0.0659358
877	0.0650857
878	0.0656295
879	0.0649168
880	0.0636791
881	0.0642878
882	0.064554
883	0.0633871
884	0.06367
885	0.0638534
886	0.0632261
887	0.0623887
888	0.0644736
889	0.0639317
890	0.0635885
891	0.0623039
892	0.0629851
893	0.0610072
894	0.0604051
895	0.059435
896	0.060414
897	0.0595489
898	0.0578918
899	0.0606878
900	0.0609994
