# Supplementary material for: Modulating the mechanism of electrocatalytic CO2 reduction by cobalt phthalocyanine through polymer coordination and encapsulation
Source: Nat Commun. 2019 Apr 11;10:1683. doi: 10.1038/s41467-019-09626-8 (PMC6459859; doi:10.1038/s41467-019-09626-8)
Supplement: Supplementary file 2 — Source Data [file 41467_2019_9626_MOESM2_ESM.zip › Supplementary Figure 3.xlsx]

## Sheet: 0.2 V s-1
E /V vs. SCE	i / mA
0.80013	0.00682
0.80004	0.00587
0.79987	0.00482
0.79977	0.00416
0.79959	0.00408
0.79952	0.00401
0.7994	0.00427
0.79929	0.00443
0.79915	0.00445
0.79906	0.00451
0.79891	0.00458
0.79884	0.00449
0.79869	0.00451
0.79855	0.00446
0.79848	0.00402
0.79832	0.00374
0.79819	0.00402
0.79806	0.0041
0.79796	0.00416
0.79781	0.00415
0.7977	0.00416
0.79754	0.00381
0.79739	0.0039
0.79732	0.00403
0.79723	0.00394
0.7971	0.00367
0.79696	0.00378
0.79687	0.00392
0.79676	0.00399
0.79661	0.00361
0.79651	0.00373
0.79642	0.00379
0.79627	0.0038
0.79613	0.0035
0.79603	0.00361
0.79592	0.0037
0.7958	0.00376
0.79567	0.00338
0.79557	0.00355
0.79542	0.00357
0.7953	0.00364
0.7952	0.00326
0.79503	0.0034
0.79497	0.00348
0.79486	0.0035
0.79469	0.0032
0.79463	0.00337
0.79444	0.00339
0.7944	0.00351
0.79419	0.00353
0.79411	0.00353
0.79399	0.00318
0.79387	0.00324
0.79374	0.00295
0.79362	0.00316
0.79351	0.00331
0.79338	0.00338
0.79326	0.00341
0.79315	0.00339
0.79302	0.00302
0.79288	0.00314
0.79279	0.00335
0.79266	0.0033
0.7925	0.00296
0.79247	0.00306
0.79234	0.00313
0.79218	0.0032
0.79209	0.00321
0.79194	0.00286
0.79185	0.00297
0.79174	0.00303
0.79165	0.00272
0.79149	0.00293
0.79141	0.00299
0.79118	0.00303
0.7911	0.00304
0.791	0.00267
0.79084	0.00286
0.79075	0.00295
0.79064	0.00297
0.79053	0.00304
0.79041	0.0026
0.79026	0.00242
0.79016	0.00268
0.79003	0.00275
0.78994	0.00288
0.78982	0.00285
0.78967	0.00291
0.78955	0.00293
0.78944	0.00297
0.78934	0.00295
0.78921	0.00258
0.78905	0.00228
0.78898	0.00258
0.78884	0.00267
0.78873	0.0027
0.78862	0.00278
0.78849	0.00269
0.78838	0.00234
0.78823	0.00255
0.78814	0.00264
0.78803	0.00272
0.78787	0.00271
0.78776	0.00268
0.78763	0.00238
0.78754	0.00254
0.78743	0.00259
0.78728	0.00218
0.78719	0.00244
0.78704	0.00253
0.78692	0.00259
0.78679	0.00268
0.78674	0.0027
0.78659	0.00231
0.78645	0.00239
0.78633	0.00247
0.78621	0.00218
0.78609	0.00236
0.78601	0.00239
0.78589	0.00249
0.78575	0.0025
0.78562	0.00256
0.78544	0.00209
0.78536	0.00185
0.78526	0.0021
0.7851	0.0022
0.78498	0.00226
0.78485	0.00231
0.78474	0.00237
0.78464	0.0024
0.78455	0.00238
0.78437	0.00206
0.78429	0.00214
0.78418	0.00188
0.78406	0.00211
0.78391	0.00213
0.78378	0.00223
0.78368	0.0023
0.78358	0.00229
0.78348	0.00235
0.78332	0.00238
0.78316	0.00197
0.78307	0.00174
0.78297	0.00192
0.78288	0.00208
0.78275	0.00213
0.7826	0.00218
0.7825	0.00222
0.78231	0.00222
0.78225	0.00196
0.78215	0.00204
0.78202	0.0021
0.78188	0.00213
0.78179	0.00173
0.78168	0.00191
0.78152	0.00202
0.78139	0.00207
0.78127	0.00213
0.7811	0.00208
0.78098	0.00176
0.78087	0.0015
0.78082	0.00175
0.78068	0.00193
0.78051	0.00191
0.78042	0.00199
0.7803	0.00205
0.78024	0.00209
0.78007	0.00207
0.77998	0.00174
0.77984	0.00184
0.77972	0.00193
0.77956	0.00197
0.77946	0.00172
0.77936	0.00176
0.7792	0.00183
0.77911	0.0019
0.779	0.00154
0.77886	0.00177
0.77874	0.00179
0.77871	0.00188
0.77851	0.0018
0.77838	0.00148
0.77826	0.00131
0.77818	0.00157
0.77801	0.00164
0.77788	0.00177
0.77777	0.00173
0.77768	0.00182
0.77755	0.00184
0.77743	0.00179
0.77734	0.00187
0.77718	0.00145
0.77704	0.00125
0.77693	0.00149
0.7768	0.00167
0.77673	0.00176
0.77658	0.00174
0.77647	0.00177
0.77634	0.00181
0.77625	0.00176
0.7761	0.0015
0.77595	0.00159
0.7759	0.00171
0.77575	0.0017
0.77565	0.00171
0.77553	0.00141
0.77538	0.00149
0.77526	0.00163
0.77513	0.00163
0.77503	0.00122
0.77488	0.00103
0.77477	0.00126
0.77464	0.00144
0.77454	0.00151
0.77448	0.00156
0.77432	0.00162
0.77415	0.00163
0.77404	0.00163
0.77399	0.00163
0.77385	0.00128
0.7737	0.00141
0.77358	0.0015
0.77346	0.00158
0.77331	0.00162
0.77322	0.00126
0.77307	0.00136
0.77296	0.00143
0.77287	0.00113
0.77274	0.00131
0.77262	0.00139
0.77246	0.00143
0.7724	0.00148
0.77221	0.00112
0.77217	0.00127
0.77203	0.00138
0.77191	0.0014
0.77175	0.00139
0.77168	0.00106
0.77153	0.00122
0.77143	0.00134
0.77132	0.00138
0.77122	0.00144
0.77106	0.00102
0.77094	0.00086007
0.77086	0.00109
0.77072	0.00122
0.77061	0.00121
0.77051	0.00139
0.77041	0.00137
0.77027	0.00142
0.77011	0.0015
0.77007	0.00146
0.76988	0.00146
0.76979	0.00106
0.76968	0.000836169
0.7695	0.00108
0.76941	0.0012
0.76929	0.00129
0.76914	0.0013
0.76905	0.00125
0.76896	0.00104
0.7688	0.00111
0.76868	0.00123
0.76858	0.00125
0.76845	0.0012
0.76831	0.00086372
0.76821	0.00108
0.76809	0.00113
0.76796	0.00119
0.76789	0.00126
0.76772	0.00125
0.76759	0.000836456
0.76744	0.000664908
0.76734	0.000939588
0.7672	0.000936168
0.76711	0.00108
0.767	0.00115
0.76692	0.00118
0.76678	0.00126
0.7666	0.00127
0.76652	0.00126
0.7664	0.000890525
0.76632	0.000675912
0.76617	0.000909248
0.76607	0.000953592
0.7659	0.00113
0.76585	0.00113
0.76565	0.0011
0.76558	0.00124
0.76543	0.0012
0.76535	0.000818955
0.76521	0.000900765
0.76505	0.000628817
0.76494	0.000751666
0.76487	0.000986377
0.76479	0.00103
0.76466	0.0011
0.7645	0.00106
0.76437	0.0011
0.7643	0.000756958
0.76413	0.000897422
0.764	0.00096475
0.76389	0.000960336
0.76379	0.000727096
0.76367	0.000851148
0.76353	0.000992109
0.76338	0.00102
0.76327	0.00105
0.76319	0.00107
0.76304	0.00068472
0.76294	0.000866127
0.76285	0.000983014
0.76268	0.000966431
0.76258	0.000628989
0.76241	0.000783553
0.76234	0.000849696
0.76222	0.000959381
0.76208	0.00098076
0.76194	0.000633785
0.76184	0.00068237
0.76171	0.0008415
0.76159	0.000899905
0.76144	0.000551784
0.76135	0.000733153
0.76124	0.000816911
0.7611	0.000775376
0.76097	0.000878431
0.76086	0.000524597
0.76074	0.00070459
0.76064	0.000819357
0.76049	0.000823923
0.76037	0.000881793
0.76027	0.000874801
0.76016	0.000528322
0.76002	0.000351367
0.75991	0.000582601
0.75977	0.000694196
0.75965	0.000756098
0.75957	0.000815975
0.75948	0.000913891
0.75932	0.000897899
0.75914	0.000936588
0.75908	0.000902447
0.75895	0.000527711
0.75882	0.000322212
0.75867	0.000517853
0.7586	0.000647885
0.75848	0.000704475
0.75836	0.000727134
0.75824	0.000755964
0.75813	0.00083103
0.75806	0.000843468
0.75785	0.000469019
0.75775	0.000591237
0.75762	0.000359105
0.75745	0.000471789
0.75736	0.00062962
0.75731	0.000694903
0.75719	0.000709404
0.75704	0.000768421
0.75694	0.000822108
0.75679	0.000852218
0.75668	0.00048352
0.75656	0.000254063
0.7565	0.000459714
0.75631	0.000538945
0.75618	0.000580996
0.75606	0.000711181
0.75599	0.000740489
0.75582	0.000715136
0.75572	0.00072125
0.7556	0.000410327
0.75549	0.000508185
0.75539	0.000624633
0.75525	0.00060847
0.75515	0.000249668
0.75503	0.000399112
0.75488	0.000509962
0.75477	0.000597771
0.75462	0.00067425
0.75451	0.000647082
0.75438	0.000265679
0.75425	7.88079e-05
0.75416	0.000326625
0.75402	0.000456581
0.75391	0.00045085
0.75378	0.000562636
0.7537	0.000604744
0.75356	0.000635332
0.75344	0.000696279
0.75336	0.000750577
0.75317	0.000289179
0.75306	9.65378e-05
0.75295	0.000287841
0.75284	0.000491659
0.75271	0.000522266
0.75257	0.000541467
0.75244	0.000563648
0.75235	0.000587664
0.75222	0.000679313
0.7521	0.000685312
0.75198	0.000242466
0.75187	2.6688e-05
0.75175	0.00022999
0.75162	0.000320416
0.75149	0.000427961
0.75134	0.000529641
0.7513	0.000550829
0.75116	0.000522648
0.75105	0.000181175
0.7509	0.00034554
0.75076	0.000398195
0.7507	0.000468446
0.75055	0.000469879
0.75046	0.000192467
0.75032	0.000313939
0.75023	0.000466554
0.75005	0.00049441
0.74996	0.000542499
0.74979	0.000479584
0.74976	0.000143423
0.74959	-6.82854e-05
0.74946	0.000202134
0.74938	0.000273913
0.74927	0.000404767
0.74914	0.000471923
0.74898	0.000444755
0.74887	0.00051898
0.74876	0.000550141
0.74865	0.000445232
0.7485	6.79368e-05
0.74843	-0.00012885
0.74827	0.000105575
0.74818	0.000205955
0.74804	0.000320894
0.74793	0.000401309
0.7478	0.000370797
0.74765	0.000432336
0.74756	2.70128e-05
0.74743	0.000202172
0.74732	0.000308017
0.74724	0.000328058
0.74706	1.60654e-05
0.74693	0.000179895
0.74687	0.000304444
0.74671	0.000388852
0.7466	0.000420051
0.74645	0.000425898
0.74634	7.59612e-05
0.74621	0.000249573
0.74612	0.000353583
0.74601	0.000318276
0.74588	5.94731e-05
0.74572	0.000146652
0.74562	0.000233677
0.7455	0.000372039
0.74539	0.000352437
0.74528	-4.11004e-06
0.74517	0.00011507
0.74511	0.000245618
0.74486	0.000278785
0.7448	0.000309755
0.74464	-5.41283e-05
0.74452	0.000142697
0.74442	0.000129686
0.7443	0.00025391
0.74417	0.000287765
0.74405	-5.94778e-05
0.74396	0.000135207
0.74381	0.000146957
0.74373	0.00023362
0.7436	0.000298942
0.74344	-4.1404e-05
0.74335	0.000130737
0.74325	0.00017894
0.74313	0.000264017
0.743	0.000267437
0.74285	-9.25495e-05
0.74271	0.000123419
0.74262	0.000185799
0.74252	0.000215336
0.74239	-9.31608e-05
0.74221	8.80932e-05
0.74217	0.000135284
0.74206	0.000207503
0.74189	0.000189754
0.74181	0.000220609
0.74163	-0.000151872
0.7415	-0.00036102
0.74143	-4.57218e-05
0.74128	1.8358e-05
0.7412	0.000127985
0.74108	0.000168623
0.74094	0.00022015
0.74082	0.000250394
0.74073	0.000254311
0.74063	-0.000130302
0.74044	6.07341e-05
0.74034	0.000150339
0.74026	0.000234671
0.74006	0.000260559
0.73998	0.000301616
0.73984	-9.6638e-05
0.73973	1.46898e-05
0.73956	7.56173e-05
0.73951	-0.000174206
0.7394	-2.20119e-05
0.73927	8.12916e-05
0.73915	9.65187e-05
0.73901	0.000151428
0.73889	0.000226876
0.73884	-0.000190121
0.73869	4.90776e-06
0.73857	6.28336e-06
0.73847	9.37102e-05
0.7383	-0.000284789
0.7382	-0.00011624
0.73809	-1.31087e-05
0.7379	7.9916e-05
0.73777	8.57432e-05
0.73769	-0.00022474
0.73757	-0.000115457
0.73745	-9.78835e-08
0.73736	6.83381e-05
0.73721	4.89842e-05
0.7371	-0.00024419
0.73699	-8.88239e-05
0.73686	1.63902e-05
0.73678	0.000134424
0.73659	0.00012917
0.73649	0.000142009
0.7364	-0.000224148
0.73624	-6.99667e-05
0.73613	4.32907e-05
0.73605	9.30797e-05
0.73589	-0.000265206
0.7358	-0.000143504
0.73564	-3.53093e-05
0.73552	0.000104753
0.73542	0.000141187
0.73532	9.11691e-05
0.73518	-0.000317058
0.73509	-0.000537479
0.73496	-0.000295202
0.73481	-0.000169736
0.73469	-4.47284e-05
0.73459	3.989e-05
0.73445	6.05409e-06
0.73433	4.90033e-05
0.73423	2.84075e-05
0.73409	-0.000279459
0.73399	-8.00162e-05
0.73381	-0.000150401
0.73377	-0.000378234
0.73362	-0.000214137
0.73353	-3.81178e-05
0.73338	1.49382e-05
0.73325	4.27558e-05
0.73314	3.33559e-05
0.733	5.25569e-05
0.7329	-0.000318682
0.73277	-0.000102274
0.73273	-8.91678e-05
0.73254	-0.000407771
0.73244	-0.000225619
0.73231	-0.000160221
0.73222	-4.72885e-05
0.73207	-2.33111e-05
0.73195	-4.79763e-05
0.73185	-0.000395544
0.73173	-0.000272122
0.73162	-0.000137371
0.73149	-8.21178e-05
0.73134	-7.46476e-05
0.73123	-0.000404753
0.73115	-0.000275618
0.73097	-0.000122411
0.73087	-9.59693e-05
0.73077	-3.64366e-05
0.73064	-0.000413981
0.73052	-0.000266734
0.73043	-0.000144593
0.73031	-4.05633e-05
0.73014	-1.72185e-06
0.73003	-0.000359549
0.72991	-0.000234484
0.72981	-0.000150153
0.72964	-0.000116145
0.72952	-8.38182e-05
0.72942	-0.000319962
0.72929	-0.000217786
0.72919	-0.000153572
0.72909	-9.02759e-05
0.72894	-0.000441416
0.72882	-0.000268167
0.7287	-0.000217366
0.72859	-0.000159572
0.72844	-0.000106076
0.72833	-0.000533352
0.72821	-0.000337692
0.72814	-0.000181199
0.72799	-0.000134887
0.72788	-0.00011924
0.72776	-0.000139205
0.72763	-0.000449192
0.72751	-0.000648157
0.72741	-0.00042617
0.7273	-0.000309894
0.72718	-0.000192261
0.72699	-0.000235936
0.72693	-0.000100096
0.72677	-8.05321e-05
0.72666	-7.06545e-05
0.72657	-7.0731e-05
0.72647	-0.000464343
0.72633	-0.000690227
0.72619	-0.000443441
0.72611	-0.000284044
0.72594	-0.000230224
0.72579	-0.00021043
0.72567	-0.000185612
0.72564	-0.00013504
0.72552	-0.000146064
0.72537	-0.000505228
0.72525	-0.000359625
0.72511	-0.000329095
0.72502	-0.000601979
0.7249	-0.000392086
0.72476	-0.000353894
0.72467	-0.000224607
0.72452	-0.000181906
0.7244	-0.000199674
0.72426	-0.000530429
0.72418	-0.00036039
0.72403	-0.000275943
0.72399	-0.000262818
0.72383	-0.000191841
0.7237	-0.000150325
0.72357	-0.000463368
0.7234	-0.000337024
0.72337	-0.000238324
0.7232	-0.000195987
0.72307	-0.000152789
0.72294	-0.000514648
0.72284	-0.000370936
0.72274	-0.000281866
0.72259	-0.000265989
0.72243	-0.000564532
0.72237	-0.000450434
0.72223	-0.000243502
0.72215	-0.000286413
0.72199	-0.000273288
0.72188	-0.000575097
0.72173	-0.000462852
0.72158	-0.000419865
0.72152	-0.000680904
0.72138	-0.000477392
0.72127	-0.000371127
0.72113	-0.00035439
0.72099	-0.00026683
0.72089	-0.000233433
0.72082	-0.00024482
0.72066	-0.000587554
0.72054	-0.000508916
0.72044	-0.00037277
0.72031	-0.000371968
0.72018	-0.000612105
0.72011	-0.000404695
0.71996	-0.000342125
0.71987	-0.000292622
0.71974	-0.000267403
0.71963	-0.000292546
0.71946	-0.000600603
0.71935	-0.00081619
0.7192	-0.00060708
0.7191	-0.000490555
0.71898	-0.000436162
0.7189	-0.000290731
0.71874	-0.000270307
0.71862	-0.000289222
0.71851	-0.000288992
0.71835	-0.000273689
0.71823	-0.000652169
0.71815	-0.000876047
0.71802	-0.000582873
0.71788	-0.000454981
0.71778	-0.000466139
0.71762	-0.000377508
0.71753	-0.000299825
0.71745	-0.000290234
0.71728	-0.000282382
0.71718	-0.000347398
0.71705	-0.000639674
0.71694	-0.000488893
0.71683	-0.000369847
0.71669	-0.000291247
0.71661	-0.000297303
0.71649	-0.000643037
0.71636	-0.000497777
0.71624	-0.00041742
0.71608	-0.000667033
0.716	-0.000558304
0.71581	-0.000427641
0.71574	-0.000396881
0.71564	-0.000435818
0.71548	-0.000738048
0.71535	-0.000580676
0.71527	-0.000449708
0.71513	-0.000457044
0.71506	-0.000440575
0.71492	-0.000753142
0.71478	-0.000588949
0.71464	-0.000475176
0.71449	-0.000425883
0.71443	-0.000491453
0.71427	-0.000753734
0.71417	-0.000560501
0.71406	-0.000480964
0.71393	-0.000416178
0.71381	-0.000421279
0.71367	-0.000762809
0.71358	-0.000543955
0.71346	-0.000466654
0.71332	-0.000368471
0.71326	-0.000374413
0.71308	-0.000349862
0.71299	-0.000729756
0.71284	-0.000580657
0.71277	-0.000429532
0.71259	-0.000440824
0.71252	-0.000780864
0.71233	-0.000621275
0.71225	-0.000517513
0.71209	-0.000402995
0.71206	-0.00041377
0.7119	-0.0007489
0.71173	-0.0006451
0.71165	-0.000533409
0.71159	-0.000460866
0.71138	-0.000420782
0.71134	-0.000366847
0.71117	-0.000742271
0.71105	-0.00104
0.71098	-0.00073971
0.71083	-0.000619212
0.7107	-0.000526245
0.71062	-0.00051224
0.71047	-0.000432838
0.71037	-0.00042147
0.71025	-0.000390997
0.7101	-0.000365414
0.70999	-0.000728648
0.70992	-0.000546267
0.70976	-0.000551999
0.70963	-0.00085293
0.70954	-0.000666269
0.70937	-0.00056585
0.70925	-0.000515526
0.70915	-0.000498064
0.70901	-0.000502
0.70887	-0.000747181
0.70876	-0.000647717
0.70866	-0.000612926
0.70857	-0.000535625
0.70843	-0.00087257
0.70832	-0.00073373
0.70824	-0.000597756
0.70811	-0.000546859
0.70795	-0.000508859
0.70781	-0.000515297
0.70771	-0.000843931
0.70757	-0.00105
0.70748	-0.000760402
0.70738	-0.000652608
0.70723	-0.000658913
0.7071	-0.000506967
0.70697	-0.000509508
0.70687	-0.000439677
0.70675	-0.00041549
0.70665	-0.000402154
0.70652	-0.000410561
0.70637	-0.000812006
0.70628	-0.000990317
0.70609	-0.000768999
0.70601	-0.000648386
0.70595	-0.000560405
0.70584	-0.000515087
0.70566	-0.000522003
0.70555	-0.000431921
0.70542	-0.000501293
0.70533	-0.000840377
0.7052	-0.00107
0.70503	-0.000821921
0.70495	-0.000749683
0.70484	-0.00060729
0.70469	-0.000608895
0.70459	-0.000524678
0.70449	-0.000572308
0.70432	-0.000509489
0.70421	-0.000477755
0.7041	-0.000840244
0.70399	-0.000662199
0.70387	-0.000701671
0.70377	-0.000942687
0.7036	-0.000787914
0.70355	-0.000664148
0.70338	-0.000566099
0.70326	-0.000518984
0.70312	-0.00051866
0.70301	-0.000536581
0.70291	-0.000917105
0.70276	-0.00108
0.70267	-0.000863629
0.70253	-0.000744066
0.70237	-0.000666957
0.70227	-0.00067051
0.70213	-0.000536447
0.70204	-0.000551636
0.70196	-0.000503299
0.70181	-0.000927097
0.70167	-0.000787837
0.70155	-0.000716172
0.70144	-0.00102
0.70132	-0.000806484
0.70121	-0.000715542
0.70112	-0.000691966
0.70095	-0.000616595
0.70084	-0.000552285
0.70074	-0.000550929
0.70059	-0.000892249
0.70049	-0.000780577
0.70037	-0.000673223
0.70028	-0.000616614
0.70011	-0.000901725
0.70003	-0.00073033
0.69992	-0.000652169
0.69979	-0.000588872
0.69968	-0.000600145
0.69949	-0.000543382
0.69944	-0.000854496
0.69934	-0.000746149
0.69917	-0.000680904
0.6991	-0.000619441
0.69892	-0.000981567
0.69878	-0.00080102
0.69867	-0.000684209
0.69859	-0.000654595
0.69844	-0.00067009
0.69832	-0.00103
0.69821	-0.000861508
0.69807	-0.000704824
0.69798	-0.000645215
0.6979	-0.000633503
0.69771	-0.00103
0.69761	-0.00121
0.69749	-0.000958373
0.69735	-0.000798594
0.69727	-0.000716765
0.69715	-0.000692329
0.69702	-0.000678076
0.69689	-0.000635031
0.69673	-0.000603144
0.69664	-0.000576053
0.69651	-0.000567723
0.69636	-0.001
0.6963	-0.00117
0.69615	-0.000992362
0.69602	-0.000749932
0.69594	-0.000758491
0.69581	-0.000679471
0.6957	-0.000651099
0.69559	-0.000635528
0.69545	-0.000615983
0.6953	-0.000941866
0.69522	-0.000817489
0.69506	-0.00079355
0.69495	-0.000747314
0.69481	-0.000720108
0.69474	-0.000984548
0.69463	-0.000848841
0.69446	-0.000794352
0.69436	-0.000701041
0.69421	-0.00103
0.69411	-0.000890797
0.69397	-0.000799931
0.69388	-0.000767891
0.69373	-0.000641221
0.69364	-0.000659601
0.69354	-0.000993126
0.69341	-0.000803771
0.6933	-0.000706066
0.69315	-0.000701996
0.69306	-0.000661569
0.69292	-0.00103
0.69285	-0.000867049
0.69269	-0.000737532
0.69255	-0.000701347
0.69245	-0.000691163
0.6923	-0.00103
0.69222	-0.00079867
0.69215	-0.000801364
0.69202	-0.000758682
0.6919	-0.00107
0.69174	-0.000952718
0.69164	-0.000892115
0.69151	-0.000809694
0.69142	-0.00073289
0.69129	-0.000689941
0.69114	-0.00106
0.69107	-0.00126
0.69091	-0.00107
0.69076	-0.000936191
0.69068	-0.000800733
0.69054	-0.000877614
0.69043	-0.000741239
0.6903	-0.000731896
0.69024	-0.000670166
0.6901	-0.000639674
0.68995	-0.000949355
0.68987	-0.000834302
0.6897	-0.000773776
0.68959	-0.000759026
0.68948	-0.00103
0.68934	-0.000938293
0.68926	-0.000790053
0.68906	-0.000804153
0.68902	-0.000734686
0.6889	-0.000999373
0.68879	-0.000879085
0.6886	-0.000834856
0.68851	-0.00082494
0.68844	-0.00075467
0.68826	-0.00115
0.68817	-0.00128
0.68805	-0.00105
0.6879	-0.000887129
0.68778	-0.000886383
0.68769	-0.000813553
0.68757	-0.000732527
0.68746	-0.000729661
0.68729	-0.00073096
0.6872	-0.000772916
0.68709	-0.0011
0.68693	-0.000912978
0.68682	-0.000803313
0.68671	-0.000743264
0.68657	-0.00071237
0.68651	-0.000732871
0.68634	-0.00109
0.68622	-0.0013
0.68617	-0.00105
0.68605	-0.000978033
0.68588	-0.000843759
0.68572	-0.000835716
0.68565	-0.000801192
0.68556	-0.000658665
0.68537	-0.000775973
0.68529	-0.00112
0.68519	-0.000990394
0.68505	-0.000911698
0.68486	-0.00127
0.68479	-0.001
0.68468	-0.000889077
0.68453	-0.000886383
0.68444	-0.000853484
0.68427	-0.000799396
0.68423	-0.000779985
0.68405	-0.0011
0.68398	-0.000968728
0.68382	-0.000914793
0.68368	-0.00123
0.68359	-0.00105
0.68338	-0.000899795
0.68329	-0.000791582
0.68321	-0.000789901
0.6831	-0.000794696
0.68296	-0.000746627
0.68286	-0.0011
0.68271	-0.000892459
0.68263	-0.000877652
0.68254	-0.000778074
0.68236	-0.00079462
0.68228	-0.00115
0.68213	-0.00131
0.682	-0.00112
0.68187	-0.000993145
0.68176	-0.000939898
0.68164	-0.000909558
0.68155	-0.000882581
0.68144	-0.000822743
0.68129	-0.000817221
0.68116	-0.00118
0.68107	-0.00104
0.68095	-0.000900483
0.68079	-0.000838123
0.6807	-0.00083669
0.68059	-0.0012
0.68044	-0.001
0.68036	-0.000956405
0.68024	-0.000835983
0.68013	-0.00081235
0.67995	-0.00116
0.67986	-0.00103
0.67977	-0.000955775
0.67963	-0.000835983
0.67948	-0.00086745
0.67939	-0.00115
0.67926	-0.00104
0.67917	-0.000955393
0.67901	-0.000915424
0.67886	-0.000796358
0.67877	-0.0012
0.67871	-0.00104
0.67854	-0.000939974
0.67843	-0.000930708
0.67829	-0.000907992
0.67818	-0.00125
0.67806	-0.00141
0.67795	-0.00119
0.67783	-0.00104
0.67771	-0.00099559
0.67764	-0.000932829
0.67744	-0.00088753
0.67733	-0.000865272
0.67722	-0.000901974
0.67709	-0.000790512
0.677	-0.00079846
0.67686	-0.00116
0.67674	-0.00135
0.67662	-0.00107
0.67649	-0.000981089
0.67639	-0.000966779
0.67627	-0.000925206
0.67612	-0.000871214
0.676	-0.000860916
0.67588	-0.000851994
0.67576	-0.00118
0.6757	-0.00101
0.67554	-0.000859234
0.67544	-0.000931224
0.67529	-0.000855681
0.67516	-0.00125
0.67506	-0.00111
0.67497	-0.00108
0.67481	-0.00131
0.6747	-0.00112
0.67457	-0.00101
0.67451	-0.00103
0.67434	-0.00093281
0.6742	-0.00092362
0.67411	-0.00124
0.674	-0.00107
0.67385	-0.0011
0.67374	-0.000964181
0.67363	-0.000912749
0.67353	-0.00122
0.6734	-0.00104
0.67327	-0.00101
0.67313	-0.000940777
0.67307	-0.000894198
0.67291	-0.000865272
0.67276	-0.00122
0.67268	-0.00144
0.67251	-0.00124
0.67241	-0.00111
0.6723	-0.000986783
0.67221	-0.000886708
0.67207	-0.000859254
0.67196	-0.000913055
0.67181	-0.000916188
0.67169	-0.00129
0.67157	-0.00112
0.67144	-0.00103
0.67136	-0.000960666
0.67122	-0.000915194
0.6711	-0.000973275
0.67099	-0.00125
0.67086	-0.00111
0.6707	-0.001
0.67059	-0.000959424
0.67048	-0.0013
0.67036	-0.00151
0.67023	-0.00128
0.67012	-0.0011
0.67	-0.00095096
0.6699	-0.000908106
0.66977	-0.000959214
0.66969	-0.000894293
0.66954	-0.000917372
0.66941	-0.000828436
0.66928	-0.000859158
0.66918	-0.00122
0.66908	-0.00111
0.66893	-0.00104
0.66881	-0.0013
0.6687	-0.00115
0.66854	-0.00113
0.66851	-0.001
0.66834	-0.00102
0.66827	-0.00135
0.66811	-0.00116
0.66797	-0.0011
0.66787	-0.00102
0.66771	-0.00106
0.66765	-0.00126
0.6675	-0.00115
0.66739	-0.00105
0.66723	-0.000999985
0.66717	-0.000954361
0.66703	-0.000994501
0.66687	-0.00133
0.66682	-0.0011
0.66665	-0.000966512
0.66655	-0.000963646
0.66641	-0.000978032
0.66629	-0.00132
0.66619	-0.00111
0.66607	-0.000991063
0.66591	-0.00102
0.66581	-0.000994941
0.66571	-0.00129
0.6656	-0.00112
0.66547	-0.00104
0.66533	-0.00101
0.66527	-0.00099389
0.66511	-0.00137
0.66498	-0.00155
0.66484	-0.00131
0.66473	-0.00117
0.66463	-0.00107
0.66453	-0.000990642
0.66436	-0.00103
0.66417	-0.000993393
0.66414	-0.000964983
0.66403	-0.000920353
0.66388	-0.00134
0.66383	-0.00119
0.66364	-0.00108
0.66351	-0.000973122
0.66342	-0.000919455
0.66327	-0.00126
0.66321	-0.00113
0.66302	-0.00111
0.66292	-0.0014
0.66285	-0.0012
0.66273	-0.0011
0.66262	-0.00104
0.66246	-0.000971594
0.66234	-0.000990929
0.66221	-0.000947521
0.66212	-0.0014
0.66199	-0.00156
0.66188	-0.00138
0.66171	-0.00125
0.66161	-0.00113
0.6615	-0.00108
0.66139	-0.00102
0.66122	-0.00104
0.66114	-0.00103
0.66097	-0.00138
0.66092	-0.00117
0.66077	-0.00111
0.66066	-0.00101
0.66049	-0.00112
0.66044	-0.00138
0.66032	-0.00119
0.66014	-0.0011
0.66005	-0.00102
0.65995	-0.000952125
0.65982	-0.000996221
0.65971	-0.00129
0.65958	-0.00117
0.65946	-0.00107
0.65933	-0.00103
0.65917	-0.00137
0.65909	-0.00121
0.65902	-0.00111
0.65887	-0.000986133
0.65877	-0.00103
0.65862	-0.00139
0.65852	-0.0012
0.65838	-0.00118
0.65822	-0.00117
0.65812	-0.00141
0.658	-0.00128
0.65788	-0.00114
0.65774	-0.00118
0.65763	-0.00103
0.65752	-0.00104
0.65741	-0.0014
0.65728	-0.00119
0.65716	-0.00124
0.65705	-0.00151
0.65694	-0.00131
0.65683	-0.00113
0.6567	-0.00105
0.65658	-0.00102
0.65643	-0.00103
0.6563	-0.00102
0.65623	-0.000995629
0.65608	-0.00131
0.65597	-0.00162
0.65587	-0.00132
0.65574	-0.00124
0.65558	-0.00118
0.65552	-0.00102
0.65539	-0.00109
0.65529	-0.00106
0.65512	-0.00109
0.65497	-0.00144
0.65492	-0.0016
0.65479	-0.00141
0.65467	-0.00126
0.65453	-0.00117
0.65441	-0.00119
0.65429	-0.00107
0.65417	-0.00108
0.65407	-0.00103
0.65398	-0.00102
0.6538	-0.00143
0.65371	-0.00163
0.65361	-0.00138
0.65347	-0.00119
0.6534	-0.0011
0.65324	-0.00108
0.65316	-0.00104
0.65294	-0.00107
0.65287	-0.00104
0.65275	-0.000963188
0.65266	-0.00102
0.6525	-0.0014
0.65241	-0.0016
0.65227	-0.00134
0.65218	-0.00124
0.65207	-0.00118
0.65192	-0.00111
0.65179	-0.00118
0.65166	-0.00112
0.65153	-0.00147
0.65138	-0.00126
0.65128	-0.00119
0.6512	-0.00111
0.65109	-0.00121
0.65102	-0.00144
0.65083	-0.0013
0.65066	-0.00119
0.6506	-0.00117
0.65049	-0.00109
0.65035	-0.00152
0.65026	-0.00128
0.65014	-0.00116
0.64999	-0.00107
0.64987	-0.00105
0.64975	-0.0011
0.64963	-0.00147
0.64954	-0.00164
0.64941	-0.00139
0.6493	-0.00127
0.64916	-0.0012
0.64905	-0.00114
0.64892	-0.00111
0.6488	-0.00113
0.6487	-0.00107
0.64853	-0.00146
0.64843	-0.00132
0.64829	-0.00128
0.64815	-0.00119
0.64807	-0.00115
0.64801	-0.00147
0.64785	-0.00132
0.64771	-0.00124
0.64763	-0.00114
0.6475	-0.00109
0.64737	-0.00141
0.64719	-0.00137
0.64712	-0.00123
0.64703	-0.00115
0.64687	-0.00104
0.64675	-0.00101
0.64665	-0.00138
0.64653	-0.00131
0.64639	-0.00157
0.64626	-0.00133
0.64614	-0.00126
0.64602	-0.00122
0.6459	-0.00117
0.64582	-0.00111
0.64565	-0.00112
0.64558	-0.00106
0.64543	-0.00145
0.64528	-0.00166
0.64519	-0.00144
0.64506	-0.00138
0.64492	-0.00132
0.64483	-0.00119
0.64468	-0.00116
0.64457	-0.00115
0.64454	-0.00117
0.64435	-0.00148
0.64424	-0.00133
0.6441	-0.00126
0.64394	-0.00118
0.64382	-0.00127
0.64374	-0.0015
0.6436	-0.00136
0.64348	-0.00123
0.64337	-0.00112
0.64324	-0.00108
0.64316	-0.0011
0.64301	-0.00149
0.64292	-0.00171
0.64274	-0.00141
0.64264	-0.00134
0.64254	-0.00121
0.64239	-0.00122
0.64229	-0.00116
0.64221	-0.00104
0.64204	-0.00113
0.64192	-0.00148
0.64182	-0.00137
0.6417	-0.00128
0.6416	-0.00124
0.64143	-0.00156
0.64138	-0.00134
0.64123	-0.00126
0.64109	-0.00123
0.64101	-0.00113
0.64082	-0.0012
0.64075	-0.00151
0.64064	-0.00168
0.64052	-0.00155
0.64035	-0.00136
0.64025	-0.00126
0.64015	-0.00115
0.64004	-0.00115
0.63992	-0.00113
0.63979	-0.00113
0.63965	-0.00112
0.63957	-0.00147
0.63942	-0.00126
0.63929	-0.00126
0.63917	-0.00124
0.63902	-0.00156
0.63893	-0.00142
0.63887	-0.00123
0.6387	-0.00124
0.63859	-0.00119
0.63848	-0.00122
0.63832	-0.00158
0.63819	-0.00173
0.63813	-0.00153
0.63798	-0.00139
0.63782	-0.0013
0.6377	-0.00132
0.63759	-0.00122
0.63749	-0.00119
0.63736	-0.00117
0.63724	-0.00115
0.63716	-0.00153
0.63704	-0.00173
0.63692	-0.00149
0.63676	-0.00135
0.63666	-0.0012
0.63656	-0.00118
0.63641	-0.0012
0.63635	-0.00113
0.63621	-0.00115
0.63606	-0.00108
0.63594	-0.00114
0.63578	-0.00149
0.63565	-0.00174
0.63558	-0.00145
0.63549	-0.00134
0.63536	-0.00128
0.63521	-0.00124
0.63509	-0.00128
0.63501	-0.00118
0.63482	-0.00155
0.63472	-0.00138
0.63462	-0.00132
0.63453	-0.00122
0.63439	-0.0013
0.63425	-0.00155
0.63414	-0.00141
0.63399	-0.00129
0.63396	-0.00121
0.63378	-0.00123
0.63363	-0.0016
0.63354	-0.00138
0.63345	-0.00126
0.63338	-0.00118
0.63324	-0.00121
0.63308	-0.0016
0.63292	-0.00177
0.63281	-0.00152
0.63268	-0.00137
0.6326	-0.00132
0.63241	-0.00129
0.63233	-0.00128
0.63226	-0.00116
0.63214	-0.00119
0.63198	-0.00117
0.63189	-0.00121
0.63173	-0.00159
0.63159	-0.00184
0.6315	-0.00155
0.63139	-0.00141
0.63124	-0.00134
0.63109	-0.0013
0.63098	-0.00126
0.63093	-0.0012
0.6308	-0.00121
0.63066	-0.00153
0.63056	-0.00146
0.63041	-0.0013
0.63033	-0.00128
0.63022	-0.00118
0.63007	-0.0015
0.62998	-0.00133
0.6298	-0.0013
0.62975	-0.00127
0.62961	-0.0016
0.62947	-0.00142
0.62937	-0.00132
0.62926	-0.00123
0.62912	-0.00122
0.629	-0.00126
0.62884	-0.00151
0.62877	-0.00138
0.62865	-0.00133
0.62851	-0.0013
0.62837	-0.0017
0.6283	-0.00148
0.62813	-0.00137
0.62801	-0.00133
0.62789	-0.00125
0.62778	-0.00123
0.6277	-0.00161
0.62753	-0.0018
0.6274	-0.00159
0.62732	-0.00142
0.6272	-0.00145
0.62708	-0.00134
0.62699	-0.00127
0.62683	-0.00123
0.62673	-0.00117
0.62666	-0.0012
0.62646	-0.00156
0.62634	-0.00144
0.62625	-0.00138
0.62612	-0.00123
0.626	-0.00127
0.62586	-0.00162
0.62575	-0.0018
0.62563	-0.0016
0.62551	-0.00135
0.62535	-0.00139
0.62525	-0.00132
0.62518	-0.00127
0.62501	-0.00131
0.62488	-0.00127
0.62479	-0.00164
0.62466	-0.00144
0.62451	-0.00134
0.62439	-0.00135
0.62431	-0.00125
0.62417	-0.00128
0.62408	-0.00158
0.62393	-0.00143
0.62385	-0.00137
0.6237	-0.00166
0.6236	-0.00145
0.62344	-0.00136
0.62333	-0.00126
0.62324	-0.00124
0.62309	-0.00125
0.62299	-0.00126
0.62282	-0.00164
0.62271	-0.00171
0.6226	-0.00153
0.6225	-0.00145
0.6224	-0.00138
0.62226	-0.00133
0.62215	-0.00124
0.62203	-0.00129
0.62189	-0.00125
0.62174	-0.00132
0.6217	-0.00169
0.62152	-0.00185
0.62141	-0.00164
0.62127	-0.00145
0.62118	-0.00135
0.62101	-0.00144
0.62091	-0.00133
0.62083	-0.00133
0.62073	-0.00124
0.6206	-0.00127
0.62047	-0.00162
0.6203	-0.00187
0.62023	-0.0016
0.62011	-0.00142
0.61994	-0.00136
0.61986	-0.00133
0.61971	-0.00128
0.61965	-0.00127
0.61951	-0.00125
0.61939	-0.00118
0.6193	-0.00159
0.61917	-0.00178
0.61901	-0.00162
0.61887	-0.00148
0.61872	-0.00141
0.61865	-0.00134
0.61856	-0.00129
0.61838	-0.00132
0.61831	-0.0013
0.61812	-0.00167
0.61805	-0.00144
0.61793	-0.00139
0.61779	-0.00138
0.61769	-0.00131
0.61755	-0.00166
0.61745	-0.0015
0.6173	-0.00138
0.6173	-0.00135
0.61707	-0.00131
0.61695	-0.00168
0.61682	-0.00183
0.61678	-0.00156
0.61666	-0.00141
0.61651	-0.0014
0.61635	-0.00139
0.61629	-0.00132
0.6161	-0.0013
0.61601	-0.00126
0.61591	-0.00122
0.61581	-0.00125
0.61566	-0.00165
0.61555	-0.00183
0.6155	-0.0016
0.61532	-0.00148
0.61523	-0.00149
0.6151	-0.00143
0.61497	-0.00138
0.61488	-0.00132
0.61472	-0.00129
0.61457	-0.00165
0.61448	-0.00153
0.61438	-0.00145
0.61426	-0.00171
0.61413	-0.0016
0.614	-0.00143
0.6139	-0.00146
0.61375	-0.00138
0.61364	-0.00136
0.61355	-0.00129
0.6134	-0.00162
0.61325	-0.00143
0.61317	-0.00138
0.61303	-0.00136
0.61294	-0.00167
0.6128	-0.00147
0.61269	-0.00143
0.61257	-0.00139
0.61242	-0.00133
0.6123	-0.00133
0.61222	-0.00158
0.61207	-0.00147
0.61196	-0.00142
0.61188	-0.00138
0.61174	-0.00174
0.61159	-0.00155
0.61149	-0.00149
0.61137	-0.00136
0.61129	-0.00135
0.61115	-0.00135
0.61104	-0.00167
0.61087	-0.00156
0.61078	-0.00143
0.6106	-0.00137
0.61053	-0.0014
0.61043	-0.00171
0.61029	-0.00191
0.6102	-0.00158
0.61008	-0.00152
0.60993	-0.0014
0.60982	-0.0014
0.60968	-0.00136
0.60958	-0.00133
0.60947	-0.00127
0.60942	-0.00131
0.60922	-0.00166
0.6091	-0.00151
0.60896	-0.00149
0.60886	-0.00172
0.60874	-0.00156
0.60863	-0.00148
0.60852	-0.00145
0.60839	-0.00146
0.60825	-0.00145
0.6081	-0.00171
0.608	-0.00153
0.6079	-0.00144
0.6078	-0.0015
0.60758	-0.00177
0.60759	-0.00157
0.60743	-0.00145
0.60725	-0.0014
0.60722	-0.00142
0.60706	-0.00134
0.60693	-0.0013
0.6068	-0.00165
0.60667	-0.00148
0.60658	-0.0014
0.60648	-0.00139
0.60632	-0.0017
0.60621	-0.00154
0.60608	-0.00139
0.60594	-0.00139
0.60584	-0.00135
0.60569	-0.00169
0.6056	-0.00157
0.60542	-0.00145
0.60537	-0.00141
0.60525	-0.00139
0.60511	-0.00179
0.60497	-0.00201
0.60489	-0.00171
0.60476	-0.00155
0.60464	-0.00149
0.60451	-0.00147
0.6044	-0.00145
0.60427	-0.0014
0.60417	-0.00136
0.60403	-0.00134
0.60388	-0.00172
0.60383	-0.00152
0.60369	-0.00149
0.60355	-0.00144
0.60347	-0.0017
0.60327	-0.00153
0.6032	-0.00146
0.60308	-0.0014
0.60293	-0.00146
0.60284	-0.0014
0.60272	-0.00167
0.60259	-0.00153
0.60249	-0.00146
0.60235	-0.00147
0.60228	-0.00133
0.60207	-0.00175
0.60199	-0.00161
0.60188	-0.00151
0.60174	-0.00147
0.60165	-0.00181
0.60154	-0.00163
0.6014	-0.00152
0.60127	-0.00144
0.6012	-0.00136
0.60101	-0.00145
0.60093	-0.00176
0.60082	-0.00155
0.60067	-0.00149
0.60054	-0.00148
0.60044	-0.00139
0.60029	-0.00172
0.6002	-0.00156
0.60004	-0.00144
0.59996	-0.00134
0.59987	-0.00135
0.59969	-0.00172
0.59954	-0.00163
0.59944	-0.00149
0.59937	-0.00142
0.59929	-0.00138
0.59912	-0.00173
0.59898	-0.00159
0.59892	-0.00139
0.59875	-0.00143
0.5987	-0.00144
0.59851	-0.00177
0.59837	-0.00204
0.59828	-0.00178
0.5981	-0.00162
0.59807	-0.00151
0.59794	-0.00144
0.59777	-0.0015
0.59769	-0.00143
0.59756	-0.00142
0.59741	-0.00139
0.5973	-0.00172
0.59723	-0.00165
0.59706	-0.00152
0.59701	-0.00145
0.59683	-0.00175
0.59667	-0.00158
0.59658	-0.00148
0.59645	-0.00151
0.59632	-0.00144
0.59626	-0.00139
0.59611	-0.00174
0.59601	-0.00159
0.59583	-0.0015
0.59579	-0.00143
0.59564	-0.00144
0.59554	-0.00169
0.59544	-0.00155
0.5953	-0.00149
0.59519	-0.00144
0.59503	-0.00186
0.59493	-0.00206
0.59479	-0.00179
0.5947	-0.0016
0.59455	-0.0015
0.59443	-0.00155
0.59429	-0.00149
0.59419	-0.00141
0.59409	-0.00139
0.59395	-0.00135
0.59384	-0.00147
0.59373	-0.00178
0.59362	-0.00196
0.59351	-0.0017
0.59336	-0.00154
0.59319	-0.00148
0.5931	-0.00145
0.59299	-0.00143
0.59287	-0.00143
0.59274	-0.00132
0.59262	-0.00143
0.59249	-0.00172
0.59238	-0.00163
0.59228	-0.00154
0.59215	-0.00138
0.59206	-0.00147
0.59193	-0.00179
0.5918	-0.00202
0.59169	-0.0018
0.59156	-0.00165
0.59147	-0.00158
0.59126	-0.00155
0.59122	-0.00143
0.59107	-0.00152
0.59098	-0.00144
0.59089	-0.00178
0.59072	-0.00164
0.59062	-0.00152
0.59048	-0.00151
0.59034	-0.00183
0.59019	-0.00167
0.59009	-0.0015
0.58996	-0.00142
0.5899	-0.00141
0.58975	-0.00141
0.58965	-0.00145
0.58953	-0.00177
0.58945	-0.00157
0.58927	-0.00152
0.58918	-0.00143
0.58905	-0.00179
0.58893	-0.00164
0.58884	-0.00158
0.58875	-0.00143
0.58854	-0.00145
0.5884	-0.00149
0.58832	-0.00187
0.58821	-0.00201
0.58809	-0.00176
0.58799	-0.00159
0.5878	-0.00152
0.58768	-0.00152
0.58762	-0.00146
0.5875	-0.0015
0.58738	-0.0014
0.58726	-0.00148
0.58713	-0.00173
0.58697	-0.00166
0.5869	-0.00186
0.58678	-0.00168
0.58663	-0.00155
0.5865	-0.00147
0.58641	-0.00148
0.58629	-0.00146
0.5862	-0.00146
0.58601	-0.00176
0.58591	-0.00161
0.5858	-0.00157
0.58568	-0.00155
0.58551	-0.00182
0.58546	-0.00168
0.58534	-0.00155
0.58522	-0.00158
0.58505	-0.00156
0.58499	-0.00149
0.58484	-0.00186
0.58471	-0.00166
0.58459	-0.00156
0.58444	-0.00153
0.58437	-0.00148
0.58423	-0.00184
0.58411	-0.00167
0.58399	-0.00152
0.58395	-0.00156
0.58376	-0.00147
0.58361	-0.00185
0.58352	-0.00199
0.58342	-0.00173
0.5833	-0.00159
0.58315	-0.00151
0.58304	-0.00148
0.58294	-0.00148
0.58279	-0.00144
0.58262	-0.00144
0.58257	-0.00138
0.58245	-0.00142
0.58231	-0.00182
0.58218	-0.00191
0.58208	-0.00177
0.58191	-0.00163
0.58181	-0.00157
0.58173	-0.00156
0.58159	-0.00157
0.58147	-0.00151
0.58132	-0.00146
0.58121	-0.00181
0.58113	-0.00204
0.58099	-0.00178
0.58087	-0.00169
0.58073	-0.00159
0.58062	-0.00152
0.58048	-0.00161
0.58039	-0.00147
0.58028	-0.00147
0.58014	-0.00143
0.58003	-0.00181
0.57996	-0.00163
0.57982	-0.00156
0.57965	-0.00155
0.57958	-0.00186
0.57935	-0.00166
0.57931	-0.0016
0.57918	-0.00151
0.5791	-0.00146
0.57895	-0.0015
0.57882	-0.00181
0.57872	-0.00164
0.57856	-0.0016
0.57846	-0.00159
0.57838	-0.0019
0.5782	-0.00171
0.57815	-0.0016
0.57801	-0.00153
0.57785	-0.00154
0.57779	-0.00192
0.57766	-0.0017
0.57752	-0.00163
0.57739	-0.00153
0.57727	-0.00151
0.5771	-0.00154
0.57702	-0.00187
0.57689	-0.002
0.57676	-0.00175
0.57663	-0.00165
0.57658	-0.0016
0.57646	-0.00149
0.57631	-0.00149
0.57624	-0.00152
0.5761	-0.00142
0.57599	-0.00145
0.57587	-0.0018
0.57573	-0.00169
0.57558	-0.00162
0.57554	-0.00152
0.57537	-0.00148
0.57523	-0.00189
0.57515	-0.00211
0.57504	-0.00188
0.57488	-0.00175
0.57476	-0.00165
0.57464	-0.00158
0.57456	-0.00153
0.57445	-0.00159
0.57432	-0.00152
0.57417	-0.00184
0.57409	-0.00172
0.57395	-0.00162
0.5738	-0.00156
0.57371	-0.00155
0.57355	-0.00189
0.57348	-0.00161
0.57336	-0.00157
0.57319	-0.0015
0.57311	-0.0015
0.57299	-0.00153
0.57285	-0.00186
0.57275	-0.00204
0.5726	-0.00184
0.57252	-0.00165
0.5724	-0.00164
0.57225	-0.00153
0.57212	-0.00155
0.57203	-0.0015
0.57191	-0.00152
0.57175	-0.0019
0.5717	-0.00174
0.57149	-0.00163
0.57137	-0.00158
0.57129	-0.00152
0.57115	-0.00188
0.57105	-0.00178
0.57095	-0.00163
0.57088	-0.00152
0.57069	-0.00151
0.57061	-0.0019
0.57044	-0.00174
0.57036	-0.00162
0.57023	-0.00151
0.57014	-0.00151
0.56995	-0.00184
0.56982	-0.00169
0.56974	-0.00159
0.56967	-0.00155
0.56951	-0.00154
0.56938	-0.00189
0.56927	-0.00174
0.56918	-0.00162
0.569	-0.00158
0.56885	-0.00152
0.56878	-0.00193
0.56862	-0.00214
0.56855	-0.00185
0.56846	-0.0018
0.56828	-0.00172
0.56819	-0.00163
0.56804	-0.00154
0.56794	-0.00157
0.56784	-0.00155
0.56774	-0.00152
0.5676	-0.00189
0.56745	-0.00176
0.5673	-0.00163
0.56721	-0.00164
0.56711	-0.00157
0.56697	-0.00187
0.56683	-0.00174
0.56674	-0.00159
0.56662	-0.00153
0.56648	-0.00152
0.56637	-0.00188
0.56626	-0.00172
0.56613	-0.00159
0.566	-0.00158
0.56586	-0.00156
0.56578	-0.00191
0.56567	-0.0021
0.56551	-0.00178
0.56541	-0.00171
0.56527	-0.00164
0.56515	-0.00163
0.56503	-0.0016
0.56489	-0.00161
0.56478	-0.00156
0.56471	-0.00151
0.56456	-0.00187
0.56442	-0.00177
0.56429	-0.00166
0.56422	-0.0016
0.56407	-0.00192
0.56398	-0.00175
0.56386	-0.00169
0.56373	-0.00162
0.56361	-0.00158
0.56347	-0.00154
0.56337	-0.0019
0.56325	-0.00168
0.56313	-0.00165
0.56301	-0.00161
0.56288	-0.002
0.56272	-0.0017
0.56266	-0.00166
0.56258	-0.00159
0.5624	-0.00162
0.56229	-0.00189
0.56217	-0.00168
0.56208	-0.00163
0.56193	-0.00166
0.56182	-0.00162
0.56168	-0.00198
0.56152	-0.00177
0.5614	-0.00167
0.56127	-0.00166
0.5612	-0.00161
0.56108	-0.002
0.56093	-0.00177
0.56084	-0.00171
0.56073	-0.00162
0.56061	-0.00153
0.5605	-0.00154
0.56037	-0.00189
[truncated: 24,681 more rows]

## Sheet: 0.4 V s-1
E /V vs. SCE	i / mA
0.80006	0.01147
0.79996	0.00992
0.79972	0.00836
0.79957	0.00711
0.79943	0.00613
0.79922	0.00537
0.79907	0.00511
0.79889	0.00524
0.79873	0.0058
0.79861	0.00619
0.79843	0.00649
0.79828	0.00669
0.79809	0.0068
0.79793	0.00653
0.79776	0.00621
0.79761	0.00602
0.79744	0.00583
0.79732	0.00568
0.79712	0.00597
0.79699	0.00582
0.79685	0.00598
0.79671	0.00575
0.79651	0.00559
0.79636	0.0054
0.79619	0.00532
0.79602	0.00559
0.79584	0.00581
0.79572	0.00557
0.79555	0.00539
0.79539	0.00518
0.79524	0.00504
0.79504	0.0053
0.79489	0.00516
0.79476	0.00533
0.79454	0.00518
0.79439	0.00535
0.79429	0.00515
0.79412	0.00495
0.79393	0.00472
0.79377	0.00462
0.79363	0.00485
0.79346	0.00478
0.79336	0.00501
0.79313	0.00481
0.793	0.00497
0.79284	0.00473
0.79269	0.00458
0.79251	0.00432
0.79238	0.00425
0.79219	0.00448
0.79207	0.00433
0.79189	0.00455
0.7917	0.00436
0.79154	0.00424
0.79136	0.00414
0.79123	0.00433
0.79106	0.00415
0.79088	0.00406
0.79077	0.00428
0.79059	0.00444
0.79042	0.00426
0.79025	0.00407
0.79011	0.00384
0.78997	0.00413
0.7898	0.00398
0.78967	0.00412
0.78947	0.00399
0.7893	0.00383
0.78915	0.00371
0.78902	0.00394
0.78882	0.00382
0.78865	0.00399
0.78851	0.00381
0.78841	0.00357
0.78821	0.00347
0.78804	0.00373
0.7879	0.00365
0.7877	0.00377
0.78752	0.00365
0.78737	0.00381
0.78726	0.00362
0.78708	0.00341
0.7869	0.00325
0.78675	0.00323
0.78661	0.00343
0.78644	0.00334
0.78628	0.00353
0.78607	0.00332
0.78594	0.0035
0.78581	0.00332
0.78568	0.00311
0.78548	0.00295
0.78529	0.00323
0.78518	0.00311
0.785	0.00332
0.78483	0.00318
0.78466	0.00337
0.78449	0.00314
0.78434	0.003
0.78419	0.00283
0.78403	0.00274
0.78386	0.00299
0.7837	0.00292
0.7836	0.00311
0.78338	0.00289
0.7833	0.00312
0.78311	0.00298
0.78296	0.00315
0.78275	0.00294
0.7826	0.00279
0.78241	0.00265
0.78228	0.00291
0.78209	0.00275
0.78199	0.00297
0.78185	0.00286
0.78162	0.00298
0.78147	0.00272
0.78128	0.00256
0.78116	0.00255
0.78099	0.00275
0.78083	0.00257
0.78066	0.00241
0.78051	0.00266
0.78034	0.00248
0.78025	0.00269
0.78005	0.00262
0.77992	0.00273
0.77968	0.00255
0.77959	0.00232
0.77939	0.00217
0.77915	0.00202
0.77906	0.0023
0.77891	0.0022
0.77874	0.00243
0.77859	0.00225
0.77838	0.00247
0.77828	0.00231
0.77804	0.00212
0.77795	0.00234
0.77775	0.00216
0.77761	0.00205
0.77748	0.00225
0.77728	0.0021
0.77713	0.00196
0.77703	0.00223
0.77685	0.00209
0.77662	0.00216
0.77652	0.00209
0.7763	0.0019
0.77617	0.00213
0.77604	0.00206
0.77586	0.00222
0.77571	0.00209
0.77555	0.00192
0.77537	0.00212
0.7752	0.00191
0.77505	0.00178
0.77493	0.00166
0.77473	0.00188
0.77459	0.00182
0.7744	0.00206
0.77428	0.00225
0.77409	0.00201
0.77392	0.00175
0.77376	0.00165
0.77363	0.00151
0.77346	0.00177
0.77331	0.00171
0.77317	0.00186
0.77295	0.00174
0.77283	0.00191
0.77269	0.00169
0.7725	0.00151
0.77239	0.00136
0.77214	0.00163
0.77205	0.00152
0.77184	0.00171
0.77167	0.00156
0.77156	0.0018
0.77141	0.00162
0.77126	0.00141
0.77109	0.00129
0.77096	0.00154
0.77082	0.00149
0.77062	0.00161
0.77046	0.00148
0.77029	0.00168
0.77012	0.00148
0.76994	0.00165
0.76986	0.00149
0.76964	0.00131
0.76945	0.00122
0.76931	0.00111
0.76917	0.00144
0.76899	0.0016
0.76882	0.00143
0.76867	0.00157
0.76853	0.00143
0.76836	0.00125
0.76823	0.00104
0.76808	0.000969905
0.76785	0.00132
0.76769	0.00111
0.76758	0.00133
0.76743	0.00117
0.76727	0.00141
0.7671	0.00125
0.76692	0.00138
0.76671	0.00125
0.76665	0.00102
0.76643	0.000908577
0.76629	0.00118
0.76615	0.00101
0.76594	0.00118
0.76584	0.00104
0.76563	0.000840752
0.7655	0.00106
0.76538	0.001
0.76519	0.00116
0.76502	0.00105
0.76482	0.000859667
0.76468	0.00106
0.76453	0.000917556
0.76439	0.000748664
0.76423	0.000610149
0.76406	0.000894057
0.76387	0.000788594
0.76368	0.00105
0.76355	0.00123
0.7634	0.000947361
0.76324	0.000812667
0.76309	0.00102
0.76292	0.000839606
0.76275	0.000715802
0.76259	0.000589324
0.76242	0.00086941
0.76232	0.000834638
0.76211	0.000926918
0.76193	0.000761464
0.76182	0.00101
0.76163	0.000826996
0.76149	0.000951182
0.76124	0.000790123
0.76113	0.000672624
0.76099	0.000519397
0.76079	0.000404382
0.76067	0.000710071
0.76051	0.000550922
0.76036	0.000789167
0.76016	0.000936662
0.76002	0.000858711
0.75987	0.000582828
0.75972	0.000420813
0.75954	0.0007244
0.75938	0.00051978
0.75922	0.000722298
0.75905	0.000526084
0.75891	0.000362541
0.75877	0.000258034
0.75856	0.00050717
0.7584	0.000426354
0.7583	0.000656384
0.75808	0.000511564
0.75799	0.000718477
0.75777	0.000467622
0.75766	0.000418902
0.75743	0.00053067
0.75728	0.000431321
0.75716	0.000634604
0.75699	0.000520735
0.75685	0.000675681
0.75667	0.000438581
0.75654	0.000304269
0.75634	0.00017951
0.75621	0.000452337
0.75601	0.000346875
0.7559	0.000546336
0.75572	0.000385277
0.75554	0.000570791
0.75545	0.000434951
0.75519	0.000221734
0.75504	9.64014e-05
0.75493	0.000341334
0.7547	0.000204156
0.75454	0.000408586
0.75444	0.000299493
0.7543	0.000425589
0.75409	0.000307708
0.75393	0.000108056
0.75378	-1.72764e-05
0.75364	-0.000147576
0.75344	0.000170722
0.75335	0.000112832
0.75317	0.000291278
0.75301	0.000453675
0.75282	0.000305798
0.7527	0.000416992
0.75251	0.000233197
0.75234	5.72351e-05
0.7522	-9.17879e-05
0.75204	-0.000204319
0.75189	9.81209e-05
0.75169	-2.18617e-05
0.75154	0.00018849
0.75138	2.15078e-05
0.75125	0.000229185
0.75101	8.62755e-05
0.7509	-9.25521e-05
0.75075	0.000130409
0.75054	-1.78496e-05
0.75044	0.000280005
0.75028	9.71656e-05
0.75013	0.000173015
0.74998	6.3922e-05
0.74979	-0.000109556
0.74965	-0.000261254
0.7494	-2.22439e-05
0.7493	-8.18531e-05
0.74917	0.000155628
0.74901	4.17596e-05
0.74881	0.000239693
0.74869	4.46255e-05
0.74848	0.000169193
0.74833	6.22337e-06
0.7482	-0.000185787
0.74802	-0.000320099
0.74785	-0.000359838
0.74771	-0.000130572
0.74751	-0.000196868
0.74737	2.89589e-05
0.74721	0.000222689
0.74707	1.76867e-05
0.7469	-0.000225527
0.74676	-0.000271189
0.74659	-9.23611e-05
0.74643	-0.000227055
0.74624	-2.31991e-05
0.74615	-0.0001791
0.74598	1.99793e-05
0.7458	-0.000218075
0.74562	-0.000388688
0.74549	-0.000490329
0.74534	-0.000229157
0.74513	-0.000329078
0.74503	-9.23611e-05
0.7448	-0.000275392
0.74472	-5.51053e-05
0.74453	-0.00030214
0.74433	-0.000433203
0.7442	-0.000532934
0.74403	-0.000277494
0.74388	-0.000367098
0.74369	-0.000128853
0.74357	-0.000321436
0.74337	-0.000181202
0.74322	-0.000327741
0.74309	-0.000472752
0.74295	-0.000279786
0.74277	-0.000349712
0.74258	-0.000162669
0.7424	-0.000303668
0.74229	-0.000449252
0.74209	-0.000236226
0.74193	-0.000379899
0.74177	-0.000213108
0.74159	-0.000403781
0.74144	-0.000562548
0.74129	-0.000681957
0.74117	-0.000340733
0.74101	-0.000518414
0.74082	-0.00027501
0.74065	-0.000431484
0.74053	-0.00024788
0.74033	-0.00046511
0.74019	-0.000620246
0.74003	-0.00033481
0.73983	-0.00050313
0.73968	-0.000683868
0.73958	-0.000437789
0.73935	-0.000589487
0.73924	-0.000400342
0.73901	-0.000507142
0.73889	-0.000757615
0.73875	-0.000811493
0.73852	-0.000560064
0.73839	-0.000660368
0.73827	-0.000412761
0.73814	-0.000205275
0.73795	-0.000425752
0.73778	-0.000323729
0.73761	-0.000472561
0.73749	-0.000682148
0.7373	-0.000810919
0.73713	-0.000898423
0.73702	-0.000616425
0.73687	-0.00072418
0.73671	-0.000571718
0.73649	-0.000648332
0.73636	-0.000428236
0.73619	-0.000596938
0.73603	-0.000378753
0.73585	-0.000537328
0.73569	-0.000736408
0.73551	-0.000834801
0.73534	-0.000623112
0.73523	-0.000700872
0.73505	-0.000547454
0.73491	-0.000646612
0.73474	-0.000527012
0.73459	-0.000606873
0.73438	-0.00080557
0.73425	-0.000602287
0.73405	-0.000744432
0.73393	-0.000504085
0.7338	-0.000696095
0.73366	-0.000923642
0.73347	-0.000985544
0.73332	-0.000685587
0.73316	-0.00047963
0.733	-0.000684632
0.73282	-0.000886195
0.73268	-0.00066801
0.73253	-0.000835183
0.73237	-0.000952873
0.73221	-0.00113
0.73204	-0.000841488
0.73194	-0.000937207
0.73171	-0.000735262
0.73157	-0.000858492
0.73143	-0.000659986
0.73127	-0.000844545
0.73107	-0.000683104
0.73096	-0.000810728
0.73072	-0.000995097
0.73064	-0.00111
0.73044	-0.000835374
0.73026	-0.001
0.73011	-0.000804232
0.72996	-0.000888679
0.7298	-0.00107
0.72965	-0.00083633
0.72953	-0.000949243
0.72935	-0.000734688
0.72917	-0.000844545
0.72899	-0.000666291
0.72882	-0.000864415
0.72866	-0.000688262
0.72851	-0.000885622
0.72839	-0.00103
0.72819	-0.00118
0.72806	-0.000925744
0.72789	-0.000992422
0.7278	-0.000850659
0.72762	-0.000982105
0.72743	-0.00114
0.72728	-0.000885622
0.72711	-0.00105
0.72695	-0.000853907
0.72678	-0.00094504
0.72659	-0.00117
0.72646	-0.000881419
0.7263	-0.00102
0.72612	-0.000871102
0.72594	-0.00105
0.72585	-0.00124
0.72571	-0.00133
0.72551	-0.00107
0.72539	-0.00114
0.72515	-0.000940264
0.72503	-0.0011
0.72482	-0.000864415
0.72466	-0.00106
0.72452	-0.000926508
0.72437	-0.00106
0.72422	-0.00121
0.72402	-0.00135
0.72391	-0.00106
0.7237	-0.00119
0.7236	-0.000908167
0.72339	-0.000798501
0.72326	-0.000928418
0.72307	-0.00116
0.72291	-0.00132
0.72275	-0.00106
0.72261	-0.00113
0.72247	-0.000928227
0.72228	-0.0011
0.72211	-0.00124
0.72193	-0.00111
0.72177	-0.00118
0.72161	-0.00135
0.72147	-0.0011
0.72133	-0.00124
0.72115	-0.000963573
0.72101	-0.00116
0.72083	-0.000958796
0.72064	-0.00117
0.72049	-0.00137
0.72039	-0.00141
0.72018	-0.00123
0.72	-0.00123
0.7199	-0.00106
0.7197	-0.00127
0.71957	-0.00103
0.71941	-0.00121
0.71923	-0.00109
0.71907	-0.00127
0.7189	-0.00143
0.71876	-0.00152
0.7186	-0.0016
0.71843	-0.00133
0.71828	-0.00109
0.71813	-0.0013
0.71795	-0.00145
0.7178	-0.00125
0.71762	-0.00132
0.7175	-0.00115
0.71729	-0.00131
0.71713	-0.00116
0.71697	-0.00126
0.71683	-0.00145
0.71665	-0.00162
0.71649	-0.00168
0.71633	-0.0014
0.7162	-0.00115
0.71604	-0.00127
0.71585	-0.00106
0.71568	-0.0013
0.71551	-0.00145
0.71536	-0.00133
0.71525	-0.00136
0.71511	-0.00118
0.71488	-0.0014
0.71476	-0.00155
0.71459	-0.00163
0.71442	-0.00134
0.71426	-0.00115
0.7141	-0.00129
0.71398	-0.00147
0.71381	-0.00127
0.71361	-0.00144
0.71343	-0.00154
0.71328	-0.00129
0.71313	-0.00146
0.713	-0.00124
0.7128	-0.00141
0.71266	-0.00126
0.7125	-0.00147
0.71235	-0.0016
0.71218	-0.00178
0.71205	-0.00177
0.71185	-0.00156
0.71171	-0.00124
0.71154	-0.00141
0.71137	-0.00121
0.71125	-0.00144
0.71107	-0.00161
0.71093	-0.00136
0.71074	-0.00151
0.71056	-0.00129
0.71046	-0.00147
0.71031	-0.00159
0.7101	-0.00147
0.70992	-0.00154
0.7098	-0.0017
0.70959	-0.0018
0.70941	-0.00155
0.70929	-0.00129
0.70916	-0.00141
0.70899	-0.00122
0.70886	-0.00145
0.70865	-0.00165
0.70848	-0.00177
0.70835	-0.00153
0.70819	-0.00163
0.70802	-0.00147
0.70784	-0.00148
0.70773	-0.00129
0.70752	-0.00157
0.70742	-0.00169
0.70722	-0.00148
0.70704	-0.00166
0.7069	-0.00178
0.70677	-0.00148
0.70657	-0.0017
0.70642	-0.00142
0.70629	-0.00162
0.70609	-0.00146
0.70598	-0.00163
0.70579	-0.00181
0.70567	-0.00193
0.70544	-0.00163
0.70526	-0.00177
0.70514	-0.00151
0.70496	-0.00167
0.70481	-0.00153
0.70467	-0.00159
0.70454	-0.00148
0.70437	-0.00161
0.7042	-0.00178
0.70401	-0.00191
0.70385	-0.00166
0.70367	-0.00177
0.70355	-0.00153
0.70339	-0.0018
0.70322	-0.00183
0.70305	-0.00163
0.70289	-0.00173
0.70273	-0.00152
0.70255	-0.00169
0.70238	-0.00147
0.70223	-0.00162
0.70204	-0.00176
0.70192	-0.00157
0.70177	-0.00173
0.70158	-0.00188
0.70146	-0.00161
0.70128	-0.00178
0.70116	-0.00146
0.70096	-0.00172
0.7008	-0.00152
0.70063	-0.00171
0.7005	-0.00186
0.70032	-0.00195
0.70015	-0.00172
0.70001	-0.00175
0.69981	-0.00161
0.69968	-0.00173
0.69946	-0.00159
0.69935	-0.00175
0.6992	-0.0019
0.69903	-0.00174
0.69888	-0.00186
0.69873	-0.00161
0.69856	-0.00183
0.69843	-0.00193
0.69827	-0.00201
0.69806	-0.0018
0.69791	-0.00189
0.69776	-0.00173
0.69763	-0.00179
0.69745	-0.00165
0.69732	-0.00177
0.69713	-0.00159
0.69698	-0.00177
0.6968	-0.00198
0.69663	-0.00216
0.69649	-0.00218
0.69631	-0.00193
0.69617	-0.00163
0.696	-0.00142
0.69588	-0.00162
0.69571	-0.00182
0.69556	-0.00162
0.69535	-0.00178
0.69522	-0.00199
0.69507	-0.00212
0.69488	-0.00188
0.69473	-0.002
0.69459	-0.00175
0.69439	-0.00188
0.69424	-0.00169
0.69408	-0.00184
0.69391	-0.00201
0.69376	-0.00181
0.69362	-0.00196
0.69348	-0.00204
0.69331	-0.00184
0.69317	-0.00194
0.69301	-0.00172
0.69284	-0.0019
0.69268	-0.00178
0.69252	-0.00192
0.69237	-0.00213
0.6922	-0.00227
0.69203	-0.00228
0.69186	-0.00201
0.69175	-0.00165
0.69154	-0.00155
0.69136	-0.00178
0.69124	-0.00201
0.69105	-0.00217
0.69088	-0.00225
0.69071	-0.00197
0.69064	-0.00168
0.69043	-0.00187
0.6903	-0.00166
0.69011	-0.00197
0.68995	-0.00204
0.68981	-0.00219
0.68961	-0.00196
0.68946	-0.00205
0.6893	-0.00184
0.68915	-0.0019
0.68899	-0.00172
0.68882	-0.00193
0.68865	-0.00177
0.6885	-0.00189
0.6884	-0.00206
0.68822	-0.00181
0.68809	-0.00199
0.68786	-0.00211
0.68772	-0.00229
0.68756	-0.00199
0.68741	-0.00212
0.68728	-0.00187
0.68707	-0.00201
0.68696	-0.00185
0.68678	-0.00193
0.68663	-0.00177
0.68643	-0.00197
0.68629	-0.00214
0.68611	-0.00196
0.68597	-0.00213
0.68578	-0.00229
0.68565	-0.00235
0.68552	-0.00208
0.68531	-0.00182
0.68518	-0.00203
0.68503	-0.00181
0.68484	-0.00204
0.68466	-0.00217
0.6845	-0.00241
0.68434	-0.00239
0.68416	-0.00209
0.684	-0.00187
0.68384	-0.00173
0.68371	-0.00191
0.68353	-0.00214
0.68338	-0.00236
0.68323	-0.00241
0.68308	-0.00212
0.68287	-0.00219
0.68275	-0.00199
0.68257	-0.00212
0.68239	-0.00191
0.68228	-0.00199
0.68212	-0.0019
0.68192	-0.00206
0.68182	-0.00186
0.68163	-0.00203
0.68147	-0.00224
0.68126	-0.00238
0.68115	-0.00244
0.681	-0.00221
0.68083	-0.00225
0.68071	-0.00204
0.68056	-0.0018
0.68036	-0.00201
0.68014	-0.00186
0.68004	-0.00197
0.67985	-0.00226
0.67971	-0.00238
0.67957	-0.00247
0.67941	-0.00222
0.67923	-0.00237
0.67906	-0.0021
0.67892	-0.00188
0.67874	-0.00208
0.67856	-0.00226
0.67842	-0.00205
0.67831	-0.00213
0.67812	-0.00198
0.67793	-0.00216
0.67776	-0.00238
0.67757	-0.00246
0.67751	-0.00217
0.67726	-0.0023
0.67714	-0.00206
0.67698	-0.00218
0.67681	-0.00204
0.67667	-0.00222
0.6765	-0.00234
0.67637	-0.0021
0.67619	-0.00221
0.67603	-0.00203
0.67585	-0.00212
0.67568	-0.00225
0.6756	-0.00205
0.67534	-0.00222
0.6752	-0.0024
0.67507	-0.00214
0.67491	-0.00226
0.67472	-0.00206
0.67455	-0.00222
0.67443	-0.00195
0.67426	-0.00221
0.6741	-0.00236
0.67394	-0.00215
0.67375	-0.00225
0.67357	-0.00247
0.67345	-0.0025
0.67332	-0.00223
0.67314	-0.00204
0.67298	-0.00219
0.67285	-0.00199
0.67268	-0.00222
0.67248	-0.00242
0.67236	-0.00254
0.6722	-0.00229
0.67206	-0.00238
0.67185	-0.00219
0.67168	-0.00235
0.67151	-0.00212
0.67136	-0.00225
0.6712	-0.00214
0.67105	-0.00233
0.67089	-0.00245
0.67073	-0.00258
0.67059	-0.00265
0.67039	-0.00237
0.67025	-0.00211
0.67012	-0.00233
0.66996	-0.00208
0.66978	-0.00229
0.66963	-0.00244
0.66947	-0.00221
0.66932	-0.00231
0.66912	-0.0021
0.66901	-0.00227
0.66879	-0.00241
0.6687	-0.00221
0.66849	-0.00235
0.66837	-0.00223
0.66812	-0.00232
0.66799	-0.00253
0.66784	-0.00255
0.66773	-0.00236
0.66756	-0.00238
0.6674	-0.00216
0.66723	-0.00197
0.6671	-0.00223
0.6669	-0.00246
0.66673	-0.00251
0.66656	-0.00231
0.66636	-0.00242
0.66626	-0.00217
0.66608	-0.00236
0.66595	-0.00256
0.66581	-0.00232
0.66563	-0.00245
0.6655	-0.00221
0.66529	-0.00244
0.66516	-0.00257
0.66497	-0.00264
0.6648	-0.00237
0.66467	-0.00247
0.66453	-0.0023
0.66436	-0.00241
0.66417	-0.00224
0.66397	-0.00237
0.66387	-0.00218
0.66363	-0.00233
0.66355	-0.00248
0.66334	-0.00238
0.66325	-0.00243
0.66304	-0.00224
0.66288	-0.00235
0.66276	-0.00252
0.66255	-0.0023
0.66239	-0.00241
0.66224	-0.00212
0.66209	-0.00237
0.66194	-0.0022
0.66178	-0.00238
0.6616	-0.00248
0.66146	-0.00269
0.66132	-0.00274
0.66112	-0.00243
0.66094	-0.00224
0.66081	-0.0024
0.66073	-0.00222
0.66053	-0.00238
0.66036	-0.00257
0.6602	-0.00269
0.66002	-0.00239
0.65988	-0.00218
0.65968	-0.00234
0.65953	-0.0022
0.65938	-0.00243
0.65924	-0.00263
0.6591	-0.00277
0.65888	-0.00287
0.65875	-0.00253
0.65859	-0.00262
0.65843	-0.00245
0.65822	-0.00256
0.65804	-0.00233
0.65795	-0.00251
0.65775	-0.00237
0.65757	-0.00247
0.65744	-0.00265
0.65731	-0.00239
0.65712	-0.00251
0.65697	-0.0023
0.6568	-0.00253
0.65666	-0.0027
0.65649	-0.00274
0.65634	-0.00247
0.65621	-0.00221
0.656	-0.00245
0.65582	-0.00223
0.65573	-0.00238
0.65551	-0.00257
0.65535	-0.00272
0.65524	-0.00245
0.65502	-0.00254
0.65489	-0.0024
0.65478	-0.0025
0.65462	-0.00231
0.65444	-0.00249
0.65428	-0.00268
0.65414	-0.00241
0.65394	-0.0025
0.65378	-0.00236
0.65366	-0.00247
0.65347	-0.00263
0.65332	-0.00274
0.65316	-0.00255
0.65297	-0.00259
0.65287	-0.00243
0.65275	-0.0026
0.65253	-0.00243
0.65237	-0.00257
0.65221	-0.00276
0.65201	-0.00255
0.65185	-0.00258
0.65174	-0.00237
0.65156	-0.00255
0.65138	-0.00234
0.65125	-0.00255
0.65108	-0.00271
0.65088	-0.00285
0.65076	-0.00259
0.65061	-0.00267
0.65045	-0.00246
0.65027	-0.00255
0.65011	-0.00245
0.64997	-0.00253
0.64982	-0.00234
0.64961	-0.00256
0.64947	-0.00273
0.6493	-0.00282
0.64916	-0.00251
0.64903	-0.00259
0.64883	-0.00242
0.64863	-0.00262
0.64855	-0.00241
0.64837	-0.00257
0.64821	-0.00275
0.64805	-0.00253
0.64788	-0.00259
0.64772	-0.00246
0.64756	-0.0026
0.64737	-0.00279
0.64723	-0.0029
0.64707	-0.00257
0.64693	-0.00239
0.64681	-0.00248
0.64661	-0.00237
0.64646	-0.00255
0.64628	-0.00275
0.64613	-0.00286
0.64599	-0.00264
0.64583	-0.00277
0.64558	-0.00264
0.64543	-0.00274
0.64528	-0.00284
0.64517	-0.00261
0.64497	-0.00274
0.64483	-0.00253
0.64465	-0.00265
0.64447	-0.00249
0.64438	-0.00262
0.64418	-0.00282
0.64406	-0.00294
0.64383	-0.00265
0.6437	-0.00269
0.64356	-0.00249
0.64337	-0.00275
0.64321	-0.00248
0.64305	-0.00264
0.64288	-0.00278
0.64277	-0.00254
0.64255	-0.00265
0.64243	-0.00242
0.64228	-0.00259
0.64213	-0.00244
0.64194	-0.0026
0.64175	-0.00278
0.64165	-0.00288
0.64147	-0.00266
0.64131	-0.00276
0.64117	-0.00247
0.64098	-0.00235
0.64082	-0.00258
0.64068	-0.0027
0.64053	-0.00289
0.64031	-0.00302
0.64024	-0.00269
0.64001	-0.00235
0.6399	-0.00226
0.63967	-0.00249
0.63955	-0.00267
0.63941	-0.00292
0.63923	-0.00301
0.63912	-0.0031
0.63889	-0.00283
0.63875	-0.00289
0.63862	-0.00263
0.63845	-0.00243
0.63825	-0.00259
0.63809	-0.00244
0.63795	-0.00266
0.6378	-0.00289
0.63761	-0.00297
0.63744	-0.0027
0.63732	-0.00277
0.63715	-0.00255
0.63701	-0.00272
0.63688	-0.00258
0.63666	-0.00274
0.63653	-0.00292
0.63641	-0.003
0.63621	-0.00275
0.63604	-0.00278
0.63586	-0.00258
0.6357	-0.00277
0.63555	-0.00253
0.63536	-0.00267
0.63522	-0.00256
0.63507	-0.00268
0.63493	-0.00285
0.63473	-0.00267
0.63464	-0.00278
0.63444	-0.00289
0.63428	-0.0027
0.63408	-0.00282
0.63392	-0.00258
0.63378	-0.00282
0.63358	-0.00295
0.63347	-0.003
0.63333	-0.00276
0.63316	-0.00251
0.63301	-0.00272
0.63287	-0.00256
0.63271	-0.00275
0.63247	-0.00297
0.63233	-0.00309
0.63217	-0.00318
0.63203	-0.00285
0.63186	-0.00262
0.6317	-0.00277
0.63153	-0.00256
0.6314	-0.00269
0.63127	-0.00256
0.63106	-0.00274
0.63092	-0.00293
0.63079	-0.00303
0.63062	-0.00275
0.63042	-0.00288
0.6303	-0.00269
0.63006	-0.00287
0.62995	-0.00263
0.62982	-0.00279
0.62963	-0.00295
0.62945	-0.00265
0.62928	-0.00279
0.62915	-0.00258
0.62898	-0.00277
0.62884	-0.00291
0.62869	-0.00269
0.6285	-0.00283
0.62835	-0.00261
0.62819	-0.00277
0.62805	-0.003
0.62791	-0.00297
0.62767	-0.0028
0.62754	-0.00289
0.62741	-0.00274
0.62724	-0.00285
0.62711	-0.00266
0.62695	-0.00283
0.62676	-0.00294
0.62662	-0.00269
0.62641	-0.00286
0.62628	-0.00269
0.6261	-0.00287
0.62598	-0.00269
0.62574	-0.00285
0.62565	-0.00302
0.62545	-0.00313
0.62531	-0.00284
0.6251	-0.00302
0.62499	-0.00275
0.62481	-0.0029
0.62464	-0.0027
0.62447	-0.00296
0.62435	-0.003
0.62418	-0.00278
0.62401	-0.00294
0.62386	-0.00268
0.62371	-0.00287
0.62352	-0.00301
0.62336	-0.00286
0.62319	-0.00293
0.62305	-0.00276
0.62288	-0.00286
0.62273	-0.00304
0.62259	-0.00275
0.62244	-0.00282
0.6223	-0.00268
0.62213	-0.00286
0.62195	-0.00298
0.62176	-0.00279
0.62163	-0.00292
0.62143	-0.00274
0.62128	-0.00293
0.62115	-0.00298
0.62096	-0.00282
0.62085	-0.00292
0.62065	-0.00277
0.62046	-0.00292
0.62032	-0.00305
0.6202	-0.0028
0.62006	-0.0029
0.61985	-0.00274
0.61969	-0.00289
0.61948	-0.0031
0.61937	-0.00319
0.6192	-0.00295
0.61905	-0.00303
0.61887	-0.00287
0.61876	-0.00299
0.61859	-0.00275
0.61839	-0.00292
0.61827	-0.00273
0.61811	-0.00284
0.61796	-0.00301
0.61777	-0.00284
0.61757	-0.00297
0.61748	-0.00304
0.6173	-0.00289
0.61717	-0.00297
0.61696	-0.00273
0.61678	-0.00296
0.61667	-0.00275
0.61648	-0.00293
0.61634	-0.00308
0.61616	-0.0032
0.616	-0.00286
0.61586	-0.00257
0.61573	-0.00286
0.61557	-0.00266
0.61543	-0.00283
0.61527	-0.00301
0.61512	-0.00312
0.61493	-0.0029
0.61472	-0.00304
0.61461	-0.00279
0.61447	-0.00295
0.61428	-0.00278
0.6141	-0.00292
0.61396	-0.00311
0.6138	-0.00325
0.61365	-0.00296
0.61351	-0.00302
0.61331	-0.00287
0.61316	-0.00296
0.613	-0.00281
0.61287	-0.00293
0.6127	-0.0028
0.61251	-0.003
0.61236	-0.00317
0.61224	-0.00329
0.61204	-0.00335
0.61184	-0.00307
0.61176	-0.00276
0.61156	-0.00295
0.61143	-0.00278
0.61129	-0.00299
0.61109	-0.00316
0.61092	-0.00326
0.61079	-0.003
0.6106	-0.00311
0.61041	-0.00286
0.61031	-0.00259
0.61013	-0.00294
0.60998	-0.00307
0.60983	-0.00321
0.60965	-0.00298
0.60948	-0.00309
0.60933	-0.0028
0.60917	-0.00299
0.60902	-0.00274
0.60889	-0.00288
0.6087	-0.00274
0.60851	-0.00295
0.60837	-0.00316
0.60821	-0.00326
0.60808	-0.00298
0.60788	-0.00306
0.60774	-0.00287
0.60755	-0.00301
0.60741	-0.00279
0.6072	-0.00302
0.60704	-0.00322
0.60694	-0.0033
0.60679	-0.0029
0.60663	-0.00277
0.60646	-0.00293
0.60626	-0.00312
0.60612	-0.00295
0.60594	-0.00311
0.60581	-0.00325
0.60563	-0.00299
0.60552	-0.0031
0.60536	-0.0029
0.60518	-0.00302
0.60502	-0.00281
0.60483	-0.00299
0.60467	-0.00315
0.60448	-0.00337
0.60433	-0.00303
0.60418	-0.00317
0.60406	-0.0029
0.60387	-0.0031
0.60373	-0.00287
0.60357	-0.00301
0.60335	-0.0029
0.60322	-0.00297
0.60303	-0.00318
0.60293	-0.00328
0.60274	-0.00304
0.60255	-0.00315
0.60248	-0.00287
0.60232	-0.00297
0.60214	-0.00284
0.60192	-0.00303
0.60175	-0.00285
0.60163	-0.00301
0.6015	-0.0032
0.60133	-0.00328
0.60114	-0.00302
0.601	-0.00322
0.60085	-0.00293
0.60069	-0.00307
0.6005	-0.00291
0.60037	-0.00311
0.6002	-0.00327
0.60004	-0.0033
0.59989	-0.00308
0.5997	-0.0032
0.59958	-0.00301
0.59939	-0.00316
0.59926	-0.00293
0.59905	-0.00312
0.59896	-0.00294
0.59871	-0.00307
0.59859	-0.0029
0.59842	-0.00309
0.59828	-0.00324
0.59812	-0.00331
0.59794	-0.00311
0.59776	-0.0033
0.59761	-0.0033
0.59747	-0.00311
0.59731	-0.00319
0.59718	-0.00297
0.59701	-0.00312
0.59682	-0.00296
0.59668	-0.00317
0.59651	-0.00329
0.59629	-0.00304
0.59619	-0.00309
0.59603	-0.00293
0.59588	-0.00301
0.59571	-0.00285
0.59555	-0.00303
0.59541	-0.00287
0.59521	-0.00302
0.59505	-0.00324
0.59491	-0.00336
0.59472	-0.00345
0.59458	-0.00313
0.59441	-0.0029
0.59427	-0.00272
0.59413	-0.00292
0.59397	-0.00315
0.59378	-0.00332
0.5936	-0.00344
0.59344	-0.00342
0.59331	-0.00315
0.59317	-0.00293
0.59296	-0.00277
0.59286	-0.00296
0.59267	-0.0032
0.59251	-0.00333
0.59237	-0.0031
0.59218	-0.00326
0.59205	-0.00337
0.59185	-0.00312
0.59172	-0.00324
0.59156	-0.003
0.59144	-0.00315
0.59125	-0.00298
0.5911	-0.00313
0.59089	-0.00331
0.59081	-0.00308
0.59062	-0.00318
0.59041	-0.003
0.5903	-0.00312
0.59012	-0.00299
0.58995	-0.00317
0.58981	-0.00331
0.58964	-0.00342
0.58948	-0.00317
0.58933	-0.00325
0.58914	-0.00297
0.589	-0.00314
0.58887	-0.00298
0.58864	-0.00314
0.58855	-0.003
0.58835	-0.00314
0.58822	-0.00329
0.58802	-0.00343
0.58789	-0.00311
0.58774	-0.00323
0.58758	-0.00302
0.58741	-0.00324
0.58725	-0.00337
0.58709	-0.00309
0.58691	-0.00329
0.58671	-0.00297
0.58657	-0.00317
0.58642	-0.00295
0.58625	-0.00315
0.58613	-0.00337
0.58594	-0.0035
0.58579	-0.00319
0.58565	-0.00336
0.58544	-0.0031
0.58534	-0.00325
0.58511	-0.00306
0.58498	-0.00316
0.58483	-0.00299
0.58468	-0.00317
0.58449	-0.00338
0.58437	-0.00347
0.5842	-0.00322
0.58401	-0.00329
0.58387	-0.00309
0.58373	-0.00319
0.58356	-0.00302
0.58339	-0.00328
0.58322	-0.00335
0.58309	-0.0031
0.58292	-0.00323
0.58273	-0.00303
0.58254	-0.0031
0.58242	-0.00298
0.58225	-0.00311
0.58214	-0.0033
0.58196	-0.00308
0.58179	-0.00325
0.58161	-0.00343
0.58144	-0.00322
0.58132	-0.00328
0.5811	-0.00302
0.581	-0.0032
0.58083	-0.00299
0.58065	-0.00317
0.58048	-0.00337
0.58034	-0.00355
0.58011	-0.00323
0.58001	-0.00322
0.57988	-0.00308
0.57968	-0.00326
0.57956	-0.00307
0.57932	-0.00324
0.57926	-0.00342
0.57907	-0.00319
0.5789	-0.00337
0.57872	-0.00347
0.57864	-0.00323
0.57843	-0.00333
0.5783	-0.0031
0.57812	-0.00325
0.578	-0.00307
0.5778	-0.00327
0.57763	-0.00342
0.57747	-0.00355
0.5773	-0.00324
0.57713	-0.0034
0.57701	-0.00313
0.57683	-0.00298
0.57666	-0.0032
0.57652	-0.00334
0.57632	-0.00352
0.5762	-0.00322
0.57603	-0.0033
0.57589	-0.00306
0.57569	-0.00324
0.57559	-0.00303
0.57542	-0.00324
0.5752	-0.00339
0.57508	-0.00323
0.57494	-0.0033
0.57479	-0.00311
0.57463	-0.00322
0.57445	-0.00341
0.57429	-0.00319
0.57409	-0.00334
0.57394	-0.00347
0.57384	-0.00323
0.57367	-0.00336
0.57348	-0.00307
0.57332	-0.00326
0.57322	-0.0031
0.57304	-0.00326
0.57284	-0.00342
0.57273	-0.00358
0.57256	-0.00336
0.57238	-0.00347
0.57228	-0.00321
0.57206	-0.00336
0.57187	-0.00312
0.57175	-0.00329
0.57159	-0.0031
0.57141	-0.00327
0.57129	-0.00344
0.57107	-0.00319
0.57092	-0.00333
0.57074	-0.00351
0.57062	-0.00323
0.57049	-0.00337
0.57028	-0.0031
0.57017	-0.00334
0.57	-0.00308
0.56988	-0.00331
0.56962	-0.00345
0.56946	-0.00359
0.5693	-0.00325
0.56918	-0.00336
0.569	-0.00318
0.56884	-0.0033
0.56866	-0.00309
0.56852	-0.00329
0.56836	-0.0031
0.56824	-0.0033
0.56803	-0.00346
0.5679	-0.00353
0.56771	-0.00335
0.56758	-0.0034
0.56738	-0.00321
0.56724	-0.00334
0.56707	-0.00315
0.56691	-0.00333
0.56674	-0.0034
0.56661	-0.00329
0.56642	-0.00339
0.56628	-0.00318
0.56609	-0.00338
0.56598	-0.00354
0.56579	-0.00366
0.56565	-0.00343
0.56549	-0.00348
0.56531	-0.00325
0.56518	-0.00305
0.56502	-0.00326
0.56486	-0.00343
0.56463	-0.00357
0.56453	-0.00335
0.56433	-0.00342
0.56416	-0.00324
0.56405	-0.00339
0.56384	-0.00319
0.56369	-0.0033
0.56352	-0.00354
0.56336	-0.00371
0.56326	-0.00339
0.5631	-0.00348
0.56295	-0.00325
0.56276	-0.00336
0.56254	-0.00317
0.5624	-0.00331
0.56236	-0.00304
0.56215	-0.00329
0.562	-0.00311
0.56182	-0.00331
0.56163	-0.00352
0.56149	-0.00364
0.56134	-0.00371
0.56117	-0.00335
0.56099	-0.00314
0.56087	-0.0033
0.56071	-0.00312
0.56053	-0.00334
0.56034	-0.00349
0.56018	-0.00328
0.56005	-0.00332
0.55991	-0.0032
0.55975	-0.00332
0.55953	-0.00352
0.5594	-0.00332
0.55924	-0.00346
0.55912	-0.00361
0.55896	-0.00336
0.55877	-0.00347
0.5586	-0.0033
0.55843	-0.00341
0.55826	-0.00356
0.55814	-0.0033
0.55795	-0.00344
0.55785	-0.0033
0.55762	-0.00339
0.5575	-0.00319
0.55732	-0.00336
0.55716	-0.00352
0.55699	-0.00329
0.55687	-0.00344
0.55669	-0.00366
0.55652	-0.00373
0.55635	-0.00337
0.55618	-0.00319
0.556	-0.00332
0.55588	-0.00314
0.55575	-0.0033
0.55561	-0.00311
0.55539	-0.00336
0.55527	-0.00351
0.55506	-0.00366
0.55486	-0.00338
0.55473	-0.00356
0.55457	-0.00363
0.55446	-0.00334
0.5543	-0.00314
0.55412	-0.00331
0.55398	-0.00352
0.55377	-0.00368
0.55361	-0.00346
0.55341	-0.00354
0.5533	-0.00329
0.55316	-0.00344
0.55301	-0.00324
0.55285	-0.00347
0.55268	-0.00363
0.55251	-0.00377
0.55238	-0.00351
0.55223	-0.00356
0.55211	-0.00334
0.55191	-0.0035
0.55171	-0.00331
0.55158	-0.00345
0.55141	-0.00325
0.55125	-0.00346
0.55109	-0.00359
0.55093	-0.00336
0.55076	-0.00352
0.55061	-0.00333
0.55042	-0.00347
0.55027	-0.00359
0.55014	-0.00343
0.55001	-0.00351
0.5498	-0.00369
0.54966	-0.00345
0.54949	-0.00352
0.5493	-0.00326
0.54916	-0.00343
0.54903	-0.00323
0.5488	-0.00337
0.54869	-0.00318
0.54855	-0.00338
0.54835	-0.00359
0.54822	-0.00371
0.54802	-0.00378
0.54781	-0.00342
0.54772	-0.00328
0.54752	-0.0034
0.54739	-0.00324
0.54723	-0.00344
0.54707	-0.00362
0.54693	-0.00373
0.54676	-0.00334
0.54663	-0.00319
0.54642	-0.00337
0.54627	-0.00323
0.54609	-0.00338
0.54595	-0.00359
0.5458	-0.00377
0.54563	-0.00388
0.54554	-0.00356
0.54536	-0.00326
0.54518	-0.00348
0.545	-0.00323
0.54484	-0.00337
0.54464	-0.0036
0.5445	-0.00382
0.54435	-0.00348
0.54422	-0.0036
0.54402	-0.00336
0.54389	-0.00354
0.54374	-0.00331
0.54353	-0.00348
0.54338	-0.00339
0.54322	-0.00349
0.54307	-0.00363
0.54289	-0.00377
0.54275	-0.00346
0.54261	-0.00354
0.54243	-0.00338
0.54228	-0.00348
0.54212	-0.00331
0.54194	-0.00347
0.54178	-0.0033
0.54166	-0.00346
0.54151	-0.00364
0.54129	-0.00381
0.54113	-0.00343
0.54101	-0.00362
0.54081	-0.0034
0.54066	-0.00354
0.54049	-0.00335
0.54034	-0.00353
0.54019	-0.00335
0.54007	-0.00348
0.53987	-0.00368
0.53969	-0.00374
0.53951	-0.00356
0.5394	-0.00366
0.53924	-0.00343
0.53905	-0.00361
0.53896	-0.00345
0.53871	-0.00355
0.53861	-0.00371
0.53841	-0.00381
0.53825	-0.0035
0.53808	-0.00329
0.53796	-0.00352
0.53778	-0.0037
0.53763	-0.00379
0.53745	-0.00355
0.53732	-0.00368
0.53715	-0.00344
0.53705	-0.00354
0.53688	-0.00341
0.5367	-0.00354
0.53651	-0.0033
0.53637	-0.00347
0.53623	-0.00329
0.53607	-0.00345
0.53591	-0.0036
0.53576	-0.00372
0.53558	-0.00347
0.53544	-0.00356
0.53522	-0.00341
0.53512	-0.00357
0.53495	-0.0037
0.53476	-0.00347
0.53461	-0.00357
0.53444	-0.00338
0.53426	-0.00353
0.53413	-0.00333
0.534	-0.00351
0.53383	-0.00369
0.53365	-0.00347
0.53348	-0.00354
0.53332	-0.00375
0.53324	-0.00346
0.53303	-0.00363
0.5329	-0.0034
0.5327	-0.00358
0.53253	-0.00379
0.53236	-0.00356
0.53221	-0.00364
0.53206	-0.00346
0.53188	-0.00361
0.53175	-0.00342
0.53159	-0.00354
0.53141	-0.00375
0.53126	-0.00389
0.53109	-0.00361
0.53093	-0.00368
0.53072	-0.0035
0.53062	-0.00362
0.53045	-0.00343
0.53026	-0.00359
0.53014	-0.00381
0.53004	-0.0035
0.52979	-0.00369
0.52967	-0.0038
0.52955	-0.00357
0.52933	-0.0036
0.52919	-0.0034
0.52907	-0.00352
0.5288	-0.00341
0.52875	-0.00356
0.52856	-0.00338
0.52834	-0.00359
0.5282	-0.00373
0.52804	-0.00388
0.52786	-0.00358
0.52776	-0.0037
0.52753	-0.00349
0.5274	-0.00364
0.52725	-0.00344
0.52705	-0.00361
0.52695	-0.00375
0.52675	-0.00345
0.52659	-0.00366
0.5264	-0.00347
0.52631	-0.0036
0.52608	-0.00381
0.52595	-0.00396
0.52582	-0.00365
0.52563	-0.00377
0.52549	-0.00351
0.52535	-0.0037
0.52515	-0.0035
0.52503	-0.00359
0.52484	-0.00338
0.52465	-0.00363
0.5245	-0.00382
0.52435	-0.00388
0.52416	-0.00364
0.52406	-0.00369
0.52389	-0.00351
0.5237	-0.00367
0.52355	-0.00345
0.52338	-0.0037
0.52324	-0.00377
0.52309	-0.00357
0.52297	-0.00367
0.52278	-0.00346
0.5226	-0.00358
0.52248	-0.00338
0.52225	-0.00353
0.52212	-0.00336
0.52198	-0.00356
0.52182	-0.00373
0.52164	-0.00385
0.52147	-0.00366
0.52136	-0.00372
0.52115	-0.00344
0.52102	-0.00364
0.52079	-0.00376
0.52072	-0.00355
0.52053	-0.00368
0.5203	-0.00352
0.52019	-0.00365
0.52003	-0.00371
0.51992	-0.00362
0.51973	-0.0037
0.51956	-0.00353
0.5194	-0.00368
0.51926	-0.00391
0.51908	-0.00363
0.51895	-0.00376
0.51878	-0.00389
0.51863	-0.00363
0.51848	-0.00378
0.51832	-0.0035
0.51811	-0.00368
0.518	-0.0035
0.51782	-0.00372
0.51764	-0.00385
0.51746	-0.00364
0.51732	-0.00378
0.51719	-0.0039
0.51701	-0.0036
0.5169	-0.00382
0.51669	-0.00358
0.51653	-0.0037
0.51635	-0.00351
0.51619	-0.00364
0.51602	-0.00344
0.51591	-0.0036
0.5157	-0.00373
0.51557	-0.00352
0.5154	-0.0037
0.51526	-0.00387
0.51506	-0.00365
0.51492	-0.00374
0.51478	-0.00355
0.51459	-0.00366
0.51443	-0.00383
0.51433	-0.00358
0.51413	-0.00374
0.51398	-0.00354
0.51377	-0.00369
0.51364	-0.00384
0.51351	-0.00359
0.51331	-0.00373
0.51324	-0.00353
0.51304	-0.00365
0.51283	-0.00388
0.51267	-0.00366
0.51253	-0.00382
0.51238	-0.00393
0.51224	-0.00368
0.51205	-0.00378
0.51185	-0.0036
0.51173	-0.00371
0.5116	-0.00352
0.51142	-0.00372
0.51125	-0.00395
0.51109	-0.00399
0.51094	-0.00371
0.51073	-0.00384
0.51061	-0.00359
0.51046	-0.00373
0.51025	-0.00356
0.51017	-0.00376
0.50998	-0.00352
0.50979	-0.0037
0.50962	-0.00386
0.50949	-0.00356
0.50937	-0.00371
0.50919	-0.00349
0.50902	-0.00362
0.50884	-0.00386
0.50868	-0.00397
0.50851	-0.0037
0.50837	-0.00348
0.50815	-0.00368
0.50802	-0.00386
0.50781	-0.00359
0.50768	-0.00376
0.50755	-0.00357
0.50738	-0.00368
0.50719	-0.00386
0.50704	-0.00367
0.50695	-0.0038
0.50676	-0.00386
0.50659	-0.0037
0.5064	-0.00382
0.50624	-0.00358
0.50614	-0.00378
0.50592	-0.00396
0.50579	-0.00374
0.50562	-0.00389
0.50547	-0.00362
0.50534	-0.00374
0.50514	-0.00361
0.505	-0.00376
0.50485	-0.00393
0.50468	-0.00406
0.50446	-0.00389
0.50436	-0.0039
0.50416	-0.00366
0.50404	-0.0038
0.50384	-0.00364
0.50368	-0.00374
0.50357	-0.00392
0.50335	-0.00375
0.50324	-0.00381
0.50311	-0.0036
0.50288	-0.00379
0.50279	-0.00393
0.50256	-0.00401
0.50243	-0.00374
0.5023	-0.00342
0.50215	-0.00332
0.50193	-0.00356
0.50181	-0.00374
0.50164	-0.00394
0.5015	-0.00404
0.50131	-0.00377
0.50116	-0.00382
0.50099	-0.00368
0.50083	-0.00378
0.50066	-0.00359
0.50048	-0.00378
0.50034	-0.00397
0.50015	-0.00404
0.50002	-0.00372
0.49984	-0.00355
0.49966	-0.00368
0.49955	-0.00352
0.49938	-0.00371
0.49922	-0.00393
0.49908	-0.00404
0.4989	-0.00379
0.49875	-0.00391
0.49863	-0.00371
0.49847	-0.00385
0.49832	-0.0036
0.49813	-0.00378
0.498	-0.00396
0.49781	-0.00376
0.49764	-0.00384
0.49746	-0.00366
0.49732	-0.0038
0.49716	-0.00395
0.49701	-0.0037
0.49684	-0.00386
0.49668	-0.00368
0.49655	-0.0038
0.49634	-0.00399
0.49618	-0.00371
0.49606	-0.0038
0.49589	-0.00358
0.49575	-0.00374
0.49556	-0.00391
0.49543	-0.0037
0.49523	-0.0039
0.49506	-0.004
0.49494	-0.00374
0.49474	-0.00392
0.4946	-0.00364
0.49442	-0.00383
0.49427	-0.00361
0.49411	-0.00378
0.49395	-0.00396
0.49385	-0.00372
0.49367	-0.0039
0.49349	-0.00399
0.49335	-0.0038
0.49316	-0.0039
0.49301	-0.00362
0.49287	-0.00384
0.49271	-0.00371
0.49256	-0.00385
0.49235	-0.00404
0.4922	-0.00418
0.49206	-0.00424
0.49188	-0.00395
0.49175	-0.00366
0.49157	-0.00348
0.49143	-0.00368
0.49124	-0.00395
0.49109	-0.00407
0.49091	-0.00418
0.49074	-0.00388
0.49062	-0.00358
0.49042	-0.0038
0.49028	-0.00355
0.49012	-0.00385
0.48995	-0.00396
0.48984	-0.00372
0.48965	-0.00389
0.4895	-0.004
0.48932	-0.00373
0.48915	-0.00385
0.48898	-0.00365
0.48887	-0.00377
0.48867	-0.00366
0.48856	-0.00378
0.48838	-0.00393
0.48818	-0.00409
0.48804	-0.00387
0.48785	-0.00388
0.48771	-0.00376
0.48754	-0.00389
0.48741	-0.00367
0.48723	-0.00382
0.48707	-0.00396
0.48693	-0.00377
0.48677	-0.00379
0.48658	-0.00367
0.48642	-0.00383
0.48627	-0.00406
0.48612	-0.00377
0.48593	-0.00395
0.48577	-0.00372
0.48564	-0.00389
0.48546	-0.00405
0.48534	-0.00382
0.48518	-0.00394
0.48498	-0.0041
0.48483	-0.00382
0.48468	-0.00389
0.48452	-0.00381
0.48439	-0.00389
0.48421	-0.0037
0.48401	-0.00384
0.4839	-0.00401
0.48375	-0.00377
0.48359	-0.00391
0.48339	-0.00414
0.48322	-0.0042
0.48308	-0.00395
0.48296	-0.00369
0.48278	-0.0038
0.4826	-0.0036
0.48244	-0.00379
0.48229	-0.00361
0.48211	-0.0038
0.48193	-0.00405
0.48181	-0.00412
0.48164	-0.00386
0.48153	-0.00404
0.48129	-0.00412
0.48117	-0.00385
0.48101	-0.00361
0.48083	-0.00382
0.48069	-0.00361
0.48054	-0.00381
0.48036	-0.00403
[truncated: 18,002 more rows]

## Sheet: 0.8 V s-1
E /V vs. SCE	i / mA
0.80023	0.02108
0.8001	0.01991
0.79993	0.01815
0.79984	0.01651
0.79966	0.01457
0.79953	0.01301
0.79937	0.01138
0.79912	0.01016
0.79897	0.00894
0.79877	0.00832
0.79863	0.00771
0.79841	0.00738
0.79828	0.00743
0.79815	0.00758
0.79793	0.00775
0.79778	0.00824
0.79765	0.0084
0.79746	0.00848
0.79725	0.00891
0.79713	0.00921
0.79695	0.00943
0.79684	0.00965
0.79669	0.00976
0.79649	0.00959
0.79631	0.00957
0.79621	0.00941
0.79602	0.00937
0.79592	0.0092
0.79567	0.00891
0.79553	0.00882
0.7954	0.00851
0.79523	0.00822
0.79504	0.00807
0.7949	0.00785
0.79469	0.00773
0.79458	0.00749
0.79442	0.00735
0.79428	0.0073
0.79415	0.00744
0.79395	0.00738
0.7938	0.00753
0.79368	0.00748
0.79348	0.00724
0.7933	0.00736
0.7932	0.00729
0.79294	0.00708
0.79289	0.00726
0.7927	0.00712
0.79248	0.00695
0.79238	0.00713
0.79224	0.00703
0.79205	0.00684
0.79192	0.00696
0.79178	0.00683
0.79157	0.00668
0.79146	0.00678
0.7913	0.00669
0.79106	0.00643
0.79085	0.00626
0.79074	0.00613
0.79063	0.00629
0.79045	0.00622
0.79028	0.00603
0.79012	0.00617
0.79002	0.00618
0.7898	0.00592
0.78965	0.00606
0.78952	0.00597
0.78931	0.00582
0.78918	0.00595
0.78907	0.00584
0.7888	0.00555
0.78872	0.00582
0.78861	0.00574
0.78836	0.00557
0.78826	0.00567
0.78809	0.00559
0.78788	0.00538
0.78777	0.00549
0.78762	0.00548
0.78744	0.00529
0.78729	0.00542
0.78711	0.00539
0.78695	0.00517
0.78676	0.0052
0.78663	0.00526
0.78646	0.00504
0.78628	0.00515
0.78617	0.00508
0.78593	0.00484
0.78585	0.00506
0.78572	0.00496
0.78549	0.00473
0.78539	0.00486
0.78521	0.00477
0.78498	0.00458
0.78479	0.00442
0.78467	0.00427
0.7845	0.00445
0.78439	0.00447
0.78418	0.0042
0.78403	0.00439
0.78394	0.00432
0.78375	0.00445
0.78362	0.00443
0.78341	0.00426
0.78328	0.00435
0.78314	0.00422
0.78287	0.00404
0.78278	0.00419
0.78266	0.00411
0.78245	0.00391
0.78231	0.00415
0.78216	0.00406
0.78202	0.00412
0.7819	0.00406
0.78163	0.00379
0.78153	0.00401
0.7814	0.00394
0.78112	0.0037
0.78102	0.00382
0.78087	0.00371
0.78062	0.0035
0.78046	0.00328
0.78033	0.00317
0.78016	0.00307
0.78006	0.00325
0.7799	0.00316
0.77971	0.00339
0.77957	0.00333
0.77945	0.00345
0.77926	0.00344
0.7791	0.00355
0.77895	0.00342
0.77883	0.00351
0.77867	0.0034
0.77846	0.0032
0.7782	0.00297
0.77815	0.00314
0.77803	0.00311
0.77779	0.00283
0.77767	0.00293
0.7774	0.00267
0.77728	0.00275
0.77715	0.00266
0.77699	0.00283
0.77687	0.0028
0.77662	0.00261
0.7765	0.00275
0.77632	0.00266
0.77616	0.0028
0.77607	0.00281
0.77585	0.00256
0.77574	0.00273
0.77559	0.00253
0.77543	0.00272
0.77532	0.00268
0.77507	0.00243
0.77491	0.00258
0.77478	0.00252
0.77455	0.0023
0.77449	0.00242
0.77433	0.0025
0.77413	0.00232
0.77396	0.00242
0.77382	0.0024
0.77365	0.00218
0.77347	0.0023
0.77332	0.00226
0.77313	0.00208
0.77297	0.00218
0.77289	0.00213
0.77263	0.00191
0.77249	0.00209
0.77242	0.00205
0.77212	0.00182
0.77205	0.00201
0.7719	0.00192
0.77169	0.00181
0.77157	0.00191
0.77139	0.00183
0.77122	0.00201
0.77112	0.00205
0.7709	0.00175
0.77073	0.00186
0.77065	0.00181
0.77045	0.00166
0.77027	0.00177
0.77016	0.00174
0.76994	0.00147
0.76983	0.00163
0.76969	0.00165
0.76947	0.00141
0.76932	0.00149
0.76918	0.0015
0.769	0.00139
0.76885	0.00164
0.76874	0.00142
0.76851	0.00156
0.76845	0.00155
0.76823	0.00164
0.7681	0.00155
0.7679	0.00137
0.76774	0.00146
0.76763	0.00139
0.76735	0.00114
0.76728	0.00131
0.76722	0.00126
0.7669	0.000997035
0.76676	0.00115
0.76672	0.00112
0.76644	0.000948889
0.76629	0.00115
0.76624	0.00113
0.76594	0.000902654
0.76579	0.00109
0.7657	0.00101
0.76558	0.00117
0.7654	0.00108
0.76513	0.00090189
0.76505	0.00104
0.76485	0.00104
0.76465	0.000783818
0.76455	0.000884695
0.76444	0.000802159
0.76419	0.000710071
0.76406	0.000859858
0.76397	0.000839988
0.7638	0.000951946
0.76361	0.000850305
0.7634	0.000641291
0.76331	0.000816679
0.76316	0.00080598
0.76292	0.000533536
0.76274	0.000723062
0.76267	0.000676445
0.76242	0.000425398
0.76233	0.000531625
0.76212	0.000481186
0.76195	0.000432658
0.76186	0.000557608
0.76167	0.000530861
0.76152	0.000633266
0.76136	0.000563722
0.7612	0.000654664
0.76106	0.000601551
0.7608	0.000399033
0.76069	0.000575568
0.76057	0.000512137
0.76029	0.000301595
0.76025	0.000470105
0.76004	0.000395212
0.75989	0.000269879
0.75971	0.00030809
0.75953	0.000232051
0.75934	6.08651e-05
0.75923	0.000255359
0.75912	0.000256506
0.75892	5.93367e-05
0.75873	0.000240457
0.75862	0.000189636
0.75848	0.000316115
0.75831	0.000218677
0.75812	0.000332928
0.758	0.00022479
0.75779	0.000160978
0.7577	0.000207595
0.75749	8.18812e-05
0.75728	-3.69551e-05
0.75718	6.54505e-05
0.75707	6.16294e-05
0.75684	-0.000143182
0.7567	1.5394e-05
0.75653	-6.52313e-05
0.7564	-0.000225335
0.75624	-8.24262e-05
0.75604	-0.000202409
0.75588	-0.000375887
0.75573	-0.000154263
0.7556	-7.01987e-05
0.75548	-5.62205e-06
0.75526	-0.000160759
0.75509	-2.35812e-05
0.75497	-9.38895e-05
0.75472	-0.000260872
0.7546	-0.000161905
0.75448	-0.000256669
0.75424	-0.000449634
0.75418	-0.00028953
0.75401	-0.000406838
0.7538	-0.000600186
0.75367	-0.000465683
0.75354	-0.00042709
0.75333	-0.000626551
0.75316	-0.000488227
0.75307	-0.000424033
0.75282	-0.000651006
0.75264	-0.000521089
0.75255	-0.000594836
0.7524	-0.000430911
0.75222	-0.000435496
0.752	-0.000696859
0.75189	-0.000506569
0.75173	-0.000539048
0.75156	-0.000423651
0.75143	-0.00053943
0.75119	-0.000741949
0.75108	-0.000716729
0.75096	-0.000710615
0.75077	-0.000773282
0.75065	-0.000648332
0.75047	-0.000716729
0.75025	-0.0005956
0.75014	-0.00065712
0.74992	-0.000848175
0.7498	-0.000700299
0.74968	-0.000713672
0.74941	-0.000920012
0.74935	-0.00070412
0.74918	-0.000762965
0.74903	-0.000735835
0.74888	-0.000877216
0.74865	-0.000986499
0.74854	-0.000787802
0.74838	-0.000897467
0.74815	-0.00101
0.74804	-0.000860021
0.74792	-0.000957841
0.74781	-0.000827159
0.7476	-0.000901288
0.74738	-0.00106
0.74727	-0.000922305
0.74712	-0.000922305
0.7469	-0.0011
0.74678	-0.000988028
0.74663	-0.000991466
0.74647	-0.000870338
0.74629	-0.000933768
0.74615	-0.000819517
0.74601	-0.000920394
0.74577	-0.00111
0.74563	-0.000992995
0.74555	-0.00101
0.74536	-0.00123
0.7452	-0.00107
0.74505	-0.00118
0.74479	-0.00134
0.74469	-0.00121
0.74453	-0.00116
0.74437	-0.00131
0.74425	-0.00122
0.74405	-0.00127
0.74391	-0.00116
0.74371	-0.00122
0.74353	-0.00136
0.74344	-0.00122
0.74325	-0.00131
0.74309	-0.0012
0.74295	-0.00121
0.74273	-0.00147
0.74264	-0.00133
0.74247	-0.00138
0.74222	-0.00143
0.74217	-0.00127
0.742	-0.0014
0.74182	-0.00121
0.74169	-0.00135
0.7415	-0.00125
0.74138	-0.00131
0.74115	-0.00146
0.74098	-0.00138
0.74088	-0.00147
0.74068	-0.00162
0.74048	-0.00183
0.74038	-0.00168
0.74026	-0.0017
0.74001	-0.00185
0.73987	-0.00171
0.73973	-0.00171
0.73949	-0.00188
0.73939	-0.00168
0.73923	-0.00171
0.73911	-0.00155
0.73893	-0.00158
0.73878	-0.0015
0.73859	-0.00158
0.73842	-0.00141
0.73825	-0.00149
0.73815	-0.00139
0.73801	-0.00145
0.73774	-0.00178
0.73765	-0.00158
0.73756	-0.00166
0.73728	-0.00185
0.73721	-0.00171
0.73706	-0.0018
0.73682	-0.00195
0.73673	-0.0018
0.73656	-0.0018
0.73631	-0.00201
0.73622	-0.00178
0.73612	-0.0018
0.73593	-0.00173
0.73577	-0.00182
0.73553	-0.00213
0.73539	-0.00189
0.73528	-0.0019
0.73506	-0.00212
0.73494	-0.00195
0.73479	-0.00198
0.73454	-0.00216
0.7344	-0.00199
0.73432	-0.00202
0.7341	-0.00191
0.73395	-0.00191
0.73381	-0.00173
0.7337	-0.00189
0.73353	-0.00178
0.73332	-0.0018
0.73313	-0.00199
0.73302	-0.00187
0.73292	-0.00197
0.73269	-0.00214
0.73255	-0.00198
0.73244	-0.00206
0.73223	-0.00222
0.73207	-0.00209
0.73191	-0.00219
0.73173	-0.0023
0.7316	-0.00225
0.73145	-0.00225
0.73125	-0.0024
0.7311	-0.00216
0.73095	-0.00218
0.73078	-0.0021
0.73068	-0.00213
0.73049	-0.00205
0.73034	-0.00208
0.73009	-0.00228
0.73	-0.0022
0.72981	-0.00225
0.72961	-0.00245
0.72955	-0.00221
0.72937	-0.00234
0.7292	-0.0022
0.72906	-0.00226
0.72879	-0.00234
0.72871	-0.00226
0.72857	-0.00241
0.72834	-0.00254
0.72823	-0.00236
0.7281	-0.00238
0.72795	-0.00225
0.72772	-0.00232
0.72758	-0.00223
0.72746	-0.00234
0.72724	-0.00253
0.72713	-0.0024
0.72699	-0.00242
0.72679	-0.00259
0.72665	-0.00249
0.72651	-0.00253
0.72627	-0.00267
0.72614	-0.00249
0.72603	-0.00257
0.72582	-0.00273
0.72567	-0.00262
0.72554	-0.00261
0.72531	-0.00275
0.72514	-0.00261
0.72505	-0.00264
0.7249	-0.00248
0.72469	-0.00258
0.72453	-0.00242
0.72441	-0.00257
0.7242	-0.00236
0.72411	-0.00246
0.72393	-0.00231
0.72377	-0.00243
0.72354	-0.00265
0.72345	-0.0025
0.72328	-0.00258
0.7231	-0.00279
0.72297	-0.00263
0.7228	-0.00265
0.72262	-0.00282
0.72249	-0.00272
0.72232	-0.00287
0.72207	-0.00298
0.72194	-0.00304
0.72175	-0.00288
0.72165	-0.00293
0.72147	-0.00281
0.72135	-0.0028
0.72116	-0.00265
0.72101	-0.00267
0.7208	-0.00259
0.72067	-0.00264
0.72054	-0.0025
0.72039	-0.00257
0.7202	-0.00281
0.72002	-0.0027
0.71993	-0.00269
0.71971	-0.00288
0.71954	-0.00275
0.71944	-0.00284
0.71922	-0.003
0.71909	-0.00286
0.71898	-0.00288
0.71873	-0.00301
0.7186	-0.00284
0.71846	-0.0029
0.7183	-0.0028
0.71814	-0.00282
0.71797	-0.00273
0.71785	-0.00275
0.71767	-0.00296
0.71748	-0.00283
0.71733	-0.00291
0.71718	-0.0031
0.717	-0.00292
0.71687	-0.00301
0.71672	-0.00284
0.71655	-0.00294
0.71632	-0.00308
0.71623	-0.00297
0.71606	-0.00309
0.71589	-0.00321
0.71572	-0.00303
0.7156	-0.00295
0.71546	-0.00294
0.71524	-0.00304
0.71503	-0.00318
0.71492	-0.00303
0.71477	-0.00311
0.71464	-0.00292
0.71451	-0.00294
0.71432	-0.00293
0.71418	-0.00304
0.71393	-0.00319
0.71379	-0.00311
0.7137	-0.00315
0.71345	-0.00332
0.71333	-0.00322
0.71318	-0.0032
0.71297	-0.00338
0.71283	-0.00324
0.71275	-0.00324
0.71251	-0.00336
0.71235	-0.00327
0.71218	-0.00332
0.71205	-0.00308
0.71191	-0.00316
0.71176	-0.00305
0.71162	-0.00312
0.71138	-0.00331
0.71123	-0.00317
0.71113	-0.00327
0.71093	-0.00345
0.7108	-0.0032
0.71064	-0.0033
0.7105	-0.00317
0.71031	-0.00322
0.71008	-0.00346
0.70997	-0.0033
0.70982	-0.00335
0.70957	-0.00354
0.70948	-0.00338
0.70936	-0.00334
0.70916	-0.00324
0.70902	-0.00327
0.7089	-0.00328
0.70868	-0.00328
0.70851	-0.00346
0.70839	-0.00334
0.70824	-0.00337
0.70801	-0.00353
0.7079	-0.00341
0.70774	-0.00347
0.70751	-0.00359
0.70742	-0.00338
0.70726	-0.00339
0.7071	-0.00329
0.70695	-0.00337
0.70677	-0.00323
0.7066	-0.00326
0.70646	-0.00314
0.70634	-0.00325
0.70615	-0.00319
0.706	-0.00324
0.70582	-0.00349
0.70561	-0.00337
0.70552	-0.00342
0.7053	-0.00358
0.70512	-0.00376
0.70508	-0.0036
0.70493	-0.00365
0.70467	-0.00381
0.70453	-0.00362
0.70433	-0.00355
0.70417	-0.0035
0.70401	-0.00354
0.70381	-0.00374
0.7037	-0.00356
0.70358	-0.00359
0.70335	-0.0035
0.70322	-0.00358
0.70299	-0.00376
0.70289	-0.00357
0.70284	-0.00366
0.70258	-0.00354
0.70245	-0.00358
0.70221	-0.00368
0.7021	-0.00346
0.70198	-0.00367
0.7018	-0.00352
0.70164	-0.00354
0.70139	-0.00373
0.70129	-0.0036
0.7012	-0.0036
0.70103	-0.00359
0.70083	-0.00365
0.70064	-0.00388
0.70053	-0.00372
0.70039	-0.00374
0.70012	-0.00393
0.70004	-0.00373
0.6999	-0.00379
0.69968	-0.004
0.69953	-0.00383
0.69943	-0.00383
0.6993	-0.00368
0.69905	-0.00376
0.69897	-0.0036
0.6988	-0.00367
0.69861	-0.00355
0.69845	-0.00361
0.69828	-0.0038
0.69809	-0.0037
0.69797	-0.00378
0.69776	-0.00399
0.69768	-0.00379
0.69753	-0.00378
0.69727	-0.00405
0.69714	-0.00385
0.69699	-0.00392
0.69676	-0.00405
0.69664	-0.00394
0.69648	-0.00395
0.69636	-0.00379
0.69618	-0.00382
0.6961	-0.00362
0.69585	-0.00379
0.69572	-0.00367
0.69556	-0.00382
0.69532	-0.00395
0.69529	-0.00379
0.69511	-0.00388
0.69488	-0.00401
0.69479	-0.0039
0.69459	-0.00395
0.69436	-0.00408
0.69425	-0.00394
0.69419	-0.00392
0.694	-0.00377
0.69383	-0.00386
0.69367	-0.0037
0.69352	-0.00376
0.69331	-0.00364
0.69324	-0.0037
0.69295	-0.00398
0.69285	-0.00381
0.69273	-0.00387
0.69248	-0.0041
0.69237	-0.00391
0.69223	-0.00395
0.69204	-0.00411
0.69188	-0.00396
0.69176	-0.00404
0.69154	-0.00426
0.69139	-0.00406
0.69125	-0.00406
0.69113	-0.00386
0.69095	-0.00397
0.6908	-0.00385
0.69067	-0.00389
0.69042	-0.00403
0.69027	-0.00397
0.69012	-0.00405
0.68996	-0.0042
0.68983	-0.00405
0.68969	-0.00409
0.68956	-0.00397
0.68939	-0.00406
0.68915	-0.00425
0.689	-0.00398
0.68893	-0.00398
0.68871	-0.00397
0.68855	-0.00403
0.68837	-0.00424
0.68818	-0.0041
0.68803	-0.00415
0.68785	-0.00428
0.68773	-0.00416
0.68759	-0.00422
0.68744	-0.00406
0.68729	-0.00415
0.68706	-0.00431
0.68691	-0.00418
0.68677	-0.00423
0.6866	-0.00441
0.68648	-0.00419
0.68634	-0.00425
0.68614	-0.00413
0.68601	-0.00418
0.68582	-0.00405
0.68569	-0.00411
0.68544	-0.00429
0.6853	-0.00419
0.68524	-0.00424
0.68495	-0.00437
0.68486	-0.00418
0.68467	-0.00422
0.68454	-0.00414
0.68439	-0.0043
0.68417	-0.00411
0.68412	-0.00416
0.68386	-0.00435
0.68375	-0.00425
0.68359	-0.00429
0.68334	-0.00452
0.68326	-0.00432
0.68308	-0.00435
0.68289	-0.00446
0.68278	-0.00435
0.68264	-0.00431
0.68248	-0.00421
0.68229	-0.00437
0.68213	-0.00429
0.68198	-0.00427
0.68177	-0.00451
0.68166	-0.00428
0.68152	-0.00439
0.68127	-0.00451
0.68115	-0.00433
0.68101	-0.00437
0.68087	-0.00417
0.68069	-0.00431
0.68059	-0.00414
0.68035	-0.00424
0.68022	-0.00411
0.68012	-0.00411
0.67987	-0.00433
0.67974	-0.00426
0.6796	-0.00432
0.67934	-0.0045
0.6793	-0.00435
0.6791	-0.00441
0.67889	-0.00457
0.67878	-0.00441
0.67866	-0.00445
0.67843	-0.00465
0.67825	-0.00452
0.67813	-0.00452
0.67792	-0.00473
0.6778	-0.00441
0.67765	-0.00453
0.67742	-0.00442
0.67734	-0.00446
0.67718	-0.00429
0.67704	-0.00436
0.67684	-0.00425
0.67669	-0.00439
0.67655	-0.00427
0.67642	-0.00429
0.67619	-0.00448
0.67606	-0.00439
0.67591	-0.00443
0.67574	-0.00456
0.67558	-0.0044
0.67549	-0.00454
0.67519	-0.00469
0.67509	-0.00452
0.67499	-0.00455
0.67473	-0.00475
0.67456	-0.00458
0.67446	-0.00461
0.6743	-0.00446
0.67412	-0.00455
0.67398	-0.00445
0.67378	-0.00452
0.67363	-0.00466
0.67353	-0.0045
0.67335	-0.00465
0.67312	-0.00479
0.67305	-0.00459
0.67287	-0.00462
0.67271	-0.00451
0.67252	-0.00456
0.67232	-0.00472
0.67217	-0.00458
0.67207	-0.00459
0.6719	-0.00447
0.67171	-0.00455
0.67159	-0.00443
0.67139	-0.00452
0.6712	-0.00475
0.67109	-0.00468
0.67095	-0.00463
0.67074	-0.00476
0.67059	-0.00465
0.67042	-0.0047
0.67024	-0.00481
0.67014	-0.00466
0.67002	-0.00469
0.66982	-0.00457
0.66966	-0.00463
0.66951	-0.00442
0.66935	-0.0045
0.66916	-0.00443
0.66904	-0.00456
0.6688	-0.00487
0.66873	-0.00455
0.66849	-0.00495
0.6683	-0.00491
0.66818	-0.00495
0.66805	-0.00474
0.6679	-0.00483
0.66775	-0.00465
0.66759	-0.00468
0.66741	-0.00453
0.66723	-0.0046
0.66712	-0.00445
0.66692	-0.00457
0.6668	-0.00444
0.66668	-0.00445
0.66641	-0.00465
0.66629	-0.00458
0.66615	-0.00466
0.66596	-0.00483
0.6658	-0.00472
0.66567	-0.00472
0.66543	-0.00494
0.66533	-0.00473
0.66513	-0.00483
0.66493	-0.00496
0.66486	-0.00479
0.66468	-0.00486
0.66452	-0.00462
0.66439	-0.00462
0.66418	-0.00465
0.66406	-0.0047
0.66385	-0.00487
0.66376	-0.00471
0.6636	-0.00476
0.66335	-0.00498
0.66326	-0.00477
0.66311	-0.00484
0.66293	-0.0047
0.66276	-0.00484
0.66265	-0.00464
0.66245	-0.00478
0.66224	-0.00484
0.66218	-0.00464
0.66198	-0.00488
0.66178	-0.00465
0.66171	-0.00466
0.66146	-0.00496
0.66132	-0.00481
0.66118	-0.00491
0.66095	-0.00507
0.66083	-0.00497
0.66069	-0.00496
0.66052	-0.00517
0.6604	-0.00496
0.66026	-0.005
0.66004	-0.00516
0.65993	-0.00503
0.65971	-0.00503
0.6596	-0.00487
0.65941	-0.00493
0.65925	-0.00483
0.65913	-0.00487
0.65886	-0.00507
0.65872	-0.00493
0.65865	-0.00491
0.65847	-0.00484
0.65826	-0.00493
0.65808	-0.00505
0.65797	-0.00494
0.65782	-0.00504
0.65758	-0.00521
0.65746	-0.005
0.65737	-0.00506
0.65718	-0.00491
0.65702	-0.00499
0.65683	-0.00488
0.65668	-0.00495
0.65651	-0.00509
0.65636	-0.00491
0.65622	-0.00497
0.65605	-0.0048
0.65592	-0.00488
0.65579	-0.0048
0.65559	-0.00501
0.65537	-0.00514
0.65526	-0.00521
0.65516	-0.00507
0.65497	-0.00518
0.65477	-0.00521
0.6546	-0.00509
0.65448	-0.00513
0.65431	-0.00499
0.65418	-0.00503
0.65398	-0.00487
0.65384	-0.00488
0.65367	-0.00477
0.65352	-0.00485
0.65339	-0.00471
0.65322	-0.0048
0.65296	-0.00506
0.6529	-0.00492
0.65279	-0.00498
0.65251	-0.00521
0.65239	-0.00504
0.65226	-0.00507
0.65204	-0.00527
0.6519	-0.00509
0.65177	-0.00516
0.65153	-0.00535
0.65143	-0.0051
0.65129	-0.00514
0.65115	-0.00491
0.65098	-0.00506
0.65075	-0.00498
0.65065	-0.00499
0.65041	-0.00518
0.65031	-0.00504
0.65017	-0.00512
0.64994	-0.00531
0.64982	-0.00513
0.6497	-0.00518
0.6495	-0.00509
0.64937	-0.00517
0.64915	-0.00523
0.64905	-0.00507
0.64889	-0.00508
0.64872	-0.00507
0.64851	-0.00513
0.64837	-0.00519
0.64819	-0.00504
0.64805	-0.00518
0.64792	-0.00503
0.64777	-0.00507
0.64758	-0.00528
0.64742	-0.00518
0.64728	-0.00521
0.64705	-0.0054
0.64695	-0.00526
0.64682	-0.00524
0.64665	-0.00519
0.64649	-0.00518
0.64629	-0.00529
0.64608	-0.00524
0.64597	-0.00525
0.64582	-0.00509
0.64566	-0.00516
0.64549	-0.00503
0.64537	-0.00513
0.64511	-0.00523
0.64499	-0.00513
0.64486	-0.00516
0.64472	-0.00505
0.64454	-0.00521
0.64429	-0.00547
0.6442	-0.00516
0.64407	-0.00521
0.64382	-0.00544
0.64372	-0.00528
0.64353	-0.0053
0.64336	-0.00549
0.64319	-0.00536
0.64304	-0.00538
0.64292	-0.00514
0.64273	-0.00515
0.64265	-0.0051
0.64246	-0.00514
0.64224	-0.00515
0.64216	-0.00522
0.64193	-0.0053
0.6418	-0.00521
0.6417	-0.00525
0.64148	-0.00542
0.64128	-0.00532
0.64117	-0.00534
0.64099	-0.00547
0.64087	-0.00526
0.64066	-0.00528
0.64049	-0.0052
0.6404	-0.00521
0.64026	-0.00511
0.64007	-0.00517
0.63993	-0.00497
0.63977	-0.00519
0.6396	-0.00502
0.63944	-0.00505
0.63924	-0.00532
0.63909	-0.00515
0.63902	-0.00523
0.63871	-0.00544
0.6386	-0.00528
0.63847	-0.00537
0.63827	-0.00554
0.63813	-0.00566
0.63799	-0.00546
0.63781	-0.00541
0.63769	-0.00529
0.63747	-0.00542
0.63736	-0.00522
0.63719	-0.00532
0.63702	-0.0052
0.63695	-0.00521
0.63662	-0.00545
0.63658	-0.00532
0.63643	-0.00542
0.6362	-0.00557
0.63608	-0.00543
0.63592	-0.00547
0.63572	-0.0056
0.63556	-0.00534
0.63545	-0.00544
0.63523	-0.0054
0.63511	-0.00534
0.63486	-0.00555
0.63476	-0.0054
0.63464	-0.00543
0.63447	-0.00531
0.63431	-0.00541
0.63417	-0.0053
0.63398	-0.00542
0.6338	-0.0056
0.63372	-0.00543
0.63351	-0.00544
0.63329	-0.00577
0.63316	-0.00557
0.63306	-0.00556
0.63281	-0.0057
0.63268	-0.00554
0.63253	-0.0056
0.63242	-0.00548
0.63218	-0.00549
0.63204	-0.00567
0.63186	-0.0055
0.63177	-0.0055
0.6316	-0.0053
0.63141	-0.00547
0.63125	-0.00534
0.63113	-0.00544
0.63095	-0.00531
0.6308	-0.00535
0.63062	-0.00558
0.63047	-0.00547
0.63032	-0.00545
0.63011	-0.00565
0.62999	-0.00546
0.62982	-0.00555
0.6296	-0.00573
0.62945	-0.0055
0.6293	-0.00552
0.62915	-0.00544
0.62902	-0.00549
0.62889	-0.00551
0.62875	-0.00543
0.62854	-0.00565
0.62838	-0.0055
0.62827	-0.00552
0.62805	-0.00572
0.62789	-0.00553
0.62777	-0.00557
0.62761	-0.00544
0.62743	-0.00547
0.62725	-0.00533
0.62714	-0.0054
0.62699	-0.00525
0.62684	-0.00536
0.62655	-0.00555
0.62647	-0.00547
0.62627	-0.00547
0.6261	-0.00565
0.62599	-0.00548
0.62583	-0.00563
0.62559	-0.00578
0.62548	-0.00555
0.62537	-0.00558
0.62518	-0.00548
0.625	-0.0056
0.62483	-0.00573
0.62468	-0.00554
0.62455	-0.00558
0.62437	-0.00545
0.62424	-0.00558
0.62397	-0.00573
0.62389	-0.00556
0.62375	-0.00557
0.6236	-0.00542
0.62342	-0.00553
0.62328	-0.00542
0.62305	-0.00554
0.6229	-0.00571
0.62277	-0.0056
0.62263	-0.0056
0.62243	-0.00582
0.62226	-0.00553
0.6222	-0.00556
0.62196	-0.0055
0.62184	-0.00552
0.62164	-0.00573
0.6215	-0.00558
0.62137	-0.0056
0.62111	-0.00583
0.62102	-0.00569
0.62087	-0.00575
0.62066	-0.00595
0.62051	-0.00577
0.62034	-0.00583
0.62019	-0.0057
0.62007	-0.0057
0.61983	-0.00597
0.61969	-0.00571
0.61959	-0.00575
0.61943	-0.00561
0.61931	-0.00565
0.61911	-0.00554
0.61896	-0.00564
0.6188	-0.00548
0.61863	-0.00555
0.6184	-0.00578
0.61824	-0.00557
0.61812	-0.00566
0.61792	-0.00583
0.61781	-0.00577
0.61769	-0.00577
0.61744	-0.00588
0.6173	-0.00578
0.61717	-0.00581
0.61692	-0.00595
0.61681	-0.00582
0.61669	-0.00588
0.61652	-0.00565
0.61641	-0.00572
0.61621	-0.00563
0.61611	-0.00562
0.61593	-0.00551
0.6158	-0.00556
0.61559	-0.00562
0.61544	-0.00562
0.61524	-0.00575
0.61515	-0.00565
0.61499	-0.00568
0.61477	-0.00587
0.61464	-0.00575
0.61453	-0.0058
0.61426	-0.00603
0.61412	-0.00582
0.61404	-0.00577
0.61382	-0.00595
0.61367	-0.00583
0.61347	-0.00583
0.61336	-0.00571
0.61322	-0.00575
0.61305	-0.00562
0.61285	-0.00571
0.61273	-0.00557
0.61257	-0.00566
0.61235	-0.00581
0.61222	-0.00567
0.61209	-0.00575
0.61191	-0.00598
0.61172	-0.00584
0.61164	-0.00581
0.6114	-0.00598
0.61127	-0.00586
0.6111	-0.00576
0.611	-0.00572
0.6108	-0.00576
0.61067	-0.00567
0.6105	-0.00573
0.61029	-0.00597
0.61013	-0.00585
0.61002	-0.00586
0.6098	-0.00605
0.60965	-0.00589
0.60955	-0.00585
0.60934	-0.00609
0.6092	-0.00586
0.60909	-0.00583
0.60892	-0.0057
0.60873	-0.00587
0.60856	-0.00569
0.60845	-0.00582
0.60824	-0.00571
0.60811	-0.00573
0.60789	-0.00593
0.60775	-0.00584
0.60762	-0.00585
0.6074	-0.0061
0.60726	-0.00594
0.60719	-0.00596
0.60694	-0.00613
0.60679	-0.00597
0.60666	-0.00604
0.60649	-0.00585
0.60633	-0.0059
0.60618	-0.00577
0.60598	-0.00582
0.60579	-0.00601
0.60564	-0.00587
0.60552	-0.00593
0.6054	-0.0058
0.60523	-0.0059
0.60496	-0.00605
0.60485	-0.00592
0.60469	-0.00595
0.60451	-0.00615
0.60437	-0.006
0.6042	-0.00597
0.60396	-0.00616
0.60387	-0.00602
0.60372	-0.00605
0.60361	-0.00592
0.60338	-0.00592
0.60325	-0.00574
0.60312	-0.00587
0.60292	-0.00567
0.60279	-0.00577
0.60266	-0.00565
0.60252	-0.00571
0.60228	-0.00608
0.60209	-0.00597
0.60202	-0.00584
0.60178	-0.00614
0.60169	-0.00594
0.60153	-0.00603
0.6013	-0.00617
0.60114	-0.00603
0.60103	-0.00606
0.60083	-0.00614
0.60069	-0.00599
0.60052	-0.00607
0.60036	-0.00585
0.60023	-0.00587
0.60006	-0.00575
0.59989	-0.00579
0.59972	-0.00578
0.59957	-0.00582
0.59935	-0.00602
0.59926	-0.00593
0.59912	-0.00593
0.59895	-0.00609
0.59874	-0.00595
0.59862	-0.00608
0.59845	-0.00584
0.59837	-0.00596
0.59816	-0.00582
0.59802	-0.0059
0.5978	-0.00598
0.59765	-0.00583
0.59754	-0.00596
0.59734	-0.00582
0.59714	-0.00588
0.597	-0.0061
0.59684	-0.00594
0.59675	-0.00599
0.59649	-0.00617
0.59638	-0.006
0.59624	-0.0061
0.59594	-0.00633
0.59593	-0.00613
0.59577	-0.00605
0.59555	-0.00615
0.59538	-0.00609
0.59522	-0.00616
0.59507	-0.006
0.59497	-0.0061
0.59476	-0.00593
0.59464	-0.00595
0.59449	-0.00583
0.59429	-0.006
0.59413	-0.00591
0.59397	-0.00603
0.59378	-0.00614
0.59363	-0.00632
0.59349	-0.00618
0.5934	-0.00619
0.59318	-0.00634
0.59305	-0.00613
0.59285	-0.00619
0.59274	-0.006
0.59256	-0.00606
0.59241	-0.00601
0.59226	-0.00606
0.59199	-0.00625
0.59186	-0.00608
0.59176	-0.00613
0.5915	-0.00627
0.5914	-0.0061
0.59126	-0.00621
0.59111	-0.00611
0.59095	-0.00602
0.5908	-0.00627
0.59059	-0.00607
0.59046	-0.00618
0.5903	-0.00602
0.59015	-0.00607
0.58997	-0.00593
0.58983	-0.00601
0.58968	-0.00591
0.58952	-0.00598
0.58937	-0.00618
0.58921	-0.00605
0.58908	-0.00612
0.58884	-0.00642
0.58868	-0.00615
0.5886	-0.00617
0.58834	-0.00631
0.58825	-0.00618
0.58808	-0.00625
0.58793	-0.00614
0.58775	-0.00614
0.58752	-0.00626
0.58738	-0.00613
0.58724	-0.00614
0.58708	-0.00598
0.58694	-0.0061
0.58677	-0.00593
0.58664	-0.00594
0.58647	-0.00593
0.58628	-0.00603
0.58607	-0.0062
0.58601	-0.00609
0.58583	-0.00618
0.58562	-0.00633
0.5855	-0.00615
0.58537	-0.00619
0.58513	-0.00641
0.58503	-0.00624
0.58489	-0.00626
0.5846	-0.00637
0.58451	-0.0062
0.58436	-0.00623
0.58423	-0.00616
0.58402	-0.00617
0.58392	-0.00605
0.58373	-0.00612
0.58361	-0.00596
0.58347	-0.00606
0.58322	-0.00628
0.5831	-0.00615
0.58296	-0.00622
0.58275	-0.00641
0.58259	-0.00626
0.58248	-0.00629
0.58223	-0.00643
0.58213	-0.00623
0.58195	-0.00633
0.5818	-0.00616
0.58164	-0.00622
0.58149	-0.00609
0.58136	-0.00614
0.58115	-0.00633
0.58101	-0.00624
0.58087	-0.00631
0.58066	-0.00645
0.58051	-0.00635
0.5804	-0.00635
0.5802	-0.00649
0.58004	-0.00633
0.57991	-0.00641
0.57977	-0.00617
0.5796	-0.00623
0.57939	-0.00616
0.57924	-0.00622
0.57908	-0.00608
0.57897	-0.00618
0.57873	-0.00635
0.57857	-0.0062
0.57845	-0.00628
0.57829	-0.00639
0.57811	-0.00624
0.57801	-0.00631
0.57787	-0.00628
0.57765	-0.00634
0.57746	-0.00641
0.57734	-0.00629
0.57722	-0.00633
0.577	-0.00652
0.57689	-0.00628
0.57675	-0.00639
0.57652	-0.00623
0.57644	-0.00628
0.57623	-0.00615
0.57609	-0.00617
0.57595	-0.00611
0.57574	-0.00619
0.57549	-0.00653
0.57542	-0.00627
0.57524	-0.00659
0.57503	-0.00658
0.57494	-0.00659
0.57481	-0.0064
0.57461	-0.00643
0.57444	-0.0063
0.57432	-0.00626
0.57413	-0.00611
0.57396	-0.00623
0.57386	-0.00612
0.5737	-0.00612
0.57355	-0.00601
0.57334	-0.00616
0.5732	-0.006
0.57307	-0.00614
0.57285	-0.0063
0.57275	-0.00619
0.5726	-0.00627
0.57241	-0.00642
0.57226	-0.00626
0.57214	-0.00629
0.57186	-0.00654
0.57176	-0.00641
0.57165	-0.0064
0.57141	-0.00659
0.57127	-0.00636
0.57113	-0.00634
0.57097	-0.00625
0.57081	-0.00637
0.57065	-0.00622
0.57048	-0.00627
0.5703	-0.00645
0.57018	-0.00627
0.57004	-0.00635
0.5698	-0.00655
0.56968	-0.00644
0.56953	-0.00653
0.56934	-0.00673
0.56919	-0.0065
0.56909	-0.00643
0.56884	-0.00656
0.56869	-0.00654
0.56852	-0.00652
0.56844	-0.00639
0.56824	-0.00642
0.56811	-0.00628
0.56792	-0.00639
0.56771	-0.00622
0.5676	-0.00631
0.56744	-0.0062
0.56729	-0.00629
0.56709	-0.00653
0.5669	-0.00641
0.56683	-0.00641
0.56662	-0.00668
0.56648	-0.00648
0.56634	-0.00649
0.56614	-0.00669
0.56596	-0.00651
0.56586	-0.00652
0.56561	-0.00666
0.56546	-0.00651
0.56535	-0.00656
0.56517	-0.00644
0.56496	-0.00646
0.56488	-0.00629
0.5647	-0.00634
0.56455	-0.00629
0.56441	-0.00637
0.56414	-0.00655
0.56407	-0.00644
0.56392	-0.00646
0.56371	-0.00666
0.56356	-0.00652
0.56346	-0.00656
0.56319	-0.00668
0.56311	-0.00655
0.56297	-0.00653
0.56279	-0.00639
0.56266	-0.0064
0.56251	-0.0063
0.56229	-0.00655
0.56214	-0.00635
0.56205	-0.00636
0.56178	-0.0066
0.56165	-0.00647
0.56151	-0.00654
0.56129	-0.0067
0.56118	-0.00653
0.56104	-0.00653
0.56079	-0.00668
0.56064	-0.00649
0.56057	-0.0065
0.56041	-0.00639
0.5602	-0.00644
0.56013	-0.00631
0.55995	-0.00633
0.55977	-0.0063
0.55961	-0.00638
0.55942	-0.00664
0.5593	-0.00642
0.55912	-0.00649
0.55895	-0.00666
0.5588	-0.00649
0.55864	-0.00656
0.55841	-0.00672
0.55831	-0.00659
0.55819	-0.00655
0.55803	-0.00644
0.55784	-0.0064
0.55771	-0.00633
0.55749	-0.00645
0.55739	-0.00628
0.55724	-0.00641
0.55701	-0.00667
0.55686	-0.00648
0.55677	-0.00659
0.55653	-0.00674
0.55636	-0.00686
0.55618	-0.00675
0.5561	-0.00678
0.55585	-0.00685
0.55571	-0.00671
0.55561	-0.0066
0.55544	-0.00655
0.55524	-0.00662
0.5551	-0.00642
0.55494	-0.00654
0.55475	-0.00637
0.55464	-0.00641
0.55444	-0.00636
0.55431	-0.00645
0.55413	-0.00665
0.55398	-0.00656
0.55383	-0.0066
0.5536	-0.00682
0.55345	-0.00662
0.55337	-0.00668
0.55313	-0.00686
0.55302	-0.00663
0.55286	-0.00673
0.5527	-0.00659
0.55258	-0.00659
0.55236	-0.00676
0.55222	-0.00663
0.55206	-0.00664
0.5519	-0.0065
0.55173	-0.00657
0.55159	-0.00641
0.55146	-0.00646
0.55126	-0.00643
0.55112	-0.00657
0.55096	-0.00667
0.55086	-0.00649
0.55067	-0.00659
0.55043	-0.00681
0.5503	-0.0066
0.55019	-0.00672
0.54996	-0.00688
0.54981	-0.00674
0.54968	-0.00679
0.54945	-0.00686
0.5493	-0.00668
0.54917	-0.00672
0.54906	-0.00668
0.54884	-0.00676
0.54875	-0.00647
0.54856	-0.00656
0.54841	-0.00644
0.54827	-0.00652
0.54806	-0.00642
0.54785	-0.00649
0.54771	-0.00665
0.54757	-0.00655
0.54746	-0.00659
0.54724	-0.00675
0.54711	-0.00659
0.547	-0.0066
0.54676	-0.00682
0.54661	-0.00659
0.54647	-0.0067
0.5463	-0.00657
0.54613	-0.00661
0.5459	-0.00678
0.5458	-0.00669
0.54563	-0.00669
0.54546	-0.00686
0.54532	-0.00667
0.54519	-0.00674
0.54497	-0.00664
0.54488	-0.00668
0.54473	-0.00654
0.54455	-0.00652
0.54442	-0.00649
0.54421	-0.0067
0.54397	-0.0068
0.54386	-0.00695
0.54373	-0.00674
0.54356	-0.0068
0.54344	-0.00671
0.54325	-0.00679
0.54304	-0.00687
0.54291	-0.00675
0.54277	-0.00683
0.54264	-0.00663
0.54249	-0.0067
0.54226	-0.0065
0.54217	-0.00653
0.54199	-0.00652
0.54185	-0.00655
0.54163	-0.00677
0.54153	-0.00664
0.54138	-0.00668
0.54116	-0.00689
0.541	-0.00678
0.5409	-0.00683
0.54064	-0.00704
0.54052	-0.00691
0.54044	-0.00692
0.54021	-0.0071
0.54005	-0.00692
0.5399	-0.00701
0.5397	-0.00704
0.53957	-0.00688
0.53943	-0.00692
0.53927	-0.00674
0.53909	-0.00677
0.53893	-0.0067
0.53876	-0.00673
0.53859	-0.00664
0.53847	-0.00671
0.53828	-0.00658
0.53819	-0.00662
0.5379	-0.00689
0.53785	-0.00679
0.53771	-0.00678
0.53748	-0.00692
0.53733	-0.00675
0.53723	-0.00681
0.53706	-0.0067
0.53687	-0.00678
0.5367	-0.00693
0.53653	-0.00675
0.53644	-0.0068
0.53624	-0.00671
0.53611	-0.00668
0.53585	-0.0069
0.53578	-0.00677
0.53562	-0.00694
0.53546	-0.00674
0.53531	-0.00676
0.53513	-0.00699
0.53494	-0.00682
0.53485	-0.00687
0.5346	-0.00703
0.53451	-0.00684
0.53437	-0.00685
0.53418	-0.00673
0.53402	-0.00678
0.53389	-0.00658
0.53373	-0.00666
0.53356	-0.00657
0.5334	-0.0066
0.53316	-0.00686
0.53304	-0.00672
0.53295	-0.00679
0.53272	-0.00698
0.53255	-0.00683
0.53247	-0.00681
0.53223	-0.00705
0.53209	-0.00685
0.53193	-0.00691
0.53178	-0.00677
0.5316	-0.00683
0.53141	-0.00703
0.5313	-0.00687
0.53114	-0.00687
0.53102	-0.0068
0.53081	-0.00681
0.53062	-0.007
0.53049	-0.00683
0.53034	-0.00692
0.53023	-0.00669
0.53002	-0.00681
0.52989	-0.00673
0.52965	-0.00681
0.52948	-0.00697
0.5294	-0.00681
0.52924	-0.00685
0.52899	-0.00704
0.52887	-0.00681
0.52871	-0.00698
0.52853	-0.00679
0.52843	-0.00683
0.5282	-0.00704
0.52808	-0.00689
0.52797	-0.00689
0.52774	-0.00707
0.52755	-0.00696
0.52747	-0.00697
0.52728	-0.0069
0.52711	-0.00693
0.5269	-0.0071
0.5268	-0.00687
0.52666	-0.007
0.52644	-0.00688
0.52631	-0.00687
0.52609	-0.00709
0.52595	-0.0069
0.52584	-0.00698
0.52572	-0.0068
0.52554	-0.0069
0.52535	-0.00677
0.5252	-0.00682
0.52494	-0.00703
0.52488	-0.00689
0.52471	-0.00694
0.5245	-0.00716
0.52438	-0.00702
0.52423	-0.00701
0.52406	-0.00716
0.52392	-0.00703
0.52373	-0.00707
0.52361	-0.00686
0.52342	-0.00691
0.52328	-0.00685
0.52307	-0.0069
0.52296	-0.0067
0.52282	-0.00677
0.5226	-0.00671
0.5225	-0.00681
0.52222	-0.00713
0.52216	-0.00696
0.52198	-0.00718
0.52175	-0.00723
0.52165	-0.00726
0.52143	-0.00734
0.5213	-0.00719
0.52118	-0.00715
0.52104	-0.00702
0.52086	-0.00701
0.5207	-0.00692
0.52052	-0.00693
0.5204	-0.00677
0.52019	-0.00684
0.52006	-0.00672
0.51992	-0.00681
0.51972	-0.00665
0.51957	-0.00679
0.51949	-0.00669
0.51928	-0.00679
0.51906	-0.00702
0.51898	-0.00687
0.51879	-0.00692
0.51862	-0.00713
0.5185	-0.00698
0.51836	-0.00706
0.51809	-0.00724
0.51803	-0.00709
0.5179	-0.00698
0.51762	-0.00723
0.51747	-0.00716
0.51735	-0.00707
0.51714	-0.00728
0.517	-0.00712
0.51684	-0.0071
0.51671	-0.00703
0.51653	-0.00706
0.51641	-0.00689
0.51626	-0.00693
0.51609	-0.00688
0.51591	-0.00693
0.51567	-0.00715
0.51557	-0.00689
0.51545	-0.00704
0.51527	-0.00692
0.51512	-0.00695
0.5149	-0.00714
0.51479	-0.00702
0.51467	-0.00707
0.51439	-0.00723
0.5143	-0.00715
0.51415	-0.00719
0.51393	-0.00735
0.51385	-0.00716
0.51365	-0.00722
0.51353	-0.00706
0.51336	-0.00712
0.51319	-0.00702
0.51305	-0.00697
0.51283	-0.00721
0.51269	-0.00705
0.51258	-0.00712
0.51242	-0.00705
0.51222	-0.00706
0.51202	-0.00728
0.51194	-0.00715
0.51172	-0.00711
0.51154	-0.00728
0.51144	-0.00709
0.51126	-0.00721
0.51111	-0.00712
0.51095	-0.0071
0.51076	-0.0073
0.51063	-0.00716
0.51047	-0.00718
0.51028	-0.00701
0.51019	-0.00707
0.50994	-0.00695
0.50985	-0.00696
0.50968	-0.0072
0.50945	-0.00703
0.50936	-0.0071
0.50917	-0.00698
0.50899	-0.00709
0.50878	-0.00735
0.50867	-0.0071
0.50854	-0.0072
0.50835	-0.00735
0.50819	-0.00715
0.50807	-0.00719
0.50791	-0.00706
0.50775	-0.00709
0.50757	-0.00696
0.50739	-0.00698
0.50721	-0.00717
0.50707	-0.00703
0.50695	-0.00707
0.50674	-0.00696
0.50662	-0.00695
0.50642	-0.0072
0.50629	-0.00705
0.50612	-0.0071
0.50597	-0.00696
0.50584	-0.00704
0.50561	-0.00723
0.50548	-0.0071
0.50538	-0.00714
0.50513	-0.00735
0.50501	-0.00717
0.50487	-0.00721
0.5047	-0.00708
0.50457	-0.00705
0.50429	-0.00727
0.50422	-0.00724
0.504	-0.00723
0.50384	-0.00736
0.50373	-0.00716
0.50361	-0.00723
0.5034	-0.00705
0.50326	-0.00716
0.50305	-0.00704
0.50293	-0.00708
0.50278	-0.00697
0.50262	-0.0071
0.50241	-0.00724
0.50227	-0.00699
0.50217	-0.00708
0.50201	-0.00705
0.50181	-0.00709
0.50158	-0.0073
0.50152	-0.00712
0.50138	-0.00716
0.5012	-0.00735
0.50099	-0.0072
0.50088	-0.0073
0.50062	-0.00744
0.50056	-0.00732
0.50038	-0.00735
0.50018	-0.00751
0.50004	-0.0074
0.49988	-0.00737
0.49966	-0.00749
0.49948	-0.00735
0.49939	-0.00744
0.49923	-0.00725
0.4991	-0.00728
0.4989	-0.00709
0.49877	-0.00718
0.49862	-0.00707
0.49848	-0.00711
0.4983	-0.00702
0.49813	-0.0071
0.49803	-0.00693
0.49779	-0.00714
0.49758	-0.00734
0.49755	-0.00712
0.49738	-0.00717
0.49713	-0.00735
0.49701	-0.00723
0.49692	-0.00722
0.49667	-0.00747
0.49654	-0.00729
0.49638	-0.00735
0.49615	-0.00745
0.496	-0.0073
0.49591	-0.00733
0.49576	-0.00725
0.49559	-0.0074
0.49539	-0.00715
0.49532	-0.00719
0.49514	-0.00705
0.49499	-0.00716
0.49473	-0.00741
0.49466	-0.00725
0.49451	-0.00726
0.4943	-0.00742
0.49413	-0.00724
0.49402	-0.00723
0.49388	-0.00708
0.49373	-0.00722
0.49352	-0.00711
0.49336	-0.00713
0.49318	-0.00732
0.49301	-0.00723
0.49285	-0.00728
0.49265	-0.00743
0.49255	-0.00731
0.49242	-0.00734
0.49219	-0.00752
0.49208	-0.00738
0.49192	-0.00743
0.49169	-0.00761
0.49157	-0.0074
0.49141	-0.00744
0.49127	-0.00726
0.4911	-0.00722
0.49095	-0.00717
0.49076	-0.00731
0.49063	-0.00713
0.49049	-0.00719
0.49033	-0.00711
0.49013	-0.00719
0.48997	-0.00739
0.48984	-0.0072
0.4897	-0.0073
0.48948	-0.0075
0.4893	-0.00739
0.48923	-0.00734
0.489	-0.00751
0.48885	-0.00726
0.48868	-0.00744
0.4885	-0.00731
0.48843	-0.00728
0.48818	-0.00749
0.48802	-0.00731
0.48792	-0.00738
0.48772	-0.00729
0.48758	-0.0073
0.48735	-0.00751
0.48725	-0.00737
0.48707	-0.00741
0.48687	-0.00755
0.48675	-0.00744
0.48661	-0.00754
0.48648	-0.00729
0.48629	-0.00736
0.48613	-0.00724
0.48597	-0.00724
0.48582	-0.00714
0.48564	-0.00728
0.48545	-0.00743
0.48533	-0.00731
0.48517	-0.00737
0.48502	-0.00746
0.48488	-0.00731
0.48472	-0.00735
0.48457	-0.00729
0.4844	-0.00738
0.48419	-0.00757
0.48406	-0.00738
0.48387	-0.00745
0.48367	-0.00761
0.48359	-0.00742
0.48345	-0.00749
0.48327	-0.00736
0.48311	-0.00735
0.48289	-0.00756
0.48278	-0.0074
0.48261	-0.00746
0.48241	-0.00732
0.48229	-0.00744
0.48211	-0.00729
0.48196	-0.00732
0.48178	-0.00755
0.48164	-0.00736
0.48156	-0.00734
0.48131	-0.00756
0.48117	-0.00742
0.48104	-0.00747
0.48094	-0.00725
0.48075	-0.00733
0.48053	-0.00719
[truncated: 18,003 more rows]

## Sheet: 1.6 V s-1
E /V vs. SCE	i / mA
0.80026	0.03577
0.79996	0.03347
0.79968	0.02943
0.79936	0.02616
0.79904	0.02206
0.79868	0.01893
0.79838	0.01569
0.79804	0.01369
0.7977	0.01153
0.79737	0.01041
0.79699	0.00937
0.79666	0.00915
0.79636	0.00907
0.79604	0.00969
0.79568	0.00982
0.79539	0.01066
0.79508	0.01094
0.79476	0.01197
0.79445	0.01207
0.79409	0.01248
0.7938	0.01239
0.79354	0.01267
0.79314	0.01211
0.79287	0.01236
0.79259	0.01179
0.79225	0.01171
0.79192	0.01112
0.79155	0.01065
0.79128	0.01024
0.7909	0.00981
0.79058	0.00939
0.79031	0.00904
0.78995	0.00872
0.78973	0.00883
0.78934	0.00848
0.78904	0.00851
0.78869	0.00812
0.78835	0.00826
0.78807	0.00794
0.78776	0.00791
0.7874	0.00755
0.78712	0.00761
0.7868	0.00742
0.78646	0.00731
0.78616	0.00739
0.78584	0.00699
0.78545	0.00701
0.78521	0.0067
0.78483	0.00665
0.78455	0.00625
0.78421	0.00641
0.78389	0.00596
0.78361	0.00606
0.78319	0.00562
0.78295	0.00576
0.78257	0.00536
0.78226	0.00535
0.78202	0.00547
0.78167	0.00517
0.78133	0.00521
0.78101	0.00521
0.7807	0.00527
0.78034	0.00492
0.78005	0.00496
0.77971	0.00458
0.77939	0.00461
0.77905	0.00421
0.77871	0.00427
0.77846	0.00396
0.77811	0.00391
0.77782	0.00404
0.77751	0.00372
0.77718	0.00378
0.77694	0.00385
0.77652	0.00348
0.77616	0.00348
0.77589	0.00349
0.77555	0.00317
0.77522	0.00319
0.7749	0.00285
0.77458	0.00297
0.77438	0.00301
0.77405	0.00309
0.77366	0.00257
0.77329	0.00261
0.77303	0.00235
0.77268	0.00232
0.77232	0.00206
0.77201	0.00204
0.77176	0.00218
0.77142	0.0019
0.77107	0.00195
0.77085	0.00203
0.77055	0.00209
0.77021	0.00209
0.7698	0.00169
0.76951	0.00171
0.7692	0.0014
0.76888	0.00148
0.76849	0.0011
0.7682	0.00117
0.76794	0.00125
0.76759	0.000911889
0.76722	0.000958518
0.76698	0.00101
0.76661	0.000763214
0.76631	0.000778884
0.76606	0.000913036
0.76572	0.000870612
0.76545	0.000835067
0.76504	0.000537716
0.76472	0.000604218
0.76435	0.000252212
0.76401	0.000272851
0.7637	-9.63547e-05
0.76338	2.05986e-05
0.76311	-0.000249617
0.76274	-0.000235858
0.76251	-4.59043e-05
0.76214	-9.32971e-05
0.76187	2.28918e-05
0.76148	-0.000344403
0.76112	-0.000311151
0.76091	-0.000276753
0.76059	-0.000165915
0.76019	-0.000439953
0.75984	-0.000524037
0.75967	-0.000503398
0.75923	-0.000876425
0.75893	-0.000764441
0.75857	-0.00108
0.75829	-0.00107
0.75802	-0.000954394
0.75762	-0.0013
0.7573	-0.00126
0.75709	-0.00116
0.75666	-0.00154
0.75635	-0.0014
0.75611	-0.00137
0.75576	-0.00133
0.75545	-0.00125
0.75502	-0.00156
0.75473	-0.00154
0.75449	-0.00148
0.75413	-0.00188
0.7538	-0.00179
0.75345	-0.00205
0.75311	-0.00203
0.7529	-0.00192
0.75258	-0.00183
0.75226	-0.00175
0.75196	-0.00174
0.75158	-0.00214
0.75128	-0.00214
0.7509	-0.00241
0.75063	-0.00225
0.75034	-0.00225
0.75005	-0.00222
0.74963	-0.00252
0.74931	-0.00248
0.74912	-0.00233
0.7487	-0.00276
0.74834	-0.00268
0.7481	-0.0026
0.74771	-0.00295
0.74745	-0.00285
0.7471	-0.0028
0.74682	-0.00286
0.74642	-0.00304
0.74614	-0.00293
0.74586	-0.00296
0.74552	-0.0028
0.74514	-0.00319
0.74486	-0.00312
0.74459	-0.00301
0.74427	-0.00291
0.74386	-0.00334
0.74351	-0.00324
0.74327	-0.00317
0.74306	-0.00307
0.74259	-0.00346
0.74224	-0.00339
0.742	-0.00335
0.74161	-0.00368
0.74127	-0.00361
0.74107	-0.00355
0.74061	-0.00387
0.74033	-0.00378
0.74008	-0.00366
0.73975	-0.00358
0.7395	-0.00356
0.73916	-0.00352
0.73878	-0.00394
0.7384	-0.00382
0.73813	-0.00413
0.73779	-0.00407
0.73751	-0.00401
0.73715	-0.00431
0.73677	-0.00428
0.73658	-0.00414
0.73629	-0.00402
0.73597	-0.00403
0.73562	-0.004
0.73523	-0.00438
0.73497	-0.00433
0.73461	-0.00467
0.73428	-0.00458
0.73396	-0.00485
0.73363	-0.00468
0.73339	-0.00455
0.73308	-0.00461
0.73273	-0.00451
0.73241	-0.00447
0.73216	-0.00431
0.73177	-0.00466
0.73139	-0.00466
0.73116	-0.00463
0.73075	-0.00505
0.73046	-0.00494
0.73017	-0.00524
0.72981	-0.0052
0.72953	-0.00506
0.72926	-0.00497
0.72893	-0.00497
0.7286	-0.0048
0.72824	-0.00531
0.7279	-0.00515
0.72759	-0.00542
0.72722	-0.00533
0.727	-0.00522
0.72672	-0.00513
0.72633	-0.00511
0.72604	-0.0051
0.72566	-0.00533
0.72533	-0.00534
0.72506	-0.00529
0.72472	-0.00567
0.72443	-0.0055
0.72412	-0.00539
0.72379	-0.00534
0.72345	-0.0053
0.72301	-0.0057
0.72272	-0.00573
0.72239	-0.006
0.72212	-0.0058
0.72192	-0.00571
0.72155	-0.00565
0.72128	-0.00554
0.72094	-0.0055
0.7206	-0.00546
0.72024	-0.00604
0.7199	-0.00582
0.7196	-0.00616
0.71923	-0.00612
0.71888	-0.00639
0.7186	-0.00632
0.71834	-0.00612
0.71808	-0.00603
0.71766	-0.00597
0.71734	-0.00587
0.71713	-0.00583
0.71681	-0.00572
0.71634	-0.00618
0.71601	-0.00606
0.71568	-0.00639
0.71537	-0.00636
0.71513	-0.0063
0.71484	-0.00616
0.7144	-0.00649
0.71408	-0.00638
0.71383	-0.00635
0.71351	-0.00621
0.71324	-0.00629
0.71288	-0.00618
0.71254	-0.00649
0.71214	-0.00653
0.71186	-0.00678
0.71152	-0.00671
0.71131	-0.00646
0.71098	-0.00652
0.71063	-0.00649
0.7103	-0.0068
0.70991	-0.00674
0.70968	-0.00671
0.70936	-0.00692
0.70896	-0.00693
0.70876	-0.00672
0.70844	-0.00677
0.7081	-0.00661
0.70775	-0.00699
0.70742	-0.0069
0.70712	-0.00684
0.70682	-0.00662
0.70637	-0.00716
0.70621	-0.00662
0.70587	-0.00697
0.70546	-0.00691
0.70517	-0.0072
0.70486	-0.00722
0.70455	-0.00713
0.7041	-0.00746
0.70382	-0.00733
0.7036	-0.00728
0.70329	-0.00721
0.70299	-0.00709
0.70257	-0.00743
0.70227	-0.00733
0.70197	-0.00725
0.70167	-0.00711
0.70137	-0.00709
0.70101	-0.00705
0.70064	-0.00739
0.70033	-0.00729
0.70008	-0.00729
0.6997	-0.00766
0.69939	-0.00749
0.69905	-0.0078
0.69879	-0.00735
0.69849	-0.00761
0.69807	-0.00764
0.69782	-0.00757
0.69745	-0.00779
0.69714	-0.00771
0.69686	-0.00762
0.69654	-0.00754
0.69619	-0.0075
0.69592	-0.00739
0.69564	-0.00733
0.69531	-0.00725
0.69494	-0.00766
0.69456	-0.0077
0.69428	-0.00793
0.69394	-0.00786
0.69372	-0.00789
0.6933	-0.00823
0.69297	-0.00799
0.69261	-0.00835
0.69239	-0.00771
0.69207	-0.00806
0.69172	-0.0076
0.69143	-0.00793
0.6911	-0.00737
0.69083	-0.00777
0.69049	-0.00731
0.69019	-0.00765
0.6898	-0.00767
0.68948	-0.00799
0.68918	-0.00791
0.68886	-0.00816
0.68853	-0.00818
0.68826	-0.00814
0.68798	-0.008
0.68759	-0.00829
0.68719	-0.0082
0.68699	-0.00812
0.68667	-0.00804
0.68635	-0.00792
0.68599	-0.00787
0.68572	-0.00788
0.68532	-0.00825
0.68499	-0.00821
0.68466	-0.00845
0.68438	-0.00837
0.68411	-0.00831
0.68377	-0.00821
0.68343	-0.00815
0.68307	-0.00846
0.68271	-0.00844
0.68252	-0.00831
0.68211	-0.00867
0.68174	-0.00857
0.68148	-0.0085
0.68122	-0.00832
0.68092	-0.00831
0.68057	-0.00826
0.68018	-0.00843
0.67981	-0.00847
0.67957	-0.00844
0.67928	-0.00832
0.67894	-0.00865
0.67861	-0.00859
0.67831	-0.00847
0.678	-0.00846
0.6777	-0.00846
0.67727	-0.00878
0.67703	-0.00867
0.67664	-0.00903
0.67634	-0.0089
0.67612	-0.00877
0.67577	-0.0088
0.67543	-0.00866
0.67506	-0.00898
0.67478	-0.0089
0.67451	-0.00875
0.67419	-0.00866
0.67385	-0.0086
0.67351	-0.00855
0.6732	-0.00853
0.67279	-0.00883
0.67253	-0.00872
0.67225	-0.00871
0.67194	-0.00871
0.67155	-0.00906
0.67121	-0.0091
0.67092	-0.00923
0.6707	-0.00912
0.67034	-0.00908
0.67002	-0.00899
0.66971	-0.00888
0.66929	-0.00925
0.66897	-0.00911
0.66871	-0.00903
0.66842	-0.00897
0.66815	-0.00887
0.66783	-0.00875
0.66742	-0.00913
0.66707	-0.00909
0.66681	-0.00918
0.66648	-0.00893
0.66613	-0.00933
0.66574	-0.00922
0.66552	-0.00917
0.66514	-0.00943
0.6648	-0.00934
0.66455	-0.00928
0.66419	-0.00917
0.66396	-0.00899
0.66359	-0.00899
0.66333	-0.0089
0.66285	-0.0093
0.66255	-0.00925
0.66233	-0.00901
0.66193	-0.00946
0.66166	-0.00897
0.6614	-0.00934
0.661	-0.00927
0.66062	-0.00959
0.66032	-0.00947
0.66012	-0.00939
0.6598	-0.00932
0.65943	-0.00923
0.65915	-0.00923
0.65875	-0.00952
0.65842	-0.00951
0.65817	-0.00934
0.65776	-0.00962
0.65745	-0.00964
0.65719	-0.0095
0.65688	-0.00942
0.65653	-0.00938
0.65624	-0.00927
0.65589	-0.00969
0.65551	-0.00962
0.65523	-0.00987
0.65494	-0.00979
0.65469	-0.00963
0.65431	-0.00959
0.65404	-0.00953
0.65368	-0.0094
0.65341	-0.00928
0.65306	-0.00934
0.65274	-0.00927
0.65234	-0.00971
0.65207	-0.00958
0.65173	-0.00993
0.6514	-0.00983
0.65109	-0.01014
0.65072	-0.01007
0.65048	-0.00995
0.65017	-0.00983
0.64987	-0.00976
0.64953	-0.0097
0.64925	-0.00958
0.64887	-0.01001
0.64852	-0.00983
0.64822	-0.01015
0.64799	-0.00967
0.64763	-0.01
0.64728	-0.00989
0.64699	-0.00982
0.64664	-0.00973
0.64633	-0.00968
0.64602	-0.00961
0.64562	-0.00999
0.64526	-0.00992
0.64506	-0.00981
0.6447	-0.01023
0.64433	-0.01011
0.64404	-0.01035
0.64374	-0.00984
0.64344	-0.01011
0.64311	-0.00973
0.6428	-0.00999
0.64246	-0.00992
0.64216	-0.00992
0.64189	-0.0098
0.64148	-0.0101
0.6412	-0.01007
0.64092	-0.01
0.64062	-0.00991
0.6402	-0.01042
0.6399	-0.01014
0.63956	-0.01048
0.63929	-0.00994
0.63894	-0.01028
0.63867	-0.00984
0.63835	-0.01006
0.63794	-0.01007
0.63773	-0.00993
0.6374	-0.00989
0.63708	-0.00987
0.63668	-0.01015
0.63637	-0.01014
0.63611	-0.01002
0.63573	-0.01035
0.63539	-0.0103
0.63512	-0.0102
0.63483	-0.01014
0.63455	-0.01004
0.63415	-0.01044
0.63376	-0.01035
0.63355	-0.01022
0.63318	-0.01056
0.63282	-0.01044
0.63255	-0.01046
0.63223	-0.01028
0.63184	-0.01061
0.6316	-0.01009
0.63131	-0.01032
0.63091	-0.01027
0.6306	-0.01028
0.63033	-0.01018
0.63002	-0.01011
0.62974	-0.01012
0.62934	-0.01042
0.62899	-0.01035
0.62877	-0.01035
0.62836	-0.0106
0.62804	-0.01052
0.62781	-0.01052
0.62749	-0.01036
0.62708	-0.01068
0.62673	-0.01049
0.62652	-0.01056
0.6262	-0.01043
0.62575	-0.0107
0.62549	-0.01067
0.62518	-0.01056
0.62481	-0.01048
0.62457	-0.01039
0.62424	-0.01038
0.62392	-0.01027
0.62354	-0.01064
0.62318	-0.01068
0.62302	-0.01057
0.6226	-0.0109
0.62226	-0.0109
0.62194	-0.01103
0.62167	-0.01092
0.6213	-0.01085
0.62098	-0.01074
0.62074	-0.01065
0.62039	-0.01056
0.6201	-0.0105
0.61981	-0.01045
0.61942	-0.01042
0.61904	-0.01073
0.61877	-0.01072
0.61853	-0.01066
0.61815	-0.01103
0.61784	-0.01101
0.61749	-0.01113
0.61719	-0.01106
0.61692	-0.01093
0.61664	-0.01081
0.61627	-0.01077
0.61594	-0.01064
0.61567	-0.01061
0.61533	-0.01057
0.61499	-0.01049
0.61465	-0.01089
0.61431	-0.01087
0.614	-0.01118
0.61366	-0.01114
0.6134	-0.01103
0.61293	-0.01127
0.6127	-0.01116
0.61241	-0.01111
0.61214	-0.01093
0.61181	-0.01087
0.61147	-0.01081
0.61112	-0.01065
0.61091	-0.01065
0.61049	-0.01058
0.61011	-0.01095
0.60983	-0.01086
0.60957	-0.01076
0.60922	-0.01109
0.60883	-0.01094
0.6086	-0.01102
0.60826	-0.01084
0.60791	-0.01126
0.60763	-0.01073
0.60734	-0.01105
0.6069	-0.01102
0.60668	-0.01096
0.60631	-0.01125
0.60599	-0.01122
0.60567	-0.0111
0.60527	-0.01142
0.605	-0.01126
0.60476	-0.01109
0.60437	-0.01105
0.60408	-0.01103
0.60379	-0.01095
0.60345	-0.01089
0.60317	-0.01083
0.60274	-0.01119
0.60242	-0.01117
0.60219	-0.01107
0.60177	-0.01142
0.60149	-0.01134
0.60125	-0.01119
0.60086	-0.0115
0.6006	-0.01091
0.60028	-0.01116
0.59992	-0.01084
0.59963	-0.01126
0.59927	-0.01116
0.5989	-0.0115
0.59858	-0.0114
0.59835	-0.01124
0.59804	-0.01117
0.59774	-0.01116
0.59736	-0.01115
0.59702	-0.01145
0.59667	-0.01138
0.59633	-0.01176
0.59602	-0.01159
0.59577	-0.01151
0.59545	-0.01137
0.59511	-0.01129
0.59483	-0.01119
0.5945	-0.01111
0.59407	-0.0115
0.59376	-0.01144
0.59359	-0.0113
0.59318	-0.01162
0.59284	-0.01151
0.59254	-0.01146
0.59225	-0.01129
0.59194	-0.01125
0.59161	-0.01123
0.59132	-0.0112
0.59094	-0.01152
0.59064	-0.01148
0.59036	-0.01137
0.58998	-0.0117
0.58961	-0.01157
0.58938	-0.01151
0.58903	-0.01142
0.58878	-0.01128
0.5884	-0.01165
0.588	-0.01153
0.58779	-0.0114
0.58743	-0.01142
0.58712	-0.01135
0.58675	-0.0118
0.58643	-0.01165
0.58612	-0.01195
0.5858	-0.01175
0.58552	-0.01173
0.58516	-0.0116
0.5849	-0.01147
0.58458	-0.01137
0.5842	-0.01128
0.58393	-0.01125
0.58362	-0.01119
0.58332	-0.01124
0.58293	-0.01159
0.58256	-0.01157
0.58228	-0.01178
0.58198	-0.01177
0.58168	-0.01165
0.58133	-0.01196
0.58095	-0.01192
0.58074	-0.01174
0.58039	-0.01169
0.58006	-0.01156
0.57974	-0.01149
0.57949	-0.01143
0.57917	-0.01142
0.57876	-0.01176
0.57843	-0.01169
0.57813	-0.01201
0.5778	-0.01179
0.57756	-0.01182
0.57726	-0.0117
0.57693	-0.01163
0.57659	-0.01156
0.57619	-0.01192
0.57586	-0.01187
0.57565	-0.01183
0.57525	-0.01207
0.57489	-0.01196
0.5747	-0.01184
0.57437	-0.0118
0.57403	-0.01173
0.57374	-0.01152
0.57335	-0.0119
0.57309	-0.01154
0.57274	-0.01187
0.57238	-0.0118
0.57204	-0.01217
0.57175	-0.01199
0.57151	-0.01191
0.57116	-0.0118
0.57087	-0.01176
0.57054	-0.01177
0.57015	-0.01213
0.56985	-0.01203
0.56952	-0.01238
0.56919	-0.01219
0.56897	-0.01215
0.56859	-0.01198
0.56829	-0.01198
0.56798	-0.0118
0.56753	-0.01222
0.56732	-0.01168
0.56705	-0.01204
0.56659	-0.01201
0.56637	-0.01191
0.56596	-0.0122
0.56557	-0.01216
0.56539	-0.01198
0.56508	-0.01191
0.56473	-0.01203
0.56442	-0.0119
0.56403	-0.01206
0.56372	-0.01212
0.5635	-0.01197
0.56305	-0.0124
0.56274	-0.01226
0.56254	-0.01211
0.56221	-0.01201
0.56187	-0.012
0.56157	-0.01189
0.56115	-0.01224
0.56083	-0.01222
0.56063	-0.01208
0.56016	-0.01253
0.55992	-0.01232
0.55956	-0.01263
0.55933	-0.01213
0.55898	-0.01241
0.55869	-0.01188
0.55832	-0.01224
0.558	-0.0118
0.55767	-0.01214
0.55729	-0.01207
0.55711	-0.01196
0.55669	-0.01225
0.55634	-0.01227
0.55614	-0.01211
0.55572	-0.01242
0.55548	-0.0119
0.55514	-0.01231
0.55477	-0.01185
0.55452	-0.0121
0.55415	-0.01211
0.55388	-0.01204
0.55348	-0.01244
0.55324	-0.01235
0.55285	-0.01263
0.55251	-0.01253
0.55229	-0.01238
0.55198	-0.01232
0.55162	-0.01223
0.55133	-0.01213
0.55102	-0.01217
0.55068	-0.01214
0.55031	-0.01241
0.55002	-0.01231
0.54962	-0.01271
0.54928	-0.01246
0.54912	-0.01245
0.54873	-0.01237
0.54844	-0.01223
0.54802	-0.01256
0.54781	-0.01212
0.54744	-0.01245
0.54705	-0.01233
0.54688	-0.01212
0.54649	-0.01224
0.54615	-0.01216
0.5458	-0.01258
0.54547	-0.01247
0.54513	-0.01283
0.54479	-0.01263
0.54457	-0.01258
0.54427	-0.01247
0.54397	-0.01238
0.54364	-0.01239
0.54327	-0.01274
0.54292	-0.01261
0.54263	-0.01285
0.54228	-0.01282
0.54198	-0.01269
0.54168	-0.01253
0.54137	-0.01249
0.54105	-0.01238
0.54073	-0.01232
0.5404	-0.01231
0.54008	-0.01224
0.53973	-0.0126
0.53937	-0.01255
0.53911	-0.01284
0.53875	-0.01277
0.53856	-0.01257
0.5382	-0.01261
0.53788	-0.01253
0.53748	-0.01275
0.53719	-0.01273
0.53692	-0.0126
0.53663	-0.01254
0.53627	-0.01244
0.53603	-0.01234
0.53565	-0.01232
0.53537	-0.01231
0.5349	-0.01267
0.53467	-0.01258
0.53433	-0.01289
0.53397	-0.01283
0.53374	-0.01275
0.53339	-0.01307
0.53304	-0.01289
0.53277	-0.01285
0.53246	-0.01273
0.53214	-0.01269
0.53184	-0.01261
0.53141	-0.01293
0.53106	-0.01285
0.53082	-0.01274
0.53056	-0.01259
0.53023	-0.01251
0.5299	-0.01246
0.52959	-0.01237
0.52917	-0.01282
0.5288	-0.01274
0.52853	-0.01305
0.5282	-0.01299
0.52796	-0.01285
0.52765	-0.0128
0.52728	-0.01265
0.52688	-0.01302
0.52669	-0.01253
0.52638	-0.01283
0.52594	-0.01281
0.52576	-0.01277
0.52533	-0.01312
0.52497	-0.01298
0.52478	-0.01281
0.52439	-0.01277
0.52413	-0.01274
0.52382	-0.01264
0.52342	-0.01302
0.52309	-0.01296
0.52278	-0.01324
0.52247	-0.01309
0.52214	-0.013
0.52182	-0.01296
0.52153	-0.01281
0.52125	-0.0128
0.52097	-0.01267
0.52053	-0.01303
0.52016	-0.01284
0.51997	-0.01294
0.51965	-0.01278
0.51921	-0.01322
0.5189	-0.0131
0.51868	-0.01294
0.51837	-0.01296
0.51801	-0.0128
0.51766	-0.01326
0.51731	-0.01308
0.51696	-0.01345
0.51674	-0.01293
0.51646	-0.01328
0.51602	-0.01312
0.51581	-0.01306
0.51546	-0.01296
0.51515	-0.01288
0.51485	-0.01281
0.51454	-0.01277
0.51413	-0.01311
0.51377	-0.01314
0.51361	-0.01304
0.51317	-0.01335
0.51282	-0.01328
0.51252	-0.01355
0.51217	-0.01347
0.51199	-0.0133
0.51161	-0.01319
0.51128	-0.01316
0.51094	-0.01303
0.51066	-0.01295
0.5103	-0.01294
0.51001	-0.01288
0.50962	-0.01325
0.50931	-0.0132
0.50896	-0.0135
0.50864	-0.0134
0.50839	-0.01321
0.50811	-0.01315
0.50775	-0.01304
0.50748	-0.013
0.50713	-0.01303
0.50673	-0.01342
0.50648	-0.01317
0.50611	-0.01358
0.50586	-0.01306
0.5055	-0.01343
0.50514	-0.0133
0.50488	-0.01321
0.50459	-0.01318
0.50432	-0.01299
0.50383	-0.01344
0.50352	-0.01325
0.50333	-0.01317
0.50301	-0.01312
0.50268	-0.01307
0.50225	-0.01327
0.50196	-0.0133
0.5017	-0.01314
0.50142	-0.01312
0.50105	-0.01304
0.50073	-0.01346
0.50034	-0.01341
0.50008	-0.01369
0.49971	-0.01354
0.49941	-0.01352
0.49917	-0.01338
0.49882	-0.01333
0.49852	-0.01322
0.49817	-0.01346
0.49778	-0.01334
0.4975	-0.01337
0.4972	-0.01322
0.497	-0.01313
0.4966	-0.01312
0.49626	-0.01311
0.49589	-0.0134
0.49559	-0.01337
0.49528	-0.01331
0.49489	-0.01365
0.49462	-0.01354
0.49437	-0.01345
0.49406	-0.01337
0.49358	-0.0136
0.49334	-0.01347
0.49306	-0.01359
0.49273	-0.01338
0.49235	-0.0137
0.49212	-0.01321
0.49178	-0.01356
0.49139	-0.01346
0.49119	-0.01342
0.49083	-0.01341
0.4904	-0.01367
0.49007	-0.01364
0.48987	-0.01352
0.48957	-0.01346
0.48921	-0.0134
0.48884	-0.01371
0.48853	-0.01355
0.48824	-0.01358
0.48788	-0.01351
0.48754	-0.01375
0.48717	-0.01366
0.487	-0.01356
0.4867	-0.01347
0.48633	-0.01346
0.48603	-0.01335
0.48564	-0.01363
0.48529	-0.01364
0.4851	-0.01351
0.48468	-0.01393
0.48441	-0.0134
0.48416	-0.01362
0.48374	-0.01362
0.48344	-0.01353
0.48317	-0.01357
0.48276	-0.01378
0.48247	-0.01375
0.48215	-0.01363
0.48178	-0.01398
0.48154	-0.01344
0.48119	-0.01378
0.48079	-0.01372
0.48053	-0.01368
0.48027	-0.01371
0.47985	-0.01397
0.4796	-0.0138
0.47932	-0.01371
0.479	-0.0136
0.47867	-0.01353
0.47836	-0.01345
0.47798	-0.01383
0.47763	-0.0138
0.4774	-0.01361
0.47698	-0.014
0.47674	-0.01343
0.47646	-0.01375
0.47606	-0.01373
0.47582	-0.01366
0.4755	-0.01359
0.47502	-0.01393
0.47476	-0.01386
0.47451	-0.01374
0.47413	-0.01402
0.47376	-0.01394
0.47355	-0.0139
0.47321	-0.01375
0.47294	-0.01365
0.47259	-0.01367
0.47222	-0.01364
0.47192	-0.01394
0.47157	-0.01385
0.47132	-0.01371
0.47087	-0.0141
0.47064	-0.01362
0.47032	-0.01394
0.46993	-0.01384
0.46972	-0.01375
0.46931	-0.01409
0.46898	-0.01396
0.46874	-0.01391
0.46841	-0.01386
0.46809	-0.01382
0.46765	-0.01413
0.4674	-0.01402
0.46715	-0.0139
0.46681	-0.01375
0.46647	-0.01381
0.46615	-0.01367
0.4658	-0.014
0.46548	-0.01399
0.46522	-0.01389
0.46482	-0.01424
0.4645	-0.01406
0.46425	-0.01402
0.46395	-0.01391
0.46359	-0.01388
0.46332	-0.01381
0.46286	-0.01417
0.46261	-0.01407
0.46232	-0.01405
0.46197	-0.01428
0.46157	-0.01422
0.46141	-0.01406
0.46104	-0.01393
0.46078	-0.01391
0.46043	-0.01385
0.46014	-0.01374
0.45975	-0.01411
0.4594	-0.01407
0.45916	-0.01399
0.45876	-0.01431
0.45844	-0.01421
0.45819	-0.01413
0.45787	-0.01406
0.45758	-0.01389
0.45718	-0.01425
0.45695	-0.01375
0.4566	-0.01414
0.45619	-0.0141
0.45598	-0.01397
0.45556	-0.01431
0.45522	-0.01425
0.45498	-0.01415
0.45469	-0.01402
0.45439	-0.01397
0.45401	-0.01389
0.45369	-0.01434
0.4533	-0.01424
0.45303	-0.01437
0.45263	-0.01447
0.45245	-0.01425
0.45216	-0.01419
0.45178	-0.01405
0.45147	-0.01395
0.45115	-0.01393
0.45087	-0.01382
0.45045	-0.01422
0.45013	-0.01409
0.4499	-0.01405
0.44958	-0.01392
0.44912	-0.01435
0.4488	-0.01416
0.44858	-0.01419
0.44826	-0.0141
0.44786	-0.01445
0.44755	-0.01427
0.44735	-0.01416
0.44697	-0.01412
0.4467	-0.0141
0.44636	-0.01397
0.44599	-0.01434
0.44562	-0.01431
0.44539	-0.01423
0.44498	-0.01449
0.44466	-0.01431
0.44447	-0.01421
0.44408	-0.01425
0.44378	-0.01411
0.44347	-0.01406
0.44314	-0.01401
0.44272	-0.01442
0.44239	-0.01433
0.44214	-0.01463
0.44183	-0.01451
0.44153	-0.01441
0.44126	-0.01433
0.44091	-0.01421
0.44061	-0.01422
0.44029	-0.014
0.43992	-0.01442
0.43961	-0.014
0.43933	-0.01427
0.43897	-0.01426
0.43856	-0.01459
0.43824	-0.01451
0.43805	-0.01449
0.43759	-0.01481
0.43733	-0.01468
0.43709	-0.01451
0.43675	-0.01447
0.43645	-0.01432
0.43611	-0.01424
0.43581	-0.01427
0.43538	-0.01458
0.4351	-0.01445
0.43485	-0.01443
0.43457	-0.01435
0.43413	-0.01467
0.43382	-0.01453
0.43356	-0.01446
0.4332	-0.01436
0.43292	-0.01435
0.43254	-0.01462
0.43217	-0.01456
0.43196	-0.01445
0.43166	-0.01439
0.43134	-0.01442
0.43093	-0.01471
0.4306	-0.0146
0.43027	-0.0149
0.42996	-0.01477
0.42972	-0.01463
0.4294	-0.01457
0.42904	-0.01455
0.42874	-0.01447
0.42842	-0.01437
0.42799	-0.01468
0.42767	-0.01465
0.42743	-0.0145
0.42714	-0.01448
0.42681	-0.01448
0.42644	-0.0147
0.42613	-0.01467
0.42588	-0.01457
0.42555	-0.01455
0.4251	-0.01485
0.42476	-0.01475
0.42451	-0.01462
0.42425	-0.01452
0.42396	-0.01446
0.42358	-0.01436
0.42321	-0.01472
0.42293	-0.0146
0.42263	-0.0146
0.42231	-0.01445
0.42195	-0.01486
0.42165	-0.01474
0.4214	-0.01461
0.4211	-0.01452
0.42075	-0.01448
0.42047	-0.01443
0.42007	-0.01478
0.41969	-0.01472
0.41946	-0.01465
0.41913	-0.015
0.41876	-0.01485
0.41858	-0.01479
0.41823	-0.01461
0.41782	-0.01494
0.41754	-0.01448
0.41721	-0.01485
0.41684	-0.01473
0.4166	-0.01464
0.41628	-0.0146
0.41597	-0.01452
0.41554	-0.01493
0.41528	-0.01476
0.41494	-0.01515
0.41467	-0.01465
0.4144	-0.01491
0.41399	-0.0148
0.41372	-0.01467
0.41339	-0.01458
0.41306	-0.01468
0.41273	-0.01459
0.41239	-0.01494
0.41208	-0.01478
0.4117	-0.01516
0.41136	-0.01508
0.41117	-0.01491
0.41083	-0.01486
0.41051	-0.01475
0.41021	-0.01473
0.40986	-0.01471
0.40948	-0.01504
0.40918	-0.01496
0.40882	-0.01529
0.40854	-0.01507
0.40825	-0.01496
0.40795	-0.01493
0.40763	-0.01483
0.40735	-0.01478
0.40701	-0.01473
0.40662	-0.01504
0.4063	-0.01494
0.40602	-0.01487
0.40574	-0.01475
0.40541	-0.01472
0.40514	-0.01472
0.4047	-0.01514
0.40437	-0.01506
0.40412	-0.01526
0.40373	-0.01524
0.40348	-0.01507
0.40309	-0.01542
0.40283	-0.0149
0.40255	-0.01516
0.40211	-0.01512
0.40188	-0.01501
0.40151	-0.01495
0.40125	-0.01489
0.40092	-0.01476
0.40051	-0.01519
0.40018	-0.0152
0.39993	-0.01503
0.39957	-0.01526
0.39921	-0.01528
0.39895	-0.01506
0.39866	-0.01505
0.39832	-0.01503
0.39804	-0.01485
0.39764	-0.01521
0.39738	-0.01475
0.39703	-0.01502
0.39669	-0.01499
0.39642	-0.01487
0.39602	-0.01525
0.39572	-0.01513
0.39544	-0.01505
0.39511	-0.01512
0.39484	-0.01501
0.39444	-0.01531
0.39411	-0.01523
0.39386	-0.01515
0.39348	-0.01541
0.39315	-0.01539
0.3929	-0.01529
0.39256	-0.0152
0.39228	-0.01509
0.39194	-0.01507
0.39157	-0.01534
0.39122	-0.01515
0.39093	-0.0152
0.39067	-0.01511
0.39025	-0.0155
0.38988	-0.01538
0.3897	-0.01529
0.3894	-0.01519
0.38907	-0.01513
0.38872	-0.0151
0.38834	-0.01545
0.38798	-0.01536
0.38768	-0.01567
0.38738	-0.01555
0.38717	-0.01539
0.38683	-0.0152
0.38649	-0.01528
0.38614	-0.01519
0.38587	-0.01513
0.3855	-0.01546
0.3852	-0.01539
0.38488	-0.01532
0.38459	-0.01525
0.38413	-0.01567
0.38387	-0.01554
0.38355	-0.01592
0.38322	-0.0158
0.383	-0.01556
0.38267	-0.0155
0.38229	-0.0155
0.38202	-0.01532
0.38172	-0.01528
0.38139	-0.01522
0.38107	-0.01518
0.38076	-0.01547
0.38035	-0.01549
0.38013	-0.01538
0.37978	-0.01576
0.3794	-0.01564
0.37918	-0.01558
0.37877	-0.01593
0.37842	-0.01582
0.37817	-0.01575
0.37791	-0.01563
0.37757	-0.01545
0.37721	-0.01544
0.37688	-0.01538
0.37651	-0.0157
0.37622	-0.01573
0.37596	-0.01554
0.3756	-0.01595
0.37529	-0.01582
0.37501	-0.01566
0.37468	-0.01559
0.37431	-0.01545
0.37409	-0.01545
0.37373	-0.01549
0.3733	-0.01592
0.37301	-0.01573
0.37266	-0.01606
0.3724	-0.01591
0.37208	-0.01587
0.37178	-0.01574
0.37138	-0.01605
0.37105	-0.01595
0.37087	-0.01577
0.37051	-0.01578
0.37019	-0.01559
0.36984	-0.01557
0.36951	-0.01551
0.36926	-0.01539
0.36882	-0.01579
0.36847	-0.01576
0.36831	-0.01566
0.36784	-0.01605
0.36755	-0.01595
0.36728	-0.01583
0.36701	-0.01575
0.36665	-0.01571
0.36632	-0.01608
0.36593	-0.01597
0.36572	-0.01596
0.36531	-0.01617
0.36504	-0.01605
0.36474	-0.01588
0.36436	-0.01588
0.36407	-0.01583
0.36378	-0.01571
0.3635	-0.01567
0.36313	-0.01569
0.36271	-0.01603
0.36244	-0.01595
0.36209	-0.01629
0.3618	-0.01617
0.36156	-0.01605
0.3612	-0.01596
0.36092	-0.01592
0.36049	-0.01627
0.36018	-0.01601
0.35999	-0.01601
0.35958	-0.01588
0.35932	-0.01582
0.35897	-0.01586
0.3587	-0.01576
0.35827	-0.01612
0.35798	-0.01606
0.35767	-0.01647
0.35732	-0.01627
0.35701	-0.01666
0.35678	-0.01608
0.35648	-0.01639
0.35604	-0.01635
0.35581	-0.01627
0.35549	-0.01615
0.35516	-0.01605
0.35487	-0.01601
0.3545	-0.01597
0.35414	-0.01633
0.35381	-0.01631
0.35348	-0.0166
0.35313	-0.01651
0.35291	-0.01631
0.35255	-0.01628
0.35226	-0.01616
0.35197	-0.0161
0.35159	-0.01612
0.35123	-0.01653
0.35091	-0.0164
0.35056	-0.01671
0.35029	-0.01661
0.35	-0.0165
0.34972	-0.01641
0.34941	-0.01633
0.34895	-0.01665
0.34866	-0.01656
0.34843	-0.01648
0.34807	-0.01634
0.34783	-0.0163
0.3475	-0.01619
0.34706	-0.01671
0.34668	-0.01674
0.3464	-0.01684
0.34612	-0.01678
0.34582	-0.01657
0.34557	-0.01653
0.3452	-0.01645
0.34492	-0.01634
0.3446	-0.01633
0.34428	-0.0163
0.34391	-0.01661
0.34356	-0.0166
0.34334	-0.01648
0.34292	-0.01676
0.34262	-0.01671
0.34239	-0.01653
0.34203	-0.01651
0.34167	-0.01652
0.34132	-0.01685
0.34101	-0.01678
0.34076	-0.01669
0.34041	-0.01699
0.34004	-0.01692
0.33978	-0.01687
0.33949	-0.01672
0.33909	-0.0171
0.33884	-0.0165
0.3385	-0.01694
0.33813	-0.01677
0.33789	-0.01667
0.33759	-0.0167
0.33722	-0.01662
0.33685	-0.01698
0.33653	-0.01687
0.33622	-0.01719
0.33589	-0.01707
0.33564	-0.01699
0.33532	-0.0169
0.33504	-0.01682
0.33465	-0.01679
0.33435	-0.01676
0.33396	-0.01708
0.33369	-0.01682
0.33332	-0.01726
0.33302	-0.01689
0.33274	-0.01713
0.33235	-0.01706
0.33212	-0.0169
0.33179	-0.01691
0.33147	-0.01689
0.33109	-0.01723
0.33077	-0.0171
0.33046	-0.01748
0.33009	-0.0175
0.32989	-0.0173
0.32948	-0.0176
0.32929	-0.0171
0.32895	-0.01738
0.32853	-0.01722
0.32817	-0.01731
0.32792	-0.01714
0.32758	-0.01757
0.32724	-0.01703
0.32695	-0.01728
0.32662	-0.01719
0.32636	-0.01716
0.32603	-0.01715
0.32571	-0.01701
0.32533	-0.0174
0.32501	-0.01729
0.32473	-0.01735
0.32433	-0.01768
0.32402	-0.01752
0.32371	-0.01778
0.32349	-0.0173
0.3231	-0.01764
0.32273	-0.01753
0.32252	-0.0174
0.32218	-0.01737
0.32187	-0.01725
0.32155	-0.01721
0.32126	-0.01709
0.32085	-0.01753
0.32053	-0.01751
0.32015	-0.01794
0.31986	-0.0177
0.3196	-0.01796
0.31934	-0.01749
0.31898	-0.01779
0.31866	-0.01731
0.31835	-0.0176
0.31799	-0.01756
0.31774	-0.01747
0.31736	-0.01733
0.31708	-0.0173
0.31674	-0.0173
0.31637	-0.01766
0.31607	-0.01753
0.31575	-0.01781
0.31542	-0.01785
0.31515	-0.01772
0.31481	-0.01768
0.31454	-0.01758
0.31408	-0.01795
0.31379	-0.01786
0.31355	-0.01769
0.31316	-0.01805
0.31285	-0.0176
0.31259	-0.01793
0.31215	-0.01783
0.31192	-0.01769
0.31167	-0.01763
0.31124	-0.01758
0.31089	-0.01798
0.31063	-0.01785
0.31026	-0.01818
0.30993	-0.01816
0.30968	-0.01802
0.30935	-0.01793
0.30904	-0.01792
0.30872	-0.01784
0.30831	-0.01811
0.30804	-0.01811
0.30773	-0.01793
0.30739	-0.0183
0.30712	-0.01776
0.3068	-0.01798
0.30639	-0.01808
0.30617	-0.01787
0.30578	-0.01824
0.30553	-0.01779
0.30519	-0.01813
0.30484	-0.01809
0.30462	-0.01795
0.3042	-0.01835
0.30394	-0.01785
0.30364	-0.01819
0.30325	-0.01817
0.30298	-0.01854
0.30258	-0.01843
0.30225	-0.01877
0.30199	-0.01855
0.30172	-0.01846
0.30139	-0.01836
0.30105	-0.01824
0.30074	-0.01818
0.30041	-0.01811
0.30011	-0.01802
0.29978	-0.01799
0.29948	-0.01795
0.29909	-0.01832
0.29882	-0.01828
0.29843	-0.01864
0.29816	-0.01858
0.2979	-0.0185
0.2975	-0.01867
0.2972	-0.01864
0.29692	-0.01852
0.29657	-0.01852
0.2963	-0.01841
0.29598	-0.0183
0.29551	-0.01869
0.2952	-0.01859
0.295	-0.01852
0.29467	-0.01833
0.29434	-0.01838
0.29402	-0.01831
0.29364	-0.01876
0.29329	-0.01865
0.29298	-0.01888
0.29265	-0.01883
0.29244	-0.01867
0.2921	-0.01859
0.29179	-0.01854
0.29147	-0.01842
0.29103	-0.01888
0.29075	-0.01871
0.29041	-0.01904
0.29021	-0.01855
0.28983	-0.01884
0.28948	-0.01874
0.28917	-0.01866
0.28891	-0.01859
0.28858	-0.01858
0.28825	-0.01841
0.28786	-0.01889
0.28753	-0.0188
0.28721	-0.01912
0.28693	-0.01904
0.28666	-0.01895
0.28631	-0.01887
0.28603	-0.01871
0.28558	-0.01914
0.28539	-0.01857
0.28511	-0.01892
0.28472	-0.01878
0.28441	-0.01882
0.28411	-0.01879
0.28373	-0.01909
0.28338	-0.01901
0.28305	-0.01933
0.28273	-0.01922
0.28247	-0.01913
0.2822	-0.01906
0.28185	-0.01896
0.28157	-0.01887
0.28116	-0.01924
0.28085	-0.01921
0.28061	-0.01909
0.28019	-0.01927
0.2799	-0.0193
0.27962	-0.01921
0.27931	-0.01913
0.27901	-0.01902
0.27871	-0.01895
0.27839	-0.01893
0.27793	-0.01932
0.27761	-0.0193
0.27737	-0.01963
0.277	-0.01956
0.27673	-0.01942
0.27639	-0.01973
0.27598	-0.0196
0.27573	-0.01954
0.27546	-0.01942
0.27519	-0.01925
0.2748	-0.01922
0.27446	-0.0192
0.27417	-0.01911
0.27378	-0.01948
0.27346	-0.01941
0.27319	-0.01928
0.27288	-0.01929
0.27263	-0.01918
0.27219	-0.01953
0.2719	-0.01946
0.27152	-0.01993
0.2712	-0.0199
0.27088	-0.02006
0.27064	-0.01987
0.27032	-0.01978
0.27001	-0.01965
0.26967	-0.01962
0.26937	-0.01958
0.26904	-0.01939
0.26882	-0.01942
0.26838	-0.01926
0.26799	-0.01969
0.26779	-0.01919
0.2675	-0.0196
0.26709	-0.01954
0.26671	-0.02006
0.26641	-0.0198
0.26616	-0.02016
0.26577	-0.02002
0.26558	-0.01993
0.26523	-0.01978
0.26488	-0.01975
0.26459	-0.01966
0.26423	-0.01956
0.26387	-0.01995
0.26357	-0.01984
0.26334	-0.01979
0.26302	-0.01961
0.2626	-0.02003
0.26235	-0.0195
0.26202	-0.01992
0.26163	-0.01985
0.26131	-0.02015
0.26105	-0.0201
0.26073	-0.02006
0.26036	-0.02034
0.26003	-0.02025
0.25979	-0.02008
0.25948	-0.01999
0.25917	-0.01994
0.25887	-0.01991
0.2585	-0.01989
0.25816	-0.02004
0.25783	-0.02003
0.2576	-0.02002
0.25721	-0.01997
0.25685	-0.02027
0.25652	-0.02028
0.25629	-0.02008
0.25591	-0.02037
0.25558	-0.02001
0.25531	-0.02032
0.25496	-0.02022
0.2546	-0.0206
0.25429	-0.02045
0.25403	-0.02036
0.25364	-0.02021
0.2534	-0.0201
0.25306	-0.02017
0.2527	-0.02005
0.25238	-0.02049
0.25206	-0.02039
0.25175	-0.02072
0.25145	-0.02058
0.25119	-0.02055
0.25081	-0.0205
0.25043	-0.02082
0.25006	-0.02069
0.24981	-0.02062
0.24954	-0.0206
0.24924	-0.02044
0.24887	-0.02084
0.24851	-0.0207
0.24831	-0.02057
0.24793	-0.02052
0.24764	-0.02044
0.24731	-0.02043
0.24689	-0.02076
0.24662	-0.02067
0.24635	-0.02061
0.24591	-0.02098
0.24567	-0.02086
0.2454	-0.02077
0.24506	-0.0207
0.24467	-0.02111
0.24435	-0.02097
0.24414	-0.02082
0.2438	-0.02082
0.24345	-0.02077
0.24308	-0.0211
0.24276	-0.02103
0.24252	-0.0209
0.2421	-0.02118
0.24176	-0.02115
0.24153	-0.02097
0.24125	-0.02093
0.24091	-0.02077
0.24065	-0.02078
0.24027	-0.02089
0.23987	-0.02109
0.23961	-0.02102
0.23936	-0.021
0.23896	-0.02135
0.23858	-0.02124
0.23832	-0.02157
0.23796	-0.02143
0.23772	-0.02131
0.23734	-0.02116
0.23707	-0.02109
0.2367	-0.02106
0.2364	-0.02094
0.23613	-0.02089
0.23577	-0.0208
0.23539	-0.02122
0.23505	-0.02121
0.23472	-0.02158
0.23442	-0.02145
0.23411	-0.02171
0.23382	-0.02122
0.2335	-0.02152
0.23318	-0.02147
0.23288	-0.02136
0.23262	-0.02123
0.23225	-0.02126
0.23192	-0.02114
0.23159	-0.02149
0.23121	-0.02133
0.23101	-0.02137
0.23067	-0.02126
0.23028	-0.02173
0.22994	-0.02156
0.22962	-0.02186
0.22932	-0.02178
0.22907	-0.02164
0.22876	-0.02156
0.2284	-0.02151
0.22811	-0.02143
0.22775	-0.02144
0.22753	-0.02142
0.22713	-0.02166
0.22679	-0.02158
0.22656	-0.02168
0.2261	-0.02194
0.22586	-0.02181
0.22548	-0.02216
0.22512	-0.02206
0.2249	-0.02195
0.22461	-0.02187
0.22428	-0.02177
0.22396	-0.02176
0.22365	-0.0217
0.22325	-0.02196
0.22302	-0.02198
0.22267	-0.02191
0.22231	-0.02231
0.22201	-0.02209
0.22166	-0.02241
0.2214	-0.02197
0.22107	-0.02222
0.2207	-0.02218
0.22045	-0.0221
0.22011	-0.02191
0.21981	-0.02196
0.21948	-0.02186
0.21915	-0.02222
0.21882	-0.02206
0.21853	-0.02203
0.21822	-0.02206
0.21777	-0.02249
0.21746	-0.02226
0.21717	-0.02257
0.21679	-0.0225
0.21659	-0.02235
0.21625	-0.02228
0.21593	-0.02219
0.21565	-0.02211
0.21531	-0.02202
0.21499	-0.022
0.2146	-0.02242
0.21426	-0.02226
0.21394	-0.02267
0.21363	-0.02265
0.21339	-0.02258
0.21302	-0.02276
0.21266	-0.02279
0.21237	-0.02258
0.21211	-0.02253
0.21176	-0.02241
0.21147	-0.02236
0.21115	-0.02225
0.21078	-0.02262
0.21041	-0.02256
0.21023	-0.0224
0.20989	-0.02235
0.20952	-0.02231
0.20916	-0.02271
0.20886	-0.02258
0.20848	-0.02302
0.20814	-0.02286
0.20798	-0.0227
0.2076	-0.02272
0.20733	-0.0226
0.20692	-0.02291
0.20655	-0.02285
0.20635	-0.02279
0.20604	-0.02264
0.2057	-0.02264
0.20541	-0.02262
0.20501	-0.02289
0.20471	-0.02286
0.20443	-0.02281
0.20403	-0.02319
0.20377	-0.02302
0.20341	-0.02334
0.20318	-0.02285
0.20286	-0.02302
0.20244	-0.02303
0.20216	-0.02305
0.20191	-0.02292
0.2015	-0.02329
0.20114	-0.0232
0.20091	-0.02314
0.20057	-0.02307
0.20032	-0.02283
0.19986	-0.02335
0.19964	-0.02285
0.19931	-0.02317
0.19898	-0.02304
0.19856	-0.02347
0.1983	-0.02335
0.19801	-0.02332
0.19769	-0.02322
0.19729	-0.02349
0.19699	-0.02352
0.19674	-0.02342
0.19634	-0.02376
0.19601	-0.02363
0.19577	-0.02359
0.19542	-0.02349
0.19511	-0.02334
0.1948	-0.02332
0.19445	-0.02328
0.19414	-0.02357
0.19378	-0.0236
0.19354	-0.02345
0.19317	-0.0238
0.19282	-0.02373
0.19257	-0.02362
0.19218	-0.02395
0.19189	-0.02384
0.1916	-0.0238
0.19122	-0.02379
0.19098	-0.02359
0.19058	-0.02391
0.19033	-0.02347
0.19	-0.02382
0.18963	-0.02379
0.18937	-0.02362
0.18902	-0.02406
0.18865	-0.02391
0.18845	-0.02385
0.18812	-0.02377
0.18773	-0.02411
0.18739	-0.02403
0.18717	-0.02402
0.18683	-0.02395
0.18646	-0.02419
0.18611	-0.02413
0.18583	-0.02401
0.18551	-0.02392
0.18522	-0.02387
0.18488	-0.02385
0.18454	-0.02418
0.18422	-0.02409
0.18395	-0.02402
0.18352	-0.02431
0.18325	-0.02418
0.18301	-0.02407
0.18263	-0.02407
0.18236	-0.02384
0.18191	-0.02438
0.18169	-0.02384
0.18138	-0.02419
0.18098	-0.02411
0.18071	-0.02442
0.18037	-0.02437
0.18012	-0.02426
0.17984	-0.0242
0.17948	-0.02414
0.17908	-0.02449
0.17875	-0.02445
0.1785	-0.02439
0.17812	-0.02461
0.1778	-0.02453
0.17754	-0.02445
0.17725	-0.02435
0.17692	-0.02435
0.17658	-0.02425
0.17619	-0.02467
0.17585	-0.02456
0.17557	-0.02485
0.17519	-0.02481
0.175	-0.02464
0.17467	-0.02467
0.17434	-0.02448
0.174	-0.02488
0.17369	-0.02424
0.17339	-0.0246
0.17304	-0.02432
0.17277	-0.02455
0.17236	-0.02452
0.17202	-0.02487
0.17173	-0.02478
0.17139	-0.02513
0.17111	-0.02503
0.17083	-0.02498
0.1705	-0.02483
0.17008	-0.02529
0.16986	-0.02466
0.16951	-0.0251
0.16916	-0.02498
0.16884	-0.02534
0.16848	-0.0252
0.16825	-0.02515
0.1679	-0.02502
0.16761	-0.02493
0.1673	-0.02484
0.16705	-0.02468
0.16665	-0.02471
0.16636	-0.02473
0.16596	-0.0251
0.16571	-0.02494
0.16534	-0.02541
0.165	-0.02539
0.16466	-0.02566
0.16441	-0.02544
0.16409	-0.02534
0.1638	-0.02525
0.16342	-0.02516
0.16318	-0.02515
0.16286	-0.02507
0.16241	-0.02549
0.16213	-0.02537
0.1618	-0.02565
0.16147	-0.02558
0.16126	-0.02545
0.16089	-0.02537
[truncated: 8,003 more rows]

## Sheet: 3.2 V s-1
E /V vs. SCE	i / mA
0.80047	0.06621
0.79977	0.06108
0.79938	0.05452
0.79882	0.04731
0.79805	0.03983
0.79747	0.03274
0.79679	0.0263
0.79611	0.02048
0.7954	0.01586
0.79467	0.01228
0.79399	0.00974
0.79321	0.00798
0.79263	0.00735
0.79189	0.007
0.79125	0.0076
0.7906	0.00823
0.78984	0.00904
0.78926	0.01013
0.78861	0.01104
0.78793	0.01178
0.78737	0.01257
0.78672	0.01271
0.78606	0.0129
0.78548	0.01269
0.78487	0.01245
0.78422	0.01182
0.78365	0.01147
0.783	0.01052
0.78233	0.00969
0.7817	0.00872
0.78108	0.00784
0.78038	0.00696
0.77972	0.00614
0.77912	0.00532
0.77848	0.00491
0.77788	0.0044
0.77719	0.00401
0.77657	0.00379
0.77586	0.00321
0.77523	0.00309
0.77464	0.00265
0.77402	0.00266
0.77339	0.00236
0.77268	0.00194
0.77203	0.00175
0.77146	0.0014
0.77074	0.00109
0.77012	0.000751338
0.76952	0.000722298
0.76892	0.000520926
0.76822	0.000179319
0.76757	-0.000129808
0.76687	-0.000513829
0.7663	-0.000775192
0.76569	-0.00107
0.76506	-0.00107
0.76446	-0.00126
0.76377	-0.00162
0.76317	-0.00171
0.76255	-0.00196
0.76188	-0.00232
0.76121	-0.00268
0.76054	-0.00306
0.7599	-0.00336
0.75925	-0.00366
0.75857	-0.00395
0.75797	-0.00424
0.75726	-0.00455
0.7567	-0.00481
0.75608	-0.00478
0.75542	-0.00486
0.75474	-0.00518
0.75411	-0.00519
0.75352	-0.00543
0.75281	-0.0057
0.75224	-0.0057
0.75163	-0.00593
0.75094	-0.00628
0.75031	-0.00628
0.74967	-0.00645
0.74905	-0.00676
0.74833	-0.00711
0.74782	-0.00707
0.74716	-0.00726
0.74642	-0.0075
0.74587	-0.00753
0.7452	-0.00776
0.74451	-0.00803
0.74387	-0.00828
0.74326	-0.0083
0.74265	-0.00845
0.74195	-0.0087
0.74134	-0.00867
0.74069	-0.00888
0.74006	-0.00895
0.73945	-0.00914
0.73876	-0.00947
0.73817	-0.00941
0.73755	-0.00959
0.73688	-0.00992
0.73628	-0.00987
0.73562	-0.01008
0.73496	-0.01037
0.7344	-0.01032
0.73379	-0.01052
0.73305	-0.01078
0.73244	-0.01077
0.73182	-0.01091
0.73112	-0.01117
0.73049	-0.01119
0.72986	-0.0113
0.72917	-0.01159
0.72856	-0.01162
0.72793	-0.01174
0.72724	-0.01198
0.72662	-0.01195
0.72601	-0.01212
0.72532	-0.01203
0.72478	-0.01218
0.72406	-0.01226
0.72341	-0.01236
0.72279	-0.01236
0.72213	-0.01255
0.72154	-0.01245
0.72087	-0.01268
0.72024	-0.01268
0.71958	-0.01302
0.71891	-0.01323
0.71826	-0.01343
0.71763	-0.01346
0.71701	-0.01361
0.7164	-0.01356
0.71578	-0.01365
0.71513	-0.01358
0.71447	-0.01382
0.71385	-0.01374
0.7132	-0.01388
0.71255	-0.01389
0.71193	-0.01404
0.71129	-0.01412
0.71065	-0.01423
0.70994	-0.01452
0.70935	-0.01451
0.70871	-0.01466
0.70807	-0.01459
0.70745	-0.01473
0.70679	-0.01469
0.70611	-0.01492
0.70551	-0.01493
0.7049	-0.01506
0.70417	-0.01534
0.70358	-0.01528
0.70294	-0.01541
0.7023	-0.01537
0.7016	-0.01549
0.70098	-0.01546
0.70039	-0.01561
0.69972	-0.01565
0.69907	-0.01578
0.69846	-0.01579
0.69784	-0.01592
0.6972	-0.01588
0.69652	-0.01608
0.69595	-0.016
0.69527	-0.01619
0.69463	-0.01617
0.69402	-0.01628
0.69331	-0.01658
0.69273	-0.01641
0.69213	-0.01665
0.69144	-0.01665
0.69083	-0.01674
0.69017	-0.01671
0.68949	-0.0169
0.6889	-0.01683
0.68828	-0.01703
0.68763	-0.01696
0.68692	-0.01719
0.68628	-0.01719
0.68572	-0.01728
0.68506	-0.01728
0.68446	-0.01739
0.68378	-0.01739
0.68313	-0.01754
0.6825	-0.01747
0.68185	-0.01761
0.68116	-0.01757
0.68055	-0.01772
0.67992	-0.01772
0.67926	-0.01787
0.67863	-0.01787
0.678	-0.01798
0.67739	-0.01791
0.67676	-0.01805
0.67609	-0.01807
0.67546	-0.01822
0.67479	-0.01818
0.67414	-0.01825
0.67354	-0.01831
0.67284	-0.01845
0.67225	-0.01842
0.6716	-0.01854
0.671	-0.01855
0.67029	-0.01861
0.66965	-0.01856
0.66903	-0.01872
0.66842	-0.0187
0.66774	-0.01884
0.6671	-0.01879
0.6665	-0.019
0.66579	-0.01891
0.66519	-0.01903
0.66453	-0.01903
0.6639	-0.01911
0.66327	-0.01909
0.6626	-0.01917
0.66197	-0.01917
0.66133	-0.01936
0.66069	-0.01929
0.66006	-0.01937
0.65942	-0.01932
0.65876	-0.01951
0.6581	-0.0195
0.65749	-0.01955
0.65687	-0.01949
0.65621	-0.01967
0.65558	-0.01964
0.65497	-0.01977
0.65431	-0.01975
0.65363	-0.01997
0.653	-0.01994
0.65239	-0.01998
0.65173	-0.01994
0.65107	-0.0201
0.65043	-0.02006
0.64979	-0.02015
0.64921	-0.02008
0.64862	-0.01985
0.64785	-0.02012
0.64718	-0.02015
0.6466	-0.02027
0.64595	-0.02024
0.64533	-0.02034
0.64472	-0.02035
0.64408	-0.02049
0.64341	-0.02041
0.6428	-0.02057
0.6421	-0.0205
0.64151	-0.02063
0.64085	-0.0206
0.64033	-0.02043
0.63959	-0.02048
0.63895	-0.02056
0.63834	-0.02049
0.63768	-0.02056
0.63709	-0.02058
0.6364	-0.02077
0.63576	-0.02076
0.63513	-0.02093
0.63452	-0.02091
0.63383	-0.02106
0.63322	-0.02106
0.63256	-0.02125
0.63194	-0.02114
0.63134	-0.02126
0.63067	-0.02127
0.62999	-0.02142
0.62941	-0.02135
0.62873	-0.02151
0.62806	-0.02142
0.62741	-0.02153
0.62678	-0.02142
0.62615	-0.02161
0.62551	-0.02153
0.62484	-0.02164
0.62418	-0.02159
0.62355	-0.02171
0.62292	-0.02171
0.62228	-0.02182
0.62164	-0.02182
0.62099	-0.02192
0.62037	-0.0218
0.61974	-0.02194
0.61913	-0.0219
0.61849	-0.02168
0.61787	-0.02184
0.61718	-0.02189
0.61664	-0.02175
0.61594	-0.02185
0.61526	-0.02189
0.61465	-0.022
0.61399	-0.02194
0.6134	-0.02221
0.61272	-0.02219
0.61208	-0.02224
0.61146	-0.02222
0.61079	-0.02231
0.61014	-0.02224
0.60948	-0.02241
0.60882	-0.02236
0.60818	-0.02246
0.60757	-0.0224
0.60687	-0.02248
0.6063	-0.02245
0.6057	-0.02226
0.60504	-0.02245
0.60438	-0.02245
0.60373	-0.02261
0.60308	-0.02252
0.60247	-0.02265
0.60181	-0.02256
0.60119	-0.0225
0.6005	-0.02269
0.59993	-0.02259
0.59927	-0.02272
0.59862	-0.02266
0.59796	-0.02286
0.59732	-0.02284
0.59666	-0.02297
0.5961	-0.02289
0.59544	-0.02297
0.5948	-0.02297
0.59422	-0.02278
0.59351	-0.02293
0.59284	-0.02292
0.59218	-0.02311
0.5916	-0.02302
0.59094	-0.02316
0.59026	-0.02311
0.58966	-0.0232
0.58901	-0.02323
0.58841	-0.02307
0.58776	-0.02313
0.58708	-0.02322
0.58644	-0.02324
0.58583	-0.02319
0.58515	-0.02346
0.58452	-0.02336
0.58389	-0.02358
0.58325	-0.02348
0.58262	-0.02359
0.58196	-0.02352
0.58133	-0.02367
0.58065	-0.02358
0.58015	-0.02349
0.57948	-0.02366
0.57882	-0.02365
0.57814	-0.02379
0.5775	-0.02374
0.57688	-0.0239
0.57621	-0.0238
0.57562	-0.02395
0.57493	-0.02389
0.57433	-0.02405
0.57363	-0.02396
0.57303	-0.02402
0.57235	-0.02401
0.57176	-0.02385
0.57111	-0.02394
0.5704	-0.02391
0.56983	-0.02376
0.56918	-0.02397
0.56852	-0.02401
0.5679	-0.02415
0.56724	-0.02406
0.56664	-0.02415
0.56595	-0.02417
0.56532	-0.0243
0.56473	-0.02426
0.56407	-0.02437
0.56341	-0.02428
0.56283	-0.02413
0.56215	-0.02427
0.5615	-0.02429
0.56083	-0.02443
0.56021	-0.02439
0.55958	-0.02469
0.55892	-0.02451
0.55835	-0.0246
0.55766	-0.0246
0.557	-0.02469
0.55638	-0.02465
0.55576	-0.02444
0.55514	-0.0246
0.55446	-0.02455
0.55384	-0.02468
0.55318	-0.02465
0.55259	-0.02445
0.55191	-0.02461
0.55122	-0.0246
0.55061	-0.02472
0.54993	-0.02473
0.54929	-0.0249
0.54872	-0.02473
0.54806	-0.02495
0.54733	-0.02491
0.54679	-0.02503
0.54607	-0.02502
0.54552	-0.02477
0.54487	-0.025
0.54416	-0.02499
0.54356	-0.02512
0.54297	-0.02501
0.54231	-0.02513
0.5417	-0.02503
0.54113	-0.02496
0.54044	-0.02513
0.53981	-0.02508
0.53912	-0.02523
0.53851	-0.02516
0.53783	-0.02527
0.53722	-0.02525
0.53655	-0.02544
0.53589	-0.02536
0.53529	-0.02554
0.53463	-0.02547
0.534	-0.02559
0.53336	-0.02543
0.53281	-0.02519
0.53205	-0.0255
0.53139	-0.02542
0.53078	-0.0256
0.53012	-0.02551
0.52949	-0.02565
0.52886	-0.02563
0.52826	-0.02548
0.52757	-0.02564
0.52697	-0.02557
0.52632	-0.02574
0.52567	-0.02575
0.52502	-0.02591
0.52439	-0.02579
0.52374	-0.026
0.52311	-0.02584
0.52246	-0.02595
0.52181	-0.02595
0.52121	-0.02579
0.52056	-0.02593
0.51985	-0.02593
0.51926	-0.02603
0.5186	-0.02598
0.51803	-0.02573
0.51736	-0.02589
0.51667	-0.02591
0.51614	-0.02573
0.51545	-0.02595
0.51482	-0.026
0.51419	-0.02612
0.51352	-0.02606
0.51291	-0.0262
0.51224	-0.02613
0.51159	-0.02626
0.51096	-0.02622
0.51032	-0.02641
0.50967	-0.02629
0.50903	-0.02647
0.50836	-0.02638
0.50775	-0.02649
0.5071	-0.02645
0.50646	-0.02666
0.50579	-0.02655
0.50518	-0.02658
0.50452	-0.02656
0.50391	-0.02639
0.50323	-0.02655
0.50263	-0.0265
0.50204	-0.0263
0.50133	-0.02644
0.50071	-0.02636
0.50006	-0.02631
0.49948	-0.02646
0.4988	-0.02638
0.49816	-0.02659
0.49749	-0.0265
0.49688	-0.02663
0.49624	-0.02665
0.49558	-0.0268
0.49493	-0.0268
0.49428	-0.02692
0.49368	-0.02683
0.49299	-0.02696
0.49237	-0.02684
0.49172	-0.02701
0.49105	-0.02699
0.49048	-0.0268
0.48983	-0.02694
0.4892	-0.02682
0.48849	-0.02693
0.48784	-0.02698
0.48733	-0.02675
0.48662	-0.0269
0.48595	-0.02694
0.48534	-0.0268
0.48476	-0.02692
0.48409	-0.02687
0.48342	-0.02712
0.48277	-0.02709
0.48214	-0.02728
0.48155	-0.02716
0.48091	-0.02728
0.4802	-0.02726
0.47963	-0.02722
0.47896	-0.02728
0.47837	-0.02711
0.47767	-0.02725
0.47704	-0.0273
0.47636	-0.0274
0.47576	-0.02737
0.47514	-0.02751
0.47444	-0.02746
0.47381	-0.02761
0.47314	-0.0276
0.47256	-0.02774
0.4719	-0.02764
0.47131	-0.02767
0.47065	-0.02773
0.47002	-0.0275
0.46933	-0.02766
0.46867	-0.02762
0.46802	-0.02774
0.46747	-0.02768
0.46674	-0.02785
0.46613	-0.02782
0.46548	-0.02785
0.46487	-0.02781
0.46428	-0.02761
0.46357	-0.02775
0.46296	-0.02771
0.4624	-0.02756
0.4617	-0.02779
0.46102	-0.0277
0.46042	-0.02787
0.45974	-0.02785
0.45908	-0.02801
0.45845	-0.02793
0.45786	-0.02809
0.45715	-0.02804
0.45655	-0.02817
0.4559	-0.02807
0.45523	-0.02819
0.45463	-0.02809
0.45403	-0.02794
0.45333	-0.02824
0.45269	-0.0282
0.45207	-0.0282
0.45141	-0.02825
0.45082	-0.02803
0.45019	-0.02816
0.44949	-0.02814
0.44887	-0.02827
0.44821	-0.02825
0.44758	-0.02834
0.44696	-0.0283
0.44636	-0.02806
0.44564	-0.02823
0.44503	-0.02824
0.44443	-0.02804
0.44372	-0.02821
0.44308	-0.0282
0.44246	-0.02841
0.4418	-0.02832
0.44115	-0.02846
0.44055	-0.02844
0.43987	-0.02856
0.43928	-0.02853
0.43863	-0.02866
0.43799	-0.02856
0.43735	-0.02873
0.43669	-0.02862
0.43606	-0.02878
0.43538	-0.02866
0.43483	-0.02843
0.43412	-0.02869
0.43344	-0.02859
0.43284	-0.02874
0.43222	-0.02874
0.43163	-0.02858
0.43096	-0.02869
0.43026	-0.02874
0.42966	-0.02884
0.42901	-0.02878
0.42837	-0.02896
0.42771	-0.02888
0.42708	-0.02905
0.4264	-0.02887
0.42581	-0.02908
0.42511	-0.0291
0.42457	-0.02885
0.42394	-0.02899
0.42326	-0.02897
0.42269	-0.02876
0.422	-0.0289
0.42129	-0.02894
0.42069	-0.0291
0.4201	-0.02906
0.41947	-0.0292
0.41877	-0.02916
0.41815	-0.02932
0.41752	-0.0293
0.41683	-0.02943
0.41622	-0.02931
0.41558	-0.02944
0.41493	-0.02941
0.41428	-0.02922
0.41367	-0.02934
0.41302	-0.02931
0.41241	-0.02915
0.41175	-0.02929
0.41113	-0.02926
0.41048	-0.02936
0.4098	-0.02937
0.40916	-0.02953
0.40852	-0.02957
0.40794	-0.02958
0.40728	-0.02954
0.40662	-0.02973
0.40598	-0.02966
0.40528	-0.0298
0.40472	-0.02967
0.40403	-0.02984
0.40338	-0.02971
0.40285	-0.02954
0.40214	-0.02971
0.40149	-0.02967
0.4009	-0.0295
0.40019	-0.02976
0.39957	-0.0298
0.39892	-0.02984
0.39833	-0.02985
0.39769	-0.03
0.39701	-0.0299
0.39639	-0.03005
0.39572	-0.02993
0.39508	-0.03013
0.39443	-0.03004
0.39379	-0.03016
0.39309	-0.03004
0.39255	-0.02991
0.39184	-0.03003
0.39117	-0.03003
0.39058	-0.02981
0.38999	-0.03004
0.38931	-0.03001
0.38868	-0.03018
0.38803	-0.0301
0.3874	-0.03021
0.38678	-0.03024
0.38621	-0.03005
0.38552	-0.03027
0.38491	-0.03019
0.3842	-0.0304
0.38362	-0.03032
0.38292	-0.03049
0.38234	-0.0304
0.38165	-0.03051
0.38107	-0.03055
0.38038	-0.03064
0.37976	-0.03061
0.3791	-0.03069
0.37844	-0.03069
0.37783	-0.03079
0.37723	-0.03074
0.37663	-0.03057
0.37591	-0.03069
0.37526	-0.03073
0.3746	-0.03086
0.37398	-0.03076
0.37329	-0.0309
0.37268	-0.03081
0.37214	-0.03078
0.37147	-0.03087
0.37079	-0.03085
0.37017	-0.03097
0.36952	-0.03097
0.36888	-0.03117
0.36823	-0.03114
0.36759	-0.03133
0.36693	-0.03121
0.36633	-0.03137
0.36567	-0.03135
0.36504	-0.03145
0.36437	-0.03145
0.36369	-0.03162
0.36307	-0.03143
0.36253	-0.03158
0.3618	-0.03153
0.36123	-0.03131
0.36058	-0.03149
0.35992	-0.03146
0.35926	-0.03169
0.35865	-0.03153
0.35803	-0.0317
0.35737	-0.03162
0.35672	-0.03183
0.35603	-0.03179
0.35538	-0.032
0.35477	-0.03194
0.35409	-0.03198
0.35351	-0.03194
0.35286	-0.03176
0.35224	-0.03197
0.35157	-0.03195
0.35095	-0.03207
0.3503	-0.03204
0.3496	-0.03218
0.349	-0.03217
0.34837	-0.03221
0.34772	-0.03221
0.34712	-0.03205
0.34649	-0.0324
0.34581	-0.03226
0.34523	-0.03237
0.34456	-0.03232
0.34393	-0.03253
0.34329	-0.03249
0.34267	-0.03262
0.342	-0.03257
0.34137	-0.03271
0.34075	-0.03265
0.34007	-0.0328
0.33938	-0.03274
0.33878	-0.03291
0.33813	-0.03282
0.33749	-0.03291
0.33687	-0.03288
0.33631	-0.0327
0.33564	-0.03283
0.33495	-0.03284
0.33431	-0.03302
0.33365	-0.03301
0.33302	-0.03312
0.3324	-0.03313
0.33172	-0.03329
0.3311	-0.0333
0.33051	-0.03342
0.32985	-0.03336
0.32921	-0.03348
0.32855	-0.03337
0.32791	-0.03358
0.32725	-0.03363
0.3266	-0.03371
0.32603	-0.0336
0.32538	-0.03373
0.32471	-0.03376
0.32408	-0.03358
0.32347	-0.03374
0.32281	-0.03371
0.32216	-0.03386
0.32152	-0.03389
0.32088	-0.03403
0.32026	-0.03393
0.31961	-0.03395
0.31895	-0.03405
0.31836	-0.03389
0.31769	-0.03407
0.31703	-0.03407
0.31638	-0.03425
0.31578	-0.0342
0.31515	-0.03441
0.3145	-0.03437
0.31384	-0.03451
0.3132	-0.03452
0.31264	-0.0346
0.31193	-0.03468
0.31128	-0.03482
0.3106	-0.03511
0.30994	-0.03497
0.30937	-0.0351
0.30875	-0.035
0.30808	-0.03517
0.30743	-0.03506
0.30682	-0.03518
0.30616	-0.03514
0.30555	-0.03527
0.30488	-0.03523
0.30419	-0.03535
0.30358	-0.03527
0.303	-0.03513
0.30238	-0.03533
0.30169	-0.03537
0.30109	-0.03547
0.30044	-0.03539
0.29978	-0.0356
0.29906	-0.0356
0.29847	-0.03569
0.29783	-0.0356
0.29722	-0.0357
0.29658	-0.03575
0.29587	-0.03594
0.29526	-0.03584
0.29465	-0.03593
0.29396	-0.03591
0.29341	-0.03587
0.29275	-0.03608
0.29208	-0.03595
0.29147	-0.03614
0.29078	-0.03608
0.29013	-0.03629
0.28951	-0.03621
0.28891	-0.03638
0.28829	-0.03624
0.28761	-0.03648
0.2869	-0.03643
0.28633	-0.03657
0.28571	-0.03648
0.28503	-0.03668
0.2844	-0.03659
0.28379	-0.03666
0.28317	-0.03671
0.28248	-0.03683
0.28188	-0.03676
0.2812	-0.03697
0.28054	-0.03692
0.27994	-0.03711
0.27926	-0.03705
0.27864	-0.03723
0.27796	-0.03718
0.27733	-0.03728
0.27672	-0.03732
0.27604	-0.03742
0.27542	-0.0373
0.27483	-0.03743
0.27413	-0.03753
0.27351	-0.03761
0.27288	-0.03756
0.27216	-0.03775
0.27158	-0.03766
0.27094	-0.03781
0.27029	-0.03776
0.26968	-0.03797
0.26905	-0.0379
0.26839	-0.03806
0.26774	-0.03803
0.26711	-0.03814
0.26651	-0.03799
0.26582	-0.03822
0.26519	-0.03827
0.2646	-0.03803
0.26398	-0.03823
0.2633	-0.03823
0.26267	-0.03831
0.26207	-0.03836
0.26139	-0.03853
0.26077	-0.03843
0.26009	-0.0386
0.25945	-0.03862
0.25884	-0.03881
0.25817	-0.0388
0.2576	-0.03894
0.25687	-0.03889
0.25625	-0.039
0.25565	-0.03898
0.25496	-0.03915
0.25436	-0.03914
0.25375	-0.03924
0.25306	-0.03921
0.25243	-0.03937
0.25177	-0.03936
0.25113	-0.03947
0.25049	-0.03945
0.24985	-0.03956
0.24922	-0.03952
0.24855	-0.03978
0.24791	-0.0397
0.24728	-0.03983
0.24668	-0.03977
0.24607	-0.03992
0.24539	-0.0399
0.24474	-0.04006
0.2441	-0.04007
0.24349	-0.04015
0.24282	-0.04008
0.24219	-0.04026
0.24149	-0.04024
0.24087	-0.04034
0.24026	-0.0404
0.23958	-0.04058
0.23896	-0.04046
0.23831	-0.04066
0.23769	-0.04064
0.23702	-0.04073
0.23637	-0.04072
0.23579	-0.04085
0.23515	-0.04083
0.23448	-0.04094
0.23386	-0.04087
0.23321	-0.04106
0.23261	-0.04097
0.23193	-0.04115
0.23131	-0.04113
0.23068	-0.04119
0.22998	-0.04124
0.22936	-0.04141
0.22872	-0.04141
0.22812	-0.04152
0.22751	-0.04145
0.22682	-0.04161
0.22621	-0.0416
0.22553	-0.04183
0.22495	-0.0418
0.22431	-0.04195
0.22364	-0.04191
0.223	-0.04203
0.22227	-0.04199
0.22172	-0.0421
0.22106	-0.04218
0.22042	-0.04228
0.21981	-0.04226
0.2191	-0.04247
0.21854	-0.0424
0.21787	-0.04251
0.21722	-0.04255
0.21659	-0.0427
0.21598	-0.04271
0.21532	-0.04283
0.21463	-0.04285
0.21405	-0.04294
0.21331	-0.04317
0.21274	-0.0431
0.21205	-0.04336
0.21145	-0.04326
0.21084	-0.04336
0.21016	-0.04332
0.20952	-0.04349
0.20886	-0.04341
0.20827	-0.04359
0.20763	-0.04358
0.20703	-0.04369
0.20631	-0.04377
0.20566	-0.04386
0.20508	-0.0438
0.20443	-0.044
0.20377	-0.044
0.20318	-0.0441
0.20251	-0.0441
0.20183	-0.04426
0.20123	-0.04422
0.20056	-0.04439
0.19992	-0.04433
0.19928	-0.04445
0.19866	-0.04446
0.19799	-0.04464
0.19736	-0.04458
0.19672	-0.04473
0.1961	-0.04474
0.19547	-0.04495
0.1948	-0.04495
0.19422	-0.04499
0.19348	-0.0453
0.19287	-0.04531
0.19226	-0.04543
0.19166	-0.04536
0.19097	-0.04554
0.19032	-0.04542
0.18973	-0.04558
0.18906	-0.04553
0.18842	-0.04564
0.18775	-0.04568
0.18711	-0.0458
0.18656	-0.0459
0.18585	-0.04599
0.18527	-0.04585
0.18465	-0.04605
0.18395	-0.04599
0.18332	-0.04622
0.18267	-0.04618
0.18203	-0.04628
0.18142	-0.04628
0.18072	-0.04638
0.1801	-0.04637
0.17944	-0.04652
0.17882	-0.04651
0.17821	-0.04668
0.17754	-0.04666
0.17694	-0.04678
0.17631	-0.04678
0.17561	-0.04693
0.17502	-0.0469
0.17431	-0.04709
0.17373	-0.04712
0.17306	-0.04727
0.17247	-0.04714
0.17181	-0.04734
0.17108	-0.04739
0.17053	-0.04757
0.16983	-0.04779
0.16924	-0.04773
0.16862	-0.04774
0.16797	-0.04776
0.16727	-0.04795
0.16666	-0.04794
0.16604	-0.04808
0.16545	-0.04802
0.16479	-0.04821
0.16409	-0.04815
0.16348	-0.04828
0.16278	-0.0483
0.16216	-0.04843
0.1615	-0.04842
0.1609	-0.04854
0.16029	-0.04846
0.15955	-0.04855
0.15898	-0.0486
0.15835	-0.04877
0.1577	-0.04877
0.15702	-0.04893
0.15644	-0.04889
0.15581	-0.04905
0.15513	-0.04903
0.1545	-0.04924
0.15388	-0.04922
0.15329	-0.04937
0.1526	-0.04962
0.15193	-0.0496
0.15135	-0.04969
0.15067	-0.04972
0.15004	-0.04978
0.1494	-0.04975
0.14873	-0.04991
0.14814	-0.04989
0.1475	-0.05002
0.14686	-0.04998
0.14622	-0.0501
0.14559	-0.05006
0.14493	-0.05017
0.14428	-0.05016
0.14363	-0.05035
0.14301	-0.05026
0.14233	-0.05049
0.14168	-0.05057
0.14103	-0.05063
0.14047	-0.05058
0.13982	-0.05068
0.13915	-0.0507
0.13851	-0.05084
0.13783	-0.05083
0.13721	-0.05096
0.13659	-0.05086
0.13594	-0.05109
0.13531	-0.05098
0.13467	-0.05112
0.13403	-0.05109
0.13338	-0.05132
0.13275	-0.05134
0.13209	-0.05133
0.13147	-0.0514
0.13076	-0.05148
0.13016	-0.05154
0.12952	-0.05164
0.12893	-0.05155
0.12827	-0.05175
0.12762	-0.05175
0.12701	-0.05183
0.12639	-0.05182
0.12568	-0.05192
0.12505	-0.05193
0.12438	-0.05209
0.12379	-0.05199
0.12316	-0.05224
0.12245	-0.05221
0.12178	-0.05228
0.12125	-0.05223
0.12058	-0.05239
0.11997	-0.05237
0.1193	-0.0526
0.11865	-0.05249
0.11804	-0.05259
0.1174	-0.05261
0.11673	-0.0528
0.11611	-0.05278
0.1155	-0.05285
0.11488	-0.05279
0.11424	-0.05296
0.11352	-0.053
0.11287	-0.05314
0.11223	-0.05309
0.11165	-0.05317
0.11105	-0.05317
0.11034	-0.05338
0.10968	-0.0533
0.10901	-0.05346
0.10845	-0.05343
0.1078	-0.05356
0.10713	-0.05349
0.10646	-0.0535
0.10583	-0.05352
0.10515	-0.05377
0.10456	-0.05362
0.1039	-0.0538
0.10327	-0.05378
0.10266	-0.05393
0.10198	-0.05394
0.10138	-0.05405
0.10076	-0.05401
0.10006	-0.05415
0.09942	-0.05414
0.09877	-0.05428
0.09816	-0.05424
0.09748	-0.0544
0.09686	-0.0544
0.09619	-0.05448
0.09559	-0.05442
0.09494	-0.05458
0.09428	-0.05451
0.09364	-0.05465
0.09298	-0.05461
0.09235	-0.05471
0.09173	-0.05467
0.09114	-0.05447
0.09051	-0.05458
0.08987	-0.05456
0.08927	-0.05443
0.08857	-0.05472
0.08791	-0.05464
0.08732	-0.05476
0.08664	-0.05478
0.086	-0.0549
0.08534	-0.05493
0.08468	-0.05502
0.08414	-0.05496
0.08347	-0.05507
0.08274	-0.05506
0.08213	-0.05524
0.08149	-0.05513
0.08087	-0.05528
0.08021	-0.05533
0.07958	-0.05548
0.07898	-0.05532
0.07833	-0.05552
0.07767	-0.05549
0.07702	-0.05561
0.07642	-0.05553
0.07576	-0.05565
0.07514	-0.0556
0.07455	-0.05544
0.07384	-0.0556
0.07318	-0.05544
0.07255	-0.05564
0.07192	-0.05563
0.07133	-0.05547
0.07069	-0.05554
0.07003	-0.05555
0.06935	-0.05572
0.0687	-0.05565
0.06811	-0.05584
0.0674	-0.05584
0.06676	-0.05593
0.06613	-0.05592
0.06553	-0.05612
0.06487	-0.05607
0.06421	-0.05616
0.06356	-0.05613
0.06297	-0.05625
0.0623	-0.05616
0.06166	-0.05628
0.06101	-0.05627
0.06045	-0.0561
0.05977	-0.05617
0.05907	-0.05613
0.05851	-0.05602
0.05783	-0.05616
0.05719	-0.05606
0.05658	-0.05621
0.05591	-0.0562
0.05537	-0.05607
0.05464	-0.05628
0.05396	-0.05626
0.05334	-0.05637
0.05276	-0.05627
0.05208	-0.0565
0.05143	-0.05639
0.05081	-0.0566
0.05014	-0.05646
0.04954	-0.05662
0.04888	-0.05659
0.04824	-0.05671
0.04759	-0.0567
0.04692	-0.05687
0.04631	-0.05688
0.04565	-0.05692
0.04504	-0.05687
0.04438	-0.05701
0.04375	-0.057
0.04312	-0.057
0.04243	-0.05696
0.04183	-0.05676
0.04119	-0.05693
0.04049	-0.05691
0.0399	-0.05676
0.03924	-0.05685
0.03854	-0.05685
0.03807	-0.05665
0.03744	-0.05674
0.03673	-0.05676
0.03615	-0.05662
0.03549	-0.05689
0.03482	-0.05688
0.0342	-0.05694
0.03355	-0.05697
0.03292	-0.05707
0.03226	-0.05704
0.03164	-0.05715
0.031	-0.05707
0.03032	-0.05723
0.02968	-0.05721
0.02905	-0.0573
0.02844	-0.05723
0.02771	-0.05742
0.02706	-0.05733
0.02652	-0.05754
0.0258	-0.05746
0.02517	-0.05749
0.02458	-0.05743
0.02397	-0.05723
0.02328	-0.05742
0.02259	-0.05737
0.02208	-0.0572
0.02138	-0.05731
0.02075	-0.05727
0.02016	-0.05712
0.01948	-0.05726
0.01875	-0.05715
0.01813	-0.05738
0.01752	-0.05728
0.01686	-0.05743
0.01622	-0.0574
0.01561	-0.05753
0.01491	-0.05758
0.01437	-0.05739
0.01365	-0.05753
0.01304	-0.05745
0.01239	-0.05756
0.01174	-0.05758
0.01104	-0.05774
0.01054	-0.05762
0.00983	-0.05777
0.00918	-0.05767
0.00849	-0.05779
0.00789	-0.05779
0.00733	-0.05763
0.00665	-0.05772
0.006	-0.05762
0.00535	-0.05751
0.00473	-0.05766
0.00404	-0.05765
0.00345	-0.05775
0.00276	-0.05775
0.00213	-0.05792
0.0015	-0.05788
0.000849498	-0.05799
0.00017846	-0.0579
-0.000460626	-0.0579
-0.0011	-0.05797
-0.00166	-0.05778
-0.0023	-0.05787
-0.0029	-0.0578
-0.00348	-0.05765
-0.00422	-0.05788
-0.00491	-0.05782
-0.00548	-0.05795
-0.00615	-0.05792
-0.0067	-0.05781
-0.0074	-0.05797
-0.00807	-0.05781
-0.00865	-0.05793
-0.00933	-0.05803
-0.00997	-0.05779
-0.01061	-0.05799
-0.01127	-0.05795
-0.01194	-0.05805
-0.01258	-0.05803
-0.01324	-0.0582
-0.01387	-0.05808
-0.0145	-0.05822
-0.01509	-0.05814
-0.01577	-0.05821
-0.01639	-0.05822
-0.017	-0.058
-0.01766	-0.05815
-0.01836	-0.05816
-0.0189	-0.05787
-0.01957	-0.05804
-0.0202	-0.05802
-0.0208	-0.05784
-0.02149	-0.05801
-0.02214	-0.05795
-0.02278	-0.05814
-0.02342	-0.05808
-0.02407	-0.05823
-0.0247	-0.05814
-0.02537	-0.05831
-0.02601	-0.05822
-0.02662	-0.0584
-0.02732	-0.05838
-0.02797	-0.05836
-0.02855	-0.05836
-0.0292	-0.05816
-0.02982	-0.05829
-0.03054	-0.05827
-0.03112	-0.05804
-0.03177	-0.05821
-0.03247	-0.05818
-0.03301	-0.05794
-0.0337	-0.05809
-0.03433	-0.05804
-0.03494	-0.05793
-0.03558	-0.05805
-0.03625	-0.05801
-0.03691	-0.05817
-0.03754	-0.05818
-0.03818	-0.0583
-0.03878	-0.05825
-0.03945	-0.05836
-0.04009	-0.05832
-0.04072	-0.05841
-0.04139	-0.05838
-0.04195	-0.05822
-0.04258	-0.05834
-0.04325	-0.05832
-0.04384	-0.05815
-0.0445	-0.05819
-0.04519	-0.05821
-0.04581	-0.05813
-0.04647	-0.05824
-0.04704	-0.05819
-0.04774	-0.05836
-0.04838	-0.05829
-0.04897	-0.05848
-0.04967	-0.05846
-0.05031	-0.05854
-0.05096	-0.0585
-0.05166	-0.05871
-0.05224	-0.05857
-0.05286	-0.05865
-0.05353	-0.05849
-0.0541	-0.05835
-0.05481	-0.05859
-0.05546	-0.05852
-0.05609	-0.05863
-0.05673	-0.05855
-0.05726	-0.05836
-0.058	-0.05854
-0.05863	-0.05849
-0.05922	-0.05838
-0.05989	-0.05857
-0.06054	-0.05853
-0.06116	-0.05865
-0.06185	-0.05862
-0.06247	-0.0588
-0.0631	-0.05876
-0.06373	-0.05886
-0.06438	-0.05878
-0.06508	-0.0589
-0.06564	-0.0588
-0.06634	-0.05892
-0.06697	-0.05891
-0.06757	-0.05874
-0.06818	-0.05883
-0.06886	-0.05877
-0.06949	-0.05857
-0.07018	-0.05872
-0.07082	-0.05869
-0.07139	-0.05864
-0.07204	-0.05871
-0.07271	-0.05866
-0.07335	-0.05876
-0.07403	-0.0588
-0.07464	-0.05891
-0.0753	-0.05893
-0.07592	-0.05902
-0.07652	-0.05896
-0.07715	-0.05907
-0.07785	-0.05901
-0.0784	-0.05883
-0.07909	-0.05897
-0.0797	-0.05895
-0.0804	-0.05924
-0.08103	-0.05906
-0.08166	-0.05918
-0.08229	-0.05911
-0.08293	-0.05889
-0.08355	-0.05909
-0.08423	-0.05903
-0.08485	-0.05915
-0.08551	-0.05907
-0.08605	-0.05886
-0.08679	-0.05904
-0.08743	-0.05895
-0.08805	-0.05876
-0.08865	-0.05895
-0.08938	-0.05889
-0.09001	-0.05912
-0.09066	-0.05906
-0.09129	-0.0592
-0.09189	-0.05912
-0.09256	-0.05925
-0.09321	-0.05922
-0.09381	-0.05907
-0.09444	-0.05918
-0.0951	-0.05914
-0.09578	-0.05932
-0.09648	-0.05918
-0.09705	-0.05933
-0.09767	-0.05924
-0.09827	-0.05896
-0.09897	-0.05928
-0.09963	-0.05917
-0.10026	-0.0593
-0.10093	-0.05921
-0.10145	-0.05908
-0.10212	-0.05918
-0.10282	-0.05916
-0.10338	-0.05896
-0.10408	-0.05906
-0.1047	-0.05909
-0.10537	-0.05892
-0.10599	-0.0591
-0.10664	-0.05897
-0.10727	-0.05914
-0.10791	-0.05916
-0.10859	-0.05925
-0.10922	-0.05921
-0.10981	-0.05899
-0.11046	-0.05918
-0.11111	-0.05914
-0.11174	-0.05925
-0.11245	-0.05927
-0.1131	-0.05939
-0.11368	-0.05936
-0.11435	-0.05946
-0.11498	-0.0594
-0.11559	-0.05918
-0.11623	-0.05927
-0.11692	-0.05926
-0.1175	-0.05904
-0.11813	-0.05919
-0.11884	-0.05912
-0.11938	-0.05895
-0.12004	-0.05907
-0.12075	-0.05905
-0.12131	-0.05886
-0.122	-0.05908
-0.12266	-0.05897
-0.12325	-0.05912
-0.12392	-0.05907
-0.12456	-0.0592
-0.12518	-0.05918
-0.12583	-0.05896
-0.12644	-0.05913
-0.12713	-0.05905
-0.12779	-0.0592
-0.12845	-0.05911
-0.12902	-0.05892
-0.1297	-0.05903
-0.13034	-0.05899
-0.13091	-0.05876
-0.13161	-0.05897
-0.13225	-0.0589
-0.13288	-0.05906
-0.13359	-0.05912
-0.1341	-0.05885
-0.13476	-0.05895
-0.13545	-0.05894
-0.13604	-0.05869
-0.13669	-0.05884
-0.13734	-0.05887
-0.13805	-0.05902
-0.13866	-0.05895
-0.13929	-0.0591
-0.13996	-0.0589
-0.14054	-0.05903
-0.14124	-0.05899
-0.14181	-0.05883
-0.1425	-0.05894
-0.14317	-0.05882
-0.14374	-0.05868
-0.14443	-0.05881
-0.14505	-0.05869
-0.14562	-0.05855
-0.14626	-0.0584
-0.14692	-0.05855
-0.14766	-0.05854
-0.1482	-0.05841
-0.14888	-0.05856
-0.14953	-0.0585
-0.15015	-0.0586
-0.15084	-0.05862
-0.15146	-0.05871
-0.15208	-0.05869
-0.15278	-0.05883
-0.15336	-0.05876
-0.15402	-0.05884
-0.15468	-0.05871
-0.15521	-0.05853
-0.15598	-0.05868
-0.15661	-0.05864
-0.15712	-0.05847
-0.15782	-0.05863
-0.15848	-0.05861
-0.15909	-0.05839
-0.15975	-0.05847
-0.1604	-0.0584
-0.16101	-0.05835
-0.16167	-0.05845
-0.16227	-0.05838
-0.16289	-0.0585
-0.16361	-0.05845
-0.16418	-0.05831
-0.1649	-0.05851
-0.16555	-0.05846
-0.16613	-0.05853
-0.16684	-0.05853
-0.16744	-0.05865
-0.16812	-0.05858
-0.16866	-0.05868
-0.16938	-0.05869
-0.16998	-0.05842
-0.17064	-0.0585
-0.17125	-0.05845
-0.17189	-0.05824
-0.17256	-0.05842
-0.17325	-0.05844
-0.17382	-0.05821
-0.17447	-0.05836
-0.17515	-0.05831
-0.17572	-0.05815
-0.17638	-0.05824
-0.17702	-0.05821
-0.17765	-0.05813
-0.17833	-0.05836
-0.17891	-0.05818
-0.17955	-0.05833
-0.18023	-0.05828
-0.1809	-0.0584
-0.18155	-0.05836
-0.18216	-0.05847
-0.18275	-0.05838
-0.18338	-0.0582
-0.18404	-0.05833
-0.1847	-0.05826
-0.1853	-0.05806
-0.18598	-0.0582
-0.18667	-0.05829
-0.18723	-0.05804
-0.18788	-0.05814
-0.18856	-0.0581
-0.1892	-0.05828
-0.18989	-0.05824
-0.19046	-0.0583
-0.19111	-0.05821
-0.19171	-0.05807
-0.19246	-0.05825
-0.19308	-0.05814
-0.19373	-0.05823
-0.19437	-0.05812
-0.19492	-0.058
-0.19562	-0.05814
-0.19623	-0.058
-0.19683	-0.05785
-0.19757	-0.05803
-0.19815	-0.05804
-0.19875	-0.05785
-0.19937	-0.05799
-0.20012	-0.05798
-0.20068	-0.0581
-0.20132	-0.05798
-0.20203	-0.05823
-0.20267	-0.05816
-0.20326	-0.05827
-0.20392	-0.05816
-0.20452	-0.05788
-0.20515	-0.05802
-0.20588	-0.05802
-0.20645	-0.05783
-0.20714	-0.05806
-0.20781	-0.05794
-0.2083	-0.05779
-0.20902	-0.05798
-0.20969	-0.05789
-0.21033	-0.05805
-0.21096	-0.05797
-0.21153	-0.05783
-0.21223	-0.05787
-0.21283	-0.05781
-0.21348	-0.05755
-0.21416	-0.05779
-0.21485	-0.05782
-0.2154	-0.05763
-0.2161	-0.05782
-0.21672	-0.05769
-0.21732	-0.05787
-0.21805	-0.05789
-0.21868	-0.05802
-0.21926	-0.058
-0.21997	-0.05808
-0.22055	-0.05801
-0.2212	-0.05813
-0.22183	-0.058
-0.2224	-0.05783
-0.22314	-0.05794
-0.22372	-0.05787
-0.22435	-0.05769
-0.22501	-0.05785
-0.22571	-0.05782
-0.2263	-0.05768
-0.22696	-0.05782
-0.22759	-0.05774
-0.22827	-0.0579
-0.22893	-0.05784
-0.22948	-0.05765
-0.23015	-0.05777
-0.23082	-0.05775
-0.23141	-0.0577
-0.23207	-0.05781
-0.23274	-0.05771
-0.23339	-0.05785
-0.23401	-0.05781
-0.23466	-0.05798
-0.23529	-0.05792
-0.23596	-0.05797
-0.23654	-0.05788
-0.23713	-0.05769
-0.23784	-0.05784
-0.23846	-0.05778
-0.23905	-0.05759
-0.23971	-0.05776
-0.24036	-0.05783
-0.24108	-0.05788
-0.24169	-0.0578
-0.24236	-0.05793
-0.24298	-0.05786
-0.24349	-0.05767
-0.24421	-0.05778
-0.24491	-0.05773
-0.24548	-0.05751
-0.24618	-0.05767
-0.24684	-0.0576
-0.24739	-0.05743
-0.24809	-0.05758
-0.24872	-0.05756
-0.24929	-0.0573
-0.24999	-0.05753
-0.25066	-0.05753
-0.25128	-0.05762
-0.25191	-0.05761
-0.25253	-0.05773
-0.25317	-0.0576
-0.25383	-0.05782
-0.2545	-0.05776
-0.25509	-0.05759
-0.25575	-0.05777
-0.25644	-0.05769
-0.25706	-0.05776
-0.25769	-0.05769
-0.25831	-0.05745
-0.25895	-0.05767
-0.25963	-0.05765
-0.2602	-0.05751
-0.26092	-0.0576
-0.26154	-0.05754
-0.26214	-0.05764
-0.26286	-0.05764
-0.26341	-0.05743
-0.26407	-0.05755
-0.26472	-0.05754
-0.26533	-0.05738
-0.26599	-0.05761
-0.26666	-0.05746
-0.26728	-0.05757
-0.26793	-0.05762
-0.26862	-0.05775
-0.26924	-0.05771
-0.26983	-0.05781
-0.27047	-0.0577
-0.2711	-0.05787
-0.27181	-0.05788
-0.27237	-0.05762
-0.27306	-0.05781
-0.27376	-0.05773
-0.27438	-0.0578
-0.27493	-0.05783
-0.27553	-0.05766
-0.27622	-0.05779
-0.27684	-0.05765
-0.27752	-0.05781
-0.27815	-0.05774
-0.27875	-0.05763
-0.27944	-0.05778
-0.28009	-0.05769
-0.28071	-0.05783
-0.28132	-0.05777
-0.28194	-0.05757
-0.28259	-0.05773
-0.28328	-0.05768
-0.28385	-0.05751
-0.28454	-0.05775
-0.2852	-0.05774
-0.28579	-0.05775
-0.28645	-0.0577
-0.28701	-0.05753
-0.2878	-0.05771
-0.28841	-0.0577
-0.28902	-0.05785
-0.28969	-0.05779
-0.29029	-0.05787
-0.29095	-0.05778
-0.29153	-0.05754
-0.29222	-0.05774
-0.29286	-0.05771
-0.29352	-0.05774
-0.29416	-0.05774
-0.29475	-0.05769
-0.2954	-0.05779
-0.29606	-0.05776
-0.29672	-0.05792
-0.29735	-0.05787
-0.29801	-0.05795
-0.29862	-0.05796
-0.29925	-0.05772
-0.29992	-0.05782
-0.30057	-0.05776
-0.30113	-0.05755
-0.30183	-0.05776
-0.30253	-0.05762
-0.30313	-0.05778
-0.30382	-0.05775
-0.30437	-0.05757
-0.30506	-0.05777
-0.30571	-0.05775
-0.30638	-0.05782
-0.30701	-0.05782
-0.30756	-0.05761
-0.30818	-0.05774
-0.30886	-0.05774
-0.30956	-0.0579
-0.31017	-0.05779
-0.31087	-0.0579
-0.31146	-0.05777
-0.31209	-0.05768
-0.31278	-0.05787
-0.31336	-0.05779
-0.31396	-0.05796
-0.31464	-0.05788
-0.31528	-0.05793
-0.31588	-0.05788
-0.31653	-0.05773
-0.31724	-0.0579
-0.31786	-0.05779
-0.3184	-0.05765
-0.31905	-0.05781
-0.31976	-0.05775
-0.32043	-0.05779
-0.32105	-0.05787
-0.32165	-0.05767
-0.32221	-0.05781
-0.32296	-0.05779
-0.32361	-0.05793
-0.32421	-0.05784
-0.32488	-0.05799
-0.32554	-0.05799
-0.32607	-0.05777
-0.32678	-0.05792
-0.32745	-0.05788
-0.32805	-0.05802
-0.32873	-0.05792
-0.32937	-0.05814
-0.33003	-0.05807
-0.33066	-0.05821
-0.33128	-0.05814
-0.33185	-0.05791
-0.33254	-0.05802
-0.33322	-0.05803
-0.3338	-0.05784
-0.33448	-0.05796
-0.33516	-0.05794
-0.3357	-0.05772
-0.33637	-0.05786
-0.33702	-0.05784
-0.33763	-0.05771
-0.33831	-0.05794
-0.33893	-0.0578
-0.33961	-0.05796
-0.34021	-0.05796
-0.34086	-0.05809
-0.34151	-0.05799
-0.34215	-0.0582
-0.3428	-0.0581
-0.34347	-0.05823
-0.3441	-0.05813
-0.34476	-0.05821
-0.34541	-0.05814
-0.34598	-0.05804
-0.34665	-0.05819
-0.34728	-0.05812
-0.34785	-0.05785
-0.34857	-0.05809
-0.34927	-0.05805
-0.34977	-0.0578
-0.35047	-0.05798
-0.35112	-0.05791
-0.35176	-0.05808
-0.35242	-0.05805
-0.35295	-0.05786
-0.35361	-0.05795
-0.35428	-0.05792
-0.35486	-0.05776
-0.35554	-0.05791
-0.35622	-0.05789
-0.35685	-0.0581
-0.35751	-0.05813
-0.35811	-0.05818
-0.35875	-0.05815
-0.35942	-0.0583
-0.36002	-0.05818
-0.36067	-0.05835
-0.36134	-0.05827
-0.36198	-0.05843
-0.36262	-0.05831
-0.36328	-0.05846
-0.36395	-0.05838
-0.36453	-0.05808
-0.36519	-0.05826
-0.3659	-0.0583
-0.36646	-0.05806
-0.36708	-0.05818
-0.36778	-0.05815
-0.36835	-0.05797
-0.36904	-0.05818
-0.36969	-0.05817
-0.37033	-0.05834
-0.37097	-0.05829
-0.37159	-0.05845
-0.37222	-0.05835
-0.37289	-0.05852
-0.37353	-0.05829
-0.37414	-0.05853
-0.37493	-0.05854
-0.3754	-0.0583
-0.37603	-0.05839
-0.37671	-0.05835
-0.37735	-0.05822
-0.37797	-0.05837
-0.37864	-0.05833
-0.37921	-0.0582
-0.37987	-0.05837
-0.38053	-0.05831
-0.38117	-0.05849
-0.38182	-0.05845
-0.38246	-0.05866
-0.38313	-0.05858
-0.38377	-0.05873
-0.38436	-0.05865
-0.38507	-0.05875
-0.38568	-0.0587
-0.38632	-0.05881
-0.38697	-0.05881
-0.38757	-0.05856
-0.38821	-0.05868
-0.3889	-0.05861
-0.38946	-0.05845
-0.39016	-0.05859
-0.39083	-0.05869
-0.39147	-0.05883
-0.39207	-0.05872
-0.39269	-0.05886
-0.39336	-0.05877
-0.39394	-0.05888
-0.39462	-0.05888
-0.39523	-0.05869
-0.39587	-0.05878
-0.39656	-0.05878
-0.39709	-0.05859
-0.3978	-0.05877
-0.39848	-0.05874
-0.39907	-0.05887
-0.39969	-0.05885
-0.40041	-0.0591
-0.401	-0.05888
-0.40166	-0.05901
-0.40236	-0.05898
-0.40285	-0.05875
-0.40355	-0.05893
-0.40429	-0.05893
-0.4049	-0.05905
-0.40556	-0.05903
-0.40611	-0.05912
-0.40678	-0.05904
-0.40742	-0.05889
-0.40805	-0.05906
-0.40868	-0.05896
-0.40935	-0.05904
-0.41002	-0.05909
-0.41061	-0.05884
-0.41124	-0.05902
-0.41192	-0.05901
-0.41258	-0.05916
-0.41319	-0.05912
-0.4138	-0.05925
-0.41451	-0.05923
-0.41513	-0.05935
-0.41577	-0.0593
-0.41636	-0.05911
-0.41703	-0.05923
-0.41767	-0.05918
-0.41828	-0.05893
-0.41891	-0.05924
-0.41957	-0.05909
-0.42024	-0.05937
-0.42089	-0.05929
-0.42152	-0.05935
-0.42212	-0.05933
-0.42282	-0.05951
-0.42349	-0.05947
-0.42407	-0.05957
-0.42474	-0.05951
-0.4254	-0.05969
-0.42605	-0.05962
-0.42662	-0.05955
-0.42729	-0.05951
-0.42792	-0.05947
-0.42854	-0.05925
-0.42914	-0.0594
-0.42987	-0.05939
-0.43042	-0.05925
-0.43106	-0.05942
-0.4317	-0.05942
-0.43232	-0.0596
-0.43301	-0.05959
-0.43365	-0.05975
-0.43429	-0.05968
-0.43489	-0.05984
-0.43556	-0.05986
-0.43617	-0.06
-0.43683	-0.0599
-0.4375	-0.06002
-0.43806	-0.05995
-0.43877	-0.0601
-0.43941	-0.06001
-0.44005	-0.06018
-0.4407	-0.06004
-0.44138	-0.06019
-0.442	-0.06016
-0.44255	-0.05996
-0.44319	-0.06008
-0.44392	-0.06004
-0.44451	-0.05995
-0.44521	-0.06014
-0.44578	-0.06
-0.44648	-0.06015
-0.44707	-0.06013
-0.44773	-0.06025
-0.44838	-0.06022
-0.44904	-0.06041
-0.44965	-0.06037
-0.45028	-0.06047
-0.4509	-0.06038
-0.45162	-0.06048
-0.45225	-0.06039
-0.4528	-0.06025
-0.45351	-0.06048
-0.45415	-0.06038
-0.4548	-0.06056
-0.45543	-0.0605
-0.45599	-0.06026
-0.45668	-0.06044
-0.45734	-0.0604
-0.45798	-0.06059
-0.45862	-0.06059
-0.45925	-0.06069
-0.45993	-0.06062
-0.46054	-0.06083
-0.46123	-0.06068
-0.46186	-0.06084
-0.46251	-0.06072
-0.46307	-0.06059
-0.46371	-0.06073
-0.46447	-0.06076
-0.465	-0.06056
-0.46562	-0.06079
-0.4663	-0.06072
-0.46691	-0.0609
-0.46759	-0.06089
-0.46825	-0.06102
-0.46885	-0.06095
-0.46949	-0.06112
-0.47009	-0.06107
-0.47075	-0.06123
-0.47139	-0.06112
-0.47205	-0.06133
-0.47273	-0.06126
-0.47335	-0.0614
-0.47398	-0.06134
-0.47459	-0.06141
-0.47527	-0.06141
-0.47583	-0.06121
-0.47652	-0.06135
-0.47719	-0.06136
-0.47778	-0.06144
-0.47846	-0.06143
[truncated: 3,003 more rows]

## Sheet: 6.4 V s-1
E /V vs. SCE	i / mA
0.80035	0.11378
0.79902	0.10432
0.79786	0.08837
0.7966	0.07516
0.7954	0.05843
0.7941	0.04563
0.79285	0.03174
0.79139	0.02168
0.79014	0.01219
0.78884	0.00617
0.78757	0.00138
0.78627	-0.00101
0.78495	-0.0026
0.78365	-0.00259
0.78224	-0.00238
0.78105	-0.000750326
0.77968	0.000136379
0.77845	0.00187
0.77716	0.00261
0.77588	0.00371
0.77458	0.00364
0.77334	0.00382
0.77202	0.003
0.77082	0.00258
0.76955	0.00121
0.7682	-2.79675e-05
0.76702	-0.00153
0.76566	-0.00311
0.76441	-0.00452
0.76315	-0.00623
0.7618	-0.00753
0.7606	-0.00878
0.75933	-0.00976
0.75804	-0.01085
0.75673	-0.01185
0.7555	-0.01254
0.75418	-0.01347
0.75287	-0.014
0.75162	-0.01463
0.75036	-0.01503
0.74901	-0.01581
0.74776	-0.01592
0.74642	-0.01695
0.74513	-0.01712
0.74389	-0.01776
0.74262	-0.01798
0.74138	-0.0186
0.74009	-0.01886
0.73882	-0.01945
0.73748	-0.01982
0.73623	-0.02043
0.73492	-0.02112
0.73371	-0.02135
0.73244	-0.02196
0.73115	-0.02259
0.7299	-0.0227
0.72855	-0.02346
0.7273	-0.02359
0.72604	-0.0244
0.72476	-0.02449
0.7234	-0.0254
0.7222	-0.02523
0.72085	-0.02624
0.71961	-0.02601
0.7183	-0.02695
0.71706	-0.02667
0.71578	-0.02755
0.71448	-0.02736
0.71319	-0.02791
0.71192	-0.02809
0.7107	-0.02817
0.70934	-0.02883
0.70797	-0.02892
0.70679	-0.02919
0.70554	-0.02927
0.70416	-0.02994
0.70291	-0.03012
0.70165	-0.03073
0.70034	-0.03086
0.69911	-0.03102
0.69776	-0.03152
0.69653	-0.03161
0.69525	-0.03178
0.69401	-0.0319
0.69276	-0.03198
0.6915	-0.0322
0.69018	-0.03228
0.6889	-0.03263
0.68762	-0.03278
0.68629	-0.03338
0.68508	-0.03351
0.68374	-0.03413
0.68245	-0.0342
0.68125	-0.03425
0.67997	-0.0345
0.67869	-0.03454
0.67729	-0.03511
0.67607	-0.03487
0.67481	-0.03537
0.67349	-0.03544
0.67223	-0.03554
0.67096	-0.03572
0.66968	-0.03586
0.66843	-0.03591
0.66714	-0.03612
0.66583	-0.03626
0.66456	-0.03643
0.66335	-0.0366
0.66204	-0.0368
0.66068	-0.03745
0.65943	-0.03746
0.65812	-0.0381
0.65687	-0.03765
0.65565	-0.03815
0.65438	-0.03789
0.65304	-0.03834
0.65179	-0.03818
0.65047	-0.03867
0.64924	-0.03837
0.64797	-0.03883
0.64669	-0.03862
0.64534	-0.03905
0.64407	-0.03879
0.64285	-0.0393
0.64154	-0.03905
0.64023	-0.03957
0.63899	-0.03935
0.63767	-0.03996
0.63639	-0.04011
0.63515	-0.0401
0.63387	-0.04027
0.63256	-0.04037
0.63128	-0.04047
0.63003	-0.04054
0.6287	-0.0407
0.62741	-0.04079
0.62617	-0.04093
0.62486	-0.04108
0.6236	-0.04113
0.62236	-0.04128
0.62103	-0.04136
0.61977	-0.04164
0.61848	-0.04172
0.61723	-0.04172
0.61596	-0.04187
0.6147	-0.04197
0.6134	-0.0421
0.61214	-0.04219
0.61079	-0.04234
0.60956	-0.04246
0.60826	-0.04254
0.60699	-0.04265
0.60571	-0.04277
0.60442	-0.04277
0.6031	-0.04292
0.60184	-0.04305
0.60059	-0.04316
0.5993	-0.04321
0.598	-0.04347
0.59669	-0.04351
0.59548	-0.04362
0.59416	-0.04372
0.59287	-0.04386
0.59163	-0.0439
0.5903	-0.04396
0.589	-0.0441
0.58776	-0.04429
0.58646	-0.04428
0.58517	-0.04447
0.58391	-0.04446
0.58268	-0.04457
0.58134	-0.04471
0.58003	-0.04483
0.57881	-0.0449
0.57751	-0.04502
0.5762	-0.0451
0.57497	-0.04531
0.57362	-0.04535
0.57237	-0.04539
0.57106	-0.04558
0.56979	-0.04562
0.5685	-0.04565
0.56722	-0.04579
0.56606	-0.04522
0.56481	-0.04556
0.56346	-0.04533
0.56213	-0.0459
0.56091	-0.04565
0.55961	-0.04621
0.55834	-0.04591
0.55706	-0.04651
0.55574	-0.04623
0.55447	-0.04677
0.55323	-0.04646
0.55193	-0.04699
0.55068	-0.04676
0.54937	-0.04727
0.548	-0.04733
0.54681	-0.04737
0.54548	-0.04744
0.54428	-0.04746
0.54297	-0.04749
0.54166	-0.04763
0.54039	-0.04764
0.53911	-0.04773
0.5379	-0.04749
0.53668	-0.04758
0.53529	-0.04768
0.53401	-0.04787
0.53271	-0.04793
0.5314	-0.04819
0.53017	-0.04828
0.52887	-0.04829
0.5276	-0.04845
0.52633	-0.04845
0.52499	-0.04858
0.52369	-0.04875
0.52247	-0.04879
0.52115	-0.04894
0.51994	-0.04896
0.51857	-0.0491
0.51734	-0.04908
0.516	-0.04916
0.51482	-0.04887
0.51355	-0.04901
0.51219	-0.04931
0.51095	-0.04924
0.50969	-0.04948
0.50835	-0.04952
0.50713	-0.04957
0.5058	-0.04975
0.50453	-0.04985
0.5033	-0.04991
0.502	-0.04988
0.50074	-0.05001
0.49947	-0.04978
0.49823	-0.04987
0.49685	-0.04996
0.49558	-0.05016
0.49432	-0.05017
0.49298	-0.05035
0.49179	-0.05044
0.49043	-0.05055
0.48918	-0.05066
0.48791	-0.05079
0.48662	-0.05085
0.48535	-0.05099
0.48402	-0.05107
0.48276	-0.05113
0.48148	-0.0512
0.48019	-0.05133
0.47891	-0.05138
0.4776	-0.05139
0.47641	-0.05096
0.47515	-0.05124
0.47384	-0.05095
0.47254	-0.05146
0.47123	-0.0512
0.46997	-0.05177
0.46871	-0.05145
0.46747	-0.052
0.46615	-0.05169
0.46486	-0.05219
0.4636	-0.05186
0.46234	-0.05232
0.46104	-0.05208
0.45975	-0.05243
0.45843	-0.05222
0.45722	-0.05239
0.45592	-0.05241
0.45461	-0.05262
0.45331	-0.05257
0.45205	-0.05274
0.45078	-0.05268
0.44949	-0.05296
0.44826	-0.05262
0.44696	-0.05311
0.44561	-0.05285
0.44443	-0.05293
0.44309	-0.05307
0.4419	-0.05309
0.44053	-0.05331
0.43929	-0.05338
0.43796	-0.05357
0.43673	-0.05356
0.4354	-0.05369
0.4341	-0.05375
0.43285	-0.05377
0.43153	-0.05393
0.43031	-0.0536
0.42901	-0.05412
0.42776	-0.05375
0.42657	-0.0539
0.42518	-0.05399
0.42388	-0.05428
0.42259	-0.05421
0.4214	-0.05424
0.42002	-0.05439
0.41877	-0.05453
0.41747	-0.05466
0.41621	-0.05472
0.41491	-0.05486
0.4136	-0.05495
0.41234	-0.0549
0.41105	-0.05508
0.40988	-0.05471
0.40862	-0.05479
0.40728	-0.05498
0.40605	-0.05481
0.4047	-0.05523
0.40345	-0.05495
0.40214	-0.05555
0.40085	-0.05523
0.39958	-0.0558
0.39834	-0.05547
0.39694	-0.05593
0.39576	-0.05567
0.39446	-0.05606
0.39321	-0.05583
0.3919	-0.05588
0.3906	-0.05596
0.38936	-0.0561
0.38808	-0.05613
0.38681	-0.05629
0.38548	-0.05653
0.38426	-0.05652
0.38295	-0.0567
0.38164	-0.05682
0.3804	-0.05687
0.37908	-0.05694
0.3778	-0.05708
0.37653	-0.05723
0.37521	-0.05728
0.37398	-0.05747
0.37263	-0.05758
0.37142	-0.05755
0.37015	-0.05764
0.36891	-0.05742
0.36765	-0.05753
0.3663	-0.05764
0.36501	-0.05777
0.36377	-0.05794
0.36251	-0.05806
0.3612	-0.05828
0.3599	-0.05839
0.35864	-0.05846
0.35736	-0.05865
0.3561	-0.05884
0.35484	-0.05888
0.35352	-0.05892
0.35226	-0.05906
0.35101	-0.0593
0.34971	-0.05933
0.34844	-0.05952
0.34711	-0.05966
0.34586	-0.05982
0.34463	-0.05984
0.34333	-0.05998
0.34206	-0.06021
0.34076	-0.06039
0.3394	-0.06081
0.33812	-0.06097
0.33691	-0.06098
0.33563	-0.06111
0.33433	-0.06128
0.33306	-0.06132
0.33175	-0.06145
0.33049	-0.06151
0.32918	-0.06172
0.32792	-0.0617
0.32664	-0.06201
0.32533	-0.06204
0.32412	-0.06216
0.32277	-0.06235
0.32156	-0.06247
0.32025	-0.06252
0.31894	-0.06271
0.31769	-0.06281
0.31643	-0.06312
0.31509	-0.06308
0.31377	-0.06374
0.31261	-0.06343
0.31134	-0.06393
0.31004	-0.06373
0.30877	-0.06423
0.30742	-0.06436
0.30618	-0.06441
0.30497	-0.06453
0.30367	-0.06461
0.30233	-0.06479
0.30101	-0.06498
0.29976	-0.06514
0.29855	-0.06529
0.29726	-0.06529
0.29593	-0.06551
0.29469	-0.06576
0.29341	-0.0658
0.29201	-0.06642
0.29075	-0.06644
0.28957	-0.06654
0.28824	-0.06663
0.28702	-0.06672
0.28572	-0.06683
0.28441	-0.06703
0.28311	-0.06721
0.28183	-0.06731
0.28064	-0.06733
0.2793	-0.06762
0.27802	-0.06774
0.27674	-0.06792
0.27548	-0.0681
0.27413	-0.0686
0.27285	-0.06881
0.27163	-0.06895
0.27027	-0.0694
0.269	-0.06957
0.26782	-0.06962
0.26653	-0.0697
0.26521	-0.06977
0.26391	-0.06986
0.26266	-0.07005
0.26139	-0.07024
0.26008	-0.07035
0.25881	-0.07056
0.25753	-0.07072
0.25629	-0.07083
0.25499	-0.07106
0.25374	-0.07122
0.25235	-0.0717
0.25107	-0.07193
0.24992	-0.072
0.24867	-0.07211
0.24734	-0.07231
0.246	-0.0723
0.24466	-0.07307
0.24347	-0.07282
0.24224	-0.07331
0.24091	-0.0734
0.23964	-0.07361
0.23834	-0.07374
0.23701	-0.07432
0.23577	-0.07443
0.23457	-0.07457
0.23323	-0.07484
0.23195	-0.07492
0.23065	-0.07539
0.22941	-0.0756
0.22814	-0.07572
0.22685	-0.0758
0.22565	-0.07602
0.22429	-0.07614
0.22298	-0.07635
0.22178	-0.07643
0.2204	-0.07702
0.21906	-0.07726
0.2179	-0.07732
0.21654	-0.07791
0.21533	-0.07764
0.21403	-0.07818
0.21276	-0.07827
0.21147	-0.07849
0.2102	-0.07881
0.20884	-0.07926
0.20761	-0.07939
0.20636	-0.07951
0.20507	-0.0797
0.20378	-0.07987
0.20244	-0.08039
0.20112	-0.08053
0.19999	-0.08065
0.19869	-0.08087
0.19737	-0.08094
0.1961	-0.08152
0.19489	-0.08128
0.19357	-0.08189
0.19221	-0.08217
0.19096	-0.08259
0.1897	-0.08264
0.18843	-0.08286
0.18714	-0.08304
0.18585	-0.08327
0.18463	-0.08336
0.18324	-0.08393
0.18195	-0.08405
0.18072	-0.08422
0.17947	-0.08432
0.17821	-0.08452
0.17691	-0.08471
0.17557	-0.08532
0.17432	-0.08528
0.173	-0.08606
0.1718	-0.08576
0.17052	-0.08635
0.16917	-0.08648
0.16787	-0.08697
0.16659	-0.08718
0.16542	-0.08722
0.16409	-0.08744
0.16283	-0.0876
0.16155	-0.08778
0.1603	-0.08801
0.15897	-0.08854
0.15768	-0.08862
0.15651	-0.08874
0.15517	-0.08907
0.15387	-0.08919
0.15258	-0.08978
0.15124	-0.08995
0.14999	-0.09058
0.14862	-0.09065
0.14742	-0.09119
0.1462	-0.09087
0.14495	-0.09142
0.14366	-0.09122
0.14237	-0.09168
0.14105	-0.09191
0.13977	-0.09192
0.13854	-0.09208
0.13727	-0.09234
0.13597	-0.09265
0.1346	-0.09311
0.13332	-0.09328
0.13212	-0.09341
0.13072	-0.09402
0.12949	-0.09413
0.1283	-0.09426
0.12702	-0.09439
0.12573	-0.09452
0.12443	-0.09469
0.12308	-0.09534
0.12184	-0.09536
0.1206	-0.09562
0.11932	-0.09575
0.11797	-0.09624
0.11668	-0.09637
0.1155	-0.09646
0.11418	-0.09666
0.11289	-0.09668
0.11165	-0.0969
0.11036	-0.09702
0.1091	-0.09718
0.10781	-0.09726
0.10655	-0.09742
0.10523	-0.09756
0.10394	-0.09793
0.10258	-0.09836
0.10135	-0.09843
0.10018	-0.09849
0.09882	-0.09873
0.09752	-0.09887
0.09617	-0.09937
0.09487	-0.09945
0.09364	-0.0995
0.09244	-0.09963
0.09109	-0.0997
0.08977	-0.09984
0.08847	-0.09994
0.08725	-0.10008
0.086	-0.1003
0.08476	-0.10036
0.08345	-0.10045
0.08222	-0.10055
0.08089	-0.1007
0.07959	-0.1008
0.07838	-0.10098
0.07705	-0.10107
0.07578	-0.10114
0.0745	-0.10125
0.07323	-0.10142
0.07195	-0.10156
0.07064	-0.10164
0.06941	-0.10172
0.0681	-0.10179
0.06683	-0.10193
0.06554	-0.10204
0.06426	-0.10215
0.063	-0.10231
0.06165	-0.1024
0.06043	-0.10255
0.05917	-0.10266
0.0579	-0.10268
0.05659	-0.10285
0.05526	-0.103
0.05398	-0.10315
0.05277	-0.10316
0.05142	-0.10328
0.05014	-0.10331
0.04889	-0.10346
0.04755	-0.10352
0.04631	-0.1037
0.04505	-0.10377
0.04377	-0.1038
0.04249	-0.10388
0.04116	-0.10407
0.03991	-0.10412
0.03865	-0.1042
0.03734	-0.10421
0.03606	-0.10438
0.03487	-0.10404
0.03349	-0.10446
0.03222	-0.10408
0.03101	-0.10433
0.0297	-0.10393
0.02834	-0.10451
0.02709	-0.10431
0.02578	-0.10477
0.02457	-0.10456
0.02324	-0.10507
0.02199	-0.10483
0.02069	-0.1053
0.01945	-0.10503
0.01814	-0.10553
0.01687	-0.10521
0.01554	-0.10574
0.01429	-0.10544
0.01302	-0.10578
0.01173	-0.10553
0.01049	-0.10562
0.00915	-0.10573
0.00788	-0.10577
0.00663	-0.10587
0.00534	-0.10588
0.00402	-0.10606
0.00287	-0.10565
0.00158	-0.10574
0.000226917	-0.10587
-0.00104	-0.10595
-0.00239	-0.10615
-0.00365	-0.10623
-0.00495	-0.1062
-0.00617	-0.10636
-0.0074	-0.10598
-0.00866	-0.10604
-0.01004	-0.10621
-0.01119	-0.1058
-0.01259	-0.1063
-0.01386	-0.10602
-0.01511	-0.10613
-0.01636	-0.10619
-0.01768	-0.10628
-0.01898	-0.10641
-0.02024	-0.10661
-0.02158	-0.10674
-0.02283	-0.10665
-0.02411	-0.10678
-0.02535	-0.10643
-0.02659	-0.10647
-0.02797	-0.10657
-0.02918	-0.10628
-0.03047	-0.10642
-0.03178	-0.10645
-0.03306	-0.10654
-0.03433	-0.10666
-0.03559	-0.10664
-0.03686	-0.10671
-0.03808	-0.10636
-0.0394	-0.10639
-0.04076	-0.10657
-0.04196	-0.10638
-0.0433	-0.10683
-0.04459	-0.10655
-0.04583	-0.10703
-0.04714	-0.10674
-0.04848	-0.1072
-0.04971	-0.10687
-0.05087	-0.10697
-0.05227	-0.10714
-0.05356	-0.10722
-0.05479	-0.10722
-0.0561	-0.10716
-0.05726	-0.10693
-0.05865	-0.10711
-0.05993	-0.10709
-0.06124	-0.1072
-0.06244	-0.10692
-0.06372	-0.10694
-0.06506	-0.10711
-0.06635	-0.10725
-0.0676	-0.1074
-0.06894	-0.10741
-0.07011	-0.10749
-0.07144	-0.10754
-0.07272	-0.10764
-0.07393	-0.10716
-0.07522	-0.10746
-0.07655	-0.10713
-0.07781	-0.10757
-0.0791	-0.10738
-0.08042	-0.10793
-0.08169	-0.10761
-0.083	-0.10803
-0.08427	-0.10779
-0.08556	-0.10831
-0.0868	-0.10791
-0.08816	-0.1085
-0.08942	-0.10806
-0.09067	-0.10849
-0.09198	-0.10823
-0.09313	-0.10815
-0.0945	-0.1083
-0.09575	-0.10799
-0.097	-0.10802
-0.09835	-0.10816
-0.09963	-0.10777
-0.10087	-0.10787
-0.10223	-0.10799
-0.1035	-0.1081
-0.10479	-0.10816
-0.10606	-0.10826
-0.10723	-0.10789
-0.10856	-0.10808
-0.10987	-0.10826
-0.11116	-0.10822
-0.11242	-0.10822
-0.11366	-0.10832
-0.11493	-0.10793
-0.11617	-0.10806
-0.11755	-0.10817
-0.11885	-0.10821
-0.12011	-0.1083
-0.12135	-0.108
-0.12259	-0.108
-0.12395	-0.10814
-0.12519	-0.10781
-0.12652	-0.10834
-0.12781	-0.10804
-0.12897	-0.10794
-0.13034	-0.10811
-0.13158	-0.10776
-0.13283	-0.10777
-0.13415	-0.10792
-0.13552	-0.108
-0.13675	-0.10807
-0.13802	-0.108
-0.13926	-0.10768
-0.14056	-0.10775
-0.14177	-0.10737
-0.1431	-0.10743
-0.14439	-0.10714
-0.14564	-0.10716
-0.14699	-0.10742
-0.14827	-0.10744
-0.14957	-0.10758
-0.15081	-0.10756
-0.1521	-0.10758
-0.15332	-0.10734
-0.15456	-0.10726
-0.15593	-0.1074
-0.15717	-0.1071
-0.15841	-0.1072
-0.15979	-0.10724
-0.1611	-0.10733
-0.16236	-0.10723
-0.16358	-0.10688
-0.16485	-0.10702
-0.16613	-0.10671
-0.16734	-0.10682
-0.16872	-0.10697
-0.17001	-0.10706
-0.17131	-0.10713
-0.17254	-0.10715
-0.17386	-0.10726
-0.17509	-0.1068
-0.17634	-0.1068
-0.17761	-0.10652
-0.17892	-0.10661
-0.18027	-0.10667
-0.18158	-0.1068
-0.18273	-0.10662
-0.18403	-0.10649
-0.18536	-0.1067
-0.18671	-0.10677
-0.18796	-0.10685
-0.1892	-0.10695
-0.19046	-0.10689
-0.19176	-0.107
-0.19298	-0.10661
-0.19428	-0.10672
-0.19554	-0.10639
-0.19685	-0.10644
-0.19819	-0.10659
-0.19946	-0.10663
-0.20077	-0.10672
-0.20197	-0.10635
-0.20325	-0.10637
-0.2046	-0.10638
-0.20576	-0.10608
-0.20705	-0.1062
-0.20844	-0.10626
-0.20973	-0.10636
-0.21092	-0.10596
-0.21217	-0.10604
-0.21354	-0.10607
-0.21483	-0.10619
-0.21607	-0.106
-0.21729	-0.10587
-0.21863	-0.10599
-0.21994	-0.1058
-0.22115	-0.10587
-0.22254	-0.10598
-0.22381	-0.10609
-0.22507	-0.10603
-0.22636	-0.1062
-0.22767	-0.10626
-0.2289	-0.10622
-0.23017	-0.10618
-0.23137	-0.10589
-0.23267	-0.10602
-0.23392	-0.10576
-0.23524	-0.10577
-0.23659	-0.10583
-0.23786	-0.10596
-0.23906	-0.10555
-0.2404	-0.10568
-0.2417	-0.10573
-0.24299	-0.10583
-0.24427	-0.10584
-0.24548	-0.1056
-0.24679	-0.10566
-0.2481	-0.10573
-0.24945	-0.10581
-0.25071	-0.10587
-0.25188	-0.10548
-0.25316	-0.10557
-0.25453	-0.10568
-0.2557	-0.10533
-0.25696	-0.10536
-0.25838	-0.10562
-0.25966	-0.10567
-0.26088	-0.10573
-0.26219	-0.1058
-0.26349	-0.10586
-0.26477	-0.10592
-0.26596	-0.10552
-0.26719	-0.10556
-0.2685	-0.10524
-0.26981	-0.10524
-0.27117	-0.10552
-0.27233	-0.10517
-0.27367	-0.10577
-0.27496	-0.10539
-0.27629	-0.10597
-0.27754	-0.10557
-0.27883	-0.10598
-0.28006	-0.10564
-0.28129	-0.10563
-0.28268	-0.10579
-0.28389	-0.10555
-0.28516	-0.10562
-0.2865	-0.1056
-0.28778	-0.10565
-0.28899	-0.10555
-0.29032	-0.10552
-0.29158	-0.10564
-0.29293	-0.10568
-0.29414	-0.10589
-0.29545	-0.10586
-0.29673	-0.10595
-0.29807	-0.10608
-0.29934	-0.10605
-0.30061	-0.10611
-0.3018	-0.10583
-0.30311	-0.10588
-0.30448	-0.10591
-0.30559	-0.10569
-0.30691	-0.10572
-0.30825	-0.10582
-0.30956	-0.10594
-0.31079	-0.10596
-0.31208	-0.10606
-0.3133	-0.10571
-0.31457	-0.1058
-0.31597	-0.106
-0.31723	-0.10597
-0.31853	-0.10597
-0.31969	-0.1057
-0.32106	-0.10587
-0.32233	-0.10592
-0.32361	-0.10607
-0.32492	-0.10605
-0.32621	-0.10618
-0.32739	-0.10585
-0.32867	-0.10594
-0.33004	-0.10599
-0.33129	-0.10615
-0.33256	-0.10613
-0.33388	-0.10625
-0.33514	-0.10601
-0.3364	-0.1061
-0.33771	-0.10612
-0.33898	-0.10618
-0.34028	-0.10641
-0.34147	-0.10601
-0.34282	-0.10643
-0.34407	-0.10615
-0.34533	-0.10621
-0.34662	-0.10638
-0.34795	-0.10646
-0.34921	-0.10662
-0.35052	-0.10655
-0.35174	-0.10655
-0.35297	-0.10618
-0.35431	-0.10631
-0.35556	-0.10598
-0.35687	-0.10616
-0.3582	-0.10617
-0.35943	-0.10628
-0.36077	-0.10645
-0.36202	-0.10649
-0.3633	-0.10662
-0.36454	-0.10626
-0.36585	-0.10672
-0.36716	-0.10652
-0.36836	-0.1066
-0.3697	-0.10667
-0.37096	-0.10682
-0.37223	-0.10684
-0.37352	-0.10692
-0.37488	-0.10702
-0.37604	-0.10648
-0.37726	-0.10673
-0.37862	-0.10647
-0.37995	-0.10699
-0.38123	-0.10671
-0.38247	-0.1072
-0.38372	-0.10683
-0.38504	-0.1074
-0.38632	-0.10709
-0.38753	-0.10714
-0.38887	-0.10731
-0.39019	-0.10736
-0.39141	-0.1074
-0.39275	-0.10758
-0.39399	-0.10743
-0.39531	-0.1077
-0.39661	-0.1074
-0.3978	-0.10748
-0.39915	-0.10752
-0.40041	-0.10771
-0.40168	-0.10784
-0.40299	-0.10787
-0.40427	-0.10795
-0.40559	-0.10813
-0.40685	-0.10826
-0.40811	-0.10823
-0.40935	-0.10835
-0.41057	-0.10802
-0.41185	-0.10814
-0.41326	-0.10813
-0.41453	-0.10829
-0.41572	-0.10801
-0.41706	-0.10856
-0.41831	-0.10818
-0.41962	-0.1088
-0.42086	-0.10836
-0.42215	-0.10897
-0.42349	-0.10859
-0.42471	-0.10909
-0.426	-0.1088
-0.42726	-0.10884
-0.42859	-0.10901
-0.42982	-0.10907
-0.43112	-0.10914
-0.43234	-0.10885
-0.43358	-0.10896
-0.43498	-0.10913
-0.43628	-0.10921
-0.43751	-0.10931
-0.43883	-0.10952
-0.44005	-0.10948
-0.44136	-0.10966
-0.44264	-0.10969
-0.44394	-0.10987
-0.44522	-0.10991
-0.44648	-0.11004
-0.44777	-0.1102
-0.44907	-0.11021
-0.45034	-0.11034
-0.45168	-0.11038
-0.45294	-0.11053
-0.45407	-0.11014
-0.45541	-0.1103
-0.45674	-0.1104
-0.458	-0.11062
-0.45934	-0.11066
-0.46058	-0.11069
-0.46183	-0.11083
-0.46315	-0.11096
-0.46442	-0.11109
-0.4657	-0.11117
-0.46695	-0.11123
-0.46821	-0.11139
-0.46953	-0.11148
-0.47085	-0.11158
-0.47213	-0.11169
-0.47341	-0.11166
-0.4747	-0.11193
-0.4759	-0.11159
-0.47724	-0.11199
-0.47851	-0.11178
-0.47973	-0.11186
-0.4811	-0.11199
-0.48233	-0.11205
-0.48364	-0.11223
-0.4849	-0.11244
-0.48621	-0.1125
-0.48741	-0.11273
-0.48868	-0.11274
-0.49	-0.11285
-0.49132	-0.11302
-0.49258	-0.11315
-0.49386	-0.11333
-0.49512	-0.11335
-0.49637	-0.11348
-0.4977	-0.11364
-0.49894	-0.11369
-0.5002	-0.11376
-0.50153	-0.11392
-0.50281	-0.11409
-0.50407	-0.11418
-0.50536	-0.11428
-0.50663	-0.11437
-0.50796	-0.11451
-0.50923	-0.11456
-0.5105	-0.11486
-0.51181	-0.11491
-0.51307	-0.11504
-0.51434	-0.11514
-0.51561	-0.11532
-0.51689	-0.11535
-0.51814	-0.11554
-0.51943	-0.11565
-0.52072	-0.11578
-0.52201	-0.11584
-0.52326	-0.11593
-0.52455	-0.11606
-0.52585	-0.11626
-0.52711	-0.1163
-0.52844	-0.11637
-0.52972	-0.11658
-0.53099	-0.11667
-0.53226	-0.11676
-0.53351	-0.11676
-0.53479	-0.11705
-0.53614	-0.11724
-0.53738	-0.1173
-0.53861	-0.1174
-0.53986	-0.11752
-0.54115	-0.11772
-0.54246	-0.11777
-0.54371	-0.11793
-0.54502	-0.1181
-0.54625	-0.11812
-0.54754	-0.11828
-0.54888	-0.11834
-0.55015	-0.11852
-0.55146	-0.11877
-0.55269	-0.11882
-0.55392	-0.11914
-0.55524	-0.11912
-0.55658	-0.11965
-0.5578	-0.11941
-0.55911	-0.11994
-0.56035	-0.11959
-0.56164	-0.12015
-0.5629	-0.11991
-0.56417	-0.12035
-0.56558	-0.12056
-0.56677	-0.12054
-0.56806	-0.12066
-0.56936	-0.12084
-0.57066	-0.12096
-0.57188	-0.12097
-0.57317	-0.12119
-0.5745	-0.12132
-0.57575	-0.12147
-0.57697	-0.1215
-0.57825	-0.12164
-0.57955	-0.12179
-0.58086	-0.12201
-0.58215	-0.12214
-0.58339	-0.12227
-0.5846	-0.12239
-0.58591	-0.12258
-0.58725	-0.12268
-0.58859	-0.12318
-0.58991	-0.12328
-0.59113	-0.1235
-0.59239	-0.12362
-0.59363	-0.12375
-0.59493	-0.12391
-0.59621	-0.12397
-0.59749	-0.1241
-0.59876	-0.12423
-0.60002	-0.1244
-0.60129	-0.12457
-0.60254	-0.12472
-0.60398	-0.12529
-0.60526	-0.12541
-0.60643	-0.12547
-0.60779	-0.12555
-0.60898	-0.12575
-0.61034	-0.12593
-0.61158	-0.12593
-0.61287	-0.12613
-0.61417	-0.12641
-0.61537	-0.12651
-0.61671	-0.127
-0.61799	-0.12723
-0.61923	-0.1273
-0.62054	-0.12785
-0.62175	-0.1275
-0.62307	-0.12811
-0.62432	-0.12772
-0.62563	-0.1284
-0.62691	-0.12807
-0.6282	-0.12861
-0.62952	-0.12878
-0.63076	-0.12898
-0.632	-0.12906
-0.6334	-0.12959
-0.63462	-0.12934
-0.6359	-0.12985
-0.63723	-0.12995
-0.63844	-0.13022
-0.63974	-0.13027
-0.64097	-0.13043
-0.64225	-0.13064
-0.64355	-0.13078
-0.64494	-0.1312
-0.6462	-0.13135
-0.64741	-0.13151
-0.64868	-0.13167
-0.65001	-0.13176
-0.65124	-0.13197
-0.65256	-0.13214
-0.65368	-0.13224
-0.6551	-0.13288
-0.65639	-0.13298
-0.65761	-0.13306
-0.65892	-0.1333
-0.66017	-0.13349
-0.66157	-0.13408
-0.66282	-0.13421
-0.66403	-0.13432
-0.66531	-0.13443
-0.66654	-0.13458
-0.66784	-0.13474
-0.66917	-0.13536
-0.67049	-0.13543
-0.6717	-0.13553
-0.67296	-0.13565
-0.6743	-0.13583
-0.67554	-0.13602
-0.6768	-0.13621
-0.67814	-0.13672
-0.67944	-0.1369
-0.68065	-0.13705
-0.68197	-0.13724
-0.68327	-0.13782
-0.6846	-0.13801
-0.68573	-0.13823
-0.68713	-0.13872
-0.6884	-0.13893
-0.68964	-0.13901
-0.69101	-0.13963
-0.69225	-0.13981
-0.69347	-0.13987
-0.69469	-0.14007
-0.69606	-0.14011
-0.69732	-0.14079
-0.69856	-0.1405
-0.6998	-0.14112
-0.7012	-0.14133
-0.70251	-0.14192
-0.7038	-0.14204
-0.70503	-0.14222
-0.70628	-0.14235
-0.70764	-0.14297
-0.70892	-0.14318
-0.71014	-0.14334
-0.71149	-0.14393
-0.71274	-0.14416
-0.71397	-0.14414
-0.71526	-0.14475
-0.71651	-0.14461
-0.7178	-0.14517
-0.71913	-0.14532
-0.72044	-0.14589
-0.72171	-0.14609
-0.72288	-0.1463
-0.72425	-0.14683
-0.72553	-0.14706
-0.72675	-0.14724
-0.72813	-0.14792
-0.72936	-0.14807
-0.7306	-0.14872
-0.7319	-0.14891
-0.73319	-0.14937
-0.73454	-0.14969
-0.73566	-0.14969
-0.73706	-0.15034
-0.73837	-0.15054
-0.7396	-0.15069
-0.74091	-0.1513
-0.74221	-0.15144
-0.74338	-0.1517
-0.74475	-0.15221
-0.74596	-0.15235
-0.74727	-0.15257
-0.74847	-0.15277
-0.74987	-0.15347
-0.75114	-0.15367
-0.75238	-0.15429
-0.75366	-0.15454
-0.75494	-0.15508
-0.75623	-0.15537
-0.75752	-0.15604
-0.75881	-0.15613
-0.76009	-0.15682
-0.7614	-0.15702
-0.76261	-0.15755
-0.76394	-0.15773
-0.76526	-0.15835
-0.76646	-0.15863
-0.7677	-0.15925
-0.76902	-0.15932
-0.77031	-0.15992
-0.7716	-0.16025
-0.7729	-0.16083
-0.77411	-0.161
-0.77543	-0.16167
-0.7767	-0.16179
-0.77799	-0.16236
-0.77931	-0.16256
-0.78049	-0.16279
-0.78183	-0.16343
-0.78309	-0.16355
-0.78438	-0.16423
-0.7857	-0.16442
-0.78698	-0.16522
-0.78827	-0.16541
-0.7895	-0.16595
-0.79075	-0.16632
-0.79206	-0.16695
-0.79333	-0.16719
-0.79463	-0.16781
-0.79593	-0.16804
-0.79716	-0.16862
-0.79841	-0.16892
-0.79973	-0.16962
-0.79873	-0.15935
-0.79737	-0.14906
-0.79626	-0.13228
-0.79494	-0.11652
-0.7938	-0.09743
-0.79243	-0.07988
-0.79116	-0.06169
-0.78992	-0.046
-0.78857	-0.03041
-0.78728	-0.01814
-0.78603	-0.00657
-0.78465	0.00216
-0.78342	0.00952
-0.78209	0.01447
-0.78068	0.0188
-0.7794	0.02094
-0.77817	0.02255
-0.77683	0.02267
-0.77557	0.02288
-0.77419	0.0221
-0.77299	0.02163
-0.77163	0.02076
-0.77037	0.02017
-0.76914	0.01939
-0.76785	0.01929
-0.7666	0.01886
-0.76529	0.01932
-0.76402	0.01956
-0.76264	0.0207
-0.76141	0.02138
-0.76026	0.02248
-0.75895	0.02368
-0.75764	0.02528
-0.75635	0.02672
-0.75515	0.02809
-0.75382	0.02992
-0.75252	0.03114
-0.75124	0.03282
-0.74993	0.034
-0.74869	0.03507
-0.74738	0.03618
-0.74606	0.03721
-0.74482	0.03777
-0.74351	0.03863
-0.74221	0.03931
-0.74107	0.03994
-0.73975	0.04044
-0.73843	0.04102
-0.73717	0.04115
-0.73587	0.04185
-0.73456	0.04207
-0.73331	0.04262
-0.73204	0.04281
-0.73082	0.04346
-0.72949	0.04375
-0.72817	0.04435
-0.72693	0.04456
-0.72564	0.04505
-0.72436	0.04544
-0.72303	0.04601
-0.72184	0.04632
-0.72054	0.04695
-0.71926	0.04714
-0.71796	0.04773
-0.71669	0.04791
-0.71544	0.04856
-0.71418	0.0487
-0.71288	0.04928
-0.71154	0.04949
-0.7102	0.05011
-0.70903	0.05018
-0.7077	0.05082
-0.70643	0.05097
-0.70518	0.05143
-0.70386	0.0516
-0.70252	0.0521
-0.70123	0.05219
-0.70007	0.05228
-0.69876	0.05229
-0.69746	0.05249
-0.69618	0.05262
-0.6949	0.05276
-0.6936	0.05294
-0.69232	0.05306
-0.69112	0.0532
-0.68983	0.0535
-0.68856	0.05361
-0.6872	0.05421
-0.6859	0.05437
-0.68463	0.05486
-0.68337	0.05499
-0.68216	0.05512
-0.68081	0.05528
-0.67958	0.05531
-0.67828	0.05542
-0.67706	0.05554
-0.67575	0.05572
-0.67445	0.05583
-0.67317	0.05604
-0.67186	0.05628
-0.67068	0.05628
-0.66929	0.0569
-0.66799	0.05697
-0.66673	0.05711
-0.66545	0.05715
-0.6642	0.05728
-0.66291	0.05738
-0.66159	0.05753
-0.66035	0.05757
-0.65909	0.0577
-0.65781	0.0578
-0.65652	0.05801
-0.65514	0.05815
-0.65395	0.05817
-0.65269	0.05832
-0.65139	0.05851
-0.65012	0.05868
-0.64885	0.05871
-0.6476	0.05882
-0.64631	0.05903
-0.64508	0.0591
-0.64378	0.05926
-0.64255	0.05938
-0.64128	0.05948
-0.63992	0.05965
-0.63869	0.05977
-0.63733	0.06019
-0.63598	0.06028
-0.63477	0.06046
-0.63347	0.06052
-0.63224	0.06055
-0.63096	0.06071
-0.62965	0.06085
-0.62838	0.06082
-0.62708	0.06098
-0.62578	0.06109
-0.62448	0.06125
-0.62325	0.0613
-0.62194	0.06143
-0.62063	0.06153
-0.61939	0.06144
-0.61809	0.06179
-0.61686	0.06141
-0.61552	0.06189
-0.61428	0.06164
-0.61302	0.06214
-0.6117	0.06195
-0.61043	0.06241
-0.60912	0.06218
-0.60784	0.06261
-0.60661	0.06236
-0.60525	0.06295
-0.60406	0.06261
-0.60276	0.06313
-0.60145	0.06282
-0.60016	0.06335
-0.59893	0.06296
-0.59767	0.06347
-0.59636	0.06312
-0.59504	0.06375
-0.59377	0.06336
-0.59254	0.06385
-0.5912	0.06359
-0.58998	0.0637
-0.58865	0.0638
-0.58737	0.06385
-0.58603	0.06406
-0.58478	0.06414
-0.58358	0.06436
-0.58228	0.06437
-0.58095	0.06443
-0.5797	0.06456
-0.57842	0.06464
-0.57709	0.06475
-0.5758	0.06482
-0.57455	0.06485
-0.5733	0.06489
-0.57204	0.06466
-0.57079	0.06478
-0.56943	0.06484
-0.56815	0.06511
-0.56692	0.06524
-0.56566	0.06535
-0.56437	0.06548
-0.56309	0.06542
-0.56179	0.06556
-0.5605	0.06567
-0.55922	0.06581
-0.55792	0.06589
-0.55663	0.06596
-0.55537	0.06604
-0.55408	0.06617
-0.55288	0.06583
-0.55159	0.06591
-0.55023	0.06607
-0.54898	0.06621
-0.54767	0.06626
-0.54641	0.06633
-0.54513	0.06649
-0.5438	0.06667
-0.54256	0.06672
-0.5413	0.06679
-0.53999	0.06691
-0.53866	0.06704
-0.53742	0.06701
-0.53617	0.06722
-0.53495	0.06688
-0.5336	0.06743
-0.53235	0.06707
-0.53105	0.06756
-0.52981	0.0672
-0.52857	0.06739
-0.52715	0.06751
-0.52595	0.06758
-0.52468	0.06776
-0.52335	0.06789
-0.52205	0.06796
-0.5208	0.06796
-0.51953	0.06815
-0.51829	0.06777
-0.51695	0.06839
-0.51564	0.06803
-0.51443	0.06854
-0.51316	0.0681
-0.51193	0.06813
-0.51055	0.06842
-0.50935	0.06809
-0.50803	0.06859
-0.50673	0.06839
-0.50543	0.06884
-0.50419	0.0686
-0.50284	0.0691
-0.50157	0.06873
-0.5003	0.06915
-0.499	0.06892
-0.49782	0.06901
-0.49648	0.06908
-0.49518	0.06915
-0.49392	0.06927
-0.49263	0.06933
-0.49135	0.0695
-0.49018	0.06915
-0.48882	0.06965
-0.48756	0.06923
-0.48627	0.06941
-0.48492	0.06952
-0.48366	0.06963
-0.4824	0.0697
-0.48111	0.06973
-0.47981	0.06988
-0.47861	0.06952
-0.47736	0.06972
-0.47601	0.06988
-0.47472	0.06986
-0.47347	0.07004
-0.47216	0.07009
-0.47086	0.07019
-0.46956	0.07021
-0.46833	0.07029
-0.46712	0.07001
-0.46585	0.07008
-0.46449	0.07021
-0.46316	0.07032
-0.46187	0.07031
-0.46065	0.0705
-0.45949	0.07027
-0.45808	0.07073
-0.45679	0.07037
-0.45547	0.07096
-0.45418	0.07048
-0.45293	0.07113
-0.45168	0.07081
-0.45049	0.07082
-0.44911	0.07098
-0.4478	0.07095
-0.44655	0.071
-0.44537	0.07065
-0.44408	0.07082
-0.44275	0.07042
-0.44145	0.07095
-0.44012	0.07072
-0.43897	0.07086
-0.43759	0.07095
-0.43632	0.07108
-0.43503	0.07126
-0.43376	0.07137
-0.43248	0.07144
-0.43127	0.07155
-0.42992	0.07158
-0.42868	0.07167
-0.42738	0.07173
-0.42609	0.0718
-0.42474	0.0718
-0.42351	0.07177
-0.42225	0.07155
-0.42093	0.07168
-0.41974	0.07136
-0.41832	0.07185
-0.41707	0.07159
-0.41586	0.07172
-0.41454	0.07173
-0.41328	0.07184
-0.41202	0.07202
-0.41069	0.07201
-0.40947	0.07226
-0.40819	0.07224
-0.40689	0.07229
-0.40556	0.07234
-0.40437	0.07212
-0.40309	0.07216
-0.40177	0.07229
-0.40047	0.07239
-0.39913	0.07252
-0.39794	0.07262
-0.39659	0.07259
-0.3954	0.07263
-0.3941	0.07243
-0.39285	0.07257
-0.39152	0.07266
-0.39021	0.07281
-0.38899	0.07288
-0.38765	0.07303
-0.38638	0.07304
-0.38513	0.07307
-0.38381	0.07321
-0.38263	0.07281
-0.38143	0.07282
-0.37993	0.07309
-0.37878	0.0727
-0.37743	0.07325
-0.37615	0.07287
-0.3749	0.07342
-0.37357	0.07316
-0.37242	0.07317
-0.37105	0.07329
-0.36978	0.07349
-0.3685	0.07345
-0.36722	0.07357
-0.36594	0.07362
-0.36458	0.07365
-0.36343	0.07337
-0.36214	0.07349
-0.36085	0.07358
-0.35951	0.07373
-0.35824	0.07376
-0.35698	0.07389
-0.35577	0.07355
-0.35439	0.07405
-0.35305	0.07379
-0.35196	0.07393
-0.35055	0.07391
-0.34928	0.07409
-0.34799	0.07417
-0.34668	0.07426
-0.34545	0.07435
-0.34417	0.07435
-0.34287	0.07445
-0.34163	0.07415
-0.34037	0.07425
-0.33898	0.07427
-0.33773	0.07438
-0.33652	0.07408
-0.33532	0.07422
-0.33396	0.07428
-0.33269	0.07447
-0.33137	0.07452
-0.3301	0.07461
-0.32881	0.07477
-0.32753	0.07488
-0.32625	0.07486
-0.32493	0.07506
-0.32379	0.07468
-0.32244	0.0752
-0.32111	0.07497
-0.31996	0.07497
-0.31859	0.07515
-0.31729	0.07507
-0.31599	0.07524
-0.31477	0.07498
-0.31344	0.07546
-0.31218	0.07496
-0.31087	0.07566
-0.30956	0.07531
-0.30844	0.07536
-0.30703	0.0755
-0.30574	0.07558
-0.30449	0.07569
-0.3032	0.07577
-0.30192	0.07584
-0.30063	0.07601
-0.29945	0.07547
-0.29806	0.07607
-0.29687	0.0754
-0.2956	0.07587
-0.2943	0.0756
-0.29299	0.07608
-0.29171	0.07584
-0.29056	0.07585
-0.28915	0.07594
-0.28795	0.07619
-0.28655	0.07629
-0.28527	0.07634
-0.284	0.07646
-0.28272	0.07651
-0.28145	0.07671
-0.28017	0.07671
-0.27883	0.07678
-0.27758	0.07682
-0.27633	0.07683
-0.27507	0.07663
-0.27385	0.07658
-0.27247	0.07676
-0.27129	0.07638
-0.27003	0.07652
-0.26864	0.07665
-0.26736	0.07671
-0.26608	0.07687
-0.26477	0.07694
-0.26352	0.07713
-0.26226	0.07723
-0.26101	0.07722
-0.25969	0.07735
-0.25836	0.07739
-0.25711	0.07742
-0.2559	0.07714
-0.25465	0.07721
-0.25329	0.07728
-0.25202	0.07739
-0.25081	0.07711
-0.24953	0.07721
-0.24814	0.07739
-0.24687	0.07746
-0.24563	0.07781
-0.24435	0.07762
-0.24308	0.07775
-0.24177	0.07781
-0.24048	0.078
-0.23922	0.07802
-0.23793	0.07814
-0.23667	0.07821
-0.23536	0.07827
-0.23415	0.07788
-0.23289	0.07791
-0.23156	0.07801
-0.23032	0.07777
-0.22906	0.07778
-0.22771	0.07791
-0.22637	0.0781
-0.22511	0.07823
-0.22381	0.07832
-0.22258	0.07844
-0.22129	0.07851
-0.22001	0.07855
-0.21873	0.07878
-0.21743	0.07877
-0.21611	0.07885
-0.21487	0.07892
-0.21366	0.07854
-0.2124	0.07868
-0.21101	0.07873
-0.20974	0.07876
-0.20854	0.07852
-0.20728	0.07854
-0.20593	0.07869
-0.2046	0.07882
-0.20337	0.07897
-0.20205	0.07908
-0.20077	0.07916
-0.1995	0.0792
-0.1982	0.07931
-0.19694	0.07944
-0.19576	0.07896
-0.19438	0.07958
-0.1931	0.07916
-0.19194	0.07914
-0.19062	0.07897
-0.18933	0.07911
-0.188	0.07919
-0.18668	0.07933
-0.18535	0.07949
-0.18418	0.07957
-0.18287	0.07964
-0.1816	0.07976
-0.18031	0.07987
-0.17903	0.07997
-0.17775	0.08002
-0.17649	0.08016
-0.17521	0.08015
-0.17391	0.08031
-0.17266	0.07983
-0.17142	0.07998
-0.17013	0.07963
-0.16876	0.08008
-0.16747	0.07989
-0.16627	0.07996
-0.16497	0.08013
-0.16371	0.08017
-0.16248	0.08026
-0.16114	0.08042
-0.15982	0.08042
-0.15857	0.08053
-0.15726	0.08067
-0.15597	0.08074
-0.15471	0.08081
-0.15354	0.0804
-0.15221	0.08049
-0.15089	0.08059
-0.14969	0.08031
-0.14839	0.08052
-0.14705	0.08064
-0.14576	0.08075
-0.14448	0.08083
-0.14318	0.08093
-0.14191	0.08107
-0.14071	0.08107
-0.13942	0.08137
-0.13815	0.08139
-0.1368	0.08141
-0.1355	0.08153
-0.13426	0.08155
-0.133	0.08167
-0.13168	0.08173
-0.13039	0.08178
-0.12915	0.08155
-0.12792	0.08156
-0.12654	0.08169
-0.12526	0.08175
-0.12402	0.08195
-0.12272	0.08203
-0.12145	0.08215
-0.12014	0.08207
-0.11885	0.08234
-0.11766	0.08204
-0.11627	0.08253
-0.11506	0.08224
-0.11384	0.08228
-0.11248	0.08246
-0.11117	0.08255
-0.1099	0.0827
-0.10861	0.08289
-0.10737	0.08295
-0.10608	0.08305
-0.10478	0.08312
-0.10352	0.08316
-0.10227	0.08328
-0.10094	0.08346
-0.09966	0.08355
-0.09838	0.08359
-0.09713	0.08378
-0.09583	0.0838
-0.09457	0.08396
-0.09334	0.08369
-0.09199	0.08419
-0.09073	0.08382
-0.08942	0.08444
-0.08812	0.08415
-0.08691	0.08458
-0.08564	0.08421
-0.08443	0.08451
-0.08301	0.08459
-0.08179	0.08472
-0.08051	0.08487
-0.07922	0.08495
-0.07792	0.08517
-0.07666	0.08538
-0.07543	0.08552
-0.07411	0.08557
-0.07284	0.08576
-0.07158	0.08593
-0.07028	0.08606
-0.06899	0.08615
-0.06775	0.08638
-0.06645	0.08648
-0.06508	0.08699
-0.06386	0.087
-0.06262	0.08726
-0.06131	0.08728
-0.06004	0.08739
-0.0588	0.08746
-0.0575	0.08758
-0.05623	0.08765
-0.05488	0.08779
-0.05359	0.08796
-0.05236	0.0881
-0.05107	0.08823
-0.04979	0.08842
-0.04857	0.08844
-0.04722	0.08865
-0.04596	0.08871
-0.04469	0.08887
-0.04339	0.08905
-0.04215	0.0891
-0.04088	0.08919
-0.03958	0.08936
-0.03831	0.08951
-0.03701	0.08957
-0.03579	0.08968
-0.03444	0.08988
-0.03315	0.09004
-0.03188	0.09028
-0.03064	0.09031
-0.0293	0.09078
-0.02799	0.09103
-0.02671	0.09105
-0.02555	0.0912
-0.02423	0.09128
-0.02295	0.09133
-0.02168	0.09147
-0.02041	0.09159
-0.01911	0.09167
-0.01785	0.09177
-0.01654	0.09186
-0.01525	0.09202
-0.01395	0.09205
-0.01273	0.09225
-0.01138	0.0923
-0.01012	0.09243
-0.00884	0.09257
-0.00759	0.09266
-0.00624	0.09288
-0.005	0.09288
-0.00369	0.09303
-0.00239	0.09308
-0.00116	0.09323
0.000118332	0.09334
0.00138	0.09347
0.00272	0.09347
0.00404	0.09358
0.00527	0.0937
0.00657	0.09381
0.00786	0.09392
0.0091	0.094
0.01042	0.0941
0.01168	0.09426
0.0129	0.09441
0.01417	0.09441
0.01548	0.09453
0.0168	0.09465
0.01804	0.09478
0.01939	0.09485
0.02062	0.09482
0.0219	0.09495
0.02318	0.09473
0.02441	0.09482
0.02573	0.095
0.02703	0.09512
0.0283	0.09524
0.02957	0.09537
0.03089	0.09555
0.03215	0.09557
0.0334	0.09573
0.03468	0.09576
0.03597	0.09591
0.03725	0.09603
0.03855	0.09617
0.0398	0.09618
0.04109	0.09628
0.04239	0.09644
0.04366	0.09645
0.04496	0.09658
0.04625	0.0966
0.04756	0.09682
0.04875	0.09646
0.05007	0.09693
0.0513	0.09663
0.05255	0.09678
0.05393	0.09687
0.05516	0.09705
0.05647	0.09724
0.05772	0.09721
0.05902	0.09738
0.06027	0.09747
0.06157	0.09758
0.06287	0.09759
0.06415	0.09769
0.06545	0.09778
0.06669	0.09793
0.06798	0.098
0.06923	0.0981
0.0706	0.09826
0.07185	0.09831
0.07313	0.09849
0.07435	0.09827
0.07567	0.09869
0.07692	0.09837
0.07829	0.09894
0.07949	0.09862
0.08084	0.09921
0.08209	0.0988
0.08337	0.09937
0.08468	0.09895
0.0859	0.0991
0.08721	0.09917
0.0885	0.09931
0.08983	0.09951
0.09104	0.09952
0.09233	0.09966
0.09364	0.09981
0.09485	0.09984
0.09614	0.09999
0.09748	0.10014
0.09873	0.10022
0.10002	0.10036
0.10131	0.10043
0.10254	0.10056
0.10386	0.10062
0.10512	0.10076
0.10637	0.10044
0.10769	0.10098
0.10894	0.10057
0.11021	0.10113
0.11155	0.1009
0.11274	0.10097
0.1141	0.1011
0.11537	0.1012
0.11662	0.10132
0.1179	0.10156
0.11918	0.1016
0.12052	0.10177
0.12179	0.10184
0.12309	0.10199
0.12434	0.10209
0.1256	0.10218
0.12689	0.10218
0.12819	0.10233
0.12943	0.10247
0.13072	0.1026
0.13198	0.10265
0.1333	0.10278
0.1346	0.10297
0.13584	0.10296
0.13709	0.10313
0.13844	0.10318
0.1397	0.10336
0.14102	0.10343
0.14221	0.10354
0.14353	0.10365
0.14482	0.10373
0.14607	0.10385
0.14742	0.10397
0.14866	0.10409
0.14995	0.10412
0.15123	0.10422
0.15242	0.10387
0.15372	0.104
0.15504	0.10412
0.15632	0.10419
0.15762	0.10432
[truncated: 503 more rows]
