# Supplementary material for: Modulating the mechanism of electrocatalytic CO2 reduction by cobalt phthalocyanine through polymer coordination and encapsulation
Source: Nat Commun. 2019 Apr 11;10:1683. doi: 10.1038/s41467-019-09626-8 (PMC6459859; doi:10.1038/s41467-019-09626-8)
Supplement: Supplementary file 2 — Source Data [file 41467_2019_9626_MOESM2_ESM.zip › Supplementary Figure 31.xlsx]

## Sheet: SI Fig. 31a
catalyst	cobalt loading	Charge/C	Charge avg/C	Charge std	Current density/mA cm-2	Current density avg/mA cm-2	current density std
5uL of 0.5uM CoPc	2.19E-11 mol/cm2	0.248	0.250167	0.014373	0.302144	0.304784	0.017511
		0.237			0.288743
		0.2655			0.323465
5uL of 5uM CoPc	2.19E-10 mol/cm2	0.397	0.405667	0.0318957	0.483674	0.494233	0.0388592
		0.441			0.537281
		0.379			0.461745
5uL of 0.05 mM CoPc	2.19E-9 mol/cm2	0.54	0.623333	0.0723418	0.657895	0.759422	0.0881357
		0.67			0.816277
		0.66			0.804094
5uL of 0.5 mM CoPc	2.19E-8 mol/cm2	1.18	1.06367	0.100848	1.43762	1.29589	0.122866
		1.01			1.23051
		1.001			1.21954
5uL of 5 mM CoPc	2.19E-7 mol/cm2	0.753	0.841567	0.0797525	0.917398	1.0253	0.0971644
		0.9077			1.10587
		0.864			1.05263
catalyst	cobalt loading	Charge/C	Charge avg/C	Charge std	Current density/mA cm-2	Current density avg/mA cm-2	current density std
5uL of 0.5uMCoPc-1%P4VP	2.19E-11 mol/cm2	1.127	1.05	0.0755447	1.37305	1.27924	0.0920379
		0.976			1.18908
		1.047			1.27558
5uL of 5uMCoPc-1%P4VP	2.19E-10 mol/cm2	1.38	1.414	0.0956452	1.68129	1.72271	0.116527
		1.34			1.63255
		1.522			1.85429
5uL of 0.05 mM CoPc-1%P4VP	2.19E-9 mol/cm2	1.52	1.57	0.0866025	1.85185	1.91277	0.10551
		1.52			1.85185
		1.67			2.0346
5uL of 0.5mM CoPc-1%P4VP	2.19E-8 mol/cm2	3.144	3.23533	0.338375	3.83041	3.94168	0.41225
		2.952			3.59649
		3.61			4.39815
5uL of 5 mMCoPc-1%P4VP	2.19E-7 mol/cm2	2.398	2.489	0.0905041	2.92154	3.03241	0.110263
		2.49			3.03363
		2.579			3.14206

## Sheet: SI Fig. 31b
catalyst	cobalt loading	Charge/C	Charge avg/C	Charge std	Conc.H2/%	Conc.CO/%	V(Head Space)/ml	Partial Charge H2/C	Parital Charge CO/ C	ɛ(H2)/%	ɛ(H2)avg/%	ɛ(H2)std	ɛ(CO)/%	ɛ(CO)avg/%	ɛ(CO)std	ɛ(total)/%	ɛ(total)avg/%	ɛ(total)std	# of CO/mol	# of catalytic site/mol	TON(CO)	TON avg	TON std	TOF(CO)/s-1	TOF(CO)avg /s-1	TOF(CO)std
5uL of 0.5uM CoPc	2.19E-11 mol/cm2	0.248	0.250167	0.014373	0.0531	0.1249	18	0.0752819	0.177076	30.3556	29.0305	4.23356	71.4014	69.9484	1.3992	101.757	98.9789	4.21704	9.17633e-07	2.5e-12	367053	362813	23916.4	50.9796	50.3906	3.32173
		0.237			0.0453	0.0958	21.55	0.0768899	0.162606	32.443			68.6101			101.053			8.42649e-07	2.5e-12	337060			46.8138
		0.2655			0.0359	0.1032	22.81	0.0644976	0.185408	24.2929			69.8336			94.1264			9.60813e-07	2.5e-12	384325			53.3785
5uL of 5uM CoPc	2.19E-10 mol/cm2	0.397	0.405667	0.0318957	0.0437	0.1669	23.31	0.080232	0.306424	20.2096	18.6521	8.24779	77.1848	76.1797	1.51694	97.3944	94.8318	7.24279	1.58793e-06	2.5e-11	63517.4	64103	5940.43	8.82186	8.90319	0.82506
		0.441			0.021	0.1659	25.96	0.0429386	0.339215	9.73664			76.9195			86.6561			1.75786e-06	2.5e-11	70314.5			9.7659
		0.379			0.0557	0.1594	22.47	0.0985784	0.282108	26.0101			74.4348			100.445			1.46193e-06	2.5e-11	58477			8.12181
5uL of 0.05 mM CoPc	2.19E-9 mol/cm2	0.54	0.623333	0.0723418	0.1234	0.1759	22.41	0.217811	0.310478	40.3355	32.9957	6.39347	57.496	60.2104	3.51851	97.8315	93.2061	5.19345	1.60895e-06	2.5e-10	6435.79	7801.32	1219.33	0.893859	1.08352	0.169351
		0.67			0.101	0.2079	24.12	0.191877	0.394962	28.6383			58.9496			87.5879			2.04675e-06	2.5e-10	8187.02			1.13709
		0.66			0.1032	0.2207	24.37	0.198088	0.423625	30.0134			64.1856			94.199			2.19529e-06	2.5e-10	8781.16			1.21961
5uL of 0.5 mM CoPc	2.19E-8 mol/cm2	1.18	1.06367	0.100848	0.171	0.5361	20.04	0.269909	0.846189	22.8737	20.972	6.06175	71.7109	65.4891	7.36323	94.5846	86.4611	12.9329	4.38508e-06	2.5e-09	1754.03	1451.11	280.314	0.243616	0.201544	0.0389325
		1.01			0.0814	0.3291	22.35	0.143293	0.579334	14.1874			57.3598			71.5473			3.0022e-06	2.5e-09	1200.88			0.166789
		1.001			0.1579	0.4116	20.81	0.258808	0.674639	25.855			67.3965			93.2514			3.49608e-06	2.5e-09	1398.43			0.194227
5uL of 5 mM CoPc	2.19E-7 mol/cm2	0.753	0.841567	0.0797525	0.098	0.3213	20.17	0.155688	0.510435	20.6757	18.8753	5.1048	67.7868	62.0313	7.30983	88.4626	80.9066	12.1251	2.64515e-06	2.5e-08	105.806	107.521	7.29181	0.0146953	0.0149334	0.00101275
		0.9077			0.0719	0.295	21.02	0.119038	0.488403	13.1142			53.8067			66.9209			2.53098e-06	2.5e-08	101.239			0.014061
		0.864			0.1134	0.3203	22.09	0.197302	0.557284	22.8359			64.5004			87.3364			2.88793e-06	2.5e-08	115.517			0.0160441
catalyst	cobalt loading	Charge/C	Charge avg/C	Charge std	Conc.H2/%	Conc.CO/%	V(Head Space)/ml	Partial Charge H2/C	Parital Charge CO/ C	ɛ(H2)/%	ɛ(H2)avg/%	ɛ(H2)std	ɛ(CO)/%	ɛ(CO)avg/%	ɛ(CO)std	ɛ(total)/%	ɛ(total)avg/%	ɛ(total)std	# of CO/mol	# of catalytic site/mol	TON(CO)	TON avg	TON std	TOF(CO)/s-1	TOF(CO)avg /s-1	TOF(CO)std
5uL of 0.5uMCoPc-1%P4VP	2.19E-11 mol/cm2	1.127	1.05	0.0755447	0.0444	0.6057	22.03	0.0770409	1.05098	6.83592	7.59484	0.988238	93.2549	91.8043	1.58814	100.091	99.3991	0.642986	5.44636e-06	2.5e-12	2.17854e+06	1.99976e+06	177792	302.575	277.744	24.6934
		0.976			0.047	0.4861	22.97	0.085032	0.879448	8.7123			90.1074			98.8197			4.55744e-06	2.5e-12	1.82297e+06			253.191
		1.047			0.0469	0.5966	20.51	0.0757639	0.963768	7.23628			92.0505			99.2867			4.99439e-06	2.5e-12	1.99776e+06			277.466
5uL of 5uMCoPc-1%P4VP	2.19E-10 mol/cm2	1.38	1.414	0.0956452	0.0668	0.6487	23.38	0.123011	1.19457	8.91386	8.16987	1.45291	86.5631	91.0565	4.21578	95.477	99.2263	3.26272	6.19045e-06	2.5e-11	247618	266843	20994.5	34.3914	37.0616	2.9159
		1.34			0.0528	0.7716	20.93	0.0870416	1.27199	6.49564			94.9249			101.421			6.59167e-06	2.5e-11	263667			36.6204
		1.522			0.0816	0.8221	21.55	0.138504	1.39539	9.10011			91.6813			100.781			7.23112e-06	2.5e-11	289245			40.1729
5uL of 0.05 mM CoPc-1%P4VP	2.19E-9 mol/cm2	1.52	1.57	0.0866025	0.0748	0.7452	24.01	0.141455	1.40925	9.30623	7.80851	2.11122	92.714	92.1604	0.535954	102.02	99.9689	2.60506	7.30296e-06	2.5e-10	29211.8	29987.2	1507.13	4.0572	4.16489	0.209323
		1.52			0.0819	0.8647	20.56	0.132627	1.40027	8.72544			92.1231			100.849			7.25642e-06	2.5e-10	29025.7			4.03135
		1.67			0.0418	0.7102	27.36	0.0900775	1.53045	5.39386			91.644			97.0379			7.93105e-06	2.5e-10	31724.2			4.40614
5uL of 0.5mM CoPc-1%P4VP	2.19E-8 mol/cm2	3.144	3.23533	0.338375	0.0999	1.9025	19.74	0.155323	2.95798	4.94031	4.52945	0.372192	94.0834	91.6955	2.06978	99.0237	96.2249	2.42392	1.53287e-05	2.5e-09	6131.49	6147.59	623.188	0.851595	0.853832	0.0865539
		2.952			0.0795	1.6214	20.9	0.130869	2.66907	4.43324			90.4157			94.8489			1.38315e-05	2.5e-09	5532.61			0.768419
		3.61			0.0743	1.5969	26	0.152155	3.2702	4.21482			90.5874			94.8022			1.69467e-05	2.5e-09	6778.68			0.941483
5uL of 5 mMCoPc-1%P4VP	2.19E-7 mol/cm2	2.398	2.489	0.0905041	0.1458	1.1163	23.23	0.266766	2.04246	11.1245	9.87519	1.21004	85.1735	81.8215	3.25276	96.2981	91.6967	4.4628	1.05843e-05	2.5e-08	423.374	421.74	1.4503	0.0588019	0.058575	0.00020143
		2.49			0.1298	1.0818	23.85	0.24383	2.03217	9.79236			81.6131			91.4054			1.0531e-05	2.5e-08	421.24			0.0585055
		2.579			0.1162	1.0498	24.54	0.224597	2.02911	8.70869			78.678			87.3867			1.05151e-05	2.5e-08	420.606			0.0584174
