# Supplementary material for: Modulating the mechanism of electrocatalytic CO2 reduction by cobalt phthalocyanine through polymer coordination and encapsulation
Source: Nat Commun. 2019 Apr 11;10:1683. doi: 10.1038/s41467-019-09626-8 (PMC6459859; doi:10.1038/s41467-019-09626-8)
Supplement: Supplementary file 2 — Source Data [file 41467_2019_9626_MOESM2_ESM.zip › Supplementary Figure 32.xlsx]

## Sheet: SI Fig. 32a
catalyst	cobalt loading	I @ -1.00 V vs SCE /mA	j/mA cm-2	j(avg) /mA cm-2	j(std)	I @ -1.05 V vs SCE /mA	j/mA cm-2	j(avg) /mA cm-2	j(std)	I @ -1.10 V vs SCE /mA	j/mA cm-2	j(avg) /mA cm-2	j(std)	I @ -1.15 V vs SCE /mA	j/mA cm-2	j(avg) /mA cm-2	j(std)	I @ -1.20 V vs SCE /mA	j/mA cm-2	j(avg) /mA cm-2	j(std)	I @ -1.25 V vs SCE /mA	j/mA cm-2	j(avg) /mA cm-2	j(std)
5uL of 0.5uM CoPc	2.19E-11 mol/cm2	-0.0014	-0.0122807	-0.0151096	0.00509093	-0.002156	-0.0189123	-0.0292456	0.00831671	-0.00836	-0.0733333	-0.0685307	0.0145416	-0.0179	-0.157018	-0.132215	0.0353038	-0.0248	-0.217544	-0.202193	0.03844	-0.0362	-0.317544	-0.309868	0.00692094
		-0.00181	-0.0158772			-0.00428	-0.0375439			-0.0098	-0.0859649			-0.0185	-0.162281			-0.0279	-0.244737			-0.0357	-0.313158
		-0.0025	-0.0219298			-0.00389	-0.0341228			-0.00592	-0.0519298			-0.00979	-0.0858772			-0.0176	-0.154386			-0.0344	-0.301754
		-0.00118	-0.0103509			-0.00301	-0.0264035			-0.00717	-0.0628947			-0.0141	-0.123684			-0.0219	-0.192105			-0.035	-0.307018
5uL of 5uM CoPc	2.19E-10 mol/cm2	-0.00535	-0.0469298	-0.0421754	0.00756128	-0.00828	-0.0726316	-0.0613053	0.00855228	-0.0207	-0.181579	-0.13	0.0362706	-0.0381	-0.334211	-0.232807	0.0833324	-0.0505	-0.442982	-0.328596	0.0950401	-0.0567	-0.497368	-0.432982	0.0547266
		-0.0036	-0.0315789			-0.00674	-0.0591228			-0.0161	-0.141228			-0.0321	-0.281579			-0.0441	-0.386842			-0.0514	-0.450877
		-0.00469	-0.0411404			-0.005604	-0.0491579			-0.0116	-0.101754			-0.0193	-0.169298			-0.0299	-0.262281			-0.05	-0.438596
		-0.00587	-0.0514912			-0.00738	-0.0647368			-0.0155	-0.135965			-0.0285	-0.25			-0.0393	-0.344737			-0.0492	-0.431579
		-0.00453	-0.0397368			-0.00694	-0.0608772			-0.0102	-0.0894737			-0.0147	-0.128947			-0.0235	-0.20614			-0.0395	-0.346491
5uL of 0.05 mM CoPc	2.19E-9 mol/cm2	-0.01	-0.0877193	-0.074269	0.0292865	-0.0357	-0.313158	-0.257456	0.0710163	-0.0646	-0.566667	-0.511111	0.0957815	-0.08	-0.701754	-0.717836	0.0771564	-0.086	-0.754386	-0.831433	0.050569	-0.095	-0.833333	-0.87383	0.0698246
		-0.004	-0.0350877			-0.018	-0.157895			-0.042	-0.368421			-0.069	-0.605263			-0.0895	-0.785088			-0.09	-0.789474
		-0.008	-0.0701754			-0.025	-0.219298			-0.052	-0.45614			-0.079	-0.692982			-0.0968	-0.849123			-0.0937	-0.82193
		-0.014	-0.122807			-0.041	-0.359649			-0.074	-0.649123			-0.096	-0.842105			-0.1	-0.877193			-0.102	-0.894737
		-0.007	-0.0614035			-0.0274	-0.240351			-0.057	-0.5			-0.082	-0.719298			-0.0964	-0.845614			-0.107	-0.938596
		-0.0078	-0.0684211			-0.029	-0.254386			-0.06	-0.526316			-0.085	-0.745614			-0.1	-0.877193			-0.11	-0.964912
5uL of 0.5 mM CoPc	2.19E-8 mol/cm2	-0.0112	-0.0982456	-0.1	0.00651725	-0.0371	-0.325439	-0.317164	0.0448923	-0.0846	-0.742105	-0.725439	0.097806	-0.141	-1.23684	-1.25716	0.145032	-0.196	-1.7193	-1.71871	0.17224	-0.2287	-2.00614	-2.01155	0.160425
		-0.0101	-0.0885965			-0.02615	-0.229386			-0.0645	-0.565789			-0.112	-0.982456			-0.158	-1.38596			-0.1962	-1.72105
		-0.0121	-0.10614			-0.0382	-0.335088			-0.0914	-0.801754			-0.157	-1.37719			-0.2136	-1.87368			-0.239	-2.09649
		-0.0112	-0.0982456			-0.0372	-0.326316			-0.0882	-0.773684			-0.149	-1.30702			-0.203	-1.7807			-0.225	-1.97368
		-0.0119	-0.104386			-0.0373	-0.327193			-0.0743	-0.651754			-0.145	-1.27193			-0.198	-1.73684			-0.238	-2.08772
		-0.0119	-0.104386			-0.04099	-0.359561			-0.0932	-0.817544			-0.1559	-1.36754			-0.207	-1.81579			-0.249	-2.18421
5uL of 5 mM CoPc	2.19E-7 mol/cm2	-0.0135	-0.118421	-0.0868421	0.0181934	-0.0338	-0.296491	-0.243158	0.0304905	-0.0647	-0.567544	-0.525544	0.0241773	-0.1069	-0.937719	-0.857544	0.0475047	-0.1455	-1.27632	-1.17193	0.0657632	-0.203	-1.7807	-1.54386	0.141851
		-0.00922	-0.0808772			-0.0271	-0.237719			-0.0591	-0.518421			-0.0959	-0.841228			-0.129	-1.13158			-0.167	-1.46491
		-0.00907	-0.0795614			-0.0261	-0.228947			-0.0594	-0.521053			-0.0962	-0.84386			-0.132	-1.15789			-0.17	-1.49123
		-0.00818	-0.0717544			-0.0251	-0.220175			-0.05766	-0.505789			-0.0925	-0.811404			-0.1261	-1.10614			-0.162	-1.42105
		-0.00953	-0.0835965			-0.0265	-0.232456			-0.0587	-0.514912			-0.0973	-0.853509			-0.1354	-1.18772			-0.178	-1.5614
catalyst	cobalt loading	I @ -1.00 V vs SCE /mA	j/mA cm-2	j(avg) /mA cm-2	j(std)	I @ -1.05 V vs SCE /mA	j/mA cm-2	j(avg) /mA cm-2	j(std)	I @ -1.10 V vs SCE /mA	j/mA cm-2	j(avg) /mA cm-2	j(std)	I @ -1.15 V vs SCE /mA	j/mA cm-2	j(avg) /mA cm-2	j(std)	I @ -1.20 V vs SCE /mA	j/mA cm-2	j(avg) /mA cm-2	j(std)	I @ -1.25 V vs SCE /mA	j/mA cm-2	j(avg) /mA cm-2	j(std)
5uL of 0.5uM CoPc-1%P4VP	2.19E-11 mol/cm2	-0.0036	-0.0315789	-0.0300877	0.00297082	-0.0194	-0.170175	-0.152924	0.0196212	-0.0565	-0.495614	-0.444737	0.0513214	-0.1077	-0.944737	-0.846491	0.0927173	-0.167	-1.46491	-1.29781	0.146028	-0.21	-1.84211	-1.55556	0.248159
		-0.00304	-0.0266667			-0.015	-0.131579			-0.0448	-0.392982			-0.0867	-0.760526			-0.1362	-1.19474			-0.161	-1.41228
		-0.00365	-0.0320175			-0.0179	-0.157018			-0.0508	-0.445614			-0.0951	-0.834211			-0.14065	-1.23377			-0.161	-1.41228
5uL of 5uM CoPc-1%P4VP	2.19E-10 mol/cm2	-0.00528	-0.0463158	-0.0450175	0.00671021	-0.02665	-0.233772	-0.217281	0.0360765	-0.0691	-0.60614	-0.572456	0.0733351	-0.12556	-1.1014	-1.05677	0.10967	-0.194	-1.70175	-1.62561	0.146707	-0.2462	-2.15965	-2.02877	0.220943
		-0.00437	-0.0383333			-0.022	-0.192982			-0.06	-0.526316			-0.112	-0.982456			-0.1756	-1.54035			-0.222	-1.94737
		-0.00587	-0.0514912			-0.025	-0.219298			-0.0649	-0.569298			-0.1188	-1.04211			-0.179	-1.57018			-0.212	-1.85965
		-0.00584	-0.0512281			-0.0304	-0.266667			-0.077	-0.675439			-0.139	-1.2193			-0.21	-1.84211			-0.2678	-2.34912
		-0.0043	-0.0377193			-0.0198	-0.173684			-0.0553	-0.485088			-0.107	-0.938596			-0.168	-1.47368			-0.2084	-1.82807
5uL of 0.05 mM CoPc-1%P4VP	2.19E-9 mol/cm2	-0.0188	-0.164912	-0.168129	0.00414545	-0.0618	-0.542105	-0.540351	0.0158624	-0.124	-1.08772	-1.06725	0.0766394	-0.201	-1.76316	-1.73099	0.130207	-0.283	-2.48246	-2.45029	0.130207	-0.331	-2.90351	-2.90058	0.0220755
		-0.019	-0.166667			-0.0633	-0.555263			-0.129	-1.13158			-0.21	-1.84211			-0.292	-2.5614			-0.333	-2.92105
		-0.0197	-0.172807			-0.0597	-0.523684			-0.112	-0.982456			-0.181	-1.58772			-0.263	-2.30702			-0.328	-2.87719
5uL of 0.5 mM CoPc-1%P4VP	2.19E-8 mol/cm2	-0.015	-0.131579	-0.131776	0.00827554	-0.0583	-0.511404	-0.528509	0.0173454	-0.1248	-1.09474	-1.13421	0.0297212	-0.2109	-1.85	-1.91272	0.0794477	-0.3172	-2.78246	-2.90066	0.172287	-0.4344	-3.81053	-4.02215	0.224028
		-0.015	-0.131579			-0.0597	-0.523684			-0.13	-1.14035			-0.219	-1.92105			-0.338	-2.96491			-0.473	-4.14912
		-0.01389	-0.121842			-0.06	-0.526316			-0.133	-1.16667			-0.2305	-2.02193			-0.355	-3.11404			-0.487	-4.27193
		-0.0162	-0.142105			-0.063	-0.552632			-0.1294	-1.13509			-0.2118	-1.85789			-0.3125	-2.74123			-0.4397	-3.85702
5uL of 5 mM CoPc-1%P4VP	2.19E-7 mol/cm2	-0.00659	-0.057807	-0.0452982	0.0261166	-0.04	-0.350877	-0.355395	0.0394583	-0.0944	-0.82807	-0.828289	0.0703885	-0.1626	-1.42632	-1.43947	0.117727	-0.2512	-2.20351	-2.23092	0.147249	-0.3482	-3.05439	-3.07785	0.162021
		-0.00772	-0.0677193			-0.03806	-0.33386			-0.0871	-0.764035			-0.151	-1.32456			-0.235	-2.0614			-0.327	-2.86842
		-0.00542	-0.0475439			-0.037	-0.324561			-0.0906	-0.794737			-0.16	-1.40351			-0.2553	-2.23947			-0.3573	-3.13421
		-0.000926	-0.00812281			-0.047	-0.412281			-0.1056	-0.926316			-0.1828	-1.60351			-0.2758	-2.4193			-0.371	-3.25439

## Sheet: SI Fig. 32b
catalyst	cobalt loading	I @ -1.00 V vs SCE /mA	j/mA cm-2	j(avg) /mA cm-2	j(std)	I @ -1.05 V vs SCE /mA	j/mA cm-2	j(avg) /mA cm-2	j(std)	I @ -1.10 V vs SCE /mA	j/mA cm-2	j(avg) /mA cm-2	j(std)	I @ -1.15 V vs SCE /mA	j/mA cm-2	j(avg) /mA cm-2	j(std)	I @ -1.20 V vs SCE /mA	j/mA cm-2	j(avg) /mA cm-2	j(std)	I @ -1.25 V vs SCE /mA	j/mA cm-2	j(avg) /mA cm-2	j(std)	ɛ(CO)avg/%	ɛ(CO)std/%	# of catalytic site/mol	TOFCO avg/s-1	TOFCO std
5uL of 0.5uM CoPc	2.19E-11 mol/cm2	-0.0014	-0.0122807	-0.0151096	0.00509093	-0.002156	-0.0189123	-0.0292456	0.00831671	-0.00836	-0.0733333	-0.0685307	0.0145416	-0.0179	-0.157018	-0.132215	0.0353038	-0.0248	-0.217544	-0.202193	0.03844	-0.0362	-0.317544	-0.309868	0.00692094	69.948	1.399	2.5e-12	51.2403	1.53625
		-0.00181	-0.0158772			-0.00428	-0.0375439			-0.0098	-0.0859649			-0.0185	-0.162281			-0.0279	-0.244737			-0.0357	-0.313158
		-0.0025	-0.0219298			-0.00389	-0.0341228			-0.00592	-0.0519298			-0.00979	-0.0858772			-0.0176	-0.154386			-0.0344	-0.301754
		-0.00118	-0.0103509			-0.00301	-0.0264035			-0.00717	-0.0628947			-0.0141	-0.123684			-0.0219	-0.192105			-0.035	-0.307018
5uL of 5uM CoPc	2.19E-10 mol/cm2	-0.00535	-0.0469298	-0.0421754	0.00756128	-0.00828	-0.0726316	-0.0613053	0.00855228	-0.0207	-0.181579	-0.13	0.0362706	-0.0381	-0.334211	-0.232807	0.0833324	-0.0505	-0.442982	-0.328596	0.0950401	-0.0567	-0.497368	-0.432982	0.0547266	76.18	1.517	2.5e-11	7.79478	0.99737
		-0.0036	-0.0315789			-0.00674	-0.0591228			-0.0161	-0.141228			-0.0321	-0.281579			-0.0441	-0.386842			-0.0514	-0.450877
		-0.00469	-0.0411404			-0.005604	-0.0491579			-0.0116	-0.101754			-0.0193	-0.169298			-0.0299	-0.262281			-0.05	-0.438596
		-0.00587	-0.0514912			-0.00738	-0.0647368			-0.0155	-0.135965			-0.0285	-0.25			-0.0393	-0.344737			-0.0492	-0.431579
		-0.00453	-0.0397368			-0.00694	-0.0608772			-0.0102	-0.0894737			-0.0147	-0.128947			-0.0235	-0.20614			-0.0395	-0.346491
5uL of 0.05 mM CoPc	2.19E-9 mol/cm2	-0.01	-0.0877193	-0.074269	0.0292865	-0.0357	-0.313158	-0.257456	0.0710163	-0.0646	-0.566667	-0.511111	0.0957815	-0.08	-0.701754	-0.717836	0.0771564	-0.086	-0.754386	-0.831433	0.050569	-0.095	-0.833333	-0.87383	0.0698246	60.21	3.519	2.5e-10	1.24353	0.123108
		-0.004	-0.0350877			-0.018	-0.157895			-0.042	-0.368421			-0.069	-0.605263			-0.0895	-0.785088			-0.09	-0.789474
		-0.008	-0.0701754			-0.025	-0.219298			-0.052	-0.45614			-0.079	-0.692982			-0.0968	-0.849123			-0.0937	-0.82193
		-0.014	-0.122807			-0.041	-0.359649			-0.074	-0.649123			-0.096	-0.842105			-0.1	-0.877193			-0.102	-0.894737
		-0.007	-0.0614035			-0.0274	-0.240351			-0.057	-0.5			-0.082	-0.719298			-0.0964	-0.845614			-0.107	-0.938596
		-0.0078	-0.0684211			-0.029	-0.254386			-0.06	-0.526316			-0.085	-0.745614			-0.1	-0.877193			-0.11	-0.964912
5uL of 0.5 mM CoPc	2.19E-8 mol/cm2	-0.0112	-0.0982456	-0.1	0.00651725	-0.0371	-0.325439	-0.317164	0.0448923	-0.0846	-0.742105	-0.725439	0.097806	-0.141	-1.23684	-1.25716	0.145032	-0.196	-1.7193	-1.71871	0.17224	-0.2287	-2.00614	-2.01155	0.160425	65.489	7.363	2.5e-09	0.311366	0.0429201
		-0.0101	-0.0885965			-0.02615	-0.229386			-0.0645	-0.565789			-0.112	-0.982456			-0.158	-1.38596			-0.1962	-1.72105
		-0.0121	-0.10614			-0.0382	-0.335088			-0.0914	-0.801754			-0.157	-1.37719			-0.2136	-1.87368			-0.239	-2.09649
		-0.0112	-0.0982456			-0.0372	-0.326316			-0.0882	-0.773684			-0.149	-1.30702			-0.203	-1.7807			-0.225	-1.97368
		-0.0119	-0.104386			-0.0373	-0.327193			-0.0743	-0.651754			-0.145	-1.27193			-0.198	-1.73684			-0.238	-2.08772
		-0.0119	-0.104386			-0.04099	-0.359561			-0.0932	-0.817544			-0.1559	-1.36754			-0.207	-1.81579			-0.249	-2.18421
5uL of 5 mM CoPc	2.19E-7 mol/cm2	-0.0135	-0.118421	-0.0868421	0.0181934	-0.0338	-0.296491	-0.243158	0.0304905	-0.0647	-0.567544	-0.525544	0.0241773	-0.1069	-0.937719	-0.857544	0.0475047	-0.1455	-1.27632	-1.17193	0.0657632	-0.203	-1.7807	-1.54386	0.141851	62.031	7.31	2.5e-08	0.0226324	0.00338196
		-0.00922	-0.0808772			-0.0271	-0.237719			-0.0591	-0.518421			-0.0959	-0.841228			-0.129	-1.13158			-0.167	-1.46491
		-0.00907	-0.0795614			-0.0261	-0.228947			-0.0594	-0.521053			-0.0962	-0.84386			-0.132	-1.15789			-0.17	-1.49123
		-0.00818	-0.0717544			-0.0251	-0.220175			-0.05766	-0.505789			-0.0925	-0.811404			-0.1261	-1.10614			-0.162	-1.42105
		-0.00953	-0.0835965			-0.0265	-0.232456			-0.0587	-0.514912			-0.0973	-0.853509			-0.1354	-1.18772			-0.178	-1.5614
catalyst	cobalt loading	I @ -1.00 V vs SCE /mA	j/mA cm-2	j(avg) /mA cm-2	j(std)	I @ -1.05 V vs SCE /mA	j/mA cm-2	j(avg) /mA cm-2	j(std)	I @ -1.10 V vs SCE /mA	j/mA cm-2	j(avg) /mA cm-2	j(std)	I @ -1.15 V vs SCE /mA	j/mA cm-2	j(avg) /mA cm-2	j(std)	I @ -1.20 V vs SCE /mA	j/mA cm-2	j(avg) /mA cm-2	j(std)	I @ -1.25 V vs SCE /mA	j/mA cm-2	j(avg) /mA cm-2	j(std)	ɛ(CO)avg/%	ɛ(CO)std/%	# of catalytic site/mol	TOFCO avg/s-1	TOFCO std
5uL of 0.5uM CoPc-1%P4VP	2.19E-11 mol/cm2	-0.0036	-0.0315789	-0.0300877	0.00297082	-0.0194	-0.170175	-0.152924	0.0196212	-0.0565	-0.495614	-0.444737	0.0513214	-0.1077	-0.944737	-0.846491	0.0927173	-0.167	-1.46491	-1.29781	0.146028	-0.21	-1.84211	-1.55556	0.248159	91.804	1.588	2.5e-12	337.46	54.1509
		-0.00304	-0.0266667			-0.015	-0.131579			-0.0448	-0.392982			-0.0867	-0.760526			-0.1362	-1.19474			-0.161	-1.41228
		-0.00365	-0.0320175			-0.0179	-0.157018			-0.0508	-0.445614			-0.0951	-0.834211			-0.14065	-1.23377			-0.161	-1.41228
5uL of 5uM CoPc-1%P4VP	2.19E-10 mol/cm2	-0.00528	-0.0463158	-0.0450175	0.00671021	-0.02665	-0.233772	-0.217281	0.0360765	-0.0691	-0.60614	-0.572456	0.0733351	-0.12556	-1.1014	-1.05677	0.10967	-0.194	-1.70175	-1.62561	0.146707	-0.2462	-2.15965	-2.02877	0.220943	91.056	4.216	2.5e-11	43.6533	5.16588
		-0.00437	-0.0383333			-0.022	-0.192982			-0.06	-0.526316			-0.112	-0.982456			-0.1756	-1.54035			-0.222	-1.94737
		-0.00587	-0.0514912			-0.025	-0.219298			-0.0649	-0.569298			-0.1188	-1.04211			-0.179	-1.57018			-0.212	-1.85965
		-0.00584	-0.0512281			-0.0304	-0.266667			-0.077	-0.675439			-0.139	-1.2193			-0.21	-1.84211			-0.2678	-2.34912
		-0.0043	-0.0377193			-0.0198	-0.173684			-0.0553	-0.485088			-0.107	-0.938596			-0.168	-1.47368			-0.2084	-1.82807
5uL of 0.05 mM CoPc-1%P4VP	2.19E-9 mol/cm2	-0.0188	-0.164912	-0.168129	0.00414545	-0.0618	-0.542105	-0.540351	0.0158624	-0.124	-1.08772	-1.06725	0.0766394	-0.201	-1.76316	-1.73099	0.130207	-0.283	-2.48246	-2.45029	0.130207	-0.331	-2.90351	-2.90058	0.0220755	92.16	0.536	2.5e-10	6.31689	0.0605066
		-0.019	-0.166667			-0.0633	-0.555263			-0.129	-1.13158			-0.21	-1.84211			-0.292	-2.5614			-0.333	-2.92105
		-0.0197	-0.172807			-0.0597	-0.523684			-0.112	-0.982456			-0.181	-1.58772			-0.263	-2.30702			-0.328	-2.87719
5uL of 0.5 mM CoPc-1%P4VP	2.19E-8 mol/cm2	-0.015	-0.131579	-0.131776	0.00827554	-0.0583	-0.511404	-0.528509	0.0173454	-0.1248	-1.09474	-1.13421	0.0297212	-0.2109	-1.85	-1.91272	0.0794477	-0.3172	-2.78246	-2.90066	0.172287	-0.4344	-3.81053	-4.02215	0.224028	91.695	2.07	2.5e-09	0.871523	0.0523781
		-0.015	-0.131579			-0.0597	-0.523684			-0.13	-1.14035			-0.219	-1.92105			-0.338	-2.96491			-0.473	-4.14912
		-0.01389	-0.121842			-0.06	-0.526316			-0.133	-1.16667			-0.2305	-2.02193			-0.355	-3.11404			-0.487	-4.27193
		-0.0162	-0.142105			-0.063	-0.552632			-0.1294	-1.13509			-0.2118	-1.85789			-0.3125	-2.74123			-0.4397	-3.85702
5uL of 5 mM CoPc-1%P4VP	2.19E-7 mol/cm2	-0.00659	-0.057807	-0.0452982	0.0261166	-0.04	-0.350877	-0.355395	0.0394583	-0.0944	-0.82807	-0.828289	0.0703885	-0.1626	-1.42632	-1.43947	0.117727	-0.2512	-2.20351	-2.23092	0.147249	-0.3482	-3.05439	-3.07785	0.162021	81.822	3.253	2.5e-08	0.0595104	0.00392574
		-0.00772	-0.0677193			-0.03806	-0.33386			-0.0871	-0.764035			-0.151	-1.32456			-0.235	-2.0614			-0.327	-2.86842
		-0.00542	-0.0475439			-0.037	-0.324561			-0.0906	-0.794737			-0.16	-1.40351			-0.2553	-2.23947			-0.3573	-3.13421
		-0.000926	-0.00812281			-0.047	-0.412281			-0.1056	-0.926316			-0.1828	-1.60351			-0.2758	-2.4193			-0.371	-3.25439
