# Supplementary material for: Modulating the mechanism of electrocatalytic CO2 reduction by cobalt phthalocyanine through polymer coordination and encapsulation
Source: Nat Commun. 2019 Apr 11;10:1683. doi: 10.1038/s41467-019-09626-8 (PMC6459859; doi:10.1038/s41467-019-09626-8)
Supplement: Supplementary file 2 — Source Data [file 41467_2019_9626_MOESM2_ESM.zip › Supplementary Figure 33.xlsx]

## Sheet: SI Fig. 33
nD2O	i @ -1.00 V vs SCE /mA	j/mA cm-2	j(avg) /mA cm-2	j(std)	jn/j0	jn/j0 std	i @ -1.05 V vs SCE /mA	j/mA cm-2	j(avg) /mA cm-2	j(std)	jn/j0	jn/j0 std	i @ -1.10 V vs SCE /mA	j/mA cm-2	j(avg) /mA cm-2	j(std)	jn/j0	jn/j0 std	i @ -1.15 V vs SCE /mA	j/mA cm-2	j(avg) /mA cm-2	j(std)	jn/j0	jn/j0 std	i @ -1.20 V vs SCE /mA	j/mA cm-2	j(avg) /mA cm-2	j(std)	jn/j0	jn/j0 std	i @ -1.25 V vs SCE /mA	j/mA cm-2	j(avg) /mA cm-2	j(std)	jn/j0	jn/j0 std
0	-0.01	-0.0877193	-0.074269	0.0292865	1	0.39433	-0.0357	-0.313158	-0.257456	0.0710163	1	0.275839	-0.0646	-0.566667	-0.511111	0.0957815	1	0.187399	-0.08	-0.701754	-0.717836	0.0771564	1	0.107485	-0.086	-0.754386	-0.831433	0.050569	1	0.0608215	-0.095	-0.833333	-0.87383	0.0698246	1	0.0799063
	-0.004	-0.0350877					-0.018	-0.157895					-0.042	-0.368421					-0.069	-0.605263					-0.0895	-0.785088					-0.09	-0.789474
	-0.008	-0.0701754					-0.025	-0.219298					-0.052	-0.45614					-0.079	-0.692982					-0.0968	-0.849123					-0.0937	-0.82193
	-0.014	-0.122807					-0.041	-0.359649					-0.074	-0.649123					-0.096	-0.842105					-0.1	-0.877193					-0.102	-0.894737
	-0.007	-0.0614035					-0.0274	-0.240351					-0.057	-0.5					-0.082	-0.719298					-0.0964	-0.845614					-0.107	-0.938596
	-0.0078	-0.0684211					-0.029	-0.254386					-0.06	-0.526316					-0.085	-0.745614					-0.1	-0.877193					-0.11	-0.964912
0.25	-0.005	-0.0438596	-0.0517544	0.0107553	0.69685	0.144816	-0.021	-0.184211	-0.206767	0.0441096	0.803115	0.171328	-0.048	-0.421053	-0.430326	0.0865223	0.841942	0.169283	-0.076	-0.666667	-0.64411	0.0997402	0.897294	0.138946	-0.094	-0.824561	-0.799499	0.229064	0.961592	0.275505	-0.108	-0.947368	-0.903509	0.122703	1.03396	0.140419
	-0.006	-0.0526316					-0.023	-0.201754					-0.047	-0.412281					-0.075	-0.657895					-0.095	-0.833333					-0.113	-0.991228
	-0.006	-0.0526316					-0.023	-0.201754					-0.0464	-0.407018					-0.072	-0.631579					-0.094	-0.824561					-0.112	-0.982456
	-0.008	-0.0701754					-0.03	-0.263158					-0.066	-0.578947					-0.09	-0.789474					-0.097	-0.850877					-0.103	-0.903509
	-0.006	-0.0526316					-0.024	-0.210526					-0.046	-0.403509					-0.081	-0.710526					-0.109	-0.95614					-0.117	-1.02632
	-0.004	-0.0350877					-0.015	-0.131579					-0.034	-0.298246					-0.054	-0.473684					-0.068	-0.596491					-0.079	-0.692982
	-0.0063	-0.0552632					-0.029	-0.254386					-0.056	-0.491228					-0.066	-0.578947					-0.081	-0.710526					-0.089	-0.780702
0.5	-0.007	-0.0614035	-0.0482456	0.019118	0.649606	0.257415	-0.0272	-0.238596	-0.202339	0.0612864	0.785917	0.238046	-0.055	-0.482456	-0.418129	0.0895997	0.818078	0.175304	-0.066	-0.578947	-0.567251	0.0970214	0.790224	0.135158	-0.0906	-0.794737	-0.750292	0.128697	0.902409	0.15479	-0.099	-0.868421	-0.872515	0.0904204	0.998494	0.103476
	-0.003	-0.0263158					-0.015	-0.131579					-0.036	-0.315789					-0.053	-0.464912					-0.069	-0.605263					-0.0894	-0.784211
	-0.0065	-0.0570175					-0.027	-0.236842					-0.052	-0.45614					-0.075	-0.657895					-0.097	-0.850877					-0.11	-0.964912
0.75	-0.006	-0.0526316	-0.0526316	0.00877193	0.708661	0.11811	-0.025	-0.219298	-0.236842	0.038236	0.919932	0.148514	-0.055	-0.482456	-0.494152	0.0365205	0.966819	0.0714531	-0.081	-0.710526	-0.70848	0.0145818	0.986965	0.0203136	-0.1	-0.877193	-0.846199	0.0394769	1.01776	0.0474806	-0.11	-0.964912	-0.898538	0.0800428	1.02828	0.0915999
	-0.005	-0.0438596					-0.024	-0.210526					-0.053	-0.464912					-0.079	-0.692982					-0.098	-0.859649					-0.105	-0.921053
	-0.007	-0.0614035					-0.032	-0.280702					-0.061	-0.535088					-0.0823	-0.72193					-0.0914	-0.801754					-0.0923	-0.809649
1	-0.0047	-0.0412281	-0.0531579	0.0208774	0.715748	0.281106	-0.022	-0.192982	-0.221053	0.0842958	0.858603	0.327418	-0.047	-0.412281	-0.481078	0.156879	0.941239	0.306938	-0.079	-0.692982	-0.722055	0.168018	1.00588	0.234062	-0.1	-0.877193	-0.839098	0.112618	1.00922	0.135451	-0.111	-0.973684	-0.883333	0.121854	1.01088	0.139448
	-0.0048	-0.0421053					-0.021	-0.184211					-0.0453	-0.397368					-0.0732	-0.642105					-0.0913	-0.800877					-0.0972	-0.852632
	-0.0051	-0.0447368					-0.022	-0.192982					-0.0496	-0.435088					-0.0746	-0.654386					-0.0923	-0.809649					-0.0936	-0.821053
	-0.00432	-0.0378947					-0.0194	-0.170175					-0.042	-0.368421					-0.0694	-0.608772					-0.085	-0.745614					-0.0884	-0.775439
	-0.0045	-0.0394737					-0.017	-0.149123					-0.042	-0.368421					-0.065	-0.570175					-0.081	-0.710526					-0.0867	-0.760526
	-0.009	-0.0789474					-0.03	-0.263158					-0.068	-0.596491					-0.095	-0.833333					-0.1	-0.877193					-0.102	-0.894737
	-0.01	-0.0877193					-0.045	-0.394737					-0.09	-0.789474					-0.12	-1.05263					-0.12	-1.05263					-0.126	-1.10526
