# Supplementary material for: Modulating the mechanism of electrocatalytic CO2 reduction by cobalt phthalocyanine through polymer coordination and encapsulation
Source: Nat Commun. 2019 Apr 11;10:1683. doi: 10.1038/s41467-019-09626-8 (PMC6459859; doi:10.1038/s41467-019-09626-8)
Supplement: Supplementary file 2 — Source Data [file 41467_2019_9626_MOESM2_ESM.zip › Supplementary Figure 34.xlsx]

## Sheet: SI Fig. 34
nD2O	i @ -1.00 V vs SCE /mA	j/mA cm-2	j(avg) /mA cm-2	j(std)	jn/j0	jn/j0 std	i @ -1.05 V vs SCE /mA	j/mA cm-2	j(avg) /mA cm-2	j(std)	jn/j0	jn/j0 std	i @ -1.10 V vs SCE /mA	j/mA cm-2	j(avg) /mA cm-2	j(std)	jn/j0	jn/j0 std	i @ -1.15 V vs SCE /mA	j/mA cm-2	j(avg) /mA cm-2	j(std)	jn/j0	jn/j0 std	i @ -1.20 V vs SCE /mA	j/mA cm-2	j(avg) /mA cm-2	j(std)	jn/j0	jn/j0 std	i @ -1.25 V vs SCE /mA	j/mA cm-2	j(avg) /mA cm-2	j(std)	jn/j0	jn/j0 std
0	-0.0106	-0.0929825	-0.117018	0.0252839	1	0.216069	-0.0346	-0.303509	-0.396316	0.0589301	1	0.148695	-0.0735	-0.644737	-0.795789	0.104778	1	0.131666	-0.118	-1.03509	-1.24912	0.148425	1	0.118823	-0.158	-1.38596	-1.64737	0.199009	1	0.120804	-0.177	-1.55263	-1.9193	0.271037	1	0.141217
	-0.0177	-0.155263					-0.0516	-0.452632					-0.089	-0.780702					-0.146	-1.2807					-0.213	-1.86842					-0.257	-2.25439
	-0.0144	-0.126316					-0.046	-0.403509					-0.0909	-0.797368					-0.138	-1.21053					-0.175	-1.53509					-0.208	-1.82456
	-0.013	-0.114035					-0.0501	-0.439474					-0.107	-0.938596					-0.165	-1.44737					-0.207	-1.81579					-0.24	-2.10526
	-0.011	-0.0964912					-0.0436	-0.382456					-0.0932	-0.817544					-0.145	-1.27193					-0.186	-1.63158					-0.212	-1.85965
0.1	-0.0246	-0.215789	-0.206433	0.0119419	1.76412	0.102052	-0.067	-0.587719	-0.570175	0.0232083	1.43869	0.0585602	-0.115	-1.00877	-0.976608	0.030806	1.22722	0.0387112	-0.158	-1.38596	-1.3538	0.048312	1.0838	0.0386768	-0.187	-1.64035	-1.59942	0.0634577	0.970891	0.0385207	-0.21	-1.84211	-1.76901	0.126612	0.921694	0.0659678
	-0.022	-0.192982					-0.062	-0.54386					-0.108	-0.947368					-0.148	-1.29825					-0.174	-1.52632					-0.185	-1.62281
	-0.024	-0.210526					-0.066	-0.578947					-0.111	-0.973684					-0.157	-1.37719					-0.186	-1.63158					-0.21	-1.84211
0.2	-0.026	-0.22807	-0.196491	0.0259428	1.67916	0.2217	-0.07	-0.614035	-0.54364	0.0627111	1.37174	0.158235	-0.118	-1.03509	-0.971491	0.078581	1.22079	0.098746	-0.158	-1.38596	-1.35746	0.0731725	1.08673	0.0585791	-0.179	-1.57018	-1.54386	0.07054	0.937167	0.0428198	-0.193	-1.69298	-1.62741	0.0922107	0.84792	0.048044
	-0.0236	-0.207018					-0.066	-0.578947					-0.119	-1.04386					-0.165	-1.44737					-0.186	-1.63158					-0.196	-1.7193
	-0.0196	-0.17193					-0.0557	-0.488596					-0.103	-0.903509					-0.147	-1.28947					-0.169	-1.48246					-0.175	-1.53509
	-0.0204	-0.178947					-0.0562	-0.492982					-0.103	-0.903509					-0.149	-1.30702					-0.17	-1.49123					-0.1781	-1.56228
0.3	-0.0209	-0.183333	-0.192807	0.0873025	1.64768	0.746064	-0.0567	-0.497368	-0.512807	0.13035	1.29394	0.328905	-0.104	-0.912281	-0.885789	0.139347	1.1131	0.175106	-0.149	-1.30702	-1.23509	0.147358	0.988764	0.117969	-0.172	-1.50877	-1.42281	0.160121	0.863685	0.0971979	-0.189	-1.65789	-1.53333	0.195301	0.798903	0.101756
	-0.01	-0.0877193					-0.0378	-0.331579					-0.0739	-0.648246					-0.111	-0.973684					-0.13	-1.14035					-0.136	-1.19298
	-0.033	-0.289474					-0.074	-0.649123					-0.113	-0.991228					-0.151	-1.32456					-0.172	-1.50877					-0.187	-1.64035
	-0.031	-0.27193					-0.0716	-0.62807					-0.112	-0.982456					-0.145	-1.27193					-0.165	-1.44737					-0.176	-1.54386
	-0.015	-0.131579					-0.0522	-0.457895					-0.102	-0.894737					-0.148	-1.29825					-0.172	-1.50877					-0.186	-1.63158
0.4	-0.00665	-0.0583333	-0.0667544	0.0182728	0.570465	0.156154	-0.0279	-0.244737	-0.25848	0.0349816	0.652206	0.0882669	-0.0635	-0.557018	-0.583333	0.0418394	0.733025	0.052576	-0.107	-0.938596	-0.967836	0.0365205	0.774813	0.0292369	-0.144	-1.26316	-1.28947	0.0263158	0.782748	0.0159744	-0.157	-1.37719	-1.39766	0.0182602	0.728215	0.00951401
	-0.00618	-0.0542105					-0.0265	-0.232456					-0.064	-0.561404					-0.109	-0.95614					-0.147	-1.28947					-0.16	-1.40351
	-0.01	-0.0877193					-0.034	-0.298246					-0.072	-0.631579					-0.115	-1.00877					-0.15	-1.31579					-0.161	-1.41228
0.5	-0.011	-0.0964912	-0.147368	0.0312606	1.25937	0.267144	-0.0333	-0.292105	-0.394912	0.0593854	0.996459	0.149844	-0.0598	-0.524561	-0.687544	0.0945547	0.863977	0.118819	-0.0841	-0.737719	-0.95807	0.130682	0.766994	0.104619	-0.097	-0.850877	-1.08596	0.136938	0.659212	0.0831251	-0.11	-0.964912	-1.21404	0.165578	0.632541	0.0862702
	-0.018	-0.157895					-0.049	-0.429825					-0.086	-0.754386					-0.123	-1.07895					-0.138	-1.21053					-0.162	-1.42105
	-0.019	-0.166667					-0.0488	-0.42807					-0.081	-0.710526					-0.111	-0.973684					-0.129	-1.13158					-0.143	-1.25439
	-0.016	-0.140351					-0.045	-0.394737					-0.0794	-0.696491					-0.111	-0.973684					-0.128	-1.12281					-0.134	-1.17544
	-0.02	-0.175439					-0.049	-0.429825					-0.0857	-0.751754					-0.117	-1.02632					-0.127	-1.11404					-0.143	-1.25439
0.6	-0.0064	-0.0561404	-0.0464912	0.00906315	0.397301	0.0774512	-0.0261	-0.228947	-0.200292	0.0374669	0.505386	0.0945379	-0.056	-0.491228	-0.47076	0.0851977	0.591564	0.107061	-0.097	-0.850877	-0.820468	0.170468	0.656835	0.13647	-0.129	-1.13158	-1.09064	0.196212	0.662052	0.119106	-0.148	-1.29825	-1.17544	0.149638	0.612431	0.0779649
	-0.00435	-0.0381579					-0.018	-0.157895					-0.043	-0.377193					-0.0726	-0.636842					-0.1	-0.877193					-0.115	-1.00877
	-0.00515	-0.0451754					-0.0244	-0.214035					-0.062	-0.54386					-0.111	-0.973684					-0.144	-1.26316					-0.139	-1.2193
0.7	-0.012	-0.105263	-0.143275	0.0354513	1.22439	0.302957	-0.033	-0.289474	-0.414035	0.115483	1.04471	0.291392	-0.058	-0.508772	-0.707602	0.180056	0.889183	0.226261	-0.082	-0.719298	-0.935673	0.19719	0.749064	0.157863	-0.091	-0.798246	-0.988304	0.169263	0.599929	0.102747	-0.089	-0.780702	-0.973684	0.169187	0.507313	0.0881504
	-0.02	-0.175439					-0.059	-0.517544					-0.098	-0.859649					-0.126	-1.10526					-0.128	-1.12281					-0.125	-1.09649
	-0.017	-0.149123					-0.0496	-0.435088					-0.086	-0.754386					-0.112	-0.982456					-0.119	-1.04386					-0.119	-1.04386
0.8	-0.0188	-0.164912	-0.144079	0.0176368	1.23126	0.150719	-0.0436	-0.382456	-0.348465	0.0305416	0.879261	0.0770637	-0.0676	-0.592982	-0.553289	0.0350173	0.695271	0.0440032	-0.0866	-0.759649	-0.700658	0.0477856	0.56092	0.0382553	-0.0955	-0.837719	-0.79057	0.0359783	0.479899	0.0218399	-0.101	-0.885965	-0.844518	0.0428023	0.440014	0.022301
	-0.017	-0.149123					-0.0409	-0.358772					-0.0647	-0.567544					-0.082	-0.719298					-0.091	-0.798246					-0.0998	-0.875439
	-0.014	-0.122807					-0.0353	-0.309649					-0.0583	-0.511404					-0.0752	-0.659649					-0.0862	-0.75614					-0.0933	-0.818421
	-0.0159	-0.139474					-0.0391	-0.342982					-0.0617	-0.541228					-0.0757	-0.664035					-0.0878	-0.770175					-0.091	-0.798246
0.9	-0.0152	-0.133333	-0.12924	0.0396326	1.10445	0.338689	-0.0446	-0.391228	-0.354678	0.0741959	0.894939	0.187214	-0.0746	-0.654386	-0.602339	0.0635062	0.756908	0.0798027	-0.0906	-0.794737	-0.740351	0.0881917	0.592697	0.0706029	-0.0849	-0.744737	-0.728655	0.126645	0.442315	0.0768774	-0.081	-0.710526	-0.71345	0.118448	0.371725	0.0617143
	-0.01	-0.0877193					-0.0307	-0.269298					-0.0606	-0.531579					-0.0728	-0.638596					-0.0678	-0.594737					-0.068	-0.596491
	-0.019	-0.166667					-0.046	-0.403509					-0.0708	-0.621053					-0.0898	-0.787719					-0.0965	-0.846491					-0.095	-0.833333
1	-0.05	-0.438596	-0.200292	0.206482	1.71164	1.76454	-0.091	-0.798246	-0.406433	0.339433	1.02553	0.856472	-0.103	-0.903509	-0.570175	0.288808	0.71649	0.362921	-0.082	-0.719298	-0.611111	0.0946122	0.489232	0.0757429	-0.072	-0.631579	-0.616959	0.0182602	0.374512	0.0110845	-0.077	-0.675439	-0.611111	0.0563956	0.318403	0.0293835
	-0.01	-0.0877193					-0.025	-0.219298					-0.047	-0.412281					-0.065	-0.570175					-0.071	-0.622807					-0.067	-0.587719
	-0.0085	-0.0745614					-0.023	-0.201754					-0.045	-0.394737					-0.062	-0.54386					-0.068	-0.596491					-0.065	-0.570175
