# Supplementary material for: Modulating the mechanism of electrocatalytic CO2 reduction by cobalt phthalocyanine through polymer coordination and encapsulation
Source: Nat Commun. 2019 Apr 11;10:1683. doi: 10.1038/s41467-019-09626-8 (PMC6459859; doi:10.1038/s41467-019-09626-8)
Supplement: Supplementary file 2 — Source Data [file 41467_2019_9626_MOESM2_ESM.zip › Supplementary Figure 35.xlsx]

## Sheet: SI Fig. 35
nD2O	i @ -1.00 V vs SCE /mA	j/mA cm-2	j(avg) /mA cm-2	j(std)	jn/j0	jn/j0 std	i @ -1.05 V vs SCE /mA	j/mA cm-2	j(avg) /mA cm-2	j(std)	jn/j0	jn/j0 std	i @ -1.10 V vs SCE /mA	j/mA cm-2	j(avg) /mA cm-2	j(std)	jn/j0	jn/j0 std	i @ -1.15 V vs SCE /mA	j/mA cm-2	j(avg) /mA cm-2	j(std)	jn/j0	jn/j0 std	i @ -1.20 V vs SCE /mA	j/mA cm-2	j(avg) /mA cm-2	j(std)	jn/j0	jn/j0 std	i @ -1.25 V vs SCE /mA	j/mA cm-2	j(avg) /mA cm-2	j(std)	jn/j0	jn/j0 std
0	-0.023	-0.201754	-0.158333	0.0950288	1	0.600182	-0.065	-0.570175	-0.520504	0.15236	1	0.292716	-0.085	-0.745614	-0.938048	0.167762	1	0.178842	-0.169	-1.48246	-1.50658	0.112507	1	0.0746769	-0.239	-2.09649	-2.16557	0.0976168	1	0.0450767	-0.284	-2.49123	-2.67105	0.100345	1	0.0375674
	-0.03	-0.263158					-0.082	-0.719298					-0.13	-1.14035					-0.184	-1.61404					-0.251	-2.20175					-0.296	-2.59649
	-0.0219	-0.192105					-0.063	-0.552632					-0.12	-1.05263					-0.178	-1.5614					-0.239	-2.09649					-0.304	-2.66667
	-0.033	-0.289474					-0.085	-0.745614					-0.135	-1.18421					-0.191	-1.67544					-0.262	-2.29825					-0.305	-2.67544
	-0.001	-0.00877193					-0.043	-0.377193					-0.094	-0.824561					-0.16	-1.40351					-0.243	-2.13158					-0.313	-2.74561
	-0.0113	-0.0991228					-0.0455	-0.399123					-0.0979	-0.858772					-0.165	-1.44737					-0.248	-2.17544					-0.32	-2.80702
	-0.01	-0.0877193					-0.0402	-0.352632					-0.0886	-0.777193					-0.152	-1.33333					-0.231	-2.02632					-0.3	-2.63158
	-0.0142	-0.124561					-0.051	-0.447368					-0.105	-0.921053					-0.175	-1.53509					-0.262	-2.29825					-0.314	-2.75439
0.1	-0.01	-0.0877193	-0.0973684	0.0125411	0.614958	0.0792069	-0.038	-0.333333	-0.385088	0.0410841	0.739836	0.0789313	-0.086	-0.754386	-0.822661	0.0555629	0.876992	0.0592324	-0.146	-1.2807	-1.38012	0.0650938	0.91606	0.0432064	-0.223	-1.95614	-2.06871	0.072211	0.955274	0.033345	-0.286	-2.50877	-2.58772	0.0565772	0.968801	0.0211816
	-0.011	-0.0964912					-0.0435	-0.381579					-0.094	-0.824561					-0.161	-1.41228					-0.243	-2.13158					-0.3	-2.63158
	-0.009	-0.0789474					-0.039	-0.342105					-0.086	-0.754386					-0.15	-1.31579					-0.228	-2					-0.291	-2.55263
	-0.0126	-0.110526					-0.0494	-0.433333					-0.0996	-0.873684					-0.161	-1.41228					-0.24	-2.10526					-0.293	-2.57018
	-0.0126	-0.110526					-0.0482	-0.422807					-0.0988	-0.866667					-0.162	-1.42105					-0.24	-2.10526					-0.296	-2.59649
	-0.0114	-0.1					-0.0453	-0.397368					-0.0983	-0.862281					-0.164	-1.4386					-0.241	-2.11404					-0.304	-2.66667
0.2	-0.0218	-0.191228	-0.122222	0.0604012	0.77193	0.381481	-0.06	-0.526316	-0.412281	0.10342	0.792079	0.198691	-0.116	-1.01754	-0.865497	0.141805	0.922657	0.151171	-0.165	-1.44737	-1.37135	0.102798	0.910238	0.0682325	-0.248	-2.17544	-2.05848	0.139893	0.950549	0.0645988	-0.283	-2.48246	-2.4807	0.046516	0.928736	0.0174149
	-0.009	-0.0789474					-0.037	-0.324561					-0.084	-0.736842					-0.143	-1.25439					-0.217	-1.90351					-0.2774	-2.43333
	-0.011	-0.0964912					-0.044	-0.385965					-0.096	-0.842105					-0.161	-1.41228					-0.239	-2.09649					-0.288	-2.52632
0.3	-0.009	-0.0789474	-0.0818713	0.0143245	0.517082	0.0904705	-0.04	-0.350877	-0.352924	0.0312934	0.678042	0.0601213	-0.0886	-0.777193	-0.774123	0.0436301	0.825248	0.0465116	-0.15	-1.31579	-1.29825	0.0493104	0.861718	0.0327301	-0.224	-1.96491	-1.94327	0.0528262	0.89735	0.0243936	-0.268	-2.35088	-2.36988	0.0279695	0.887247	0.0104713
	-0.008	-0.0701754					-0.037	-0.324561					-0.082	-0.719298					-0.139	-1.2193					-0.2112	-1.85263					-0.267	-2.34211
	-0.01	-0.0877193					-0.039	-0.342105					-0.0865	-0.758772					-0.146	-1.2807					-0.219	-1.92105					-0.275	-2.41228
	-0.011	-0.0964912					-0.044	-0.385965					-0.0945	-0.828947					-0.156	-1.36842					-0.229	-2.00877					-0.273	-2.39474
	-0.011	-0.0964912					-0.045	-0.394737					-0.0935	-0.820175					-0.15	-1.31579					-0.222	-1.94737					-0.27	-2.36842
	-0.007	-0.0614035					-0.0364	-0.319298					-0.0844	-0.740351					-0.147	-1.28947					-0.224	-1.96491					-0.268	-2.35088
0.4	-0.01	-0.0877193	-0.0850292	0.00706199	0.537027	0.0446021	-0.0415	-0.364035	-0.34883	0.0248314	0.670178	0.0477065	-0.087	-0.763158	-0.745614	0.0342555	0.794857	0.0365178	-0.139	-1.2193	-1.22222	0.0395548	0.811257	0.0262547	-0.204	-1.78947	-1.79825	0.04884	0.83038	0.022553	-0.26	-2.2807	-2.24854	0.048312	0.841817	0.0180873
	-0.0103	-0.0903509					-0.0413	-0.362281					-0.0875	-0.767544					-0.144	-1.26316					-0.211	-1.85088					-0.259	-2.27193
	-0.00878	-0.0770175					-0.0365	-0.320175					-0.0805	-0.70614					-0.135	-1.18421					-0.2	-1.75439					-0.25	-2.19298
0.5	-0.027	-0.236842	-0.121554	0.0684039	0.767709	0.432025	-0.061	-0.535088	-0.376065	0.0938429	0.722501	0.180292	-0.1	-0.877193	-0.748371	0.0713488	0.797796	0.0760609	-0.152	-1.33333	-1.22556	0.0625856	0.813475	0.0415415	-0.215	-1.88596	-1.80576	0.077211	0.833852	0.0356539	-0.258	-2.26316	-2.17293	0.090272	0.813512	0.0337964
	-0.007	-0.0614035					-0.034	-0.298246					-0.0792	-0.694737					-0.136	-1.19298					-0.205	-1.79825					-0.24	-2.10526
	-0.017	-0.149123					-0.0421	-0.369298					-0.088	-0.77193					-0.147	-1.28947					-0.218	-1.91228					-0.259	-2.27193
	-0.007	-0.0614035					-0.034	-0.298246					-0.078	-0.684211					-0.134	-1.17544					-0.204	-1.78947					-0.245	-2.14912
	-0.007	-0.0614035					-0.033	-0.289474					-0.077	-0.675439					-0.134	-1.17544					-0.203	-1.7807					-0.251	-2.20175
	-0.02	-0.175439					-0.053	-0.464912					-0.089	-0.780702					-0.135	-1.18421					-0.191	-1.67544					-0.23	-2.01754
	-0.012	-0.105263					-0.043	-0.377193					-0.086	-0.754386					-0.14	-1.22807					-0.205	-1.79825					-0.251	-2.20175
0.6	-0.00808	-0.0708772	-0.084152	0.0115714	0.531487	0.0730826	-0.0342	-0.3	-0.317544	0.0319183	0.61007	0.0613218	-0.0774	-0.678947	-0.690643	0.0416028	0.736256	0.0443503	-0.129	-1.13158	-1.14912	0.0718013	0.762737	0.0476585	-0.191	-1.67544	-1.65789	0.106354	0.76557	0.0491113	-0.226	-1.98246	-1.97953	0.127218	0.741106	0.0476285
	-0.0102	-0.0894737					-0.0404	-0.354386					-0.084	-0.736842					-0.14	-1.22807					-0.2	-1.75439					-0.24	-2.10526
	-0.0105	-0.0921053					-0.034	-0.298246					-0.0748	-0.65614					-0.124	-1.08772					-0.176	-1.54386					-0.211	-1.85088
0.7	-0.007	-0.0614035	-0.111529	0.0391357	0.704393	0.247173	-0.0304	-0.266667	-0.342607	0.0639466	0.65822	0.122855	-0.0682	-0.598246	-0.651754	0.0630827	0.694798	0.0672489	-0.113	-0.991228	-1.03008	0.0630232	0.683718	0.041832	-0.168	-1.47368	-1.48997	0.0738144	0.688029	0.0340854	-0.207	-1.81579	-1.82957	0.0827321	0.684964	0.0309736
	-0.017	-0.149123					-0.0454	-0.398246					-0.0787	-0.690351					-0.119	-1.04386					-0.169	-1.48246					-0.2	-1.75439
	-0.017	-0.149123					-0.047	-0.412281					-0.0818	-0.717544					-0.124	-1.08772					-0.175	-1.53509					-0.208	-1.82456
	-0.01	-0.0877193					-0.0376	-0.329825					-0.075	-0.657895					-0.122	-1.07018					-0.179	-1.57018					-0.223	-1.95614
	-0.018	-0.157895					-0.047	-0.412281					-0.083	-0.72807					-0.126	-1.10526					-0.179	-1.57018					-0.219	-1.92105
	-0.01	-0.0877193					-0.034	-0.298246					-0.0684	-0.6					-0.111	-0.973684					-0.162	-1.42105					-0.197	-1.72807
	-0.01	-0.0877193					-0.032	-0.280702					-0.065	-0.570175					-0.107	-0.938596					-0.157	-1.37719					-0.206	-1.80702
0.8	-0.006	-0.0526316	-0.124269	0.0472111	0.784857	0.298176	-0.0277	-0.242982	-0.342251	0.0736475	0.657538	0.141493	-0.0672	-0.589474	-0.617251	0.0571339	0.658017	0.0609072	-0.113	-0.991228	-0.947368	0.0537885	0.628821	0.0357024	-0.16	-1.40351	-1.33772	0.0624596	0.617722	0.0288421	-0.184	-1.61404	-1.59795	0.0330163	0.598248	0.0123608
	-0.019	-0.166667					-0.0464	-0.407018					-0.075	-0.657895					-0.109	-0.95614					-0.151	-1.32456					-0.182	-1.59649
	-0.02	-0.175439					-0.047	-0.412281					-0.0748	-0.65614					-0.106	-0.929825					-0.147	-1.28947					-0.175	-1.53509
	-0.016	-0.140351					-0.044	-0.385965					-0.076	-0.666667					-0.114	-1					-0.159	-1.39474					-0.185	-1.62281
	-0.014	-0.122807					-0.039	-0.342105					-0.0702	-0.615789					-0.109	-0.95614					-0.156	-1.36842					-0.185	-1.62281
	-0.01	-0.0877193					-0.03	-0.263158					-0.059	-0.517544					-0.097	-0.850877					-0.142	-1.24561					-0.182	-1.59649
0.9	-0.01	-0.0877193	-0.153509	0.0438596	0.969529	0.277008	-0.036	-0.315789	-0.407895	0.0677581	0.783653	0.130178	-0.064	-0.561404	-0.660088	0.0717567	0.703682	0.0764957	-0.101	-0.885965	-0.953947	0.052814	0.633188	0.0350556	-0.146	-1.2807	-1.28728	0.0261937	0.59443	0.0120955	-0.17	-1.49123	-1.4693	0.0597093	0.550082	0.0223542
	-0.02	-0.175439					-0.05	-0.438596					-0.079	-0.692982					-0.113	-0.991228					-0.15	-1.31579					-0.168	-1.47368
	-0.02	-0.175439					-0.054	-0.473684					-0.083	-0.72807					-0.114	-1					-0.148	-1.29825					-0.174	-1.52632
	-0.02	-0.175439					-0.046	-0.403509					-0.075	-0.657895					-0.107	-0.938596					-0.143	-1.25439					-0.158	-1.38596
1	-0.017	-0.149123	-0.154971	0.010129	0.978763	0.0639723	-0.042	-0.368421	-0.371637	0.0190642	0.713995	0.0366265	-0.066	-0.578947	-0.58655	0.0296866	0.625287	0.0316472	-0.0926	-0.812281	-0.817836	0.0358506	0.542843	0.023796	-0.122	-1.07018	-1.09064	0.0354513	0.503629	0.0163704	-0.135	-1.18421	-1.2193	0.0533576	0.456486	0.0199762
	-0.017	-0.149123					-0.0404	-0.354386					-0.064	-0.561404					-0.0895	-0.785088					-0.122	-1.07018					-0.136	-1.19298
	-0.019	-0.166667					-0.0447	-0.392105					-0.0706	-0.619298					-0.0976	-0.85614					-0.129	-1.13158					-0.146	-1.2807
