# Supplementary material for: Modulating the mechanism of electrocatalytic CO2 reduction by cobalt phthalocyanine through polymer coordination and encapsulation
Source: Nat Commun. 2019 Apr 11;10:1683. doi: 10.1038/s41467-019-09626-8 (PMC6459859; doi:10.1038/s41467-019-09626-8)
Supplement: Supplementary file 2 — Source Data [file 41467_2019_9626_MOESM2_ESM.zip › Supplementary Figure 36.xlsx]

## Sheet: SI Fig. 36
nD2O	i @ -1.00 V vs SCE /mA	j/mA cm-2	j(avg) /mA cm-2	j(std)	jn/j0	jn/j0 std	i @ -1.05 V vs SCE /mA	j/mA cm-2	j(avg) /mA cm-2	j(std)	jn/j0	jn/j0 std	i @ -1.10 V vs SCE /mA	j/mA cm-2	j(avg) /mA cm-2	j(std)	jn/j0	jn/j0 std	i @ -1.15 V vs SCE /mA	j/mA cm-2	j(avg) /mA cm-2	j(std)	jn/j0	jn/j0 std	i @ -1.20 V vs SCE /mA	j/mA cm-2	j(avg) /mA cm-2	j(std)	jn/j0	jn/j0 std	i @ -1.25 V vs SCE /mA	j/mA cm-2	j(avg) /mA cm-2	j(std)	jn/j0	jn/j0 std
0	-0.0188	-0.164912	-0.168129	0.00414545	1	0.0246564	-0.0618	-0.542105	-0.540351	0.0158624	1	0.0293557	-0.124	-1.08772	-1.06725	0.0766394	1	0.0718101	-0.201	-1.76316	-1.73099	0.130207	1	0.0752211	-0.283	-2.48246	-2.45029	0.130207	1	0.0531395	-0.331	-2.90351	-2.90058	0.0220755	1	0.00761072
	-0.019	-0.166667					-0.0633	-0.555263					-0.129	-1.13158					-0.21	-1.84211					-0.292	-2.5614					-0.333	-2.92105
	-0.0197	-0.172807					-0.0597	-0.523684					-0.112	-0.982456					-0.181	-1.58772					-0.263	-2.30702					-0.328	-2.87719
0.1	-0.0129	-0.113158	-0.141667	0.0578526	0.842609	0.344097	-0.047	-0.412281	-0.472588	0.0986556	0.874594	0.182577	-0.0986	-0.864912	-0.937061	0.117527	0.878014	0.110121	-0.167	-1.46491	-1.54825	0.126206	0.894426	0.0729096	-0.253	-2.2193	-2.28289	0.0892771	0.931683	0.0364353	-0.318	-2.78947	-2.80263	0.0710833	0.96623	0.0245065
	-0.0121	-0.10614					-0.0462	-0.405263					-0.0967	-0.848246					-0.166	-1.45614					-0.254	-2.22807					-0.312	-2.73684
	-0.026	-0.22807					-0.0703	-0.616667					-0.126	-1.10526					-0.197	-1.72807					-0.275	-2.41228					-0.317	-2.7807
	-0.0136	-0.119298					-0.052	-0.45614					-0.106	-0.929825					-0.176	-1.54386					-0.259	-2.27193					-0.331	-2.90351
0.2	-0.0134	-0.117544	-0.165132	0.0524479	0.982174	0.311951	-0.0471	-0.413158	-0.487061	0.0670594	0.90138	0.124103	-0.0986	-0.864912	-0.917982	0.0544213	0.860137	0.050992	-0.163	-1.42982	-1.49781	0.0613513	0.865287	0.0354428	-0.249	-2.18421	-2.22588	0.0836406	0.908413	0.0341349	-0.308	-2.70175	-2.71053	0.0545461	0.934476	0.0188052
	-0.024	-0.210526					-0.0619	-0.542982					-0.11	-0.964912					-0.17	-1.49123					-0.25	-2.19298					-0.318	-2.78947
	-0.0139	-0.12193					-0.0621	-0.544737					-0.11	-0.964912					-0.17	-1.49123					-0.248	-2.17544					-0.306	-2.68421
	-0.024	-0.210526					-0.051	-0.447368					-0.1	-0.877193					-0.18	-1.57895					-0.268	-2.35088					-0.304	-2.66667
0.3	-0.0207	-0.181579	-0.155848	0.0239481	0.926957	0.142439	-0.0617	-0.541228	-0.510819	0.0307059	0.945346	0.0568259	-0.117	-1.02632	-1.01462	0.0133993	0.950685	0.012555	-0.184	-1.61404	-1.64327	0.030806	0.949324	0.0177967	-0.256	-2.24561	-2.2924	0.0441511	0.935561	0.0180187	-0.291	-2.55263	-2.62281	0.106715	0.904234	0.0367909
	-0.0153	-0.134211					-0.0547	-0.479825					-0.114	-1					-0.187	-1.64035					-0.262	-2.29825					-0.293	-2.57018
	-0.0173	-0.151754					-0.0583	-0.511404					-0.116	-1.01754					-0.191	-1.67544					-0.266	-2.33333					-0.313	-2.74561
0.4	-0.01	-0.0877193	-0.0838012	0.015037	0.498435	0.0894373	-0.0416	-0.364912	-0.360526	0.0427131	0.667208	0.0790469	-0.0896	-0.785965	-0.800877	0.0873633	0.750411	0.0818582	-0.149	-1.30702	-1.34795	0.127822	0.778716	0.0738429	-0.226	-1.98246	-2.02339	0.144759	0.825776	0.0590783	-0.292	-2.5614	-2.53801	0.107195	0.875	0.0369563
	-0.00766	-0.067193					-0.036	-0.315789					-0.0823	-0.72193					-0.142	-1.24561					-0.217	-1.90351					-0.276	-2.42105
	-0.011	-0.0964912					-0.0457	-0.400877					-0.102	-0.894737					-0.17	-1.49123					-0.249	-2.18421					-0.3	-2.63158
0.5	-0.01	-0.0877193	-0.126441	0.052832	0.75205	0.314236	-0.0387	-0.339474	-0.410401	0.0810386	0.759508	0.149974	-0.0856	-0.750877	-0.830075	0.0882465	0.777769	0.0826858	-0.147	-1.28947	-1.36341	0.106698	0.787645	0.0616397	-0.219	-1.92105	-1.96742	0.108114	0.802932	0.0441228	-0.261	-2.28947	-2.36216	0.0859044	0.814372	0.0296162
	-0.011	-0.0964912					-0.0409	-0.358772					-0.0878	-0.770175					-0.148	-1.29825					-0.218	-1.91228					-0.272	-2.38596
	-0.0103	-0.0903509					-0.0397	-0.348246					-0.088	-0.77193					-0.15	-1.31579					-0.223	-1.95614					-0.271	-2.37719
	-0.024	-0.210526					-0.0607	-0.532456					-0.107	-0.938596					-0.166	-1.45614					-0.233	-2.04386					-0.28	-2.45614
	-0.022	-0.192982					-0.0573	-0.502632					-0.1	-0.877193					-0.154	-1.35088					-0.217	-1.90351					-0.268	-2.35088
	-0.0136	-0.119298					-0.0502	-0.440351					-0.108	-0.947368					-0.178	-1.5614					-0.248	-2.17544					-0.28	-2.45614
	-0.01	-0.0877193					-0.04	-0.350877					-0.086	-0.754386					-0.145	-1.27193					-0.212	-1.85965					-0.253	-2.2193
0.6	-0.0099	-0.0868421	-0.0846199	0.00340339	0.503304	0.0202428	-0.0394	-0.345614	-0.341813	0.00395548	0.632576	0.00732021	-0.0852	-0.747368	-0.742105	0.0155933	0.695342	0.0146107	-0.139	-1.2193	-1.21345	0.00506448	0.701014	0.00292576	-0.207	-1.81579	-1.83626	0.0513988	0.749403	0.0209766	-0.261	-2.28947	-2.2807	0.04884	0.78629	0.016838
	-0.00984	-0.0863158					-0.0385	-0.337719					-0.0826	-0.724561					-0.138	-1.21053					-0.205	-1.79825					-0.254	-2.22807
	-0.0092	-0.0807018					-0.039	-0.342105					-0.086	-0.754386					-0.138	-1.21053					-0.216	-1.89474					-0.265	-2.32456
0.7	-0.02	-0.175439	-0.150292	0.0545367	0.893913	0.324375	-0.052	-0.45614	-0.428947	0.0629076	0.793831	0.11642	-0.0927	-0.813158	-0.826608	0.0145818	0.774521	0.013663	-0.142	-1.24561	-1.30994	0.0709027	0.756757	0.0409607	-0.195	-1.71053	-1.81579	0.109912	0.74105	0.0448567	-0.229	-2.00877	-2.03509	0.038236	0.701613	0.0131822
	-0.0214	-0.187719					-0.054	-0.473684					-0.096	-0.842105					-0.148	-1.29825					-0.206	-1.80702					-0.23	-2.01754
	-0.01	-0.0877193					-0.0407	-0.357018					-0.094	-0.824561					-0.158	-1.38596					-0.22	-1.92982					-0.237	-2.07895
0.8	-0.0154	-0.135088	-0.187427	0.052634	1.11478	0.313058	-0.0474	-0.415789	-0.438889	0.0200479	0.812229	0.0371016	-0.0893	-0.783333	-0.780994	0.0360219	0.731781	0.033752	-0.138	-1.21053	-1.18421	0.069625	0.684122	0.0402226	-0.191	-1.67544	-1.64327	0.096225	0.670644	0.0392708	-0.217	-1.90351	-1.89181	0.045014	0.652218	0.015519
	-0.0274	-0.240351					-0.0515	-0.451754					-0.093	-0.815789					-0.141	-1.23684					-0.196	-1.7193					-0.22	-1.92982
	-0.0213	-0.186842					-0.0512	-0.449123					-0.0848	-0.74386					-0.126	-1.10526					-0.175	-1.53509					-0.21	-1.84211
0.9	-0.0221	-0.19386	-0.174854	0.0171521	1.04	0.102017	-0.05	-0.438596	-0.411988	0.0292295	0.762446	0.0540936	-0.0809	-0.709649	-0.683918	0.0453292	0.640822	0.0424728	-0.119	-1.04386	-1	0.0759671	0.577703	0.0438864	-0.165	-1.44737	-1.38012	0.116483	0.563246	0.0475384	-0.195	-1.71053	-1.65497	0.111763	0.570565	0.0385313
	-0.0183	-0.160526					-0.0434	-0.380702					-0.072	-0.631579					-0.104	-0.912281					-0.142	-1.24561					-0.174	-1.52632
	-0.0194	-0.170175					-0.0475	-0.416667					-0.081	-0.710526					-0.119	-1.04386					-0.165	-1.44737					-0.197	-1.72807
1	-0.016	-0.140351	-0.146199	0.00570737	0.869565	0.0339465	-0.0386	-0.338596	-0.345906	0.00646589	0.640152	0.0119661	-0.0667	-0.585088	-0.592398	0.00669967	0.555068	0.0062775	-0.1	-0.877193	-0.885965	0.00877193	0.511824	0.00506757	-0.135	-1.18421	-1.18713	0.00506448	0.484487	0.00206689	-0.156	-1.36842	-1.3655	0.00506448	0.470766	0.00174602
	-0.0167	-0.146491					-0.0397	-0.348246					-0.0682	-0.598246					-0.102	-0.894737					-0.136	-1.19298					-0.156	-1.36842
	-0.0173	-0.151754					-0.04	-0.350877					-0.0677	-0.59386					-0.101	-0.885965					-0.135	-1.18421					-0.155	-1.35965
