# Supplementary material for: Modulating the mechanism of electrocatalytic CO2 reduction by cobalt phthalocyanine through polymer coordination and encapsulation
Source: Nat Commun. 2019 Apr 11;10:1683. doi: 10.1038/s41467-019-09626-8 (PMC6459859; doi:10.1038/s41467-019-09626-8)
Supplement: Supplementary file 2 — Source Data [file 41467_2019_9626_MOESM2_ESM.zip › Supplementary Figure 37.xlsx]

## Sheet: SI Fig. 37
nD2O	i @ -1.00 V vs SCE /mA	j/mA cm-2	j(avg) /mA cm-2	j(std)	jn/j0	jn/j0 std	i @ -1.05 V vs SCE /mA	j/mA cm-2	j(avg) /mA cm-2	j(std)	jn/j0	jn/j0 std	i @ -1.10 V vs SCE /mA	j/mA cm-2	j(avg) /mA cm-2	j(std)	jn/j0	jn/j0 std	i @ -1.15 V vs SCE /mA	j/mA cm-2	j(avg) /mA cm-2	j(std)	jn/j0	jn/j0 std	i @ -1.20 V vs SCE /mA	j/mA cm-2	j(avg) /mA cm-2	j(std)	jn/j0	jn/j0 std	i @ -1.25 V vs SCE /mA	j/mA cm-2	j(avg) /mA cm-2	j(std)	jn/j0	jn/j0 std
0	-0.0114	-0.1	-0.109357	0.00810316	1	0.0740984	-0.0484	-0.424561	-0.444444	0.017769	1	0.0399803	-0.104	-0.912281	-0.947368	0.0316276	1	0.0333847	-0.175	-1.53509	-1.59064	0.048312	1	0.0303726	-0.269	-2.35965	-2.41813	0.0513988	1	0.0212556	-0.3586	-3.14561	-3.1655	0.0390852	1	0.0123472
	-0.013	-0.114035					-0.0523	-0.458772					-0.111	-0.973684					-0.185	-1.62281					-0.278	-2.4386					-0.358	-3.14035
	-0.013	-0.114035					-0.0513	-0.45					-0.109	-0.95614					-0.184	-1.61404					-0.28	-2.45614					-0.366	-3.21053
0.1	-0.015	-0.131579	-0.163743	0.0354513	1.49733	0.324181	-0.0557	-0.488596	-0.57076	0.089827	1.28421	0.202111	-0.115	-1.00877	-1.13158	0.111993	1.19444	0.118214	-0.197	-1.72807	-1.85965	0.14652	1.16912	0.0921137	-0.282	-2.47368	-2.61988	0.140716	1.08343	0.0581921	-0.355	-3.11404	-3.14327	0.0432709	0.99298	0.0136695
	-0.018	-0.157895					-0.0635	-0.557018					-0.132	-1.15789					-0.209	-1.83333					-0.3	-2.63158					-0.364	-3.19298
	-0.023	-0.201754					-0.076	-0.666667					-0.14	-1.22807					-0.23	-2.01754					-0.314	-2.75439					-0.356	-3.12281
0.2	-0.014	-0.122807	-0.140351	0.0151934	1.28342	0.138935	-0.055	-0.482456	-0.497076	0.0182602	1.11842	0.0410855	-0.115	-1.00877	-1.0117	0.0395548	1.0679	0.0417523	-0.19	-1.66667	-1.66959	0.0395548	1.04963	0.0248672	-0.28	-2.45614	-2.4386	0.038236	1.00846	0.0158122	-0.352	-3.08772	-3.09357	0.010129	0.977277	0.0031998
	-0.017	-0.149123					-0.056	-0.491228					-0.111	-0.973684					-0.186	-1.63158					-0.273	-2.39474					-0.352	-3.08772
	-0.017	-0.149123					-0.059	-0.517544					-0.12	-1.05263					-0.195	-1.71053					-0.281	-2.46491					-0.354	-3.10526
0.3	-0.011	-0.0964912	-0.145614	0.0404841	1.33155	0.370203	-0.047	-0.412281	-0.512281	0.0835869	1.15263	0.18807	-0.101	-0.885965	-1.0193	0.104419	1.07593	0.11022	-0.172	-1.50877	-1.66667	0.132888	1.04779	0.0835437	-0.266	-2.33333	-2.43333	0.0863044	1.00629	0.0356906	-0.349	-3.0614	-3.05614	0.0325863	0.965454	0.0102942
	-0.013	-0.114035					-0.051	-0.447368					-0.107	-0.938596					-0.178	-1.5614					-0.269	-2.35965					-0.349	-3.0614
	-0.017	-0.149123					-0.059	-0.517544					-0.12	-1.05263					-0.195	-1.71053					-0.28	-2.45614					-0.351	-3.07895
	-0.022	-0.192982					-0.065	-0.570175					-0.123	-1.07895					-0.195	-1.71053					-0.282	-2.47368					-0.351	-3.07895
	-0.02	-0.175439					-0.07	-0.614035					-0.13	-1.14035					-0.21	-1.84211					-0.29	-2.54386					-0.342	-3
0.4	-0.012	-0.105263	-0.115789	0.013925	1.05882	0.127336	-0.049	-0.429825	-0.440351	0.0105263	0.990789	0.0236842	-0.107	-0.938596	-0.935673	0.0133993	0.987654	0.0141438	-0.179	-1.57018	-1.54678	0.0730409	0.972426	0.0459191	-0.267	-2.34211	-2.31579	0.0948829	0.957678	0.0392382	-0.332	-2.91228	-2.90351	0.101163	0.917236	0.031958
	-0.0126	-0.110526					-0.0502	-0.440351					-0.108	-0.947368					-0.183	-1.60526					-0.273	-2.39474					-0.342	-3
	-0.015	-0.131579					-0.0514	-0.450877					-0.105	-0.921053					-0.167	-1.46491					-0.252	-2.21053					-0.319	-2.79825
0.5	-0.0146	-0.12807	-0.12381	0.0206058	1.13216	0.188427	-0.055	-0.482456	-0.457895	0.0507586	1.03026	0.114207	-0.11	-0.964912	-0.934837	0.0750939	0.986772	0.0792658	-0.181	-1.58772	-1.50752	0.0770447	0.947742	0.0484362	-0.27	-2.36842	-2.25564	0.0941269	0.932804	0.0389255	-0.327	-2.86842	-2.85088	0.069625	0.90061	0.021995
	-0.014	-0.122807					-0.0527	-0.462281					-0.11	-0.964912					-0.172	-1.50877					-0.258	-2.26316					-0.323	-2.83333
	-0.016	-0.140351					-0.054	-0.473684					-0.106	-0.929825					-0.17	-1.49123					-0.251	-2.20175					-0.321	-2.81579
	-0.0162	-0.142105					-0.0557	-0.488596					-0.109	-0.95614					-0.176	-1.54386					-0.261	-2.28947					-0.332	-2.91228
	-0.01	-0.0877193					-0.042	-0.368421					-0.092	-0.807018					-0.156	-1.36842					-0.24	-2.10526					-0.315	-2.76316
	-0.012	-0.105263					-0.047	-0.412281					-0.1	-0.877193					-0.167	-1.46491					-0.251	-2.20175					-0.319	-2.79825
	-0.016	-0.140351					-0.059	-0.517544					-0.119	-1.04386					-0.181	-1.58772					-0.269	-2.35965					-0.338	-2.96491
0.6	-0.0153	-0.134211	-0.11864	0.0173139	1.08489	0.158325	-0.0561	-0.492105	-0.470614	0.032464	1.05888	0.0730441	-0.115	-1.00877	-0.982456	0.0568486	1.03704	0.0600069	-0.188	-1.64912	-1.60746	0.0875364	1.01057	0.055032	-0.268	-2.35088	-2.28289	0.107284	0.944075	0.0443667	-0.322	-2.82456	-2.75439	0.0611943	0.870127	0.0193317
	-0.014	-0.122807					-0.0524	-0.459649					-0.11	-0.964912					-0.18	-1.57895					-0.256	-2.24561					-0.306	-2.68421
	-0.0141	-0.123684					-0.0571	-0.500877					-0.119	-1.04386					-0.194	-1.70175					-0.272	-2.38596					-0.317	-2.7807
	-0.0107	-0.0938596					-0.049	-0.429825					-0.104	-0.912281					-0.171	-1.5					-0.245	-2.14912					-0.311	-2.72807
0.7	-0.0135	-0.118421	-0.154605	0.0306756	1.41377	0.28051	-0.049	-0.429825	-0.502193	0.0814657	1.12993	0.183298	-0.0973	-0.853509	-0.90636	0.0504081	0.956713	0.0532085	-0.158	-1.38596	-1.4364	0.049815	0.903033	0.0313175	-0.233	-2.04386	-2.06798	0.0298546	0.8552	0.0123462	-0.282	-2.47368	-2.52412	0.0367829	0.797386	0.0116199
	-0.021	-0.184211					-0.07	-0.614035					-0.11	-0.964912					-0.17	-1.49123					-0.24	-2.10526					-0.292	-2.5614
	-0.016	-0.140351					-0.052	-0.45614					-0.1	-0.877193					-0.16	-1.40351					-0.233	-2.04386					-0.289	-2.53509
	-0.02	-0.175439					-0.058	-0.508772					-0.106	-0.929825					-0.167	-1.46491					-0.237	-2.07895					-0.288	-2.52632
0.8	-0.018	-0.157895	-0.155263	0.0162379	1.41979	0.148486	-0.07	-0.614035	-0.504386	0.0758184	1.13487	0.170591	-0.11	-0.964912	-0.899123	0.0438596	0.949074	0.0462963	-0.165	-1.44737	-1.37281	0.0508974	0.863051	0.031998	-0.231	-2.02632	-1.98026	0.0360788	0.818924	0.0149201	-0.276	-2.42105	-2.39693	0.0367829	0.757205	0.0116199
	-0.019	-0.166667					-0.056	-0.491228					-0.1	-0.877193					-0.154	-1.35088					-0.226	-1.98246					-0.275	-2.41228
	-0.0188	-0.164912					-0.0536	-0.470175					-0.1	-0.877193					-0.155	-1.35965					-0.221	-1.9386					-0.275	-2.41228
	-0.015	-0.131579					-0.0504	-0.442105					-0.1	-0.877193					-0.152	-1.33333					-0.225	-1.97368					-0.267	-2.34211
0.9	-0.012	-0.105263	-0.136842	0.0708846	1.25134	0.648196	-0.0443	-0.388596	-0.427719	0.100213	0.962368	0.225478	-0.095	-0.833333	-0.809123	0.0515891	0.854074	0.0544552	-0.158	-1.38596	-1.29123	0.0742771	0.811765	0.0466962	-0.225	-1.97368	-1.8386	0.131374	0.760339	0.0543288	-0.243	-2.13158	-2.14737	0.0816779	0.678367	0.0258026
	-0.011	-0.0964912					-0.0445	-0.390351					-0.091	-0.798246					-0.15	-1.31579					-0.218	-1.91228					-0.25	-2.19298
	-0.012	-0.105263					-0.045	-0.394737					-0.0912	-0.8					-0.149	-1.30702					-0.218	-1.91228					-0.258	-2.26316
	-0.03	-0.263158					-0.069	-0.605263					-0.1	-0.877193					-0.144	-1.26316					-0.194	-1.70175					-0.235	-2.0614
	-0.013	-0.114035					-0.041	-0.359649					-0.084	-0.736842					-0.135	-1.18421					-0.193	-1.69298					-0.238	-2.08772
1	-0.015	-0.131579	-0.140351	0.00716225	1.28342	0.0654944	-0.055	-0.482456	-0.494518	0.0218932	1.11266	0.0492598	-0.085	-0.745614	-0.769737	0.0261937	0.8125	0.0276489	-0.121	-1.0614	-1.10746	0.033879	0.696232	0.021299	-0.168	-1.47368	-1.5307	0.0414545	0.633011	0.0171432	-0.2	-1.75439	-1.82018	0.0461396	0.575005	0.0145758
	-0.016	-0.140351					-0.056	-0.491228					-0.087	-0.763158					-0.126	-1.10526					-0.174	-1.52632					-0.212	-1.85965
	-0.017	-0.149123					-0.0545	-0.47807					-0.087	-0.763158					-0.128	-1.12281					-0.178	-1.5614					-0.21	-1.84211
	-0.016	-0.140351					-0.06	-0.526316					-0.092	-0.807018					-0.13	-1.14035					-0.178	-1.5614					-0.208	-1.82456
