# Supplementary material for: Modulating the mechanism of electrocatalytic CO2 reduction by cobalt phthalocyanine through polymer coordination and encapsulation
Source: Nat Commun. 2019 Apr 11;10:1683. doi: 10.1038/s41467-019-09626-8 (PMC6459859; doi:10.1038/s41467-019-09626-8)
Supplement: Supplementary file 2 — Source Data [file 41467_2019_9626_MOESM2_ESM.zip › Supplementary Figure 38.xlsx]

## Sheet: SI Fig. 38
nD2O	i @ -1.00 V vs SCE /mA	j/mA cm-2	j(avg) /mA cm-2	j(std)	jn/j0	jn/j0 std	i @ -1.05 V vs SCE /mA	j/mA cm-2	j(avg) /mA cm-2	j(std)	jn/j0	jn/j0 std	i @ -1.10 V vs SCE /mA	j/mA cm-2	j(avg) /mA cm-2	j(std)	jn/j0	jn/j0 std	i @ -1.15 V vs SCE /mA	j/mA cm-2	j(avg) /mA cm-2	j(std)	jn/j0	jn/j0 std	i @ -1.20 V vs SCE /mA	j/mA cm-2	j(avg) /mA cm-2	j(std)	jn/j0	jn/j0 std	i @ -1.25 V vs SCE /mA	j/mA cm-2	j(avg) /mA cm-2	j(std)	jn/j0	jn/j0 std
0	-0.0032	-0.0280702	-0.0330702	0.0104499	1	0.315992	-0.0109	-0.095614	-0.105373	0.0267813	1	0.254158	-0.0271	-0.237719	-0.237061	0.0225781	1	0.0952417	-0.047	-0.412281	-0.406689	0.0267423	1	0.0657562	-0.0718	-0.629825	-0.572697	0.038612	1	0.0674213	-0.0914	-0.801754	-0.733772	0.0440023	1	0.0599672
	-0.0027	-0.0236842					-0.0093	-0.0815789					-0.0249	-0.218421					-0.0436	-0.382456					-0.0651	-0.571053					-0.0873	-0.765789
	-0.00337	-0.0295614					-0.0112	-0.0982456					-0.0273	-0.239474					-0.0479	-0.420175					-0.0705	-0.618421					-0.0862	-0.75614
	-0.0045	-0.0394737					-0.0121	-0.10614					-0.0265	-0.232456					-0.0459	-0.402632					-0.0617	-0.541228					-0.0864	-0.757895
	-0.00317	-0.027807					-0.0109	-0.095614					-0.0248	-0.217544					-0.0418	-0.366667					-0.0591	-0.518421					-0.0773	-0.67807
	-0.00316	-0.0277193					-0.0108	-0.0947368					-0.0256	-0.224561					-0.0448	-0.392982					-0.0617	-0.541228					-0.0789	-0.692105
	-0.00364	-0.0319298					-0.0116	-0.101754					-0.0271	-0.237719					-0.0483	-0.423684					-0.0658	-0.577193					-0.0831	-0.728947
	-0.00642	-0.0563158					-0.0193	-0.169298					-0.0329	-0.288596					-0.0516	-0.452632					-0.0666	-0.584211					-0.0786	-0.689474
0.1	-0.00279	-0.0244737	-0.0388947	0.0169601	1.17613	0.512852	-0.0108	-0.0947368	-0.110702	0.0113256	1.05057	0.107482	-0.0274	-0.240351	-0.243684	0.0217837	1.02794	0.0918906	-0.0473	-0.414912	-0.406491	0.0430299	0.999515	0.105805	-0.0654	-0.573684	-0.582807	0.0510757	1.01765	0.0891844	-0.0808	-0.708772	-0.736667	0.0419148	1.00395	0.0571223
	-0.00399	-0.035					-0.0143	-0.125439					-0.0318	-0.278947					-0.0525	-0.460526					-0.0746	-0.654386					-0.0917	-0.804386
	-0.00348	-0.0305263					-0.0121	-0.10614					-0.0279	-0.244737					-0.0488	-0.42807					-0.0696	-0.610526					-0.0856	-0.750877
	-0.00415	-0.0364035					-0.0128	-0.112281					-0.0267	-0.234211					-0.0432	-0.378947					-0.0629	-0.551754					-0.0808	-0.708772
	-0.00776	-0.0680702					-0.0131	-0.114912					-0.0251	-0.220175					-0.0399	-0.35					-0.0597	-0.523684					-0.081	-0.710526
0.2	-0.00335	-0.029386	-0.0278655	0.00141805	0.842617	0.0428801	-0.0115	-0.100877	-0.0982456	0.00316276	0.932362	0.030015	-0.0279	-0.244737	-0.239181	0.00498793	1.00894	0.0210407	-0.0481	-0.42193	-0.413743	0.0112791	1.01735	0.0277341	-0.0677	-0.59386	-0.57924	0.0260857	1.01142	0.0455489	-0.0837	-0.734211	-0.718421	0.0258437	0.979079	0.0352204
	-0.00303	-0.0265789					-0.0108	-0.0947368					-0.0268	-0.235088					-0.0457	-0.400877					-0.0626	-0.549123					-0.0785	-0.688596
	-0.00315	-0.0276316					-0.0113	-0.0991228					-0.0271	-0.237719					-0.0477	-0.418421					-0.0678	-0.594737					-0.0835	-0.732456
0.3	-0.00313	-0.0274561	-0.0263743	0.00350475	0.797524	0.105979	-0.0112	-0.0982456	-0.0962865	0.0118328	0.91377	0.112295	-0.0278	-0.24386	-0.235673	0.0230475	0.994141	0.0972218	-0.0469	-0.411404	-0.406725	0.0370642	1.00009	0.0911366	-0.0651	-0.571053	-0.565497	0.0419435	0.987427	0.0732385	-0.0807	-0.707895	-0.704094	0.0584261	0.959554	0.0796244
	-0.00256	-0.0224561					-0.00953	-0.0835965					-0.0239	-0.209649					-0.0419	-0.367544					-0.0594	-0.521053					-0.0734	-0.64386
	-0.00333	-0.0292105					-0.0122	-0.107018					-0.0289	-0.253509					-0.0503	-0.441228					-0.0689	-0.604386					-0.0867	-0.760526
0.4	-0.00345	-0.0302632	-0.0286257	0.00154529	0.865606	0.0467275	-0.012	-0.105263	-0.098538	0.00756288	0.935137	0.0717726	-0.0293	-0.257018	-0.238889	0.018428	1.00771	0.0777352	-0.049	-0.429825	-0.414327	0.0145818	1.01878	0.035855	-0.0702	-0.615789	-0.591813	0.0212225	1.03338	0.0370571	-0.0847	-0.742982	-0.726316	0.0149638	0.989839	0.020393
	-0.00324	-0.0284211					-0.0114	-0.1					-0.0273	-0.239474					-0.047	-0.412281					-0.0666	-0.584211					-0.0823	-0.72193
	-0.0031	-0.027193					-0.0103	-0.0903509					-0.0251	-0.220175					-0.0457	-0.400877					-0.0656	-0.575439					-0.0814	-0.714035
0.5	-0.00265	-0.0232456	-0.0309064	0.00693445	0.934571	0.209689	-0.0094	-0.0824561	-0.107018	0.0230086	1.01561	0.218354	-0.0236	-0.207018	-0.26462	0.0570265	1.11625	0.240556	-0.0412	-0.361404	-0.438304	0.0694609	1.07774	0.170796	-0.0577	-0.50614	-0.600585	0.0820555	1.04869	0.143279	-0.0719	-0.630702	-0.715789	0.0744995	0.975493	0.101529
	-0.00419	-0.0367544					-0.0146	-0.12807					-0.0366	-0.321053					-0.0566	-0.496491					-0.0746	-0.654386					-0.0852	-0.747368
	-0.00373	-0.0327193					-0.0126	-0.110526					-0.0303	-0.265789					-0.0521	-0.457018					-0.0731	-0.641228					-0.0877	-0.769298
0.6	-0.00476	-0.0417544	-0.0325219	0.00649414	0.983422	0.196375	-0.0165	-0.144737	-0.114035	0.023483	1.08221	0.222856	-0.0325	-0.285088	-0.246711	0.0317763	1.0407	0.134043	-0.0527	-0.462281	-0.430263	0.041284	1.05797	0.101513	-0.0716	-0.62807	-0.597588	0.0555219	1.04346	0.096948	-0.0889	-0.779825	-0.734649	0.0620331	1.0012	0.08454
	-0.00303	-0.0265789					-0.01	-0.0877193					-0.0243	-0.213158					-0.0426	-0.373684					-0.0608	-0.533333					-0.0787	-0.690351
	-0.00346	-0.0303509					-0.0125	-0.109649					-0.0262	-0.229825					-0.0485	-0.425439					-0.0652	-0.57193					-0.0767	-0.672807
	-0.00358	-0.0314035					-0.013	-0.114035					-0.0295	-0.258772					-0.0524	-0.459649					-0.0749	-0.657018					-0.0907	-0.795614
0.7	-0.00492	-0.0431579	-0.0390936	0.0100653	1.18214	0.304362	-0.0148	-0.129825	-0.119006	0.0157976	1.12938	0.149921	-0.0302	-0.264912	-0.244737	0.025073	1.03238	0.105766	-0.0506	-0.44386	-0.409064	0.0365099	1.00584	0.0897737	-0.069	-0.605263	-0.574561	0.0291064	1.00325	0.0508234	-0.0847	-0.742982	-0.730702	0.0107791	0.995816	0.01469
	-0.0053	-0.0464912					-0.0144	-0.126316					-0.0288	-0.252632					-0.047	-0.412281					-0.0651	-0.571053					-0.0824	-0.722807
	-0.00315	-0.0276316					-0.0115	-0.100877					-0.0247	-0.216667					-0.0423	-0.371053					-0.0624	-0.547368					-0.0828	-0.726316
0.8	-0.00525	-0.0460526	-0.0368713	0.00988754	1.11494	0.298987	-0.0161	-0.141228	-0.123099	0.0160872	1.16823	0.152669	-0.0339	-0.297368	-0.257018	0.0387159	1.08418	0.163316	-0.0558	-0.489474	-0.431287	0.0554947	1.06048	0.136455	-0.0732	-0.642105	-0.588304	0.0526706	1.02725	0.0919693	-0.083	-0.72807	-0.728363	0.0179842	0.992628	0.0245093
	-0.00435	-0.0381579					-0.0134	-0.117544					-0.0289	-0.253509					-0.0485	-0.425439					-0.0668	-0.585965					-0.0851	-0.746491
	-0.00301	-0.0264035					-0.0126	-0.110526					-0.0251	-0.220175					-0.0432	-0.378947					-0.0612	-0.536842					-0.081	-0.710526
0.9	-0.00364	-0.0319298	-0.0342982	0.00273763	1.03714	0.0827824	-0.0131	-0.114912	-0.113596	0.00263158	1.07804	0.024974	-0.028	-0.245614	-0.244956	0.00289828	1.0333	0.0122259	-0.0441	-0.386842	-0.407237	0.0141148	1.00135	0.0347067	-0.0621	-0.544737	-0.569079	0.0252755	0.993682	0.0441341	-0.0778	-0.682456	-0.70636	0.0432672	0.962642	0.0589655
	-0.00425	-0.0372807					-0.0131	-0.114912					-0.0279	-0.244737					-0.0468	-0.410526					-0.063	-0.552632					-0.0752	-0.659649
	-0.00365	-0.0320175					-0.0125	-0.109649					-0.0275	-0.241228					-0.047	-0.412281					-0.066	-0.578947					-0.083	-0.72807
	-0.0041	-0.0359649					-0.0131	-0.114912					-0.0283	-0.248246					-0.0478	-0.419298					-0.0684	-0.6					-0.0861	-0.755263
1	-0.0064	-0.0561404	-0.0659649	0.00803578	1.99469	0.242992	-0.019	-0.166667	-0.183991	0.0149788	1.7461	0.14215	-0.033	-0.289474	-0.309649	0.0182462	1.3062	0.0769681	-0.0507	-0.444737	-0.464912	0.020572	1.14317	0.0505842	-0.0681	-0.597368	-0.598465	0.025133	1.04499	0.0438853	-0.083	-0.72807	-0.728947	0.0209916	0.993425	0.0286078
	-0.00854	-0.0749123					-0.0231	-0.202632					-0.038	-0.333333					-0.0561	-0.492105					-0.0719	-0.630702					-0.0853	-0.748246
	-0.0079	-0.0692982					-0.0213	-0.186842					-0.0347	-0.304386					-0.0518	-0.454386					-0.0649	-0.569298					-0.0798	-0.7
	-0.00724	-0.0635088					-0.0205	-0.179825					-0.0355	-0.311404					-0.0534	-0.468421					-0.068	-0.596491					-0.0843	-0.739474
