# Supplementary material for: Modulating the mechanism of electrocatalytic CO2 reduction by cobalt phthalocyanine through polymer coordination and encapsulation
Source: Nat Commun. 2019 Apr 11;10:1683. doi: 10.1038/s41467-019-09626-8 (PMC6459859; doi:10.1038/s41467-019-09626-8)
Supplement: Supplementary file 2 — Source Data [file 41467_2019_9626_MOESM2_ESM.zip › Supplementary Figure 39.xlsx]

## Sheet: SI Fig. 39
nD2O	i @ -1.00 V vs SCE /mA	j/mA cm-2	j(avg) /mA cm-2	j(std)	jn/j0	jn/j0 std	i @ -1.05 V vs SCE /mA	j/mA cm-2	j(avg) /mA cm-2	j(std)	jn/j0	jn/j0 std	i @ -1.10 V vs SCE /mA	j/mA cm-2	j(avg) /mA cm-2	j(std)	jn/j0	jn/j0 std	i @ -1.15 V vs SCE /mA	j/mA cm-2	j(avg) /mA cm-2	j(std)	jn/j0	jn/j0 std	i @ -1.20 V vs SCE /mA	j/mA cm-2	j(avg) /mA cm-2	j(std)	jn/j0	jn/j0 std	i @ -1.25 V vs SCE /mA	j/mA cm-2	j(avg) /mA cm-2	j(std)	jn/j0	jn/j0 std
0	-0.0487	-0.427193	-0.337469	0.119031	1	0.352717	-0.0917	-0.804386	-0.693484	0.142334	1	0.205245	-0.133	-1.16667	-1.07769	0.109494	1	0.101601	-0.178	-1.5614	-1.49373	0.08884	1	0.0594751	-0.231	-2.02632	-1.96115	0.072487	1	0.0369614	-0.271	-2.37719	-2.29574	0.0712121	1	0.0310192
	-0.047	-0.412281					-0.0928	-0.814035					-0.131	-1.14912					-0.177	-1.55263					-0.226	-1.98246					-0.264	-2.31579
	-0.0468	-0.410526					-0.0864	-0.757895					-0.128	-1.12281					-0.173	-1.51754					-0.224	-1.96491					-0.263	-2.30702
	-0.054	-0.473684					-0.0961	-0.842982					-0.138	-1.21053					-0.183	-1.60526					-0.235	-2.0614					-0.272	-2.38596
	-0.0259	-0.227193					-0.0658	-0.577193					-0.113	-0.991228					-0.164	-1.4386					-0.22	-1.92982					-0.257	-2.25439
	-0.0254	-0.222807					-0.0622	-0.545614					-0.109	-0.95614					-0.162	-1.42105					-0.219	-1.92105					-0.251	-2.20175
	-0.0215	-0.188596					-0.0584	-0.512281					-0.108	-0.947368					-0.155	-1.35965					-0.21	-1.84211					-0.254	-2.22807
0.1	-0.0145	-0.127193	-0.196272	0.0477641	0.5816	0.141536	-0.042	-0.368421	-0.491228	0.0848145	0.708348	0.122302	-0.0825	-0.723684	-0.869518	0.0978359	0.806831	0.0907826	-0.134	-1.17544	-1.32237	0.0985623	0.885277	0.0659838	-0.194	-1.70175	-1.83991	0.104866	0.938179	0.0534718	-0.254	-2.22807	-2.25658	0.024156	0.982942	0.0105221
	-0.0266	-0.233333					-0.0626	-0.549123					-0.105	-0.921053					-0.156	-1.36842					-0.212	-1.85965					-0.259	-2.27193
	-0.0231	-0.202632					-0.0571	-0.500877					-0.103	-0.903509					-0.158	-1.38596					-0.223	-1.95614					-0.26	-2.2807
	-0.0253	-0.22193					-0.0623	-0.546491					-0.106	-0.929825					-0.155	-1.35965					-0.21	-1.84211					-0.256	-2.24561
0.2	-0.0181	-0.158772	-0.170175	0.04453	0.50427	0.131953	-0.0471	-0.413158	-0.432749	0.0760397	0.624021	0.109649	-0.0892	-0.782456	-0.815789	0.076693	0.756977	0.0711639	-0.144	-1.26316	-1.25439	0.0749474	0.839765	0.0501745	-0.199	-1.74561	-1.74561	0.0614035	0.890096	0.0313099	-0.253	-2.2193	-2.20175	0.0632553	0.959061	0.0275533
	-0.0151	-0.132456					-0.042	-0.368421					-0.0868	-0.761404					-0.134	-1.17544					-0.192	-1.68421					-0.243	-2.13158
	-0.025	-0.219298					-0.0589	-0.516667					-0.103	-0.903509					-0.151	-1.32456					-0.206	-1.80702					-0.257	-2.25439
0.3	-0.0211	-0.185088	-0.202924	0.0705709	0.601312	0.209118	-0.0529	-0.464035	-0.519298	0.128947	0.748825	0.185941	-0.0929	-0.814912	-0.876608	0.0850937	0.813411	0.0789591	-0.141	-1.23684	-1.28363	0.048312	0.85934	0.0323431	-0.197	-1.72807	-1.72807	0.0175439	0.88115	0.00894569	-0.243	-2.13158	-2.09883	0.0288453	0.914229	0.0125647
	-0.0163	-0.142982					-0.0487	-0.427193					-0.0959	-0.841228					-0.146	-1.2807					-0.199	-1.74561					-0.2368	-2.07719
	-0.032	-0.280702					-0.076	-0.666667					-0.111	-0.973684					-0.152	-1.33333					-0.195	-1.71053					-0.238	-2.08772
0.4	-0.0164	-0.14386	-0.166667	0.0769934	0.493873	0.22815	-0.043	-0.377193	-0.42807	0.118896	0.617275	0.171447	-0.0819	-0.718421	-0.749561	0.0859366	0.695523	0.0797411	-0.124	-1.08772	-1.12939	0.0953884	0.756082	0.063859	-0.173	-1.51754	-1.55921	0.0860588	0.795048	0.0438818	-0.225	-1.97368	-1.98246	0.0690702	0.863537	0.0300863
	-0.013	-0.114035					-0.0433	-0.379825					-0.0787	-0.690351					-0.122	-1.07018					-0.17	-1.49123					-0.216	-1.89474
	-0.0146	-0.12807					-0.0399	-0.35					-0.0812	-0.712281					-0.124	-1.08772					-0.176	-1.54386					-0.228	-2
	-0.032	-0.280702					-0.069	-0.605263					-0.1	-0.877193					-0.145	-1.27193					-0.192	-1.68421					-0.235	-2.0614
0.5	-0.0144	-0.126316	-0.230994	0.179791	0.684491	0.532764	-0.043	-0.377193	-0.505556	0.223091	0.729009	0.321696	-0.0859	-0.753509	-0.80614	0.140079	0.748023	0.12998	-0.127	-1.11404	-1.14912	0.118014	0.769295	0.0790062	-0.177	-1.55263	-1.54094	0.0795945	0.785729	0.0405856	-0.221	-1.9386	-1.9152	0.0730409	0.834243	0.0318159
	-0.0146	-0.12807					-0.0429	-0.376316					-0.0798	-0.7					-0.12	-1.05263					-0.166	-1.45614					-0.209	-1.83333
	-0.05	-0.438596					-0.087	-0.763158					-0.11	-0.964912					-0.146	-1.2807					-0.184	-1.61404					-0.225	-1.97368
0.6	-0.026	-0.22807	-0.14057	0.0688857	0.416543	0.204125	-0.0538	-0.47193	-0.375439	0.0827139	0.541381	0.119273	-0.0862	-0.75614	-0.678289	0.0741436	0.62939	0.0687983	-0.123	-1.07895	-1.02193	0.0935216	0.684144	0.0626092	-0.166	-1.45614	-1.41667	0.0508974	0.722364	0.0259528	-0.202	-1.77193	-1.76754	0.0182602	0.769924	0.00795396
	-0.0095	-0.0833333					-0.0345	-0.302632					-0.0703	-0.616667					-0.106	-0.929825					-0.156	-1.36842					-0.199	-1.74561
	-0.01	-0.0877193					-0.0354	-0.310526					-0.0699	-0.613158					-0.109	-0.95614					-0.157	-1.37719					-0.201	-1.76316
	-0.0186	-0.163158					-0.0475	-0.416667					-0.0829	-0.727193					-0.128	-1.12281					-0.167	-1.46491					-0.204	-1.78947
0.7	-0.0253	-0.22193	-0.304971	0.193672	0.903701	0.573895	-0.0529	-0.464035	-0.557895	0.201749	0.804481	0.290921	-0.0834	-0.731579	-0.823684	0.175726	0.764302	0.163057	-0.119	-1.04386	-1.11988	0.147132	0.74972	0.0984991	-0.16	-1.40351	-1.46199	0.149209	0.745474	0.0760822	-0.187	-1.64035	-1.68713	0.137676	0.734898	0.05997
	-0.019	-0.166667					-0.0479	-0.420175					-0.0813	-0.713158					-0.117	-1.02632					-0.154	-1.35088					-0.18	-1.57895
	-0.06	-0.526316					-0.09	-0.789474					-0.117	-1.02632					-0.147	-1.28947					-0.186	-1.63158					-0.21	-1.84211
0.8	-0.0216	-0.189474	-0.19152	0.0224385	0.567521	0.0664907	-0.0486	-0.426316	-0.439181	0.0165818	0.633297	0.0239109	-0.0788	-0.691228	-0.690351	0.0267652	0.640581	0.0248356	-0.109	-0.95614	-0.959064	0.030806	0.642058	0.0206235	-0.139	-1.2193	-1.2193	0.0350877	0.621725	0.0178914	-0.167	-1.46491	-1.46287	0.0294394	0.637209	0.0128235
	-0.0245	-0.214912					-0.0522	-0.457895					-0.0817	-0.716667					-0.113	-0.991228					-0.143	-1.25439					-0.17	-1.49123
	-0.0194	-0.170175					-0.0494	-0.433333					-0.0756	-0.663158					-0.106	-0.929825					-0.135	-1.18421					-0.1633	-1.43246
0.9	-0.0167	-0.146491	-0.161111	0.0131384	0.477411	0.0389322	-0.0383	-0.335965	-0.357602	0.019719	0.515661	0.0284346	-0.0635	-0.557018	-0.581871	0.0230809	0.539922	0.0214169	-0.0891	-0.781579	-0.821637	0.0466179	0.550056	0.031209	-0.119	-1.04386	-1.06725	0.048312	0.544196	0.0246345	-0.144	-1.26316	-1.30409	0.0634577	0.568049	0.0276415
	-0.0188	-0.164912					-0.0413	-0.362281					-0.0687	-0.602632					-0.0995	-0.872807					-0.128	-1.12281					-0.157	-1.37719
	-0.0196	-0.17193					-0.0427	-0.374561					-0.0668	-0.585965					-0.0924	-0.810526					-0.118	-1.03509					-0.145	-1.27193
1	-0.0191	-0.167544	-0.168713	0.0149466	0.499938	0.0442905	-0.04	-0.350877	-0.349708	0.0140716	0.504277	0.0202912	-0.0658	-0.577193	-0.56345	0.0208383	0.522829	0.019336	-0.0888	-0.778947	-0.760526	0.0296564	0.509144	0.0198539	-0.113	-0.991228	-0.961988	0.0432709	0.490522	0.022064	-0.131	-1.14912	-1.12281	0.0316276	0.489083	0.0137767
	-0.0176	-0.154386					-0.0382	-0.335088					-0.0615	-0.539474					-0.0828	-0.726316					-0.104	-0.912281					-0.124	-1.08772
	-0.021	-0.184211					-0.0414	-0.363158					-0.0654	-0.573684					-0.0885	-0.776316					-0.112	-0.982456					-0.129	-1.13158
