# Supplementary material for: Modulating the mechanism of electrocatalytic CO2 reduction by cobalt phthalocyanine through polymer coordination and encapsulation
Source: Nat Commun. 2019 Apr 11;10:1683. doi: 10.1038/s41467-019-09626-8 (PMC6459859; doi:10.1038/s41467-019-09626-8)
Supplement: Supplementary file 2 — Source Data [file 41467_2019_9626_MOESM2_ESM.zip › Supplementary Figure 4.xlsx]

## Sheet: SI Fig. 4a
scan rate ν/ V s-1	Cathodic peak area/ μA V	Anodic peak area/ μA V
0.2	-0.52327	0.40788
0.4	-0.9337	0.70696
0.8	-1.77267	1.17092
1.6	-3.26137	1.85944
3.2	-5.88547	3.36551
6.4	-10.996	6.32405

## Sheet: SI Fig. 4b
log(scan rate ν/ V s-1)	log(|Cathodic peak area|/ μA V)	log(|Anodic peak area|/ μA V)
-0.69897	-0.28127	-0.38947
-0.39794	-0.02979	-0.15061
-0.09691	0.24863	0.06853
0.20412	0.5134	0.26938
0.50515	0.76978	0.52705
0.80618	1.04124	0.801

## Sheet: SI Fig. 4c
scan rate1/2 ν1/2/ V1/2 s-1/2	Cathodic peak area/ μA V	Anodic peak area/ μA V
0.44721	-0.52327	0.40788
0.63246	-0.9337	0.70696
0.89443	-1.77267	1.17092
1.26491	-3.26137	1.85944
1.78885	-5.88547	3.36551
2.52982	-10.996	6.32405

## Sheet: SI Fig. 4d
log(scan rate1/2 ν1/2/ V1/2 s-1/2)	log(|Cathodic peak area|/ μA V)	log(|Anodic peak area|/ μA V)
-0.34949	-0.28127	-0.38947
-0.19897	-0.02979	-0.15061
-0.04846	0.24863	0.06853
0.10206	0.5134	0.26938
0.25257	0.76978	0.52705
0.40309	1.04124	0.801
