# Supplementary material for: Modulating the mechanism of electrocatalytic CO2 reduction by cobalt phthalocyanine through polymer coordination and encapsulation
Source: Nat Commun. 2019 Apr 11;10:1683. doi: 10.1038/s41467-019-09626-8 (PMC6459859; doi:10.1038/s41467-019-09626-8)
Supplement: Supplementary file 2 — Source Data [file 41467_2019_9626_MOESM2_ESM.zip › Supplementary Figure 40.xlsx]

## Sheet: CoPc(py) as synthesized
nD2O	Sample	I @ -1.00 V vs SCE /mA	j/mA cm-2	j(avg) /mA cm-2	j std	I @ -1.05 V vs SCE /mA	j/mA cm-2	j(avg) /mA cm-2	j std	I @ -1.10 V vs SCE /mA	j/mA cm-2	j(avg) /mA cm-2	j std	I @ -1.15 V vs SCE /mA	j/mA cm-2	j(avg) /mA cm-2	j std	I @ -1.20 V vs SCE /mA	j/mA cm-2	j(avg) /mA cm-2	j std	I @ -1.25 V vs SCE /mA	j/mA cm-2	j(avg) /mA cm-2	j std	jn/j0	jn/j0 std	KIE	KIE std
0	1	-0.03442	-0.30193	-0.473947	0.225131	-0.06488	-0.569123	-0.688991	0.148988	-0.1008	-0.884211	-0.984211	0.0918697	-0.1432	-1.25614	-1.33882	0.0836678	-0.1868	-1.6386	-1.71272	0.136048	-0.227	-1.99123	-2.01623	0.0632289	1	0.03136	2.9943	0.422038
	2	-0.0918	-0.805263			-0.103	-0.903509			-0.1227	-1.07632			-0.1526	-1.3386			-0.1842	-1.61579			-0.2214	-1.94211
	3	-0.0451	-0.395614			-0.0765	-0.671053			-0.1193	-1.04649			-0.1657	-1.45351			-0.218	-1.91228			-0.238	-2.08772
	4	-0.0448	-0.392982			-0.0698	-0.612281			-0.106	-0.929825			-0.149	-1.30702			-0.192	-1.68421			-0.233	-2.04386
0.25	1	-0.0197	-0.172807	-0.153298	0.0158573	-0.0465	-0.407895	-0.410175	0.0411141	-0.0797	-0.699123	-0.725439	0.099923	-0.1177	-1.03246	-1.10316	0.165197	-0.161	-1.41228	-1.4593	0.175591	-0.18	-1.57895	-1.61439	0.0709649	0.800696	0.0351968
	2	-0.0162	-0.142105			-0.0404	-0.354386			-0.0669	-0.586842			-0.102	-0.894737			-0.1414	-1.24035			-0.192	-1.68421
	3	-0.0153	-0.134211			-0.0443	-0.388596			-0.0793	-0.695614			-0.1194	-1.04737			-0.1559	-1.36754			-0.1724	-1.51228
	4	-0.0188	-0.164912			-0.0511	-0.448246			-0.0927	-0.813158			-0.1417	-1.24298			-0.1845	-1.61842			-0.185	-1.62281
	5	-0.01738	-0.152456			-0.0515	-0.451754			-0.0949	-0.832456			-0.148	-1.29825			-0.189	-1.65789			-0.1908	-1.67368
0.5	1	-0.007841	-0.0687807	-0.0662602	0.00594178	-0.0249	-0.218421	-0.229415	0.015401	-0.0615	-0.539474	-0.564912	0.0341857	-0.1025	-0.899123	-0.928655	0.0488899	-0.1324	-1.1614	-1.19854	0.0620538	-0.1534	-1.34561	-1.32865	0.019719	0.65898	0.00978013
	2	-0.00804	-0.0705263			-0.02816	-0.247018			-0.06883	-0.603772			-0.1123	-0.985088			-0.1448	-1.27018			-0.152	-1.33333
	3	-0.00678	-0.0594737			-0.0254	-0.222807			-0.06287	-0.551491			-0.1028	-0.901754			-0.1327	-1.16404			-0.149	-1.30702
0.75	1	-0.0113	-0.0991228	-0.107158	0.0200698	-0.0274	-0.240351	-0.27986	0.0282155	-0.0467	-0.409649	-0.496368	0.0595519	-0.0704	-0.617544	-0.72493	0.0840862	-0.0998	-0.875439	-0.949649	0.0739204	-0.11136	-0.976842	-1.00572	0.055189	0.498812	0.0273724
	2	-0.0156	-0.136842			-0.036	-0.315789			-0.0615	-0.539474			-0.08346	-0.732105			-0.1092	-0.957895			-0.1249	-1.09561
	3	-0.01229	-0.107807			-0.03085	-0.270614			-0.0544	-0.477193			-0.08001	-0.701842			-0.1013	-0.888596			-0.1082	-0.949123
	4	-0.01259	-0.110439			-0.0316	-0.277193			-0.05616	-0.492632			-0.08221	-0.72114			-0.1101	-0.965789			-0.1138	-0.998246
	5	-0.0093	-0.0815789			-0.03367	-0.295351			-0.06417	-0.562895			-0.09713	-0.852018			-0.1209	-1.06053			-0.115	-1.00877
1	1	-0.0095	-0.0833333	-0.0753684	0.0170217	-0.0254	-0.222807	-0.190789	0.0348272	-0.04446	-0.39	-0.342632	0.0415995	-0.06468	-0.567368	-0.50261	0.059562	-0.0815	-0.714912	-0.621338	0.0847937	-0.0896	-0.785965	-0.673355	0.0925285	0.333968	0.0458919
	2	-0.0106	-0.0929825			-0.0238	-0.208772			-0.0379	-0.332456			-0.05417	-0.475175			-0.067	-0.587719			-0.07025	-0.616228
	3	-0.006088	-0.0534035			-0.0163	-0.142982			-0.0332	-0.291228			-0.04947	-0.433947			-0.0594	-0.521053			-0.0663	-0.581579
	4	-0.00818	-0.0717544			-0.0215	-0.188596			-0.04068	-0.356842			-0.06087	-0.533947			-0.07543	-0.661667			-0.0809	-0.709649

## Sheet: CoPc(py) as prepared
nD2O	i @ -1.00 V vs SCE /mA	j/mA cm-2	j(avg) /mA cm-2	j(std)	i @ -1.05 V vs SCE /mA	j/mA cm-2	j(avg) /mA cm-2	j(std)	i @ -1.10 V vs SCE /mA	j/mA cm-2	j(avg) /mA cm-2	j(std)	i @ -1.15 V vs SCE /mA	j/mA cm-2	j(avg) /mA cm-2	j(std)	i @ -1.20 V vs SCE /mA	j/mA cm-2	j(avg) /mA cm-2	j(std)	i @ -1.25 V vs SCE /mA	j/mA cm-2	j(avg) /mA cm-2	j(std)	KIE	KIE std
0	-0.0106	-0.0929825	-0.117018	0.0252839	-0.0346	-0.303509	-0.396316	0.0589301	-0.0735	-0.644737	-0.795789	0.104778	-0.118	-1.03509	-1.24912	0.148425	-0.158	-1.38596	-1.64737	0.199009	-0.177	-1.55263	-1.9193	0.271037	3.14067	0.529819
	-0.0177	-0.155263			-0.0516	-0.452632			-0.089	-0.780702			-0.146	-1.2807			-0.213	-1.86842			-0.257	-2.25439
	-0.0144	-0.126316			-0.046	-0.403509			-0.0909	-0.797368			-0.138	-1.21053			-0.175	-1.53509			-0.208	-1.82456
	-0.013	-0.114035			-0.0501	-0.439474			-0.107	-0.938596			-0.165	-1.44737			-0.207	-1.81579			-0.24	-2.10526
	-0.011	-0.0964912			-0.0436	-0.382456			-0.0932	-0.817544			-0.145	-1.27193			-0.186	-1.63158			-0.212	-1.85965
0.1	-0.0246	-0.215789	-0.206433	0.0119419	-0.067	-0.587719	-0.570175	0.0232083	-0.115	-1.00877	-0.976608	0.030806	-0.158	-1.38596	-1.3538	0.048312	-0.187	-1.64035	-1.59942	0.0634577	-0.21	-1.84211	-1.76901	0.126612
	-0.022	-0.192982			-0.062	-0.54386			-0.108	-0.947368			-0.148	-1.29825			-0.174	-1.52632			-0.185	-1.62281
	-0.024	-0.210526			-0.066	-0.578947			-0.111	-0.973684			-0.157	-1.37719			-0.186	-1.63158			-0.21	-1.84211
0.2	-0.026	-0.22807	-0.196491	0.0259428	-0.07	-0.614035	-0.54364	0.0627111	-0.118	-1.03509	-0.971491	0.078581	-0.158	-1.38596	-1.35746	0.0731725	-0.179	-1.57018	-1.54386	0.07054	-0.193	-1.69298	-1.62741	0.0922107
	-0.0236	-0.207018			-0.066	-0.578947			-0.119	-1.04386			-0.165	-1.44737			-0.186	-1.63158			-0.196	-1.7193
	-0.0196	-0.17193			-0.0557	-0.488596			-0.103	-0.903509			-0.147	-1.28947			-0.169	-1.48246			-0.175	-1.53509
	-0.0204	-0.178947			-0.0562	-0.492982			-0.103	-0.903509			-0.149	-1.30702			-0.17	-1.49123			-0.1781	-1.56228
0.3	-0.0209	-0.183333	-0.192807	0.0873025	-0.0567	-0.497368	-0.512807	0.13035	-0.104	-0.912281	-0.885789	0.139347	-0.149	-1.30702	-1.23509	0.147358	-0.172	-1.50877	-1.42281	0.160121	-0.189	-1.65789	-1.53333	0.195301
	-0.01	-0.0877193			-0.0378	-0.331579			-0.0739	-0.648246			-0.111	-0.973684			-0.13	-1.14035			-0.136	-1.19298
	-0.033	-0.289474			-0.074	-0.649123			-0.113	-0.991228			-0.151	-1.32456			-0.172	-1.50877			-0.187	-1.64035
	-0.031	-0.27193			-0.0716	-0.62807			-0.112	-0.982456			-0.145	-1.27193			-0.165	-1.44737			-0.176	-1.54386
	-0.015	-0.131579			-0.0522	-0.457895			-0.102	-0.894737			-0.148	-1.29825			-0.172	-1.50877			-0.186	-1.63158
0.4	-0.00665	-0.0583333	-0.0667544	0.0182728	-0.0279	-0.244737	-0.25848	0.0349816	-0.0635	-0.557018	-0.583333	0.0418394	-0.107	-0.938596	-0.967836	0.0365205	-0.144	-1.26316	-1.28947	0.0263158	-0.157	-1.37719	-1.39766	0.0182602
	-0.00618	-0.0542105			-0.0265	-0.232456			-0.064	-0.561404			-0.109	-0.95614			-0.147	-1.28947			-0.16	-1.40351
	-0.01	-0.0877193			-0.034	-0.298246			-0.072	-0.631579			-0.115	-1.00877			-0.15	-1.31579			-0.161	-1.41228
0.5	-0.011	-0.0964912	-0.147368	0.0312606	-0.0333	-0.292105	-0.394912	0.0593854	-0.0598	-0.524561	-0.687544	0.0945547	-0.0841	-0.737719	-0.95807	0.130682	-0.097	-0.850877	-1.08596	0.136938	-0.11	-0.964912	-1.21404	0.165578
	-0.018	-0.157895			-0.049	-0.429825			-0.086	-0.754386			-0.123	-1.07895			-0.138	-1.21053			-0.162	-1.42105
	-0.019	-0.166667			-0.0488	-0.42807			-0.081	-0.710526			-0.111	-0.973684			-0.129	-1.13158			-0.143	-1.25439
	-0.016	-0.140351			-0.045	-0.394737			-0.0794	-0.696491			-0.111	-0.973684			-0.128	-1.12281			-0.134	-1.17544
	-0.02	-0.175439			-0.049	-0.429825			-0.0857	-0.751754			-0.117	-1.02632			-0.127	-1.11404			-0.143	-1.25439
0.6	-0.0064	-0.0561404	-0.0464912	0.00906315	-0.0261	-0.228947	-0.200292	0.0374669	-0.056	-0.491228	-0.47076	0.0851977	-0.097	-0.850877	-0.820468	0.170468	-0.129	-1.13158	-1.09064	0.196212	-0.148	-1.29825	-1.17544	0.149638
	-0.00435	-0.0381579			-0.018	-0.157895			-0.043	-0.377193			-0.0726	-0.636842			-0.1	-0.877193			-0.115	-1.00877
	-0.00515	-0.0451754			-0.0244	-0.214035			-0.062	-0.54386			-0.111	-0.973684			-0.144	-1.26316			-0.139	-1.2193
0.7	-0.012	-0.105263	-0.143275	0.0354513	-0.033	-0.289474	-0.414035	0.115483	-0.058	-0.508772	-0.707602	0.180056	-0.082	-0.719298	-0.935673	0.19719	-0.091	-0.798246	-0.988304	0.169263	-0.089	-0.780702	-0.973684	0.169187
	-0.02	-0.175439			-0.059	-0.517544			-0.098	-0.859649			-0.126	-1.10526			-0.128	-1.12281			-0.125	-1.09649
	-0.017	-0.149123			-0.0496	-0.435088			-0.086	-0.754386			-0.112	-0.982456			-0.119	-1.04386			-0.119	-1.04386
0.8	-0.0188	-0.164912	-0.144079	0.0176368	-0.0436	-0.382456	-0.348465	0.0305416	-0.0676	-0.592982	-0.553289	0.0350173	-0.0866	-0.759649	-0.700658	0.0477856	-0.0955	-0.837719	-0.79057	0.0359783	-0.101	-0.885965	-0.844518	0.0428023
	-0.017	-0.149123			-0.0409	-0.358772			-0.0647	-0.567544			-0.082	-0.719298			-0.091	-0.798246			-0.0998	-0.875439
	-0.014	-0.122807			-0.0353	-0.309649			-0.0583	-0.511404			-0.0752	-0.659649			-0.0862	-0.75614			-0.0933	-0.818421
	-0.0159	-0.139474			-0.0391	-0.342982			-0.0617	-0.541228			-0.0757	-0.664035			-0.0878	-0.770175			-0.091	-0.798246
0.9	-0.0152	-0.133333	-0.12924	0.0396326	-0.0446	-0.391228	-0.354678	0.0741959	-0.0746	-0.654386	-0.602339	0.0635062	-0.0906	-0.794737	-0.740351	0.0881917	-0.0849	-0.744737	-0.728655	0.126645	-0.081	-0.710526	-0.71345	0.118448
	-0.01	-0.0877193			-0.0307	-0.269298			-0.0606	-0.531579			-0.0728	-0.638596			-0.0678	-0.594737			-0.068	-0.596491
	-0.019	-0.166667			-0.046	-0.403509			-0.0708	-0.621053			-0.0898	-0.787719			-0.0965	-0.846491			-0.095	-0.833333
1	-0.05	-0.438596	-0.200292	0.206482	-0.091	-0.798246	-0.406433	0.339433	-0.103	-0.903509	-0.570175	0.288808	-0.082	-0.719298	-0.611111	0.0946122	-0.072	-0.631579	-0.616959	0.0182602	-0.077	-0.675439	-0.611111	0.0563956
	-0.01	-0.0877193			-0.025	-0.219298			-0.047	-0.412281			-0.065	-0.570175			-0.071	-0.622807			-0.067	-0.587719
	-0.0085	-0.0745614			-0.023	-0.201754			-0.045	-0.394737			-0.062	-0.54386			-0.068	-0.596491			-0.065	-0.570175
