# Supplementary material for: Modulating the mechanism of electrocatalytic CO2 reduction by cobalt phthalocyanine through polymer coordination and encapsulation
Source: Nat Commun. 2019 Apr 11;10:1683. doi: 10.1038/s41467-019-09626-8 (PMC6459859; doi:10.1038/s41467-019-09626-8)
Supplement: Supplementary file 2 — Source Data [file 41467_2019_9626_MOESM2_ESM.zip › Supplementary Figure 43.xlsx]

## Sheet: SI Fig. 43a
Time (min)	Step (s)	Value (mV)
0	n.a.	0.03758
0.00167	0.1	0.039
0.00333	0.1	0.03927
0.005	0.1	0.03939
0.00667	0.1	0.03943
0.00833	0.1	0.03839
0.01	0.1	0.03908
0.01167	0.1	0.04059
0.01333	0.1	0.04086
0.015	0.1	0.0417
0.01667	0.1	0.04132
0.01833	0.1	0.04105
0.02	0.1	0.03962
0.02167	0.1	0.03881
0.02333	0.1	0.03873
0.025	0.1	0.03843
0.02667	0.1	0.03827
0.02833	0.1	0.03754
0.03	0.1	0.03762
0.03167	0.1	0.04047
0.03333	0.1	0.04633
0.035	0.1	0.05529
0.03667	0.1	0.06632
0.03833	0.1	0.08395
0.04	0.1	0.10525
0.04167	0.1	0.13341
0.04333	0.1	0.16914
0.045	0.1	0.2125
0.04667	0.1	0.26435
0.04833	0.1	0.32577
0.05	0.1	0.39602
0.05167	0.1	0.47561
0.05333	0.1	0.56493
0.055	0.1	0.66466
0.05667	0.1	0.77318
0.05833	0.1	0.89189
0.06	0.1	1.01759
0.06167	0.1	1.151
0.06333	0.1	1.29058
0.065	0.1	1.43772
0.06667	0.1	1.59339
0.06833	0.1	1.75261
0.07	0.1	1.91673
0.07167	0.1	2.08494
0.07333	0.1	2.25701
0.075	0.1	2.43201
0.07667	0.1	2.60944
0.07833	0.1	2.78856
0.08	0.1	2.96804
0.08167	0.1	3.14948
0.08333	0.1	3.32992
0.085	0.1	3.51082
0.08667	0.1	3.68991
0.08833	0.1	3.86626
0.09	0.1	4.04164
0.09167	0.1	4.21352
0.09333	0.1	4.38269
0.095	0.1	4.54804
0.09667	0.1	4.71031
0.09833	0.1	4.87088
0.1	0.1	5.02686
0.10167	0.1	5.17987
0.10333	0.1	5.32952
0.105	0.1	5.47516
0.10667	0.1	5.61675
0.10833	0.1	5.75533
0.11	0.1	5.88978
0.11167	0.1	6.01798
0.11333	0.1	6.14267
0.115	0.1	6.26211
0.11667	0.1	6.37878
0.11833	0.1	6.49139
0.12	0.1	6.59992
0.12167	0.1	6.70536
0.12333	0.1	6.80644
0.125	0.1	6.90551
0.12667	0.1	6.99984
0.12833	0.1	7.08765
0.13	0.1	7.17268
0.13167	0.1	7.25362
0.13333	0.1	7.33255
0.135	0.1	7.4079
0.13667	0.1	7.47962
0.13833	0.1	7.54737
0.14	0.1	7.61187
0.14167	0.1	7.6731
0.14333	0.1	7.7312
0.145	0.1	7.78614
0.14667	0.1	7.83845
0.14833	0.1	7.88857
0.15	0.1	7.93552
0.15167	0.1	7.97896
0.15333	0.1	8.02047
0.155	0.1	8.05944
0.15667	0.1	8.09705
0.15833	0.1	8.13228
0.16	0.1	8.16434
0.16167	0.1	8.1947
0.16333	0.1	8.22059
0.165	0.1	8.24559
0.16667	0.1	8.26935
0.16833	0.1	8.29011
0.17	0.1	8.31125
0.17167	0.1	8.32935
0.17333	0.1	8.34474
0.175	0.1	8.35828
0.17667	0.1	8.37024
0.17833	0.1	8.38266
0.18	0.1	8.39412
0.18167	0.1	8.4043
0.18333	0.1	8.41194
0.185	0.1	8.4185
0.18667	0.1	8.42171
0.18833	0.1	8.42398
0.19	0.1	8.42587
0.19167	0.1	8.42522
0.19333	0.1	8.42333
0.195	0.1	8.42028
0.19667	0.1	8.41723
0.19833	0.1	8.41349
0.2	0.1	8.40785
0.20167	0.1	8.40184
0.20333	0.1	8.39323
0.205	0.1	8.3844
0.20667	0.1	8.37479
0.20833	0.1	8.36426
0.21	0.1	8.35334
0.21167	0.1	8.34111
0.21333	0.1	8.32892
0.215	0.1	8.31646
0.21667	0.1	8.30357
0.21833	0.1	8.28911
0.22	0.1	8.27379
0.22167	0.1	8.25724
0.22333	0.1	8.24076
0.225	0.1	8.22379
0.22667	0.1	8.20635
0.22833	0.1	8.18984
0.23	0.1	8.17298
0.23167	0.1	8.15489
0.23333	0.1	8.13656
0.235	0.1	8.11692
0.23667	0.1	8.09632
0.23833	0.1	8.07587
0.24	0.1	8.05674
0.24167	0.1	8.03695
0.24333	0.1	8.01469
0.245	0.1	7.99362
0.24667	0.1	7.97032
0.24833	0.1	7.94744
0.25	0.1	7.92483
0.25167	0.1	7.90161
0.25333	0.1	7.87935
0.255	0.1	7.85678
0.25667	0.1	7.83348
0.25833	0.1	7.80936
0.26	0.1	7.78606
0.26167	0.1	7.76191
0.26333	0.1	7.73795
0.265	0.1	7.71322
0.26667	0.1	7.68641
0.26833	0.1	7.66152
0.27	0.1	7.63564
0.27167	0.1	7.61099
0.27333	0.1	7.58572
0.275	0.1	7.56095
0.27667	0.1	7.53614
0.27833	0.1	7.51153
0.28	0.1	7.48668
0.28167	0.1	7.46156
0.28333	0.1	7.43602
0.285	0.1	7.41191
0.28667	0.1	7.38695
0.28833	0.1	7.36226
0.29	0.1	7.33791
0.29167	0.1	7.31438
0.29333	0.1	7.28896
0.295	0.1	7.26353
0.29667	0.1	7.23768
0.29833	0.1	7.21284
0.3	0.1	7.18827
0.30167	0.1	7.16446
0.30333	0.1	7.14189
0.305	0.1	7.11759
0.30667	0.1	7.09532
0.30833	0.1	7.07249
0.31	0.1	7.04745
0.31167	0.1	7.02372
0.31333	0.1	6.99999
0.315	0.1	6.97569
0.31667	0.1	6.95111
0.31833	0.1	6.92665
0.32	0.1	6.90297
0.32167	0.1	6.87905
0.32333	0.1	6.85474
0.325	0.1	6.83136
0.32667	0.1	6.80613
0.32833	0.1	6.78437
0.33	0.1	6.76014
0.33167	0.1	6.73726
0.33333	0.1	6.71497
0.335	0.1	6.69247
0.33667	0.1	6.67006
0.33833	0.1	6.64706
0.34	0.1	6.62384
0.34167	0.1	6.60077
0.34333	0.1	6.57932
0.345	0.1	6.55798
0.34667	0.1	6.53576
0.34833	0.1	6.5135
0.35	0.1	6.49008
0.35167	0.1	6.46693
0.35333	0.1	6.44483
0.355	0.1	6.42195
0.35667	0.1	6.40166
0.35833	0.1	6.3797
0.36	0.1	6.35814
0.36167	0.1	6.33557
0.36333	0.1	6.31431
0.365	0.1	6.29402
0.36667	0.1	6.27122
0.36833	0.1	6.25038
0.37	0.1	6.22889
0.37167	0.1	6.20837
0.37333	0.1	6.188
0.375	0.1	6.16987
0.37667	0.1	6.15046
0.37833	0.1	6.1292
0.38	0.1	6.10887
0.38167	0.1	6.08947
0.38333	0.1	6.06883
0.385	0.1	6.04803
0.38667	0.1	6.02816
0.38833	0.1	6.00914
0.39	0.1	5.98792
0.39167	0.1	5.96732
0.39333	0.1	5.94641
0.395	0.1	5.92527
0.39667	0.1	5.9059
0.39833	0.1	5.88623
0.4	0.1	5.86717
0.40167	0.1	5.84838
0.40333	0.1	5.82975
0.405	0.1	5.81053
0.40667	0.1	5.79244
0.40833	0.1	5.77573
0.41	0.1	5.75891
0.41167	0.1	5.74379
0.41333	0.1	5.72593
0.415	0.1	5.7081
0.41667	0.1	5.69101
0.41833	0.1	5.67377
0.42	0.1	5.65841
0.42167	0.1	5.64213
0.42333	0.1	5.62716
0.425	0.1	5.61096
0.42667	0.1	5.59514
0.42833	0.1	5.57971
0.43	0.1	5.563
0.43167	0.1	5.54649
0.43333	0.1	5.5289
0.435	0.1	5.51142
0.43667	0.1	5.49472
0.43833	0.1	5.47682
0.44	0.1	5.46154
0.44167	0.1	5.44676
0.44333	0.1	5.43175
0.445	0.1	5.41609
0.44667	0.1	5.4012
0.44833	0.1	5.38558
0.45	0.1	5.37076
0.45167	0.1	5.35664
0.45333	0.1	5.34372
0.455	0.1	5.33176
0.45667	0.1	5.31952
0.45833	0.1	5.3071
0.46	0.1	5.29441
0.46167	0.1	5.28068
0.46333	0.1	5.26675
0.465	0.1	5.2527
0.46667	0.1	5.23881
0.46833	0.1	5.22558
0.47	0.1	5.21123
0.47167	0.1	5.19761
0.47333	0.1	5.18369
0.475	0.1	5.17038
0.47667	0.1	5.15707
0.47833	0.1	5.14372
0.48	0.1	5.13098
0.48167	0.1	5.11853
0.48333	0.1	5.10718
0.485	0.1	5.09518
0.48667	0.1	5.08388
0.48833	0.1	5.07053
0.49	0.1	5.05869
0.49167	0.1	5.0465
0.49333	0.1	5.03365
0.495	0.1	5.02034
0.49667	0.1	5.00699
0.49833	0.1	4.99499
0.5	0.1	4.98434
0.50167	0.1	4.97292
0.50333	0.1	4.96189
0.505	0.1	4.9497
0.50667	0.1	4.93863
0.50833	0.1	4.92705
0.51	0.1	4.91409
0.51167	0.1	4.90259
0.51333	0.1	4.89036
0.515	0.1	4.87902
0.51667	0.1	4.86756
0.51833	0.1	4.85664
0.52	0.1	4.84511
0.52167	0.1	4.83373
0.52333	0.1	4.82373
0.525	0.1	4.81147
0.52667	0.1	4.80113
0.52833	0.1	4.79191
0.53	0.1	4.78076
0.53167	0.1	4.76953
0.53333	0.1	4.75641
0.535	0.1	4.74484
0.53667	0.1	4.73245
0.53833	0.1	4.72215
0.54	0.1	4.70977
0.54167	0.1	4.69928
0.54333	0.1	4.68824
0.545	0.1	4.67887
0.54667	0.1	4.67123
0.54833	0.1	4.66259
0.55	0.1	4.65452
0.55167	0.1	4.64503
0.55333	0.1	4.63519
0.555	0.1	4.62516
0.55667	0.1	4.61409
0.55833	0.1	4.60306
0.56	0.1	4.59287
0.56167	0.1	4.58284
0.56333	0.1	4.57343
0.565	0.1	4.56263
0.56667	0.1	4.55325
0.56833	0.1	4.54353
0.57	0.1	4.53508
0.57167	0.1	4.52786
0.57333	0.1	4.52084
0.575	0.1	4.51563
0.57667	0.1	4.50854
0.57833	0.1	4.50337
0.58	0.1	4.49661
0.58167	0.1	4.48909
0.58333	0.1	4.48203
0.585	0.1	4.47431
0.58667	0.1	4.4671
0.58833	0.1	4.45985
0.59	0.1	4.45367
0.59167	0.1	4.44743
0.59333	0.1	4.44106
0.595	0.1	4.4328
0.59667	0.1	4.42555
0.59833	0.1	4.4181
0.6	0.1	4.41054
0.60167	0.1	4.40202
0.60333	0.1	4.39388
0.605	0.1	4.38535
0.60667	0.1	4.37798
0.60833	0.1	4.37081
0.61	0.1	4.36417
0.61167	0.1	4.35719
0.61333	0.1	4.35013
0.615	0.1	4.34353
0.61667	0.1	4.33732
0.61833	0.1	4.3323
0.62	0.1	4.32628
0.62167	0.1	4.31888
0.62333	0.1	4.31124
0.625	0.1	4.30541
0.62667	0.1	4.30055
0.62833	0.1	4.29446
0.63	0.1	4.28913
0.63167	0.1	4.285
0.63333	0.1	4.2803
0.635	0.1	4.27432
0.63667	0.1	4.26814
0.63833	0.1	4.26247
0.64	0.1	4.25611
0.64167	0.1	4.2509
0.64333	0.1	4.24376
0.645	0.1	4.23643
0.64667	0.1	4.2301
0.64833	0.1	4.22412
0.65	0.1	4.21822
0.65167	0.1	4.21209
0.65333	0.1	4.20603
0.655	0.1	4.20024
0.65667	0.1	4.19446
0.65833	0.1	4.18975
0.66	0.1	4.18419
0.66167	0.1	4.17783
0.66333	0.1	4.17061
0.665	0.1	4.16463
0.66667	0.1	4.15985
0.66833	0.1	4.15418
0.67	0.1	4.14882
0.67167	0.1	4.1421
0.67333	0.1	4.13608
0.675	0.1	4.12887
0.67667	0.1	4.1227
0.67833	0.1	4.11892
0.68	0.1	4.11394
0.68167	0.1	4.10827
0.68333	0.1	4.10252
0.685	0.1	4.09658
0.68667	0.1	4.08998
0.68833	0.1	4.085
0.69	0.1	4.07991
0.69167	0.1	4.07416
0.69333	0.1	4.06969
0.695	0.1	4.06402
0.69667	0.1	4.05854
0.69833	0.1	4.05329
0.7	0.1	4.04716
0.70167	0.1	4.04183
0.70333	0.1	4.03705
0.705	0.1	4.03219
0.70667	0.1	4.02698
0.70833	0.1	4.02154
0.71	0.1	4.01776
0.71167	0.1	4.01263
0.71333	0.1	4.00954
0.715	0.1	4.00383
0.71667	0.1	3.9999
0.71833	0.1	3.99565
0.72	0.1	3.99338
0.72167	0.1	3.98909
0.72333	0.1	3.98477
0.725	0.1	3.9796
0.72667	0.1	3.97548
0.72833	0.1	3.97123
0.73	0.1	3.96753
0.73167	0.1	3.96417
0.73333	0.1	3.96132
0.735	0.1	3.95607
0.73667	0.1	3.95032
0.73833	0.1	3.94704
0.74	0.1	3.94195
0.74167	0.1	3.93859
0.74333	0.1	3.93385
0.745	0.1	3.93072
0.74667	0.1	3.92806
0.74833	0.1	3.92428
0.75	0.1	3.92123
0.75167	0.1	3.91784
0.75333	0.1	3.91363
0.755	0.1	3.91062
0.75667	0.1	3.90588
0.75833	0.1	3.90121
0.76	0.1	3.89855
0.76167	0.1	3.89519
0.76333	0.1	3.89168
0.765	0.1	3.8894
0.76667	0.1	3.88582
0.76833	0.1	3.88308
0.77	0.1	3.88026
0.77167	0.1	3.87609
0.77333	0.1	3.87228
0.775	0.1	3.86896
0.77667	0.1	3.86684
0.77833	0.1	3.86263
0.78	0.1	3.85935
0.78167	0.1	3.85522
0.78333	0.1	3.85268
0.785	0.1	3.84967
0.78667	0.1	3.84693
0.78833	0.1	3.84338
0.79	0.1	3.84122
0.79167	0.1	3.83828
0.79333	0.1	3.83586
0.795	0.1	3.83177
0.79667	0.1	3.82887
0.79833	0.1	3.82544
0.8	0.1	3.82193
0.80167	0.1	3.81799
0.80333	0.1	3.81475
0.805	0.1	3.81194
0.80667	0.1	3.80831
0.80833	0.1	3.8058
0.81	0.1	3.8031
0.81167	0.1	3.80044
0.81333	0.1	3.79843
0.815	0.1	3.79623
0.81667	0.1	3.795
0.81833	0.1	3.79303
0.82	0.1	3.7906
0.82167	0.1	3.78925
0.82333	0.1	3.78663
0.825	0.1	3.7847
0.82667	0.1	3.78115
0.82833	0.1	3.77941
0.83	0.1	3.77768
0.83167	0.1	3.77621
0.83333	0.1	3.77343
0.835	0.1	3.77073
0.83667	0.1	3.76907
0.83833	0.1	3.76687
0.84	0.1	3.76448
0.84167	0.1	3.76194
0.84333	0.1	3.75997
0.845	0.1	3.75842
0.84667	0.1	3.75773
0.84833	0.1	3.75708
0.85	0.1	3.75974
0.85167	0.1	3.75958
0.85333	0.1	3.75796
0.855	0.1	3.75329
0.85667	0.1	3.75125
0.85833	0.1	3.74847
0.86	0.1	3.74631
0.86167	0.1	3.74566
0.86333	0.1	3.74195
0.865	0.1	3.74106
0.86667	0.1	3.73917
0.86833	0.1	3.73844
0.87	0.1	3.73612
0.87167	0.1	3.733
0.87333	0.1	3.72991
0.875	0.1	3.72721
0.87667	0.1	3.72517
0.87833	0.1	3.72285
0.88	0.1	3.72073
0.88167	0.1	3.71896
0.88333	0.1	3.71622
0.885	0.1	3.71518
0.88667	0.1	3.71448
0.88833	0.1	3.71329
0.89	0.1	3.71225
0.89167	0.1	3.70897
0.89333	0.1	3.70688
0.895	0.1	3.70449
0.89667	0.1	3.70264
0.89833	0.1	3.69982
0.9	0.1	3.69755
0.90167	0.1	3.69654
0.90333	0.1	3.69623
0.905	0.1	3.69658
0.90667	0.1	3.69562
0.90833	0.1	3.69473
0.91	0.1	3.6938
0.91167	0.1	3.69288
0.91333	0.1	3.69045
0.915	0.1	3.6884
0.91667	0.1	3.68643
0.91833	0.1	3.68547
0.92	0.1	3.68428
0.92167	0.1	3.68227
0.92333	0.1	3.67918
0.925	0.1	3.67768
0.92667	0.1	3.67637
0.92833	0.1	3.67428
0.93	0.1	3.67181
0.93167	0.1	3.66992
0.93333	0.1	3.66707
0.935	0.1	3.66518
0.93667	0.1	3.66321
0.93833	0.1	3.66124
0.94	0.1	3.66024
0.94167	0.1	3.65843
0.94333	0.1	3.65657
0.945	0.1	3.65669
0.94667	0.1	3.65484
0.94833	0.1	3.65326
0.95	0.1	3.65144
0.95167	0.1	3.64924
0.95333	0.1	3.64809
0.955	0.1	3.64658
0.95667	0.1	3.64627
0.95833	0.1	3.64542
0.96	0.1	3.64365
0.96167	0.1	3.64299
0.96333	0.1	3.64183
0.965	0.1	3.64087
0.96667	0.1	3.6396
0.96833	0.1	3.63728
0.97	0.1	3.63462
0.97167	0.1	3.63265
0.97333	0.1	3.63123
0.975	0.1	3.63026
0.97667	0.1	3.62849
0.97833	0.1	3.62752
0.98	0.1	3.62745
0.98167	0.1	3.62613
0.98333	0.1	3.62417
0.985	0.1	3.62328
0.98667	0.1	3.62143
0.98833	0.1	3.62054
0.99	0.1	3.61958
0.99167	0.1	3.6188
0.99333	0.1	3.61765
0.995	0.1	3.61745
0.99667	0.1	3.61861
0.99833	0.1	3.61846
1	0.1	3.61765
1.00167	0.1	3.61664
1.00333	0.1	3.6163
1.005	0.1	3.61387
1.00667	0.1	3.61198
1.00833	0.1	3.61047
1.01	0.1	3.60931
1.01167	0.1	3.60835
1.01333	0.1	3.60684
1.015	0.1	3.60534
1.01667	0.1	3.60384
1.01833	0.1	3.60245
1.02	0.1	3.60167
1.02167	0.1	3.60114
1.02333	0.1	3.60052
1.025	0.1	3.59924
1.02667	0.1	3.59828
1.02833	0.1	3.59786
1.03	0.1	3.59608
1.03167	0.1	3.59392
1.03333	0.1	3.59211
1.035	0.1	3.59041
1.03667	0.1	3.58798
1.03833	0.1	3.5837
1.04	0.1	3.57941
1.04167	0.1	3.5739
1.04333	0.1	3.5673
1.045	0.1	3.56159
1.04667	0.1	3.55465
1.04833	0.1	3.54531
1.05	0.1	3.53509
1.05167	0.1	3.52232
1.05333	0.1	3.50708
1.055	0.1	3.49137
1.05667	0.1	3.47421
1.05833	0.1	3.45492
1.06	0.1	3.4337
1.06167	0.1	3.41028
1.06333	0.1	3.38698
1.065	0.1	3.36117
1.06667	0.1	3.33636
1.06833	0.1	3.30997
1.07	0.1	3.28077
1.07167	0.1	3.25036
1.07333	0.1	3.21954
1.075	0.1	3.18798
1.07667	0.1	3.15523
1.07833	0.1	3.12197
1.08	0.1	3.0869
1.08167	0.1	3.05183
1.08333	0.1	3.01603
1.085	0.1	2.9798
1.08667	0.1	2.9435
1.08833	0.1	2.90581
1.09	0.1	2.868
1.09167	0.1	2.83073
1.09333	0.1	2.79362
1.095	0.1	2.75627
1.09667	0.1	2.71815
1.09833	0.1	2.6793
1.1	0.1	2.64107
1.10167	0.1	2.60407
1.10333	0.1	2.56623
1.105	0.1	2.52907
1.10667	0.1	2.4925
1.10833	0.1	2.45512
1.11	0.1	2.41661
1.11167	0.1	2.3785
1.11333	0.1	2.34115
1.115	0.1	2.30392
1.11667	0.1	2.26742
1.11833	0.1	2.23124
1.12	0.1	2.19567
1.12167	0.1	2.15994
1.12333	0.1	2.12495
1.125	0.1	2.09038
1.12667	0.1	2.05593
1.12833	0.1	2.02117
1.13	0.1	1.98737
1.13167	0.1	1.95358
1.13333	0.1	1.92136
1.135	0.1	1.88996
1.13667	0.1	1.8572
1.13833	0.1	1.82576
1.14	0.1	1.79501
1.14167	0.1	1.76627
1.14333	0.1	1.7383
1.145	0.1	1.71083
1.14667	0.1	1.68313
1.14833	0.1	1.65485
1.15	0.1	1.62653
1.15167	0.1	1.59768
1.15333	0.1	1.57055
1.155	0.1	1.54336
1.15667	0.1	1.51399
1.15833	0.1	1.4878
1.16	0.1	1.46183
1.16167	0.1	1.43545
1.16333	0.1	1.40944
1.165	0.1	1.38475
1.16667	0.1	1.35948
1.16833	0.1	1.33572
1.17	0.1	1.31365
1.17167	0.1	1.29197
1.17333	0.1	1.26998
1.175	0.1	1.24914
1.17667	0.1	1.22854
1.17833	0.1	1.20682
1.18	0.1	1.18699
1.18167	0.1	1.16504
1.18333	0.1	1.14517
1.185	0.1	1.12654
1.18667	0.1	1.1079
1.18833	0.1	1.08915
1.19	0.1	1.06948
1.19167	0.1	1.04999
1.19333	0.1	1.0307
1.195	0.1	1.01211
1.19667	0.1	0.99378
1.19833	0.1	0.9755
1.2	0.1	0.95798
1.20167	0.1	0.94062
1.20333	0.1	0.92326
1.205	0.1	0.90624
1.20667	0.1	0.88973
1.20833	0.1	0.87376
1.21	0.1	0.85848
1.21167	0.1	0.84336
1.21333	0.1	0.82924
1.215	0.1	0.81431
1.21667	0.1	0.80054
1.21833	0.1	0.78661
1.22	0.1	0.77345
1.22167	0.1	0.76161
1.22333	0.1	0.74973
1.225	0.1	0.73688
1.22667	0.1	0.72337
1.22833	0.1	0.71003
1.23	0.1	0.69718
1.23167	0.1	0.6831
1.23333	0.1	0.67083
1.235	0.1	0.6598
1.23667	0.1	0.64926
1.23833	0.1	0.63931
1.24	0.1	0.62966
1.24167	0.1	0.61944
1.24333	0.1	0.60717
1.245	0.1	0.5956
1.24667	0.1	0.58429
1.24833	0.1	0.57311
1.25	0.1	0.56227
1.25167	0.1	0.55216
1.25333	0.1	0.54178
1.255	0.1	0.53136
1.25667	0.1	0.52168
1.25833	0.1	0.51253
1.26	0.1	0.50412
1.26167	0.1	0.49494
1.26333	0.1	0.48649
1.265	0.1	0.47808
1.26667	0.1	0.4689
1.26833	0.1	0.46026
1.27	0.1	0.4517
1.27167	0.1	0.44359
1.27333	0.1	0.43727
1.275	0.1	0.4309
1.27667	0.1	0.42507
1.27833	0.1	0.4199
1.28	0.1	0.41427
1.28167	0.1	0.40686
1.28333	0.1	0.39953
1.285	0.1	0.3919
1.28667	0.1	0.38433
1.28833	0.1	0.37712
1.29	0.1	0.36995
1.29167	0.1	0.36335
1.29333	0.1	0.3566
1.295	0.1	0.34965
1.29667	0.1	0.34332
1.29833	0.1	0.33692
1.3	0.1	0.33044
1.30167	0.1	0.3245
1.30333	0.1	0.31871
1.305	0.1	0.31284
1.30667	0.1	0.30833
1.30833	0.1	0.3039
1.31	0.1	0.29861
1.31167	0.1	0.29332
1.31333	0.1	0.28785
1.315	0.1	0.28364
1.31667	0.1	0.27986
1.31833	0.1	0.27523
1.32	0.1	0.27176
1.32167	0.1	0.26586
1.32333	0.1	0.26242
1.325	0.1	0.25972
1.32667	0.1	0.25594
1.32833	0.1	0.2532
1.33	0.1	0.2512
1.33167	0.1	0.24792
1.33333	0.1	0.24444
1.335	0.1	0.23881
1.33667	0.1	0.23449
1.33833	0.1	0.22816
1.34	0.1	0.224
1.34167	0.1	0.22045
1.34333	0.1	0.21686
1.345	0.1	0.21292
1.34667	0.1	0.20845
1.34833	0.1	0.2059
1.35	0.1	0.20293
1.35167	0.1	0.20011
1.35333	0.1	0.19645
1.355	0.1	0.19359
1.35667	0.1	0.19101
1.35833	0.1	0.18785
1.36	0.1	0.18426
1.36167	0.1	0.18202
1.36333	0.1	0.17916
1.365	0.1	0.17812
1.36667	0.1	0.17785
1.36833	0.1	0.17735
1.37	0.1	0.175
1.37167	0.1	0.17376
1.37333	0.1	0.1716
1.375	0.1	0.16921
1.37667	0.1	0.1669
1.37833	0.1	0.16389
1.38	0.1	0.16184
1.38167	0.1	0.16053
1.38333	0.1	0.16034
1.385	0.1	0.15926
1.38667	0.1	0.15806
1.38833	0.1	0.1576
1.39	0.1	0.1554
1.39167	0.1	0.15482
1.39333	0.1	0.15316
1.395	0.1	0.15293
1.39667	0.1	0.15266
1.39833	0.1	0.15166
1.4	0.1	0.15038
1.40167	0.1	0.14911
1.40333	0.1	0.14807
1.405	0.1	0.14714
1.40667	0.1	0.1468
1.40833	0.1	0.14633
1.41	0.1	0.14664
1.41167	0.1	0.14664
1.41333	0.1	0.14641
1.415	0.1	0.14572
1.41667	0.1	0.14329
1.41833	0.1	0.14074
1.42	0.1	0.13885
1.42167	0.1	0.13437
1.42333	0.1	0.13098
1.425	0.1	0.12654
1.42667	0.1	0.12357
1.42833	0.1	0.12014
1.43	0.1	0.11671
1.43167	0.1	0.11485
1.43333	0.1	0.11261
1.435	0.1	0.11123
1.43667	0.1	0.10922
1.43833	0.1	0.10795
1.44	0.1	0.10575
1.44167	0.1	0.10366
1.44333	0.1	0.1017
1.445	0.1	0.09957
1.44667	0.1	0.09896
1.44833	0.1	0.09934
1.45	0.1	0.09811
1.45167	0.1	0.09745
1.45333	0.1	0.09564
1.455	0.1	0.09406
1.45667	0.1	0.09213
1.45833	0.1	0.09093
1.46	0.1	0.0897
1.46167	0.1	0.08854
1.46333	0.1	0.08839
1.465	0.1	0.08723
1.46667	0.1	0.08715
1.46833	0.1	0.08515
1.47	0.1	0.0853
1.47167	0.1	0.08549
1.47333	0.1	0.08642
1.475	0.1	0.08831
1.47667	0.1	0.08846
1.47833	0.1	0.08931
1.48	0.1	0.08893
1.48167	0.1	0.08897
1.48333	0.1	0.08758
1.485	0.1	0.08696
1.48667	0.1	0.08638
1.48833	0.1	0.08484
1.49	0.1	0.08491
1.49167	0.1	0.08372
1.49333	0.1	0.08275
1.495	0.1	0.08426
1.49667	0.1	0.08638
1.49833	0.1	0.08866
1.5	0.1	0.09089
1.50167	0.1	0.0917
1.50333	0.1	0.09062
1.505	0.1	0.0892
1.50667	0.1	0.08873
1.50833	0.1	0.08889
1.51	0.1	0.08769
1.51167	0.1	0.08599
1.51333	0.1	0.0843
1.515	0.1	0.0843
1.51667	0.1	0.08642
1.51833	0.1	0.08904
1.52	0.1	0.09271
1.52167	0.1	0.09761
1.52333	0.1	0.10108
1.525	0.1	0.10343
1.52667	0.1	0.1059
1.52833	0.1	0.10841
1.53	0.1	0.11242
1.53167	0.1	0.11782
1.53333	0.1	0.12458
1.535	0.1	0.13295
1.53667	0.1	0.14267
1.53833	0.1	0.15424
1.54	0.1	0.16802
1.54167	0.1	0.18326
1.54333	0.1	0.20131
1.545	0.1	0.22079
1.54667	0.1	0.24379
1.54833	0.1	0.26763
1.55	0.1	0.29309
1.55167	0.1	0.31975
1.55333	0.1	0.3483
1.555	0.1	0.3772
1.55667	0.1	0.40659
1.55833	0.1	0.43692
1.56	0.1	0.46666
1.56167	0.1	0.49626
1.56333	0.1	0.52534
1.565	0.1	0.55258
1.56667	0.1	0.57615
1.56833	0.1	0.59633
1.57	0.1	0.61404
1.57167	0.1	0.62689
1.57333	0.1	0.63777
1.575	0.1	0.6429
1.57667	0.1	0.64348
1.57833	0.1	0.64139
1.58	0.1	0.6341
1.58167	0.1	0.62342
1.58333	0.1	0.6081
1.585	0.1	0.59097
1.58667	0.1	0.57025
1.58833	0.1	0.54691
1.59	0.1	0.52071
1.59167	0.1	0.49232
1.59333	0.1	0.46408
1.595	0.1	0.43472
1.59667	0.1	0.40571
1.59833	0.1	0.37693
1.6	0.1	0.34707
1.60167	0.1	0.31983
1.60333	0.1	0.29205
1.605	0.1	0.26547
1.60667	0.1	0.24136
1.60833	0.1	0.21686
1.61	0.1	0.1961
1.61167	0.1	0.17542
1.61333	0.1	0.15683
1.615	0.1	0.14055
1.61667	0.1	0.12554
1.61833	0.1	0.11177
1.62	0.1	0.10027
1.62167	0.1	0.08989
1.62333	0.1	0.08067
1.625	0.1	0.07349
1.62667	0.1	0.06821
1.62833	0.1	0.064
1.63	0.1	0.0586
1.63167	0.1	0.05355
1.63333	0.1	0.05062
1.635	0.1	0.04772
1.63667	0.1	0.04425
1.63833	0.1	0.04151
1.64	0.1	0.03939
1.64167	0.1	0.03696
1.64333	0.1	0.03499
1.645	0.1	0.03368
1.64667	0.1	0.03233
1.64833	0.1	0.03079
1.65	0.1	0.03036
1.65167	0.1	0.0287
1.65333	0.1	0.02855
1.655	0.1	0.02758
1.65667	0.1	0.02616
1.65833	0.1	0.0267
1.66	0.1	0.02639
1.66167	0.1	0.02863
1.66333	0.1	0.02851
1.665	0.1	0.02824
1.66667	0.1	0.02724
1.66833	0.1	0.02647
1.67	0.1	0.02527
1.67167	0.1	0.02562
1.67333	0.1	0.02577
1.675	0.1	0.02558
1.67667	0.1	0.02527
1.67833	0.1	0.02546
1.68	0.1	0.02604
1.68167	0.1	0.02593
1.68333	0.1	0.02654
1.685	0.1	0.02816
1.68667	0.1	0.02712
1.68833	0.1	0.02689
1.69	0.1	0.02647
1.69167	0.1	0.02643
1.69333	0.1	0.02612
1.695	0.1	0.02566
1.69667	0.1	0.02554
1.69833	0.1	0.02539
1.7	0.1	0.02473
1.70167	0.1	0.02465
1.70333	0.1	0.024
1.705	0.1	0.02434
1.70667	0.1	0.02458
1.70833	0.1	0.02488
1.71	0.1	0.02624
1.71167	0.1	0.02589
1.71333	0.1	0.02546
1.715	0.1	0.02535
1.71667	0.1	0.02624
1.71833	0.1	0.02639
1.72	0.1	0.02527
1.72167	0.1	0.02504
1.72333	0.1	0.02442
1.725	0.1	0.02326
1.72667	0.1	0.02257
1.72833	0.1	0.02272
1.73	0.1	0.02249
1.73167	0.1	0.02423
1.73333	0.1	0.02496
1.735	0.1	0.02866
1.73667	0.1	0.03206
1.73833	0.1	0.03214
1.74	0.1	0.03264
1.74167	0.1	0.03152
1.74333	0.1	0.0314
1.745	0.1	0.03144
1.74667	0.1	0.02963
1.74833	0.1	0.0292
1.75	0.1	0.02801
1.75167	0.1	0.02809
1.75333	0.1	0.03055
1.755	0.1	0.03098
1.75667	0.1	0.03125
1.75833	0.1	0.03229
1.76	0.1	0.03356
1.76167	0.1	0.03557
1.76333	0.1	0.03522
1.765	0.1	0.03584
1.76667	0.1	0.03549
1.76833	0.1	0.03576
1.77	0.1	0.03576
1.77167	0.1	0.03534
1.77333	0.1	0.03511
1.775	0.1	0.03507
1.77667	0.1	0.03526
1.77833	0.1	0.03476
1.78	0.1	0.03407
1.78167	0.1	0.03349
1.78333	0.1	0.03329
1.785	0.1	0.03372
1.78667	0.1	0.03275
1.78833	0.1	0.03287
1.79	0.1	0.03299
1.79167	0.1	0.03206
1.79333	0.1	0.03113
1.795	0.1	0.03009
1.79667	0.1	0.02936
1.79833	0.1	0.02855
1.8	0.1	0.02708
1.80167	0.1	0.02774
1.80333	0.1	0.02801
1.805	0.1	0.02901
1.80667	0.1	0.0284
1.80833	0.1	0.02797
1.81	0.1	0.0284
1.81167	0.1	0.02755
1.81333	0.1	0.0277
1.815	0.1	0.02801
1.81667	0.1	0.02843
1.81833	0.1	0.02978
1.82	0.1	0.03191
1.82167	0.1	0.03333
1.82333	0.1	0.03449
1.825	0.1	0.03418
1.82667	0.1	0.03329
1.82833	0.1	0.03156
1.83	0.1	0.02998
1.83167	0.1	0.02847
1.83333	0.1	0.02816
1.835	0.1	0.02728
1.83667	0.1	0.02786
1.83833	0.1	0.02731
1.84	0.1	0.02685
1.84167	0.1	0.02585
1.84333	0.1	0.02438
1.845	0.1	0.02396
1.84667	0.1	0.024
1.84833	0.1	0.02373
1.85	0.1	0.02357
1.85167	0.1	0.02431
1.85333	0.1	0.02465
1.855	0.1	0.02334
1.85667	0.1	0.02346
1.85833	0.1	0.02338
1.86	0.1	0.02349
1.86167	0.1	0.02353
1.86333	0.1	0.02319
1.865	0.1	0.02218
1.86667	0.1	0.02191
1.86833	0.1	0.02133
1.87	0.1	0.02187
1.87167	0.1	0.02323
1.87333	0.1	0.0238
1.875	0.1	0.02323
1.87667	0.1	0.02299
1.87833	0.1	0.02357
1.88	0.1	0.024
1.88167	0.1	0.02319
1.88333	0.1	0.0245
1.885	0.1	0.02461
1.88667	0.1	0.02438
1.88833	0.1	0.02415
1.89	0.1	0.0233
1.89167	0.1	0.02323
1.89333	0.1	0.02226
1.895	0.1	0.02245
1.89667	0.1	0.0228
1.89833	0.1	0.02284
1.9	0.1	0.02384
1.90167	0.1	0.02338
1.90333	0.1	0.02373
1.905	0.1	0.02296
1.90667	0.1	0.02284
1.90833	0.1	0.02288
1.91	0.1	0.02299
1.91167	0.1	0.02257
1.91333	0.1	0.02145
1.915	0.1	0.02141
1.91667	0.1	0.02199
1.91833	0.1	0.02342
1.92	0.1	0.02542
1.92167	0.1	0.02731
1.92333	0.1	0.02982
1.925	0.1	0.03195
1.92667	0.1	0.03225
1.92833	0.1	0.03148
1.93	0.1	0.02963
1.93167	0.1	0.03106
1.93333	0.1	0.03117
1.935	0.1	0.0304
1.93667	0.1	0.0299
1.93833	0.1	0.02801
1.94	0.1	0.02755
1.94167	0.1	0.02797
1.94333	0.1	0.0282
1.945	0.1	0.02832
1.94667	0.1	0.02836
1.94833	0.1	0.02878
1.95	0.1	0.02813
1.95167	0.1	0.02801
1.95333	0.1	0.02747
1.955	0.1	0.02793
1.95667	0.1	0.02701
1.95833	0.1	0.02643
1.96	0.1	0.02658
1.96167	0.1	0.02639
1.96333	0.1	0.02666
1.965	0.1	0.02705
1.96667	0.1	0.0277
1.96833	0.1	0.02708
1.97	0.1	0.02797
1.97167	0.1	0.02743
1.97333	0.1	0.02828
1.975	0.1	0.0277
1.97667	0.1	0.02701
1.97833	0.1	0.02616
1.98	0.1	0.02647
1.98167	0.1	0.02519
1.98333	0.1	0.02512
1.985	0.1	0.02542
1.98667	0.1	0.02485
1.98833	0.1	0.02361
1.99	0.1	0.0233
1.99167	0.1	0.02396
1.99333	0.1	0.02492
1.995	0.1	0.0272
1.99667	0.1	0.02882
1.99833	0.1	0.02893
2	0.1	0.02928
2.00167	0.1	0.02866
2.00333	0.1	0.02882
2.005	0.1	0.02859
2.00667	0.1	0.02847
2.00833	0.1	0.02793
2.01	0.1	0.02751
2.01167	0.1	0.02716
2.01333	0.1	0.02809
2.015	0.1	0.02786
2.01667	0.1	0.02847
2.01833	0.1	0.03021
2.02	0.1	0.03005
2.02167	0.1	0.03048
2.02333	0.1	0.03032
2.025	0.1	0.03044
2.02667	0.1	0.02982
2.02833	0.1	0.02924
2.03	0.1	0.02882
2.03167	0.1	0.02816
2.03333	0.1	0.0284
2.035	0.1	0.02758
2.03667	0.1	0.0272
2.03833	0.1	0.02678
2.04	0.1	0.02674
2.04167	0.1	0.02631
2.04333	0.1	0.02639
2.045	0.1	0.0267
2.04667	0.1	0.02728
2.04833	0.1	0.02701
2.05	0.1	0.02647
2.05167	0.1	0.0262
2.05333	0.1	0.02658
2.055	0.1	0.0262
2.05667	0.1	0.02473
2.05833	0.1	0.02492
2.06	0.1	0.02473
2.06167	0.1	0.02539
2.06333	0.1	0.02666
2.065	0.1	0.02778
2.06667	0.1	0.03036
2.06833	0.1	0.03225
2.07	0.1	0.03206
2.07167	0.1	0.03326
2.07333	0.1	0.03387
2.075	0.1	0.03507
2.07667	0.1	0.03519
2.07833	0.1	0.03519
2.08	0.1	0.03314
2.08167	0.1	0.03233
2.08333	0.1	0.03083
2.085	0.1	0.02944
2.08667	0.1	0.02928
2.08833	0.1	0.02843
2.09	0.1	0.02774
2.09167	0.1	0.02847
2.09333	0.1	0.02901
2.095	0.1	0.03179
2.09667	0.1	0.03333
2.09833	0.1	0.03569
2.1	0.1	0.03646
2.10167	0.1	0.03673
2.10333	0.1	0.03731
2.105	0.1	0.03677
2.10667	0.1	0.03657
2.10833	0.1	0.03584
2.11	0.1	0.03576
2.11167	0.1	0.03546
2.11333	0.1	0.03476
2.115	0.1	0.03445
2.11667	0.1	0.03472
2.11833	0.1	0.03584
2.12	0.1	0.037
2.12167	0.1	0.03823
2.12333	0.1	0.04047
2.125	0.1	0.04074
2.12667	0.1	0.04001
2.12833	0.1	0.03908
2.13	0.1	0.0387
2.13167	0.1	0.03912
2.13333	0.1	0.03785
2.135	0.1	0.03673
2.13667	0.1	0.03603
2.13833	0.1	0.03603
2.14	0.1	0.03704
2.14167	0.1	0.03777
2.14333	0.1	0.04047
2.145	0.1	0.04124
2.14667	0.1	0.0419
2.14833	0.1	0.0424
2.15	0.1	0.04271
2.15167	0.1	0.04325
2.15333	0.1	0.04425
2.155	0.1	0.04603
2.15667	0.1	0.04904
2.15833	0.1	0.04954
2.16	0.1	0.04884
2.16167	0.1	0.04799
2.16333	0.1	0.04726
2.165	0.1	0.04556
2.16667	0.1	0.04502
2.16833	0.1	0.04464
2.17	0.1	0.04352
2.17167	0.1	0.04167
2.17333	0.1	0.04124
2.175	0.1	0.04147
2.17667	0.1	0.04128
2.17833	0.1	0.04147
2.18	0.1	0.04078
2.18167	0.1	0.04047
2.18333	0.1	0.04016
2.185	0.1	0.03927
2.18667	0.1	0.03831
2.18833	0.1	0.03754
2.19	0.1	0.03715
2.19167	0.1	0.03615
2.19333	0.1	0.03557
2.195	0.1	0.03507
2.19667	0.1	0.0348
2.19833	0.1	0.03445
2.2	0.1	0.03453
2.20167	0.1	0.03349
2.20333	0.1	0.03187
2.205	0.1	0.03021
2.20667	0.1	0.02893
2.20833	0.1	0.02859
2.21	0.1	0.02758
2.21167	0.1	0.02805
2.21333	0.1	0.0272
2.215	0.1	0.0265
2.21667	0.1	0.02697
2.21833	0.1	0.02712
2.22	0.1	0.02774
2.22167	0.1	0.0289
2.22333	0.1	0.02909
2.225	0.1	0.02828
2.22667	0.1	0.02766
2.22833	0.1	0.02716
2.23	0.1	0.02697
2.23167	0.1	0.02805
2.23333	0.1	0.02986
2.235	0.1	0.03086
2.23667	0.1	0.03125
2.23833	0.1	0.03198
2.24	0.1	0.0311
2.24167	0.1	0.03017
2.24333	0.1	0.03013
2.245	0.1	0.03071
2.24667	0.1	0.03237
2.24833	0.1	0.03414
2.25	0.1	0.03692
2.25167	0.1	0.03843
2.25333	0.1	0.03877
2.255	0.1	0.03812
2.25667	0.1	0.03754
2.25833	0.1	0.03623
2.26	0.1	0.03619
2.26167	0.1	0.03669
2.26333	0.1	0.03754
2.265	0.1	0.03812
2.26667	0.1	0.03746
2.26833	0.1	0.03642
2.27	0.1	0.03657
2.27167	0.1	0.03607
2.27333	0.1	0.03522
2.275	0.1	0.03507
2.27667	0.1	0.0353
2.27833	0.1	0.03596
2.28	0.1	0.03719
2.28167	0.1	0.03781
2.28333	0.1	0.03854
2.285	0.1	0.03904
2.28667	0.1	0.039
2.28833	0.1	0.04012
2.29	0.1	0.04016
2.29167	0.1	0.039
2.29333	0.1	0.03808
2.295	0.1	0.03823
2.29667	0.1	0.03885
2.29833	0.1	0.04066
2.3	0.1	0.04244
2.30167	0.1	0.0436
2.30333	0.1	0.04444
2.305	0.1	0.04433
2.30667	0.1	0.04402
2.30833	0.1	0.04332
2.31	0.1	0.04379
2.31167	0.1	0.04468
2.31333	0.1	0.04583
2.315	0.1	0.04695
2.31667	0.1	0.04676
2.31833	0.1	0.04522
2.32	0.1	0.04421
2.32167	0.1	0.04379
2.32333	0.1	0.04383
2.325	0.1	0.04174
2.32667	0.1	0.04201
2.32833	0.1	0.04093
2.33	0.1	0.04036
2.33167	0.1	0.04078
2.33333	0.1	0.04066
2.335	0.1	0.04132
2.33667	0.1	0.04159
2.33833	0.1	0.04182
2.34	0.1	0.04271
2.34167	0.1	0.04251
2.34333	0.1	0.04255
2.345	0.1	0.04352
2.34667	0.1	0.0434
2.34833	0.1	0.04136
2.35	0.1	0.04167
2.35167	0.1	0.04066
2.35333	0.1	0.04047
2.355	0.1	0.04066
2.35667	0.1	0.04043
2.35833	0.1	0.04001
2.36	0.1	0.03985
2.36167	0.1	0.03978
2.36333	0.1	0.03839
2.365	0.1	0.0375
2.36667	0.1	0.03773
2.36833	0.1	0.03735
2.37	0.1	0.0365
2.37167	0.1	0.03646
2.37333	0.1	0.03603
2.375	0.1	0.03573
2.37667	0.1	0.03414
2.37833	0.1	0.03395
2.38	0.1	0.03387
2.38167	0.1	0.03507
2.38333	0.1	0.03418
2.385	0.1	0.03333
2.38667	0.1	0.03241
2.38833	0.1	0.03136
2.39	0.1	0.0316
2.39167	0.1	0.03067
2.39333	0.1	0.03106
2.395	0.1	0.03171
2.39667	0.1	0.03218
2.39833	0.1	0.03295
2.4	0.1	0.03275
2.40167	0.1	0.03376
2.40333	0.1	0.03322
2.405	0.1	0.03202
2.40667	0.1	0.03133
2.40833	0.1	0.03129
2.41	0.1	0.03086
2.41167	0.1	0.03063
2.41333	0.1	0.03021
2.415	0.1	0.03002
2.41667	0.1	0.03025
2.41833	0.1	0.02936
2.42	0.1	0.02836
2.42167	0.1	0.02913
2.42333	0.1	0.02951
2.425	0.1	0.02986
2.42667	0.1	0.02928
2.42833	0.1	0.02816
2.43	0.1	0.02836
2.43167	0.1	0.02778
2.43333	0.1	0.02847
2.435	0.1	0.02751
2.43667	0.1	0.02662
2.43833	0.1	0.02701
2.44	0.1	0.02774
2.44167	0.1	0.02828
2.44333	0.1	0.02824
2.445	0.1	0.0284
2.44667	0.1	0.0282
2.44833	0.1	0.02801
2.45	0.1	0.02782
2.45167	0.1	0.02731
2.45333	0.1	0.0265
2.455	0.1	0.0255
2.45667	0.1	0.02512
2.45833	0.1	0.02461
2.46	0.1	0.02577
2.46167	0.1	0.02535
2.46333	0.1	0.02512
2.465	0.1	0.02531
2.46667	0.1	0.026
2.46833	0.1	0.02542
2.47	0.1	0.02508
2.47167	0.1	0.024
2.47333	0.1	0.02353
2.475	0.1	0.02245
2.47667	0.1	0.02203
2.47833	0.1	0.02195
2.48	0.1	0.02203
2.48167	0.1	0.02388
2.48333	0.1	0.02388
2.485	0.1	0.02473
2.48667	0.1	0.02292
2.48833	0.1	0.02218
2.49	0.1	0.02195
2.49167	0.1	0.02207
2.49333	0.1	0.02215
2.495	0.1	0.02153
2.49667	0.1	0.0211
2.49833	0.1	0.02172
2.5	0.1	0.02296
2.50167	0.1	0.0223
2.50333	0.1	0.02265
2.505	0.1	0.02303
2.50667	0.1	0.02307
2.50833	0.1	0.02215
2.51	0.1	0.0223
2.51167	0.1	0.02242
2.51333	0.1	0.02261
2.515	0.1	0.02191
2.51667	0.1	0.02261
2.51833	0.1	0.02226
2.52	0.1	0.02199
2.52167	0.1	0.02153
2.52333	0.1	0.02126
2.525	0.1	0.02164
2.52667	0.1	0.02153
2.52833	0.1	0.02118
2.53	0.1	0.02033
2.53167	0.1	0.02045
2.53333	0.1	0.01918
2.535	0.1	0.0194
2.53667	0.1	0.01998
2.53833	0.1	0.02126
2.54	0.1	0.02296
2.54167	0.1	0.02461
2.54333	0.1	0.02469
2.545	0.1	0.02465
2.54667	0.1	0.02323
2.54833	0.1	0.02353
2.55	0.1	0.02315
2.55167	0.1	0.02377
2.55333	0.1	0.02384
2.555	0.1	0.02392
2.55667	0.1	0.02438
2.55833	0.1	0.02404
2.56	0.1	0.02442
2.56167	0.1	0.02404
2.56333	0.1	0.0238
2.565	0.1	0.02407
2.56667	0.1	0.02361
2.56833	0.1	0.02377
2.57	0.1	0.02388
2.57167	0.1	0.02369
2.57333	0.1	0.02423
2.575	0.1	0.02349
2.57667	0.1	0.02384
2.57833	0.1	0.02377
2.58	0.1	0.02326
2.58167	0.1	0.02434
2.58333	0.1	0.02558
2.585	0.1	0.0289
2.58667	0.1	0.03164
2.58833	0.1	0.03356
2.59	0.1	0.03434
2.59167	0.1	0.03441
2.59333	0.1	0.03407
2.595	0.1	0.0326
2.59667	0.1	0.03152
2.59833	0.1	0.03009
2.6	0.1	0.02959
2.60167	0.1	0.02847
2.60333	0.1	0.02731
2.605	0.1	0.02674
2.60667	0.1	0.02678
2.60833	0.1	0.02708
2.61	0.1	0.02716
2.61167	0.1	0.02716
2.61333	0.1	0.02932
2.615	0.1	0.03059
2.61667	0.1	0.03175
2.61833	0.1	0.03249
2.62	0.1	0.03156
2.62167	0.1	0.03179
2.62333	0.1	0.03202
2.625	0.1	0.03275
2.62667	0.1	0.03499
2.62833	0.1	0.03704
2.63	0.1	0.03916
2.63167	0.1	0.03978
2.63333	0.1	0.04093
2.635	0.1	0.04093
2.63667	0.1	0.03966
2.63833	0.1	0.03958
2.64	0.1	0.0402
2.64167	0.1	0.0392
2.64333	0.1	0.039
2.645	0.1	0.03858
2.64667	0.1	0.03773
2.64833	0.1	0.03777
2.65	0.1	0.03808
2.65167	0.1	0.03873
2.65333	0.1	0.039
2.655	0.1	0.03823
2.65667	0.1	0.03769
2.65833	0.1	0.03727
2.66	0.1	0.03789
2.66167	0.1	0.037
2.66333	0.1	0.03827
2.665	0.1	0.03808
2.66667	0.1	0.03816
2.66833	0.1	0.03796
2.67	0.1	0.03758
2.67167	0.1	0.03742
2.67333	0.1	0.03765
2.675	0.1	0.03723
2.67667	0.1	0.03777
2.67833	0.1	0.03862
2.68	0.1	0.03939
2.68167	0.1	0.03997
2.68333	0.1	0.04005
2.685	0.1	0.03966
2.68667	0.1	0.03931
2.68833	0.1	0.03931
2.69	0.1	0.03939
2.69167	0.1	0.03854
2.69333	0.1	0.03831
2.695	0.1	0.03827
2.69667	0.1	0.03935
2.69833	0.1	0.03985
2.7	0.1	0.03931
2.70167	0.1	0.03819
2.70333	0.1	0.03823
2.705	0.1	0.038
2.70667	0.1	0.03754
2.70833	0.1	0.03816
2.71	0.1	0.03897
2.71167	0.1	0.03997
2.71333	0.1	0.04059
2.715	0.1	0.04163
2.71667	0.1	0.04271
2.71833	0.1	0.04159
2.72	0.1	0.04066
2.72167	0.1	0.03951
2.72333	0.1	0.03962
2.725	0.1	0.03951
2.72667	0.1	0.03935
2.72833	0.1	0.03904
2.73	0.1	0.03916
2.73167	0.1	0.04008
2.73333	0.1	0.04082
2.735	0.1	0.04124
2.73667	0.1	0.04082
2.73833	0.1	0.04036
2.74	0.1	0.0407
2.74167	0.1	0.04271
2.74333	0.1	0.04475
2.745	0.1	0.04722
2.74667	0.1	0.04969
2.74833	0.1	0.05092
2.75	0.1	0.05116
2.75167	0.1	0.05062
2.75333	0.1	0.04977
2.755	0.1	0.05019
2.75667	0.1	0.05011
2.75833	0.1	0.04915
2.76	0.1	0.04811
2.76167	0.1	0.04707
2.76333	0.1	0.04626
2.765	0.1	0.04676
2.76667	0.1	0.04946
2.76833	0.1	0.05058
2.77	0.1	0.05092
2.77167	0.1	0.05151
2.77333	0.1	0.04969
2.775	0.1	0.04996
2.77667	0.1	0.05035
2.77833	0.1	0.05135
2.78	0.1	0.051
2.78167	0.1	0.05166
2.78333	0.1	0.05197
2.785	0.1	0.05189
2.78667	0.1	0.05251
2.78833	0.1	0.05282
2.79	0.1	0.05216
2.79167	0.1	0.05158
2.79333	0.1	0.05038
2.795	0.1	0.05004
2.79667	0.1	0.04988
2.79833	0.1	0.04892
2.8	0.1	0.04892
2.80167	0.1	0.04892
2.80333	0.1	0.04861
2.805	0.1	0.04807
2.80667	0.1	0.04826
2.80833	0.1	0.04822
2.81	0.1	0.04861
2.81167	0.1	0.04877
2.81333	0.1	0.04803
2.815	0.1	0.04807
2.81667	0.1	0.04834
2.81833	0.1	0.04807
2.82	0.1	0.04703
2.82167	0.1	0.04606
2.82333	0.1	0.04549
2.825	0.1	0.04502
2.82667	0.1	0.04379
2.82833	0.1	0.04267
2.83	0.1	0.0417
2.83167	0.1	0.0409
2.83333	0.1	0.04047
2.835	0.1	0.03958
2.83667	0.1	0.03827
2.83833	0.1	0.03796
2.84	0.1	0.03781
2.84167	0.1	0.03727
2.84333	0.1	0.03754
2.845	0.1	0.03746
2.84667	0.1	0.03638
2.84833	0.1	0.03623
2.85	0.1	0.03719
2.85167	0.1	0.03823
2.85333	0.1	0.03904
2.855	0.1	0.03954
2.85667	0.1	0.03939
2.85833	0.1	0.03897
2.86	0.1	0.03812
2.86167	0.1	0.03823
2.86333	0.1	0.03789
2.865	0.1	0.03835
2.86667	0.1	0.03831
2.86833	0.1	0.03877
2.87	0.1	0.03843
2.87167	0.1	0.03742
2.87333	0.1	0.03561
2.875	0.1	0.0353
2.87667	0.1	0.03573
2.87833	0.1	0.03495
2.88	0.1	0.03611
2.88167	0.1	0.03665
2.88333	0.1	0.03723
2.885	0.1	0.03738
2.88667	0.1	0.03735
2.88833	0.1	0.03642
2.89	0.1	0.03515
2.89167	0.1	0.03403
2.89333	0.1	0.03326
2.895	0.1	0.03329
2.89667	0.1	0.03356
2.89833	0.1	0.03291
2.9	0.1	0.03241
2.90167	0.1	0.03376
2.90333	0.1	0.03553
2.905	0.1	0.03758
2.90667	0.1	0.03962
2.90833	0.1	0.04159
2.91	0.1	0.04294
2.91167	0.1	0.04309
2.91333	0.1	0.04267
2.915	0.1	0.04155
2.91667	0.1	0.04078
2.91833	0.1	0.04039
2.92	0.1	0.03954
2.92167	0.1	0.03889
2.92333	0.1	0.03789
2.925	0.1	0.03927
2.92667	0.1	0.039
2.92833	0.1	0.03954
2.93	0.1	0.03989
2.93167	0.1	0.04008
2.93333	0.1	0.04016
2.935	0.1	0.04109
2.93667	0.1	0.0419
2.93833	0.1	0.04194
2.94	0.1	0.04224
2.94167	0.1	0.04255
2.94333	0.1	0.04132
2.945	0.1	0.04093
2.94667	0.1	0.0407
2.94833	0.1	0.0409
2.95	0.1	0.0414
2.95167	0.1	0.04144
2.95333	0.1	0.04109
2.955	0.1	0.0414
2.95667	0.1	0.04182
2.95833	0.1	0.04186
2.96	0.1	0.04124
2.96167	0.1	0.04248
2.96333	0.1	0.04267
2.965	0.1	0.04248
2.96667	0.1	0.04201
2.96833	0.1	0.0417
2.97	0.1	0.04205
2.97167	0.1	0.04113
2.97333	0.1	0.04032
2.975	0.1	0.0414
2.97667	0.1	0.04117
2.97833	0.1	0.04101
2.98	0.1	0.03982
2.98167	0.1	0.03885
2.98333	0.1	0.03947
2.985	0.1	0.04047
2.98667	0.1	0.04356
2.98833	0.1	0.04522
2.99	0.1	0.04714
2.99167	0.1	0.04784
2.99333	0.1	0.04757
2.995	0.1	0.04745
2.99667	0.1	0.04614
2.99833	0.1	0.04529
3	0.1	0.04514
3.00167	0.1	0.04583
3.00333	0.1	0.04498
3.005	0.1	0.04417
3.00667	0.1	0.04471
3.00833	0.1	0.04487
3.01	0.1	0.04441
3.01167	0.1	0.04433
3.01333	0.1	0.04336
3.015	0.1	0.04317

## Sheet: SI Fig. 43b
Time (min)	Step (s)	Value (mV)
0	n.a.	0.00637
0.00167	0.1	0.00625
0.00333	0.1	0.00552
0.005	0.1	0.00447
0.00667	0.1	0.00598
0.00833	0.1	0.00421
0.01	0.1	0.00579
0.01167	0.1	0.0059
0.01333	0.1	0.0037
0.015	0.1	0.00652
0.01667	0.1	0.00444
0.01833	0.1	0.00691
0.02	0.1	0.00432
0.02167	0.1	0.00513
0.02333	0.1	0.00567
0.025	0.1	0.00478
0.02667	0.1	0.00772
0.02833	0.1	0.0061
0.03	0.1	0.00841
0.03167	0.1	0.00706
0.03333	0.1	0.00841
0.035	0.1	0.00968
0.03667	0.1	0.00779
0.03833	0.1	0.01003
0.04	0.1	0.0088
0.04167	0.1	0.00903
0.04333	0.1	0.00829
0.045	0.1	0.00733
0.04667	0.1	0.00779
0.04833	0.1	0.0049
0.05	0.1	0.00486
0.05167	0.1	0.00351
0.05333	0.1	0.0012
0.055	0.1	0.00104
0.05667	0.1	-0.00174
0.05833	0.1	-0.00081
0.06	0.1	-0.00417
0.06167	0.1	-0.00355
0.06333	0.1	-0.00667
0.065	0.1	-0.0076
0.06667	0.1	-0.00822
0.06833	0.1	-0.01208
0.07	0.1	-0.01065
0.07167	0.1	-0.0125
0.07333	0.1	-0.01238
0.075	0.1	-0.01431
0.07667	0.1	-0.01559
0.07833	0.1	-0.01462
0.08	0.1	-0.01744
0.08167	0.1	-0.01593
0.08333	0.1	-0.01887
0.085	0.1	-0.01829
0.08667	0.1	-0.01701
0.08833	0.1	-0.02018
0.09	0.1	-0.0186
0.09167	0.1	-0.02157
0.09333	0.1	-0.0208
0.095	0.1	-0.02211
0.09667	0.1	-0.0223
0.09833	0.1	-0.02099
0.1	0.1	-0.02218
0.10167	0.1	-0.02072
0.10333	0.1	-0.02199
0.105	0.1	-0.02118
0.10667	0.1	-0.02095
0.10833	0.1	-0.02218
0.11	0.1	-0.02029
0.11167	0.1	-0.0223
0.11333	0.1	-0.0208
0.115	0.1	-0.02168
0.11667	0.1	-0.02187
0.11833	0.1	-0.02033
0.12	0.1	-0.02238
0.12167	0.1	-0.01964
0.12333	0.1	-0.02126
0.125	0.1	-0.02037
0.12667	0.1	-0.02037
0.12833	0.1	-0.01995
0.13	0.1	-0.01848
0.13167	0.1	-0.01995
0.13333	0.1	-0.0179
0.135	0.1	-0.0196
0.13667	0.1	-0.01906
0.13833	0.1	-0.01755
0.14	0.1	-0.01968
0.14167	0.1	-0.0174
0.14333	0.1	-0.01871
0.145	0.1	-0.01736
0.14667	0.1	-0.01755
0.14833	0.1	-0.01755
0.15	0.1	-0.01555
0.15167	0.1	-0.01771
0.15333	0.1	-0.01528
0.155	0.1	-0.01632
0.15667	0.1	-0.0157
0.15833	0.1	-0.01551
0.16	0.1	-0.01578
0.16167	0.1	-0.01427
0.16333	0.1	-0.01566
0.165	0.1	-0.01358
0.16667	0.1	-0.01505
0.16833	0.1	-0.01536
0.17	0.1	-0.01451
0.17167	0.1	-0.01485
0.17333	0.1	-0.01354
0.175	0.1	-0.01458
0.17667	0.1	-0.01304
0.17833	0.1	-0.01431
0.18	0.1	-0.01412
0.18167	0.1	-0.01265
0.18333	0.1	-0.01397
0.185	0.1	-0.01188
0.18667	0.1	-0.01346
0.18833	0.1	-0.01312
0.19	0.1	-0.01215
0.19167	0.1	-0.01323
0.19333	0.1	-0.0115
0.195	0.1	-0.0135
0.19667	0.1	-0.012
0.19833	0.1	-0.01327
0.2	0.1	-0.01366
0.20167	0.1	-0.01188
0.20333	0.1	-0.01362
0.205	0.1	-0.0113
0.20667	0.1	-0.01346
0.20833	0.1	-0.01165
0.21	0.1	-0.01304
0.21167	0.1	-0.01296
0.21333	0.1	-0.01084
0.215	0.1	-0.01242
0.21667	0.1	-0.01026
0.21833	0.1	-0.01042
0.22	0.1	-0.01065
0.22167	0.1	-0.00984
0.22333	0.1	-0.01188
0.225	0.1	-0.00926
0.22667	0.1	-0.01123
0.22833	0.1	-0.0098
0.23	0.1	-0.011
0.23167	0.1	-0.01092
0.23333	0.1	-0.00856
0.235	0.1	-0.01061
0.23667	0.1	-0.00914
0.23833	0.1	-0.01003
0.24	0.1	-0.00968
0.24167	0.1	-0.00822
0.24333	0.1	-0.01007
0.245	0.1	-0.0081
0.24667	0.1	-0.01072
0.24833	0.1	-0.00903
0.25	0.1	-0.01015
0.25167	0.1	-0.01038
0.25333	0.1	-0.0098
0.255	0.1	-0.011
0.25667	0.1	-0.0088
0.25833	0.1	-0.01022
0.26	0.1	-0.00911
0.26167	0.1	-0.00899
0.26333	0.1	-0.00965
0.265	0.1	-0.00907
0.26667	0.1	-0.01049
0.26833	0.1	-0.0088
0.27	0.1	-0.01069
0.27167	0.1	-0.01011
0.27333	0.1	-0.00968
0.275	0.1	-0.01092
0.27667	0.1	-0.00795
0.27833	0.1	-0.01026
0.28	0.1	-0.00845
0.28167	0.1	-0.01034
0.28333	0.1	-0.01038
0.285	0.1	-0.0083
0.28667	0.1	-0.01053
0.28833	0.1	-0.00752
0.29	0.1	-0.01007
0.29167	0.1	-0.00837
0.29333	0.1	-0.0081
0.295	0.1	-0.00922
0.29667	0.1	-0.00826
0.29833	0.1	-0.01003
0.3	0.1	-0.00845
0.30167	0.1	-0.00941
0.30333	0.1	-0.00926
0.305	0.1	-0.00826
0.30667	0.1	-0.00961
0.30833	0.1	-0.00764
0.31	0.1	-0.00914
0.31167	0.1	-0.00749
0.31333	0.1	-0.00772
0.315	0.1	-0.00775
0.31667	0.1	-0.0066
0.31833	0.1	-0.00845
0.32	0.1	-0.00687
0.32167	0.1	-0.00783
0.32333	0.1	-0.00779
0.325	0.1	-0.00725
0.32667	0.1	-0.00845
0.32833	0.1	-0.00613
0.33	0.1	-0.00764
0.33167	0.1	-0.00664
0.33333	0.1	-0.00671
0.335	0.1	-0.0071
0.33667	0.1	-0.0061
0.33833	0.1	-0.00725
0.34	0.1	-0.00532
0.34167	0.1	-0.00675
0.34333	0.1	-0.00625
0.345	0.1	-0.00644
0.34667	0.1	-0.00772
0.34833	0.1	-0.00594
0.35	0.1	-0.00752
0.35167	0.1	-0.0061
0.35333	0.1	-0.00656
0.355	0.1	-0.00691
0.35667	0.1	-0.00513
0.35833	0.1	-0.00667
0.36	0.1	-0.00486
0.36167	0.1	-0.00617
0.36333	0.1	-0.00502
0.365	0.1	-0.00455
0.36667	0.1	-0.00602
0.36833	0.1	-0.00382
0.37	0.1	-0.00648
0.37167	0.1	-0.00421
0.37333	0.1	-0.00529
0.375	0.1	-0.0054
0.37667	0.1	-0.00428
0.37833	0.1	-0.00629
0.38	0.1	-0.00339
0.38167	0.1	-0.00482
0.38333	0.1	-0.0044
0.385	0.1	-0.00378
0.38667	0.1	-0.00567
0.38833	0.1	-0.00278
0.39	0.1	-0.00656
0.39167	0.1	-0.00482
0.39333	0.1	-0.00532
0.395	0.1	-0.00579
0.39667	0.1	-0.00393
0.39833	0.1	-0.00571
0.4	0.1	-0.00363
0.40167	0.1	-0.00544
0.40333	0.1	-0.00447
0.405	0.1	-0.00494
0.40667	0.1	-0.00633
0.40833	0.1	-0.00424
0.41	0.1	-0.00648
0.41167	0.1	-0.00498
0.41333	0.1	-0.00571
0.415	0.1	-0.00475
0.41667	0.1	-0.00478
0.41833	0.1	-0.0061
0.42	0.1	-0.00459
0.42167	0.1	-0.0061
0.42333	0.1	-0.0054
0.425	0.1	-0.00575
0.42667	0.1	-0.00629
0.42833	0.1	-0.00417
0.43	0.1	-0.00687
0.43167	0.1	-0.00478
0.43333	0.1	-0.00606
0.435	0.1	-0.00667
0.43667	0.1	-0.00579
0.43833	0.1	-0.00698
0.44	0.1	-0.00521
0.44167	0.1	-0.00694
0.44333	0.1	-0.00552
0.445	0.1	-0.00556
0.44667	0.1	-0.00583
0.44833	0.1	-0.00525
0.45	0.1	-0.00752
0.45167	0.1	-0.0054
0.45333	0.1	-0.00606
0.455	0.1	-0.00444
0.45667	0.1	-0.00451
0.45833	0.1	-0.00482
0.46	0.1	-0.00424
0.46167	0.1	-0.00602
0.46333	0.1	-0.00471
0.465	0.1	-0.00613
0.46667	0.1	-0.00521
0.46833	0.1	-0.00409
0.47	0.1	-0.00644
0.47167	0.1	-0.00397
0.47333	0.1	-0.00579
0.475	0.1	-0.00397
0.47667	0.1	-0.0049
0.47833	0.1	-0.00521
0.48	0.1	-0.0044
0.48167	0.1	-0.00505
0.48333	0.1	-0.00366
0.485	0.1	-0.00509
0.48667	0.1	-0.0059
0.48833	0.1	-0.0044
0.49	0.1	-0.00529
0.49167	0.1	-0.00316
0.49333	0.1	-0.00583
0.495	0.1	-0.0039
0.49667	0.1	-0.00505
0.49833	0.1	-0.00513
0.5	0.1	-0.00478
0.50167	0.1	-0.00594
0.50333	0.1	-0.00324
0.505	0.1	-0.00559
0.50667	0.1	-0.00424
0.50833	0.1	-0.00517
0.51	0.1	-0.00621
0.51167	0.1	-0.00413
0.51333	0.1	-0.00451
0.515	0.1	-0.00424
0.51667	0.1	-0.00559
0.51833	0.1	-0.00567
0.52	0.1	-0.00463
0.52167	0.1	-0.00579
0.52333	0.1	-0.00347
0.525	0.1	-0.00571
0.52667	0.1	-0.00532
0.52833	0.1	-0.00548
0.53	0.1	-0.00625
0.53167	0.1	-0.00424
0.53333	0.1	-0.00586
0.535	0.1	-0.00463
0.53667	0.1	-0.00629
0.53833	0.1	-0.00602
0.54	0.1	-0.00529
0.54167	0.1	-0.00625
0.54333	0.1	-0.00505
0.545	0.1	-0.00737
0.54667	0.1	-0.0059
0.54833	0.1	-0.00633
0.55	0.1	-0.00594
0.55167	0.1	-0.0059
0.55333	0.1	-0.00741
0.555	0.1	-0.00563
0.55667	0.1	-0.0066
0.55833	0.1	-0.00586
0.56	0.1	-0.00513
0.56167	0.1	-0.00694
0.56333	0.1	-0.00417
0.565	0.1	-0.00583
0.56667	0.1	-0.00494
0.56833	0.1	-0.00579
0.57	0.1	-0.00606
0.57167	0.1	-0.00459
0.57333	0.1	-0.00687
0.575	0.1	-0.00494
0.57667	0.1	-0.00687
0.57833	0.1	-0.00656
0.58	0.1	-0.0054
0.58167	0.1	-0.0066
0.58333	0.1	-0.00532
0.585	0.1	-0.00602
0.58667	0.1	-0.00475
0.58833	0.1	-0.00482
0.59	0.1	-0.00471
0.59167	0.1	-0.0037
0.59333	0.1	-0.0061
0.595	0.1	-0.00436
0.59667	0.1	-0.00513
0.59833	0.1	-0.00459
0.6	0.1	-0.00563
0.60167	0.1	-0.00617
0.60333	0.1	-0.00521
0.605	0.1	-0.00698
0.60667	0.1	-0.00544
0.60833	0.1	-0.00756
0.61	0.1	-0.0066
0.61167	0.1	-0.00571
0.61333	0.1	-0.00737
0.615	0.1	-0.00536
0.61667	0.1	-0.00725
0.61833	0.1	-0.00571
0.62	0.1	-0.00664
0.62167	0.1	-0.00637
0.62333	0.1	-0.00571
0.625	0.1	-0.00644
0.62667	0.1	-0.00498
0.62833	0.1	-0.00664
0.63	0.1	-0.00444
0.63167	0.1	-0.0054
0.63333	0.1	-0.00575
0.635	0.1	-0.0039
0.63667	0.1	-0.00579
0.63833	0.1	-0.0037
0.64	0.1	-0.00509
0.64167	0.1	-0.00386
0.64333	0.1	-0.00397
0.645	0.1	-0.00586
0.64667	0.1	-0.00363
0.64833	0.1	-0.00586
0.65	0.1	-0.0044
0.65167	0.1	-0.0054
0.65333	0.1	-0.00544
0.655	0.1	-0.00378
0.65667	0.1	-0.00502
0.65833	0.1	-0.00413
0.66	0.1	-0.00548
0.66167	0.1	-0.00517
0.66333	0.1	-0.00467
0.665	0.1	-0.00556
0.66667	0.1	-0.00424
0.66833	0.1	-0.0054
0.67	0.1	-0.00378
0.67167	0.1	-0.00536
0.67333	0.1	-0.00525
0.675	0.1	-0.00471
0.67667	0.1	-0.0076
0.67833	0.1	-0.00409
0.68	0.1	-0.00556
0.68167	0.1	-0.00421
0.68333	0.1	-0.00532
0.685	0.1	-0.00606
0.68667	0.1	-0.00393
0.68833	0.1	-0.00617
0.69	0.1	-0.00459
0.69167	0.1	-0.00633
0.69333	0.1	-0.00575
0.695	0.1	-0.00529
0.69667	0.1	-0.00629
0.69833	0.1	-0.00471
0.7	0.1	-0.00586
0.70167	0.1	-0.00455
0.70333	0.1	-0.00556
0.705	0.1	-0.00598
0.70667	0.1	-0.00455
0.70833	0.1	-0.00529
0.71	0.1	-0.00374
0.71167	0.1	-0.0054
0.71333	0.1	-0.00424
0.715	0.1	-0.00475
0.71667	0.1	-0.00644
0.71833	0.1	-0.0049
0.72	0.1	-0.00648
0.72167	0.1	-0.00413
0.72333	0.1	-0.00532
0.725	0.1	-0.00502
0.72667	0.1	-0.00498
0.72833	0.1	-0.00606
0.73	0.1	-0.00478
0.73167	0.1	-0.00567
0.73333	0.1	-0.00517
0.735	0.1	-0.0044
0.73667	0.1	-0.00583
0.73833	0.1	-0.00405
0.74	0.1	-0.00583
0.74167	0.1	-0.00432
0.74333	0.1	-0.00625
0.745	0.1	-0.00513
0.74667	0.1	-0.0049
0.74833	0.1	-0.00679
0.75	0.1	-0.00393
0.75167	0.1	-0.00648
0.75333	0.1	-0.00436
0.755	0.1	-0.00532
0.75667	0.1	-0.0061
0.75833	0.1	-0.00525
0.76	0.1	-0.00667
0.76167	0.1	-0.00475
0.76333	0.1	-0.00625
0.765	0.1	-0.00455
0.76667	0.1	-0.00432
0.76833	0.1	-0.00664
0.77	0.1	-0.00397
0.77167	0.1	-0.00652
0.77333	0.1	-0.0039
0.775	0.1	-0.00532
0.77667	0.1	-0.00486
0.77833	0.1	-0.00459
0.78	0.1	-0.00571
0.78167	0.1	-0.00413
0.78333	0.1	-0.00505
0.785	0.1	-0.00525
0.78667	0.1	-0.00459
0.78833	0.1	-0.00498
0.79	0.1	-0.00336
0.79167	0.1	-0.00621
0.79333	0.1	-0.00455
0.795	0.1	-0.00606
0.79667	0.1	-0.00536
0.79833	0.1	-0.00467
0.8	0.1	-0.00625
0.80167	0.1	-0.00351
0.80333	0.1	-0.00544
0.805	0.1	-0.00478
0.80667	0.1	-0.00432
0.80833	0.1	-0.00602
0.81	0.1	-0.00347
0.81167	0.1	-0.00559
0.81333	0.1	-0.00355
0.815	0.1	-0.00482
0.81667	0.1	-0.00563
0.81833	0.1	-0.00451
0.82	0.1	-0.00544
0.82167	0.1	-0.00316
0.82333	0.1	-0.00563
0.825	0.1	-0.00455
0.82667	0.1	-0.00486
0.82833	0.1	-0.00583
0.83	0.1	-0.00451
0.83167	0.1	-0.00455
0.83333	0.1	-0.00459
0.835	0.1	-0.00536
0.83667	0.1	-0.0044
0.83833	0.1	-0.00417
0.84	0.1	-0.00536
0.84167	0.1	-0.00374
0.84333	0.1	-0.00513
0.845	0.1	-0.00436
0.84667	0.1	-0.00378
0.84833	0.1	-0.00525
0.85	0.1	-0.00332
0.85167	0.1	-0.00521
0.85333	0.1	-0.00405
0.855	0.1	-0.00559
0.85667	0.1	-0.00366
0.85833	0.1	-0.00405
0.86	0.1	-0.00494
0.86167	0.1	-0.00336
0.86333	0.1	-0.00467
0.865	0.1	-0.00447
0.86667	0.1	-0.00475
0.86833	0.1	-0.00525
0.87	0.1	-0.00393
0.87167	0.1	-0.00525
0.87333	0.1	-0.00378
0.875	0.1	-0.00544
0.87667	0.1	-0.00436
0.87833	0.1	-0.00552
0.88	0.1	-0.00451
0.88167	0.1	-0.00332
0.88333	0.1	-0.00552
0.885	0.1	-0.00374
0.88667	0.1	-0.00467
0.88833	0.1	-0.00536
0.89	0.1	-0.00413
0.89167	0.1	-0.00525
0.89333	0.1	-0.00355
0.895	0.1	-0.00529
0.89667	0.1	-0.00428
0.89833	0.1	-0.00447
0.9	0.1	-0.0049
0.90167	0.1	-0.00347
0.90333	0.1	-0.00552
0.905	0.1	-0.00363
0.90667	0.1	-0.00567
0.90833	0.1	-0.00459
0.91	0.1	-0.0039
0.91167	0.1	-0.00606
0.91333	0.1	-0.00413
0.915	0.1	-0.00548
0.91667	0.1	-0.00393
0.91833	0.1	-0.00428
0.92	0.1	-0.00563
0.92167	0.1	-0.00424
0.92333	0.1	-0.00602
0.925	0.1	-0.00409
0.92667	0.1	-0.00509
0.92833	0.1	-0.00513
0.93	0.1	-0.00436
0.93167	0.1	-0.00505
0.93333	0.1	-0.00301
0.935	0.1	-0.00517
0.93667	0.1	-0.00428
0.93833	0.1	-0.00428
0.94	0.1	-0.00505
0.94167	0.1	-0.00301
0.94333	0.1	-0.00544
0.945	0.1	-0.00347
0.94667	0.1	-0.00498
0.94833	0.1	-0.00424
0.95	0.1	-0.00428
0.95167	0.1	-0.00475
0.95333	0.1	-0.00266
0.955	0.1	-0.0049
0.95667	0.1	-0.00336
0.95833	0.1	-0.00563
0.96	0.1	-0.00544
0.96167	0.1	-0.00475
0.96333	0.1	-0.00571
0.965	0.1	-0.00301
0.96667	0.1	-0.00567
0.96833	0.1	-0.00428
0.97	0.1	-0.00447
0.97167	0.1	-0.00486
0.97333	0.1	-0.00363
0.975	0.1	-0.00617
0.97667	0.1	-0.0044
0.97833	0.1	-0.00567
0.98	0.1	-0.00517
0.98167	0.1	-0.00467
0.98333	0.1	-0.00559
0.985	0.1	-0.00363
0.98667	0.1	-0.0049
0.98833	0.1	-0.00393
0.99	0.1	-0.00482
0.99167	0.1	-0.00637
0.99333	0.1	-0.00498
0.995	0.1	-0.0061
0.99667	0.1	-0.00459
0.99833	0.1	-0.00571
1	0.1	-0.00532
1.00167	0.1	-0.0054
1.00333	0.1	-0.00633
1.005	0.1	-0.00451
1.00667	0.1	-0.00675
1.00833	0.1	-0.00509
1.01	0.1	-0.00598
1.01167	0.1	-0.00567
1.01333	0.1	-0.00444
1.015	0.1	-0.0066
1.01667	0.1	-0.00374
1.01833	0.1	-0.00517
1.02	0.1	-0.0061
1.02167	0.1	-0.00532
1.02333	0.1	-0.00675
1.025	0.1	-0.00424
1.02667	0.1	-0.00698
1.02833	0.1	-0.00498
1.03	0.1	-0.00598
1.03167	0.1	-0.00667
1.03333	0.1	-0.00509
1.035	0.1	-0.00679
1.03667	0.1	-0.00521
1.03833	0.1	-0.00575
1.04	0.1	-0.00621
1.04167	0.1	-0.00517
1.04333	0.1	-0.00691
1.045	0.1	-0.00475
1.04667	0.1	-0.00648
1.04833	0.1	-0.00513
1.05	0.1	-0.00633
1.05167	0.1	-0.00783
1.05333	0.1	-0.00478
1.055	0.1	-0.0071
1.05667	0.1	-0.00544
1.05833	0.1	-0.00617
1.06	0.1	-0.00567
1.06167	0.1	-0.00482
1.06333	0.1	-0.00621
1.065	0.1	-0.00502
1.06667	0.1	-0.00675
1.06833	0.1	-0.00529
1.07	0.1	-0.00559
1.07167	0.1	-0.00648
1.07333	0.1	-0.00594
1.075	0.1	-0.00733
1.07667	0.1	-0.0044
1.07833	0.1	-0.00598
1.08	0.1	-0.00498
1.08167	0.1	-0.00509
1.08333	0.1	-0.00598
1.085	0.1	-0.00467
1.08667	0.1	-0.00664
1.08833	0.1	-0.00444
1.09	0.1	-0.00683
1.09167	0.1	-0.00556
1.09333	0.1	-0.00509
1.095	0.1	-0.00598
1.09667	0.1	-0.00393
1.09833	0.1	-0.00667
1.1	0.1	-0.00532
1.10167	0.1	-0.00536
1.10333	0.1	-0.00656
1.105	0.1	-0.00424
1.10667	0.1	-0.00556
1.10833	0.1	-0.00397
1.11	0.1	-0.00517
1.11167	0.1	-0.00243
1.11333	0.1	-0.00166
1.115	0.1	-0.00124
1.11667	0.1	0.00178
1.11833	0.1	0.0027
1.12	0.1	0.00579
1.12167	0.1	0.00799
1.12333	0.1	0.00841
1.125	0.1	0.01239
1.12667	0.1	0.01119
1.12833	0.1	0.01447
1.13	0.1	0.01181
1.13167	0.1	0.01466
1.13333	0.1	0.01358
1.135	0.1	0.01408
1.13667	0.1	0.01447
1.13833	0.1	0.01192
1.14	0.1	0.01347
1.14167	0.1	0.01239
1.14333	0.1	0.01215
1.145	0.1	0.01304
1.14667	0.1	0.0108
1.14833	0.1	0.01316
1.15	0.1	0.00992
1.15167	0.1	0.01065
1.15333	0.1	0.00899
1.155	0.1	0.00853
1.15667	0.1	0.00895
1.15833	0.1	0.00745
1.16	0.1	0.00864
1.16167	0.1	0.00521
1.16333	0.1	0.00679
1.165	0.1	0.00664
1.16667	0.1	0.00436
1.16833	0.1	0.00552
1.17	0.1	0.00262
1.17167	0.1	0.00528
1.17333	0.1	0.00293
1.175	0.1	0.00189
1.17667	0.1	0.00262
1.17833	0.1	0.00201
1.18	0.1	0.00351
1.18167	0.1	0.000964
1.18333	0.1	0.00124
1.185	0.1	0.000656
1.18667	0.1	0.000154
1.18833	0.1	0.00104
1.19	0.1	-0.00108
1.19167	0.1	0.000193
1.19333	0.1	-0.00143
1.195	0.1	-0.00178
1.19667	0.1	-0.000848
1.19833	0.1	-0.00228
1.2	0.1	-0.000771
1.20167	0.1	-0.00224
1.20333	0.1	-0.00181
1.205	0.1	-0.00235
1.20667	0.1	-0.00336
1.20833	0.1	-0.00259
1.21	0.1	-0.00397
1.21167	0.1	-0.00332
1.21333	0.1	-0.00382
1.215	0.1	-0.00447
1.21667	0.1	-0.00417
1.21833	0.1	-0.00575
1.22	0.1	-0.00393
1.22167	0.1	-0.00552
1.22333	0.1	-0.0049
1.225	0.1	-0.00505
1.22667	0.1	-0.00648
1.22833	0.1	-0.0044
1.23	0.1	-0.00594
1.23167	0.1	-0.00421
1.23333	0.1	-0.00486
1.235	0.1	-0.00513
1.23667	0.1	-0.00459
1.23833	0.1	-0.00521
1.24	0.1	-0.00386
1.24167	0.1	-0.00532
1.24333	0.1	-0.00421
1.245	0.1	-0.00401
1.24667	0.1	-0.00401
1.24833	0.1	-0.00324
1.25	0.1	-0.00498
1.25167	0.1	-0.00393
1.25333	0.1	-0.00336
1.255	0.1	-0.0049
1.25667	0.1	-0.00201
1.25833	0.1	-0.00432
1.26	0.1	-0.00305
1.26167	0.1	-0.00397
1.26333	0.1	-0.00293
1.265	0.1	-0.0022
1.26667	0.1	-0.00355
1.26833	0.1	-0.00154
1.27	0.1	-0.00328
1.27167	0.1	-0.00255
1.27333	0.1	-0.00228
1.275	0.1	-0.00278
1.27667	0.1	-0.00139
1.27833	0.1	-0.00285
1.28	0.1	-0.00208
1.28167	0.1	-0.00197
1.28333	0.1	-0.00274
1.285	0.1	-0.00135
1.28667	0.1	-0.00297
1.28833	0.1	-0.0012
1.29	0.1	-0.00301
1.29167	0.1	-0.00197
1.29333	0.1	-0.0012
1.295	0.1	-0.00147
1.29667	0.1	-0.000541
1.29833	0.1	-0.00208
1.3	0.1	0.000116
1.30167	0.1	-0.00228
1.30333	0.1	-0.00081
1.305	0.1	-0.00124
1.30667	0.1	-0.00235
1.30833	0.1	-0.000425
1.31	0.1	-0.00131
1.31167	0.1	-0.000888
1.31333	0.1	-0.00104
1.315	0.1	-0.00189
1.31667	0.1	-0.000656
1.31833	0.1	-0.00166
1.32	0.1	-0.000926
1.32167	0.1	-0.00228
1.32333	0.1	-0.00247
1.325	0.1	-0.00135
1.32667	0.1	-0.00293
1.32833	0.1	-0.000733
1.33	0.1	-0.00355
1.33167	0.1	-0.00127
1.33333	0.1	-0.00266
1.335	0.1	-0.00235
1.33667	0.1	-0.00166
1.33833	0.1	-0.00463
1.34	0.1	-0.00235
1.34167	0.1	-0.00293
1.34333	0.1	-0.00255
1.345	0.1	-0.00278
1.34667	0.1	-0.00316
1.34833	0.1	-0.00143
1.35	0.1	-0.00413
1.35167	0.1	-0.00154
1.35333	0.1	-0.00259
1.355	0.1	-0.00231
1.35667	0.1	-0.00212
1.35833	0.1	-0.00366
1.36	0.1	-0.00197
1.36167	0.1	-0.00309
1.36333	0.1	-0.00201
1.365	0.1	-0.00309
1.36667	0.1	-0.00393
1.36833	0.1	-0.00216
1.37	0.1	-0.00374
1.37167	0.1	-0.00239
1.37333	0.1	-0.00409
1.375	0.1	-0.00417
1.37667	0.1	-0.0032
1.37833	0.1	-0.00386
1.38	0.1	-0.00189
1.38167	0.1	-0.00409
1.38333	0.1	-0.00197
1.385	0.1	-0.00343
1.38667	0.1	-0.0039
1.38833	0.1	-0.00262
1.39	0.1	-0.00424
1.39167	0.1	-0.00255
1.39333	0.1	-0.00428
1.395	0.1	-0.00266
1.39667	0.1	-0.00432
1.39833	0.1	-0.00351
1.4	0.1	-0.00309
1.40167	0.1	-0.00513
1.40333	0.1	-0.00347
1.405	0.1	-0.00525
1.40667	0.1	-0.00421
1.40833	0.1	-0.00397
1.41	0.1	-0.0054
1.41167	0.1	-0.00351
1.41333	0.1	-0.00579
1.415	0.1	-0.00393
1.41667	0.1	-0.00409
1.41833	0.1	-0.00455
1.42	0.1	-0.00355
1.42167	0.1	-0.00409
1.42333	0.1	-0.00247
1.425	0.1	-0.00397
1.42667	0.1	-0.00401
1.42833	0.1	-0.00401
1.43	0.1	-0.00451
1.43167	0.1	-0.00274
1.43333	0.1	-0.00502
1.435	0.1	-0.00305
1.43667	0.1	-0.00432
1.43833	0.1	-0.0039
1.44	0.1	-0.00386
1.44167	0.1	-0.0049
1.44333	0.1	-0.00324
1.445	0.1	-0.00521
1.44667	0.1	-0.0044
1.44833	0.1	-0.00463
1.45	0.1	-0.00482
1.45167	0.1	-0.00293
1.45333	0.1	-0.00567
1.455	0.1	-0.00339
1.45667	0.1	-0.00567
1.45833	0.1	-0.00401
1.46	0.1	-0.00455
1.46167	0.1	-0.00544
1.46333	0.1	-0.00363
1.465	0.1	-0.00447
1.46667	0.1	-0.00413
1.46833	0.1	-0.00393
1.47	0.1	-0.00475
1.47167	0.1	-0.00417
1.47333	0.1	-0.00586
1.475	0.1	-0.00417
1.47667	0.1	-0.0061
1.47833	0.1	-0.00409
1.48	0.1	-0.00447
1.48167	0.1	-0.00444
1.48333	0.1	-0.00305
1.485	0.1	-0.00529
1.48667	0.1	-0.00324
1.48833	0.1	-0.00513
1.49	0.1	-0.00525
1.49167	0.1	-0.00413
1.49333	0.1	-0.00436
1.495	0.1	-0.00251
1.49667	0.1	-0.00455
1.49833	0.1	-0.00274
1.5	0.1	-0.00378
1.50167	0.1	-0.00455
1.50333	0.1	-0.00386
1.505	0.1	-0.00494
1.50667	0.1	-0.00259
1.50833	0.1	-0.00382
1.51	0.1	-0.0032
1.51167	0.1	-0.00378
1.51333	0.1	-0.00494
1.515	0.1	-0.00301
1.51667	0.1	-0.00494
1.51833	0.1	-0.00282
1.52	0.1	-0.00529
1.52167	0.1	-0.0027
1.52333	0.1	-0.00285
1.525	0.1	-0.00436
1.52667	0.1	-0.00285
1.52833	0.1	-0.00463
1.53	0.1	-0.00289
1.53167	0.1	-0.00405
1.53333	0.1	-0.00374
1.535	0.1	-0.00313
1.53667	0.1	-0.00482
1.53833	0.1	-0.00266
1.54	0.1	-0.0049
1.54167	0.1	-0.00282
1.54333	0.1	-0.00324
1.545	0.1	-0.00451
1.54667	0.1	-0.00328
1.54833	0.1	-0.00517
1.55	0.1	-0.00313
1.55167	0.1	-0.0039
1.55333	0.1	-0.00471
1.555	0.1	-0.00424
1.55667	0.1	-0.00556
1.55833	0.1	-0.00274
1.56	0.1	-0.00602
1.56167	0.1	-0.00421
1.56333	0.1	-0.00471
1.565	0.1	-0.00532
1.56667	0.1	-0.00347
1.56833	0.1	-0.00502
1.57	0.1	-0.00309
1.57167	0.1	-0.00459
1.57333	0.1	-0.00374
1.575	0.1	-0.00259
1.57667	0.1	-0.00417
1.57833	0.1	-0.00166
1.58	0.1	-0.0032
1.58167	0.1	-0.00239
1.58333	0.1	-0.00255
1.585	0.1	-0.00316
1.58667	0.1	-0.000771
1.58833	0.1	-0.00332
1.59	0.1	-0.00124
1.59167	0.1	-0.00166
1.59333	0.1	-0.00139
1.595	0.1	0.000154
1.59667	0.1	-0.00197
1.59833	0.1	0.000154
1.6	0.1	-0.00208
1.60167	0.1	-0.000154
1.60333	0.1	0.000309
1.605	0.1	-0.000656
1.60667	0.1	0.00158
1.60833	0.1	-0.000231
1.61	0.1	0.00131
1.61167	0.1	0.00147
1.61333	0.1	0.0017
1.615	0.1	0.00154
1.61667	0.1	0.000347
1.61833	0.1	0.00247
1.62	0.1	0.000771
1.62167	0.1	0.00124
1.62333	0.1	0.000964
1.625	0.1	0.00112
1.62667	0.1	0.00262
1.62833	0.1	0.000463
1.63	0.1	0.00266
1.63167	0.1	0.00054
1.63333	0.1	0.000887
1.635	0.1	0.000887
1.63667	0.1	-0.0012
1.63833	0.1	0.001
1.64	0.1	-0.00181
1.64167	0.1	-0.000617
1.64333	0.1	-0.00143
1.645	0.1	-0.00197
1.64667	0.1	-0.00154
1.64833	0.1	-0.0027
1.65	0.1	-0.00158
1.65167	0.1	-0.00359
1.65333	0.1	-0.00297
1.655	0.1	-0.0022
1.65667	0.1	-0.00336
1.65833	0.1	-0.00143
1.66	0.1	-0.00444
1.66167	0.1	-0.00216
1.66333	0.1	-0.00324
1.665	0.1	-0.00305
1.66667	0.1	-0.00235
1.66833	0.1	-0.00347
1.67	0.1	-0.0022
1.67167	0.1	-0.00451
1.67333	0.1	-0.00339
1.675	0.1	-0.00459
1.67667	0.1	-0.00447
1.67833	0.1	-0.00347
1.68	0.1	-0.00447
1.68167	0.1	-0.00266
1.68333	0.1	-0.00467
1.685	0.1	-0.00405
1.68667	0.1	-0.00401
1.68833	0.1	-0.00486
1.69	0.1	-0.00278
1.69167	0.1	-0.00444
1.69333	0.1	-0.00313
1.695	0.1	-0.0039
1.69667	0.1	-0.00401
1.69833	0.1	-0.00316
1.7	0.1	-0.00513
1.70167	0.1	-0.00328
1.70333	0.1	-0.00397
1.705	0.1	-0.00397
1.70667	0.1	-0.00359
1.70833	0.1	-0.00517
1.71	0.1	-0.00251
1.71167	0.1	-0.00455
1.71333	0.1	-0.00386
1.715	0.1	-0.00436
1.71667	0.1	-0.00471
1.71833	0.1	-0.00282
1.72	0.1	-0.00521
1.72167	0.1	-0.00239
1.72333	0.1	-0.0044
1.725	0.1	-0.00285
1.72667	0.1	-0.00393
1.72833	0.1	-0.00405
1.73	0.1	-0.00285
1.73167	0.1	-0.00405
1.73333	0.1	-0.00293
1.735	0.1	-0.00486
1.73667	0.1	-0.00397
1.73833	0.1	-0.00409
1.74	0.1	-0.00494
1.74167	0.1	-0.00324
1.74333	0.1	-0.0061
1.745	0.1	-0.00351
1.74667	0.1	-0.00529
1.74833	0.1	-0.00432
1.75	0.1	-0.00351
1.75167	0.1	-0.00482
1.75333	0.1	-0.00289
1.755	0.1	-0.00525
1.75667	0.1	-0.00397
1.75833	0.1	-0.0044
1.76	0.1	-0.00447
1.76167	0.1	-0.0027
1.76333	0.1	-0.00552
1.765	0.1	-0.00289
1.76667	0.1	-0.0044
1.76833	0.1	-0.00505
1.77	0.1	-0.00359
1.77167	0.1	-0.00513
1.77333	0.1	-0.0032
1.775	0.1	-0.00544
1.77667	0.1	-0.00475
1.77833	0.1	-0.00467
1.78	0.1	-0.00505
1.78167	0.1	-0.00347
1.78333	0.1	-0.00571
1.785	0.1	-0.00409
1.78667	0.1	-0.00467
1.78833	0.1	-0.00459
1.79	0.1	-0.00401
1.79167	0.1	-0.00594
1.79333	0.1	-0.00382
1.795	0.1	-0.00567
1.79667	0.1	-0.0037
1.79833	0.1	-0.00363
1.8	0.1	-0.00532
1.80167	0.1	-0.00339
1.80333	0.1	-0.00505
1.805	0.1	-0.00313
1.80667	0.1	-0.0049
1.80833	0.1	-0.00355
1.81	0.1	-0.00324
1.81167	0.1	-0.0049
1.81333	0.1	-0.00297
1.815	0.1	-0.00471
1.81667	0.1	-0.00347
1.81833	0.1	-0.0044
1.82	0.1	-0.00525
1.82167	0.1	-0.00355
1.82333	0.1	-0.00571
1.825	0.1	-0.00447
1.82667	0.1	-0.00532
1.82833	0.1	-0.00502
1.83	0.1	-0.00432
1.83167	0.1	-0.00579
1.83333	0.1	-0.00393
1.835	0.1	-0.0054
1.83667	0.1	-0.00363
1.83833	0.1	-0.00529
1.84	0.1	-0.00521
1.84167	0.1	-0.00459
1.84333	0.1	-0.00583
1.845	0.1	-0.00421
1.84667	0.1	-0.00498
1.84833	0.1	-0.00467
1.85	0.1	-0.00486
1.85167	0.1	-0.00548
1.85333	0.1	-0.0039
1.855	0.1	-0.00536
1.85667	0.1	-0.00386
1.85833	0.1	-0.00613
1.86	0.1	-0.00386
1.86167	0.1	-0.00444
1.86333	0.1	-0.00517
1.865	0.1	-0.00278
1.86667	0.1	-0.00575
1.86833	0.1	-0.00525
1.87	0.1	-0.00536
1.87167	0.1	-0.0054
1.87333	0.1	-0.00282
1.875	0.1	-0.00505
1.87667	0.1	-0.00374
1.87833	0.1	-0.0059
1.88	0.1	-0.00455
1.88167	0.1	-0.00382
1.88333	0.1	-0.00521
1.885	0.1	-0.00316
1.88667	0.1	-0.00521
1.88833	0.1	-0.00417
1.89	0.1	-0.00478
1.89167	0.1	-0.00502
1.89333	0.1	-0.00313
1.895	0.1	-0.00513
1.89667	0.1	-0.00328
1.89833	0.1	-0.00532
1.9	0.1	-0.00343
1.90167	0.1	-0.00386
1.90333	0.1	-0.00498
1.905	0.1	-0.00243
1.90667	0.1	-0.00517
1.90833	0.1	-0.00359
1.91	0.1	-0.00563
1.91167	0.1	-0.00463
1.91333	0.1	-0.00386
1.915	0.1	-0.00505
1.91667	0.1	-0.00374
1.91833	0.1	-0.00625
1.92	0.1	-0.0044
1.92167	0.1	-0.00475
1.92333	0.1	-0.00505
1.925	0.1	-0.00382
1.92667	0.1	-0.00509
1.92833	0.1	-0.00332
1.93	0.1	-0.00502
1.93167	0.1	-0.00436
1.93333	0.1	-0.00432
1.935	0.1	-0.00579
1.93667	0.1	-0.0039
1.93833	0.1	-0.00567
1.94	0.1	-0.00332
1.94167	0.1	-0.00424
1.94333	0.1	-0.00413
1.945	0.1	-0.00428
1.94667	0.1	-0.00521
1.94833	0.1	-0.00339
1.95	0.1	-0.00563
1.95167	0.1	-0.00428
1.95333	0.1	-0.0037
1.955	0.1	-0.00602
1.95667	0.1	-0.00266
1.95833	0.1	-0.00536
1.96	0.1	-0.00363
1.96167	0.1	-0.00467
1.96333	0.1	-0.0049
1.965	0.1	-0.00401
1.96667	0.1	-0.00633
1.96833	0.1	-0.00401
1.97	0.1	-0.00637
1.97167	0.1	-0.00505
1.97333	0.1	-0.0049
1.975	0.1	-0.00556
1.97667	0.1	-0.00424
1.97833	0.1	-0.00602
1.98	0.1	-0.00451
1.98167	0.1	-0.00529
1.98333	0.1	-0.00455
1.985	0.1	-0.00378
1.98667	0.1	-0.00525
1.98833	0.1	-0.00285
1.99	0.1	-0.00502
1.99167	0.1	-0.00478
1.99333	0.1	-0.00444
1.995	0.1	-0.00529
1.99667	0.1	-0.00386
1.99833	0.1	-0.00722
2	0.1	-0.00556
2.00167	0.1	-0.00644
2.00333	0.1	-0.00521
2.005	0.1	-0.00509
2.00667	0.1	-0.00613
2.00833	0.1	-0.00421
2.01	0.1	-0.00586
2.01167	0.1	-0.00463
2.01333	0.1	-0.0049
2.015	0.1	-0.0054
2.01667	0.1	-0.00405
2.01833	0.1	-0.00664
2.02	0.1	-0.0037
2.02167	0.1	-0.00517
2.02333	0.1	-0.00478
2.025	0.1	-0.00424
2.02667	0.1	-0.00664
2.02833	0.1	-0.00463
2.03	0.1	-0.00529
2.03167	0.1	-0.00428
2.03333	0.1	-0.00467
2.035	0.1	-0.00563
2.03667	0.1	-0.00505
2.03833	0.1	-0.00544
2.04	0.1	-0.00351
2.04167	0.1	-0.00559
2.04333	0.1	-0.00413
2.045	0.1	-0.00471
2.04667	0.1	-0.00459
2.04833	0.1	-0.00301
2.05	0.1	-0.00494
2.05167	0.1	-0.00313
2.05333	0.1	-0.00366
2.055	0.1	-0.00243
2.05667	0.1	-0.00201
2.05833	0.1	-0.00251
2.06	0.1	-0.000617
2.06167	0.1	-0.00081
2.06333	0.1	0.000926
2.065	0.1	0.000309
2.06667	0.1	0.0027
2.06833	0.1	0.00505
2.07	0.1	0.0044
2.07167	0.1	0.00949
2.07333	0.1	0.01073
2.075	0.1	0.0137
2.07667	0.1	0.01481
2.07833	0.1	0.01659
2.08	0.1	0.02083
2.08167	0.1	0.02261
2.08333	0.1	0.02805
2.085	0.1	0.03113
2.08667	0.1	0.03576
2.08833	0.1	0.04078
2.09	0.1	0.04278
2.09167	0.1	0.05023
2.09333	0.1	0.05255
2.095	0.1	0.05945
2.09667	0.1	0.06258
2.09833	0.1	0.07002
2.1	0.1	0.07593
2.10167	0.1	0.07998
2.10333	0.1	0.088
2.105	0.1	0.09244
2.10667	0.1	0.09853
2.10833	0.1	0.10386
2.11	0.1	0.10853
2.11167	0.1	0.11566
2.11333	0.1	0.11925
2.115	0.1	0.12581
2.11667	0.1	0.12971
2.11833	0.1	0.13434
2.12	0.1	0.13916
2.12167	0.1	0.14224
2.12333	0.1	0.14714
2.125	0.1	0.14807
2.12667	0.1	0.15174
2.12833	0.1	0.15378
2.13	0.1	0.15579
2.13167	0.1	0.15988
2.13333	0.1	0.15907
2.135	0.1	0.16207
2.13667	0.1	0.16177
2.13833	0.1	0.16115
2.14	0.1	0.16169
2.14167	0.1	0.16157
2.14333	0.1	0.16354
2.145	0.1	0.16088
2.14667	0.1	0.16146
2.14833	0.1	0.16015
2.15	0.1	0.15841
2.15167	0.1	0.15899
2.15333	0.1	0.15448
2.155	0.1	0.1549
2.15667	0.1	0.15158
2.15833	0.1	0.15062
2.16	0.1	0.14853
2.16167	0.1	0.14502
2.16333	0.1	0.14414
2.165	0.1	0.13966
2.16667	0.1	0.1387
2.16833	0.1	0.13457
2.17	0.1	0.1316
2.17167	0.1	0.13001
2.17333	0.1	0.12546
2.175	0.1	0.12365
2.17667	0.1	0.11902
2.17833	0.1	0.11586
2.18	0.1	0.11273
2.18167	0.1	0.10883
2.18333	0.1	0.10517
2.185	0.1	0.1
2.18667	0.1	0.09857
2.18833	0.1	0.0934
2.19	0.1	0.08989
2.19167	0.1	0.08661
2.19333	0.1	0.08136
2.195	0.1	0.07901
2.19667	0.1	0.07361
2.19833	0.1	0.07099
2.2	0.1	0.06744
2.20167	0.1	0.0635
2.20333	0.1	0.06134
2.205	0.1	0.0564
2.20667	0.1	0.05575
2.20833	0.1	0.04954
2.21	0.1	0.04761
2.21167	0.1	0.04491
2.21333	0.1	0.04128
2.215	0.1	0.03997
2.21667	0.1	0.03557
2.21833	0.1	0.03538
2.22	0.1	0.03256
2.22167	0.1	0.03013
2.22333	0.1	0.02866
2.225	0.1	0.02519
2.22667	0.1	0.02515
2.22833	0.1	0.02153
2.23	0.1	0.02133
2.23167	0.1	0.0186
2.23333	0.1	0.01736
2.235	0.1	0.01636
2.23667	0.1	0.01335
2.23833	0.1	0.01443
2.24	0.1	0.01092
2.24167	0.1	0.01088
2.24333	0.1	0.00995
2.245	0.1	0.00764
2.24667	0.1	0.00814
2.24833	0.1	0.00532
2.25	0.1	0.00575
2.25167	0.1	0.00421
2.25333	0.1	0.0044
2.255	0.1	0.00444
2.25667	0.1	0.00262
2.25833	0.1	0.00509
2.26	0.1	0.0027
2.26167	0.1	0.00409
2.26333	0.1	0.00216
2.265	0.1	0.00324
2.26667	0.1	0.0032
2.26833	0.1	0.00131
2.27	0.1	0.00297
2.27167	0.1	0.000463
2.27333	0.1	0.00193
2.275	0.1	0.00189
2.27667	0.1	-0.000116
2.27833	0.1	0.00208
2.28	0.1	0.000656
2.28167	0.1	0.0015
2.28333	0.1	0.000811
2.285	0.1	0.000811
2.28667	0.1	0.00178
2.28833	0.1	-7.8e-05
2.29	0.1	0.000887
2.29167	0.1	-3.8e-05
2.29333	0.1	7.7e-05
2.295	0.1	0.000154
2.29667	0.1	-0.000926
2.29833	0.1	0.00104
2.3	0.1	-0.001
2.30167	0.1	0.000193
2.30333	0.1	-0.000848
2.305	0.1	-0.00158
2.30667	0.1	-0.000694
2.30833	0.1	-0.00243
2.31	0.1	-0.000425
2.31167	0.1	-0.00158
2.31333	0.1	-0.000888
2.315	0.1	-0.000231
2.31667	0.1	-0.00135
2.31833	0.1	0.000193
2.32	0.1	-0.00139
2.32167	0.1	-0.00108
2.32333	0.1	-0.00124
2.325	0.1	-0.00151
2.32667	0.1	-0.000425
2.32833	0.1	-0.000733
2.33	0.1	0.000926
2.33167	0.1	-0.00147
2.33333	0.1	-0.000694
2.335	0.1	-0.00116
2.33667	0.1	-0.0017
2.33833	0.1	-0.000425
2.34	0.1	-0.0017
2.34167	0.1	-0.000464
2.34333	0.1	-0.00231
2.345	0.1	-0.00204
2.34667	0.1	-0.000771
2.34833	0.1	-0.00305
2.35	0.1	-0.00181
2.35167	0.1	-0.00278
2.35333	0.1	-0.00247
2.355	0.1	-0.00131
2.35667	0.1	-0.00108
2.35833	0.1	0.000617
2.36	0.1	-0.000926
2.36167	0.1	-0.000193
2.36333	0.1	-0.00178
2.365	0.1	-0.000464
2.36667	0.1	-0.00112
2.36833	0.1	-0.00189
2.37	0.1	-0.00027
2.37167	0.1	-0.00293
2.37333	0.1	0.00027
2.375	0.1	-0.00108
2.37667	0.1	-0.00143
2.37833	0.1	0.000309
2.38	0.1	-0.00228
2.38167	0.1	-7.8e-05
2.38333	0.1	-0.00124
2.385	0.1	-0.00154
2.38667	0.1	-0.000848
2.38833	0.1	-0.00139
2.39	0.1	0.000849
2.39167	0.1	-0.00131
2.39333	0.1	-0.00104
2.395	0.1	-0.00127
2.39667	0.1	-0.00131
2.39833	0.1	0.000617
2.4	0.1	-0.00135
2.40167	0.1	0.00027
2.40333	0.1	-0.000848
2.405	0.1	-0.000464
2.40667	0.1	0.000347
2.40833	0.1	-0.00162
2.41	0.1	0.00027
2.41167	0.1	-0.00143
2.41333	0.1	-0.000888
2.415	0.1	-0.00139
2.41667	0.1	-0.001
2.41833	0.1	0
2.42	0.1	-0.00124
2.42167	0.1	0.000656
2.42333	0.1	-0.00231
2.425	0.1	-0.000425
2.42667	0.1	0
2.42833	0.1	-0.00178
2.43	0.1	0.00139
2.43167	0.1	-0.000193
2.43333	0.1	0.000656
2.435	0.1	-0.000541
2.43667	0.1	-0.000425
2.43833	0.1	0.000463
2.44	0.1	-0.000425
2.44167	0.1	0.00197
2.44333	0.1	0.000154
2.445	0.1	0.000424
2.44667	0.1	0.00112
2.44833	0.1	-0.000771
2.45	0.1	0.00189
2.45167	0.1	-0.000308
2.45333	0.1	0.00178
2.455	0.1	0.000502
2.45667	0.1	-0.000116
2.45833	0.1	0.0017
2.46	0.1	0.000964
2.46167	0.1	0.00201
2.46333	0.1	0.000771
2.465	0.1	0.000463
2.46667	0.1	0.000964
2.46833	0.1	-0.000579
2.47	0.1	0.00124
2.47167	0.1	-0.000848
2.47333	0.1	0.000695
2.475	0.1	-0.000617
2.47667	0.1	0.000964
2.47833	0.1	-0.000154
2.48	0.1	-0.000425
2.48167	0.1	0.00178
2.48333	0.1	0.000463
2.485	0.1	0.00355
2.48667	0.1	0.00332
2.48833	0.1	0.00544
2.49	0.1	0.0103
2.49167	0.1	0.01489
2.49333	0.1	0.02569
2.495	0.1	0.03835
2.49667	0.1	0.06343
2.49833	0.1	0.09768
2.5	0.1	0.15332
2.50167	0.1	0.23773
2.50333	0.1	0.36366
2.505	0.1	0.56022
2.50667	0.1	0.85482
2.50833	0.1	1.30481
2.51	0.1	1.98402
2.51167	0.1	3.00631
2.51333	0.1	4.53589
2.515	0.1	6.79506
2.51667	0.1	10.0816
2.51833	0.1	14.7403
2.52	0.1	21.1742
2.52167	0.1	29.6825
2.52333	0.1	40.3874
2.525	0.1	50.7365
2.52667	0.1	67.677
2.52833	0.1	93.091
2.53	0.1	111.743
2.53167	0.1	125.615
2.53333	0.1	134.95
2.535	0.1	141.066
2.53667	0.1	145.002
2.53833	0.1	147.488
2.54	0.1	148.95
2.54167	0.1	149.514
2.54333	0.1	150.139
2.545	0.1	150.459
2.54667	0.1	146.464
2.54833	0.1	99.2361
2.55	0.1	30.553
2.55167	0.1	9.56113
2.55333	0.1	5.36636
2.555	0.1	4.25495
2.55667	0.1	3.42471
2.55833	0.1	2.57301
2.56	0.1	1.98
2.56167	0.1	1.60566
2.56333	0.1	1.35991
2.565	0.1	1.12195
2.56667	0.1	0.86253
2.56833	0.1	0.68071
2.57	0.1	0.55027
2.57167	0.1	0.45521
2.57333	0.1	0.38877
2.575	0.1	0.33565
2.57667	0.1	0.30154
2.57833	0.1	0.2767
2.58	0.1	0.25918
2.58167	0.1	0.22295
2.58333	0.1	0.16497
2.585	0.1	0.12523
2.58667	0.1	0.1022
2.58833	0.1	0.08993
2.59	0.1	0.0816
2.59167	0.1	0.07253
2.59333	0.1	0.06713
2.595	0.1	0.05972
2.59667	0.1	0.05586
2.59833	0.1	0.05108
2.6	0.1	0.04645
2.60167	0.1	0.04483
2.60333	0.1	0.04024
2.605	0.1	0.04086
2.60667	0.1	0.03719
2.60833	0.1	0.0365
2.61	0.1	0.03399
2.61167	0.1	0.03133
2.61333	0.1	0.03218
2.615	0.1	0.02936
2.61667	0.1	0.02951
2.61833	0.1	0.02693
2.62	0.1	0.02593
2.62167	0.1	0.02666
2.62333	0.1	0.0238
2.625	0.1	0.02515
2.62667	0.1	0.0218
2.62833	0.1	0.02276
2.63	0.1	0.02091
2.63167	0.1	0.0191
2.63333	0.1	0.01975
2.635	0.1	0.01794
2.63667	0.1	0.01937
2.63833	0.1	0.01698
2.64	0.1	0.01829
2.64167	0.1	0.01732
2.64333	0.1	0.01589
2.645	0.1	0.01721
2.64667	0.1	0.01566
2.64833	0.1	0.01536
2.65	0.1	0.01512
2.65167	0.1	0.01424
2.65333	0.1	0.01447
2.655	0.1	0.01292
2.65667	0.1	0.01404
2.65833	0.1	0.01211
2.66	0.1	0.01239
2.66167	0.1	0.01277
2.66333	0.1	0.01084
2.665	0.1	0.01327
2.66667	0.1	0.01134
2.66833	0.1	0.01127
2.67	0.1	0.01092
2.67167	0.1	0.00937
2.67333	0.1	0.00976
2.675	0.1	0.00772
2.67667	0.1	0.00937
2.67833	0.1	0.00907
2.68	0.1	0.00841
2.68167	0.1	0.00914
2.68333	0.1	0.00756
2.685	0.1	0.00907
2.68667	0.1	0.00702
2.68833	0.1	0.00814
2.69	0.1	0.00702
2.69167	0.1	0.00625
2.69333	0.1	0.0076
2.695	0.1	0.00505
2.69667	0.1	0.00698
2.69833	0.1	0.00498
2.7	0.1	0.00598
2.70167	0.1	0.00552
2.70333	0.1	0.00513
2.705	0.1	0.0066
2.70667	0.1	0.00316
2.70833	0.1	0.00598
2.71	0.1	0.0032
2.71167	0.1	0.00386
2.71333	0.1	0.00432
2.715	0.1	0.00259
2.71667	0.1	0.00467
2.71833	0.1	0.00297
2.72	0.1	0.00363
2.72167	0.1	0.00255
2.72333	0.1	0.00131
2.725	0.1	0.00313
2.72667	0.1	0.0015
2.72833	0.1	0.00347
2.73	0.1	0.00208
2.73167	0.1	0.00274
2.73333	0.1	0.00193
2.735	0.1	0.00266
2.73667	0.1	0.00386
2.73833	0.1	0.000811
2.74	0.1	0.00239
2.74167	0.1	0.000695
2.74333	0.1	0.00147
2.745	0.1	0.00231
2.74667	0.1	0.00108
2.74833	0.1	0.00224
2.75	0.1	0.00027
2.75167	0.1	0.00127
2.75333	0.1	0.00112
2.755	0.1	0.000733
2.75667	0.1	0.00251
2.75833	0.1	0.000579
2.76	0.1	0.00239
2.76167	0.1	-0.00027
2.76333	0.1	0.00178
2.765	0.1	-0.000116
2.76667	0.1	-0.000771
2.76833	0.1	0.000926
2.77	0.1	-0.0012
2.77167	0.1	0.000771
2.77333	0.1	-0.00127
2.775	0.1	-0.00104
2.77667	0.1	-0.000656
2.77833	0.1	-0.00135
2.78	0.1	0.000386
2.78167	0.1	-0.0012
2.78333	0.1	-0.000771
2.785	0.1	-0.00104
2.78667	0.1	3.8e-05
2.78833	0.1	0.000617
2.79	0.1	-0.00178
2.79167	0.1	0.00027
2.79333	0.1	-0.00181
2.795	0.1	-0.000656
2.79667	0.1	-0.000579
2.79833	0.1	-0.00135
2.8	0.1	-0.000154
2.80167	0.1	-0.00147
2.80333	0.1	-0.000193
2.805	0.1	-0.00255
2.80667	0.1	-0.00108
2.80833	0.1	-0.000888
2.81	0.1	-0.000965
2.81167	0.1	0.000771
2.81333	0.1	-0.00204
2.815	0.1	-0.000617
2.81667	0.1	-0.000308
2.81833	0.1	-0.00162
2.82	0.1	0.000154
2.82167	0.1	-0.00162
2.82333	0.1	7.7e-05
2.825	0.1	-0.00181
2.82667	0.1	-0.00116
2.82833	0.1	-0.000771
2.83	0.1	-0.00178
2.83167	0.1	-0.000231
2.83333	0.1	-0.0027
2.835	0.1	-0.000926
2.83667	0.1	-0.00259
2.83833	0.1	-0.00204
2.84	0.1	-0.00208
2.84167	0.1	-0.00282
2.84333	0.1	-0.000541
2.845	0.1	-0.00208
2.84667	0.1	-0.00266
2.84833	0.1	-0.0017
2.85	0.1	-0.00409
2.85167	0.1	-0.00181
2.85333	0.1	-0.00289
2.855	0.1	-0.00201
2.85667	0.1	-0.00409
2.85833	0.1	-0.00297
2.86	0.1	-0.00185
2.86167	0.1	-0.00374
2.86333	0.1	-0.00154
2.865	0.1	-0.00262
2.86667	0.1	-0.00239
2.86833	0.1	-0.00208
2.87	0.1	-0.0037
2.87167	0.1	-0.00247
2.87333	0.1	-0.00417
2.875	0.1	-0.00116
2.87667	0.1	-0.00251
2.87833	0.1	-0.00285
2.88	0.1	-0.00193
2.88167	0.1	-0.00216
2.88333	0.1	-0.000926
2.885	0.1	-0.00339
2.88667	0.1	-0.00135
2.88833	0.1	-0.00259
2.89	0.1	-0.00266
2.89167	0.1	-0.00251
2.89333	0.1	-0.00316
2.895	0.1	-0.00178
2.89667	0.1	-0.00324
2.89833	0.1	-0.00239
2.9	0.1	-0.00166
2.90167	0.1	-0.0037
2.90333	0.1	-0.00158
2.905	0.1	-0.0037
2.90667	0.1	-0.00139
2.90833	0.1	-0.00355
2.91	0.1	-0.00274
2.91167	0.1	-0.00201
2.91333	0.1	-0.0039
2.915	0.1	-0.00201
2.91667	0.1	-0.00347
2.91833	0.1	-0.00289
2.92	0.1	-0.00336
2.92167	0.1	-0.00366
2.92333	0.1	-0.00266
2.925	0.1	-0.00316
2.92667	0.1	-0.00208
2.92833	0.1	-0.00444
2.93	0.1	-0.00359
2.93167	0.1	-0.00401
2.93333	0.1	-0.00463
2.935	0.1	-0.0027
2.93667	0.1	-0.00401
2.93833	0.1	-0.00351
2.94	0.1	-0.0044
2.94167	0.1	-0.00432
2.94333	0.1	-0.00336
2.945	0.1	-0.00478
2.94667	0.1	-0.00324
2.94833	0.1	-0.00532
2.95	0.1	-0.00405
2.95167	0.1	-0.00548
2.95333	0.1	-0.00498
2.955	0.1	-0.00282
2.95667	0.1	-0.00525
2.95833	0.1	-0.00274
2.96	0.1	-0.00567
2.96167	0.1	-0.00494
2.96333	0.1	-0.00544
2.965	0.1	-0.00664
2.96667	0.1	-0.00363
2.96833	0.1	-0.00602
2.97	0.1	-0.00432
2.97167	0.1	-0.00525
2.97333	0.1	-0.00513
2.975	0.1	-0.00459
2.97667	0.1	-0.00625
2.97833	0.1	-0.00475
2.98	0.1	-0.00598
2.98167	0.1	-0.00444
2.98333	0.1	-0.00478
2.985	0.1	-0.00625
2.98667	0.1	-0.00336
2.98833	0.1	-0.00544
2.99	0.1	-0.00359
2.99167	0.1	-0.00509
2.99333	0.1	-0.00455
2.995	0.1	-0.0039
2.99667	0.1	-0.00594
2.99833	0.1	-0.00355
3	0.1	-0.00478
3.00167	0.1	-0.00359
3.00333	0.1	-0.00378
3.005	0.1	-0.00502
3.00667	0.1	-0.00285
3.00833	0.1	-0.00498
3.01	0.1	-0.00397
3.01167	0.1	-0.00467
3.01333	0.1	-0.00378
3.015	0.1	-0.00359
3.01667	0.1	-0.00556
3.01833	0.1	-0.00355
3.02	0.1	-0.00563
3.02167	0.1	-0.00382
3.02333	0.1	-0.00459
3.025	0.1	-0.00409
3.02667	0.1	-0.00297
3.02833	0.1	-0.00475
3.03	0.1	-0.0032
3.03167	0.1	-0.00451
3.03333	0.1	-0.00421
3.035	0.1	-0.00413
3.03667	0.1	-0.00382
3.03833	0.1	-0.00328
3.04	0.1	-0.00548
3.04167	0.1	-0.00313
3.04333	0.1	-0.00494
3.045	0.1	-0.00444
3.04667	0.1	-0.00324
3.04833	0.1	-0.00621
3.05	0.1	-0.00363
3.05167	0.1	-0.00571
3.05333	0.1	-0.00451
3.055	0.1	-0.00521
3.05667	0.1	-0.0044
3.05833	0.1	-0.00382
3.06	0.1	-0.00586
3.06167	0.1	-0.00347
3.06333	0.1	-0.00536
3.065	0.1	-0.00517
3.06667	0.1	-0.00509
3.06833	0.1	-0.00594
3.07	0.1	-0.00366
3.07167	0.1	-0.0059
3.07333	0.1	-0.0044
3.075	0.1	-0.00521
3.07667	0.1	-0.0054
3.07833	0.1	-0.00428
3.08	0.1	-0.00521
3.08167	0.1	-0.00355
3.08333	0.1	-0.00571
3.085	0.1	-0.0037
3.08667	0.1	-0.00409
3.08833	0.1	-0.00436
3.09	0.1	-0.00231
3.09167	0.1	-0.00455
3.09333	0.1	-0.00282
3.095	0.1	-0.00378
3.09667	0.1	-0.00366
3.09833	0.1	-0.00297
3.1	0.1	-0.0032
3.10167	0.1	-0.00197
3.10333	0.1	-0.00343
3.105	0.1	-0.00197
3.10667	0.1	-0.00359
3.10833	0.1	-0.00239
3.11	0.1	-0.0022
3.11167	0.1	-0.00347
3.11333	0.1	-0.00166
3.115	0.1	-0.00332
3.11667	0.1	-0.00124
3.11833	0.1	-0.00116
3.12	0.1	-0.00278
3.12167	0.1	-0.000617
3.12333	0.1	-0.00274
3.125	0.1	-0.000231
3.12667	0.1	-0.00166
3.12833	0.1	-0.000694
3.13	0.1	-0.000579
3.13167	0.1	-0.00104
3.13333	0.1	0.00027
3.135	0.1	-0.00204
3.13667	0.1	0.000233
3.13833	0.1	-0.000193
3.14	0.1	-0.000848
3.14167	0.1	0.000463
3.14333	0.1	-0.00231
3.145	0.1	0.000193
3.14667	0.1	-0.00185
3.14833	0.1	-0.00124
3.15	0.1	-0.000926
3.15167	0.1	-0.00208
3.15333	0.1	-7.8e-05
3.155	0.1	-0.0017
3.15667	0.1	-0.000617
3.15833	0.1	-0.0012
3.16	0.1	-0.000617
3.16167	0.1	-0.000694
3.16333	0.1	-0.00135
3.165	0.1	0.000656
3.16667	0.1	-0.00185
3.16833	0.1	-0.000656
3.17	0.1	-0.000347
3.17167	0.1	-0.00127
3.17333	0.1	0.00116
3.175	0.1	-0.000926
3.17667	0.1	0.000424
3.17833	0.1	-0.000965
3.18	0.1	-0.000116
3.18167	0.1	0.000116
3.18333	0.1	-0.00208
3.185	0.1	0.000424
3.18667	0.1	-0.00104
3.18833	0.1	0.000193
3.19	0.1	-0.000501
3.19167	0.1	-0.000347
3.19333	0.1	0.000116
3.195	0.1	0.000309
3.19667	0.1	0.001
3.19833	0.1	0.000771
3.2	0.1	0.000309
3.20167	0.1	0.0012
3.20333	0.1	-7.8e-05
3.205	0.1	0.00235
3.20667	0.1	-0.000656
3.20833	0.1	0.00116
3.21	0.1	-0.000733
3.21167	0.1	-0.001
3.21333	0.1	0.000811
3.215	0.1	-0.00112
3.21667	0.1	-0.000154
3.21833	0.1	-0.00174
3.22	0.1	-0.000154
3.22167	0.1	0.000579
3.22333	0.1	-0.00185
3.225	0.1	7.7e-05
3.22667	0.1	-0.00313
3.22833	0.1	-0.000617
3.23	0.1	-0.00235
3.23167	0.1	-0.00208
3.23333	0.1	-0.00112
3.235	0.1	-0.00247
3.23667	0.1	-0.00104
3.23833	0.1	-0.00359
3.24	0.1	-0.00162
3.24167	0.1	-0.00282
3.24333	0.1	-0.00224
3.245	0.1	-0.00162
3.24667	0.1	-0.00339
3.24833	0.1	-0.00081
3.25	0.1	-0.00293
3.25167	0.1	-0.00285
3.25333	0.1	-0.00231
3.255	0.1	-0.00305
3.25667	0.1	-0.00231
3.25833	0.1	-0.00428
3.26	0.1	-0.00255
3.26167	0.1	-0.0039
3.26333	0.1	-0.00305
3.265	0.1	-0.00313
3.26667	0.1	-0.00498
3.26833	0.1	-0.00262
3.27	0.1	-0.0049
3.27167	0.1	-0.00285
3.27333	0.1	-0.00409
3.275	0.1	-0.00347
3.27667	0.1	-0.00309
3.27833	0.1	-0.00409
3.28	0.1	-0.00278
3.28167	0.1	-0.00444
3.28333	0.1	-0.00459
3.285	0.1	-0.00363
3.28667	0.1	-0.00386
3.28833	0.1	-0.00259
3.29	0.1	-0.00521
3.29167	0.1	-0.00382
3.29333	0.1	-0.00513
3.295	0.1	-0.00436
3.29667	0.1	-0.00397
3.29833	0.1	-0.00471
3.3	0.1	-0.00282
3.30167	0.1	-0.00494
3.30333	0.1	-0.00502
3.305	0.1	-0.00463
3.30667	0.1	-0.00502
3.30833	0.1	-0.00366
3.31	0.1	-0.00486
3.31167	0.1	-0.00339
3.31333	0.1	-0.00478
3.315	0.1	-0.00467
3.31667	0.1	-0.00409
3.31833	0.1	-0.00571
3.32	0.1	-0.00413
3.32167	0.1	-0.00556
3.32333	0.1	-0.00417
3.325	0.1	-0.00467
3.32667	0.1	-0.00482
3.32833	0.1	-0.0027
3.33	0.1	-0.00478
[truncated: 7,602 more rows]
