# Supplementary material for: Modulating the mechanism of electrocatalytic CO2 reduction by cobalt phthalocyanine through polymer coordination and encapsulation
Source: Nat Commun. 2019 Apr 11;10:1683. doi: 10.1038/s41467-019-09626-8 (PMC6459859; doi:10.1038/s41467-019-09626-8)
Supplement: Supplementary file 2 — Source Data [file 41467_2019_9626_MOESM2_ESM.zip › Supplementary Figure 5.xlsx]

## Sheet: 0.2 V s-1
E /V vs. SCE	i / mA
0.80019	0.00788
0.80002	0.00715
0.79997	0.00593
0.79985	0.00468
0.79971	0.00435
0.79954	0.00434
0.79944	0.00472
0.79939	0.00491
0.79929	0.00493
0.7992	0.0049
0.79904	0.00497
0.79895	0.00493
0.79887	0.00492
0.79874	0.00486
0.79866	0.00492
0.79854	0.00481
0.79844	0.00483
0.79835	0.00474
0.79826	0.00475
0.79815	0.00478
0.79806	0.00471
0.79792	0.00465
0.79787	0.00463
0.79777	0.00468
0.79758	0.00466
0.79749	0.00463
0.79737	0.00468
0.79725	0.00468
0.79714	0.00468
0.79701	0.00418
0.79685	0.00401
0.79678	0.00418
0.79666	0.00433
0.79651	0.00435
0.79641	0.00436
0.79634	0.0044
0.79619	0.00446
0.79601	0.00407
0.79592	0.00382
0.79586	0.00402
0.79568	0.00408
0.79557	0.00415
0.79549	0.00418
0.79537	0.00427
0.79523	0.00422
0.79507	0.00384
0.79498	0.00396
0.79483	0.00406
0.79475	0.00371
0.79463	0.00384
0.79445	0.00393
0.79436	0.00397
0.79424	0.00392
0.79418	0.00362
0.79398	0.00374
0.79387	0.00387
0.79377	0.00387
0.7936	0.0035
0.79353	0.00332
0.79342	0.00353
0.79328	0.00366
0.79325	0.00372
0.79304	0.00374
0.79297	0.00377
0.79282	0.00383
0.79264	0.00384
0.7926	0.00388
0.79243	0.00341
0.79233	0.00323
0.79223	0.00337
0.79207	0.00346
0.79195	0.0036
0.79183	0.00363
0.79173	0.00368
0.79162	0.00368
0.79153	0.0033
0.79139	0.00305
0.79127	0.0032
0.79115	0.00333
0.79102	0.00335
0.79093	0.00334
0.79075	0.00342
0.7907	0.00346
0.79055	0.0031
0.79045	0.00322
0.7903	0.00328
0.79019	0.00298
0.79003	0.00312
0.78994	0.00323
0.78982	0.00321
0.7897	0.00334
0.78958	0.00334
0.7894	0.003
0.7893	0.00316
0.78922	0.00323
0.78909	0.0032
0.78896	0.00285
0.78885	0.00297
0.78871	0.00311
0.78859	0.00314
0.78851	0.00323
0.78838	0.00282
0.78826	0.00259
0.78812	0.00287
0.78801	0.00293
0.7879	0.00298
0.78777	0.00303
0.78769	0.00303
0.78753	0.003
0.78746	0.00272
0.7873	0.00286
0.78712	0.00291
0.78708	0.00293
0.78697	0.00301
0.7868	0.00303
0.7867	0.00266
0.78657	0.00243
0.78648	0.00256
0.78636	0.00274
0.78621	0.00282
0.78611	0.00289
0.78599	0.00293
0.78588	0.00296
0.78572	0.00293
0.7856	0.00256
0.78547	0.0023
0.78538	0.00255
0.7853	0.00265
0.78512	0.00267
0.78502	0.00277
0.78492	0.00273
0.78479	0.00286
0.78467	0.00279
0.78453	0.00242
0.78444	0.00216
0.78428	0.00234
0.78418	0.00248
0.7841	0.00254
0.78395	0.00262
0.78385	0.0027
0.78367	0.00259
0.78359	0.00226
0.78345	0.00207
0.78331	0.00225
0.78321	0.00242
0.78313	0.00242
0.78297	0.0025
0.78287	0.00253
0.78273	0.00259
0.78265	0.00265
0.78251	0.00266
0.78238	0.00225
0.78228	0.00239
0.78216	0.00244
0.78203	0.00214
0.78187	0.00224
0.78182	0.00237
0.78172	0.00244
0.78154	0.00242
0.78138	0.00213
0.78128	0.00227
0.78122	0.00232
0.78106	0.00236
0.78094	0.00231
0.7808	0.00203
0.78068	0.00216
0.78054	0.00229
0.78045	0.00237
0.7804	0.0023
0.78024	0.00197
0.78005	0.00176
0.77998	0.00197
0.77986	0.00211
0.77974	0.00219
0.77963	0.00217
0.77951	0.00231
0.77938	0.00235
0.77928	0.00236
0.77914	0.00231
0.77901	0.00192
0.77887	0.00167
0.77877	0.0019
0.77862	0.00206
0.77853	0.00209
0.7784	0.00214
0.77829	0.00214
0.77817	0.00223
0.77806	0.00183
0.77796	0.00198
0.7778	0.00201
0.77768	0.00201
0.77756	0.00168
0.77744	0.00189
0.77731	0.00194
0.77721	0.00202
0.77708	0.00207
0.777	0.00165
0.77685	0.00149
0.77674	0.00169
0.77658	0.00186
0.77654	0.00188
0.77638	0.00195
0.77626	0.00201
0.77609	0.00199
0.77601	0.0021
0.77586	0.00208
0.77578	0.00172
0.77567	0.00184
0.77554	0.00187
0.77543	0.00156
0.77531	0.00175
0.77522	0.00182
0.77506	0.00188
0.77493	0.00191
0.77481	0.002
0.77473	0.0016
0.77461	0.00175
0.77448	0.00181
0.77431	0.00177
0.77425	0.00148
0.77413	0.00164
0.77397	0.00173
0.77382	0.00178
0.77376	0.00145
0.77364	0.00159
0.7735	0.00168
0.77335	0.00173
0.77327	0.00181
0.77311	0.00172
0.773	0.00144
0.77288	0.00118
0.77281	0.00147
0.77264	0.00161
0.77249	0.00166
0.77243	0.00171
0.77228	0.0017
0.77215	0.00175
0.77205	0.00178
0.77192	0.00136
0.77182	0.00156
0.7717	0.00163
0.77156	0.00161
0.77145	0.0014
0.77135	0.00149
0.77123	0.00153
0.77115	0.0016
0.77104	0.00159
0.77087	0.00125
0.77075	0.00141
0.77062	0.0015
0.77057	0.00155
0.7704	0.00116
0.77028	0.00136
0.77014	0.00141
0.77003	0.00152
0.76992	0.00163
0.76981	0.00153
0.76965	0.00124
0.76954	0.000999751
0.76944	0.00125
0.76926	0.00145
0.76918	0.00147
0.76907	0.00154
0.76898	0.00155
0.76881	0.00153
0.76872	0.00162
0.76855	0.00151
0.76849	0.00119
0.76838	0.000982155
0.76829	0.00123
0.76811	0.00137
0.76796	0.00136
0.76786	0.00142
0.7678	0.00141
0.76761	0.0014
0.76747	0.00108
0.76741	0.00123
0.7673	0.0013
0.76711	0.00141
0.76708	0.00135
0.76686	0.00101
0.7668	0.0012
0.76669	0.00125
0.76657	0.00138
0.76641	0.00137
0.76631	0.00104
0.76621	0.00119
0.76612	0.00128
0.76592	0.00134
0.76586	0.00135
0.7657	0.001
0.76562	0.000789743
0.76548	0.000980129
0.76535	0.00116
0.76521	0.00121
0.76511	0.00123
0.76497	0.00128
0.76489	0.00134
0.76481	0.00131
0.76465	0.000931334
0.76454	0.00108
0.76446	0.00115
0.7643	0.00115
0.76416	0.000842073
0.76404	0.00102
0.76391	0.00112
0.76382	0.00117
0.76365	0.00118
0.76355	0.000866375
0.76345	0.00102
0.76334	0.00113
0.76327	0.00113
0.76309	0.0012
0.763	0.00122
0.76286	0.000887754
0.76266	0.000728968
0.76259	0.000920711
0.76247	0.00101
0.76236	0.00111
0.76226	0.00114
0.76214	0.00112
0.76199	0.00116
0.76186	0.0012
0.76174	0.00117
0.76162	0.000795532
0.76149	0.000628091
0.76138	0.000833915
0.76131	0.000920807
0.76115	0.00099272
0.76108	0.000966545
0.76092	0.00102
0.76078	0.00107
0.76065	0.000724842
0.76055	0.000893505
0.76045	0.000934792
0.7603	0.000997879
0.76019	0.00102
0.76009	0.000666379
0.75997	0.000468255
0.75981	0.000599529
0.75971	0.000813549
0.7596	0.000866566
0.75946	0.000947459
0.75936	0.00106
0.75924	0.00108
0.75913	0.00103
0.75898	0.00106
0.75886	0.000661793
0.75869	0.000817427
0.75866	0.000555223
0.75849	0.00070031
0.75839	0.000876329
0.75825	0.000840048
0.75816	0.001
0.75799	0.000948663
0.7579	0.000983931
0.75779	0.000950497
0.75765	0.000582716
0.75751	0.000342082
0.75741	0.000594848
0.75731	0.000756404
0.75719	0.000818535
0.75706	0.000821363
0.75694	0.000901472
0.75681	0.000910968
0.75675	0.000934506
0.75659	0.000586709
0.75646	0.000631416
0.75636	0.000396628
0.75618	0.00062129
0.7561	0.0007599
0.75602	0.000831603
0.75589	0.00082868
0.75577	0.000930283
0.75562	0.00089788
0.75553	0.000841462
0.75535	0.00057557
0.75524	0.00029577
0.75513	0.000539996
0.75508	0.000655202
0.75487	0.000702278
0.75477	0.000793087
0.75464	0.000806747
0.75456	0.000789074
0.75439	0.000393552
0.75429	0.000532182
0.75417	0.000678434
0.75405	0.000726026
0.75399	0.000722473
0.75383	0.000417606
0.75372	0.000461778
0.75357	0.000633613
0.75351	0.000686268
0.75336	0.000737948
0.75319	0.000415906
0.75307	0.000494104
0.75298	0.00061808
0.75291	0.000649146
0.75275	0.000397259
0.75262	0.000523068
0.75249	0.000615558
0.75235	0.000705602
0.75228	0.00069947
0.75213	0.000734394
0.75208	0.000449493
0.75185	0.000497887
0.75178	0.000639688
0.75162	0.000621672
0.75151	0.000324027
0.75139	0.000503848
0.75125	0.000569132
0.75119	0.000612711
0.75104	0.000562674
0.75096	0.000266252
0.75086	0.000411282
0.7507	0.000521826
0.75058	0.000608413
0.75051	0.000667697
0.75035	0.000220743
0.75023	8.84562e-05
0.7501	0.000316175
0.75002	0.000409085
0.74989	0.000477081
0.74974	0.000569361
0.74963	0.00059714
0.74948	0.000620334
0.7494	0.000668786
0.74922	0.000691082
0.74918	0.000716493
0.74906	0.000298751
0.7489	4.13993e-05
0.74877	0.000238071
0.74866	0.000438851
0.74855	0.000487398
0.74846	0.000551574
0.74834	0.000526603
0.74814	0.000611794
0.74806	0.000560324
0.74796	0.000235855
0.74783	0.000345731
0.74771	0.000383751
0.74757	3.22669e-05
0.74747	0.000224048
0.74736	0.000366269
0.74719	0.000445767
0.74712	0.000457556
0.74701	0.000465847
0.74687	0.000132093
0.74674	0.000278957
0.74662	0.000415428
0.74649	0.000368524
0.74634	0.00011123
0.74628	0.000256489
0.74617	0.000389941
0.74605	0.000458186
0.74594	0.000586995
0.74584	0.000512522
0.74566	0.000146575
0.74556	0.000297623
0.74543	0.000397125
0.74536	0.000453964
0.74524	7.22929e-05
0.74509	0.000293286
0.74497	0.000305533
0.74484	0.000490513
0.74472	0.000413059
0.74457	7.23693e-05
0.74448	0.000210579
0.74435	0.000277639
0.74426	0.000284039
0.74414	4.67106e-05
0.74393	0.000134768
0.74388	0.000315143
0.74377	0.000322021
0.74362	0.000369556
0.74344	0.000400449
0.74335	6.9045e-05
0.74327	0.000203796
0.74313	0.000181634
0.74301	-7.48768e-05
0.74287	0.000113102
0.7428	0.000286676
0.74265	0.000309488
0.74256	0.000397067
0.74245	0.000427044
0.74233	0.000381305
0.74216	3.07575e-05
0.74205	0.000200835
0.74196	0.000224526
0.74178	-5.62108e-05
0.74166	7.65916e-05
0.74154	0.000173266
0.74148	0.000329988
0.7413	0.000296897
0.74118	0.000291911
0.74109	-1.04722e-05
0.74099	7.90945e-05
0.74082	0.000179035
0.74074	0.000280619
0.74062	0.000303527
0.74055	-2.13623e-05
0.74037	2.34592e-05
0.7403	0.000152995
0.74016	0.000221908
0.74	-6.87822e-05
0.73988	0.000109052
0.73974	5.64544e-05
0.73968	0.000225404
0.7395	0.000267933
0.73948	0.000340706
0.73933	3.79603e-05
0.73916	0.000100359
0.73904	0.0001926
0.73895	0.000260922
0.7388	0.000237097
0.73869	-3.00192e-06
0.73858	7.91709e-05
0.73843	0.000182532
0.73832	0.000179169
0.73822	-0.000174436
0.7381	8.16737e-05
0.73795	9.63849e-05
0.73782	0.000165318
0.73774	0.000150606
0.73759	-0.000205062
0.73749	-0.00036935
0.73739	-0.00015063
0.7373	7.27685e-06
0.73712	7.449e-05
0.73704	4.86212e-05
0.73691	0.000125215
0.73685	0.000162566
0.73669	0.000225213
0.73658	0.000216501
0.73641	-0.000170404
0.73633	-0.000420247
0.73616	-0.00014167
0.73606	-9.15389e-06
0.73596	0.000133488
0.73583	0.000156051
0.7357	0.000140767
0.73558	0.000177946
0.73548	0.00014134
0.73537	0.000255687
0.73524	0.000173686
0.73509	-0.000180664
0.73497	-0.00042061
0.73483	-0.000180855
0.73475	-7.78191e-05
0.73462	2.47393e-05
0.73445	4.57553e-05
0.73436	4.30042e-05
0.73425	5.97597e-05
0.73417	-0.00022709
0.73402	-0.000136263
0.73396	-1.25356e-05
0.7338	5.783e-05
0.73365	8.82842e-05
0.73354	-0.000248718
0.73339	-0.00010086
0.7333	4.85045e-06
0.73315	-6.59375e-06
0.73304	6.62365e-05
0.73292	-0.000252386
0.73282	-6.40631e-05
0.7327	6.7784e-05
0.73259	0.000133201
0.73242	0.000102976
0.73234	-0.000248164
0.73223	-0.000102637
0.73215	-5.73953e-05
0.732	2.20836e-05
0.73192	2.12621e-05
0.73176	-0.000269619
0.73163	-0.000164367
0.73152	-1.05104e-05
0.7314	-7.54903e-06
0.7313	-0.000343806
0.73116	-0.000172143
0.73103	-0.000148586
0.73099	-7.93093e-05
0.73085	-0.000402594
0.73066	-0.000219162
0.73054	-0.000123711
0.73045	-6.07006e-05
0.73033	-2.91765e-05
0.7302	-5.38226e-05
0.73007	-0.000345258
0.72992	-0.000160259
0.72979	-0.000193216
0.72977	-3.50037e-05
0.72961	-6.14648e-05
0.72947	-0.000313944
0.72942	-0.000158521
0.72926	-6.71773e-05
0.72911	-6.91452e-05
0.72897	-8.54252e-06
0.72889	-0.000375827
0.72875	-0.000223938
0.72865	-0.000101968
0.72855	-4.56072e-05
0.72839	-7.69785e-05
0.72829	-0.000429647
0.72815	-0.000505515
0.72804	-0.000333394
0.72796	-0.000211539
0.72774	-0.00021813
0.72768	-0.000152503
0.72759	-0.000107452
0.72747	-5.44913e-05
0.72735	-4.60678e-06
0.72722	-5.94587e-05
0.72707	-0.000444034
0.72698	-0.000277777
0.72686	-0.00014102
0.72671	-0.000101281
0.72662	-0.00035867
0.72647	-0.000369484
0.7264	-0.000166793
0.72622	-0.000189529
0.72614	-2.16107e-05
0.72597	-5.3001e-05
0.72589	-0.000375082
0.72576	-0.0002632
0.72564	-0.000228714
0.7255	-0.000457637
0.72541	-0.000266543
0.72529	-0.000242107
0.72517	-0.000139052
0.72509	-0.000139377
0.72494	-0.000159896
0.72478	-0.000417572
0.72467	-0.000292489
0.72462	-0.000224989
0.72442	-0.000228409
0.72432	-0.0001957
0.72421	-0.00050968
0.72411	-0.000361574
0.72396	-0.000263563
0.72389	-0.000206762
0.72372	-0.000635146
0.72363	-0.000372178
0.72347	-0.000264595
0.72336	-0.000232975
0.7232	-0.000186549
0.72305	-0.000568831
0.72299	-0.000372178
0.72287	-0.0002948
0.72276	-0.000151127
0.72264	-0.000136664
0.72252	-9.71348e-05
0.72236	-0.000147917
0.72226	-0.000494071
0.72215	-0.000732278
0.722	-0.000464266
0.72188	-0.000387118
0.72179	-0.000231351
0.72167	-0.000231198
0.72152	-0.000199922
0.72144	-0.000165647
0.7213	-0.000151012
0.72118	-0.00052036
0.72105	-0.000393003
0.72092	-0.000367325
0.72081	-0.000649456
0.72071	-0.000456376
0.72059	-0.00033412
0.72049	-0.000288763
0.72035	-0.000288935
0.72022	-0.000620511
0.72011	-0.000456872
0.71996	-0.000279249
0.71989	-0.000282305
0.71971	-0.000257201
0.71961	-0.000247113
0.71953	-0.000570245
0.71936	-0.000325847
0.71929	-0.000268511
0.71918	-0.000283452
0.71904	-0.000252864
0.71883	-0.000631879
0.71878	-0.000747467
0.71869	-0.000537421
0.71854	-0.000465604
0.71841	-0.000349117
0.71832	-0.000332744
0.7182	-0.00025913
0.71806	-0.000292871
0.71794	-0.000234083
0.71783	-0.000290234
0.71771	-0.000652456
0.7176	-0.000879295
0.7175	-0.000620683
0.71737	-0.000484002
0.71727	-0.000398868
0.71712	-0.000350321
0.717	-0.000312416
0.71691	-0.00031488
0.71677	-0.000247209
0.71663	-0.00025999
0.71652	-0.000687285
0.71641	-0.000823469
0.71626	-0.000614111
0.71615	-0.000465394
0.716	-0.000359702
0.71588	-0.000329133
0.71582	-0.000270594
0.71568	-0.000307238
0.71552	-0.000287254
0.71541	-0.00024782
0.7153	-0.000621638
0.71521	-0.000455153
0.7151	-0.000399174
0.71496	-0.000390557
0.71484	-0.000612124
0.71469	-0.000513272
0.71458	-0.000413828
0.71447	-0.000399346
0.71435	-0.000429743
0.71421	-0.00077154
0.71406	-0.00089777
0.71399	-0.000664588
0.7139	-0.000528346
0.71372	-0.000494319
0.71361	-0.000408765
0.71349	-0.000402727
0.71337	-0.000345468
0.71326	-0.000317173
0.71315	-0.000407676
0.71301	-0.000721235
0.7129	-0.000567283
0.71274	-0.000451408
0.71266	-0.000358995
0.71255	-0.000335629
0.7124	-0.000714816
0.71225	-0.000547719
0.71215	-0.000471087
0.71205	-0.000378807
0.71194	-0.000420629
0.71181	-0.00072477
0.71168	-0.000563099
0.71157	-0.000512336
0.71146	-0.000390041
0.71138	-0.000408746
0.71126	-0.000736997
0.71113	-0.000999985
0.71094	-0.000773298
0.71087	-0.000622708
0.71073	-0.000495275
0.71061	-0.000483085
0.71051	-0.000396289
0.71037	-0.000509737
0.71025	-0.000407638
0.71006	-0.000775571
0.71002	-0.000588853
0.70988	-0.000480258
0.70975	-0.000494587
0.70964	-0.000826354
0.70952	-0.000641222
0.70938	-0.00045116
0.70933	-0.000415108
0.70916	-0.000402689
0.70904	-0.00039092
0.70891	-0.000371776
0.7088	-0.000732068
0.7087	-0.00093067
0.70856	-0.000781322
0.70845	-0.000584631
0.70833	-0.000533982
0.70822	-0.000506642
0.70808	-0.000416197
0.70798	-0.000467228
0.70781	-0.000443709
0.70771	-0.000836805
0.70765	-0.000669459
0.70748	-0.000574161
0.70739	-0.000497357
0.70728	-0.000508056
0.70715	-0.000816495
0.707	-0.000772992
0.70686	-0.0009185
0.70677	-0.000771617
0.70666	-0.000678
0.70653	-0.000563462
0.70636	-0.000538166
0.70627	-0.000514437
0.70617	-0.000477697
0.70604	-0.000407198
0.70596	-0.000751632
0.70583	-0.000610958
0.70568	-0.000583695
0.70555	-0.000548579
0.70549	-0.000870469
0.7053	-0.000672707
0.70519	-0.000564379
0.70515	-0.00055817
0.70497	-0.000520207
0.70483	-0.000488912
0.70473	-0.000891599
0.70465	-0.00101
0.70452	-0.000782507
0.70439	-0.00077261
0.70428	-0.000648119
0.70414	-0.000614856
0.70405	-0.000526799
0.70389	-0.000492065
0.70376	-0.00050114
0.70368	-0.000538453
0.70354	-0.000843778
0.70339	-0.00106
0.70324	-0.000837607
0.70316	-0.000717816
0.70302	-0.000608704
0.70293	-0.000597699
0.70278	-0.000537956
0.70267	-0.000439181
0.7026	-0.000452153
0.70245	-0.000475959
0.7023	-0.000869246
0.70221	-0.00108
0.70207	-0.000857802
0.70199	-0.000708549
0.70188	-0.000620759
0.7017	-0.000591433
0.70157	-0.000548369
0.70144	-0.000506069
0.70138	-0.000528919
0.70122	-0.000868673
0.7011	-0.000767662
0.701	-0.000693456
0.70085	-0.00071367
0.70075	-0.00097253
0.70064	-0.000753237
0.70052	-0.000691908
0.70044	-0.000690991
0.70032	-0.000606641
0.70022	-0.000941446
0.7	-0.000815483
0.69992	-0.000704155
0.69978	-0.000729145
0.69972	-0.000604042
0.69957	-0.000945591
0.69942	-0.000761968
0.6993	-0.000647775
0.69921	-0.00061499
0.69905	-0.000595044
0.69891	-0.000955583
0.69883	-0.000772381
0.69869	-0.000665256
0.6986	-0.000631153
0.69852	-0.000595158
0.69837	-0.000979217
0.69825	-0.000847408
0.69818	-0.00061541
0.69802	-0.000618715
0.69789	-0.000617473
0.69776	-0.000958851
0.69765	-0.00083262
0.69754	-0.000747123
0.6974	-0.000697965
0.69729	-0.000636846
0.69715	-0.000601692
0.69705	-0.00099561
0.6969	-0.00116
0.69682	-0.000933498
0.69667	-0.000798231
0.69656	-0.000715389
0.69646	-0.000745996
0.69632	-0.000699417
0.69619	-0.000615773
0.69607	-0.000556068
0.69594	-0.000560978
0.69584	-0.000927575
0.69575	-0.000833366
0.6956	-0.000708836
0.69548	-0.000669058
0.69539	-0.000948476
0.69522	-0.000852548
0.69511	-0.000728457
0.695	-0.000741392
0.69487	-0.00103
0.6948	-0.000852548
0.69466	-0.000785201
0.69453	-0.000742462
0.6944	-0.000754785
0.69426	-0.00113
0.69415	-0.000914564
0.69403	-0.000799358
0.69397	-0.000677503
0.69382	-0.000695347
0.6937	-0.000727731
0.69359	-0.00105
0.6935	-0.00124
0.69339	-0.001
0.6932	-0.000846033
0.69309	-0.000824997
0.69296	-0.000761472
0.69288	-0.000699933
0.69274	-0.00066602
0.69269	-0.000612219
0.69247	-0.000636197
0.69237	-0.00096313
0.69224	-0.000850026
0.69213	-0.000800753
0.69203	-0.000608112
0.6919	-0.000657996
0.69177	-0.00101
0.69164	-0.000857706
0.6916	-0.000765503
0.69143	-0.000747123
0.69134	-0.00102
0.69116	-0.000877767
0.69102	-0.000850159
0.69089	-0.000809083
0.69082	-0.000757421
0.69071	-0.00108
0.69056	-0.000885409
0.69046	-0.000792938
0.69036	-0.000819056
0.69022	-0.00111
0.69013	-0.000922264
0.68999	-0.000806484
0.68987	-0.000800753
0.68974	-0.0007207
0.68963	-0.00076728
0.6895	-0.00107
0.68941	-0.000835353
0.68929	-0.000754899
0.68916	-0.000732718
0.689	-0.000744487
0.68887	-0.00109
0.68883	-0.000908508
0.68867	-0.000834111
0.68855	-0.000790627
0.68844	-0.000756198
0.68828	-0.00115
0.68819	-0.000914029
0.68806	-0.000868978
0.68796	-0.000768273
0.68778	-0.000762045
0.6877	-0.00115
0.68756	-0.00135
0.68749	-0.0011
0.68733	-0.000977994
0.6872	-0.000897465
0.68708	-0.00084951
0.68702	-0.00077538
0.68689	-0.000739347
0.68675	-0.000739424
0.68662	-0.000679203
0.6865	-0.00113
0.68639	-0.000955794
0.6863	-0.000883231
0.68614	-0.000769458
0.68605	-0.000697277
0.68594	-0.00068375
0.68579	-0.00104
0.68564	-0.00131
0.68553	-0.00109
0.68542	-0.000900579
0.68533	-0.000860132
0.68519	-0.000788773
0.68509	-0.00078499
0.68496	-0.000792594
0.68488	-0.000684553
0.68473	-0.00105
0.68459	-0.000979962
0.68445	-0.000897426
0.68432	-0.00087492
0.68421	-0.00125
0.68409	-0.00139
0.68402	-0.00112
0.68386	-0.00101
0.68371	-0.000989267
0.68363	-0.000856884
0.68348	-0.000849433
0.68338	-0.000828647
0.68327	-0.000755778
0.68313	-0.000854458
0.683	-0.00112
0.68289	-0.00104
0.68279	-0.000897063
0.68263	-0.00077475
0.68254	-0.000795479
0.68241	-0.000751804
0.68229	-0.00117
0.68218	-0.00141
0.68207	-0.00103
0.68193	-0.00102
0.68181	-0.000909692
0.68167	-0.000878722
0.6816	-0.000842288
0.68145	-0.000756046
0.68133	-0.000818196
0.6812	-0.00079248
0.68112	-0.00118
0.68099	-0.00142
0.68089	-0.00119
0.68075	-0.00106
0.68061	-0.000920353
0.68049	-0.000822514
0.68036	-0.000893796
0.6803	-0.000806255
0.68011	-0.000871099
0.67999	-0.00114
0.67991	-0.000980669
0.67978	-0.000966474
0.67961	-0.000876773
0.67954	-0.000837703
0.67943	-0.00113
0.67926	-0.000995743
0.67916	-0.000944139
0.67905	-0.000893319
0.6789	-0.00084651
0.67881	-0.0012
0.67873	-0.000983764
0.67856	-0.000920983
0.67845	-0.000840836
0.67832	-0.00086275
0.67826	-0.00124
0.67806	-0.00107
0.67798	-0.000928836
0.67785	-0.000878875
0.67779	-0.000949661
0.67763	-0.00127
0.67749	-0.0015
0.67742	-0.00121
0.67723	-0.00112
0.67714	-0.000968117
0.67699	-0.00103
0.67691	-0.000902719
0.67678	-0.000915175
0.67662	-0.000874003
0.67652	-0.000829927
0.67643	-0.00116
0.6763	-0.00108
0.67615	-0.00102
0.67609	-0.000858967
0.67593	-0.000851439
0.67586	-0.00114
0.67571	-0.00106
0.67554	-0.000982694
0.67548	-0.000917029
0.67535	-0.00122
0.67524	-0.00112
0.6751	-0.000995992
0.675	-0.000920066
0.67486	-0.000909845
0.6748	-0.00123
0.67461	-0.00112
0.67451	-0.00101
0.67441	-0.000982599
0.67423	-0.001
0.67418	-0.00126
0.67407	-0.00107
0.6739	-0.00103
0.67375	-0.000933937
0.67365	-0.000937835
0.67354	-0.0013
0.67345	-0.00111
0.67325	-0.000989496
0.67316	-0.00102
0.67304	-0.000935599
0.67292	-0.00128
0.67281	-0.00111
0.67271	-0.000948629
0.67259	-0.000892669
0.67244	-0.000879754
0.67229	-0.000889268
0.67219	-0.00126
0.67211	-0.00147
0.672	-0.0012
0.67185	-0.00111
0.67176	-0.00101
0.67163	-0.000976619
0.67148	-0.000930918
0.67135	-0.000908794
0.67127	-0.000898382
0.67114	-0.0013
0.67098	-0.00122
0.67091	-0.00115
0.67076	-0.00138
0.67065	-0.00121
0.67051	-0.00107
0.67038	-0.00106
0.67027	-0.000977116
0.67013	-0.000978052
0.67007	-0.000936
0.66996	-0.00128
0.66983	-0.0012
0.66973	-0.00106
0.66958	-0.00101
0.66946	-0.00129
0.66935	-0.00111
0.66923	-0.000989649
0.66914	-0.000986343
0.669	-0.000940357
0.66888	-0.000970429
0.66875	-0.00128
0.6686	-0.00148
0.6685	-0.00125
0.66836	-0.00116
0.66823	-0.00111
0.66813	-0.000907476
0.66801	-0.000963264
0.66791	-0.000951476
0.66775	-0.000979427
0.66769	-0.000943452
0.66756	-0.00131
0.66737	-0.00153
0.66733	-0.00128
0.66718	-0.00112
0.66708	-0.00111
0.66695	-0.00102
0.66679	-0.00101
0.66669	-0.001
0.66658	-0.000900617
0.66645	-0.00101
0.66631	-0.00135
0.6662	-0.0015
0.66605	-0.00127
0.66603	-0.00111
0.66586	-0.00108
0.66576	-0.00102
0.66563	-0.000962309
0.66551	-0.000976275
0.66539	-0.000901916
0.66524	-0.00092148
0.66518	-0.00131
0.66499	-0.00153
0.66494	-0.00132
0.66475	-0.00117
0.66465	-0.00105
0.66453	-0.00105
0.66439	-0.00107
0.66429	-0.00105
0.66418	-0.000988044
0.66404	-0.00101
0.66395	-0.00134
0.66378	-0.00153
0.6637	-0.0014
0.6636	-0.00119
0.66343	-0.00117
0.66331	-0.00107
0.66317	-0.00104
0.66307	-0.00101
0.66298	-0.00096699
0.66284	-0.000908508
0.66268	-0.00132
0.66257	-0.00149
0.66245	-0.00128
0.66233	-0.00118
0.66225	-0.00112
0.66212	-0.00106
0.66201	-0.000956673
0.66189	-0.000965308
0.66177	-0.000985961
0.66166	-0.00134
0.66148	-0.00116
0.66139	-0.00109
0.6613	-0.00103
0.6612	-0.00104
0.66103	-0.00143
0.66093	-0.0013
0.66078	-0.00114
0.66065	-0.00111
0.66058	-0.00137
0.66042	-0.00124
0.66028	-0.00123
0.66022	-0.0011
0.66008	-0.00108
0.65997	-0.00102
0.65987	-0.00141
0.65976	-0.00125
0.6596	-0.00113
0.65946	-0.00111
0.65942	-0.00136
0.65927	-0.00118
0.6591	-0.00114
0.659	-0.00111
0.6589	-0.00103
0.65879	-0.00105
0.65864	-0.0014
0.65857	-0.0012
0.65841	-0.00116
0.65832	-0.00113
0.65814	-0.00139
0.65807	-0.00125
0.65793	-0.00117
0.65781	-0.00118
0.65768	-0.00113
0.65748	-0.00153
0.65743	-0.00128
0.65734	-0.00113
0.65721	-0.00114
0.65708	-0.00104
0.65696	-0.00107
0.65683	-0.00142
0.65674	-0.00128
0.65661	-0.00116
0.65651	-0.00116
0.65635	-0.00151
0.65624	-0.00122
0.65615	-0.00112
0.65603	-0.00104
0.65588	-0.00102
0.65579	-0.00102
0.65566	-0.00137
0.65552	-0.00127
0.65538	-0.00113
0.65527	-0.00107
0.65517	-0.00107
0.65503	-0.00139
0.65492	-0.0013
0.65483	-0.00148
0.65472	-0.00134
0.6546	-0.00118
0.65445	-0.00119
0.65435	-0.00117
0.65424	-0.00118
0.65406	-0.00108
0.65401	-0.00143
0.65392	-0.00127
0.65374	-0.00122
0.65362	-0.00119
0.65351	-0.00111
0.6534	-0.00145
0.65327	-0.00125
0.65316	-0.00129
0.65304	-0.00115
0.65296	-0.00116
0.65282	-0.0014
0.65269	-0.00129
0.65253	-0.00116
0.65242	-0.00114
0.65229	-0.00112
0.65224	-0.00147
0.6521	-0.00127
0.65191	-0.00122
0.65185	-0.00112
0.65172	-0.0011
0.65163	-0.00146
0.65147	-0.00122
0.65134	-0.00123
0.65121	-0.00118
0.6511	-0.00117
0.65095	-0.0015
0.6509	-0.00169
0.65075	-0.00148
0.65062	-0.00128
0.65053	-0.00122
0.65037	-0.00122
0.65029	-0.00116
0.6502	-0.00112
0.65002	-0.00109
0.64988	-0.00107
0.64978	-0.00114
0.64965	-0.00145
0.64957	-0.00167
0.64945	-0.00136
0.64932	-0.00126
0.64921	-0.00122
0.64906	-0.00114
0.64894	-0.00115
0.64882	-0.00115
0.64877	-0.000990776
0.64857	-0.00107
0.64852	-0.00141
0.64836	-0.00169
0.64822	-0.00143
0.64813	-0.00127
0.64798	-0.0013
0.64787	-0.00123
0.64776	-0.00123
0.64763	-0.00117
0.64752	-0.00115
0.64741	-0.00151
0.64729	-0.00134
0.64717	-0.00124
0.64704	-0.00125
0.6469	-0.00152
0.6468	-0.00136
0.64669	-0.00126
0.6466	-0.00119
0.64645	-0.00121
0.64632	-0.00158
0.64618	-0.00131
0.64607	-0.00121
0.64596	-0.00114
0.64584	-0.00113
0.64573	-0.00113
0.64561	-0.00147
0.64542	-0.00137
0.64537	-0.00122
0.64523	-0.0012
0.64514	-0.00148
0.64498	-0.00138
0.64487	-0.00124
0.64469	-0.00123
0.64468	-0.00113
0.6445	-0.00115
0.64436	-0.00152
0.64423	-0.00145
0.64411	-0.00166
0.64402	-0.00147
0.64389	-0.00129
0.6438	-0.00119
0.64364	-0.0012
0.64354	-0.00117
0.64344	-0.00117
0.6433	-0.0011
0.6432	-0.00155
0.64302	-0.00133
0.64296	-0.00124
0.64284	-0.00116
0.64275	-0.0011
0.64255	-0.00149
0.6424	-0.00137
0.64229	-0.00127
0.64223	-0.00125
0.64204	-0.00151
0.64198	-0.00136
0.64187	-0.00128
0.64174	-0.00127
0.64162	-0.00122
0.64145	-0.0015
0.64142	-0.00135
0.64123	-0.00133
0.64116	-0.00124
0.64108	-0.00123
0.6409	-0.00161
0.64077	-0.00178
0.64066	-0.00153
0.64054	-0.00144
0.64046	-0.00135
0.6403	-0.00129
0.64019	-0.00124
0.64008	-0.00119
0.63993	-0.00117
0.63981	-0.00126
0.63972	-0.00153
0.63961	-0.00137
0.63947	-0.00123
0.63937	-0.00116
0.63921	-0.00114
0.63908	-0.00118
0.639	-0.00151
0.63887	-0.00138
0.63877	-0.00122
0.63862	-0.00121
0.63852	-0.00151
0.63836	-0.00139
0.63828	-0.00132
0.63817	-0.00117
0.63809	-0.00119
0.63793	-0.00157
0.6378	-0.00143
0.63768	-0.00134
0.63753	-0.00129
0.63744	-0.00162
0.63731	-0.00143
0.63719	-0.00137
0.63705	-0.00127
0.63692	-0.00122
0.6368	-0.00123
0.63673	-0.00154
0.63656	-0.00133
0.63646	-0.00141
0.63637	-0.00162
0.63619	-0.00146
0.63611	-0.00131
0.63596	-0.00124
0.63588	-0.00123
0.63577	-0.00118
0.63565	-0.0012
0.63549	-0.00154
0.63538	-0.00135
0.63523	-0.00136
0.63513	-0.00163
0.63506	-0.00149
0.63494	-0.00137
0.63477	-0.00127
0.63468	-0.00123
0.63456	-0.00123
0.63445	-0.00128
0.63433	-0.00163
0.63419	-0.00179
0.63405	-0.00154
0.63394	-0.00142
0.63383	-0.00136
0.63372	-0.00137
0.63362	-0.00128
0.63346	-0.00125
0.63334	-0.00123
0.63324	-0.00119
0.63313	-0.00159
0.633	-0.00175
0.63286	-0.00152
0.63275	-0.00141
0.63261	-0.00127
0.6325	-0.00127
0.63238	-0.00126
0.63221	-0.00124
0.63211	-0.00121
0.63201	-0.00107
0.63191	-0.00117
0.63177	-0.00152
0.63168	-0.00177
0.63154	-0.00151
0.63143	-0.00142
0.63131	-0.00133
0.63118	-0.00134
0.63106	-0.00133
0.63089	-0.00131
0.63082	-0.00124
0.63071	-0.00158
0.63057	-0.00145
0.63048	-0.00135
0.63042	-0.00131
0.63022	-0.00162
0.63008	-0.00148
0.62997	-0.00138
0.62994	-0.00133
0.62974	-0.00129
0.6296	-0.00127
0.62949	-0.00157
0.62942	-0.00143
0.62928	-0.00128
0.62917	-0.00127
0.62903	-0.00163
0.62892	-0.00152
0.62879	-0.00143
0.62866	-0.00134
0.62859	-0.00126
0.6284	-0.00125
0.62832	-0.00168
0.62816	-0.00174
0.6281	-0.00158
0.62795	-0.00148
0.62781	-0.00141
0.62767	-0.00138
0.62761	-0.00137
0.62748	-0.00127
0.62736	-0.00127
0.62722	-0.00124
0.62712	-0.00164
0.62698	-0.00182
0.62689	-0.00159
0.62673	-0.00143
0.6266	-0.00139
0.62654	-0.0014
0.62635	-0.0013
0.62627	-0.00129
0.62615	-0.00123
0.62599	-0.00119
0.6259	-0.00156
0.6258	-0.00141
0.62562	-0.00136
0.6255	-0.00132
0.62535	-0.00158
0.62526	-0.00147
0.62519	-0.00136
0.62506	-0.00134
0.62493	-0.00131
0.62482	-0.00158
0.6247	-0.00148
0.62456	-0.00138
0.62444	-0.00138
0.6243	-0.0017
0.62421	-0.00157
0.62409	-0.00144
0.624	-0.0014
0.62385	-0.00134
0.62376	-0.00135
0.62363	-0.00164
0.62349	-0.00154
0.62336	-0.00142
0.62322	-0.00134
0.62308	-0.00137
0.62299	-0.00168
0.62292	-0.00152
0.6228	-0.00136
0.62264	-0.00131
0.62251	-0.00125
0.62239	-0.00163
0.62231	-0.0015
0.6222	-0.00142
0.62204	-0.00132
0.62193	-0.00133
0.6218	-0.00165
0.62169	-0.00153
0.62154	-0.00145
0.62145	-0.00128
0.62135	-0.00129
0.62122	-0.00163
0.62106	-0.00159
0.62095	-0.00185
0.62086	-0.0016
0.62073	-0.00149
0.6206	-0.00144
0.62053	-0.00133
0.62042	-0.0014
0.62026	-0.00131
0.62011	-0.00132
0.61998	-0.00169
0.61984	-0.0019
0.61978	-0.00166
0.61966	-0.00149
0.61951	-0.00142
0.6194	-0.00133
0.61926	-0.00127
0.61916	-0.00127
0.61904	-0.0013
0.61893	-0.00128
0.61881	-0.00127
0.61868	-0.00156
0.61857	-0.00147
0.61845	-0.0014
0.61835	-0.00174
0.6182	-0.00153
0.61812	-0.00141
0.61797	-0.00138
0.61788	-0.00141
0.61769	-0.00172
0.61762	-0.00161
0.61748	-0.00149
0.61735	-0.00139
0.61716	-0.00138
0.61708	-0.00171
0.61701	-0.00159
0.61689	-0.00151
0.61677	-0.00141
0.61666	-0.00135
0.61654	-0.00168
0.61639	-0.00152
0.61629	-0.00148
0.61613	-0.00139
0.61602	-0.00134
0.61593	-0.00126
0.6158	-0.00168
0.61568	-0.0019
0.61559	-0.00165
0.61552	-0.00154
0.61535	-0.00142
0.61524	-0.00136
0.6151	-0.00134
0.615	-0.00134
0.61486	-0.00125
0.61479	-0.00134
0.61465	-0.00163
0.61453	-0.00154
0.61441	-0.00148
0.61423	-0.00181
0.61416	-0.00158
0.61401	-0.00149
0.61391	-0.00143
0.61382	-0.00137
0.61365	-0.00136
0.61357	-0.00169
0.61343	-0.00157
0.61333	-0.00147
0.61316	-0.00147
0.61304	-0.00138
0.61296	-0.00174
0.6128	-0.00153
0.6127	-0.00139
0.61263	-0.00132
0.61253	-0.00135
0.61236	-0.00172
0.61224	-0.00156
0.61213	-0.00152
0.61196	-0.00144
0.61189	-0.00136
0.61176	-0.0017
0.61162	-0.00161
0.61155	-0.00141
0.61143	-0.00138
0.6113	-0.00135
0.61117	-0.00141
0.61108	-0.00179
0.61091	-0.00199
0.61079	-0.00171
0.61066	-0.00159
0.61055	-0.00148
0.61044	-0.00146
0.61031	-0.00139
0.61022	-0.00141
0.61008	-0.00139
0.60995	-0.00165
0.60986	-0.00163
0.60975	-0.00147
0.60958	-0.00143
0.60948	-0.00142
0.60937	-0.00167
0.60922	-0.0015
0.60906	-0.00145
0.609	-0.00139
0.60884	-0.0014
0.60875	-0.0017
0.60863	-0.00154
0.60853	-0.00146
0.60839	-0.00143
0.60828	-0.0014
0.60817	-0.00165
0.60808	-0.00156
0.60793	-0.00148
0.60783	-0.00145
0.60765	-0.00149
0.60756	-0.00179
0.60739	-0.00198
0.60731	-0.00172
0.6072	-0.00156
0.60705	-0.00159
0.60696	-0.00148
0.60687	-0.00144
0.60673	-0.00145
0.6066	-0.00135
0.60652	-0.00141
0.60637	-0.00174
0.60628	-0.00158
0.6061	-0.00142
0.606	-0.00139
0.60586	-0.00134
0.60575	-0.00173
0.60559	-0.00165
0.60551	-0.00155
0.60537	-0.00171
0.60524	-0.00165
0.60515	-0.00153
0.60502	-0.00151
0.6049	-0.00149
0.60475	-0.00137
0.60467	-0.00138
0.60451	-0.00176
0.6044	-0.00163
0.60433	-0.00151
0.60417	-0.00149
0.60403	-0.00182
0.60397	-0.00164
0.60378	-0.00152
0.60374	-0.0015
0.60359	-0.00143
0.60345	-0.00142
0.60333	-0.00179
0.6032	-0.00193
0.60311	-0.00173
0.60297	-0.00159
0.60289	-0.00151
0.60275	-0.00141
0.60259	-0.00135
0.60252	-0.00136
0.60236	-0.00137
0.60227	-0.00134
0.60211	-0.00176
0.602	-0.00191
0.60191	-0.00168
0.60178	-0.00155
0.60168	-0.00152
0.60156	-0.00146
0.6014	-0.00146
0.60129	-0.00145
0.60118	-0.00143
0.60106	-0.00181
0.60095	-0.00167
0.60081	-0.00157
0.6007	-0.00153
0.60059	-0.00186
0.60048	-0.00165
0.60036	-0.00157
0.60021	-0.00153
0.60012	-0.00148
0.6	-0.00146
0.59992	-0.00179
0.59973	-0.00164
0.59961	-0.00155
0.59952	-0.00146
0.59941	-0.00137
0.59925	-0.0014
0.59917	-0.00168
0.59901	-0.00164
0.59889	-0.00157
0.59877	-0.00185
0.59866	-0.00163
0.59854	-0.00158
0.59838	-0.00154
0.59827	-0.00149
0.59815	-0.00141
0.59808	-0.00178
0.59792	-0.00166
0.59779	-0.00152
0.59766	-0.00154
0.59759	-0.00152
0.59747	-0.0018
0.59735	-0.00167
0.59717	-0.00154
0.5971	-0.00153
0.59698	-0.00148
0.59689	-0.00178
0.59673	-0.00163
0.59663	-0.00152
0.59652	-0.00158
0.59636	-0.00182
0.59621	-0.00164
0.59615	-0.00153
0.59604	-0.00144
0.59593	-0.00137
0.59582	-0.00139
0.59567	-0.00139
0.59554	-0.00173
0.59542	-0.00157
0.5953	-0.00155
0.59518	-0.00186
0.59504	-0.00167
0.59499	-0.00156
0.59482	-0.00147
0.59467	-0.0015
0.59461	-0.00147
0.59447	-0.00184
0.59431	-0.00174
0.59421	-0.002
0.59406	-0.00178
0.59399	-0.0016
0.59387	-0.00158
0.59373	-0.00157
0.59357	-0.00148
0.59352	-0.00146
0.59339	-0.00148
0.5932	-0.0018
0.59312	-0.00172
0.59303	-0.00195
0.59288	-0.00174
0.59278	-0.00162
0.59263	-0.00152
0.5925	-0.00146
0.59242	-0.00141
0.5923	-0.00144
0.59218	-0.00147
0.59203	-0.00178
0.59194	-0.00163
0.59181	-0.00153
0.59171	-0.00151
0.59161	-0.00148
0.59149	-0.00176
0.59137	-0.00166
0.59123	-0.00157
0.5911	-0.00155
0.59099	-0.00189
0.59083	-0.00171
0.59071	-0.00159
0.59058	-0.00152
0.59049	-0.00151
0.59037	-0.00192
0.59027	-0.00167
0.59015	-0.00162
0.59004	-0.00155
0.58985	-0.00148
0.5898	-0.00147
0.58967	-0.00185
0.58949	-0.00203
0.5894	-0.00173
0.5893	-0.00161
0.58921	-0.0015
0.58907	-0.00153
0.58896	-0.0015
0.58883	-0.00145
0.58874	-0.00136
0.5886	-0.00148
0.58849	-0.00175
0.58834	-0.00167
0.58822	-0.00159
0.58808	-0.00159
0.58801	-0.00184
0.58782	-0.00168
0.58777	-0.00168
0.58766	-0.0016
0.58751	-0.00154
0.58739	-0.00153
0.58725	-0.00186
0.58716	-0.00206
0.58701	-0.00183
0.58689	-0.00173
0.58678	-0.00161
0.58668	-0.00154
0.58655	-0.00154
0.58645	-0.00154
0.58629	-0.00149
0.58615	-0.00146
0.58606	-0.00174
0.58593	-0.00164
0.58581	-0.00154
0.58567	-0.00152
0.58554	-0.00145
0.58546	-0.00182
0.58534	-0.00165
0.5852	-0.00159
0.58506	-0.00159
0.58494	-0.00192
0.58485	-0.00167
0.58472	-0.00162
0.58464	-0.00151
0.58446	-0.00154
0.58435	-0.00156
0.58422	-0.00188
0.58415	-0.00207
0.58402	-0.00181
0.58387	-0.00172
0.58379	-0.00162
0.58368	-0.00157
0.58354	-0.00159
0.58339	-0.00152
0.58327	-0.00146
0.58317	-0.00191
0.58307	-0.00165
0.58296	-0.00158
0.5828	-0.00151
0.58271	-0.00146
0.5826	-0.00144
0.58247	-0.00183
0.58233	-0.0017
0.58222	-0.00162
0.5821	-0.0019
0.58198	-0.00175
0.58183	-0.0017
0.58174	-0.00161
0.58159	-0.00158
0.58147	-0.00145
0.58139	-0.00153
0.58125	-0.0019
0.5811	-0.00209
0.58101	-0.00189
0.58095	-0.00179
0.58079	-0.00166
0.58063	-0.00161
0.58052	-0.00156
0.5804	-0.00158
0.58032	-0.0015
0.58016	-0.0019
0.58002	-0.00174
0.57994	-0.00158
0.57984	-0.00162
0.57964	-0.0019
0.57956	-0.00174
0.57949	-0.00162
0.57932	-0.00154
0.5792	-0.00149
0.5791	-0.00148
0.57899	-0.0015
0.57886	-0.00185
0.57865	-0.00205
0.57859	-0.00182
0.5785	-0.00166
0.57838	-0.0016
0.57822	-0.00158
0.57817	-0.00146
0.57801	-0.00158
0.57793	-0.00152
0.57778	-0.00187
0.57768	-0.00172
0.57756	-0.0017
0.57744	-0.00157
0.57729	-0.00192
0.57722	-0.00172
0.57708	-0.00168
0.57692	-0.00164
0.57678	-0.00157
0.57675	-0.00154
0.57656	-0.00187
0.57644	-0.00178
0.57634	-0.00201
0.57623	-0.00186
0.57614	-0.00169
0.576	-0.00156
0.57587	-0.00156
0.57577	-0.00155
0.57563	-0.00153
0.5755	-0.00149
0.57543	-0.00145
0.57527	-0.00188
0.57508	-0.0021
0.57499	-0.00187
0.57492	-0.00176
0.57481	-0.00166
0.57465	-0.00162
0.57454	-0.00159
0.57445	-0.00158
0.57435	-0.00159
0.57416	-0.00192
0.57407	-0.00168
0.574	-0.00164
0.5739	-0.00161
0.57369	-0.002
0.57357	-0.00212
0.57346	-0.0019
0.57336	-0.00175
0.57325	-0.00166
0.57314	-0.00161
0.57301	-0.0016
0.57288	-0.00147
0.57273	-0.00149
0.57265	-0.00145
0.57248	-0.00149
0.5724	-0.00186
0.57225	-0.00175
0.57215	-0.00164
0.57203	-0.00157
0.57191	-0.00151
0.57186	-0.00186
0.57166	-0.00181
0.57153	-0.00164
0.57141	-0.00161
0.57134	-0.00193
0.57123	-0.00178
0.57108	-0.00172
0.57096	-0.00171
0.57084	-0.00163
0.57069	-0.00194
0.5706	-0.00177
0.57047	-0.00167
0.57035	-0.00168
0.57025	-0.00162
0.57013	-0.00193
0.57002	-0.00178
0.56988	-0.00173
0.56977	-0.00162
0.56967	-0.00159
0.5695	-0.00192
0.56939	-0.00175
0.56927	-0.00161
0.56913	-0.00159
0.56903	-0.00159
0.56892	-0.00193
0.56875	-0.00179
0.56865	-0.00168
0.56853	-0.00158
0.56839	-0.00162
0.56836	-0.00195
0.56818	-0.00172
0.56805	-0.00171
0.56797	-0.0016
0.56786	-0.00158
0.56771	-0.00166
0.56763	-0.00202
0.56747	-0.00217
0.56733	-0.00193
0.56721	-0.00174
0.56705	-0.0017
0.56696	-0.00165
0.56689	-0.00163
0.56673	-0.00157
0.56668	-0.00153
0.56649	-0.0016
0.56635	-0.00192
0.56625	-0.00208
0.56616	-0.00186
0.56604	-0.00175
0.56587	-0.00162
0.56575	-0.00162
0.56563	-0.00159
0.56555	-0.00156
0.56541	-0.00154
0.56532	-0.00156
0.56517	-0.00189
0.56504	-0.00177
0.56494	-0.0017
0.56485	-0.00189
0.56469	-0.00181
0.56462	-0.00171
0.56446	-0.00172
0.56435	-0.00167
0.56422	-0.00167
0.56409	-0.00201
0.56399	-0.00217
0.56385	-0.00192
0.56374	-0.00182
0.56361	-0.00175
0.56347	-0.00166
0.56339	-0.00163
0.56322	-0.00161
0.56313	-0.00167
0.56303	-0.00193
0.56291	-0.00179
0.56278	-0.00169
0.56266	-0.00163
0.56252	-0.00156
0.56245	-0.00155
0.56233	-0.00155
0.56217	-0.00189
0.56208	-0.00209
0.56188	-0.00193
0.56185	-0.00175
0.56173	-0.0017
0.56159	-0.00168
0.56149	-0.00156
0.56137	-0.0016
0.56117	-0.00158
0.5611	-0.00163
0.56097	-0.00195
0.5609	-0.00212
0.56077	-0.00195
[truncated: 24,672 more rows]

## Sheet: 0.4 V s-1
E /V vs. SCE	i / mA
0.80007	0.01235
0.79991	0.01087
0.79974	0.00929
0.79956	0.00768
0.79939	0.00667
0.79921	0.00602
0.79907	0.00617
0.79891	0.0063
0.79877	0.00678
0.79856	0.00713
0.79845	0.00735
0.79827	0.00743
0.79815	0.00724
0.79796	0.00731
0.79781	0.00709
0.79763	0.00682
0.79751	0.00665
0.79729	0.00648
0.79718	0.00627
0.79699	0.00615
0.79684	0.00609
0.79669	0.00635
0.79654	0.00627
0.79632	0.0065
0.79621	0.00629
0.79605	0.00649
0.79587	0.0063
0.79574	0.00605
0.79558	0.00581
0.79539	0.00571
0.79527	0.00593
0.79509	0.00578
0.79493	0.00605
0.79475	0.00579
0.79458	0.00566
0.79444	0.00548
0.79432	0.0057
0.79412	0.00549
0.79396	0.00535
0.79383	0.00568
0.79363	0.00542
0.79348	0.00559
0.7933	0.00545
0.79316	0.00519
0.79301	0.00506
0.79283	0.00527
0.79266	0.00511
0.7925	0.00495
0.79233	0.00518
0.79222	0.00504
0.79202	0.00483
0.79185	0.00473
0.79175	0.00499
0.79156	0.00477
0.79139	0.00503
0.79125	0.00488
0.79111	0.00503
0.79096	0.00488
0.79074	0.00465
0.7906	0.00451
0.79041	0.00429
0.79027	0.00427
0.79011	0.00456
0.78998	0.0048
0.78984	0.00501
0.78964	0.00477
0.7895	0.00452
0.78936	0.00441
0.78916	0.00452
0.78901	0.00438
0.78887	0.00422
0.78871	0.00408
0.78852	0.00422
0.7884	0.0042
0.78824	0.00439
0.78805	0.00423
0.7879	0.00403
0.78777	0.00386
0.78757	0.00413
0.7874	0.00395
0.78724	0.00418
0.78707	0.00406
0.78693	0.00416
0.78676	0.00398
0.78662	0.00382
0.78644	0.00363
0.7863	0.00348
0.78617	0.00371
0.78597	0.00358
0.7858	0.00347
0.78563	0.00371
0.78546	0.00358
0.78529	0.00378
0.78522	0.00362
0.78501	0.00376
0.78484	0.00359
0.78469	0.00344
0.78454	0.00327
0.78438	0.00351
0.78421	0.00337
0.78404	0.00362
0.78392	0.0034
0.7837	0.00318
0.78358	0.00312
0.78342	0.00332
0.78323	0.00324
0.7831	0.00349
0.78291	0.00333
0.78275	0.00351
0.78262	0.00334
0.78247	0.00348
0.78228	0.00331
0.7821	0.00306
0.78194	0.00296
0.78183	0.00284
0.78161	0.00315
0.78151	0.00299
0.78134	0.00317
0.78115	0.003
0.78103	0.00323
0.78081	0.00306
0.78072	0.00283
0.78048	0.00276
0.78031	0.00295
0.78019	0.00286
0.78003	0.00305
0.77982	0.00283
0.77973	0.00266
0.77956	0.00246
0.77939	0.00236
0.77919	0.00263
0.77904	0.00288
0.77894	0.00273
0.77875	0.0029
0.77857	0.00275
0.77841	0.00255
0.77826	0.00269
0.77813	0.00259
0.77792	0.00238
0.7778	0.00229
0.77764	0.00261
0.77745	0.0028
0.77732	0.00266
0.77713	0.00268
0.77698	0.00259
0.77685	0.00235
0.77666	0.00224
0.77648	0.00209
0.77633	0.0024
0.77621	0.0023
0.77602	0.00254
0.77585	0.00235
0.77571	0.00253
0.77556	0.00236
0.77542	0.00215
0.77518	0.00198
0.77505	0.00193
0.77495	0.00228
0.77476	0.00238
0.77459	0.0022
0.77444	0.00208
0.77428	0.00225
0.77412	0.00215
0.77398	0.00226
0.7738	0.00219
0.77366	0.00191
0.77343	0.00177
0.77329	0.00205
0.77311	0.00189
0.77301	0.00207
0.77282	0.00187
0.77267	0.00174
0.77251	0.00198
0.77232	0.00183
0.77225	0.00167
0.77204	0.00158
0.77189	0.00186
0.77172	0.00203
0.7715	0.00183
0.77135	0.00171
0.77125	0.00188
0.77108	0.00177
0.77094	0.00199
0.77078	0.00183
0.77057	0.00158
0.77046	0.0014
0.7703	0.00139
0.77014	0.00161
0.76992	0.00189
0.76982	0.00175
0.76961	0.00195
0.76949	0.00175
0.76933	0.0016
0.76915	0.00179
0.769	0.00158
0.76883	0.00144
0.76865	0.00166
0.76853	0.00152
0.76834	0.00173
0.7682	0.00159
0.76804	0.00168
0.76785	0.00156
0.76774	0.00139
0.76758	0.00123
0.76743	0.00114
0.76725	0.00141
0.7671	0.00138
0.76691	0.00153
0.76674	0.00136
0.76661	0.00155
0.76645	0.00137
0.76632	0.00114
0.76614	0.00108
0.76601	0.00127
0.76581	0.00115
0.76567	0.00141
0.7655	0.00127
0.76533	0.00145
0.76521	0.00128
0.76502	0.00104
0.76484	0.000923479
0.76474	0.00119
0.76455	0.00108
0.76441	0.00127
0.76421	0.00111
0.76409	0.00135
0.76387	0.00114
0.76373	0.00132
0.76353	0.00114
0.7634	0.000952711
0.76326	0.000826996
0.76309	0.000772546
0.76297	0.00105
0.76279	0.00129
0.76259	0.00113
0.7625	0.00126
0.76227	0.00109
0.76213	0.000876288
0.76195	0.000754013
0.7618	0.000950227
0.76163	0.000879154
0.7615	0.00109
0.76133	0.000939719
0.76116	0.000761846
0.76101	0.000965893
0.76085	0.000839797
0.7607	0.000973153
0.76052	0.000959206
0.76036	0.000710453
0.76023	0.000587986
0.76001	0.000790123
0.75988	0.000667465
0.75973	0.000857756
0.75953	0.000698225
0.75942	0.000511182
0.75921	0.000778659
0.75902	0.000650652
0.75894	0.000868837
0.75879	0.000699562
0.75862	0.000564869
0.75844	0.00076796
0.7583	0.000601742
0.75814	0.00085298
0.75795	0.000642246
0.75784	0.000457687
0.75763	0.000343436
0.75749	0.000689437
0.75731	0.000496853
0.75712	0.000636132
0.75697	0.000585885
0.75685	0.00074618
0.75668	0.00058684
0.75656	0.000496089
0.75638	0.000694404
0.75624	0.000590279
0.75606	0.000774647
0.75581	0.000586267
0.75576	0.000378781
0.75554	0.00024829
0.75539	0.000513284
0.75526	0.000433232
0.7551	0.000627535
0.75493	0.000523792
0.75475	0.000611677
0.75458	0.000443166
0.75448	0.000345346
0.75426	0.000538694
0.75408	0.000341334
0.75398	0.000199953
0.7538	0.000169193
0.75365	0.00037496
0.75346	0.00025555
0.75333	0.000455012
0.75321	0.000668229
0.753	0.00037859
0.75289	0.000157348
0.75269	2.64752e-05
0.75251	0.000311338
0.75235	0.000172441
0.75218	4.95929e-05
0.75205	0.000316497
0.75185	0.00017588
0.75174	0.000366935
0.75153	0.000154291
0.75139	4.92108e-05
0.75127	0.000249437
0.75107	0.000117991
0.75096	0.000330253
0.75076	0.00021562
0.75063	0.000385659
0.75045	0.000118182
0.75027	2.45647e-05
0.7501	-0.000121784
0.74996	0.000124486
0.7498	4.13775e-05
0.74962	0.000306371
0.7495	0.000127161
0.74934	0.000324712
0.74919	0.000153527
0.749	-5.30037e-05
0.74882	-0.000138979
0.74867	5.91456e-05
0.74859	-3.98209e-05
0.74838	0.000151043
0.74822	6.20115e-05
0.74801	0.000190018
0.74787	3.54548e-05
0.7477	0.000244469
0.74757	7.94286e-06
0.74741	-0.000183303
0.74725	-0.000259916
0.74709	-0.000316278
0.74691	-8.56742e-05
0.7467	0.000154673
0.7466	-1.65122e-05
0.74646	0.000117035
0.7463	-8.77758e-05
0.74613	-0.000236799
0.74593	-0.000355826
0.74578	-0.000118536
0.74565	-0.000226673
0.74545	-3.21787e-05
0.74529	-0.000137641
0.74518	6.46862e-05
0.74504	-0.000137832
0.74482	-0.000373403
0.74467	-0.000428427
0.74453	-0.000174515
0.74437	-0.000254376
0.7442	-4.11583e-05
0.74405	-0.000258388
0.74395	-5.43411e-05
0.74373	-0.000170503
0.74355	-0.000373212
0.74337	-0.000468167
0.74322	-0.000211388
0.74301	-0.000318188
0.74292	-0.000168355
0.74272	9.7474e-05
0.74256	-0.000122201
0.74245	-0.000282019
0.74224	-0.000452918
0.74206	-0.000206399
0.74197	-0.000364478
0.74182	-0.000154566
0.74157	-0.000254392
0.74145	-6.93936e-05
0.74131	-0.000275026
0.74117	-0.00041656
0.74096	-0.000576358
0.74085	-0.000345258
0.74065	-0.000451007
0.74049	-0.0002303
0.74035	-0.000376266
0.74019	-0.000211348
0.74001	-0.000442945
0.73989	-0.000527773
0.73975	-0.000663078
0.73954	-0.000446231
0.73943	-0.000589369
0.73923	-0.000352499
0.73904	-0.00052655
0.73889	-0.000670529
0.73875	-0.000440251
0.73855	-0.000532588
0.73843	-0.000339488
0.73828	-0.000561762
0.73811	-0.000368643
0.73796	-0.000477717
0.73782	-0.000645157
0.73761	-0.000801249
0.73749	-0.000485856
0.73726	-0.000602361
0.73716	-0.000528786
0.73697	-0.000582434
0.73686	-0.000402326
0.73672	-0.000543459
0.73652	-0.000722687
0.73637	-0.000780997
0.73621	-0.000493058
0.736	-0.000287216
0.73591	-0.000486505
0.73572	-0.000694641
0.73559	-0.000460369
0.73541	-0.000602418
0.73525	-0.0004691
0.73511	-0.000615486
0.73492	-0.000741105
0.73477	-0.000902776
0.73459	-0.00099559
0.73448	-0.000729737
0.73431	-0.00048171
0.7341	-0.00064296
0.73398	-0.000465871
0.73379	-0.000575537
0.73364	-0.000472214
0.73346	-0.000645673
0.73327	-0.000772056
0.73317	-0.000953673
0.73296	-0.00107
0.73285	-0.000785965
0.73274	-0.000895993
0.73252	-0.000695386
0.73237	-0.000810821
0.73225	-0.000603526
0.73207	-0.000771559
0.7319	-0.000544586
0.73174	-0.000739175
0.7316	-0.000951266
0.73144	-0.00106
0.73129	-0.000775457
0.73109	-0.000895688
0.73089	-0.000686502
0.73083	-0.000805644
0.73067	-0.000620855
0.73047	-0.000896337
0.73032	-0.00101
0.73014	-0.000761968
0.73	-0.000835696
0.7298	-0.000657824
0.72962	-0.000805452
0.72952	-0.00059703
0.72939	-0.000775877
0.72914	-0.00097893
0.72902	-0.00108
0.72884	-0.000858967
0.7287	-0.00101
0.72855	-0.000826182
0.72838	-0.000902528
0.72829	-0.000676127
0.72806	-0.000910571
0.7279	-0.00105
0.72777	-0.000864126
0.72757	-0.00102
0.7274	-0.00116
0.72719	-0.00122
0.72708	-0.000948534
0.72693	-0.000705989
0.72676	-0.000936077
0.72661	-0.000755874
0.72645	-0.000926715
0.72632	-0.00118
0.72614	-0.0013
0.72597	-0.00142
0.72582	-0.00109
0.72567	-0.000831398
0.7255	-0.000997711
0.72534	-0.000860438
0.72517	-0.000951075
0.72502	-0.00115
0.72486	-0.000979676
0.72467	-0.00109
0.72453	-0.00125
0.72438	-0.00104
0.72424	-0.00115
0.72407	-0.00090824
0.7239	-0.00112
0.72374	-0.00127
0.72363	-0.00136
0.72337	-0.00108
0.72328	-0.000810019
0.72306	-0.00104
0.72292	-0.000827366
0.72277	-0.00105
0.72263	-0.00113
0.72246	-0.000965652
0.72228	-0.00111
0.72215	-0.00129
0.72193	-0.00144
0.7218	-0.00118
0.72163	-0.00118
0.72149	-0.00102
0.72133	-0.00119
0.72114	-0.001
0.72103	-0.00116
0.72083	-0.000960417
0.72064	-0.00116
0.72052	-0.00122
0.72037	-0.00143
0.72023	-0.00115
0.72003	-0.00125
0.71989	-0.00109
0.71973	-0.00126
0.71953	-0.0011
0.71938	-0.00128
0.71922	-0.00139
0.71906	-0.00155
0.71894	-0.00124
0.71875	-0.00133
0.71861	-0.00115
0.71842	-0.00127
0.71825	-0.00116
0.71809	-0.00129
0.71794	-0.0014
0.71778	-0.0012
0.71759	-0.00137
0.71749	-0.0011
0.7173	-0.00126
0.71717	-0.00118
0.717	-0.00124
0.71687	-0.00144
0.71665	-0.00156
0.71653	-0.0013
0.71637	-0.0014
0.71624	-0.00119
0.71606	-0.00131
0.71589	-0.00113
0.71571	-0.00136
0.71555	-0.00153
0.71541	-0.00161
0.71523	-0.00139
0.71504	-0.0015
0.71493	-0.00121
0.71476	-0.00103
0.71459	-0.00125
0.7144	-0.00146
0.71427	-0.00159
0.71414	-0.00137
0.7139	-0.00147
0.71384	-0.0012
0.71365	-0.00141
0.71348	-0.0016
0.71327	-0.00174
0.71315	-0.00151
0.713	-0.00161
0.7128	-0.00136
0.71266	-0.00154
0.71253	-0.00128
0.71236	-0.00141
0.71216	-0.00128
0.71202	-0.00142
0.71186	-0.00158
0.7117	-0.00135
0.71157	-0.0016
0.71136	-0.00165
0.71123	-0.00141
0.71107	-0.0016
0.71093	-0.00135
0.71076	-0.00146
0.71059	-0.00131
0.71049	-0.00156
0.71027	-0.00165
0.71012	-0.00175
0.70991	-0.00148
0.70978	-0.00158
0.70967	-0.00131
0.70949	-0.00114
0.70931	-0.00135
0.70922	-0.00156
0.70898	-0.00168
0.70885	-0.00147
0.70866	-0.00162
0.70851	-0.00176
0.70836	-0.00151
0.70819	-0.00159
0.70804	-0.00141
0.7079	-0.00153
0.70775	-0.00138
0.70758	-0.00153
0.70744	-0.00173
0.70723	-0.00185
0.70713	-0.00153
0.70692	-0.00136
0.70671	-0.00152
0.70659	-0.00175
0.70645	-0.00186
0.70629	-0.00162
0.70615	-0.00175
0.70597	-0.00156
0.70578	-0.00163
0.70564	-0.00153
0.70547	-0.00163
0.7053	-0.00178
0.70519	-0.00156
0.70498	-0.00173
0.70482	-0.00156
0.70468	-0.00163
0.70451	-0.00185
0.70437	-0.00192
0.70422	-0.00165
0.70403	-0.00137
0.70393	-0.00169
0.70375	-0.00183
0.70348	-0.00199
0.70339	-0.0017
0.70323	-0.00179
0.70308	-0.00156
0.70289	-0.00172
0.7027	-0.00151
0.70262	-0.00166
0.70241	-0.00149
0.70221	-0.00169
0.70204	-0.00183
0.70195	-0.00194
0.70177	-0.00174
0.70161	-0.00179
0.70145	-0.00157
0.70132	-0.00172
0.70115	-0.00157
0.701	-0.00176
0.70078	-0.0019
0.70066	-0.00166
0.70051	-0.00176
0.70031	-0.00161
0.70019	-0.00169
0.7	-0.0016
0.69984	-0.00174
0.69967	-0.00193
0.69955	-0.00211
0.69939	-0.00215
0.69924	-0.00189
0.69909	-0.00197
0.69894	-0.0017
0.69874	-0.0015
0.69861	-0.00172
0.69841	-0.00193
0.69826	-0.00209
0.69808	-0.00178
0.69796	-0.0019
0.69778	-0.00169
0.69763	-0.00184
0.69745	-0.00166
0.6973	-0.00179
0.69719	-0.00167
0.697	-0.00173
0.69683	-0.00199
0.69666	-0.0021
0.69646	-0.00185
0.69638	-0.00192
0.69619	-0.00169
0.69602	-0.00182
0.69588	-0.00169
0.69574	-0.00178
0.69553	-0.00163
0.69535	-0.00179
0.69522	-0.00198
0.69507	-0.00213
0.69488	-0.00181
0.69476	-0.00195
0.69457	-0.00177
0.69448	-0.00184
0.69427	-0.00174
0.6941	-0.00192
0.69393	-0.00211
0.69381	-0.0021
0.69363	-0.00191
0.69353	-0.00198
0.69334	-0.00181
0.6932	-0.00196
0.69303	-0.00184
0.69287	-0.00198
0.69266	-0.00213
0.69256	-0.00226
0.69233	-0.00197
0.69217	-0.00207
0.69204	-0.00186
0.69187	-0.00198
0.69173	-0.00184
0.69156	-0.002
0.69139	-0.00214
0.69126	-0.00195
0.69112	-0.00203
0.69091	-0.00182
0.69082	-0.002
0.69064	-0.00179
0.69047	-0.00203
0.6903	-0.00214
0.69013	-0.00224
0.68995	-0.00198
0.68985	-0.00206
0.68967	-0.00186
0.68952	-0.00199
0.68933	-0.00178
0.68919	-0.00195
0.689	-0.00176
0.68884	-0.00199
0.68866	-0.00216
0.6886	-0.00226
0.68835	-0.00196
0.68819	-0.00207
0.68808	-0.0019
0.68791	-0.00206
0.68774	-0.00187
0.68754	-0.00205
0.68741	-0.0022
0.6872	-0.00196
0.68713	-0.00204
0.68698	-0.00183
0.68678	-0.00202
0.68661	-0.00188
0.68648	-0.00206
0.68627	-0.00225
0.68613	-0.00238
0.68597	-0.00249
0.68581	-0.00216
0.68563	-0.00223
0.68548	-0.00199
0.68535	-0.0018
0.68517	-0.00199
0.68503	-0.00215
0.68485	-0.00198
0.68471	-0.00213
0.68456	-0.00226
0.68437	-0.00207
0.6842	-0.00213
0.68404	-0.00195
0.68389	-0.00216
0.68368	-0.00229
0.68356	-0.0024
0.68342	-0.00215
0.68324	-0.00224
0.68308	-0.00197
0.68291	-0.00178
0.68272	-0.00199
0.6826	-0.0018
0.68242	-0.00202
0.68228	-0.0022
0.6821	-0.00238
0.68194	-0.00246
0.68176	-0.00216
0.68164	-0.00188
0.68144	-0.00209
0.68128	-0.00192
0.68111	-0.00212
0.68098	-0.00229
0.68083	-0.00243
0.68069	-0.00247
0.68049	-0.00215
0.68034	-0.00197
0.68019	-0.00215
0.68003	-0.00198
0.67986	-0.00218
0.67965	-0.00239
0.67957	-0.00249
0.67943	-0.00226
0.67923	-0.00232
0.6791	-0.0021
0.67895	-0.00224
0.67878	-0.00207
0.67863	-0.00223
0.67839	-0.00205
0.67829	-0.00225
0.67807	-0.0024
0.67791	-0.0025
0.6778	-0.00223
0.67764	-0.00236
0.67749	-0.00215
0.67729	-0.00223
0.67713	-0.00218
0.677	-0.00223
0.67682	-0.00238
0.67672	-0.00217
0.67654	-0.00229
0.67633	-0.0021
0.67619	-0.00221
0.67605	-0.00232
0.67583	-0.00217
0.67571	-0.00225
0.67558	-0.00207
0.67539	-0.00225
0.67525	-0.00244
0.67509	-0.00254
0.67491	-0.00221
0.67477	-0.00202
0.6746	-0.0022
0.67447	-0.00201
0.67433	-0.0022
0.67412	-0.00238
0.67393	-0.00251
0.67384	-0.00217
0.67364	-0.0024
0.67347	-0.00215
0.67333	-0.00227
0.6732	-0.00212
0.67297	-0.00232
0.67281	-0.00253
0.6727	-0.00265
0.67247	-0.00233
0.67234	-0.00244
0.67221	-0.00222
0.67203	-0.00237
0.67188	-0.00209
0.67172	-0.00228
0.67154	-0.00223
0.67139	-0.00233
0.6712	-0.00249
0.67106	-0.00258
0.67092	-0.00234
0.67072	-0.00245
0.6706	-0.00225
0.67041	-0.00244
0.67026	-0.00253
0.6701	-0.0023
0.66995	-0.00243
0.66981	-0.00221
0.66963	-0.00232
0.66944	-0.00213
0.66933	-0.00226
0.66921	-0.00209
0.66903	-0.0023
0.66883	-0.00252
0.66866	-0.00262
0.66852	-0.00236
0.66838	-0.00243
0.66824	-0.00219
0.66802	-0.00241
0.66786	-0.00255
0.6677	-0.00235
0.66756	-0.00246
0.66741	-0.00228
0.66723	-0.00238
0.66707	-0.00217
0.66695	-0.00238
0.66675	-0.00252
0.66661	-0.00237
0.66642	-0.00248
0.66628	-0.00267
0.66611	-0.00242
0.66597	-0.00257
0.6658	-0.00268
0.66564	-0.00242
0.66543	-0.00257
0.66532	-0.0023
0.66516	-0.00247
0.66499	-0.00229
0.6648	-0.00246
0.66468	-0.00258
0.66453	-0.00235
0.66436	-0.00246
0.66419	-0.00229
0.66405	-0.00241
0.66388	-0.0023
0.66374	-0.00244
0.66357	-0.00261
0.66337	-0.00276
0.6632	-0.00279
0.66302	-0.00246
0.6629	-0.00218
0.6628	-0.00201
0.66256	-0.00224
0.66241	-0.00215
0.66222	-0.00234
0.6621	-0.00251
0.66195	-0.00262
0.66179	-0.00278
0.66166	-0.00276
0.66149	-0.00253
0.66136	-0.00226
0.66116	-0.00244
0.66097	-0.00226
0.66081	-0.00247
0.66068	-0.00264
0.66049	-0.00271
0.66036	-0.00246
0.66016	-0.00224
0.66008	-0.00239
0.65983	-0.0023
0.65972	-0.00243
0.65954	-0.00263
0.65941	-0.00278
0.65925	-0.00286
0.6591	-0.00262
0.65891	-0.00269
0.65873	-0.00247
0.6586	-0.00255
0.65843	-0.0024
0.65829	-0.00264
0.65811	-0.00272
0.65794	-0.00251
0.65779	-0.00262
0.65764	-0.00241
0.65749	-0.00255
0.65735	-0.00234
0.65714	-0.00257
0.65703	-0.00235
0.65681	-0.00249
0.65668	-0.00268
0.65652	-0.00279
0.65632	-0.00253
0.65622	-0.00261
0.65604	-0.00241
0.65587	-0.00255
0.65572	-0.00235
0.65557	-0.00254
0.6554	-0.00237
0.65526	-0.00254
0.65503	-0.0027
0.65492	-0.00278
0.65477	-0.00254
0.6546	-0.00268
0.65448	-0.00246
0.65431	-0.00262
0.65413	-0.00281
0.65397	-0.00256
0.65382	-0.00261
0.65366	-0.00248
0.65353	-0.0026
0.65336	-0.00239
0.65317	-0.00264
0.65306	-0.0028
0.65285	-0.00294
0.65268	-0.00269
0.65253	-0.0027
0.65237	-0.00251
0.65223	-0.00265
0.65208	-0.00246
0.65186	-0.00258
0.65172	-0.00242
0.65156	-0.00265
0.65142	-0.00275
0.65125	-0.00289
0.65112	-0.00263
0.65095	-0.00271
0.65076	-0.00253
0.65061	-0.00266
0.65041	-0.0025
0.65029	-0.0026
0.65014	-0.00245
0.65001	-0.00258
0.64977	-0.00278
0.64968	-0.00285
0.64949	-0.00258
0.64932	-0.00269
0.64921	-0.00249
0.64904	-0.00262
0.64891	-0.00249
0.64868	-0.0026
0.64857	-0.0028
0.64838	-0.00254
0.64825	-0.0026
0.64808	-0.0025
0.64792	-0.0026
0.64771	-0.00245
0.64755	-0.00259
0.64742	-0.00282
0.64726	-0.00288
0.64712	-0.00261
0.647	-0.00237
0.6468	-0.0026
0.64661	-0.00281
0.64647	-0.00293
0.64628	-0.00271
0.64614	-0.00285
0.64597	-0.00301
0.6458	-0.00269
0.64564	-0.00284
0.64548	-0.00263
0.64533	-0.00272
0.64516	-0.00254
0.64502	-0.00272
0.64486	-0.00252
0.64469	-0.0027
0.64448	-0.00289
0.64435	-0.003
0.64421	-0.00275
0.64402	-0.00281
0.64386	-0.00264
0.6437	-0.00281
0.64356	-0.00291
0.64341	-0.00267
0.64322	-0.00283
0.64306	-0.00256
0.64292	-0.00267
0.64273	-0.00253
0.64258	-0.00267
0.64242	-0.00249
0.6423	-0.00265
0.64213	-0.00287
0.64192	-0.00302
0.64181	-0.00271
0.64165	-0.00282
0.6415	-0.00256
0.64134	-0.0024
0.64121	-0.00256
0.64103	-0.00287
0.6408	-0.00297
0.6407	-0.00308
0.64053	-0.00274
0.64034	-0.00287
0.64023	-0.00268
0.64005	-0.0028
0.63989	-0.00265
0.63967	-0.00279
0.63958	-0.00261
0.63942	-0.00277
0.63926	-0.00292
0.63902	-0.00269
0.63896	-0.00281
0.63881	-0.00261
0.63858	-0.00275
0.63846	-0.00287
0.6383	-0.00276
0.63813	-0.00282
0.63797	-0.00262
0.6378	-0.0028
0.63765	-0.00293
0.63747	-0.00303
0.63736	-0.00278
0.63718	-0.00294
0.63701	-0.00262
0.63686	-0.0025
0.63672	-0.00267
0.63653	-0.00286
0.63635	-0.00298
0.63618	-0.00274
0.63605	-0.0028
0.63587	-0.00259
0.63573	-0.00276
0.63557	-0.00258
0.63542	-0.00275
0.63525	-0.00294
0.63511	-0.00307
0.63494	-0.00275
0.63477	-0.00293
0.63463	-0.00269
0.63442	-0.00287
0.6343	-0.00265
0.63409	-0.00284
0.63394	-0.00302
0.63382	-0.00264
0.63364	-0.00289
0.63348	-0.00268
0.63332	-0.00284
0.63315	-0.00303
0.63299	-0.00318
0.63282	-0.00291
0.63268	-0.00301
0.63254	-0.0028
0.63238	-0.00294
0.63221	-0.00271
0.63204	-0.00284
0.6319	-0.0027
0.6317	-0.00286
0.63154	-0.0031
0.63141	-0.00311
0.63129	-0.00287
0.63114	-0.00296
0.63095	-0.00276
0.63076	-0.00256
0.63064	-0.00275
0.63042	-0.00303
0.6303	-0.00309
0.63017	-0.00282
0.62998	-0.00297
0.62982	-0.00272
0.62966	-0.00281
0.6295	-0.00264
0.62931	-0.00281
0.62917	-0.00259
0.629	-0.0028
0.62889	-0.00301
0.62866	-0.00316
0.62848	-0.00321
0.62837	-0.00297
0.6282	-0.00294
0.62802	-0.00279
0.62786	-0.00261
0.62775	-0.00278
0.62758	-0.00264
0.62743	-0.00282
0.62724	-0.00302
0.62712	-0.0031
0.62695	-0.00291
0.62674	-0.00296
0.62658	-0.00277
0.62643	-0.00294
0.62628	-0.00313
0.62609	-0.00292
0.62593	-0.00305
0.62578	-0.00317
0.62565	-0.00287
0.62549	-0.00293
0.62533	-0.00272
0.62512	-0.00257
0.62497	-0.00283
0.62482	-0.003
0.62469	-0.0031
0.6245	-0.00289
0.62433	-0.00303
0.62422	-0.00316
0.62404	-0.00289
0.62384	-0.00302
0.6237	-0.00286
0.62355	-0.00294
0.62344	-0.00277
0.62318	-0.0029
0.62309	-0.00306
0.62289	-0.0028
0.62276	-0.00292
0.62256	-0.0027
0.62242	-0.00292
0.62224	-0.00275
0.62213	-0.0029
0.62196	-0.00307
0.62183	-0.0032
0.62166	-0.00291
0.62145	-0.00302
0.62133	-0.00285
0.62115	-0.00297
0.62096	-0.00279
0.62081	-0.00296
0.62069	-0.00311
0.62049	-0.00287
0.62035	-0.00297
0.62021	-0.00278
0.62	-0.00302
0.61987	-0.0032
0.61973	-0.00333
0.61955	-0.00307
0.61938	-0.00314
0.61918	-0.00295
0.61904	-0.00308
0.61891	-0.0032
0.61876	-0.00295
0.6186	-0.0031
0.61845	-0.00283
0.61824	-0.00272
0.61815	-0.00289
0.61795	-0.00309
0.6178	-0.00324
0.61766	-0.00332
0.61748	-0.00301
0.6173	-0.00273
0.6172	-0.003
0.61704	-0.00282
0.61683	-0.00297
0.61663	-0.00311
0.61649	-0.00324
0.61636	-0.00297
0.61621	-0.00303
0.61604	-0.00285
0.6159	-0.00299
0.61577	-0.00283
0.61559	-0.00298
0.61543	-0.00278
0.61529	-0.00293
0.61511	-0.00315
0.61497	-0.00321
0.61478	-0.003
0.61459	-0.00312
0.61445	-0.00286
0.61431	-0.00304
0.61416	-0.00286
0.61396	-0.00303
0.61388	-0.00308
0.61365	-0.00294
0.61351	-0.00309
0.61335	-0.00288
0.61317	-0.00305
0.61305	-0.00323
0.61284	-0.00303
0.61273	-0.00315
0.61253	-0.00327
0.61237	-0.003
0.61224	-0.00309
0.61204	-0.00297
0.61189	-0.00303
0.61174	-0.00287
0.61158	-0.00306
0.61147	-0.00323
0.61132	-0.0033
0.61112	-0.00308
0.61097	-0.00316
0.61078	-0.00291
0.61066	-0.00307
0.61046	-0.00298
0.61029	-0.00308
0.61016	-0.00288
0.60996	-0.00305
0.60982	-0.00317
0.60965	-0.00291
0.6095	-0.00307
0.60934	-0.00287
0.60917	-0.00307
0.60904	-0.00322
0.60886	-0.00337
0.60869	-0.00309
0.60858	-0.00319
0.60838	-0.00295
0.60823	-0.00308
0.60807	-0.00291
0.60791	-0.00306
0.60775	-0.00291
0.60759	-0.00306
0.6074	-0.00332
0.6072	-0.00337
0.60711	-0.00307
0.60696	-0.00288
0.60677	-0.00302
0.60658	-0.00322
0.60645	-0.00305
0.6063	-0.00316
0.60616	-0.0033
0.60596	-0.00315
0.60581	-0.00319
0.60568	-0.00332
0.60547	-0.00313
0.60532	-0.00318
0.60517	-0.00299
0.60499	-0.00319
0.60484	-0.00296
0.60472	-0.0031
0.60455	-0.00326
0.60438	-0.00309
0.60419	-0.00315
0.60404	-0.00292
0.60391	-0.00314
0.60377	-0.00327
0.60357	-0.00339
0.6034	-0.00317
0.60329	-0.00317
0.60311	-0.00292
0.60296	-0.00278
0.60277	-0.00298
0.60262	-0.00281
0.60244	-0.00302
0.60225	-0.0032
0.6021	-0.00333
0.60198	-0.0034
0.60185	-0.00314
0.60162	-0.0029
0.6015	-0.00306
0.60137	-0.00294
0.6012	-0.00304
0.601	-0.00329
0.60087	-0.0034
0.60071	-0.00315
0.60053	-0.00319
0.60037	-0.00301
0.60025	-0.00315
0.60003	-0.00297
0.59992	-0.00311
0.59972	-0.00336
0.59962	-0.00347
0.59942	-0.00321
0.59924	-0.00331
0.59909	-0.00306
0.59892	-0.00327
0.59878	-0.00299
0.59866	-0.00314
0.59844	-0.003
0.59826	-0.00324
0.59812	-0.00333
0.59795	-0.00347
0.59779	-0.00323
0.59764	-0.00329
0.59751	-0.00306
0.59728	-0.00315
0.59716	-0.00311
0.59703	-0.00315
0.59687	-0.003
0.59668	-0.00319
0.59653	-0.00331
0.59636	-0.00343
0.59622	-0.00313
0.59601	-0.00286
0.5959	-0.00311
0.59576	-0.00331
0.59557	-0.00342
0.59544	-0.00314
0.59528	-0.00329
0.59508	-0.00309
0.59493	-0.00318
0.59477	-0.00304
0.5946	-0.00318
0.59442	-0.00301
0.59429	-0.00319
0.59416	-0.00335
0.59398	-0.00348
0.59383	-0.00316
0.59361	-0.00334
0.59352	-0.00309
0.59331	-0.00327
0.59315	-0.00309
0.59296	-0.00324
0.59281	-0.00338
0.59264	-0.0032
0.59249	-0.00328
0.59234	-0.00307
0.59217	-0.00324
0.59201	-0.00337
0.59192	-0.00313
0.59173	-0.00328
0.59162	-0.00314
0.59139	-0.00323
0.59129	-0.00338
0.59108	-0.00318
0.59095	-0.00332
0.59076	-0.00341
0.59062	-0.00316
0.59044	-0.00337
0.59028	-0.0031
0.59012	-0.00324
0.58994	-0.00306
0.58978	-0.00317
0.58962	-0.00297
0.58951	-0.00311
0.58932	-0.00328
0.58914	-0.00345
0.58903	-0.00323
0.58886	-0.00331
0.58869	-0.00316
0.58855	-0.00325
0.58839	-0.00308
0.58822	-0.00312
0.5881	-0.00298
0.58793	-0.0032
0.58776	-0.00336
0.58762	-0.0035
0.58738	-0.00365
0.58727	-0.00333
0.58711	-0.003
0.58695	-0.00287
0.58677	-0.0031
0.58656	-0.00328
0.58644	-0.00348
0.58632	-0.00358
0.58607	-0.00336
0.58594	-0.00349
0.5858	-0.00357
0.58559	-0.00329
0.58546	-0.00305
0.58532	-0.00322
0.58512	-0.00309
0.58502	-0.00321
0.58485	-0.00341
0.58468	-0.00354
0.58452	-0.0033
0.58439	-0.0034
0.58421	-0.0032
0.58398	-0.0033
0.58387	-0.00318
0.58374	-0.00329
0.58357	-0.00346
0.58345	-0.00325
0.58323	-0.00338
0.5831	-0.00309
0.58294	-0.00323
0.58279	-0.00305
0.58259	-0.00325
0.58244	-0.00341
0.58229	-0.00357
0.58217	-0.00328
0.58201	-0.00342
0.58183	-0.00322
0.58164	-0.00327
0.58152	-0.00313
0.5813	-0.00333
0.58113	-0.00345
0.58098	-0.00323
0.58084	-0.00335
0.58066	-0.0032
0.58052	-0.00328
0.58033	-0.00341
0.58017	-0.00324
0.58003	-0.00332
0.57985	-0.00316
0.57973	-0.00337
0.57957	-0.00351
0.57943	-0.00367
0.57921	-0.00338
0.5791	-0.00342
0.57891	-0.00324
0.57877	-0.00338
0.57859	-0.00317
0.57844	-0.0033
0.5783	-0.00317
0.57813	-0.00328
0.57796	-0.00346
0.57782	-0.00326
0.57765	-0.00337
0.57751	-0.00313
0.5773	-0.00333
0.57714	-0.00357
0.57702	-0.0036
0.57685	-0.00333
0.57674	-0.00346
0.57656	-0.00319
0.5764	-0.00333
0.57625	-0.00317
0.57602	-0.00328
0.57589	-0.00311
0.57578	-0.00328
0.57563	-0.00344
0.57542	-0.00329
0.57527	-0.00337
0.57509	-0.00319
0.57496	-0.00328
0.57479	-0.0035
0.57458	-0.00362
0.57443	-0.00337
0.57429	-0.00349
0.57416	-0.00328
0.57396	-0.00344
0.57391	-0.00311
0.57366	-0.0034
0.57348	-0.00354
0.57333	-0.00329
0.57324	-0.00344
0.57306	-0.00326
0.57287	-0.00345
0.57271	-0.0036
0.57252	-0.00335
0.57239	-0.00343
0.57225	-0.00326
0.57203	-0.00341
0.5719	-0.00356
0.57178	-0.00331
0.57161	-0.00351
0.57141	-0.00361
0.57129	-0.00338
0.57113	-0.0035
0.57095	-0.00325
0.57076	-0.00341
0.57062	-0.00325
0.57051	-0.00345
0.57032	-0.00355
0.57013	-0.00331
0.56999	-0.00345
0.56981	-0.00325
0.56969	-0.00336
0.56956	-0.00317
0.56936	-0.0033
0.5692	-0.00349
0.56899	-0.00368
0.56891	-0.00336
0.56873	-0.00348
0.56854	-0.00333
0.56839	-0.00339
0.56822	-0.00318
0.56808	-0.00338
0.5679	-0.00358
0.56773	-0.00332
0.56755	-0.00348
0.56748	-0.00325
0.56727	-0.00334
0.56709	-0.00352
0.567	-0.0033
0.56674	-0.00345
0.56659	-0.00329
0.56648	-0.00344
0.56631	-0.00363
0.56612	-0.00372
0.56598	-0.00349
0.56582	-0.00354
0.56567	-0.00334
0.56553	-0.00349
0.56533	-0.00325
0.56519	-0.00339
0.56505	-0.00324
0.56486	-0.00344
0.56468	-0.00361
0.56451	-0.0037
0.56437	-0.00346
0.56423	-0.00352
0.56408	-0.00331
0.56391	-0.00349
0.56374	-0.00332
0.56356	-0.00344
0.56342	-0.00326
0.56324	-0.00341
0.56302	-0.00355
0.56291	-0.00363
0.56276	-0.00339
0.56264	-0.00315
0.56245	-0.00335
0.56228	-0.00322
0.56217	-0.00338
0.56196	-0.00354
0.56181	-0.00373
0.56164	-0.00378
0.56151	-0.00348
0.56133	-0.00323
0.56116	-0.00343
0.56103	-0.00326
0.56087	-0.00341
0.56072	-0.00358
0.56054	-0.00367
0.56034	-0.00349
0.56024	-0.00354
0.56005	-0.00335
0.55988	-0.0035
0.55973	-0.00337
0.55956	-0.00354
0.55939	-0.0037
0.55928	-0.00378
0.55914	-0.00351
0.55893	-0.00332
0.55877	-0.00343
0.55867	-0.00325
0.55846	-0.00341
0.55827	-0.00364
0.55817	-0.00378
0.55798	-0.00386
0.55787	-0.00357
0.5577	-0.00329
0.55754	-0.00345
0.55739	-0.00324
0.5572	-0.00351
0.55706	-0.00322
0.55686	-0.00345
0.55671	-0.00364
0.55654	-0.00372
0.55639	-0.00343
0.55622	-0.00357
0.55607	-0.00334
0.55588	-0.0035
0.55569	-0.0033
0.55561	-0.0035
0.55539	-0.00365
0.55528	-0.00344
0.55514	-0.00354
0.55494	-0.00323
0.55478	-0.00347
0.5546	-0.00367
0.55445	-0.00373
0.55428	-0.00347
0.55411	-0.00326
0.55398	-0.00348
0.55382	-0.00353
0.55361	-0.00342
0.5535	-0.00351
0.55327	-0.00335
0.55316	-0.00354
0.55303	-0.00371
0.55284	-0.00384
0.55272	-0.00357
0.55252	-0.00367
0.55238	-0.00345
0.55222	-0.00359
0.55206	-0.00341
0.55191	-0.00356
0.55178	-0.00367
0.55156	-0.00353
0.55142	-0.0036
0.55125	-0.00338
0.55114	-0.00353
0.55093	-0.00335
0.55083	-0.00346
0.55063	-0.00365
0.55048	-0.00353
0.55031	-0.00362
0.5501	-0.00378
0.54998	-0.0035
0.54981	-0.00364
0.54961	-0.00374
0.54954	-0.00346
0.54936	-0.00325
0.54921	-0.00344
0.54902	-0.00329
0.54886	-0.00346
0.5487	-0.00369
0.54852	-0.00384
0.54834	-0.00389
0.54821	-0.00356
0.54807	-0.00334
0.5479	-0.00352
0.54772	-0.00335
0.54756	-0.00349
0.54743	-0.00369
0.54726	-0.00382
0.5471	-0.00351
0.54692	-0.00335
0.54677	-0.00351
0.54662	-0.00364
0.54644	-0.0035
0.54626	-0.00367
0.5461	-0.00377
0.54597	-0.00393
0.54583	-0.00361
0.54562	-0.00371
0.54547	-0.00352
0.5453	-0.00368
0.54515	-0.00341
0.545	-0.0036
0.54484	-0.00344
0.54471	-0.00355
0.54456	-0.00376
0.54438	-0.00343
0.54424	-0.00362
0.54399	-0.00342
0.54394	-0.00361
0.54373	-0.0038
0.54353	-0.00391
0.54336	-0.00361
0.54325	-0.00369
0.54308	-0.00345
0.54299	-0.00324
0.54278	-0.00339
0.54259	-0.00328
0.54244	-0.00346
0.54226	-0.00363
0.5421	-0.00381
0.54194	-0.00395
0.54178	-0.00364
0.54163	-0.00364
0.5415	-0.00345
0.54135	-0.00326
0.54118	-0.00346
0.54097	-0.00368
0.54083	-0.00385
0.54068	-0.00358
0.54051	-0.00367
0.54036	-0.00345
0.54024	-0.0036
0.54004	-0.00343
0.53989	-0.00362
0.53973	-0.00379
0.53954	-0.00396
0.53944	-0.00367
0.53925	-0.00378
0.53908	-0.00355
0.53887	-0.00363
0.53879	-0.00348
0.5386	-0.00361
0.53846	-0.00342
0.53833	-0.00365
0.53811	-0.00377
0.53793	-0.00392
0.53778	-0.00369
0.53765	-0.00375
0.5375	-0.00352
0.53733	-0.00365
0.53718	-0.00357
0.53704	-0.00364
0.53687	-0.00346
0.53669	-0.00364
0.53654	-0.00377
0.53641	-0.00349
0.53623	-0.00363
0.53609	-0.00378
0.53594	-0.00356
0.5358	-0.00371
0.53553	-0.00351
0.53543	-0.00364
0.53527	-0.00347
0.53514	-0.00361
0.53499	-0.00368
0.53484	-0.00355
0.53462	-0.00369
0.53447	-0.00385
0.53433	-0.00358
0.53411	-0.00377
0.534	-0.00389
0.53378	-0.00356
0.53365	-0.0034
0.53351	-0.00356
0.53336	-0.00375
0.53321	-0.00354
0.53302	-0.00373
0.53286	-0.00387
0.53273	-0.00401
0.53255	-0.00372
0.53238	-0.00379
0.53222	-0.0036
0.53208	-0.00369
0.53193	-0.0035
0.5318	-0.00365
0.53159	-0.00356
0.53143	-0.00366
0.53125	-0.00381
0.53112	-0.0036
0.53098	-0.00369
0.53076	-0.00349
0.53065	-0.00364
0.53045	-0.00392
0.53024	-0.00399
0.53012	-0.00376
0.53001	-0.0038
0.52983	-0.00357
0.52971	-0.00365
0.52954	-0.00346
0.52939	-0.00362
0.5292	-0.00345
0.52906	-0.00358
0.52884	-0.00347
0.52868	-0.00365
0.52858	-0.00381
0.52834	-0.00395
0.52821	-0.00397
0.52808	-0.00371
0.52792	-0.0035
0.52772	-0.00365
0.52753	-0.00351
0.52742	-0.00368
0.52727	-0.00383
0.52712	-0.00389
0.52693	-0.00368
0.52681	-0.00383
0.52664	-0.00362
0.52646	-0.0038
0.52628	-0.00357
0.52613	-0.00373
0.52597	-0.00359
0.52578	-0.00371
0.52567	-0.00387
0.52552	-0.00397
0.52537	-0.00373
0.5252	-0.00383
0.52509	-0.00365
0.52487	-0.00382
0.52469	-0.00395
0.52458	-0.00372
0.52435	-0.00388
0.52425	-0.0036
0.52407	-0.00374
0.52387	-0.00361
0.52372	-0.00378
0.52358	-0.00387
0.52345	-0.00366
0.5233	-0.00377
0.52312	-0.00357
0.52293	-0.00368
0.52279	-0.00352
0.52265	-0.00361
0.52244	-0.00351
0.52232	-0.00364
0.52215	-0.00387
0.522	-0.00395
0.52184	-0.00406
0.5216	-0.00372
0.52148	-0.00351
0.52132	-0.00367
0.5212	-0.00356
0.52098	-0.00369
0.52092	-0.00386
0.52074	-0.00399
0.52053	-0.00369
0.52038	-0.00386
0.52025	-0.00362
0.52006	-0.00378
0.51992	-0.00355
0.5197	-0.00376
0.51963	-0.00398
0.51939	-0.00404
0.51929	-0.0038
0.51905	-0.00389
0.51897	-0.00366
0.51883	-0.00343
0.51866	-0.00362
0.51845	-0.00385
0.51826	-0.00405
0.51813	-0.00374
0.51797	-0.00392
0.51782	-0.00367
0.51764	-0.0038
0.51751	-0.0036
0.51736	-0.00374
0.51717	-0.00398
0.51702	-0.00404
0.51688	-0.00374
0.51666	-0.00358
0.51648	-0.00373
0.51635	-0.0039
0.5162	-0.00363
0.51607	-0.00371
0.51592	-0.00356
0.51574	-0.00376
0.51559	-0.0039
0.51537	-0.0037
0.51522	-0.00384
0.51507	-0.00401
0.51498	-0.00368
0.51475	-0.00388
0.51462	-0.00366
0.51443	-0.00379
0.51428	-0.00361
0.51414	-0.00376
0.51394	-0.00401
0.51386	-0.00396
0.51365	-0.0038
0.51353	-0.00388
0.51333	-0.00372
0.51317	-0.00384
0.51304	-0.00368
0.51286	-0.00383
0.5127	-0.00405
0.51254	-0.00374
0.5124	-0.00392
0.51218	-0.0037
0.51205	-0.00383
0.51192	-0.00363
0.51175	-0.00378
0.51155	-0.00409
0.51138	-0.00407
0.51123	-0.00386
0.51109	-0.00397
0.51089	-0.00372
0.51078	-0.00387
0.51062	-0.00364
0.51048	-0.00392
0.51029	-0.00397
0.5101	-0.00376
0.50999	-0.00386
0.5098	-0.00363
0.50966	-0.00373
0.5095	-0.00358
0.50931	-0.00372
0.50919	-0.00394
0.50903	-0.00409
0.5089	-0.00381
0.50871	-0.00389
0.50851	-0.00372
0.50835	-0.0038
0.50821	-0.0036
0.50804	-0.00384
0.50784	-0.00398
0.50772	-0.00373
0.50754	-0.00389
0.50742	-0.00367
0.50721	-0.00379
0.50711	-0.00359
0.50694	-0.0038
0.50677	-0.00397
0.50658	-0.0041
0.50646	-0.00382
0.50627	-0.00403
0.50611	-0.0041
0.50592	-0.00393
0.50579	-0.00399
0.50564	-0.00375
0.50551	-0.00388
0.50532	-0.00371
0.50514	-0.00389
0.50503	-0.00368
0.50482	-0.00387
0.50464	-0.004
0.5045	-0.00379
0.50434	-0.0039
0.50417	-0.00369
0.50405	-0.00386
0.50393	-0.00403
0.50372	-0.00418
0.50354	-0.00386
0.5034	-0.00397
0.5032	-0.00381
0.50306	-0.00389
0.50297	-0.00367
0.50275	-0.00384
0.50262	-0.00361
0.50242	-0.00381
0.5023	-0.00404
0.50212	-0.00415
0.50195	-0.00388
0.50178	-0.00398
0.50158	-0.00374
0.50145	-0.00387
0.50128	-0.00371
0.50114	-0.00386
0.50097	-0.00369
0.5008	-0.00384
0.50068	-0.00404
0.50049	-0.00415
0.5004	-0.00383
0.50023	-0.00364
0.50004	-0.00381
0.4999	-0.00403
0.4997	-0.00419
0.49956	-0.00396
0.49942	-0.00408
0.49921	-0.0038
0.49907	-0.00393
0.49895	-0.00373
0.49876	-0.00395
0.49863	-0.00404
0.49846	-0.00382
0.4983	-0.00403
0.49813	-0.00377
0.49796	-0.0039
0.49777	-0.0041
0.49765	-0.00383
0.49746	-0.00395
0.49731	-0.00377
0.49718	-0.00395
0.49706	-0.0037
0.49684	-0.00387
0.49671	-0.00402
0.49653	-0.00416
0.49636	-0.00386
0.49619	-0.00393
0.49608	-0.00374
0.4959	-0.00387
0.49568	-0.00373
0.49553	-0.00387
0.49541	-0.00368
0.49528	-0.00385
0.49509	-0.00403
0.49493	-0.00412
0.49476	-0.00388
0.49459	-0.00401
0.49441	-0.00382
0.49431	-0.00391
0.49414	-0.00375
0.49398	-0.00389
0.49383	-0.0036
0.49367	-0.00389
0.4935	-0.00403
0.49332	-0.00421
0.49318	-0.00427
0.49305	-0.00406
0.49289	-0.00416
0.49267	-0.00392
0.49258	-0.00365
0.49234	-0.00393
0.4922	-0.00405
0.49209	-0.00383
0.4919	-0.00397
0.49174	-0.00408
0.49153	-0.00398
0.49141	-0.00405
0.49127	-0.00381
0.49108	-0.004
0.49094	-0.00383
0.49076	-0.00393
0.49063	-0.00409
0.49046	-0.00392
0.49032	-0.00401
0.49018	-0.00382
0.48999	-0.00398
0.48979	-0.00405
0.48968	-0.00382
0.48946	-0.004
0.48933	-0.00407
0.48918	-0.00388
0.48901	-0.00404
0.48883	-0.00384
0.48868	-0.00396
0.48849	-0.0038
0.48832	-0.00397
0.48823	-0.00403
0.48806	-0.00391
0.48791	-0.00398
0.4877	-0.00381
0.48756	-0.00395
0.4874	-0.00411
0.48721	-0.00389
0.48704	-0.00394
0.48693	-0.00383
0.48674	-0.00395
0.48665	-0.00416
0.48646	-0.00429
0.48627	-0.00406
0.48611	-0.00414
0.48596	-0.00388
0.48578	-0.00398
0.48566	-0.00383
0.48555	-0.00394
0.48536	-0.0038
0.48517	-0.00397
0.48501	-0.00412
0.48483	-0.00429
0.48466	-0.00433
0.48453	-0.00405
0.48434	-0.00379
0.48421	-0.00393
0.48403	-0.00374
0.48386	-0.00395
0.48371	-0.0038
0.48358	-0.00393
0.48346	-0.0041
0.48325	-0.00386
0.48309	-0.00402
0.48292	-0.00412
0.48275	-0.00388
0.48262	-0.004
0.48247	-0.00381
0.48228	-0.004
0.48215	-0.00413
0.48196	-0.00392
0.48175	-0.00407
0.48162	-0.00383
0.48149	-0.00393
0.48138	-0.00375
0.48116	-0.00396
0.481	-0.00413
0.48085	-0.00424
0.4807	-0.00401
0.48052	-0.00408
0.48038	-0.00386
[truncated: 18,002 more rows]

## Sheet: 0.8 V s-1
E /V vs. SCE	i / mA
0.80028	0.0224
0.8001	0.02127
0.80005	0.01952
0.79981	0.01792
0.7997	0.01599
0.79956	0.01434
0.79938	0.01278
0.79917	0.01128
0.79894	0.01022
0.79886	0.0094
0.79871	0.00882
0.79852	0.0087
0.79831	0.00846
0.7981	0.00849
0.79794	0.00861
0.79785	0.00898
0.79765	0.00918
0.79745	0.00947
0.7973	0.00983
0.79712	0.0101
0.797	0.01032
0.79686	0.01058
0.79671	0.01076
0.79648	0.01055
0.79634	0.01053
0.79622	0.01039
0.79604	0.01013
0.7959	0.01015
0.79574	0.00991
0.79558	0.00958
0.79538	0.00936
0.79526	0.0092
0.79509	0.00902
0.79491	0.0088
0.79476	0.00864
0.7946	0.00848
0.79446	0.00832
0.79427	0.00818
0.79405	0.00811
0.79396	0.00831
0.79385	0.00822
0.79368	0.00834
0.79351	0.0083
0.79335	0.00837
0.79316	0.00828
0.79295	0.00803
0.7929	0.00814
0.79273	0.00802
0.79252	0.00781
0.79237	0.00769
0.79214	0.00742
0.79203	0.00763
0.79193	0.00764
0.79176	0.00736
0.79158	0.00749
0.79148	0.00745
0.7912	0.00721
0.7911	0.00734
0.791	0.00728
0.79077	0.00708
0.79056	0.00682
0.79047	0.00699
0.79028	0.0066
0.7901	0.0066
0.79	0.00658
0.78979	0.00643
0.78967	0.00655
0.78955	0.00655
0.78928	0.00639
0.78921	0.00652
0.78902	0.00643
0.78886	0.00657
0.78874	0.00644
0.78854	0.00627
0.7884	0.00641
0.78824	0.00633
0.78804	0.00609
0.78789	0.00621
0.78776	0.00613
0.78763	0.00591
0.78735	0.00567
0.78729	0.00592
0.78718	0.00584
0.78689	0.00561
0.7868	0.00577
0.78668	0.00573
0.78646	0.00552
0.78633	0.00564
0.78616	0.00554
0.78594	0.00539
0.78579	0.00523
0.78573	0.00536
0.78555	0.00534
0.78538	0.00506
0.78518	0.00513
0.78506	0.00523
0.78484	0.00497
0.7847	0.00507
0.78455	0.00506
0.7844	0.00488
0.78424	0.00502
0.78406	0.00497
0.78391	0.00481
0.78374	0.00491
0.78356	0.00491
0.78344	0.00472
0.78324	0.00483
0.78315	0.00481
0.78289	0.00461
0.7828	0.00474
0.78264	0.0047
0.78241	0.00442
0.78232	0.00454
0.78218	0.00449
0.78195	0.0043
0.78188	0.00452
0.78173	0.00437
0.78149	0.00422
0.7814	0.00432
0.78123	0.00427
0.78093	0.00406
0.78087	0.00425
0.78077	0.00421
0.78045	0.00395
0.78034	0.00408
0.78025	0.00406
0.78002	0.00386
0.77991	0.00396
0.77978	0.00392
0.77958	0.00373
0.77944	0.00388
0.77929	0.00382
0.77907	0.00359
0.77895	0.0037
0.77878	0.00366
0.77857	0.00363
0.77847	0.00374
0.77836	0.0036
0.77816	0.00371
0.77805	0.00362
0.77778	0.0034
0.77768	0.00358
0.77755	0.0035
0.77732	0.00325
0.77721	0.00341
0.77697	0.00301
0.77682	0.00299
0.7767	0.003
0.77651	0.0028
0.77639	0.00298
0.77628	0.00295
0.77601	0.00281
0.77587	0.0029
0.77573	0.00292
0.77555	0.00278
0.77544	0.00293
0.77526	0.00286
0.77506	0.00293
0.77498	0.00293
0.77482	0.00307
0.7746	0.00296
0.7745	0.00305
0.77435	0.00288
0.77409	0.00265
0.77393	0.00245
0.77378	0.00239
0.77371	0.00249
0.7735	0.00247
0.7733	0.00234
0.7732	0.00244
0.77305	0.00242
0.77279	0.00223
0.77268	0.00234
0.77253	0.00236
0.77243	0.00251
0.77222	0.00241
0.77207	0.0025
0.7719	0.00227
0.7717	0.00226
0.77155	0.00201
0.77141	0.00216
0.77127	0.00214
0.77109	0.00195
0.77097	0.00213
0.77085	0.00215
0.77063	0.00221
0.77046	0.0021
0.77028	0.00196
0.77015	0.00212
0.76998	0.00203
0.76986	0.00213
0.76971	0.00212
0.76948	0.00186
0.76938	0.00199
0.76922	0.00191
0.76899	0.00173
0.76886	0.00181
0.76874	0.00185
0.76851	0.00166
0.76841	0.00178
0.76825	0.00164
0.76809	0.00149
0.76794	0.00131
0.76773	0.00152
0.76764	0.00149
0.7674	0.00136
0.76725	0.0014
0.76708	0.00138
0.76693	0.0013
0.7668	0.00147
0.76663	0.00137
0.76646	0.0015
0.76636	0.00144
0.76615	0.00155
0.76601	0.00141
0.76586	0.00153
0.76573	0.00149
0.7655	0.00129
0.76538	0.00146
0.76525	0.00138
0.765	0.0011
0.76491	0.00132
0.76478	0.00128
0.76455	0.00105
0.76442	0.00114
0.76429	0.00117
0.7641	0.000891955
0.76394	0.001
0.76382	0.000984808
0.76361	0.000763184
0.7635	0.000922142
0.76335	0.000895012
0.7631	0.000731469
0.763	0.000895012
0.76284	0.000797956
0.76261	0.0006176
0.76255	0.000837313
0.76235	0.000813622
0.76209	0.000559137
0.76194	0.00066842
0.76184	0.000717331
0.76163	0.000473544
0.7615	0.000616071
0.76141	0.00067912
0.76119	0.000752867
0.76105	0.000700136
0.76089	0.000721534
0.76073	0.000663835
0.76053	0.000497999
0.76038	0.000588559
0.76026	0.000566015
0.76002	0.000413171
0.75988	0.000553023
0.75982	0.000486918
0.75956	0.000263001
0.75945	0.000406293
0.75928	0.000398269
0.75906	0.000250774
0.75892	0.000371139
0.7588	0.000331781
0.75858	3.10605e-05
0.75848	0.000279814
0.75839	0.000344773
0.75817	0.000412024
0.75798	0.000366553
0.75782	0.000449471
0.7577	0.000380309
0.75749	0.000159067
0.75736	0.00035509
0.75729	0.000281725
0.75704	8.68486e-05
0.75687	0.000283253
0.75673	0.000186962
0.75656	0.000288985
0.75644	0.000262237
0.75623	5.78083e-05
0.75603	0.000168238
0.75592	0.000130791
0.75573	-9.65643e-05
0.75556	1.46298e-05
0.75548	4.67271e-05
0.75524	-0.000163434
0.75512	-1.25e-05
0.75498	-8.1662e-05
0.75472	-0.00026966
0.75467	-0.000147385
0.75451	-0.000163051
0.75428	-0.000319717
0.75416	-0.000131336
0.75402	-0.000244441
0.75384	-0.000187124
0.75371	-0.000187124
0.75349	-0.000367863
0.75338	-0.000210815
0.75324	-0.000245205
0.75302	-0.000402253
0.75289	-0.000331944
0.75271	-0.000379708
0.7525	-0.000545926
0.75233	-0.00040722
0.75222	-0.000426325
0.75204	-0.0002624
0.75193	-0.000212726
0.75182	-0.000221896
0.75157	-0.000308635
0.75138	-0.000436642
0.75125	-0.00039461
0.75112	-0.000416391
0.75088	-0.000691128
0.75077	-0.000490902
0.75064	-0.000558153
0.75045	-0.000757997
0.75034	-0.00060821
0.75016	-0.000733924
0.74996	-0.000856199
0.74985	-0.0006789
0.74969	-0.000804233
0.7495	-0.000902435
0.74932	-0.000748062
0.74918	-0.000766786
0.74907	-0.000628462
0.74887	-0.000740038
0.74876	-0.000603242
0.74856	-0.000690746
0.74834	-0.000860021
0.74828	-0.000692656
0.74807	-0.000758379
0.74785	-0.000981914
0.74773	-0.000868809
0.74763	-0.000916573
0.74742	-0.00115
0.74727	-0.000868427
0.74718	-0.000967776
0.74692	-0.00116
0.74678	-0.00102
0.74663	-0.00103
0.74643	-0.00122
0.74631	-0.00102
0.74618	-0.00108
0.74603	-0.000954402
0.74584	-0.000961662
0.74569	-0.000882565
0.74554	-0.000962044
0.74526	-0.00126
0.74515	-0.00112
0.74505	-0.00102
0.74483	-0.0013
0.74468	-0.00115
0.74458	-0.00116
0.74436	-0.0014
0.74421	-0.0012
0.7441	-0.0012
0.74393	-0.00101
0.74375	-0.00113
0.74357	-0.000981532
0.74342	-0.00107
0.74321	-0.00125
0.74307	-0.0011
0.74297	-0.00113
0.74273	-0.00135
0.74262	-0.00125
0.74247	-0.00129
0.74228	-0.0015
0.74213	-0.00128
0.74203	-0.00138
0.74182	-0.00128
0.7417	-0.00133
0.74146	-0.00154
0.74137	-0.00134
0.74118	-0.00142
0.74098	-0.00161
0.74089	-0.00144
0.74069	-0.00145
0.7405	-0.00164
0.7404	-0.00145
0.74025	-0.00153
0.74001	-0.00142
0.73993	-0.00151
0.73978	-0.0013
0.7396	-0.00138
0.73942	-0.00132
0.73927	-0.00139
0.73906	-0.00158
0.73897	-0.00148
0.73881	-0.00153
0.7386	-0.0016
0.73843	-0.00156
0.73827	-0.00167
0.7381	-0.00177
0.7379	-0.00194
0.73781	-0.00174
0.73766	-0.00181
0.7375	-0.00169
0.73735	-0.00178
0.73717	-0.00197
0.73707	-0.00183
0.73688	-0.00186
0.73665	-0.00204
0.73651	-0.00185
0.73638	-0.00196
0.73622	-0.00173
0.73609	-0.0018
0.7359	-0.00169
0.73581	-0.00174
0.73549	-0.00188
0.73543	-0.00174
0.73529	-0.00181
0.7351	-0.0018
0.73496	-0.00178
0.73475	-0.00198
0.7346	-0.00186
0.73452	-0.00192
0.73424	-0.00214
0.73416	-0.00203
0.73403	-0.00202
0.73381	-0.0022
0.73369	-0.00203
0.73352	-0.00206
0.73324	-0.00221
0.73314	-0.00207
0.73301	-0.00212
0.73296	-0.00201
0.73271	-0.00206
0.73254	-0.00221
0.73241	-0.00206
0.73225	-0.0021
0.7321	-0.00197
0.73192	-0.00211
0.73176	-0.00193
0.73161	-0.002
0.73138	-0.00224
0.7313	-0.00205
0.73116	-0.00213
0.73092	-0.00234
0.73076	-0.00214
0.73073	-0.00218
0.73043	-0.00239
0.73032	-0.00221
0.73022	-0.00224
0.73004	-0.00216
0.72984	-0.00213
0.72967	-0.00227
0.72949	-0.0022
0.72937	-0.00223
0.7292	-0.00212
0.72903	-0.00221
0.72882	-0.00239
0.72874	-0.00222
0.7286	-0.00238
0.72836	-0.0025
0.72824	-0.00238
0.7281	-0.00243
0.72789	-0.00256
0.72774	-0.00242
0.7276	-0.0024
0.72746	-0.00224
0.72728	-0.00241
0.72716	-0.00224
0.72699	-0.00231
0.7268	-0.00248
0.72664	-0.00239
0.72652	-0.00246
0.72629	-0.00266
0.72615	-0.00243
0.72604	-0.00253
0.72587	-0.00242
0.72572	-0.0025
0.72547	-0.00266
0.72538	-0.00241
0.72527	-0.00248
0.72507	-0.00244
0.72489	-0.00243
0.72469	-0.00271
0.72458	-0.00256
0.72442	-0.00261
0.72424	-0.00275
0.72409	-0.00258
0.72395	-0.00268
0.72372	-0.00288
0.72359	-0.00275
0.72345	-0.00281
0.72328	-0.00292
0.72316	-0.00277
0.72298	-0.00286
0.72281	-0.0027
0.72273	-0.00271
0.72241	-0.00296
0.72232	-0.00281
0.72214	-0.0028
0.72191	-0.00297
0.7218	-0.00282
0.72166	-0.00286
0.72149	-0.00276
0.72134	-0.00276
0.72119	-0.00269
0.72109	-0.00275
0.72079	-0.00301
0.72071	-0.00286
0.72058	-0.00278
0.72037	-0.003
0.72019	-0.00289
0.72009	-0.00289
0.71989	-0.00278
0.71976	-0.00283
0.71953	-0.00305
0.71942	-0.00287
0.7193	-0.0029
0.71913	-0.00277
0.71898	-0.0029
0.71878	-0.00274
0.71866	-0.00297
0.71842	-0.00305
0.71827	-0.00317
0.71811	-0.00303
0.71799	-0.00304
0.71776	-0.00325
0.71766	-0.00307
0.71753	-0.00308
0.71738	-0.00288
0.71723	-0.003
0.71702	-0.00284
0.71685	-0.00288
0.7167	-0.00279
0.71656	-0.00291
0.71633	-0.00303
0.71625	-0.00292
0.71608	-0.00299
0.71582	-0.00322
0.71572	-0.00305
0.7156	-0.00309
0.71535	-0.00329
0.71524	-0.00315
0.71515	-0.00316
0.71492	-0.00334
0.71476	-0.00324
0.71464	-0.0032
0.71442	-0.00334
0.71424	-0.0032
0.71414	-0.0031
0.71398	-0.00305
0.71377	-0.00321
0.71367	-0.00304
0.71351	-0.00307
0.71331	-0.00302
0.71323	-0.00297
0.71296	-0.00329
0.71284	-0.00315
0.71275	-0.00314
0.71247	-0.00334
0.71239	-0.00325
0.71219	-0.00328
0.71199	-0.00341
0.7119	-0.00313
0.71176	-0.00334
0.71159	-0.00321
0.71146	-0.00322
0.71125	-0.00312
0.71111	-0.00319
0.7109	-0.00343
0.71077	-0.00321
0.71062	-0.00333
0.7105	-0.0032
0.71031	-0.00327
0.71012	-0.00346
0.70997	-0.0033
0.7099	-0.00335
0.70958	-0.00366
0.70948	-0.00345
0.7094	-0.00347
0.70913	-0.00362
0.70896	-0.00349
0.70886	-0.00353
0.70868	-0.00363
0.70854	-0.00348
0.70836	-0.00356
0.70819	-0.00339
0.70808	-0.00344
0.70789	-0.00333
0.70773	-0.00337
0.70752	-0.00362
0.70736	-0.00352
0.70728	-0.00354
0.70704	-0.00368
0.70691	-0.00349
0.70678	-0.00356
0.70667	-0.00341
0.70648	-0.00349
0.70635	-0.00332
0.70617	-0.00343
0.70602	-0.00326
0.70587	-0.00336
0.70567	-0.00355
0.70553	-0.00341
0.70535	-0.00362
0.70515	-0.00377
0.70502	-0.00381
0.70492	-0.00372
0.70472	-0.0037
0.70454	-0.00387
0.70435	-0.00373
0.70421	-0.00373
0.70405	-0.00358
0.7039	-0.00359
0.70374	-0.00347
0.70357	-0.00355
0.70347	-0.0034
0.70329	-0.00355
0.70308	-0.0034
0.70298	-0.00342
0.70274	-0.00372
0.70262	-0.00358
0.70249	-0.00364
0.70227	-0.00382
0.70215	-0.00369
0.70203	-0.00376
0.70177	-0.00392
0.70169	-0.00376
0.70153	-0.00385
0.70127	-0.00398
0.7012	-0.00375
0.70107	-0.00378
0.70089	-0.00363
0.70071	-0.00371
0.70047	-0.00366
0.70042	-0.00368
0.70019	-0.00387
0.70008	-0.00376
0.69993	-0.00377
0.69969	-0.00396
0.69956	-0.0038
0.69942	-0.00385
0.69914	-0.00411
0.69908	-0.00393
0.69897	-0.00393
0.69868	-0.00406
0.69861	-0.00377
0.69846	-0.00389
0.69831	-0.00382
0.69817	-0.00386
0.69803	-0.00375
0.69782	-0.00385
0.69767	-0.00368
0.69751	-0.00378
0.69734	-0.00405
0.69717	-0.00389
0.69708	-0.00394
0.69686	-0.00412
0.6967	-0.00402
0.69653	-0.00399
0.69635	-0.00427
0.69616	-0.00408
0.69612	-0.00399
0.69583	-0.00424
0.69572	-0.00412
0.69559	-0.00406
0.69535	-0.00422
0.6952	-0.00409
0.69511	-0.0041
0.69493	-0.00396
0.69473	-0.00402
0.69461	-0.0039
0.69445	-0.00394
0.69428	-0.00387
0.69414	-0.00404
0.69397	-0.00387
0.69391	-0.00387
0.69366	-0.00411
0.69352	-0.00397
0.69339	-0.00395
0.69317	-0.00419
0.69307	-0.00406
0.69289	-0.00401
0.69271	-0.00425
0.6925	-0.00411
0.69244	-0.00411
0.69223	-0.00399
0.69208	-0.00407
0.69188	-0.00437
0.69174	-0.0041
0.69159	-0.00419
0.69144	-0.00399
0.69129	-0.00407
0.69108	-0.00427
0.69098	-0.00414
0.69081	-0.00417
0.69058	-0.0043
0.69047	-0.00412
0.69034	-0.00416
0.69013	-0.00404
0.68998	-0.00407
0.68984	-0.00395
0.68968	-0.00397
0.68954	-0.00388
0.68938	-0.00404
0.68915	-0.00419
0.68905	-0.00407
0.68892	-0.00412
0.68874	-0.00435
0.68858	-0.00418
0.6884	-0.00425
0.68818	-0.00438
0.6881	-0.00421
0.68789	-0.00432
0.68772	-0.00446
0.68758	-0.0042
0.68747	-0.00423
0.6873	-0.00419
0.68713	-0.00418
0.68698	-0.0041
0.68679	-0.00412
0.68659	-0.00439
0.68647	-0.00421
0.68633	-0.00428
0.68615	-0.00447
0.68601	-0.0043
0.68588	-0.00434
0.68569	-0.00418
0.68556	-0.00426
0.68538	-0.004
0.68526	-0.00411
0.68505	-0.00409
0.68489	-0.00415
0.68471	-0.00441
0.68456	-0.00425
0.68447	-0.00428
0.68417	-0.0045
0.68412	-0.00436
0.68399	-0.00441
0.68372	-0.00457
0.68358	-0.00448
0.68347	-0.00452
0.68322	-0.00469
0.68308	-0.00451
0.68299	-0.00454
0.68272	-0.00471
0.68262	-0.00448
0.68252	-0.00451
0.68231	-0.00435
0.68216	-0.00448
0.68199	-0.00434
0.68185	-0.00434
0.68159	-0.00456
0.68148	-0.00437
0.68141	-0.00446
0.68115	-0.00432
0.68107	-0.00442
0.68077	-0.00472
0.68064	-0.00453
0.68059	-0.00451
0.68035	-0.00468
0.6802	-0.00452
0.68007	-0.00455
0.67991	-0.00438
0.67973	-0.00449
0.6796	-0.0043
0.67945	-0.0044
0.67928	-0.0043
0.67914	-0.00436
0.6789	-0.00453
0.67878	-0.00445
0.67866	-0.00465
0.67842	-0.00474
0.67828	-0.00486
0.67812	-0.00469
0.678	-0.00468
0.67784	-0.00484
0.6776	-0.00474
0.67754	-0.00469
0.67734	-0.00452
0.67717	-0.0046
0.67701	-0.00445
0.67685	-0.00452
0.67667	-0.00439
0.67653	-0.00445
0.6764	-0.00426
0.67627	-0.00443
0.67608	-0.00429
0.67594	-0.00438
0.67571	-0.00461
0.67564	-0.00447
0.67547	-0.00454
0.67524	-0.00474
0.67504	-0.00495
0.67497	-0.00475
0.67488	-0.00477
0.67459	-0.0049
0.67447	-0.00477
0.67432	-0.00473
0.6741	-0.00479
0.67398	-0.00474
0.67382	-0.00479
0.67366	-0.00463
0.67352	-0.00467
0.67338	-0.00456
0.67319	-0.00461
0.67308	-0.00454
0.67286	-0.0046
0.6727	-0.00481
0.67252	-0.00469
0.67234	-0.0047
0.67224	-0.00491
0.67204	-0.00467
0.67192	-0.00468
0.67175	-0.00467
0.67159	-0.00472
0.67142	-0.0049
0.67125	-0.00477
0.67112	-0.0048
0.6709	-0.00497
0.67077	-0.00482
0.67068	-0.00487
0.67052	-0.00473
0.67032	-0.00481
0.67017	-0.00472
0.66998	-0.00474
0.66981	-0.00493
0.66966	-0.00486
0.66955	-0.00484
0.66929	-0.00501
0.66917	-0.00486
0.66903	-0.00489
0.66892	-0.00475
0.66868	-0.00483
0.6686	-0.00465
0.66842	-0.00479
0.66816	-0.00492
0.66805	-0.00477
0.66791	-0.0048
0.66773	-0.00496
0.66757	-0.00487
0.66741	-0.00495
0.6672	-0.00504
0.66711	-0.00492
0.66693	-0.00495
0.6668	-0.00477
0.66668	-0.00483
0.66651	-0.00474
0.66636	-0.00481
0.66617	-0.00471
0.66603	-0.00479
0.6658	-0.00497
0.66567	-0.00476
0.66554	-0.00487
0.66531	-0.00515
0.66519	-0.0049
0.66509	-0.00487
0.66483	-0.00511
0.66467	-0.00499
0.66456	-0.00499
0.66436	-0.00511
0.66418	-0.00496
0.66404	-0.00501
0.66389	-0.00483
0.66374	-0.00489
0.66349	-0.00475
0.66344	-0.00476
0.66325	-0.00469
0.66311	-0.00475
0.66296	-0.00459
0.6628	-0.00479
0.66265	-0.00465
0.66251	-0.00473
0.66226	-0.00496
0.66214	-0.0048
0.66201	-0.00487
0.66179	-0.00506
0.66159	-0.00526
0.6615	-0.00507
0.66139	-0.00509
0.66114	-0.00527
0.66099	-0.00513
0.66091	-0.00505
0.66066	-0.0052
0.66051	-0.00514
0.66038	-0.00511
0.66025	-0.00492
0.66006	-0.005
0.65988	-0.00491
0.65973	-0.00498
0.65957	-0.00481
0.65943	-0.00494
0.6593	-0.00485
0.65912	-0.00493
0.65892	-0.00514
0.65878	-0.00495
0.65868	-0.00492
0.65842	-0.00521
0.6583	-0.00508
0.65818	-0.00509
0.6579	-0.0053
0.65782	-0.00514
0.65768	-0.00512
0.65744	-0.00525
0.65735	-0.0052
0.6572	-0.00524
0.65698	-0.00539
0.65687	-0.00516
0.65673	-0.0052
0.65654	-0.00513
0.6564	-0.00516
0.65621	-0.0051
0.65604	-0.00512
0.65588	-0.00527
0.6557	-0.00516
0.65557	-0.00514
0.65542	-0.00503
0.65529	-0.00509
0.65513	-0.00495
0.655	-0.00505
0.65478	-0.00523
0.65469	-0.00506
0.6545	-0.00516
0.65434	-0.00507
0.6542	-0.00519
0.65395	-0.00532
0.65378	-0.00551
0.6537	-0.00529
0.65357	-0.00535
0.65335	-0.00518
0.65319	-0.00526
0.65303	-0.0054
0.65286	-0.00523
0.65273	-0.00528
0.65257	-0.00515
0.65241	-0.00517
0.65224	-0.00504
0.65211	-0.00519
0.6519	-0.00515
0.65177	-0.00505
0.6516	-0.00532
0.65142	-0.00511
0.65136	-0.00523
0.65106	-0.0054
0.65097	-0.00524
0.65084	-0.00527
0.6506	-0.00542
0.65051	-0.00522
0.65034	-0.00532
0.65016	-0.00513
0.65002	-0.00523
0.64985	-0.0051
0.6497	-0.0051
0.64947	-0.00536
0.64932	-0.00521
0.64928	-0.00521
0.649	-0.00542
0.64891	-0.00527
0.64872	-0.00535
0.64858	-0.00524
0.64844	-0.00523
0.64823	-0.00543
0.64806	-0.00529
0.6479	-0.00537
0.64773	-0.00551
0.64763	-0.00524
0.64748	-0.00528
0.64733	-0.00524
0.64713	-0.0053
0.64696	-0.00519
0.64683	-0.00523
0.64661	-0.00542
0.64647	-0.00532
0.64635	-0.00533
0.64615	-0.00553
0.64598	-0.00542
0.64582	-0.00541
0.64562	-0.00562
0.64549	-0.00546
0.64535	-0.00537
0.64519	-0.00523
0.64501	-0.00544
0.64487	-0.00527
0.64476	-0.00534
0.64453	-0.00513
0.64441	-0.00528
0.64421	-0.00512
0.64412	-0.00521
0.64387	-0.00544
0.64376	-0.00529
0.64359	-0.00538
0.6434	-0.00553
0.64329	-0.00538
0.64314	-0.00548
0.64291	-0.00569
0.64284	-0.00545
0.64265	-0.00546
0.64238	-0.00572
0.6423	-0.00546
0.64218	-0.00549
0.642	-0.00536
0.64182	-0.00546
0.64163	-0.0053
0.64151	-0.00536
0.64129	-0.00557
0.64117	-0.00541
0.64099	-0.0054
0.64079	-0.00569
0.64068	-0.00547
0.64057	-0.00551
0.64039	-0.00537
0.64022	-0.00551
0.64013	-0.0053
0.63993	-0.00541
0.6397	-0.00551
0.63959	-0.0054
0.63949	-0.00541
0.63921	-0.00566
0.63909	-0.00542
0.63897	-0.00547
0.63885	-0.00541
0.63863	-0.00559
0.63841	-0.00558
0.63836	-0.00548
0.63812	-0.00552
0.63799	-0.00542
0.63785	-0.00543
0.63765	-0.00563
0.63747	-0.00545
0.63736	-0.0055
0.63721	-0.00538
0.63702	-0.00543
0.63681	-0.00561
0.6367	-0.00543
0.63659	-0.00554
0.63641	-0.00536
0.63627	-0.00544
0.63608	-0.0053
0.63598	-0.00537
0.63572	-0.00558
0.63563	-0.00545
0.63548	-0.00549
0.63523	-0.00566
0.63514	-0.00552
0.63491	-0.00566
0.63476	-0.00576
0.63467	-0.00561
0.63449	-0.00566
0.63426	-0.00579
0.63416	-0.00554
0.63401	-0.00569
0.63379	-0.00553
0.63369	-0.00555
0.63355	-0.00544
0.63331	-0.00557
0.63319	-0.0054
0.63305	-0.00542
0.6328	-0.00569
0.63271	-0.00555
0.63265	-0.0056
0.63239	-0.00576
0.63223	-0.00562
0.63207	-0.00565
0.63185	-0.00577
0.63173	-0.00567
0.6316	-0.00572
0.63147	-0.00556
0.63127	-0.00557
0.63113	-0.00548
0.63096	-0.00551
0.63077	-0.00574
0.63063	-0.00559
0.63049	-0.00568
0.63033	-0.00558
0.6302	-0.0056
0.62996	-0.0058
0.62989	-0.00567
0.62971	-0.00575
0.62951	-0.00591
0.62937	-0.00579
0.62924	-0.00578
0.629	-0.00596
0.6289	-0.00571
0.62876	-0.00576
0.62862	-0.00561
0.6284	-0.0057
0.62826	-0.00555
0.62806	-0.00561
0.62793	-0.00552
0.62781	-0.00557
0.62754	-0.00587
0.62742	-0.00575
0.62734	-0.00569
0.62709	-0.00589
0.62698	-0.00583
0.62684	-0.00579
0.62663	-0.00599
0.62644	-0.00576
0.6263	-0.00584
0.62614	-0.00567
0.62601	-0.0057
0.6258	-0.0056
0.62571	-0.00563
0.62547	-0.00583
0.62532	-0.00586
0.62517	-0.00586
0.62498	-0.0059
0.62489	-0.0058
0.62467	-0.00586
0.62452	-0.00571
0.62437	-0.00579
0.62418	-0.00589
0.62407	-0.00574
0.62391	-0.00577
0.62369	-0.0056
0.6236	-0.00567
0.62343	-0.0055
0.62327	-0.00562
0.62313	-0.0055
0.623	-0.00552
0.62273	-0.00579
0.62255	-0.00572
0.6225	-0.00576
0.6223	-0.00589
0.62217	-0.00573
0.62199	-0.00582
0.62179	-0.00599
0.62167	-0.00581
0.62151	-0.00588
0.62127	-0.00601
0.62116	-0.00587
0.62105	-0.00594
0.62089	-0.0057
0.62067	-0.00582
0.62053	-0.00572
0.62039	-0.00573
0.6202	-0.00596
0.62006	-0.00584
0.61992	-0.00583
0.61972	-0.00601
0.61956	-0.00587
0.61945	-0.00597
0.61928	-0.00574
0.61913	-0.00583
0.61896	-0.00569
0.61875	-0.00572
0.61859	-0.00582
0.61848	-0.00574
0.61832	-0.00586
0.61815	-0.00569
0.61802	-0.00575
0.61772	-0.00596
0.61765	-0.00584
0.61751	-0.00587
0.61732	-0.00607
0.61718	-0.00588
0.61706	-0.00596
0.61691	-0.00581
0.61673	-0.0059
0.61651	-0.00601
0.61643	-0.00594
0.61624	-0.00593
0.61607	-0.00611
0.61594	-0.00598
0.61578	-0.00602
0.61563	-0.00586
0.61549	-0.00589
0.61531	-0.00575
0.61511	-0.00583
0.61504	-0.00574
0.61481	-0.00582
0.61459	-0.006
0.61452	-0.00588
0.61436	-0.00598
0.61411	-0.0062
0.61404	-0.00594
0.61385	-0.006
0.61365	-0.00613
0.61351	-0.00602
0.61338	-0.00604
0.61321	-0.0062
0.61303	-0.00604
0.61292	-0.00605
0.61276	-0.00592
0.61255	-0.00591
0.61244	-0.00576
0.61231	-0.00589
0.61214	-0.00583
0.61194	-0.00598
0.61172	-0.00604
0.6116	-0.0059
0.61148	-0.00592
0.61118	-0.00614
0.61114	-0.00598
0.61099	-0.006
0.61082	-0.00589
0.61067	-0.00588
0.61044	-0.0061
0.6103	-0.00589
0.61023	-0.00591
0.61002	-0.00582
0.60981	-0.00593
0.60971	-0.00577
0.60957	-0.00583
0.60944	-0.00568
0.60928	-0.00581
0.60903	-0.00606
0.60895	-0.0059
0.60879	-0.00597
0.60856	-0.00611
0.60843	-0.00598
0.60827	-0.00606
0.60809	-0.00629
0.60791	-0.00605
0.60784	-0.00615
0.6076	-0.00619
0.60748	-0.00603
0.60728	-0.00619
0.60709	-0.00601
0.60699	-0.00603
0.60677	-0.00621
0.60661	-0.00611
0.60647	-0.00612
0.60632	-0.00597
0.60617	-0.00603
0.60605	-0.00588
0.60587	-0.00598
0.60564	-0.00615
0.60552	-0.00606
0.60539	-0.00601
0.60516	-0.00616
0.60506	-0.00611
0.60488	-0.0061
0.60466	-0.00629
0.60446	-0.00619
0.60435	-0.00613
0.60427	-0.00598
0.60407	-0.00611
0.60389	-0.00603
0.60372	-0.00608
0.60352	-0.00633
0.60341	-0.00618
0.60332	-0.00615
0.60311	-0.00631
0.60294	-0.00615
0.6028	-0.00617
0.60264	-0.00604
0.60251	-0.00613
0.6023	-0.00603
0.60222	-0.00603
0.60195	-0.00626
0.60184	-0.00607
0.60167	-0.00613
0.60153	-0.006
0.60136	-0.00609
0.60116	-0.00628
0.60098	-0.00616
0.60089	-0.00628
0.60063	-0.00644
0.60053	-0.00622
0.60041	-0.00622
0.60022	-0.00643
0.60005	-0.00621
0.59992	-0.00629
0.59978	-0.00608
0.59962	-0.00616
0.5994	-0.00605
0.59928	-0.00603
0.5991	-0.00594
0.59897	-0.00604
0.59881	-0.00597
0.59868	-0.00609
0.59843	-0.00624
0.59837	-0.00613
0.59818	-0.00613
0.59795	-0.00631
0.59782	-0.00617
0.59772	-0.00622
0.59747	-0.00638
0.59734	-0.0062
0.59722	-0.00626
0.59705	-0.00609
0.59688	-0.00608
0.59669	-0.006
0.59656	-0.00605
0.59636	-0.0062
0.59626	-0.00606
0.59614	-0.00617
0.59592	-0.00609
0.59577	-0.00613
0.5956	-0.00627
0.59544	-0.00613
0.59528	-0.00619
0.59506	-0.00638
0.59493	-0.00628
0.59482	-0.00633
0.59459	-0.00647
0.59446	-0.00626
0.5943	-0.00629
0.59419	-0.00612
0.59402	-0.00622
0.5938	-0.00606
0.59365	-0.00614
0.59354	-0.006
0.59338	-0.00606
0.59316	-0.00628
0.59305	-0.00611
0.59289	-0.00616
0.5927	-0.00642
0.59254	-0.00623
0.59248	-0.00629
0.59221	-0.00648
0.59206	-0.00622
0.59193	-0.00624
0.59172	-0.00618
0.5916	-0.00619
0.59141	-0.00616
0.59131	-0.00621
0.59107	-0.0064
0.59098	-0.00618
0.59084	-0.00626
0.59066	-0.0062
0.5905	-0.00626
0.59032	-0.00642
0.5902	-0.00627
0.59009	-0.00634
0.58983	-0.00652
0.58971	-0.00638
0.58951	-0.0064
0.58928	-0.00656
0.58923	-0.00639
0.58903	-0.00642
0.5889	-0.0062
0.58874	-0.00627
0.5886	-0.00621
0.58839	-0.00627
0.58822	-0.00644
0.58809	-0.00627
0.58793	-0.00631
0.58783	-0.00621
0.58764	-0.00635
0.58737	-0.00649
0.58727	-0.00627
0.58714	-0.00632
0.58695	-0.00623
0.5868	-0.00631
0.58656	-0.00648
0.58648	-0.00633
0.58636	-0.0063
0.58611	-0.00652
0.58595	-0.00638
0.58586	-0.00638
0.58567	-0.00626
0.5855	-0.0063
0.58537	-0.00629
0.58521	-0.00638
0.58501	-0.00642
0.5849	-0.00635
0.58474	-0.00639
0.58449	-0.00654
0.58438	-0.00635
0.5843	-0.00639
0.58408	-0.00632
0.58393	-0.00634
0.58377	-0.0065
0.5836	-0.00635
0.58343	-0.00636
0.5833	-0.00623
0.58312	-0.00623
0.58298	-0.00617
0.58281	-0.00627
0.58264	-0.00616
0.58253	-0.00618
0.58228	-0.00647
0.5822	-0.00638
0.582	-0.00636
0.58181	-0.00655
0.58167	-0.00645
0.58149	-0.00645
0.58134	-0.00661
0.58121	-0.00645
0.58108	-0.00647
0.58083	-0.00659
0.58073	-0.00645
0.58053	-0.00656
0.58046	-0.00638
0.58028	-0.0064
0.58008	-0.00626
0.57998	-0.0063
0.57976	-0.00622
0.57962	-0.00631
0.57938	-0.00652
0.57926	-0.00641
0.57914	-0.00648
0.57897	-0.00661
0.57885	-0.00645
0.57868	-0.00639
0.57847	-0.00668
0.57829	-0.00655
0.57819	-0.00654
0.57795	-0.00666
0.57785	-0.00653
0.57767	-0.00663
0.57754	-0.0064
0.57733	-0.00651
0.5772	-0.00638
0.57707	-0.00641
0.57695	-0.00634
0.57674	-0.00643
0.57648	-0.00663
0.57643	-0.00652
0.5763	-0.00651
0.57604	-0.00673
0.57589	-0.00653
0.57579	-0.0066
0.57555	-0.00671
0.57542	-0.00657
0.57526	-0.00664
0.57517	-0.0065
0.57501	-0.00648
0.57485	-0.00637
0.57464	-0.00646
0.57447	-0.00628
0.57438	-0.00644
0.57411	-0.0067
0.57404	-0.00647
0.57387	-0.00646
0.57368	-0.0067
0.57349	-0.00662
0.5734	-0.00659
0.57318	-0.00677
0.57305	-0.00659
0.57293	-0.00664
0.57273	-0.00642
0.57262	-0.00648
0.57247	-0.00631
0.57227	-0.00644
0.57208	-0.00644
0.57197	-0.00651
0.57177	-0.00659
0.57159	-0.00679
0.57145	-0.00662
0.5713	-0.00668
0.57112	-0.00679
0.57098	-0.00661
0.57085	-0.00667
0.5707	-0.00643
0.57051	-0.00651
0.57039	-0.00641
0.57019	-0.00642
0.57005	-0.00632
0.56985	-0.00643
0.56971	-0.00627
0.56954	-0.00641
0.56935	-0.00658
0.56924	-0.00645
0.5691	-0.00647
0.5689	-0.00666
0.56872	-0.00652
0.56864	-0.00657
0.56835	-0.00677
0.5682	-0.00663
0.56812	-0.00668
0.56787	-0.00684
0.56779	-0.00669
0.56761	-0.00661
0.56744	-0.00647
0.56727	-0.0066
0.5671	-0.00648
0.56699	-0.0065
0.56682	-0.00639
0.56664	-0.00644
0.56646	-0.00663
0.5663	-0.00653
0.56619	-0.00657
0.56597	-0.00676
0.56583	-0.00668
0.56565	-0.0067
0.5655	-0.00679
0.56539	-0.00655
0.5652	-0.00663
0.56506	-0.00655
0.5649	-0.00657
0.56472	-0.00648
0.56457	-0.00654
0.56449	-0.00639
0.56426	-0.00649
0.56407	-0.00676
0.56394	-0.00659
0.56379	-0.00666
0.56357	-0.00685
0.56342	-0.00667
0.5633	-0.00671
0.56304	-0.00692
0.56297	-0.00673
0.56283	-0.00664
0.56257	-0.00691
0.56246	-0.00672
0.56236	-0.00673
0.56215	-0.00661
0.56199	-0.00667
0.56188	-0.00655
0.56171	-0.00666
0.56155	-0.00648
0.56141	-0.0065
0.56113	-0.00677
0.56107	-0.00659
0.56093	-0.00676
0.56078	-0.00659
0.56057	-0.0066
0.56035	-0.00681
0.56021	-0.00671
0.56014	-0.0067
0.5599	-0.00693
0.55976	-0.00675
0.55965	-0.00673
0.55942	-0.00696
0.55926	-0.00681
0.55912	-0.00678
0.55897	-0.00663
0.5588	-0.00675
0.55864	-0.00674
0.5585	-0.00668
0.55834	-0.00681
0.55814	-0.00674
0.55801	-0.0068
0.5578	-0.00691
0.55773	-0.00674
0.55755	-0.00676
0.55736	-0.00667
0.55723	-0.00668
0.55706	-0.00656
0.55691	-0.00662
0.55679	-0.00649
0.55659	-0.00656
0.55636	-0.00676
0.55625	-0.00668
0.55609	-0.00668
0.55589	-0.00687
0.55576	-0.00673
0.55563	-0.00677
0.55539	-0.0069
0.55529	-0.00677
0.5551	-0.00685
0.55498	-0.00671
0.55481	-0.0068
0.55458	-0.00698
0.5545	-0.00684
0.55435	-0.00682
0.55411	-0.00693
0.55398	-0.00684
0.55385	-0.00685
0.55372	-0.00673
0.55351	-0.00679
0.5534	-0.00659
0.55326	-0.00666
0.55305	-0.00658
0.5529	-0.0067
0.5527	-0.0069
0.55259	-0.00673
0.55246	-0.00678
0.55217	-0.00692
0.5521	-0.00669
0.55195	-0.00674
0.55176	-0.00667
0.55161	-0.00676
0.55147	-0.00662
0.55129	-0.00666
0.55111	-0.00688
0.551	-0.00673
0.55082	-0.00685
0.5506	-0.00697
0.55047	-0.00691
0.55034	-0.00698
0.55014	-0.00713
0.55005	-0.00695
0.54992	-0.00693
0.54963	-0.00719
0.54949	-0.00699
0.5494	-0.00699
0.54921	-0.00686
0.54908	-0.00686
0.54889	-0.00675
0.54873	-0.00683
0.5486	-0.00664
0.54841	-0.00677
0.54823	-0.00665
0.54808	-0.00666
0.54787	-0.00689
0.54777	-0.00678
0.54768	-0.00689
0.54741	-0.00701
0.54729	-0.00681
0.54716	-0.00688
0.54694	-0.00708
0.5468	-0.00689
0.54669	-0.00693
0.54647	-0.00682
0.54631	-0.00685
0.54612	-0.00704
0.54599	-0.00691
0.54591	-0.00685
0.5456	-0.00708
0.54549	-0.00699
0.54531	-0.00704
0.54521	-0.00683
0.54506	-0.00683
0.54489	-0.00676
0.54476	-0.00686
0.54459	-0.00668
0.54444	-0.00675
0.54418	-0.007
0.54405	-0.00679
0.54398	-0.00681
0.54364	-0.00704
0.54358	-0.00683
0.54346	-0.0069
0.54328	-0.00679
0.5431	-0.00677
0.54288	-0.00701
0.54273	-0.00688
0.54264	-0.00694
0.54252	-0.00681
0.54231	-0.00683
0.54214	-0.00702
0.54196	-0.00691
0.54185	-0.00691
0.54163	-0.00709
0.54155	-0.00693
0.54137	-0.00697
0.54122	-0.00683
0.54102	-0.00691
0.54083	-0.00665
0.54076	-0.00681
0.54056	-0.00673
0.54042	-0.00679
0.54022	-0.00692
0.54006	-0.00683
0.53999	-0.00689
0.53972	-0.00711
0.53959	-0.00698
0.53948	-0.007
0.5392	-0.00719
0.53909	-0.00702
0.53897	-0.00701
0.53874	-0.0072
0.53861	-0.00692
0.53846	-0.00711
0.53828	-0.00694
0.53817	-0.00693
0.53802	-0.00681
0.53787	-0.00686
0.53769	-0.00676
0.53756	-0.00685
0.53737	-0.00676
0.53727	-0.0068
0.53704	-0.00705
0.53689	-0.00694
0.5368	-0.007
0.53654	-0.00715
0.53636	-0.00738
0.53631	-0.00711
0.5362	-0.00712
0.53598	-0.00701
0.53581	-0.00704
0.5356	-0.00721
0.53544	-0.00706
0.53533	-0.00707
0.53518	-0.00689
0.535	-0.00701
0.53481	-0.00688
0.53468	-0.00698
0.5345	-0.00684
0.53438	-0.00694
0.53412	-0.0072
0.53402	-0.00697
0.53388	-0.00702
0.5337	-0.00719
0.53354	-0.00708
0.53343	-0.00709
0.53319	-0.00726
0.53306	-0.0071
0.53297	-0.00709
0.53273	-0.00695
0.53259	-0.00698
0.5324	-0.00687
0.53229	-0.00698
0.53211	-0.007
0.53199	-0.00707
0.53179	-0.00714
0.53156	-0.00735
0.53149	-0.00713
0.53135	-0.00714
0.5311	-0.00732
0.53095	-0.00718
0.53084	-0.0072
0.53067	-0.00706
0.53052	-0.00707
0.53038	-0.00691
0.53021	-0.00697
0.53006	-0.00682
0.52987	-0.00692
0.5297	-0.00678
0.52954	-0.00692
0.52938	-0.00708
0.52926	-0.00691
0.52911	-0.007
0.52889	-0.00722
0.52874	-0.00707
0.52861	-0.00717
0.52837	-0.00727
0.52825	-0.0071
0.52811	-0.0072
0.52784	-0.00729
0.52777	-0.00713
0.52765	-0.00709
0.52744	-0.00702
0.52726	-0.00705
0.52713	-0.00694
0.52695	-0.00702
0.52678	-0.00693
0.52667	-0.00704
0.52646	-0.00719
0.52635	-0.00706
0.5262	-0.00706
0.52596	-0.00728
0.52585	-0.00715
0.52572	-0.00718
0.52549	-0.00738
0.52537	-0.00709
0.52525	-0.0072
0.52506	-0.00705
0.52494	-0.00714
0.52477	-0.007
0.52457	-0.00703
0.52438	-0.00724
0.52427	-0.00705
0.52409	-0.00712
0.52395	-0.00707
0.52384	-0.0071
0.5236	-0.00735
0.52348	-0.00716
0.52333	-0.00716
0.52309	-0.00741
0.52299	-0.00726
0.52283	-0.00729
0.52262	-0.00745
0.52254	-0.00722
0.52235	-0.00725
0.52223	-0.00716
0.52203	-0.00715
0.52187	-0.00704
0.52173	-0.00713
0.52156	-0.007
0.52139	-0.00708
0.52116	-0.00726
0.52103	-0.00711
0.52087	-0.00724
0.52065	-0.0074
0.52057	-0.00721
0.52042	-0.00723
0.52025	-0.00736
0.52011	-0.00721
0.51994	-0.00724
0.51977	-0.00716
0.51957	-0.00718
0.51942	-0.00705
0.51933	-0.00707
0.51917	-0.00699
0.51897	-0.00708
0.51881	-0.00731
0.51864	-0.00725
0.51854	-0.00722
0.51837	-0.00737
0.51814	-0.0072
0.51806	-0.00726
0.51775	-0.00746
0.51771	-0.00727
0.51751	-0.0073
0.51738	-0.0071
0.51721	-0.00719
0.51702	-0.007
0.51688	-0.0071
0.51672	-0.00696
0.51652	-0.00712
0.51633	-0.00718
0.51624	-0.00704
0.51607	-0.00717
0.51596	-0.00702
0.51577	-0.0071
0.51555	-0.00729
0.51545	-0.00716
0.51531	-0.00722
0.51507	-0.00739
0.51496	-0.00726
0.51484	-0.00731
0.51457	-0.00749
0.51446	-0.00734
0.51436	-0.00728
0.51417	-0.00743
0.51397	-0.00737
0.51382	-0.00735
0.51368	-0.00722
0.51352	-0.00726
0.51337	-0.00713
0.51324	-0.00716
0.51301	-0.0071
0.51292	-0.00714
0.51266	-0.00732
0.51253	-0.00728
0.51241	-0.00733
0.51221	-0.00747
0.51209	-0.00724
0.51191	-0.00727
0.51174	-0.00721
0.51162	-0.00725
0.51141	-0.00745
0.51127	-0.00732
0.51114	-0.00737
0.51092	-0.00747
0.51079	-0.0073
0.51061	-0.00741
0.51049	-0.00725
0.51036	-0.00734
0.51016	-0.00716
0.51004	-0.00727
0.5099	-0.00716
0.50971	-0.00725
0.50944	-0.00743
0.50939	-0.0073
0.50923	-0.00729
0.50895	-0.00754
0.50885	-0.00737
0.50872	-0.00736
0.50854	-0.00751
0.50836	-0.00736
0.50824	-0.00744
0.50811	-0.00725
0.50792	-0.00734
0.50783	-0.00723
0.50763	-0.00738
0.50739	-0.0075
0.50732	-0.00725
0.50715	-0.00737
0.50698	-0.00726
0.50682	-0.00731
0.50662	-0.00747
0.50652	-0.00737
0.50633	-0.0074
0.5061	-0.00757
0.50599	-0.00744
0.50587	-0.00743
0.5056	-0.0076
0.50548	-0.00744
0.50534	-0.00763
0.50522	-0.00734
0.50502	-0.00744
0.50489	-0.0073
0.50471	-0.00731
0.50449	-0.00753
0.50438	-0.0074
0.50425	-0.00742
0.50404	-0.00758
0.50388	-0.00738
0.50376	-0.00741
0.50356	-0.00729
0.50342	-0.00733
0.50328	-0.00719
0.50312	-0.0072
0.50294	-0.00711
0.50281	-0.00727
0.50266	-0.00711
0.50251	-0.0072
0.50229	-0.00738
0.50214	-0.00731
0.50202	-0.00734
0.50179	-0.00752
0.50167	-0.00739
0.50153	-0.00743
0.50135	-0.00761
0.50119	-0.0074
0.50106	-0.00745
0.50084	-0.00755
0.50068	-0.00746
0.50053	-0.00749
0.50041	-0.00733
0.50027	-0.00743
0.50009	-0.00727
0.49989	-0.00738
0.49972	-0.00751
0.49963	-0.0074
0.49947	-0.00746
0.49923	-0.00764
0.49912	-0.00751
0.49901	-0.00751
0.49875	-0.00767
0.49862	-0.00741
0.49846	-0.00758
0.49836	-0.00732
0.49817	-0.00745
0.49797	-0.0073
0.49782	-0.00737
0.49767	-0.00722
0.49755	-0.00732
0.49739	-0.00726
0.49726	-0.00731
0.49701	-0.00747
0.49687	-0.00731
0.49676	-0.00742
0.49651	-0.00763
0.49641	-0.00756
0.49628	-0.00758
0.49606	-0.00767
0.49596	-0.00747
0.4958	-0.00755
0.49558	-0.00737
0.49549	-0.00744
0.49524	-0.00761
0.49513	-0.00747
0.49496	-0.00756
0.49483	-0.00737
0.49468	-0.00739
0.49444	-0.00765
0.49433	-0.00748
0.49422	-0.00758
0.49395	-0.00769
0.49389	-0.00754
0.49373	-0.00754
0.49356	-0.00742
0.49336	-0.0075
0.49326	-0.0074
0.49304	-0.00747
0.4928	-0.00764
0.49273	-0.00747
0.49262	-0.00745
0.49243	-0.00736
0.49225	-0.00743
0.49211	-0.00769
0.49192	-0.00761
0.49179	-0.00753
0.4916	-0.0077
0.49147	-0.00756
0.49127	-0.00759
0.49117	-0.00745
0.49098	-0.00749
0.49087	-0.00737
0.49064	-0.0074
0.49046	-0.00758
0.49036	-0.00743
0.49017	-0.00747
0.49001	-0.00739
0.48984	-0.00746
0.48963	-0.00761
0.4895	-0.00748
0.48938	-0.00748
0.48912	-0.00769
0.48902	-0.00752
0.48888	-0.00758
0.48876	-0.00744
0.48856	-0.00757
0.48845	-0.00742
0.48824	-0.00748
0.48807	-0.00765
0.48791	-0.00747
0.4878	-0.00753
0.48757	-0.00769
0.48746	-0.00754
0.4873	-0.00761
0.48713	-0.00744
0.48703	-0.00749
0.48678	-0.00742
0.48665	-0.00742
0.48644	-0.00766
0.48628	-0.0075
0.48622	-0.00753
0.48595	-0.00775
0.48583	-0.00755
0.48567	-0.00761
0.48553	-0.00753
0.48536	-0.00744
0.48513	-0.0077
0.48504	-0.00758
0.48488	-0.00759
0.48467	-0.00779
0.48457	-0.0076
0.48442	-0.00764
0.48424	-0.0076
0.48413	-0.00763
0.4839	-0.00779
0.48375	-0.00764
0.48363	-0.0077
0.48348	-0.00755
0.48329	-0.00761
0.48311	-0.00752
0.48304	-0.00756
0.48278	-0.00776
0.48262	-0.00763
0.48251	-0.00761
0.48231	-0.00778
0.48216	-0.00764
0.48199	-0.00768
0.48185	-0.00755
0.48169	-0.0076
0.48155	-0.00743
0.48138	-0.0075
0.48123	-0.00742
0.48106	-0.00752
0.48088	-0.00778
0.4807	-0.00756
0.48059	-0.00761
[truncated: 18,003 more rows]

## Sheet: 1.6 V s-1
E /V vs. SCE	i / mA
0.80032	0.03812
0.79996	0.03575
0.79963	0.03173
0.79934	0.02843
0.79905	0.02436
0.79872	0.02118
0.79844	0.01794
0.79804	0.01546
0.7977	0.01324
0.79743	0.01205
0.79709	0.01095
0.79672	0.0107
0.79632	0.01002
0.79604	0.01067
0.79568	0.01051
0.79536	0.01135
0.79509	0.01172
0.79472	0.0123
0.79456	0.01294
0.79414	0.01291
0.79381	0.01335
0.79353	0.01327
0.79322	0.01361
0.79287	0.01306
0.79259	0.01332
0.79223	0.01225
0.7919	0.0125
0.79164	0.01173
0.79129	0.01162
0.79096	0.01073
0.79064	0.0107
0.79029	0.00989
0.79003	0.01002
0.7897	0.00927
0.78929	0.00932
0.78904	0.00904
0.78876	0.00918
0.78846	0.00882
0.78805	0.00887
0.78774	0.00851
0.78746	0.00863
0.78712	0.00825
0.78675	0.00827
0.78651	0.00833
0.78615	0.00795
0.78589	0.00797
0.78547	0.00763
0.78521	0.0076
0.78489	0.00723
0.78453	0.00718
0.78424	0.00688
0.78391	0.0069
0.7836	0.00654
0.78324	0.0066
0.78296	0.0064
0.78262	0.00625
0.78234	0.00642
0.78195	0.00598
0.78163	0.006
0.78133	0.00564
0.78106	0.00571
0.78064	0.0053
0.78032	0.00545
0.78007	0.00513
0.77968	0.00505
0.77946	0.00515
0.77908	0.00481
0.77872	0.00483
0.77852	0.00499
0.7781	0.00449
0.77787	0.00491
0.77747	0.00415
0.77714	0.00463
0.77685	0.00381
0.77651	0.0043
0.77626	0.00353
0.77591	0.00391
0.77566	0.00358
0.77525	0.00362
0.77494	0.00326
0.77462	0.00337
0.77428	0.00297
0.77399	0.00306
0.77361	0.00275
0.77333	0.00281
0.77306	0.00292
0.77273	0.00293
0.77244	0.00295
0.77207	0.00251
0.77176	0.00257
0.7714	0.00226
0.7711	0.00231
0.77076	0.00197
0.77046	0.00206
0.77014	0.00173
0.76982	0.0017
0.76958	0.00178
0.76919	0.00153
0.76885	0.00154
0.76863	0.00174
0.76829	0.00172
0.76802	0.00176
0.76761	0.00137
0.76725	0.00137
0.76694	0.00102
0.76667	0.00116
0.76631	0.000856853
0.76594	0.000809078
0.7657	0.000945905
0.76531	0.000468537
0.76505	0.000553003
0.76469	0.000345469
0.7644	0.000387511
0.76416	0.000495291
0.76382	0.00054536
0.7635	0.000598485
0.76317	0.000674161
0.76277	0.000280112
0.76246	0.000318715
0.7622	0.000364579
0.76184	5.42322e-05
0.76152	9.43632e-05
0.76125	6.7227e-05
0.76084	-0.000301596
0.76056	-0.000128077
0.76021	-0.000618058
0.75989	-0.000541236
0.75958	-0.000795781
0.75921	-0.000777053
0.75893	-0.000667744
0.75861	-0.000996054
0.75829	-0.000945604
0.75801	-0.000814127
0.7577	-0.000745331
0.75745	-0.00062188
0.75715	-0.000651692
0.75672	-0.000731954
0.75636	-0.000990321
0.75609	-0.000928405
0.75573	-0.00136
0.7554	-0.00131
0.75511	-0.00165
0.75482	-0.00152
0.75444	-0.00184
0.75408	-0.00183
0.75387	-0.00164
0.75353	-0.00204
0.75328	-0.00147
0.75289	-0.0019
0.7525	-0.00176
0.75228	-0.00176
0.75199	-0.00158
0.75157	-0.00208
0.75119	-0.00208
0.75089	-0.0023
0.75058	-0.00229
0.75039	-0.00214
0.74997	-0.00254
0.7497	-0.00202
0.74938	-0.0024
0.74898	-0.00239
0.74865	-0.00282
0.74833	-0.00268
0.74804	-0.00302
0.74772	-0.00296
0.74747	-0.00288
0.74709	-0.00313
0.74673	-0.00304
0.74653	-0.00291
0.74616	-0.00286
0.74587	-0.0028
0.74551	-0.00278
0.74524	-0.00275
0.74483	-0.0031
0.74453	-0.00309
0.74422	-0.00333
0.74384	-0.00334
0.74365	-0.0032
0.74323	-0.00361
0.7429	-0.0036
0.74264	-0.00336
0.74228	-0.00375
0.74199	-0.00327
0.74169	-0.0036
0.74133	-0.00351
0.74102	-0.00355
0.74076	-0.00341
0.74037	-0.0038
0.74001	-0.00377
0.73972	-0.00397
0.73936	-0.00397
0.73913	-0.0039
0.73885	-0.00388
0.73841	-0.00429
0.73814	-0.00408
0.73779	-0.00445
0.73751	-0.00398
0.73722	-0.00425
0.73683	-0.00418
0.7366	-0.00415
0.73627	-0.00409
0.73591	-0.00437
0.73556	-0.00437
0.73534	-0.00421
0.73487	-0.00461
0.73458	-0.00452
0.73432	-0.00444
0.73401	-0.0043
0.73362	-0.00476
0.73341	-0.00425
0.73309	-0.00456
0.7327	-0.00457
0.73235	-0.00494
0.73211	-0.00484
0.73174	-0.00519
0.73142	-0.00513
0.7312	-0.00494
0.7308	-0.00526
0.73054	-0.00479
0.73021	-0.00513
0.72982	-0.00501
0.72957	-0.00491
0.72926	-0.00493
0.72891	-0.00492
0.72853	-0.00522
0.72823	-0.00512
0.72797	-0.00508
0.7276	-0.00543
0.72728	-0.00533
0.72704	-0.0053
0.72667	-0.00522
0.72633	-0.0056
0.72596	-0.00553
0.72571	-0.00581
0.72533	-0.00564
0.72512	-0.00557
0.72477	-0.00551
0.72447	-0.00534
0.72411	-0.00539
0.72379	-0.00536
0.72337	-0.00581
0.72305	-0.00572
0.72276	-0.006
0.7224	-0.00603
0.72222	-0.00584
0.72182	-0.00618
0.72149	-0.00611
0.72125	-0.00592
0.72093	-0.00595
0.72056	-0.00592
0.72017	-0.00613
0.71989	-0.00615
0.71964	-0.00595
0.71921	-0.00635
0.719	-0.00583
0.71866	-0.00621
0.71828	-0.0061
0.71803	-0.00607
0.71775	-0.00603
0.71735	-0.00638
0.71698	-0.00632
0.71665	-0.00666
0.71635	-0.00664
0.71608	-0.00647
0.71572	-0.00678
0.71545	-0.00628
0.71515	-0.00658
0.71474	-0.00649
0.71451	-0.00641
0.71417	-0.00639
0.71387	-0.00627
0.71348	-0.00666
0.71313	-0.00662
0.71293	-0.00647
0.71254	-0.00682
0.71228	-0.00641
0.71194	-0.0068
0.71158	-0.00666
0.71125	-0.007
0.71093	-0.00697
0.71071	-0.0068
0.71032	-0.00722
0.71001	-0.00669
0.70974	-0.00692
0.70934	-0.00688
0.70905	-0.00683
0.70877	-0.00672
0.70836	-0.00708
0.70799	-0.00697
0.7078	-0.00689
0.70746	-0.00683
0.70714	-0.00682
0.70672	-0.00719
0.70643	-0.00708
0.70608	-0.00741
0.70581	-0.00734
0.70554	-0.00725
0.70525	-0.00712
0.70492	-0.00709
0.70456	-0.00704
0.7042	-0.00744
0.7039	-0.00734
0.70354	-0.00765
0.7032	-0.00758
0.703	-0.00734
0.70272	-0.00728
0.70233	-0.00725
0.70202	-0.00719
0.70169	-0.00713
0.70133	-0.00758
0.70096	-0.00748
0.70065	-0.00783
0.70037	-0.00771
0.7001	-0.00752
0.69981	-0.00749
0.69946	-0.00749
0.69911	-0.00736
0.69877	-0.00767
0.69842	-0.00755
0.69822	-0.00761
0.69792	-0.00755
0.69747	-0.00792
0.69716	-0.00783
0.69682	-0.00818
0.69651	-0.008
0.69628	-0.00796
0.69589	-0.00791
0.69555	-0.00815
0.69522	-0.00819
0.69495	-0.00806
0.69457	-0.00834
0.69434	-0.00777
0.69403	-0.0082
0.69375	-0.00771
0.69339	-0.00803
0.693	-0.00798
0.69277	-0.00789
0.69239	-0.00828
0.69205	-0.0082
0.69181	-0.00811
0.69135	-0.00842
0.69108	-0.00831
0.69083	-0.00817
0.69056	-0.00811
0.69022	-0.00804
0.68988	-0.00804
0.6896	-0.00797
0.68923	-0.00829
0.68886	-0.00828
0.68854	-0.00863
0.68821	-0.00847
0.68795	-0.00873
0.68763	-0.0082
0.6873	-0.00856
0.68698	-0.00815
0.68673	-0.00841
0.68632	-0.00833
0.68604	-0.00828
0.6857	-0.00824
0.68532	-0.0087
0.68501	-0.00863
0.68472	-0.00887
0.68439	-0.00882
0.68407	-0.00869
0.68378	-0.00855
0.6835	-0.0085
0.68318	-0.00835
0.68289	-0.00834
0.68252	-0.00824
0.68216	-0.00869
0.68176	-0.00862
0.68152	-0.0089
0.6812	-0.00877
0.68094	-0.00865
0.68058	-0.00859
0.68027	-0.00855
0.67998	-0.00851
0.6796	-0.00887
0.67923	-0.00883
0.67891	-0.00915
0.67863	-0.00899
0.67835	-0.0089
0.67808	-0.00883
0.67767	-0.00874
0.67741	-0.00869
0.67699	-0.00902
0.67668	-0.00894
0.67642	-0.00878
0.67616	-0.00877
0.67582	-0.00879
0.67542	-0.0091
0.67509	-0.00904
0.67479	-0.00931
0.67443	-0.00924
0.67421	-0.0091
0.67389	-0.009
0.67355	-0.00893
0.67326	-0.00888
0.67293	-0.00888
0.67256	-0.00916
0.67216	-0.0092
0.67198	-0.00898
0.67157	-0.00941
0.67123	-0.00933
0.67093	-0.0096
0.67061	-0.00946
0.67034	-0.00932
0.67004	-0.00925
0.66968	-0.00919
0.66937	-0.00914
0.66907	-0.00907
0.66878	-0.00905
0.66837	-0.00943
0.66805	-0.0093
0.66769	-0.00963
0.66739	-0.00953
0.66716	-0.00942
0.66681	-0.00938
0.66649	-0.00933
0.66619	-0.00924
0.66576	-0.00954
0.66546	-0.00943
0.6652	-0.00944
0.66489	-0.00925
0.66451	-0.00967
0.66432	-0.0091
0.66396	-0.00951
0.6636	-0.00944
0.66321	-0.00984
0.66294	-0.00971
0.6627	-0.00955
0.66238	-0.00954
0.66203	-0.00938
0.66161	-0.00981
0.66138	-0.00923
0.6611	-0.00962
0.6607	-0.00955
0.6604	-0.00987
0.66003	-0.00984
0.65979	-0.00974
0.65946	-0.00964
0.65909	-0.00992
0.65871	-0.00997
0.65844	-0.00986
0.65814	-0.00998
0.6578	-0.00992
0.65747	-0.00985
0.65719	-0.00974
0.65688	-0.00967
0.65655	-0.00958
0.65629	-0.0095
0.65599	-0.00951
0.65565	-0.00951
0.65524	-0.00983
0.65491	-0.00979
0.65466	-0.00964
0.65429	-0.00998
0.65396	-0.00988
0.65374	-0.0098
0.65337	-0.00976
0.65308	-0.00972
0.65275	-0.01009
0.65236	-0.01002
0.65203	-0.0103
0.65175	-0.0102
0.65149	-0.01005
0.65116	-0.00997
0.65088	-0.0099
0.6505	-0.00985
0.65019	-0.0098
0.6498	-0.01007
0.64951	-0.01001
0.64925	-0.01006
0.64888	-0.00993
0.64858	-0.01018
0.64824	-0.01023
0.64801	-0.01002
0.64755	-0.01035
0.64733	-0.0099
0.64697	-0.01024
0.64663	-0.01019
0.64635	-0.0101
0.64597	-0.01043
0.64557	-0.01042
0.64543	-0.01017
0.64498	-0.01045
0.64471	-0.01006
0.64444	-0.01033
0.64404	-0.01026
0.64379	-0.01023
0.64343	-0.01014
0.64317	-0.01003
0.64286	-0.01007
0.64248	-0.01004
0.64214	-0.01037
0.64184	-0.01035
0.64148	-0.01072
0.64116	-0.01051
0.64087	-0.01088
0.64052	-0.01077
0.64026	-0.01059
0.63999	-0.01045
0.63967	-0.01034
0.63934	-0.01029
0.63898	-0.01029
0.63869	-0.01023
0.6383	-0.01058
0.63801	-0.01047
0.63775	-0.01045
0.63742	-0.01025
0.63703	-0.01063
0.63679	-0.01015
0.63644	-0.01063
0.63604	-0.01053
0.63576	-0.0108
0.63541	-0.01072
0.63516	-0.0106
0.63476	-0.01085
0.63451	-0.01042
0.63417	-0.01083
0.63378	-0.01067
0.63356	-0.01061
0.63323	-0.01049
0.63287	-0.01084
0.63247	-0.01073
0.63228	-0.0107
0.63198	-0.01071
0.63166	-0.01045
0.63126	-0.01087
0.63104	-0.01036
0.63069	-0.01069
0.63028	-0.01067
0.63004	-0.01056
0.62967	-0.01092
0.62934	-0.01078
0.62909	-0.01073
0.62879	-0.0106
0.62835	-0.01095
0.62804	-0.01083
0.62778	-0.01077
0.6275	-0.01063
0.62717	-0.01059
0.62686	-0.01059
0.6264	-0.01092
0.62609	-0.01084
0.6259	-0.01074
0.62543	-0.01108
0.62514	-0.01097
0.62488	-0.01095
0.62458	-0.01076
0.6242	-0.0111
0.62393	-0.01067
0.62361	-0.01101
0.62321	-0.01085
0.62299	-0.01073
0.62268	-0.01075
0.62233	-0.01069
0.62196	-0.01103
0.62169	-0.01097
0.62129	-0.01133
0.62097	-0.01115
0.62075	-0.01107
0.62037	-0.01101
0.62016	-0.01088
0.61976	-0.01084
0.61945	-0.01078
0.61909	-0.01112
0.61873	-0.01095
0.6185	-0.01084
0.61821	-0.01091
0.61785	-0.0108
0.61753	-0.01113
0.61719	-0.0111
0.61694	-0.011
0.6165	-0.0113
0.61625	-0.01124
0.61595	-0.01119
0.61569	-0.01108
0.61526	-0.01146
0.61489	-0.01135
0.61468	-0.01126
0.61438	-0.01118
0.61398	-0.01157
0.61365	-0.01133
0.6134	-0.01129
0.61311	-0.01113
0.6128	-0.01111
0.61246	-0.01103
0.61212	-0.01097
0.61181	-0.01132
0.61145	-0.01119
0.6112	-0.01112
0.61087	-0.0111
0.6105	-0.01103
0.61015	-0.01134
0.60985	-0.01138
0.60958	-0.0113
0.60919	-0.01151
0.6089	-0.01146
0.60864	-0.01136
0.60831	-0.01128
0.60787	-0.01162
0.60751	-0.01156
0.60734	-0.0114
0.60698	-0.01128
0.60668	-0.01118
0.60635	-0.01121
0.60606	-0.01109
0.60568	-0.01147
0.60537	-0.01153
0.60506	-0.0117
0.60473	-0.01156
0.60441	-0.01159
0.60408	-0.01145
0.60372	-0.01177
0.60345	-0.01125
0.60312	-0.01154
0.60274	-0.01146
0.60251	-0.01142
0.60217	-0.01137
0.60191	-0.0112
0.60149	-0.01161
0.60123	-0.01123
0.60094	-0.01146
0.60052	-0.0114
0.6002	-0.01172
0.59982	-0.01165
0.59964	-0.01158
0.59932	-0.01147
0.59893	-0.01176
0.59859	-0.01169
0.59838	-0.01161
0.59803	-0.01153
0.59768	-0.01143
0.59742	-0.0114
0.59706	-0.01139
0.59667	-0.01178
0.59643	-0.01154
0.59607	-0.01197
0.5958	-0.01144
0.5955	-0.01174
0.59505	-0.01171
0.59482	-0.01159
0.59447	-0.01188
0.59411	-0.01187
0.59386	-0.01179
0.59358	-0.01166
0.59316	-0.01196
0.5929	-0.01154
0.59257	-0.01188
0.59222	-0.01177
0.59196	-0.01156
0.59166	-0.01152
0.59132	-0.01153
0.59101	-0.0115
0.59065	-0.01181
0.59036	-0.01172
0.58998	-0.01211
0.58964	-0.01198
0.58943	-0.01186
0.58908	-0.01173
0.58878	-0.01173
0.58847	-0.01167
0.58808	-0.01203
0.58773	-0.01196
0.58739	-0.0123
0.58706	-0.0121
0.58683	-0.01197
0.58652	-0.01197
0.58622	-0.01185
0.58586	-0.01175
0.58554	-0.01166
0.58523	-0.01167
0.58479	-0.01198
0.58453	-0.01192
0.58429	-0.01181
0.58384	-0.0122
0.58359	-0.01207
0.58329	-0.01206
0.58302	-0.01205
0.58266	-0.01219
0.58229	-0.01212
0.58197	-0.01214
0.58171	-0.01198
0.58135	-0.01226
0.58107	-0.01186
0.58081	-0.01203
0.58039	-0.01205
0.58009	-0.01194
0.57977	-0.01186
0.57944	-0.01178
0.57916	-0.01176
0.57875	-0.01215
0.57847	-0.01212
0.57817	-0.01234
0.57786	-0.01229
0.57763	-0.01214
0.57728	-0.01207
0.57692	-0.01203
0.57663	-0.01196
0.57628	-0.01221
0.57591	-0.01218
0.57569	-0.01203
0.57538	-0.01194
0.57504	-0.01187
0.5747	-0.01187
0.57433	-0.01221
0.57398	-0.01201
0.57366	-0.01241
0.57341	-0.01192
0.57312	-0.01223
0.57272	-0.0122
0.57242	-0.01214
0.57208	-0.01246
0.57177	-0.01233
0.57149	-0.01222
0.57118	-0.01218
0.57089	-0.01208
0.57055	-0.01211
0.57017	-0.0124
0.56982	-0.01226
0.56958	-0.01215
0.56929	-0.01215
0.56896	-0.01204
0.56856	-0.01239
0.56818	-0.01235
0.568	-0.01223
0.56759	-0.01254
0.56727	-0.01242
0.56702	-0.01234
0.5667	-0.01228
0.56639	-0.01222
0.56603	-0.01215
0.56568	-0.01245
0.56532	-0.01226
0.5651	-0.01223
0.56478	-0.01224
0.56443	-0.01215
0.56403	-0.01254
0.56375	-0.01233
0.56342	-0.01273
0.56319	-0.01226
0.5629	-0.01254
0.56246	-0.01247
0.56225	-0.01239
0.56189	-0.01238
0.56157	-0.01229
0.56125	-0.01263
0.56084	-0.01262
0.56061	-0.01252
0.56027	-0.01269
0.55987	-0.01267
0.55963	-0.01249
0.55933	-0.01245
0.55898	-0.01242
0.55865	-0.0123
0.55828	-0.01266
0.55795	-0.01263
0.55771	-0.01251
0.5573	-0.01286
0.55703	-0.01272
0.55677	-0.01261
0.55643	-0.01261
0.55611	-0.01243
0.55582	-0.0124
0.55547	-0.01236
0.55505	-0.0127
0.55478	-0.0126
0.55456	-0.01255
0.55427	-0.01244
0.55379	-0.01282
0.55349	-0.01271
0.55325	-0.01263
0.55293	-0.01247
0.55253	-0.01286
0.55227	-0.01234
0.55196	-0.01284
0.55156	-0.01265
0.55126	-0.01301
0.55097	-0.0129
0.55072	-0.0128
0.55034	-0.0127
0.55003	-0.01262
0.54974	-0.01244
0.5493	-0.01282
0.54905	-0.01235
0.54874	-0.01267
0.54836	-0.01265
0.5481	-0.01257
0.54771	-0.0129
0.5474	-0.01277
0.54716	-0.01269
0.54685	-0.0126
0.54652	-0.01254
0.54619	-0.01256
0.5458	-0.01282
0.5455	-0.01279
0.54529	-0.01271
0.54479	-0.01311
0.54447	-0.01296
0.54422	-0.01321
0.54386	-0.01317
0.5436	-0.01297
0.54326	-0.01294
0.54294	-0.01273
0.54268	-0.01278
0.54235	-0.01267
0.54205	-0.01256
0.54171	-0.01256
0.54138	-0.01248
0.54099	-0.01285
0.54068	-0.01285
0.54038	-0.01321
0.54005	-0.01298
0.53977	-0.01339
0.53947	-0.01285
0.5392	-0.01314
0.53874	-0.01296
0.53849	-0.01285
0.53818	-0.01292
0.53786	-0.01268
0.53757	-0.01271
0.53726	-0.01264
0.53688	-0.01306
0.53653	-0.01293
0.53624	-0.01332
0.53593	-0.01319
0.53564	-0.01314
0.53536	-0.01301
0.53502	-0.013
0.53473	-0.01288
0.53432	-0.01318
0.53402	-0.01321
0.53371	-0.01298
0.53333	-0.01339
0.53312	-0.01284
0.53281	-0.01321
0.53234	-0.01308
0.53217	-0.01304
0.53183	-0.01297
0.53146	-0.01332
0.53114	-0.01322
0.53085	-0.01307
0.53056	-0.01297
0.53022	-0.01296
0.52995	-0.01293
0.5295	-0.01324
0.52918	-0.01314
0.52893	-0.01313
0.52862	-0.01302
0.52821	-0.01333
0.52785	-0.0133
0.52766	-0.01315
0.52726	-0.01343
0.52691	-0.0134
0.52669	-0.01325
0.52637	-0.01307
0.526	-0.01315
0.52571	-0.01304
0.52535	-0.01341
0.52499	-0.01329
0.52479	-0.01317
0.52443	-0.01317
0.52411	-0.01302
0.52372	-0.01335
0.52342	-0.01331
0.52319	-0.01321
0.52282	-0.01314
0.52255	-0.01307
0.52209	-0.01334
0.5218	-0.01324
0.52157	-0.01312
0.52126	-0.01307
0.52092	-0.01299
0.52059	-0.01299
0.52033	-0.013
0.51992	-0.01331
0.51957	-0.01334
0.51927	-0.01356
0.51893	-0.0135
0.5187	-0.01333
0.51831	-0.01376
0.51802	-0.01316
0.51772	-0.01349
0.51733	-0.0134
0.51708	-0.0133
0.51677	-0.01324
0.51645	-0.01306
0.51606	-0.01342
0.51581	-0.01306
0.51551	-0.01336
0.51511	-0.01332
0.51477	-0.01361
0.51443	-0.01357
0.51418	-0.01345
0.51384	-0.0138
0.51358	-0.01318
0.51325	-0.01357
0.51291	-0.01314
0.51262	-0.01347
0.51225	-0.0134
0.51187	-0.01362
0.5116	-0.01364
0.51128	-0.01356
0.51098	-0.01339
0.51068	-0.01335
0.51036	-0.01328
0.50994	-0.01367
0.50966	-0.01356
0.50941	-0.01348
0.50911	-0.01336
0.5087	-0.01379
0.50833	-0.01364
0.508	-0.01399
0.50779	-0.01349
0.50752	-0.01378
0.50709	-0.01374
0.50685	-0.01358
0.5065	-0.01353
0.5062	-0.01346
0.50584	-0.01345
0.50547	-0.01377
0.50518	-0.0137
0.5049	-0.01356
0.50452	-0.01387
0.50417	-0.01381
0.50392	-0.01368
0.50365	-0.01358
0.50334	-0.01349
0.50297	-0.01356
0.50267	-0.01342
0.5023	-0.01378
0.50197	-0.01374
0.50161	-0.01401
0.50127	-0.01388
0.50102	-0.01376
0.50076	-0.0137
0.5004	-0.01367
0.50011	-0.01361
0.49973	-0.01383
0.49942	-0.01384
0.49912	-0.01368
0.49881	-0.01371
0.49853	-0.0137
0.4981	-0.01385
0.49784	-0.01384
0.49755	-0.01372
0.49722	-0.0137
0.49693	-0.01359
0.49655	-0.01392
0.49621	-0.01379
0.49598	-0.01374
0.49564	-0.01363
0.49534	-0.01356
0.49506	-0.0135
0.49461	-0.01388
0.49428	-0.01381
0.49398	-0.01409
0.49366	-0.01397
0.49341	-0.01385
0.49308	-0.01382
0.49272	-0.01378
0.49245	-0.01364
0.49209	-0.01402
0.49169	-0.01388
0.49149	-0.01384
0.49115	-0.01374
0.49082	-0.01368
0.49052	-0.01364
0.49013	-0.01402
0.4898	-0.0138
0.48945	-0.01414
0.48921	-0.0138
0.4889	-0.01401
0.48852	-0.01393
0.48829	-0.01388
0.48796	-0.01376
0.48753	-0.01414
0.48718	-0.01404
0.48699	-0.01396
0.48668	-0.01376
0.48643	-0.0137
0.48609	-0.01365
0.48578	-0.0137
0.48531	-0.01391
0.48501	-0.01392
0.4848	-0.01392
0.48439	-0.0142
0.48407	-0.01404
0.48377	-0.01397
0.48346	-0.01395
0.48311	-0.01418
0.48277	-0.01412
0.48254	-0.01407
0.48223	-0.01398
0.48189	-0.01393
0.48147	-0.01426
0.48114	-0.01426
0.48095	-0.01407
0.48055	-0.01438
0.48031	-0.01389
0.47998	-0.01421
0.47959	-0.01415
0.47934	-0.01399
0.47895	-0.01406
0.47867	-0.01394
0.47827	-0.0143
0.47797	-0.01419
0.47777	-0.01401
0.47728	-0.01438
0.47707	-0.01385
0.47677	-0.01419
0.47632	-0.0142
0.47613	-0.01406
0.47572	-0.01437
0.4755	-0.01391
0.47519	-0.01424
0.47476	-0.01424
0.4745	-0.01404
0.47411	-0.01443
0.4739	-0.01389
0.47354	-0.01432
0.47318	-0.01415
0.47283	-0.01444
0.47262	-0.01401
0.47229	-0.01431
0.47187	-0.01437
0.47164	-0.01415
0.47122	-0.01447
0.47099	-0.01396
0.47067	-0.01427
0.47026	-0.01424
0.47001	-0.01416
0.46967	-0.01406
0.46939	-0.014
0.46904	-0.01431
0.4687	-0.01419
0.46842	-0.01414
0.46808	-0.01407
0.46779	-0.01404
0.46738	-0.01429
0.46708	-0.01435
0.46679	-0.01424
0.46647	-0.01456
0.46612	-0.01445
0.4659	-0.01426
0.46557	-0.01432
0.46521	-0.01422
0.46488	-0.01448
0.46453	-0.0144
0.46426	-0.01434
0.46396	-0.01428
0.46364	-0.01422
0.46324	-0.01449
0.46294	-0.01432
0.46267	-0.01433
0.46234	-0.01424
0.46206	-0.01419
0.46173	-0.01412
0.46131	-0.01449
0.46103	-0.01439
0.46078	-0.01429
0.4604	-0.01462
0.46011	-0.01458
0.45984	-0.01444
0.4595	-0.01431
0.45918	-0.01428
0.45886	-0.01422
0.45845	-0.01448
0.45815	-0.01453
0.45785	-0.01437
0.45753	-0.01467
0.45726	-0.01412
0.45691	-0.01446
0.45661	-0.01408
0.45633	-0.01443
0.45593	-0.01439
0.4556	-0.01474
0.45526	-0.01466
0.45491	-0.01502
0.45464	-0.01488
0.45435	-0.0147
0.45403	-0.01467
0.45375	-0.01446
0.45343	-0.01441
0.45305	-0.01438
0.4528	-0.01436
0.45235	-0.01466
0.45211	-0.01461
0.45182	-0.01445
0.45136	-0.01487
0.4512	-0.01432
0.45086	-0.01466
0.45045	-0.01458
0.45015	-0.01454
0.44986	-0.01451
0.44951	-0.01489
0.44917	-0.01463
0.44885	-0.01496
0.44861	-0.01446
0.4483	-0.01479
0.44799	-0.01432
0.44766	-0.01466
0.44724	-0.01455
0.44701	-0.01452
0.44663	-0.01448
0.44629	-0.01475
0.44598	-0.01469
0.44573	-0.01461
0.44531	-0.01502
0.44502	-0.01481
0.44476	-0.01472
0.44446	-0.0147
0.44413	-0.01454
0.44374	-0.01491
0.44352	-0.01436
0.44311	-0.01482
0.44276	-0.01477
0.44243	-0.01499
0.44214	-0.0149
0.44187	-0.01476
0.44151	-0.0147
0.44124	-0.01455
0.44088	-0.01451
0.44062	-0.01439
0.44028	-0.0144
0.43996	-0.01438
0.43959	-0.01473
0.43924	-0.01465
0.43893	-0.01499
0.43859	-0.01493
0.43832	-0.01482
0.43795	-0.0152
0.43764	-0.01493
0.43744	-0.01486
0.43703	-0.01477
0.43672	-0.01474
0.4365	-0.01449
0.43613	-0.01451
0.43576	-0.01454
0.4355	-0.01443
0.43509	-0.01482
0.43479	-0.01472
0.43447	-0.01505
0.43416	-0.01494
0.4339	-0.01484
0.43356	-0.01476
0.43326	-0.01471
0.43296	-0.01466
0.43255	-0.01499
0.43221	-0.01489
0.43195	-0.01471
0.43158	-0.01513
0.4313	-0.0147
0.431	-0.01496
0.4306	-0.01484
0.43034	-0.01481
0.43004	-0.01477
0.42963	-0.01506
0.42932	-0.01504
0.42904	-0.01493
0.42868	-0.01523
0.42835	-0.01517
0.42808	-0.01509
0.42784	-0.01491
0.42752	-0.01494
0.42711	-0.01482
0.42676	-0.01511
0.42645	-0.01502
0.42619	-0.01492
0.4259	-0.01488
0.42555	-0.01488
0.42518	-0.01514
0.42486	-0.0151
0.42463	-0.01501
0.4242	-0.01491
0.42385	-0.0152
0.42353	-0.01519
0.4233	-0.01509
0.423	-0.01504
0.42268	-0.01486
0.4223	-0.01521
0.42204	-0.01475
0.42173	-0.01511
0.42135	-0.01498
0.421	-0.01539
0.42079	-0.01483
0.42047	-0.01513
0.42008	-0.01512
0.41982	-0.01496
0.41942	-0.0153
0.41919	-0.01489
0.41885	-0.01521
0.41851	-0.0152
0.41824	-0.01496
0.41786	-0.01536
0.41757	-0.01488
0.41726	-0.01525
0.41686	-0.01521
0.41653	-0.01545
0.4162	-0.01537
0.41594	-0.01527
0.41565	-0.01514
0.41529	-0.01506
0.41497	-0.01495
0.41473	-0.01485
0.41436	-0.01484
0.41407	-0.01474
0.41367	-0.01522
0.41333	-0.01518
0.41304	-0.01541
0.41269	-0.01534
0.41245	-0.01527
0.41206	-0.01557
0.41179	-0.01546
0.41147	-0.01538
0.41114	-0.01524
0.41082	-0.01518
0.41051	-0.0151
0.41018	-0.01508
0.40978	-0.01531
0.40944	-0.0152
0.40923	-0.01516
0.40895	-0.01512
0.4086	-0.01509
0.40824	-0.01545
0.40793	-0.01528
0.40757	-0.01556
0.40731	-0.01513
0.40701	-0.01545
0.40663	-0.01544
0.40638	-0.01527
0.40595	-0.01565
0.40571	-0.01518
0.40538	-0.01534
0.40502	-0.01535
0.40473	-0.01537
0.40446	-0.01517
0.40408	-0.01555
0.40379	-0.01506
0.40352	-0.01541
0.40309	-0.0153
0.40274	-0.01573
0.4024	-0.01561
0.40221	-0.01553
0.40187	-0.01545
0.40147	-0.01578
0.40118	-0.01571
0.40091	-0.01564
0.40061	-0.0155
0.40017	-0.01576
0.39997	-0.01526
0.3996	-0.0156
0.3993	-0.01517
0.39895	-0.01546
0.39863	-0.01545
0.39834	-0.01533
0.39797	-0.01571
0.39766	-0.01562
0.39738	-0.01552
0.3971	-0.01544
0.39667	-0.01579
0.3964	-0.01573
0.39614	-0.01556
0.3958	-0.0155
0.39546	-0.01546
0.3952	-0.01538
0.39478	-0.01571
0.39447	-0.01562
0.39424	-0.01551
0.39381	-0.01589
0.39342	-0.01583
0.39321	-0.01565
0.39289	-0.01556
0.39257	-0.01545
0.3923	-0.01543
0.39191	-0.01552
0.39152	-0.01574
0.39124	-0.01569
0.39092	-0.01605
0.39055	-0.01595
0.39033	-0.01574
0.39003	-0.01568
0.38968	-0.01554
0.38938	-0.01549
0.38899	-0.01541
0.38874	-0.01536
0.38836	-0.01574
0.38803	-0.01565
0.38769	-0.01597
0.38736	-0.01581
0.38717	-0.01571
0.38682	-0.01569
0.3865	-0.01562
0.38618	-0.01557
0.38575	-0.01596
0.38546	-0.01573
0.38517	-0.01607
0.38491	-0.01561
0.38464	-0.01585
0.38422	-0.01583
0.38394	-0.0157
0.38361	-0.01569
0.38331	-0.01553
0.38305	-0.01548
0.38274	-0.01552
0.38231	-0.01583
0.382	-0.01584
0.38164	-0.01611
0.38136	-0.01599
0.38111	-0.01592
0.38077	-0.01579
0.38047	-0.01568
0.38017	-0.01566
0.37979	-0.01568
0.37942	-0.016
0.37909	-0.01592
0.37877	-0.01617
0.37846	-0.01602
0.3782	-0.01607
0.37785	-0.01597
0.37746	-0.01627
0.3772	-0.01612
0.37693	-0.01598
0.37659	-0.01593
0.37627	-0.01598
0.376	-0.01581
0.37556	-0.0162
0.37524	-0.01616
0.375	-0.01608
0.37462	-0.01639
0.37432	-0.01625
0.37399	-0.0162
0.37371	-0.01602
0.37337	-0.01597
0.37306	-0.01598
0.37276	-0.01586
0.37237	-0.01625
0.37199	-0.01619
0.37178	-0.01612
0.37144	-0.01638
0.37114	-0.01624
0.37085	-0.01616
0.37049	-0.01615
0.37016	-0.01603
0.36979	-0.01646
0.36948	-0.01631
0.36926	-0.01617
0.36896	-0.01609
0.36861	-0.01606
0.36829	-0.01605
0.36793	-0.01636
0.36757	-0.01633
0.36735	-0.01622
0.36694	-0.01655
0.36664	-0.01644
0.36635	-0.01631
0.36605	-0.01626
0.36573	-0.01618
0.36536	-0.0166
0.36497	-0.01649
0.36468	-0.01674
0.3644	-0.01666
0.36407	-0.01656
0.36381	-0.01642
0.36348	-0.01638
0.3631	-0.01628
0.36282	-0.01615
0.36248	-0.01607
0.36219	-0.01603
0.36189	-0.01607
0.36149	-0.01637
0.36122	-0.01633
0.36087	-0.01662
0.36055	-0.01655
0.36034	-0.01647
0.35996	-0.0163
0.35958	-0.01635
0.35935	-0.01622
0.35899	-0.01659
0.35862	-0.01655
0.35831	-0.01689
0.35799	-0.01678
0.35775	-0.01668
0.35743	-0.01654
0.35706	-0.01648
0.35674	-0.0164
0.35638	-0.01669
0.35607	-0.01668
0.3558	-0.01658
0.35551	-0.01645
0.35512	-0.01684
0.35484	-0.01639
0.35456	-0.01662
0.35416	-0.01664
0.35385	-0.01661
0.35347	-0.01688
0.35314	-0.01681
0.35292	-0.0167
0.35254	-0.01701
0.35221	-0.01689
0.3519	-0.01674
0.35162	-0.01677
0.35127	-0.01666
0.351	-0.01663
0.35069	-0.01654
0.35032	-0.0169
0.34997	-0.01685
0.34973	-0.01676
0.34933	-0.01713
0.34897	-0.01702
0.34878	-0.01694
0.34849	-0.0168
0.34807	-0.01721
0.34773	-0.01711
0.34744	-0.01707
0.34715	-0.01694
0.34677	-0.01723
0.34646	-0.01709
0.34617	-0.01706
0.34582	-0.01692
0.34558	-0.01683
0.34521	-0.0168
0.34491	-0.01681
0.34449	-0.01717
0.34425	-0.01701
0.34393	-0.0173
0.34364	-0.01685
0.34334	-0.01726
0.3429	-0.01722
0.34261	-0.01738
0.34233	-0.01731
0.34202	-0.01721
0.34171	-0.01711
0.3414	-0.01713
0.34108	-0.01703
0.3407	-0.01733
0.34033	-0.01725
0.34012	-0.01718
0.33983	-0.01707
0.33951	-0.01698
0.3392	-0.01691
0.33887	-0.017
0.33846	-0.01739
0.33816	-0.0172
0.33782	-0.0176
0.33751	-0.01746
0.3372	-0.01774
0.33695	-0.01723
0.33664	-0.01754
0.3363	-0.01698
0.33598	-0.01738
0.33564	-0.01685
0.33539	-0.01719
0.33495	-0.01719
0.33474	-0.01708
0.33431	-0.01743
0.33403	-0.01728
0.33372	-0.0173
0.33341	-0.01726
0.33305	-0.01754
0.33268	-0.01746
0.33245	-0.01742
0.33202	-0.01767
0.33174	-0.01762
0.33144	-0.01755
0.33117	-0.01746
0.33088	-0.01738
0.33044	-0.0177
0.33013	-0.01764
0.32991	-0.01741
0.32957	-0.01736
0.32924	-0.0174
0.3289	-0.01732
0.32861	-0.01759
0.32819	-0.01761
0.32799	-0.01754
0.32759	-0.01792
0.32726	-0.01777
0.32692	-0.01808
0.3267	-0.0176
0.32635	-0.01788
0.32597	-0.01774
0.32567	-0.01777
0.32535	-0.01748
0.32509	-0.01751
0.32479	-0.01752
0.32445	-0.01745
0.32407	-0.01784
0.32373	-0.01777
0.32342	-0.01809
0.32313	-0.01799
0.32286	-0.01797
0.32249	-0.01781
0.32216	-0.01817
0.32182	-0.01816
0.32156	-0.01806
0.32118	-0.01826
0.32085	-0.01826
0.3206	-0.01813
0.32032	-0.01797
0.32	-0.01794
0.31962	-0.01787
0.31934	-0.01778
0.31905	-0.01773
0.31863	-0.01807
0.31828	-0.01804
0.31804	-0.01796
0.31765	-0.01827
0.3173	-0.01822
0.31709	-0.01809
0.31679	-0.01802
0.31652	-0.01802
0.31605	-0.01834
0.31575	-0.01822
0.31548	-0.01816
0.31514	-0.01814
0.31477	-0.01841
0.31446	-0.01832
0.3142	-0.01822
0.31391	-0.01815
0.31353	-0.01842
0.31316	-0.01841
0.31291	-0.0183
0.3126	-0.01811
0.31223	-0.01814
0.31192	-0.01826
0.31155	-0.01844
0.31127	-0.01841
0.31103	-0.0183
0.31063	-0.01853
0.31027	-0.01847
0.31003	-0.01842
0.30972	-0.01834
0.30939	-0.01834
0.30899	-0.01862
0.30864	-0.01848
0.30843	-0.01839
0.3081	-0.01828
0.30776	-0.01825
0.30748	-0.01817
0.30708	-0.01856
0.30671	-0.01846
0.3064	-0.01879
0.30608	-0.01876
0.30588	-0.01863
0.30558	-0.01854
0.30528	-0.01845
0.30494	-0.01838
0.30455	-0.01873
0.30427	-0.01865
0.30396	-0.01861
0.30367	-0.0185
0.30324	-0.01878
0.30293	-0.01869
0.30269	-0.0187
0.30236	-0.01862
0.30202	-0.01893
0.30168	-0.01877
0.30141	-0.01869
0.30111	-0.01858
0.30079	-0.01855
0.30047	-0.0185
0.30006	-0.01893
0.29973	-0.0188
0.29943	-0.0192
0.29909	-0.01898
0.29888	-0.0188
0.29855	-0.01871
0.29819	-0.01876
0.2979	-0.01865
0.29748	-0.01903
0.29718	-0.01895
0.29692	-0.01894
0.29661	-0.01879
0.29622	-0.01912
0.29588	-0.01913
0.29568	-0.019
0.29527	-0.01935
0.29492	-0.01921
0.29463	-0.01916
0.29434	-0.01902
0.29404	-0.01901
0.29374	-0.01884
0.29334	-0.0192
0.29309	-0.0187
0.29279	-0.01895
0.29235	-0.01909
0.2921	-0.01896
0.29174	-0.01929
0.29142	-0.01928
0.2911	-0.01913
0.29075	-0.01942
0.29046	-0.01934
0.29017	-0.01927
0.28989	-0.01925
0.28955	-0.01918
0.28919	-0.01938
0.28889	-0.01932
0.2886	-0.01924
0.28829	-0.01918
0.28797	-0.01907
0.28768	-0.01902
0.28734	-0.01904
0.28692	-0.01932
0.28661	-0.01936
0.28625	-0.01961
0.28596	-0.01956
0.28575	-0.0194
0.28534	-0.01985
0.28505	-0.01932
0.2848	-0.0195
0.28434	-0.01955
0.28411	-0.01946
0.2837	-0.01966
0.28342	-0.01956
0.28312	-0.01944
0.28281	-0.0194
0.2825	-0.0193
0.28217	-0.01925
0.28189	-0.01921
0.28161	-0.0191
0.28118	-0.01952
0.28088	-0.01948
0.2806	-0.01929
0.28021	-0.01973
0.27999	-0.01928
0.27966	-0.01962
0.2793	-0.01953
0.27897	-0.01983
0.27864	-0.01978
0.27837	-0.01968
0.27798	-0.01996
0.27761	-0.02001
0.2774	-0.01983
0.27702	-0.0201
0.27677	-0.01956
0.2764	-0.01982
0.27606	-0.01948
0.27579	-0.01976
0.27542	-0.01971
0.27518	-0.01959
0.27487	-0.01959
0.27452	-0.0195
0.27411	-0.01991
0.27377	-0.01983
0.27351	-0.02012
0.27321	-0.02012
0.27292	-0.02004
0.2725	-0.02031
0.27223	-0.02022
0.27196	-0.0199
0.27168	-0.02005
0.27131	-0.01989
0.27098	-0.01991
0.27069	-0.01983
0.27028	-0.02012
0.26993	-0.02016
0.26967	-0.02003
0.26931	-0.02033
0.26898	-0.02029
0.26879	-0.02019
0.26846	-0.02011
0.26813	-0.02006
0.26773	-0.02035
0.26741	-0.02037
0.26715	-0.02025
0.26677	-0.02059
0.26645	-0.02047
0.26624	-0.02035
0.26586	-0.02016
0.26558	-0.02015
0.26519	-0.02018
0.26493	-0.02011
0.26457	-0.02042
0.26424	-0.02035
0.26395	-0.02029
0.26358	-0.02065
0.26327	-0.02063
0.26304	-0.02052
0.2626	-0.02076
0.26232	-0.02065
0.26203	-0.02059
0.26174	-0.02043
0.26147	-0.02045
0.26111	-0.02033
0.26069	-0.02074
0.2604	-0.02062
0.26014	-0.02051
0.25981	-0.02046
0.25952	-0.02041
0.25911	-0.02071
0.2588	-0.02078
0.25858	-0.02057
0.25817	-0.02086
0.25787	-0.02084
0.25753	-0.02074
0.25725	-0.02067
0.25688	-0.02055
0.25653	-0.0209
0.25619	-0.02084
0.25598	-0.02069
0.25564	-0.0206
0.25533	-0.02055
0.25505	-0.02043
0.25461	-0.02082
0.25428	-0.02076
0.25404	-0.02065
0.25364	-0.02104
0.25338	-0.0209
0.25303	-0.02092
0.2528	-0.02076
0.25236	-0.02114
0.25203	-0.0211
0.25182	-0.02092
0.25141	-0.02132
0.25115	-0.02085
0.25078	-0.02119
0.25046	-0.02104
0.25019	-0.02097
0.24989	-0.02079
0.24963	-0.02074
0.24924	-0.0208
0.2489	-0.02073
0.24854	-0.02112
0.24822	-0.02101
0.2479	-0.02137
0.24758	-0.02125
0.24726	-0.02158
0.24696	-0.02142
0.24667	-0.02132
0.24638	-0.02132
0.24605	-0.02116
0.24567	-0.02153
0.24539	-0.0209
0.24509	-0.02125
0.24475	-0.02095
0.24446	-0.02124
0.24409	-0.02115
0.24374	-0.02155
0.24337	-0.02146
0.24311	-0.02178
0.24277	-0.02166
0.24253	-0.02151
0.24219	-0.02145
0.24189	-0.02143
0.24156	-0.02129
0.24115	-0.02171
0.24093	-0.02127
0.2406	-0.0216
0.24024	-0.02149
0.23989	-0.02178
0.23953	-0.02174
0.23932	-0.02164
0.23902	-0.02157
0.2387	-0.0215
0.2383	-0.02187
0.23791	-0.02175
0.23768	-0.02162
0.23738	-0.02151
0.23707	-0.0215
0.23676	-0.02147
0.23639	-0.02192
0.23607	-0.02169
0.23575	-0.02205
0.23541	-0.02194
0.23517	-0.0219
0.23481	-0.0218
0.23442	-0.02208
0.23412	-0.02201
0.23385	-0.02187
0.23355	-0.02179
0.23319	-0.02168
0.23291	-0.02166
0.23258	-0.02163
0.23221	-0.02197
0.23189	-0.02206
0.23159	-0.02188
0.23126	-0.02221
0.23095	-0.02207
0.23067	-0.02201
0.23039	-0.02192
0.22993	-0.02228
0.22967	-0.02209
0.22942	-0.02199
0.22905	-0.022
0.22874	-0.02185
0.22836	-0.02223
0.22814	-0.02174
0.22785	-0.02213
0.22739	-0.02203
0.2271	-0.02242
0.22678	-0.02234
0.22653	-0.0223
0.22617	-0.02257
0.22584	-0.02251
0.22555	-0.02238
0.22527	-0.02222
0.22497	-0.0222
0.22461	-0.02216
0.22423	-0.02252
0.22393	-0.02243
0.22369	-0.02239
0.22327	-0.02258
0.22296	-0.02244
0.22268	-0.02248
0.2224	-0.02237
0.22209	-0.02231
0.22176	-0.0223
0.22134	-0.02263
0.22103	-0.0225
0.22083	-0.02244
0.22045	-0.02244
0.22006	-0.02278
0.21976	-0.02274
0.21946	-0.02303
0.21914	-0.02292
0.21888	-0.0227
0.21852	-0.02263
0.21821	-0.02267
0.21789	-0.0226
0.2175	-0.02293
0.21719	-0.02281
0.21692	-0.02272
0.21661	-0.02268
0.2163	-0.02257
0.21591	-0.02299
0.21559	-0.02292
0.21526	-0.02319
0.21499	-0.02315
0.21472	-0.02309
0.21438	-0.02299
0.21406	-0.02301
0.21361	-0.02326
0.21333	-0.02318
0.2131	-0.0231
0.21276	-0.02301
0.21237	-0.02341
0.21206	-0.02322
0.21178	-0.02315
0.21153	-0.02307
0.2112	-0.02299
0.21088	-0.0229
0.21047	-0.02324
0.21014	-0.0232
0.20989	-0.02322
0.20959	-0.02307
0.20916	-0.02335
0.20888	-0.02331
0.20862	-0.0233
0.2083	-0.02318
0.20788	-0.02356
0.20756	-0.02344
0.20719	-0.02382
0.2069	-0.02366
0.20668	-0.02351
0.20636	-0.02337
0.20606	-0.02337
0.2057	-0.0233
0.20538	-0.02336
0.20513	-0.02322
0.20474	-0.02353
0.20436	-0.02354
0.20413	-0.0234
0.20375	-0.02378
0.20344	-0.02368
0.2031	-0.02396
0.2028	-0.02384
0.20252	-0.02369
0.20219	-0.02362
0.20187	-0.02352
0.20155	-0.02354
0.20123	-0.02344
0.20086	-0.02369
0.20052	-0.02364
0.20027	-0.02363
0.19996	-0.02352
0.19964	-0.02353
0.19932	-0.02349
0.19889	-0.02387
0.19863	-0.02371
0.19826	-0.02412
0.19797	-0.02402
0.19762	-0.0243
0.19726	-0.0242
0.19705	-0.02414
0.19674	-0.02397
0.19647	-0.02376
0.19611	-0.02376
0.19576	-0.02375
0.19547	-0.0237
0.19515	-0.02368
0.19478	-0.02405
0.19445	-0.02395
0.19412	-0.02432
0.19378	-0.02424
0.19356	-0.02414
0.19314	-0.02444
0.1928	-0.02435
0.19259	-0.02426
0.19228	-0.02411
0.19193	-0.02399
0.19162	-0.024
0.19131	-0.02393
0.19087	-0.02433
0.19059	-0.02424
0.19026	-0.02453
0.18995	-0.02444
0.18973	-0.02439
0.18939	-0.02425
0.18908	-0.02424
0.18878	-0.02419
0.18838	-0.02461
0.18806	-0.02447
0.18775	-0.02483
0.18739	-0.02481
0.18717	-0.02461
0.18676	-0.02495
0.18654	-0.02446
0.18618	-0.02472
0.18585	-0.02458
0.18556	-0.02453
0.18524	-0.02444
0.18487	-0.02451
0.18459	-0.02434
0.18422	-0.02473
0.18393	-0.02455
0.1837	-0.02448
0.18332	-0.02459
0.18298	-0.02458
0.18266	-0.02475
0.18234	-0.02474
0.18209	-0.02457
0.18167	-0.025
0.18137	-0.0249
0.18111	-0.02475
0.18074	-0.02511
0.1805	-0.02465
0.18013	-0.02498
0.17972	-0.02487
0.17948	-0.02481
0.17916	-0.0247
0.17877	-0.0252
0.17843	-0.0251
0.1781	-0.02539
0.17781	-0.02527
0.17759	-0.02508
0.17724	-0.02502
0.17694	-0.02498
0.17661	-0.02494
0.17628	-0.02489
0.17589	-0.0252
0.17558	-0.02519
0.17531	-0.02503
0.17492	-0.02539
0.17458	-0.02528
0.17435	-0.02521
0.17408	-0.02503
0.17374	-0.02509
0.17339	-0.02498
0.17303	-0.02539
0.17273	-0.0253
0.17235	-0.02562
0.17203	-0.02557
0.1718	-0.02543
0.17139	-0.02571
0.17117	-0.02522
0.17084	-0.0255
0.17046	-0.0255
0.17017	-0.0254
0.16987	-0.02531
0.16958	-0.02528
0.16923	-0.02528
0.16883	-0.02558
0.16855	-0.02549
0.16819	-0.02578
0.16785	-0.02574
0.16766	-0.02565
0.16731	-0.02557
0.16699	-0.02556
0.16662	-0.02584
0.16631	-0.0258
0.16602	-0.02571
0.16565	-0.02598
0.16535	-0.02578
0.16506	-0.0258
0.16475	-0.02575
0.16444	-0.02568
0.16408	-0.02561
0.16369	-0.02592
0.16343	-0.02588
0.16319	-0.02578
0.1629	-0.02574
0.16244	-0.02617
0.16213	-0.02606
0.16185	-0.02638
0.16146	-0.02627
0.16124	-0.02612
0.16094	-0.02609
[truncated: 8,003 more rows]

## Sheet: 3.2 V s-1
E /V vs. SCE	i / mA
0.80053	0.07007
0.79977	0.06474
0.79936	0.05841
0.79878	0.05104
0.79816	0.04376
0.79752	0.03651
0.79686	0.02977
0.79612	0.02387
0.79538	0.01882
0.79468	0.01474
0.79397	0.01181
0.7933	0.00992
0.79255	0.00865
0.79188	0.00839
0.79122	0.00846
0.79055	0.009
0.78992	0.00985
0.78933	0.01105
0.78868	0.01202
0.78799	0.01269
0.78738	0.01355
0.78676	0.01377
0.78606	0.01387
0.78546	0.01371
0.78489	0.01353
0.78433	0.01321
0.78364	0.01254
0.78297	0.0118
0.7823	0.01078
0.78178	0.01009
0.78108	0.00893
0.78044	0.00832
0.77976	0.00717
0.77908	0.00653
0.77852	0.00592
0.77783	0.0052
0.77724	0.00479
0.77655	0.00426
0.77591	0.00388
0.77533	0.00362
0.7747	0.00335
0.77402	0.00304
0.77338	0.00275
0.77271	0.00241
0.77206	0.0021
0.77145	0.00176
0.77079	0.0015
0.77019	0.00119
0.7695	0.000925199
0.76885	0.000606519
0.76823	0.000308855
0.76764	0.000262237
0.76703	4.09954e-05
0.76637	-0.00031666
0.76572	-0.000604007
0.76503	-0.000945231
0.7644	-0.00128
0.76372	-0.00156
0.76309	-0.00196
0.76253	-0.002
0.76185	-0.00249
0.76115	-0.00268
0.76059	-0.0028
0.75995	-0.00313
0.75924	-0.00345
0.7586	-0.00375
0.75792	-0.00411
0.75736	-0.00406
0.75675	-0.00423
0.75606	-0.00451
0.75548	-0.00457
0.75484	-0.00479
0.75414	-0.00518
0.75347	-0.00557
0.75282	-0.00568
0.75227	-0.00601
0.75164	-0.00605
0.75104	-0.00617
0.75031	-0.00648
0.74967	-0.0065
0.74905	-0.00666
0.74841	-0.00703
0.74776	-0.00697
0.74712	-0.00744
0.74642	-0.00757
0.74583	-0.00775
0.74517	-0.00806
0.7446	-0.00794
0.74396	-0.00816
0.7433	-0.00815
0.74265	-0.00836
0.74195	-0.00866
0.74135	-0.00866
0.74073	-0.00884
0.74003	-0.00918
0.73947	-0.00916
0.73885	-0.00939
0.73814	-0.00967
0.73747	-0.00991
0.73688	-0.00991
0.73626	-0.01005
0.73557	-0.01032
0.73498	-0.01039
0.73433	-0.01056
0.73369	-0.01079
0.73306	-0.01076
0.73247	-0.01089
0.73176	-0.01122
0.73112	-0.0112
0.73049	-0.01138
0.72986	-0.01169
0.7292	-0.01169
0.72861	-0.01179
0.72787	-0.01212
0.72733	-0.01196
0.72671	-0.01211
0.72601	-0.01225
0.72538	-0.01226
0.72466	-0.01258
0.72404	-0.01261
0.72341	-0.01276
0.72285	-0.01275
0.72214	-0.01283
0.72153	-0.0129
0.72085	-0.01308
0.72023	-0.01341
0.71962	-0.01338
0.71901	-0.01353
0.71832	-0.01385
0.71767	-0.01389
0.71705	-0.01393
0.71635	-0.01419
0.71578	-0.01415
0.71514	-0.01427
0.7145	-0.01421
0.71383	-0.01434
0.71323	-0.01431
0.71256	-0.01451
0.71193	-0.01448
0.71127	-0.0146
0.71063	-0.01468
0.70999	-0.01481
0.70937	-0.0149
0.70874	-0.01499
0.70808	-0.01524
0.70748	-0.01525
0.70682	-0.01539
0.70617	-0.01533
0.70553	-0.01552
0.70489	-0.01545
0.70425	-0.01561
0.70356	-0.01561
0.7029	-0.01577
0.70234	-0.01575
0.70171	-0.01591
0.70105	-0.01589
0.70044	-0.01619
0.69972	-0.01637
0.69912	-0.01638
0.69846	-0.01647
0.6978	-0.01675
0.69715	-0.01664
0.69657	-0.01677
0.69592	-0.01676
0.69528	-0.01684
0.6947	-0.01683
0.694	-0.01695
0.69337	-0.01689
0.69272	-0.01705
0.69208	-0.01697
0.69145	-0.01706
0.69083	-0.0171
0.69012	-0.01724
0.68956	-0.01724
0.68888	-0.01739
0.68828	-0.01736
0.68762	-0.01753
0.68698	-0.0175
0.68631	-0.01769
0.68565	-0.01766
0.685	-0.0179
0.6844	-0.01785
0.68377	-0.01797
0.68312	-0.01792
0.68251	-0.01799
0.68185	-0.01802
0.68117	-0.01816
0.68056	-0.01812
0.67994	-0.01831
0.67928	-0.01828
0.67865	-0.01839
0.67805	-0.0184
0.67745	-0.01853
0.67673	-0.01855
0.67612	-0.01867
0.67543	-0.0187
0.67479	-0.01881
0.67417	-0.01873
0.67354	-0.01881
0.67294	-0.01888
0.67222	-0.01906
0.67162	-0.019
0.67097	-0.01915
0.6703	-0.01909
0.66969	-0.01921
0.66908	-0.0192
0.66841	-0.01937
0.66776	-0.01932
0.66711	-0.01944
0.66647	-0.01943
0.66586	-0.01956
0.66521	-0.01952
0.66456	-0.01973
0.66393	-0.01965
0.66334	-0.0198
0.66267	-0.01978
0.66203	-0.01989
0.66134	-0.01982
0.66071	-0.01997
0.66009	-0.01992
0.6594	-0.02004
0.65878	-0.02003
0.65815	-0.02014
0.65757	-0.02013
0.65687	-0.0203
0.65624	-0.02028
0.65563	-0.02041
0.65496	-0.02031
0.65432	-0.02047
0.65369	-0.02043
0.65303	-0.02055
0.65241	-0.02046
0.65173	-0.02071
0.65115	-0.02053
0.65048	-0.02072
0.64988	-0.02067
0.6492	-0.02077
0.64855	-0.02076
0.64792	-0.02087
0.64728	-0.02097
0.6466	-0.02107
0.64596	-0.02088
0.64535	-0.02107
0.64467	-0.02104
0.64411	-0.02082
0.64343	-0.02092
0.64275	-0.02097
0.64219	-0.02081
0.64153	-0.021
0.64088	-0.02092
0.64032	-0.02106
0.6396	-0.02112
0.63895	-0.02127
0.63834	-0.02119
0.63768	-0.02131
0.63706	-0.0213
0.63642	-0.02144
0.63575	-0.02144
0.63514	-0.02157
0.63449	-0.02158
0.63385	-0.02171
0.63319	-0.02164
0.63257	-0.02181
0.63193	-0.02171
0.63124	-0.02189
0.63064	-0.02186
0.63	-0.022
0.62935	-0.02185
0.6287	-0.02205
0.62802	-0.02205
0.62744	-0.02209
0.62679	-0.02204
0.62618	-0.0219
0.6255	-0.02206
0.62488	-0.02198
0.62422	-0.02216
0.62353	-0.02219
0.62293	-0.02229
0.62235	-0.02229
0.62163	-0.02245
0.62103	-0.02232
0.62041	-0.02238
0.61973	-0.02243
0.61915	-0.02221
0.61856	-0.02241
0.61787	-0.02237
0.61722	-0.02259
0.61658	-0.02258
0.61587	-0.02271
0.61532	-0.02268
0.61467	-0.02278
0.61403	-0.02278
0.61337	-0.02294
0.61277	-0.02287
0.61214	-0.02299
0.61145	-0.02302
0.61081	-0.02303
0.6102	-0.023
0.60948	-0.02311
0.60884	-0.02306
0.60822	-0.02322
0.60756	-0.02313
0.60694	-0.02321
0.60627	-0.02321
0.60572	-0.02303
0.60506	-0.02314
0.60439	-0.02312
0.60379	-0.02294
0.60311	-0.02319
0.60245	-0.02322
0.60188	-0.02326
0.60125	-0.02326
0.60055	-0.02339
0.59988	-0.02337
0.59926	-0.02351
0.59867	-0.02346
0.59804	-0.02358
0.59733	-0.02362
0.5967	-0.02368
0.59606	-0.02364
0.59538	-0.02375
0.59482	-0.02368
0.59414	-0.02359
0.5935	-0.02378
0.59289	-0.02365
0.59222	-0.02387
0.59159	-0.02377
0.59096	-0.02385
0.5903	-0.02382
0.58972	-0.02369
0.58904	-0.02382
0.58839	-0.02374
0.58774	-0.02391
0.58711	-0.02389
0.58647	-0.024
0.58581	-0.024
0.5851	-0.02415
0.58454	-0.02404
0.58393	-0.02426
0.58326	-0.02416
0.58262	-0.02433
0.58191	-0.02423
0.58136	-0.02432
0.58067	-0.02433
0.58012	-0.02411
0.57942	-0.02427
0.57876	-0.02429
0.57823	-0.02407
0.57754	-0.02429
0.57685	-0.02426
0.57619	-0.02432
0.57563	-0.02425
0.57493	-0.02449
0.57435	-0.02445
0.57368	-0.02463
0.5731	-0.02452
0.57241	-0.02471
0.57176	-0.02467
0.57113	-0.02479
0.57044	-0.02473
0.5698	-0.02484
0.56917	-0.02483
0.56859	-0.02464
0.56791	-0.02481
0.56723	-0.02463
0.56666	-0.02483
0.56595	-0.02486
0.56543	-0.02457
0.56473	-0.02478
0.56407	-0.02473
0.5634	-0.02494
0.56281	-0.02493
0.56216	-0.0251
0.56151	-0.02504
0.5609	-0.02513
0.56023	-0.02514
0.55961	-0.02525
0.55891	-0.0252
0.55832	-0.02533
0.5577	-0.02528
0.55703	-0.02532
0.55634	-0.02538
0.55582	-0.02516
0.55511	-0.02528
0.55449	-0.02525
0.55385	-0.02508
0.55321	-0.02529
0.55257	-0.02521
0.55187	-0.0254
0.55123	-0.02536
0.5506	-0.02548
0.55001	-0.02546
0.54937	-0.02564
0.54867	-0.02554
0.54809	-0.02562
0.54744	-0.02561
0.54683	-0.02549
0.54614	-0.02567
0.54556	-0.02556
0.54488	-0.0257
0.54427	-0.0257
0.54357	-0.02581
0.5429	-0.02576
0.54227	-0.02586
0.54164	-0.02581
0.54105	-0.026
0.54041	-0.02603
0.53978	-0.02603
0.53915	-0.02592
0.53855	-0.02575
0.53787	-0.02594
0.5372	-0.0259
0.53662	-0.0257
0.53592	-0.02589
0.53527	-0.02584
0.53465	-0.02601
0.53404	-0.02598
0.53338	-0.02618
0.5327	-0.02606
0.53205	-0.0262
0.53146	-0.02607
0.53079	-0.02629
0.53017	-0.02632
0.52948	-0.0264
0.52888	-0.02628
0.52826	-0.02647
0.52755	-0.02644
0.52702	-0.02622
0.52632	-0.02639
0.52566	-0.02634
0.52501	-0.02649
0.52436	-0.02639
0.52378	-0.02627
0.52313	-0.02635
0.52245	-0.02631
0.52186	-0.02628
0.52121	-0.02642
0.52054	-0.02647
0.51995	-0.02655
0.5193	-0.02656
0.51863	-0.02667
0.51802	-0.02658
0.51739	-0.02679
0.51672	-0.02675
0.51605	-0.02692
0.51547	-0.02689
0.51485	-0.02703
0.51419	-0.02685
0.51356	-0.02696
0.51285	-0.02703
0.51222	-0.02708
0.51158	-0.027
0.51094	-0.02713
0.51028	-0.02706
0.5097	-0.02696
0.50904	-0.02709
0.50835	-0.02706
0.50772	-0.02723
0.50713	-0.02714
0.50648	-0.02733
0.50582	-0.02727
0.50512	-0.02737
0.50456	-0.02734
0.50399	-0.02707
0.50332	-0.02728
0.50262	-0.02725
0.502	-0.02738
0.50135	-0.02738
0.5007	-0.02741
0.50012	-0.02732
0.49949	-0.02722
0.49881	-0.02737
0.49812	-0.02734
0.49757	-0.02723
0.49691	-0.02737
0.49624	-0.02743
0.49559	-0.02761
0.49496	-0.02743
0.49432	-0.0276
0.49367	-0.02755
0.49306	-0.0277
0.4924	-0.02765
0.49175	-0.02778
0.49115	-0.02771
0.49045	-0.02787
0.4898	-0.02771
0.48912	-0.02785
0.48854	-0.02779
0.48796	-0.02757
0.48728	-0.02789
0.48662	-0.02777
0.486	-0.02786
0.48532	-0.02784
0.48475	-0.02764
0.48408	-0.02783
0.4834	-0.02786
0.48278	-0.02799
0.48216	-0.02783
0.4815	-0.02796
0.48087	-0.02795
0.48029	-0.02778
0.4796	-0.02796
0.47896	-0.02788
0.47831	-0.02802
0.47769	-0.02799
0.47706	-0.0279
0.47639	-0.02803
0.47578	-0.02804
0.47512	-0.0282
0.47449	-0.02814
0.47384	-0.02822
0.47322	-0.0282
0.47252	-0.02834
0.47189	-0.02831
0.47123	-0.02843
0.47063	-0.02835
0.46993	-0.02851
0.46933	-0.02834
0.4687	-0.0285
0.46799	-0.02854
0.46744	-0.02829
0.46676	-0.02849
0.46612	-0.02841
0.46551	-0.02853
0.46484	-0.02852
0.46425	-0.02832
0.46363	-0.02848
0.46298	-0.02844
0.46231	-0.0286
0.46171	-0.02855
0.46101	-0.02869
0.46042	-0.02848
0.45975	-0.02872
0.45913	-0.0287
0.45856	-0.0285
0.45789	-0.02869
0.4572	-0.02862
0.45658	-0.02877
0.45594	-0.0288
0.45532	-0.02864
0.45464	-0.02875
0.454	-0.02873
0.45338	-0.02886
0.45271	-0.02884
0.45207	-0.02898
0.45139	-0.02899
0.45078	-0.02915
0.45014	-0.029
0.4495	-0.02918
0.44886	-0.02908
0.44826	-0.02918
0.44759	-0.02909
0.44697	-0.02893
0.44632	-0.02906
0.44565	-0.02901
0.44511	-0.02882
0.44438	-0.02903
0.4437	-0.02908
0.4431	-0.02924
0.44251	-0.0292
0.44185	-0.02928
0.44122	-0.02919
0.44059	-0.02935
0.4399	-0.02935
0.43921	-0.02946
0.43865	-0.02935
0.43801	-0.02944
0.43737	-0.02937
0.43678	-0.02929
0.4361	-0.02936
0.43545	-0.02927
0.43478	-0.02915
0.43414	-0.02939
0.43349	-0.02937
0.43288	-0.02944
0.43224	-0.02946
0.43153	-0.02963
0.43092	-0.02958
0.4303	-0.02964
0.42965	-0.02968
0.42906	-0.02942
0.42839	-0.02956
0.42773	-0.02952
0.42707	-0.02966
0.42644	-0.02965
0.42583	-0.02977
0.42517	-0.02969
0.42454	-0.0298
0.42393	-0.02977
0.42336	-0.02962
0.42268	-0.02973
0.422	-0.02969
0.42142	-0.02952
0.42072	-0.0297
0.42012	-0.02972
0.41945	-0.02991
0.41884	-0.02989
0.41818	-0.03007
0.41755	-0.03002
0.4169	-0.03015
0.41629	-0.02995
0.41564	-0.03012
0.41496	-0.03017
0.41431	-0.03025
0.41367	-0.03017
0.41303	-0.03024
0.41237	-0.03019
0.41176	-0.03007
0.41114	-0.03024
0.41043	-0.0302
0.40981	-0.03029
0.4092	-0.03026
0.40862	-0.03007
0.408	-0.0302
0.40726	-0.03011
0.40665	-0.0304
0.40598	-0.03033
0.40535	-0.03046
0.4047	-0.03043
0.40408	-0.03056
0.40345	-0.03052
0.40278	-0.03062
0.40218	-0.03058
0.40154	-0.03045
0.40084	-0.03067
0.40027	-0.03062
0.39963	-0.03072
0.39894	-0.0307
0.39836	-0.0308
0.39768	-0.03075
0.39707	-0.03085
0.39641	-0.03081
0.39585	-0.03059
0.39511	-0.0308
0.39447	-0.03073
0.39382	-0.03086
0.39319	-0.03083
0.39254	-0.03101
0.39191	-0.03092
0.39123	-0.03105
0.39061	-0.03094
0.39008	-0.0308
0.38934	-0.03111
0.38872	-0.03098
0.38807	-0.03109
0.38739	-0.03106
0.38681	-0.03121
0.38618	-0.03107
0.3856	-0.03127
0.38482	-0.03124
0.3843	-0.03105
0.38365	-0.03115
0.38298	-0.03113
0.38233	-0.031
0.38171	-0.03118
0.38112	-0.0312
0.38041	-0.03145
0.37977	-0.03131
0.37921	-0.03143
0.37854	-0.03136
0.37789	-0.03154
0.37723	-0.03152
0.37659	-0.03165
0.37594	-0.03156
0.37532	-0.03173
0.37463	-0.03168
0.37399	-0.0318
0.37333	-0.03169
0.37271	-0.03182
0.37208	-0.0318
0.37151	-0.03153
0.37085	-0.03174
0.37013	-0.03171
0.36954	-0.03183
0.36884	-0.0318
0.36824	-0.03204
0.36761	-0.03196
0.36696	-0.03207
0.36635	-0.03204
0.36566	-0.03219
0.36499	-0.03213
0.36439	-0.03228
0.36374	-0.03222
0.36316	-0.03205
0.36251	-0.03204
0.36189	-0.03213
0.36122	-0.03196
0.36058	-0.03215
0.3599	-0.03216
0.35929	-0.03227
0.35867	-0.03229
0.35801	-0.03245
0.35742	-0.03243
0.3567	-0.03257
0.35613	-0.03254
0.35542	-0.03272
0.35482	-0.03264
0.35415	-0.03271
0.35356	-0.03265
0.35287	-0.03287
0.35224	-0.03283
0.3516	-0.03296
0.35097	-0.0329
0.35032	-0.03302
0.34973	-0.03296
0.34903	-0.03316
0.34841	-0.03304
0.34777	-0.03325
0.34709	-0.03319
0.3465	-0.03331
0.34583	-0.03327
0.34523	-0.03342
0.34459	-0.0334
0.34389	-0.03348
0.34327	-0.03345
0.34269	-0.03327
0.34205	-0.03343
0.34138	-0.03336
0.34074	-0.03353
0.34012	-0.03352
0.33943	-0.03365
0.33883	-0.03361
0.33818	-0.03373
0.33752	-0.03366
0.33691	-0.03352
0.33627	-0.03375
0.33558	-0.03373
0.33495	-0.03382
0.33435	-0.03384
0.33366	-0.03398
0.33308	-0.03394
0.33246	-0.03409
0.33177	-0.03402
0.33114	-0.0342
0.33048	-0.03417
0.32985	-0.03431
0.32923	-0.03422
0.32862	-0.0344
0.3279	-0.03438
0.32731	-0.03461
0.32664	-0.03451
0.32603	-0.03459
0.32535	-0.03455
0.32472	-0.0347
0.32408	-0.03469
0.32343	-0.0348
0.3228	-0.03479
0.32217	-0.03489
0.32154	-0.03483
0.32084	-0.03497
0.32023	-0.0349
0.31966	-0.0347
0.319	-0.03488
0.3183	-0.03489
0.31766	-0.03508
0.31696	-0.03505
0.31638	-0.0352
0.3158	-0.03515
0.31512	-0.03529
0.31449	-0.03528
0.31383	-0.03542
0.31318	-0.0354
0.31253	-0.03556
0.31193	-0.03555
0.31126	-0.0357
0.31061	-0.0356
0.31	-0.03571
0.30936	-0.0356
0.30876	-0.03581
0.30808	-0.03584
0.30743	-0.03593
0.30685	-0.03588
0.30618	-0.03606
0.30553	-0.03604
0.30484	-0.03617
0.30428	-0.03611
0.30361	-0.03629
0.30296	-0.03624
0.30235	-0.03633
0.3017	-0.03629
0.30106	-0.03642
0.30042	-0.03623
0.29979	-0.03626
0.2991	-0.03645
0.29847	-0.03642
0.29786	-0.03658
0.29722	-0.03652
0.29652	-0.03668
0.29592	-0.03661
0.29529	-0.03679
0.29465	-0.03677
0.29403	-0.03692
0.29339	-0.03694
0.29272	-0.03714
0.29209	-0.03703
0.29146	-0.03725
0.29085	-0.03714
0.29021	-0.03724
0.28953	-0.03721
0.28889	-0.03736
0.28828	-0.03733
0.2876	-0.03747
0.28699	-0.03742
0.2863	-0.03751
0.28568	-0.0375
0.28505	-0.03762
0.28439	-0.03761
0.28378	-0.03769
0.28315	-0.03775
0.28249	-0.03787
0.28187	-0.03769
0.28126	-0.03795
0.28054	-0.03791
0.27997	-0.03808
0.27928	-0.03807
0.27865	-0.03821
0.27796	-0.0381
0.27735	-0.03827
0.2767	-0.0382
0.27608	-0.03828
0.27543	-0.0383
0.27484	-0.03819
0.27418	-0.03841
0.27351	-0.03843
0.2729	-0.03841
0.27226	-0.0384
0.2716	-0.03863
0.27102	-0.03863
0.27036	-0.0387
0.26974	-0.03873
0.26907	-0.03888
0.26849	-0.03878
0.26779	-0.03895
0.26714	-0.03887
0.26652	-0.03901
0.26586	-0.03899
0.26519	-0.03921
0.26463	-0.03912
0.264	-0.03931
0.26331	-0.03925
0.26266	-0.03936
0.26208	-0.03933
0.2614	-0.03946
0.26081	-0.03943
0.26009	-0.03965
0.25948	-0.03961
0.25881	-0.03979
0.25817	-0.0397
0.25758	-0.03987
0.25691	-0.03979
0.25631	-0.03986
0.25566	-0.03986
0.25494	-0.04013
0.25434	-0.04006
0.25372	-0.04019
0.25306	-0.04013
0.25243	-0.04036
0.25181	-0.04029
0.2512	-0.0404
0.25056	-0.04039
0.24987	-0.04055
0.24921	-0.04055
0.24858	-0.0407
0.24791	-0.04066
0.24734	-0.04065
0.24667	-0.04074
0.24599	-0.04093
0.24547	-0.04087
0.24478	-0.04099
0.24414	-0.04105
0.24351	-0.04113
0.2429	-0.04115
0.24221	-0.0413
0.24157	-0.0413
0.24089	-0.04146
0.24028	-0.04142
0.23963	-0.04151
0.239	-0.0415
0.23834	-0.04173
0.23771	-0.04169
0.2371	-0.04185
0.23643	-0.04177
0.23579	-0.04188
0.23518	-0.04183
0.23451	-0.04198
0.2339	-0.04199
0.2332	-0.04218
0.23262	-0.04206
0.23198	-0.04223
0.23134	-0.04217
0.2307	-0.04234
0.23004	-0.04238
0.22943	-0.04257
0.22879	-0.04252
0.22817	-0.04267
0.22749	-0.04262
0.22689	-0.04277
0.22622	-0.04277
0.22559	-0.04286
0.22498	-0.04285
0.22431	-0.04304
0.22366	-0.04298
0.22303	-0.04315
0.22239	-0.04308
0.22178	-0.04325
0.22113	-0.0433
0.2205	-0.04351
0.21972	-0.04368
0.21917	-0.04361
0.21853	-0.04373
0.21789	-0.04371
0.21724	-0.04387
0.21662	-0.04387
0.21595	-0.04395
0.21537	-0.04388
0.2147	-0.04401
0.21403	-0.04396
0.21342	-0.04414
0.21274	-0.04403
0.21212	-0.04426
0.21141	-0.04421
0.21087	-0.04434
0.21017	-0.04437
0.20954	-0.0445
0.20893	-0.0445
0.2083	-0.04459
0.20764	-0.0446
0.20706	-0.04473
0.20636	-0.04469
0.2057	-0.04488
0.20511	-0.04494
0.20443	-0.04509
0.20376	-0.0454
0.20317	-0.04526
0.20253	-0.04534
0.20187	-0.04533
0.20122	-0.04547
0.20063	-0.04543
0.19998	-0.04562
0.19929	-0.04558
0.19862	-0.04575
0.19807	-0.04574
0.19737	-0.04586
0.19669	-0.04583
0.19612	-0.04598
0.19545	-0.04601
0.19486	-0.04611
0.19418	-0.04599
0.19355	-0.04615
0.19296	-0.04623
0.19227	-0.04639
0.19164	-0.04633
0.19101	-0.04652
0.19037	-0.04649
0.18973	-0.04664
0.18911	-0.04665
0.18844	-0.04685
0.18775	-0.04709
0.18719	-0.04705
0.18656	-0.04713
0.1859	-0.0471
0.18526	-0.04727
0.18465	-0.04719
0.18399	-0.04733
0.18331	-0.04734
0.18267	-0.04751
0.18206	-0.04742
0.18143	-0.04764
0.18075	-0.04757
0.18014	-0.04774
0.17948	-0.04772
0.17888	-0.04781
0.17823	-0.04783
0.1776	-0.04796
0.17698	-0.04794
0.17632	-0.04819
0.17565	-0.04818
0.17503	-0.04818
0.17438	-0.04856
0.1737	-0.04854
0.17308	-0.04861
0.17242	-0.04859
0.17183	-0.04874
0.17115	-0.0487
0.17052	-0.04882
0.1699	-0.04875
0.16928	-0.0489
0.16859	-0.04883
0.16797	-0.04898
0.16732	-0.04914
0.16667	-0.0492
0.16605	-0.04914
0.16538	-0.04935
0.16473	-0.04934
0.16413	-0.0494
0.16349	-0.04935
0.16281	-0.04952
0.1622	-0.04951
0.16158	-0.04964
0.1609	-0.04956
0.1603	-0.04971
0.15963	-0.04972
0.15901	-0.04989
0.15834	-0.04983
0.15773	-0.04999
0.15709	-0.04998
0.15649	-0.05013
0.15586	-0.05015
0.15517	-0.05026
0.15456	-0.05033
0.1539	-0.05045
0.15322	-0.0507
0.15259	-0.0507
0.15201	-0.05083
0.1514	-0.05078
0.15071	-0.0509
0.15008	-0.05083
0.14947	-0.05093
0.14879	-0.051
0.14816	-0.05115
0.14752	-0.05112
0.14684	-0.05125
0.14623	-0.05119
0.1456	-0.05135
0.14493	-0.05132
0.1443	-0.0515
0.14362	-0.05145
0.14302	-0.05162
0.14233	-0.05168
0.14175	-0.05174
0.14101	-0.05204
0.14042	-0.05184
0.13981	-0.05211
0.1391	-0.05209
0.13849	-0.05218
0.13791	-0.05214
0.13721	-0.05233
0.13659	-0.05224
0.13595	-0.05242
0.13533	-0.05235
0.1347	-0.05254
0.13405	-0.05251
0.13337	-0.05267
0.13281	-0.05259
0.13219	-0.05271
0.13149	-0.05278
0.1308	-0.05293
0.13022	-0.05283
0.12957	-0.05301
0.12898	-0.05294
0.12827	-0.05314
0.12764	-0.05306
0.12701	-0.05325
0.12641	-0.0532
0.1257	-0.05331
0.12506	-0.05331
0.12441	-0.0534
0.12381	-0.05337
0.12312	-0.0536
0.12248	-0.0536
0.12182	-0.05368
0.12126	-0.05366
0.12062	-0.05384
0.11994	-0.05374
0.11931	-0.05386
0.11866	-0.05383
0.11803	-0.05398
0.11736	-0.05404
0.11676	-0.05412
0.11611	-0.05405
0.11551	-0.05416
0.11485	-0.05417
0.11417	-0.05441
0.11359	-0.0544
0.11293	-0.05439
0.11233	-0.05441
0.11167	-0.05452
0.11102	-0.05448
0.11037	-0.05468
0.10975	-0.05456
0.10915	-0.0547
0.10843	-0.05467
0.10777	-0.05481
0.10717	-0.0547
0.10651	-0.05485
0.10583	-0.05481
0.10517	-0.05495
0.10458	-0.05484
0.10394	-0.05507
0.10325	-0.05501
0.10264	-0.05517
0.10197	-0.05516
0.10136	-0.05528
0.10071	-0.05522
0.10008	-0.05531
0.09948	-0.05528
0.09884	-0.05515
0.09814	-0.05539
0.09756	-0.05531
0.09691	-0.05545
0.09623	-0.05535
0.09564	-0.05551
0.09495	-0.05549
0.09431	-0.05562
0.09372	-0.05556
0.09298	-0.0557
0.09239	-0.05567
0.09183	-0.05555
0.09115	-0.05575
0.0905	-0.05569
0.08988	-0.05588
0.08923	-0.05582
0.08862	-0.056
0.08795	-0.05595
0.08734	-0.05592
0.08669	-0.05599
0.08602	-0.0559
0.08539	-0.05603
0.08473	-0.05598
0.0841	-0.05615
0.08349	-0.0561
0.08279	-0.05623
0.0822	-0.05625
0.08153	-0.05641
0.08094	-0.05638
0.08028	-0.05653
0.07963	-0.05646
0.07899	-0.05664
0.07834	-0.0566
0.07772	-0.05672
0.07713	-0.05659
0.07646	-0.05677
0.0758	-0.05677
0.07515	-0.0569
0.07452	-0.05681
0.07386	-0.0569
0.07324	-0.05686
0.07256	-0.05701
0.07194	-0.05689
0.07132	-0.05711
0.07062	-0.05705
0.07002	-0.05719
0.06938	-0.05717
0.06878	-0.05723
0.06809	-0.05715
0.06748	-0.05693
0.06678	-0.05714
0.06613	-0.05712
0.06554	-0.05693
0.06487	-0.05706
0.06425	-0.05705
0.06359	-0.05726
0.06297	-0.05709
0.06234	-0.05725
0.06169	-0.05724
0.06111	-0.05711
0.06045	-0.05731
0.05974	-0.05721
0.05915	-0.05733
0.05853	-0.05726
0.05787	-0.05744
0.05722	-0.05744
0.05661	-0.05752
0.05597	-0.05744
0.05527	-0.05757
0.05464	-0.05749
0.05411	-0.05731
0.0534	-0.05746
0.05272	-0.05741
0.05216	-0.05729
0.05152	-0.05739
0.05081	-0.05746
0.05022	-0.05763
0.04958	-0.05754
0.04889	-0.05771
0.04826	-0.05768
0.04769	-0.05778
0.04694	-0.05772
0.04633	-0.0579
0.04569	-0.05782
0.04505	-0.058
0.04439	-0.05791
0.04377	-0.05803
0.0431	-0.05788
0.04255	-0.05764
0.04186	-0.05791
0.04119	-0.05783
0.04062	-0.05766
0.03994	-0.05788
0.03932	-0.05787
0.03864	-0.058
0.03804	-0.05796
0.03737	-0.05816
0.03668	-0.05807
0.03613	-0.0582
0.03548	-0.05814
0.03479	-0.05827
0.03417	-0.05813
0.03358	-0.05825
0.03288	-0.05827
0.03229	-0.05803
0.03162	-0.05818
0.03106	-0.05806
0.03044	-0.05798
0.02976	-0.0581
0.02907	-0.0581
0.02847	-0.05798
0.02784	-0.05816
0.02715	-0.05822
0.02653	-0.05838
0.02584	-0.0583
0.02524	-0.05843
0.02458	-0.05839
0.02397	-0.05851
0.02332	-0.05843
0.02264	-0.05855
0.02205	-0.05851
0.02138	-0.0586
0.02072	-0.0586
0.02011	-0.05868
0.01946	-0.05859
0.0189	-0.05846
0.01823	-0.05854
0.01754	-0.05849
0.01699	-0.05824
0.01626	-0.05851
0.0156	-0.05856
0.01499	-0.05862
0.01432	-0.05862
0.0137	-0.05873
0.01306	-0.05865
0.01243	-0.0588
0.01178	-0.05871
0.01117	-0.05878
0.01048	-0.05872
0.00988	-0.0586
0.00916	-0.05875
0.00853	-0.05873
0.00801	-0.05853
0.00729	-0.05874
0.00664	-0.05862
0.00602	-0.05872
0.00533	-0.05871
0.00479	-0.05847
0.00414	-0.0586
0.00339	-0.05862
0.00281	-0.05844
0.00216	-0.05858
0.00153	-0.05856
0.000914832	-0.05865
0.000231943	-0.05858
-0.000379005	-0.05871
-0.00102	-0.05866
-0.00157	-0.05844
-0.00227	-0.05859
-0.00291	-0.05854
-0.00356	-0.05838
-0.00417	-0.05858
-0.00483	-0.05857
-0.00544	-0.05872
-0.00608	-0.05866
-0.00676	-0.05878
-0.00742	-0.05877
-0.00807	-0.05888
-0.00862	-0.05879
-0.00933	-0.05902
-0.01004	-0.05891
-0.01067	-0.05897
-0.01127	-0.05897
-0.01188	-0.05882
-0.01252	-0.05891
-0.01319	-0.05881
-0.0138	-0.05868
-0.0145	-0.05885
-0.01513	-0.05879
-0.0157	-0.05895
-0.01639	-0.05885
-0.01692	-0.05867
-0.01768	-0.05887
-0.01833	-0.05881
-0.01896	-0.0589
-0.01958	-0.05874
-0.02016	-0.0587
-0.02088	-0.05886
-0.02153	-0.05881
-0.02213	-0.05891
-0.02276	-0.05888
-0.02336	-0.05872
-0.02403	-0.05893
-0.02467	-0.0589
-0.02534	-0.05904
-0.02596	-0.05899
-0.02661	-0.05914
-0.02721	-0.05907
-0.02789	-0.05916
-0.0285	-0.05918
-0.02925	-0.05923
-0.02986	-0.0592
-0.03042	-0.05902
-0.03106	-0.05907
-0.03173	-0.05905
-0.03236	-0.05891
-0.03304	-0.05901
-0.03364	-0.059
-0.03426	-0.05884
-0.03491	-0.05896
-0.03559	-0.05895
-0.03622	-0.05908
-0.0369	-0.05912
-0.03754	-0.05921
-0.03814	-0.05913
-0.03881	-0.0593
-0.03942	-0.0593
-0.04007	-0.05939
-0.0407	-0.05923
-0.04135	-0.05934
-0.04201	-0.05927
-0.04259	-0.05906
-0.04323	-0.05925
-0.0439	-0.05911
-0.04446	-0.05895
-0.04511	-0.05883
-0.04578	-0.05908
-0.04648	-0.05907
-0.04708	-0.0591
-0.04766	-0.0591
-0.0483	-0.05896
-0.04897	-0.0591
-0.04968	-0.05908
-0.05031	-0.05919
-0.05094	-0.05911
-0.05157	-0.05924
-0.0522	-0.0592
-0.0529	-0.05929
-0.05349	-0.05923
-0.05408	-0.05903
-0.05476	-0.05916
-0.05539	-0.05909
-0.05602	-0.05901
-0.05671	-0.05913
-0.05732	-0.05903
-0.05791	-0.05918
-0.05865	-0.05923
-0.05917	-0.05903
-0.05987	-0.05917
-0.06052	-0.05915
-0.06114	-0.05928
-0.06177	-0.0593
-0.06247	-0.05948
-0.06309	-0.05938
-0.06372	-0.0594
-0.06434	-0.05931
-0.06497	-0.05925
-0.06562	-0.05941
-0.06628	-0.05935
-0.06691	-0.05944
-0.06757	-0.05944
-0.06818	-0.05955
-0.06884	-0.05951
-0.06953	-0.05963
-0.07016	-0.05955
-0.07071	-0.0594
-0.0714	-0.0595
-0.07204	-0.05944
-0.07263	-0.05919
-0.07333	-0.05944
-0.07404	-0.05942
-0.07464	-0.05952
-0.07527	-0.05951
-0.07589	-0.05963
-0.07655	-0.05959
-0.07713	-0.05971
-0.07783	-0.05971
-0.07843	-0.0595
-0.07907	-0.05967
-0.0797	-0.05965
-0.08036	-0.05974
-0.08102	-0.05971
-0.08165	-0.05981
-0.08228	-0.05974
-0.08286	-0.05952
-0.08352	-0.05965
-0.08418	-0.05963
-0.08473	-0.05947
-0.08541	-0.05964
-0.08612	-0.05965
-0.08676	-0.05978
-0.08735	-0.05962
-0.08804	-0.05983
-0.0887	-0.05975
-0.08929	-0.05955
-0.08996	-0.05976
-0.09062	-0.05973
-0.09127	-0.05978
-0.09187	-0.05977
-0.0925	-0.0596
-0.09317	-0.05973
-0.09379	-0.05972
-0.09444	-0.05977
-0.09509	-0.0598
-0.09572	-0.05962
-0.0963	-0.05972
-0.09705	-0.05958
-0.09765	-0.05973
-0.09831	-0.05971
-0.09885	-0.05962
-0.09957	-0.05976
-0.10028	-0.0596
-0.10089	-0.05978
-0.10152	-0.05974
-0.10208	-0.05949
-0.10277	-0.05966
-0.1035	-0.05958
-0.10403	-0.05943
-0.10471	-0.05951
-0.1053	-0.05946
-0.10601	-0.05934
-0.10659	-0.05946
-0.10726	-0.05945
-0.10794	-0.05963
-0.10862	-0.05953
-0.10921	-0.05969
-0.10987	-0.05958
-0.11048	-0.05972
-0.11112	-0.05965
-0.11167	-0.05951
-0.11232	-0.05965
-0.11302	-0.05958
-0.11359	-0.05938
-0.11429	-0.05956
-0.11496	-0.05959
-0.11558	-0.0597
-0.1162	-0.05961
-0.1169	-0.05972
-0.11753	-0.05965
-0.11808	-0.05949
-0.11878	-0.0596
-0.11942	-0.05951
-0.12004	-0.05938
-0.12069	-0.05945
-0.12131	-0.05945
-0.12193	-0.05927
-0.12258	-0.05943
-0.12329	-0.05941
-0.12387	-0.05956
-0.12453	-0.05951
-0.12516	-0.05959
-0.12582	-0.05938
-0.12635	-0.05925
-0.127	-0.05917
-0.12776	-0.05923
-0.12839	-0.05926
-0.12896	-0.0591
-0.12963	-0.05924
-0.13027	-0.05925
-0.13093	-0.05937
-0.13161	-0.05941
-0.13228	-0.05954
-0.13289	-0.05953
-0.13346	-0.05958
-0.13412	-0.05953
-0.1348	-0.05964
-0.13541	-0.05957
-0.1361	-0.05962
-0.13669	-0.05961
-0.13731	-0.05934
-0.13797	-0.0595
-0.13863	-0.05941
-0.13924	-0.05926
-0.13991	-0.0594
-0.14057	-0.05927
-0.14114	-0.05908
-0.14182	-0.05922
-0.14248	-0.05922
-0.14303	-0.05905
-0.14373	-0.05927
-0.14437	-0.05917
-0.14503	-0.05918
-0.14566	-0.05927
-0.14627	-0.05906
-0.14692	-0.05911
-0.14757	-0.05908
-0.14819	-0.05892
-0.14887	-0.05906
-0.14952	-0.059
-0.15008	-0.05884
-0.15076	-0.05896
-0.15148	-0.05904
-0.15196	-0.05883
-0.15268	-0.05908
-0.15332	-0.05893
-0.15397	-0.05905
-0.15455	-0.05898
-0.15531	-0.05918
-0.15594	-0.05914
-0.1565	-0.05921
-0.15711	-0.05912
-0.15783	-0.05927
-0.15845	-0.05916
-0.15906	-0.0589
-0.15972	-0.05897
-0.16037	-0.05897
-0.16102	-0.05878
-0.16164	-0.05885
-0.16237	-0.05887
-0.1629	-0.05869
-0.16355	-0.05887
-0.16424	-0.05882
-0.16482	-0.05861
-0.16542	-0.0588
-0.1661	-0.05875
-0.16675	-0.05856
-0.16739	-0.0587
-0.16805	-0.05872
-0.16863	-0.05853
-0.16932	-0.05868
-0.16994	-0.05856
-0.17062	-0.05868
-0.17123	-0.0587
-0.17184	-0.05852
-0.17249	-0.05864
-0.17312	-0.05858
-0.17383	-0.05871
-0.17445	-0.05868
-0.17513	-0.05877
-0.17569	-0.05871
-0.17627	-0.05858
-0.17702	-0.05877
-0.17764	-0.05868
-0.17828	-0.05881
-0.17895	-0.05866
-0.17958	-0.05868
-0.18025	-0.05879
-0.18082	-0.05853
-0.18144	-0.05863
-0.18215	-0.0586
-0.18274	-0.05848
-0.18339	-0.0586
-0.18407	-0.0586
-0.18463	-0.05843
-0.18531	-0.05854
-0.18597	-0.0585
-0.18655	-0.05833
-0.18728	-0.05847
-0.18793	-0.0584
-0.18854	-0.05859
-0.18924	-0.05854
-0.18983	-0.05868
-0.1905	-0.05857
-0.19113	-0.0586
-0.1917	-0.05858
-0.1924	-0.05842
-0.19303	-0.05857
-0.19368	-0.05845
-0.19425	-0.05825
-0.19501	-0.05841
-0.19563	-0.05838
-0.19616	-0.05819
-0.19685	-0.0584
-0.19752	-0.05838
-0.19805	-0.05814
-0.1988	-0.05833
-0.19945	-0.05825
-0.20004	-0.05837
-0.20067	-0.05834
-0.2013	-0.05815
-0.20197	-0.05831
-0.20261	-0.05827
-0.20324	-0.0584
-0.20388	-0.05831
-0.20451	-0.0584
-0.20519	-0.05833
-0.2058	-0.05827
-0.20645	-0.05835
-0.2071	-0.0582
-0.2077	-0.05813
-0.2084	-0.05821
-0.20905	-0.05811
-0.20967	-0.05801
-0.21029	-0.05811
-0.21094	-0.05806
-0.21157	-0.05793
-0.21225	-0.05804
-0.21282	-0.05793
-0.21354	-0.05805
-0.21415	-0.05804
-0.21474	-0.05788
-0.21543	-0.05804
-0.21608	-0.05803
-0.21669	-0.05812
-0.21735	-0.05812
-0.2179	-0.05792
-0.21863	-0.05805
-0.21925	-0.05795
-0.21988	-0.05813
-0.2206	-0.05811
-0.22122	-0.05822
-0.22184	-0.05815
-0.22238	-0.05797
-0.2231	-0.05804
-0.22373	-0.05789
-0.22434	-0.05772
-0.22505	-0.05794
-0.22575	-0.05795
-0.22627	-0.05773
-0.22693	-0.05788
-0.22759	-0.05783
-0.22824	-0.05804
-0.22888	-0.058
-0.22952	-0.05817
-0.23016	-0.05804
-0.23081	-0.05815
-0.23143	-0.05809
-0.23203	-0.05793
-0.23272	-0.05796
-0.23334	-0.05799
-0.234	-0.05787
-0.23461	-0.05798
-0.23525	-0.05794
-0.23595	-0.05813
-0.23653	-0.05804
-0.23719	-0.05819
-0.23783	-0.05809
-0.23842	-0.05792
-0.23907	-0.05807
-0.2397	-0.05799
-0.24032	-0.0579
-0.24097	-0.05802
-0.24167	-0.05801
-0.24229	-0.05813
-0.24294	-0.05803
-0.24354	-0.05817
-0.24421	-0.05801
-0.24482	-0.05786
-0.2455	-0.05804
-0.24615	-0.05796
-0.24677	-0.0578
-0.24739	-0.05797
-0.24809	-0.05788
-0.24871	-0.05803
-0.24936	-0.05799
-0.2499	-0.05786
-0.25058	-0.05799
-0.25125	-0.05786
-0.25193	-0.05805
-0.25253	-0.05799
-0.25316	-0.05816
-0.25383	-0.05803
-0.25441	-0.05786
-0.25509	-0.05801
-0.25572	-0.05794
-0.25629	-0.05774
-0.25699	-0.05791
-0.25766	-0.05791
-0.2582	-0.05768
-0.2589	-0.05789
-0.25956	-0.05798
-0.26024	-0.05796
-0.26085	-0.05795
-0.26143	-0.05809
-0.26212	-0.05804
-0.26275	-0.05815
-0.2634	-0.05807
-0.26407	-0.05813
-0.26472	-0.05808
-0.26528	-0.05786
-0.26599	-0.05801
-0.2667	-0.05795
-0.26722	-0.05773
-0.26788	-0.05787
-0.26861	-0.05783
-0.26915	-0.05768
-0.26984	-0.05782
-0.27048	-0.0578
-0.27109	-0.05761
-0.27175	-0.0578
-0.27242	-0.05774
-0.27303	-0.05791
-0.27367	-0.05782
-0.27426	-0.05794
-0.27489	-0.05791
-0.27555	-0.05778
-0.27617	-0.0579
-0.27685	-0.05779
-0.27746	-0.05793
-0.27814	-0.05791
-0.27871	-0.05776
-0.27939	-0.0579
-0.28006	-0.05783
-0.28074	-0.05803
-0.28131	-0.05798
-0.28197	-0.05805
-0.28256	-0.05792
-0.28318	-0.05784
-0.28388	-0.05801
-0.2845	-0.05795
-0.28518	-0.05807
-0.28583	-0.05789
-0.2864	-0.05773
-0.28707	-0.05795
-0.28775	-0.05785
-0.28827	-0.05774
-0.28899	-0.05784
-0.28962	-0.05783
-0.29024	-0.05767
-0.29095	-0.05785
-0.29155	-0.05784
-0.29218	-0.05796
-0.29284	-0.05799
-0.29349	-0.05808
-0.2941	-0.05801
-0.29477	-0.05823
-0.29544	-0.05815
-0.29605	-0.05828
-0.2967	-0.05816
-0.29733	-0.05824
-0.298	-0.05818
-0.2986	-0.05801
-0.29923	-0.05815
-0.29991	-0.05806
-0.30047	-0.05781
-0.3012	-0.05799
-0.30184	-0.05794
-0.30243	-0.05778
-0.30308	-0.05796
-0.30377	-0.058
-0.30442	-0.05812
-0.30502	-0.05805
-0.30571	-0.0582
-0.30638	-0.05816
-0.30694	-0.05818
-0.30754	-0.05816
-0.30821	-0.05799
-0.30888	-0.05812
-0.3095	-0.05804
-0.31008	-0.05782
-0.31082	-0.05801
-0.31147	-0.05795
-0.31203	-0.05779
-0.31271	-0.05805
-0.31343	-0.05795
-0.31393	-0.05806
-0.31459	-0.05804
-0.31525	-0.05813
-0.3159	-0.05805
-0.31645	-0.05783
-0.31717	-0.0581
-0.31781	-0.05803
-0.31848	-0.05809
-0.31909	-0.05804
-0.31966	-0.05782
-0.32039	-0.05798
-0.32101	-0.05792
-0.32158	-0.05774
-0.32224	-0.05792
-0.32291	-0.05791
-0.3236	-0.05804
-0.32423	-0.05802
-0.32487	-0.05811
-0.3255	-0.05804
-0.32602	-0.05789
-0.32679	-0.05804
-0.32735	-0.058
-0.32808	-0.05816
-0.32869	-0.0581
-0.32932	-0.05822
-0.33001	-0.05818
-0.33054	-0.05788
-0.33121	-0.05813
-0.33194	-0.05809
-0.33256	-0.05822
-0.33323	-0.05818
-0.33382	-0.0583
-0.33446	-0.05827
-0.33507	-0.05808
-0.3357	-0.05817
-0.3364	-0.05817
-0.33695	-0.05803
-0.33763	-0.0582
-0.33829	-0.05814
-0.33896	-0.05829
-0.33956	-0.0581
-0.34018	-0.05839
-0.34089	-0.0583
-0.34151	-0.05842
-0.34211	-0.05835
-0.34278	-0.05853
-0.34345	-0.05846
-0.34403	-0.05827
-0.3447	-0.05847
-0.34535	-0.05837
-0.346	-0.05848
-0.34666	-0.05852
-0.34724	-0.05836
-0.34786	-0.05841
-0.34855	-0.05842
-0.34921	-0.05853
-0.34984	-0.05846
-0.35046	-0.05858
-0.35107	-0.05844
-0.35167	-0.05831
-0.35238	-0.05849
-0.35302	-0.05842
-0.35361	-0.05825
-0.35424	-0.0584
-0.35491	-0.05836
-0.35558	-0.0585
-0.35621	-0.05851
-0.35678	-0.05834
-0.35744	-0.05853
-0.35815	-0.05842
-0.35875	-0.05858
-0.35938	-0.05851
-0.36005	-0.05864
-0.36066	-0.05855
-0.36136	-0.05871
-0.36199	-0.05871
-0.36257	-0.05852
-0.36325	-0.05862
-0.36389	-0.05856
-0.36457	-0.05864
-0.36524	-0.05864
-0.36584	-0.05856
-0.36648	-0.05864
-0.36709	-0.05856
-0.36773	-0.05868
-0.3684	-0.05867
-0.36893	-0.05851
-0.36967	-0.05865
-0.3703	-0.0586
-0.37089	-0.05872
-0.37157	-0.0587
-0.37222	-0.05877
-0.37283	-0.0587
-0.37345	-0.05853
-0.37405	-0.0587
-0.37478	-0.05865
-0.37543	-0.0587
-0.37608	-0.05874
-0.37664	-0.05852
-0.37731	-0.05874
-0.37799	-0.05866
-0.37861	-0.0588
-0.37927	-0.05878
-0.37994	-0.05892
-0.38054	-0.0588
-0.38118	-0.05899
-0.38182	-0.05897
-0.38241	-0.05879
-0.3831	-0.05887
-0.38375	-0.05874
-0.38434	-0.0586
-0.38508	-0.05885
-0.38566	-0.05877
-0.38632	-0.05889
-0.38697	-0.05884
-0.38753	-0.05869
-0.38818	-0.05886
-0.38883	-0.05884
-0.3895	-0.05899
-0.39016	-0.05892
-0.39078	-0.05907
-0.39141	-0.05901
-0.39208	-0.05912
-0.39274	-0.05897
-0.39333	-0.05916
-0.39402	-0.05918
-0.39459	-0.05898
-0.39525	-0.05911
-0.39591	-0.0591
-0.39649	-0.05889
-0.3971	-0.05902
-0.3978	-0.05904
-0.39849	-0.05921
-0.39905	-0.05914
-0.39972	-0.05932
-0.40038	-0.05927
-0.40104	-0.05937
-0.40162	-0.05936
-0.40234	-0.05946
-0.40295	-0.05937
-0.40359	-0.05956
-0.40423	-0.05945
-0.40489	-0.0595
-0.40551	-0.05948
-0.40614	-0.05933
-0.40679	-0.05954
-0.40744	-0.05939
-0.40796	-0.05916
-0.40869	-0.05939
-0.40935	-0.05928
-0.40993	-0.0592
-0.4106	-0.05944
-0.41128	-0.05932
-0.41188	-0.0595
-0.41257	-0.05947
-0.41318	-0.05964
-0.41381	-0.05958
-0.41445	-0.05969
-0.41508	-0.05964
-0.41578	-0.05976
-0.41637	-0.05965
-0.41695	-0.05944
-0.41764	-0.05964
-0.4183	-0.05962
-0.41889	-0.05948
-0.41956	-0.05977
-0.42021	-0.05962
-0.42085	-0.05979
-0.42148	-0.05974
-0.42215	-0.05987
-0.42275	-0.05983
-0.42346	-0.05996
-0.42406	-0.05987
-0.42471	-0.06002
-0.42531	-0.05999
-0.42601	-0.06003
-0.4266	-0.05991
-0.4272	-0.05974
-0.42788	-0.05994
-0.42858	-0.05988
-0.42912	-0.05971
-0.42986	-0.05989
-0.43042	-0.05984
-0.43107	-0.06
-0.43174	-0.05991
-0.43234	-0.06012
-0.433	-0.06009
-0.43361	-0.06025
-0.43426	-0.06017
-0.43492	-0.0603
-0.4356	-0.06026
-0.43618	-0.0604
-0.43682	-0.06027
-0.43742	-0.06006
-0.43811	-0.06029
-0.43878	-0.06023
-0.43932	-0.05999
-0.44003	-0.0602
-0.44072	-0.06023
-0.44131	-0.06036
-0.44198	-0.06036
-0.44263	-0.06049
-0.44324	-0.06041
-0.44393	-0.06057
-0.44455	-0.06055
-0.44516	-0.06068
-0.44582	-0.06056
-0.44647	-0.06072
-0.44714	-0.06071
-0.44767	-0.06056
-0.44834	-0.06073
-0.44902	-0.0606
-0.44965	-0.06078
-0.45032	-0.06075
-0.45092	-0.06089
-0.45154	-0.06086
-0.45223	-0.06104
-0.45287	-0.06099
-0.4535	-0.06113
-0.45411	-0.06104
-0.45477	-0.06121
-0.45542	-0.06113
-0.45605	-0.06123
-0.45668	-0.06114
-0.45726	-0.061
-0.45796	-0.06111
-0.45853	-0.06106
-0.45923	-0.06096
-0.45992	-0.06113
-0.46054	-0.06112
-0.46116	-0.06113
-0.46177	-0.06111
-0.46242	-0.06105
-0.46307	-0.0612
-0.46374	-0.06128
-0.46437	-0.06135
-0.46498	-0.06129
-0.46561	-0.06139
-0.46627	-0.06137
-0.46695	-0.06152
-0.46759	-0.06152
-0.46819	-0.06163
-0.46887	-0.06156
-0.46948	-0.06169
-0.47011	-0.06174
-0.47076	-0.0618
-0.47141	-0.06175
-0.47205	-0.06188
-0.47269	-0.06192
-0.47337	-0.06195
-0.47397	-0.06193
-0.47456	-0.06178
-0.47518	-0.06187
-0.47589	-0.06183
-0.47651	-0.06196
-0.47716	-0.06193
-0.47785	-0.06208
-0.47851	-0.06206
[truncated: 3,003 more rows]

## Sheet: 6.4 V s-1
E /V vs. SCE	i / mA
0.80044	0.11973
0.79906	0.10973
0.7979	0.09434
0.79653	0.0802
0.79539	0.06409
0.79416	0.05044
0.79279	0.03644
0.79154	0.026
0.79023	0.01599
0.78883	0.00934
0.78759	0.00369
0.78624	0.000759365
0.78501	-0.00122
0.78367	-0.00169
0.78241	-0.00135
0.78108	-0.000612734
0.77976	0.000568265
0.77845	0.00153
0.77715	0.00251
0.77588	0.00324
0.77462	0.00368
0.77343	0.00401
0.77217	0.00366
0.77083	0.00284
0.76952	0.00197
0.76831	0.000728789
0.76701	-0.000838232
0.7658	-0.002
0.7645	-0.00386
0.76316	-0.00522
0.7619	-0.00685
0.76058	-0.00817
0.75925	-0.00964
0.758	-0.01075
0.75672	-0.01186
0.75544	-0.01289
0.7543	-0.01339
0.75287	-0.01431
0.75164	-0.01483
0.75039	-0.01544
0.74907	-0.01601
0.74778	-0.01661
0.74653	-0.01681
0.74524	-0.01739
0.74398	-0.01756
0.7427	-0.0183
0.74141	-0.0185
0.7401	-0.01923
0.73889	-0.01958
0.73752	-0.02075
0.73628	-0.02085
0.73499	-0.02186
0.73367	-0.02208
0.73248	-0.02266
0.7313	-0.02281
0.7299	-0.02354
0.72869	-0.02363
0.72734	-0.02433
0.72609	-0.02454
0.72475	-0.0252
0.72342	-0.02571
0.72225	-0.02597
0.72092	-0.02659
0.71964	-0.02672
0.7184	-0.02726
0.71708	-0.02743
0.71577	-0.02808
0.71452	-0.02824
0.71323	-0.02883
0.71195	-0.02895
0.71066	-0.0295
0.70938	-0.02963
0.70806	-0.03028
0.70679	-0.03039
0.70549	-0.03089
0.70418	-0.03096
0.70299	-0.03105
0.70175	-0.03123
0.70044	-0.03143
0.69916	-0.0316
0.69793	-0.03184
0.69655	-0.0324
0.6953	-0.03253
0.69402	-0.03306
0.69274	-0.03327
0.69153	-0.03334
0.69022	-0.03354
0.68894	-0.03379
0.68755	-0.03425
0.68633	-0.03444
0.68512	-0.03451
0.68374	-0.03501
0.6825	-0.0349
0.68126	-0.03531
0.67993	-0.03542
0.67871	-0.03556
0.67744	-0.03574
0.67613	-0.03594
0.67487	-0.0361
0.67351	-0.03665
0.67225	-0.03681
0.67099	-0.03691
0.66977	-0.03699
0.66848	-0.03714
0.66719	-0.03723
0.66591	-0.03743
0.66465	-0.03754
0.66332	-0.0381
0.66201	-0.03821
0.66084	-0.03826
0.65953	-0.03845
0.65825	-0.03862
0.65695	-0.03867
0.65574	-0.03887
0.65439	-0.03901
0.65316	-0.03912
0.65173	-0.03961
0.65048	-0.03973
0.64919	-0.03988
0.64796	-0.03995
0.64674	-0.03999
0.64541	-0.04014
0.64415	-0.04022
0.64288	-0.0403
0.64155	-0.04048
0.64026	-0.04056
0.63904	-0.04071
0.63772	-0.04088
0.63644	-0.04096
0.63519	-0.04108
0.63392	-0.0412
0.6326	-0.04139
0.63131	-0.04158
0.63	-0.04164
0.6288	-0.04176
0.62751	-0.0419
0.62622	-0.04204
0.62496	-0.04205
0.62367	-0.04222
0.62239	-0.0423
0.6211	-0.04249
0.61985	-0.04263
0.61856	-0.04271
0.61728	-0.04287
0.61601	-0.04294
0.61477	-0.04305
0.61344	-0.04317
0.61219	-0.0433
0.6109	-0.04344
0.60956	-0.04355
0.60824	-0.04412
0.60706	-0.04379
0.60574	-0.04426
0.60443	-0.04424
0.60319	-0.04438
0.60189	-0.0445
0.6006	-0.04461
0.59932	-0.04464
0.59805	-0.04467
0.59673	-0.04476
0.59542	-0.04481
0.59418	-0.04498
0.59282	-0.04514
0.59159	-0.04512
0.59037	-0.04523
0.58912	-0.04497
0.58786	-0.04504
0.5865	-0.04528
0.58519	-0.04539
0.58396	-0.04549
0.58269	-0.04574
0.58142	-0.04578
0.58016	-0.04591
0.57886	-0.04589
0.5776	-0.04598
0.5763	-0.04628
0.57496	-0.04632
0.57378	-0.04639
0.57246	-0.04653
0.57119	-0.04663
0.56987	-0.04677
0.5686	-0.04679
0.56731	-0.04693
0.56603	-0.04708
0.56474	-0.04723
0.56349	-0.04733
0.5622	-0.0474
0.56092	-0.04743
0.55964	-0.0476
0.55837	-0.04762
0.55708	-0.04786
0.55578	-0.04793
0.55446	-0.04801
0.55319	-0.04808
0.55194	-0.04809
0.55065	-0.04828
0.54935	-0.0483
0.54806	-0.04832
0.54678	-0.04854
0.54556	-0.04819
0.54422	-0.04867
0.543	-0.04841
0.54181	-0.04854
0.54044	-0.04858
0.53913	-0.04879
0.5378	-0.04891
0.5366	-0.04906
0.53531	-0.04905
0.53406	-0.04924
0.53272	-0.0493
0.53149	-0.04942
0.53015	-0.04945
0.52887	-0.04958
0.52758	-0.04967
0.52636	-0.04983
0.52505	-0.04989
0.52377	-0.05011
0.52249	-0.04998
0.52123	-0.05015
0.51995	-0.04986
0.51869	-0.05
0.51737	-0.05013
0.51609	-0.05033
0.51477	-0.05036
0.51353	-0.05047
0.5122	-0.05062
0.51094	-0.0507
0.50965	-0.05078
0.50837	-0.05082
0.50716	-0.05094
0.50579	-0.05097
0.50454	-0.05114
0.50338	-0.05082
0.502	-0.05138
0.50075	-0.05104
0.49944	-0.0516
0.49815	-0.05134
0.49686	-0.05174
0.49558	-0.05146
0.49435	-0.05152
0.49306	-0.05166
0.49174	-0.05177
0.49049	-0.05187
0.48922	-0.05183
0.48792	-0.05208
0.48671	-0.05177
0.48538	-0.05227
0.48407	-0.05194
0.48279	-0.0525
0.48154	-0.05227
0.48021	-0.0527
0.47898	-0.05231
0.47765	-0.05289
0.47641	-0.05266
0.47516	-0.0527
0.47382	-0.05282
0.47256	-0.05291
0.4713	-0.05281
0.47	-0.05309
0.46879	-0.05275
0.46744	-0.05325
0.46619	-0.05298
0.46493	-0.05344
0.46364	-0.05325
0.46243	-0.05329
0.46108	-0.05345
0.45979	-0.05359
0.4585	-0.05363
0.45723	-0.05382
0.45595	-0.05388
0.45468	-0.05393
0.45337	-0.05413
0.45209	-0.0542
0.45086	-0.05417
0.44952	-0.05438
0.44822	-0.05436
0.44699	-0.05451
0.44568	-0.05451
0.44441	-0.05459
0.44319	-0.05433
0.44195	-0.05433
0.44056	-0.05453
0.4393	-0.05459
0.43803	-0.05469
0.43668	-0.05487
0.43546	-0.05501
0.43416	-0.05504
0.43287	-0.05516
0.43158	-0.05518
0.43035	-0.05532
0.42912	-0.05493
0.42781	-0.05511
0.4265	-0.05521
0.42523	-0.05531
0.42393	-0.05556
0.42263	-0.05556
0.4214	-0.05566
0.4201	-0.05579
0.41881	-0.05585
0.41754	-0.05614
0.41626	-0.05603
0.41497	-0.05619
0.4137	-0.0563
0.41236	-0.05634
0.4111	-0.05637
0.4099	-0.05609
0.40865	-0.05619
0.4073	-0.05633
0.40599	-0.05636
0.40474	-0.05659
0.40342	-0.05666
0.4022	-0.05665
0.40086	-0.05693
0.39966	-0.05656
0.39833	-0.05711
0.39707	-0.05677
0.39575	-0.05726
0.39449	-0.05698
0.39318	-0.05762
0.39194	-0.05728
0.39069	-0.05772
0.3894	-0.05743
0.38808	-0.05787
0.38683	-0.05768
0.38562	-0.05784
0.3843	-0.05787
0.38301	-0.05794
0.38174	-0.05802
0.38041	-0.05828
0.37912	-0.05826
0.3779	-0.05841
0.37656	-0.05858
0.3753	-0.05862
0.37403	-0.05882
0.37272	-0.0589
0.37144	-0.05895
0.37016	-0.05907
0.3689	-0.05918
0.36762	-0.05924
0.36635	-0.05931
0.36503	-0.05941
0.36374	-0.05947
0.36249	-0.05971
0.36124	-0.05938
0.35996	-0.05996
0.35865	-0.05965
0.35739	-0.06018
0.35613	-0.0599
0.35482	-0.06052
0.35354	-0.06018
0.35228	-0.0608
0.35104	-0.06054
0.34972	-0.06101
0.34844	-0.06075
0.3472	-0.06131
0.34587	-0.06105
0.34463	-0.06153
0.34339	-0.06122
0.34206	-0.0618
0.34084	-0.0615
0.33949	-0.06207
0.33823	-0.06168
0.33698	-0.06219
0.33569	-0.06206
0.3344	-0.06251
0.33307	-0.06269
0.33181	-0.0628
0.33056	-0.06288
0.32931	-0.06308
0.32799	-0.06322
0.3267	-0.06327
0.32543	-0.06335
0.32419	-0.06355
0.32282	-0.06368
0.32161	-0.06379
0.32031	-0.06402
0.31901	-0.06415
0.31769	-0.06463
0.31642	-0.06477
0.31514	-0.06488
0.31391	-0.06501
0.31264	-0.06506
0.31138	-0.06532
0.31009	-0.06547
0.30874	-0.06582
0.30744	-0.06603
0.3062	-0.06604
0.30498	-0.06618
0.30363	-0.06632
0.30233	-0.06648
0.30109	-0.0665
0.29985	-0.06664
0.2985	-0.06674
0.29724	-0.06692
0.29597	-0.06705
0.29468	-0.06717
0.29347	-0.06726
0.29213	-0.06744
0.29083	-0.06762
0.2896	-0.06778
0.28834	-0.06787
0.28704	-0.06804
0.28574	-0.06828
0.28439	-0.06879
0.28309	-0.06893
0.2819	-0.06906
0.28061	-0.06918
0.27936	-0.06934
0.278	-0.06988
0.27671	-0.0699
0.2755	-0.06999
0.27418	-0.07014
0.27298	-0.07026
0.27167	-0.07039
0.27036	-0.07056
0.26911	-0.07068
0.26784	-0.07083
0.26658	-0.07086
0.26531	-0.07111
0.264	-0.07126
0.26267	-0.07181
0.26134	-0.07203
0.26014	-0.07218
0.25891	-0.0722
0.25754	-0.07265
0.25631	-0.07258
0.25495	-0.07304
0.25365	-0.07315
0.25244	-0.07328
0.25121	-0.07333
0.24991	-0.07351
0.24863	-0.07376
0.24738	-0.07396
0.24603	-0.07456
0.2447	-0.07471
0.24342	-0.0752
0.24217	-0.07537
0.24091	-0.07527
0.23969	-0.07551
0.23834	-0.07558
0.23714	-0.07575
0.23581	-0.07588
0.23458	-0.07603
0.23324	-0.07621
0.23204	-0.07639
0.23077	-0.07644
0.22941	-0.07713
0.2282	-0.07692
0.22691	-0.07732
0.22556	-0.07763
0.22431	-0.07776
0.22299	-0.07841
0.2217	-0.07855
0.2204	-0.07901
0.21915	-0.0791
0.21794	-0.07923
0.21663	-0.07932
0.21536	-0.07954
0.21405	-0.07965
0.2128	-0.07976
0.21149	-0.08
0.21024	-0.08021
0.20886	-0.08079
0.20759	-0.08089
0.20632	-0.08143
0.20502	-0.08174
0.20383	-0.08186
0.20248	-0.08229
0.20118	-0.0825
0.2	-0.0825
0.19871	-0.08272
0.19738	-0.0829
0.19619	-0.08308
0.19492	-0.08313
0.19357	-0.08379
0.19232	-0.08352
0.1911	-0.08402
0.18967	-0.08418
0.1885	-0.08439
0.18721	-0.08447
0.18586	-0.08517
0.18459	-0.08532
0.18334	-0.08591
0.18204	-0.08603
0.1808	-0.08619
0.17946	-0.08678
0.17818	-0.08689
0.17696	-0.087
0.17569	-0.08721
0.17443	-0.0874
0.17303	-0.0879
0.17174	-0.08814
0.1706	-0.08821
0.1692	-0.08868
0.16797	-0.08846
0.16667	-0.08903
0.16538	-0.0892
0.16415	-0.08944
0.16293	-0.0895
0.16152	-0.09027
0.16026	-0.09033
0.15898	-0.09095
0.15772	-0.09098
0.1565	-0.09111
0.1552	-0.09131
0.15395	-0.09144
0.15266	-0.09155
0.15127	-0.09199
0.14997	-0.09231
0.14878	-0.09251
0.14755	-0.09259
0.14618	-0.0932
0.14483	-0.09332
0.14366	-0.09346
0.14243	-0.09359
0.14114	-0.09376
0.13984	-0.09395
0.13853	-0.0945
0.13722	-0.09474
0.136	-0.09491
0.13463	-0.09544
0.13336	-0.09565
0.13217	-0.09562
0.13078	-0.09625
0.12958	-0.09596
0.12832	-0.09656
0.12698	-0.09658
0.12574	-0.09681
0.12442	-0.09693
0.12318	-0.09704
0.12198	-0.09725
0.12068	-0.09737
0.1193	-0.09789
0.11801	-0.09811
0.11678	-0.09833
0.11547	-0.09886
0.11415	-0.09886
0.11295	-0.09893
0.11165	-0.09905
0.11035	-0.09921
0.10911	-0.09932
0.1078	-0.09955
0.10654	-0.09967
0.10522	-0.09981
0.104	-0.09995
0.10261	-0.1004
0.10136	-0.10059
0.10011	-0.10068
0.09886	-0.10088
0.09757	-0.10104
0.09629	-0.10103
0.09504	-0.10128
0.09373	-0.1013
0.09251	-0.10141
0.09119	-0.10158
0.0899	-0.10175
0.08865	-0.10183
0.08727	-0.10242
0.08606	-0.10211
0.08479	-0.10256
0.08343	-0.10268
0.08225	-0.10283
0.08091	-0.10292
0.07967	-0.10299
0.07837	-0.10313
0.07713	-0.10323
0.0758	-0.10328
0.07449	-0.1035
0.07322	-0.1036
0.07193	-0.10374
0.0707	-0.1038
0.06942	-0.10386
0.06813	-0.10396
0.06684	-0.10414
0.06556	-0.10426
0.06429	-0.10435
0.06301	-0.10433
0.0617	-0.10444
0.06042	-0.10472
0.05916	-0.10478
0.05789	-0.10487
0.0566	-0.10485
0.05532	-0.10508
0.05399	-0.10515
0.05274	-0.10524
0.05146	-0.10536
0.05013	-0.1054
0.04887	-0.10566
0.04758	-0.10567
0.04639	-0.10573
0.04507	-0.10573
0.04377	-0.1059
0.04247	-0.10604
0.04127	-0.106
0.03998	-0.10614
0.03874	-0.10576
0.03745	-0.10592
0.03604	-0.10608
0.03479	-0.10605
0.03351	-0.10623
0.03225	-0.10636
0.03101	-0.10648
0.0297	-0.10658
0.02842	-0.10664
0.02714	-0.10681
0.02586	-0.1069
0.02456	-0.1069
0.0233	-0.10703
0.02206	-0.1067
0.02081	-0.10672
0.01948	-0.10681
0.01819	-0.10696
0.01688	-0.10671
0.01557	-0.10716
0.01431	-0.10684
0.01297	-0.10732
0.01176	-0.10701
0.01053	-0.10713
0.00918	-0.10729
0.00794	-0.10739
0.00669	-0.10742
0.0054	-0.10751
0.0041	-0.10755
0.00278	-0.10771
0.00162	-0.10729
0.00024515	-0.10788
-0.00103	-0.10745
-0.00225	-0.10755
-0.00354	-0.10721
-0.00478	-0.10729
-0.00617	-0.10744
-0.00744	-0.1076
-0.00871	-0.1078
-0.01	-0.10776
-0.01124	-0.1078
-0.01254	-0.1079
-0.01387	-0.10801
-0.01514	-0.10808
-0.01631	-0.10766
-0.01757	-0.10776
-0.01887	-0.10737
-0.02014	-0.10757
-0.02154	-0.10768
-0.02281	-0.10772
-0.0241	-0.10784
-0.02538	-0.1079
-0.02664	-0.10803
-0.02792	-0.10807
-0.02926	-0.10817
-0.0304	-0.10788
-0.03167	-0.10794
-0.03299	-0.10799
-0.03429	-0.10803
-0.0356	-0.10819
-0.03681	-0.10783
-0.03811	-0.10829
-0.03937	-0.10809
-0.04065	-0.1081
-0.04198	-0.10823
-0.04329	-0.10823
-0.04457	-0.10829
-0.04579	-0.1081
-0.04707	-0.10814
-0.04841	-0.1082
-0.04964	-0.10824
-0.05094	-0.10841
-0.05214	-0.10801
-0.05352	-0.10855
-0.05478	-0.10828
-0.05603	-0.10841
-0.0573	-0.10844
-0.05858	-0.10855
-0.05992	-0.10861
-0.06119	-0.10863
-0.06242	-0.10858
-0.06367	-0.10837
-0.06498	-0.10838
-0.06631	-0.10849
-0.06755	-0.10828
-0.06878	-0.10833
-0.07012	-0.10848
-0.07138	-0.10854
-0.07268	-0.10867
-0.07394	-0.10874
-0.07526	-0.10891
-0.07647	-0.10895
-0.07778	-0.10901
-0.07912	-0.10903
-0.08035	-0.1088
-0.08159	-0.10886
-0.08292	-0.10892
-0.08423	-0.10902
-0.08549	-0.10907
-0.08679	-0.10912
-0.08804	-0.10881
-0.08929	-0.10884
-0.09059	-0.10894
-0.09187	-0.10873
-0.09318	-0.10879
-0.09445	-0.10888
-0.09573	-0.109
-0.09703	-0.10914
-0.09834	-0.10924
-0.09957	-0.1092
-0.10087	-0.10928
-0.10208	-0.10885
-0.10336	-0.10906
-0.10466	-0.1087
-0.10602	-0.1092
-0.1073	-0.10882
-0.10855	-0.10925
-0.10985	-0.10894
-0.11104	-0.10895
-0.11227	-0.10864
-0.11359	-0.10874
-0.11494	-0.10898
-0.11624	-0.109
-0.11749	-0.109
-0.11877	-0.10912
-0.11998	-0.10867
-0.12132	-0.1088
-0.12256	-0.10843
-0.12384	-0.10856
-0.12519	-0.10869
-0.1265	-0.1087
-0.12774	-0.10874
-0.12904	-0.1088
-0.13023	-0.10849
-0.13159	-0.10848
-0.13292	-0.1086
-0.13412	-0.10828
-0.13537	-0.10842
-0.13672	-0.1084
-0.13796	-0.10855
-0.13921	-0.10817
-0.14057	-0.10867
-0.14183	-0.10831
-0.14308	-0.10835
-0.14437	-0.10847
-0.1456	-0.1081
-0.14689	-0.1082
-0.14819	-0.10826
-0.1495	-0.10828
-0.15075	-0.10793
-0.15196	-0.10798
-0.15334	-0.10806
-0.15451	-0.1077
-0.15581	-0.1079
-0.15724	-0.10793
-0.15847	-0.10798
-0.15973	-0.10808
-0.16094	-0.10773
-0.16229	-0.10777
-0.16357	-0.10778
-0.16477	-0.10753
-0.16604	-0.10754
-0.16741	-0.10771
-0.16873	-0.10768
-0.16999	-0.10774
-0.17121	-0.10754
-0.17246	-0.10748
-0.17379	-0.1076
-0.17501	-0.10713
-0.17629	-0.10728
-0.17761	-0.10697
-0.17885	-0.10703
-0.1802	-0.10716
-0.18155	-0.10738
-0.18286	-0.1074
-0.18409	-0.10746
-0.18536	-0.10744
-0.18664	-0.10759
-0.18783	-0.10721
-0.1891	-0.10712
-0.19047	-0.10731
-0.19164	-0.10687
-0.19291	-0.10687
-0.19422	-0.10671
-0.19549	-0.10668
-0.19684	-0.10681
-0.19817	-0.10686
-0.19944	-0.10692
-0.20065	-0.10659
-0.20189	-0.10662
-0.20331	-0.10686
-0.20446	-0.10649
-0.20582	-0.10682
-0.20705	-0.10661
-0.20836	-0.10666
-0.2097	-0.10663
-0.21095	-0.10677
-0.21214	-0.10635
-0.21345	-0.10642
-0.21473	-0.10613
-0.21599	-0.10611
-0.21736	-0.10626
-0.21854	-0.10591
-0.21987	-0.10604
-0.22118	-0.10619
-0.22252	-0.10645
-0.22378	-0.10634
-0.22501	-0.10643
-0.22635	-0.10648
-0.22758	-0.10652
-0.22887	-0.10656
-0.23008	-0.10622
-0.23135	-0.10618
-0.23262	-0.10593
-0.23396	-0.10601
-0.23529	-0.10613
-0.23659	-0.10614
-0.23785	-0.10621
-0.23904	-0.10588
-0.24032	-0.10584
-0.24166	-0.10605
-0.24286	-0.10569
-0.24416	-0.10576
-0.24553	-0.10591
-0.24675	-0.10605
-0.24802	-0.10604
-0.24935	-0.10618
-0.25057	-0.10583
-0.25188	-0.10633
-0.25318	-0.10594
-0.25444	-0.10602
-0.25569	-0.10568
-0.257	-0.10566
-0.25836	-0.10584
-0.25951	-0.10559
-0.26087	-0.10609
-0.26214	-0.10574
-0.26347	-0.10624
-0.2647	-0.10584
-0.26595	-0.10589
-0.2673	-0.10603
-0.26848	-0.10565
-0.26978	-0.10605
-0.2711	-0.10591
-0.27234	-0.10594
-0.27367	-0.10605
-0.27493	-0.1059
-0.27623	-0.10611
-0.27753	-0.10591
-0.2787	-0.10581
-0.28005	-0.10594
-0.28126	-0.10562
-0.2825	-0.10567
-0.28389	-0.10577
-0.28513	-0.10586
-0.2865	-0.1061
-0.28766	-0.10576
-0.28904	-0.10624
-0.29031	-0.10599
-0.29159	-0.10642
-0.29287	-0.10609
-0.29411	-0.10617
-0.29545	-0.10623
-0.29675	-0.10629
-0.29801	-0.10636
-0.29925	-0.1059
-0.30049	-0.10603
-0.30178	-0.10571
-0.30302	-0.10577
-0.30441	-0.10591
-0.3057	-0.106
-0.30695	-0.10618
-0.30821	-0.10618
-0.30949	-0.1063
-0.31077	-0.10643
-0.31207	-0.1064
-0.31332	-0.10645
-0.31454	-0.10616
-0.31586	-0.1062
-0.31717	-0.10624
-0.31843	-0.10594
-0.3197	-0.10606
-0.32107	-0.10614
-0.32233	-0.10628
-0.32365	-0.10628
-0.3249	-0.10633
-0.32606	-0.10605
-0.32733	-0.10609
-0.3287	-0.10638
-0.32991	-0.10592
-0.33129	-0.10646
-0.33254	-0.10616
-0.33383	-0.10661
-0.33511	-0.10633
-0.33633	-0.10638
-0.3377	-0.10648
-0.33898	-0.10655
-0.34022	-0.10656
-0.34142	-0.10617
-0.34272	-0.10629
-0.34398	-0.10597
-0.34527	-0.10616
-0.34662	-0.1062
-0.34786	-0.10629
-0.34915	-0.10646
-0.35045	-0.10664
-0.35166	-0.10666
-0.353	-0.10668
-0.3543	-0.10683
-0.35559	-0.10689
-0.35689	-0.10701
-0.35816	-0.10706
-0.35941	-0.10711
-0.36063	-0.10675
-0.3619	-0.1068
-0.36328	-0.10692
-0.36448	-0.10645
-0.36576	-0.10672
-0.36707	-0.1063
-0.36834	-0.10692
-0.36965	-0.10659
-0.37092	-0.10709
-0.3722	-0.10683
-0.37356	-0.10738
-0.3748	-0.10703
-0.37607	-0.10759
-0.37731	-0.10725
-0.37864	-0.10775
-0.37989	-0.10742
-0.38121	-0.10789
-0.38247	-0.1074
-0.38371	-0.10759
-0.38496	-0.10719
-0.38624	-0.10737
-0.38753	-0.1075
-0.38882	-0.10764
-0.39013	-0.1076
-0.39143	-0.10785
-0.39269	-0.10793
-0.39398	-0.10803
-0.39525	-0.10815
-0.39655	-0.10813
-0.39779	-0.10827
-0.39906	-0.10796
-0.4003	-0.10813
-0.40165	-0.10809
-0.40293	-0.10825
-0.4042	-0.10841
-0.40547	-0.10847
-0.40679	-0.10851
-0.40804	-0.10868
-0.40935	-0.10877
-0.41064	-0.10881
-0.41189	-0.10886
-0.41314	-0.10855
-0.41442	-0.10865
-0.41575	-0.10871
-0.41702	-0.10897
-0.41834	-0.10904
-0.41958	-0.10905
-0.42083	-0.10906
-0.42211	-0.10923
-0.42331	-0.10886
-0.42461	-0.10905
-0.42598	-0.10912
-0.42727	-0.10925
-0.42852	-0.10926
-0.42982	-0.10948
-0.43114	-0.10959
-0.43239	-0.10964
-0.43369	-0.10973
-0.43496	-0.10991
-0.43623	-0.10998
-0.43752	-0.10999
-0.43878	-0.11012
-0.44004	-0.10982
-0.44128	-0.10993
-0.4426	-0.11004
-0.44387	-0.11018
-0.44517	-0.1102
-0.44647	-0.11038
-0.44769	-0.11052
-0.44904	-0.1106
-0.45029	-0.11071
-0.45162	-0.11087
-0.45286	-0.11087
-0.45414	-0.11101
-0.45545	-0.11121
-0.45676	-0.1112
-0.45799	-0.11137
-0.45933	-0.11145
-0.46053	-0.11149
-0.46186	-0.11164
-0.46299	-0.11136
-0.46439	-0.11178
-0.46563	-0.11154
-0.46687	-0.11167
-0.46818	-0.11176
-0.46946	-0.1118
-0.4708	-0.11199
-0.47207	-0.11202
-0.47333	-0.11229
-0.47465	-0.11229
-0.47587	-0.11247
-0.47714	-0.11255
-0.47842	-0.11266
-0.47976	-0.11281
-0.481	-0.11293
-0.48231	-0.11305
-0.48353	-0.11312
-0.48484	-0.11319
-0.48611	-0.11327
-0.48745	-0.11345
-0.48871	-0.11346
-0.48998	-0.11367
-0.49126	-0.11382
-0.49257	-0.11384
-0.49379	-0.11402
-0.49514	-0.11409
-0.49642	-0.11427
-0.4977	-0.1143
-0.49896	-0.11448
-0.50022	-0.11457
-0.50147	-0.1147
-0.5028	-0.11482
-0.50406	-0.11494
-0.50534	-0.115
-0.50658	-0.11524
-0.50795	-0.11534
-0.50916	-0.11543
-0.51046	-0.11551
-0.51176	-0.11563
-0.51303	-0.11572
-0.51432	-0.1159
-0.51555	-0.11603
-0.51684	-0.11603
-0.51819	-0.1162
-0.51943	-0.11629
-0.52066	-0.11634
-0.52198	-0.11644
-0.52322	-0.11666
-0.52454	-0.11687
-0.52581	-0.11685
-0.52709	-0.11706
-0.52837	-0.11712
-0.52967	-0.11731
-0.53094	-0.11746
-0.53221	-0.11759
-0.53346	-0.11772
-0.53474	-0.11775
-0.53602	-0.11788
-0.53735	-0.11801
-0.53857	-0.11813
-0.53987	-0.11825
-0.54114	-0.11844
-0.54243	-0.11866
-0.54369	-0.11864
-0.54493	-0.11876
-0.54625	-0.11886
-0.54758	-0.11907
-0.54882	-0.11918
-0.5501	-0.11927
-0.55137	-0.1194
-0.55263	-0.1195
-0.55394	-0.11971
-0.55525	-0.11983
-0.55647	-0.11984
-0.55774	-0.12009
-0.55909	-0.12024
-0.56032	-0.12031
-0.56169	-0.12095
-0.56288	-0.12059
-0.56413	-0.12111
-0.56555	-0.12125
-0.56672	-0.1214
-0.56805	-0.1215
-0.56929	-0.12156
-0.5706	-0.12166
-0.57188	-0.12187
-0.57313	-0.12195
-0.57438	-0.12204
-0.5757	-0.12222
-0.57695	-0.12221
-0.5782	-0.12243
-0.57951	-0.12259
-0.58079	-0.12271
-0.58197	-0.12291
-0.58333	-0.12304
-0.58467	-0.12362
-0.58595	-0.12362
-0.58718	-0.12383
-0.58846	-0.12396
-0.58973	-0.12409
-0.59101	-0.12421
-0.59225	-0.12429
-0.59363	-0.12449
-0.59486	-0.12451
-0.59617	-0.12511
-0.59744	-0.12497
-0.59875	-0.12535
-0.60004	-0.12553
-0.60129	-0.12566
-0.60252	-0.12579
-0.60384	-0.12586
-0.60513	-0.12605
-0.60642	-0.12621
-0.60774	-0.12671
-0.60904	-0.12689
-0.61023	-0.12696
-0.61154	-0.12711
-0.61283	-0.12726
-0.61411	-0.12737
-0.61535	-0.1275
-0.6166	-0.12762
-0.61789	-0.12779
-0.61919	-0.12792
-0.62053	-0.1285
-0.62179	-0.12852
-0.62302	-0.12877
-0.62432	-0.12883
-0.62559	-0.12905
-0.62686	-0.12909
-0.62823	-0.12972
-0.62943	-0.12941
-0.63068	-0.13003
-0.63207	-0.13021
-0.63323	-0.13026
-0.63462	-0.13082
-0.63581	-0.13049
-0.63712	-0.13105
-0.63834	-0.13082
-0.63965	-0.13132
-0.64103	-0.13154
-0.64224	-0.13167
-0.6435	-0.13175
-0.64487	-0.13223
-0.64611	-0.13194
-0.64739	-0.13256
-0.64865	-0.13237
-0.6499	-0.13279
-0.65127	-0.13306
-0.6525	-0.13319
-0.6538	-0.13369
-0.65506	-0.13383
-0.65634	-0.13403
-0.65758	-0.13413
-0.6588	-0.13422
-0.66014	-0.13445
-0.6614	-0.13448
-0.66281	-0.13512
-0.66398	-0.13482
-0.66526	-0.13549
-0.66661	-0.13552
-0.66788	-0.13607
-0.66907	-0.13583
-0.67039	-0.13637
-0.67172	-0.13657
-0.67297	-0.13674
-0.67425	-0.13682
-0.67558	-0.13739
-0.67687	-0.13761
-0.67807	-0.13773
-0.67933	-0.13787
-0.68061	-0.13809
-0.68198	-0.13871
-0.68324	-0.1388
-0.68455	-0.13934
-0.68585	-0.13959
-0.68705	-0.13976
-0.68838	-0.14033
-0.68964	-0.14029
-0.69089	-0.14056
-0.69216	-0.14071
-0.69339	-0.14085
-0.69469	-0.14112
-0.69608	-0.14167
-0.69731	-0.14179
-0.69858	-0.14239
-0.69989	-0.14248
-0.70111	-0.14265
-0.70241	-0.14266
-0.70366	-0.143
-0.70493	-0.14313
-0.70636	-0.14377
-0.7076	-0.14403
-0.70885	-0.14454
-0.71014	-0.14472
-0.71143	-0.14521
-0.71271	-0.14549
-0.71392	-0.14569
-0.7153	-0.14626
-0.71656	-0.14637
-0.7178	-0.14705
-0.71908	-0.14714
-0.72032	-0.14728
-0.7216	-0.14744
-0.72285	-0.14766
-0.72423	-0.14829
-0.72546	-0.14848
-0.72676	-0.14905
-0.728	-0.14919
-0.72936	-0.14976
-0.73063	-0.14999
-0.73178	-0.15011
-0.73317	-0.15065
-0.73446	-0.15077
-0.73564	-0.15097
-0.73695	-0.15137
-0.73827	-0.15159
-0.73958	-0.15214
-0.74083	-0.15239
-0.74213	-0.15298
-0.74337	-0.15321
-0.74467	-0.15376
-0.74587	-0.15387
-0.74718	-0.15459
-0.7485	-0.1547
-0.74976	-0.15538
-0.75108	-0.15556
-0.75234	-0.15618
-0.75362	-0.15635
-0.75487	-0.157
-0.75622	-0.15721
-0.75749	-0.15771
-0.75878	-0.15799
-0.76007	-0.15852
-0.7613	-0.15874
-0.76258	-0.15928
-0.76388	-0.15959
-0.76519	-0.16016
-0.76639	-0.16025
-0.7677	-0.16095
-0.76902	-0.1611
-0.77025	-0.16173
-0.77151	-0.16192
-0.77282	-0.16256
-0.77411	-0.16274
-0.77537	-0.16338
-0.77664	-0.16359
-0.77794	-0.16432
-0.77921	-0.16446
-0.78048	-0.16511
-0.78178	-0.16536
-0.78304	-0.16595
-0.78436	-0.16624
-0.78564	-0.16696
-0.78691	-0.16713
-0.78814	-0.16772
-0.78948	-0.16838
-0.79069	-0.16854
-0.792	-0.16928
-0.79326	-0.16953
-0.79454	-0.17008
-0.7959	-0.1708
-0.79712	-0.17102
-0.7984	-0.17163
-0.79972	-0.17231
-0.79869	-0.16217
-0.7973	-0.15222
-0.79626	-0.13566
-0.7949	-0.12005
-0.79374	-0.10107
-0.79244	-0.08368
-0.7912	-0.06541
-0.78991	-0.04951
-0.78856	-0.03407
-0.78728	-0.02136
-0.78598	-0.00947
-0.78473	-0.000692996
-0.78334	0.00746
-0.78202	0.01289
-0.78076	0.01712
-0.77935	0.02006
-0.77813	0.02164
-0.77677	0.02263
-0.77556	0.02235
-0.77418	0.02241
-0.7729	0.02127
-0.7716	0.02091
-0.77033	0.01995
-0.76908	0.01951
-0.76777	0.01889
-0.76657	0.01885
-0.76521	0.01888
-0.76393	0.0196
-0.76267	0.01979
-0.76143	0.02087
-0.7601	0.02204
-0.7589	0.02315
-0.7576	0.02466
-0.75635	0.02611
-0.75508	0.02745
-0.75381	0.02894
-0.75247	0.03061
-0.75128	0.03174
-0.74994	0.03343
-0.7487	0.03408
-0.74733	0.03568
-0.74608	0.03628
-0.74478	0.0377
-0.74362	0.03787
-0.74224	0.03925
-0.74095	0.03937
-0.73965	0.04045
-0.73841	0.04043
-0.73711	0.04141
-0.73584	0.04133
-0.73452	0.04227
-0.73322	0.04247
-0.73199	0.04302
-0.7307	0.04323
-0.72945	0.04385
-0.72817	0.04403
-0.72687	0.04467
-0.72561	0.04496
-0.72432	0.04556
-0.72305	0.04577
-0.72176	0.04634
-0.72046	0.04657
-0.71925	0.04716
-0.71796	0.04745
-0.71671	0.04791
-0.71542	0.04809
-0.71406	0.04866
-0.71282	0.04882
-0.71148	0.04944
-0.7102	0.04957
-0.70891	0.05009
-0.70766	0.05027
-0.70634	0.05082
-0.70507	0.051
-0.70386	0.05114
-0.70259	0.05126
-0.70123	0.0518
-0.69992	0.05185
-0.69871	0.05197
-0.69747	0.05213
-0.69621	0.05228
-0.69486	0.05241
-0.69357	0.05265
-0.6923	0.05281
-0.69098	0.05329
-0.68973	0.0535
-0.68849	0.05362
-0.68722	0.05377
-0.68595	0.05387
-0.68457	0.05471
-0.68333	0.05466
-0.68209	0.05518
-0.68082	0.05495
-0.67952	0.05541
-0.67823	0.05544
-0.67699	0.05558
-0.67571	0.05564
-0.67444	0.05582
-0.67312	0.05593
-0.67183	0.05603
-0.67051	0.05618
-0.66931	0.05629
-0.66804	0.05643
-0.66673	0.05645
-0.66548	0.05657
-0.66419	0.0568
-0.66289	0.0569
-0.66162	0.05701
-0.66035	0.05723
-0.65903	0.05737
-0.65777	0.05758
-0.65653	0.05764
-0.65515	0.05819
-0.65386	0.05828
-0.65266	0.05836
-0.65139	0.05856
-0.65008	0.05852
-0.6488	0.05867
-0.64749	0.05878
-0.64627	0.05896
-0.64499	0.05899
-0.64371	0.05914
-0.64248	0.05923
-0.64119	0.05929
-0.63985	0.05956
-0.6386	0.05962
-0.63736	0.05973
-0.63604	0.0599
-0.63483	0.05998
-0.63347	0.06008
-0.6322	0.06016
-0.63089	0.06028
-0.62962	0.06042
-0.62833	0.06053
-0.62707	0.06058
-0.62576	0.06073
-0.6245	0.06083
-0.62322	0.06096
-0.62194	0.06104
-0.62068	0.06127
-0.61936	0.06133
-0.61809	0.06149
-0.61685	0.06161
-0.61557	0.06168
-0.6143	0.0617
-0.61301	0.0619
-0.61169	0.06198
-0.61042	0.06209
-0.60909	0.06213
-0.60788	0.06234
-0.60661	0.06233
-0.60527	0.06256
-0.60401	0.06263
-0.60278	0.06269
-0.60144	0.06278
-0.60019	0.0628
-0.59887	0.06292
-0.59756	0.06298
-0.59632	0.0632
-0.59501	0.06338
-0.59379	0.0633
-0.59248	0.0634
-0.59121	0.06349
-0.58989	0.06367
-0.58864	0.06373
-0.58732	0.0639
-0.58605	0.06395
-0.58478	0.064
-0.58352	0.06413
-0.58223	0.06411
-0.58093	0.06432
-0.57971	0.06394
-0.57834	0.06458
-0.57705	0.06443
-0.57583	0.06465
-0.57454	0.06442
-0.57327	0.06451
-0.57194	0.06472
-0.57069	0.0647
-0.56947	0.06487
-0.56815	0.06492
-0.56686	0.06505
-0.56555	0.06512
-0.56431	0.06525
-0.56304	0.06531
-0.56175	0.0654
-0.56054	0.06504
-0.55926	0.06514
-0.55789	0.06535
-0.55661	0.06547
-0.55534	0.0656
-0.55406	0.06571
-0.55277	0.06586
-0.55154	0.06587
-0.55023	0.06605
-0.54892	0.06617
-0.54765	0.06622
-0.5464	0.06625
-0.54508	0.06644
-0.54384	0.06651
-0.54255	0.06653
-0.54126	0.06651
-0.54004	0.06636
-0.53874	0.06649
-0.53739	0.06655
-0.53613	0.06666
-0.53482	0.06688
-0.53357	0.06693
-0.5323	0.06713
-0.531	0.06722
-0.5298	0.06727
-0.5285	0.06743
-0.52722	0.06746
-0.52591	0.06761
-0.52464	0.0675
-0.52335	0.06781
-0.52207	0.0675
-0.5208	0.06797
-0.51954	0.06766
-0.51817	0.06822
-0.51699	0.0679
-0.51566	0.06829
-0.51438	0.06797
-0.51315	0.06813
-0.51177	0.06827
-0.51048	0.06834
-0.50924	0.06849
-0.508	0.06853
-0.50667	0.0687
-0.50536	0.06873
-0.50411	0.06879
-0.50284	0.0689
-0.50159	0.06889
-0.50021	0.06896
-0.49903	0.06866
-0.49783	0.06866
-0.49638	0.0689
-0.49518	0.06855
-0.4939	0.06896
-0.49255	0.06881
-0.49139	0.06886
-0.49003	0.06899
-0.48874	0.06927
-0.48749	0.06935
-0.48627	0.06933
-0.48494	0.06954
-0.48365	0.06955
-0.48241	0.06966
-0.48108	0.06977
-0.47984	0.06978
-0.47852	0.0699
-0.47721	0.06996
-0.47592	0.07
-0.47472	0.06972
-0.47348	0.06978
-0.47214	0.0698
-0.47081	0.07019
-0.46961	0.06977
-0.46832	0.07011
-0.46703	0.06995
-0.4658	0.07003
-0.46446	0.07017
-0.46317	0.0702
-0.46187	0.07038
-0.46064	0.0704
-0.45935	0.07047
-0.45801	0.07053
-0.45676	0.07068
-0.45559	0.07029
-0.45423	0.07084
-0.45288	0.07045
-0.45175	0.07063
-0.45035	0.07079
-0.44905	0.07083
-0.44784	0.07083
-0.44659	0.07099
-0.44534	0.07058
-0.444	0.07116
-0.44271	0.07079
-0.44149	0.07089
-0.4401	0.07105
-0.43881	0.07114
-0.43755	0.07123
-0.4363	0.07126
-0.43499	0.0713
-0.43379	0.07105
-0.43252	0.07114
-0.43115	0.07129
-0.42989	0.07136
-0.42856	0.07149
-0.42733	0.07152
-0.42601	0.07168
-0.42474	0.07178
-0.42352	0.07184
-0.42214	0.07201
-0.42094	0.07154
-0.41965	0.07204
-0.41834	0.07168
-0.41714	0.07165
-0.41585	0.07163
-0.41456	0.07156
-0.41327	0.07176
-0.41195	0.07186
-0.41069	0.07196
-0.40944	0.07205
-0.40816	0.07225
-0.40688	0.07225
-0.40557	0.07248
-0.40432	0.07248
-0.403	0.07258
-0.40165	0.07268
-0.4004	0.07269
-0.39915	0.07283
-0.3979	0.07249
-0.39667	0.0725
-0.39536	0.07259
-0.39403	0.0727
-0.39283	0.07238
-0.3916	0.07254
-0.3902	0.07262
-0.38892	0.07271
-0.38767	0.07279
-0.38638	0.07292
-0.38511	0.07301
-0.38378	0.07308
-0.38252	0.07322
-0.38124	0.07332
-0.37995	0.07335
-0.37868	0.07337
-0.37743	0.07319
-0.37618	0.07317
-0.37485	0.07326
-0.37355	0.07345
-0.37231	0.07352
-0.37104	0.07341
-0.36977	0.07357
-0.36851	0.07326
-0.36724	0.07337
-0.36591	0.07349
-0.3646	0.07379
-0.36329	0.07377
-0.36207	0.0738
-0.3607	0.07397
-0.35956	0.07359
-0.35822	0.07408
-0.35694	0.07379
-0.35571	0.07386
-0.35441	0.07394
-0.35309	0.07405
-0.35179	0.07423
-0.35054	0.07427
-0.34928	0.07433
-0.34797	0.07438
-0.34675	0.07403
-0.34547	0.07402
-0.34411	0.07421
-0.3429	0.07393
-0.34158	0.07407
-0.34032	0.0742
-0.33906	0.07437
-0.33774	0.07435
-0.33644	0.07457
-0.33523	0.07464
-0.33396	0.07465
-0.33265	0.07489
-0.33138	0.07493
-0.33009	0.07497
-0.32882	0.07493
-0.3275	0.07518
-0.32631	0.07483
-0.32497	0.07528
-0.32361	0.07502
-0.32241	0.07511
-0.32113	0.07508
-0.31981	0.0753
-0.31862	0.07487
-0.31725	0.07548
-0.31594	0.07521
-0.31469	0.07568
-0.31345	0.07537
-0.31208	0.07583
-0.31089	0.07538
-0.3096	0.07557
-0.30835	0.07521
-0.30701	0.07583
-0.30574	0.07548
-0.30441	0.07603
-0.30314	0.07568
-0.30186	0.07619
-0.3006	0.0759
-0.29939	0.07598
-0.29802	0.07616
-0.29679	0.07624
-0.29552	0.0763
-0.29424	0.07642
-0.29294	0.07645
-0.29171	0.07647
-0.29038	0.07663
-0.28916	0.07629
-0.28788	0.07637
-0.2865	0.07649
-0.28525	0.07656
-0.28395	0.07668
-0.28267	0.07678
-0.28138	0.07682
-0.28009	0.07692
-0.27893	0.07655
-0.27763	0.07668
-0.27627	0.07681
-0.27497	0.07705
-0.27369	0.07705
-0.2725	0.07706
-0.27115	0.07711
-0.26992	0.07691
-0.2687	0.07683
-0.26737	0.077
-0.26613	0.07679
-0.26474	0.07725
-0.26353	0.07702
-0.26221	0.07756
-0.26092	0.07725
-0.25966	0.07768
-0.25843	0.07746
-0.25711	0.07799
-0.25584	0.07756
-0.25457	0.07807
-0.25325	0.07772
-0.25208	0.0778
-0.25069	0.07791
-0.24941	0.07797
-0.24813	0.07807
-0.24676	0.07819
-0.24556	0.07822
-0.24429	0.07819
-0.2431	0.07783
-0.24181	0.07793
-0.24051	0.0777
-0.23928	0.07768
-0.23788	0.07797
-0.23669	0.07762
-0.23537	0.07816
-0.23405	0.07788
-0.23279	0.07846
-0.23148	0.07814
-0.2302	0.07862
-0.22895	0.07832
-0.22762	0.0788
-0.2264	0.07843
-0.2251	0.07899
-0.2238	0.07869
-0.22251	0.07909
-0.22124	0.07867
-0.22007	0.07879
-0.21876	0.07856
-0.21753	0.07871
-0.21617	0.07867
-0.21487	0.07886
-0.21358	0.07897
-0.21229	0.07906
-0.21101	0.07922
-0.20976	0.07924
-0.20846	0.07934
-0.20715	0.07936
-0.20588	0.0795
-0.2047	0.07905
-0.2033	0.07956
-0.20205	0.0793
-0.20084	0.07929
-0.19948	0.07947
-0.19826	0.07917
-0.19698	0.07926
-0.19564	0.0794
-0.19437	0.0795
-0.19312	0.07958
-0.19184	0.0797
-0.19051	0.07984
-0.18921	0.0799
-0.188	0.07998
-0.18667	0.08014
-0.18539	0.08022
-0.1841	0.08021
-0.18287	0.08035
-0.18162	0.07994
-0.18042	0.08006
-0.17901	0.08015
-0.17776	0.08024
-0.17646	0.08032
-0.17515	0.08041
-0.17397	0.08013
-0.17271	0.08014
-0.17136	0.08029
-0.17006	0.08049
-0.16883	0.08057
-0.16749	0.08066
-0.16619	0.08071
-0.16494	0.08083
-0.16365	0.08081
-0.16239	0.08093
-0.16116	0.08068
-0.15984	0.08076
-0.15853	0.08082
-0.15724	0.08104
-0.15598	0.08103
-0.15472	0.08111
-0.15343	0.08122
-0.15223	0.08097
-0.15087	0.08154
-0.14958	0.08114
-0.14826	0.08164
-0.14703	0.08128
-0.14578	0.08147
-0.14443	0.08147
-0.14319	0.08163
-0.14188	0.08167
-0.14058	0.08183
-0.13935	0.08191
-0.13809	0.08184
-0.13675	0.08201
-0.13553	0.08166
-0.1343	0.08183
-0.13294	0.08187
-0.13161	0.08202
-0.13045	0.08174
-0.12905	0.08226
-0.12785	0.08202
-0.12654	0.08248
-0.12528	0.08218
-0.12399	0.08275
-0.12269	0.08247
-0.12146	0.0829
-0.12016	0.08272
-0.11884	0.08315
-0.11757	0.08282
-0.11623	0.08331
-0.11503	0.08291
-0.11379	0.08312
-0.11245	0.08309
-0.11118	0.08319
-0.10993	0.08296
-0.10862	0.08311
-0.10736	0.08316
-0.10604	0.08338
-0.1048	0.08345
-0.10352	0.08367
-0.10222	0.08381
-0.101	0.08389
-0.09976	0.08403
-0.09846	0.08401
-0.09715	0.08414
-0.09583	0.08443
-0.09456	0.08452
-0.09336	0.08464
-0.09203	0.08469
-0.09073	0.0849
-0.08947	0.08495
-0.08818	0.08521
-0.08684	0.08533
-0.08567	0.08542
-0.08437	0.08556
-0.08307	0.08571
-0.08184	0.08584
-0.08045	0.0863
-0.07916	0.08654
-0.07796	0.08657
-0.07672	0.08661
-0.07536	0.08677
-0.07408	0.08679
-0.07282	0.08696
-0.07149	0.08699
-0.0702	0.08711
-0.06891	0.08722
-0.06764	0.08729
-0.06639	0.08751
-0.06511	0.08755
-0.06382	0.0877
-0.06254	0.08785
-0.06132	0.08805
-0.06005	0.08807
-0.05877	0.08823
-0.05751	0.08832
-0.0562	0.08851
-0.0549	0.08864
-0.0536	0.0888
-0.05235	0.08893
-0.0511	0.08901
-0.04978	0.0892
-0.04855	0.08923
-0.04729	0.08945
-0.04598	0.08956
-0.04471	0.08979
-0.04339	0.09005
-0.04208	0.0904
-0.04082	0.09051
-0.03958	0.0906
-0.03822	0.09073
-0.03699	0.09085
-0.03573	0.09096
-0.03443	0.09107
-0.03312	0.09115
-0.03186	0.09136
-0.0306	0.09141
-0.02934	0.09155
-0.02804	0.09167
-0.02672	0.09177
-0.02553	0.09183
-0.02424	0.09212
-0.02294	0.09216
-0.02162	0.09274
-0.02038	0.09242
-0.01909	0.093
-0.01772	0.09306
-0.01659	0.09315
-0.01524	0.09323
-0.01389	0.09337
-0.01265	0.09345
-0.01142	0.09352
-0.0101	0.0936
-0.00881	0.09358
-0.00757	0.09372
-0.00622	0.09388
-0.00494	0.09392
-0.00369	0.09407
-0.00237	0.09424
-0.00111	0.09422
0.000152733	0.09442
0.00148	0.09446
0.00272	0.09466
0.00405	0.09474
0.00531	0.09482
0.00659	0.09492
0.00791	0.09497
0.00916	0.09499
0.01048	0.09519
0.01167	0.09488
0.01299	0.09543
0.01422	0.09519
0.01555	0.09566
0.0168	0.09538
0.01808	0.09582
0.01934	0.09562
0.02066	0.09614
0.0219	0.09587
0.02323	0.09638
0.02451	0.09611
0.02579	0.09653
0.027	0.09634
0.02835	0.09676
0.02957	0.09652
0.03088	0.09699
0.03217	0.09669
0.03346	0.09716
0.03472	0.09683
0.03595	0.09694
0.03728	0.09701
0.03853	0.09717
0.03985	0.09718
0.04114	0.09735
0.04246	0.09749
0.04377	0.09764
0.04495	0.09775
0.04627	0.09767
0.04755	0.09789
0.04876	0.09756
0.05011	0.09812
0.05136	0.09776
0.05266	0.09833
0.05388	0.098
0.0552	0.09855
0.05647	0.09826
0.05775	0.09866
0.05904	0.09843
0.06025	0.09853
0.06166	0.09874
0.06288	0.09877
0.06414	0.09881
0.06552	0.09904
0.06671	0.09903
0.06798	0.09912
0.06933	0.09929
0.07054	0.09935
0.07186	0.09949
0.07317	0.09962
0.07443	0.09963
0.07569	0.09966
0.07688	0.09938
0.0782	0.09946
0.07955	0.0996
0.08078	0.09969
0.08211	0.0999
0.08337	0.1
0.08462	0.10015
0.08596	0.1003
0.08726	0.10043
0.08852	0.10047
0.08975	0.10055
0.09111	0.1008
0.09231	0.10081
0.0936	0.10098
0.09489	0.10105
0.09617	0.10114
0.09745	0.10126
0.09869	0.10135
0.10005	0.10146
0.10126	0.10154
0.10258	0.10167
0.1039	0.1018
0.10518	0.10186
0.10643	0.10198
0.10773	0.1021
0.109	0.10222
0.11024	0.10238
0.11154	0.10241
0.1128	0.10254
0.11408	0.10262
0.11538	0.10261
0.11666	0.10275
0.11785	0.10253
0.11916	0.10262
0.1205	0.10274
0.12178	0.10289
0.12308	0.10313
0.12429	0.10319
0.12561	0.1033
0.12687	0.10338
0.12817	0.10351
0.12944	0.10374
0.13069	0.10386
0.13199	0.10396
0.13325	0.1041
0.1345	0.10419
0.13583	0.10428
0.13711	0.10431
0.13841	0.10456
0.13967	0.10453
0.14099	0.10464
0.14224	0.10473
0.14351	0.10493
0.14479	0.10499
0.14606	0.10509
0.14738	0.10519
0.14864	0.10527
0.14991	0.10548
0.15124	0.10565
0.1525	0.10562
0.15373	0.10573
0.15505	0.1058
0.15633	0.10589
0.15763	0.10594
[truncated: 502 more rows]
