# Supplementary material for: Modulating the mechanism of electrocatalytic CO2 reduction by cobalt phthalocyanine through polymer coordination and encapsulation
Source: Nat Commun. 2019 Apr 11;10:1683. doi: 10.1038/s41467-019-09626-8 (PMC6459859; doi:10.1038/s41467-019-09626-8)
Supplement: Supplementary file 2 — Source Data [file 41467_2019_9626_MOESM2_ESM.zip › Supplementary Figure 6.xlsx]

## Sheet: SI Fig. 6a
scan rate ν/ V s-1	Cathodic peak area/ μA V	Anodic peak area/ μA V
0.2	-0.41281	0.22635
0.4	-0.85406	0.4435
0.8	-1.68295	0.84844
1.6	-3.12046	1.71805
3.2	-6.29779	3.35722
6.4	-11.5805	6.65847

## Sheet: SI Fig. 6b
log(scan rate ν/ V s-1)	log(|Cathodic peak area|/ μA V)	log(|Anodic peak area|/ μA V)
-0.69897	-0.38424	-0.64521
-0.39794	-0.06851	-0.35311
-0.09691	0.22607	-0.07138
0.20412	0.49422	0.23504
0.50515	0.79919	0.52598
0.80618	1.06373	0.82337

## Sheet: SI Fig. 6c
scan rate1/2 ν1/2/ V1/2 s-1/2	Cathodic peak area/ μA V	Anodic peak area/ μA V
0.44721	-0.41281	0.22635
0.63246	-0.85406	0.4435
0.89443	-1.68295	0.84844
1.26491	-3.12046	1.71805
1.78885	-6.29779	3.35722
2.52982	-11.5805	6.65847

## Sheet: SI Fig. 6d
log(scan rate1/2 ν1/2/ V1/2 s-1/2)	log(|Cathodic peak area|/ μA V)	log(|Anodic peak area|/ μA V)
-0.34949	-0.38424	-0.64521
-0.19897	-0.06851	-0.35311
-0.04846	0.22607	-0.07138
0.10206	0.49422	0.23504
0.25257	0.79919	0.52598
0.40309	1.06373	0.82337
