# Supplementary material for: Modulating the mechanism of electrocatalytic CO2 reduction by cobalt phthalocyanine through polymer coordination and encapsulation
Source: Nat Commun. 2019 Apr 11;10:1683. doi: 10.1038/s41467-019-09626-8 (PMC6459859; doi:10.1038/s41467-019-09626-8)
Supplement: Supplementary file 2 — Source Data [file 41467_2019_9626_MOESM2_ESM.zip › Supplementary Figure 7.xlsx]

## Sheet: 0.2 V s-1
E /V vs. SCE	i / mA
0.80022	0.00774
0.80003	0.0065
0.79994	0.00538
0.79986	0.00462
0.79973	0.00403
0.79958	0.00404
0.79945	0.0044
0.79934	0.00457
0.79924	0.00471
0.79905	0.00475
0.799	0.0047
0.7989	0.00476
0.79876	0.00467
0.79859	0.00431
0.79848	0.00401
0.79835	0.00428
0.79828	0.00436
0.79817	0.00443
0.79797	0.00441
0.79791	0.00449
0.7978	0.00448
0.79765	0.00408
0.79752	0.00383
0.7974	0.00401
0.79729	0.00414
0.79718	0.00416
0.79704	0.00423
0.79695	0.00422
0.79681	0.00387
0.79668	0.00398
0.79657	0.00404
0.79645	0.00406
0.79635	0.00372
0.79623	0.00378
0.79606	0.00357
0.796	0.00376
0.79587	0.00379
0.79577	0.00385
0.79566	0.00392
0.79549	0.00393
0.79539	0.00395
0.79526	0.00359
0.79514	0.00361
0.79501	0.00337
0.79489	0.00355
0.79479	0.00372
0.79467	0.00375
0.79457	0.00383
0.79445	0.00381
0.79432	0.00382
0.79417	0.0034
0.79407	0.00318
0.79394	0.00335
0.79381	0.00349
0.7937	0.00353
0.79355	0.00353
0.7935	0.00372
0.79336	0.00365
0.79321	0.00363
0.79308	0.00316
0.79301	0.00292
0.79286	0.00316
0.79271	0.00327
0.79263	0.00337
0.79245	0.00339
0.79242	0.00337
0.79225	0.00304
0.79213	0.00321
0.79199	0.00325
0.79192	0.00335
0.79176	0.00328
0.79166	0.00298
0.79156	0.0031
0.79143	0.00324
0.79128	0.00325
0.79117	0.00293
0.79106	0.00305
0.79094	0.00313
0.79082	0.00318
0.79069	0.00288
0.79061	0.00302
0.79044	0.00311
0.79031	0.00313
0.79022	0.00311
0.79008	0.00283
0.78999	0.00294
0.78987	0.00298
0.78974	0.00304
0.78961	0.00266
0.78948	0.0028
0.78937	0.00289
0.78927	0.00299
0.78917	0.00303
0.78901	0.00258
0.7889	0.00242
0.78883	0.00265
0.78868	0.00277
0.78853	0.00283
0.78845	0.00289
0.78829	0.00288
0.78819	0.00295
0.78803	0.00299
0.78798	0.00298
0.78782	0.00263
0.78771	0.00273
0.78759	0.00282
0.78746	0.00246
0.78735	0.00261
0.78721	0.00268
0.78712	0.00277
0.78702	0.00281
0.78687	0.00241
0.78676	0.00221
0.78661	0.00243
0.78653	0.00252
0.78639	0.00253
0.78629	0.00258
0.78614	0.00264
0.78603	0.00265
0.78593	0.0027
0.78578	0.00236
0.78566	0.00238
0.78554	0.00212
0.78539	0.00233
0.78535	0.00241
0.78521	0.00249
0.78503	0.00252
0.78491	0.00255
0.78487	0.0026
0.78473	0.00227
0.78455	0.00237
0.78443	0.00248
0.78435	0.00246
0.78423	0.00213
0.78409	0.00229
0.784	0.0024
0.78388	0.00244
0.78375	0.0025
0.78361	0.00209
0.78355	0.00233
0.78341	0.00233
0.78329	0.00239
0.78314	0.00238
0.78304	0.00197
0.78289	0.00175
0.78278	0.00202
0.7827	0.00214
0.78256	0.0022
0.78247	0.00228
0.78234	0.00233
0.78217	0.00228
0.78212	0.00238
0.78198	0.00239
0.78182	0.00193
0.78174	0.00172
0.78159	0.00195
0.78141	0.00212
0.78132	0.00222
0.78119	0.0023
0.78108	0.00229
0.78097	0.00227
0.78083	0.00225
0.78076	0.00194
0.78062	0.00204
0.78048	0.00211
0.78033	0.00178
0.78028	0.00193
0.78017	0.00209
0.78005	0.0021
0.77992	0.00213
0.77977	0.00174
0.77964	0.00182
0.77954	0.00193
0.77937	0.00202
0.77928	0.00165
0.77919	0.00186
0.77907	0.00186
0.77894	0.00202
0.7788	0.00202
0.77872	0.00205
0.77864	0.00171
0.77841	0.00171
0.77833	0.00152
0.77819	0.0017
0.77811	0.00188
0.77793	0.00193
0.77785	0.00203
0.77773	0.00196
0.7776	0.00198
0.77749	0.00162
0.77736	0.00184
0.77723	0.00186
0.77712	0.00195
0.77704	0.00194
0.77691	0.00153
0.77678	0.00142
0.7766	0.00154
0.77655	0.00171
0.77645	0.00171
0.77629	0.00176
0.77619	0.00183
0.77604	0.00183
0.77593	0.00188
0.7758	0.0015
0.77571	0.00157
0.77558	0.00172
0.77546	0.00176
0.7753	0.00144
0.77525	0.00161
0.77506	0.00162
0.77494	0.00132
0.77485	0.00154
0.77474	0.00167
0.77464	0.00174
0.77452	0.00175
0.7744	0.00177
0.77423	0.00175
0.77415	0.0014
0.77406	0.00161
0.77391	0.00159
0.77375	0.00167
0.77366	0.00169
0.77354	0.00128
0.77338	0.00111
0.77333	0.00134
0.77316	0.00142
0.77307	0.00146
0.77295	0.0015
0.77284	0.00156
0.7727	0.00161
0.77254	0.00165
0.77244	0.00126
0.77229	0.00136
0.77222	0.00111
0.77209	0.00128
0.77196	0.00139
0.77189	0.00147
0.77172	0.00156
0.77162	0.0016
0.77149	0.00157
0.77136	0.00125
0.77124	0.00142
0.77112	0.00146
0.77101	0.00151
0.77094	0.00154
0.77081	0.00117
0.7707	0.00141
0.77052	0.00139
0.77044	0.00149
0.77034	0.00148
0.77012	0.00116
0.77004	0.0013
0.76999	0.00136
0.76985	0.00139
0.76972	0.00104
0.76959	0.00116
0.76947	0.00127
0.76933	0.0014
0.76921	0.00135
0.76911	0.00107
0.76899	0.00119
0.76888	0.00125
0.76876	0.00132
0.76862	0.00101
0.76851	0.00111
0.76838	0.00123
0.76828	0.00132
0.76817	0.0014
0.76802	0.00144
0.76791	0.00102
0.76774	0.000791233
0.76768	0.00101
0.76752	0.00114
0.76745	0.0012
0.76733	0.00127
0.7672	0.00131
0.76705	0.00127
0.76693	0.0013
0.76684	0.000993159
0.76671	0.0011
0.76658	0.0012
0.76649	0.00122
0.76631	0.00115
0.76621	0.000854281
0.76611	0.000643529
0.766	0.000942511
0.76586	0.00104
0.76581	0.00107
0.76562	0.00115
0.7655	0.00119
0.76539	0.00122
0.76528	0.00124
0.76516	0.00117
0.76504	0.000849639
0.76492	0.000639459
0.76482	0.000895397
0.7647	0.00106
0.7646	0.00114
0.76442	0.00112
0.76432	0.00122
0.76423	0.00116
0.76405	0.00121
0.76394	0.000847652
0.7638	0.00101
0.76371	0.00104
0.76361	0.00109
0.7635	0.000836322
0.76335	0.000937734
0.76324	0.000993962
0.76309	0.00101
0.76304	0.00109
0.76288	0.000654323
0.76276	0.000487971
0.76259	0.000690509
0.76252	0.000892282
0.7624	0.000839857
0.76227	0.000988899
0.76212	0.001
0.76202	0.00102
0.76195	0.00105
0.76177	0.000975391
0.76163	0.000660628
0.76155	0.000467376
0.76141	0.000755774
0.76132	0.000839245
0.76119	0.000957337
0.76106	0.000961884
0.76095	0.00099102
0.76086	0.000976824
0.76068	0.0011
0.76064	0.00104
0.76043	0.000646662
0.76034	0.000376854
0.76023	0.000589498
0.76012	0.000903459
0.75995	0.000833342
0.75988	0.000897269
0.75973	0.000859402
0.75962	0.000876176
0.7595	0.000582678
0.75936	0.000714792
0.7592	0.000809632
0.75918	0.000884927
0.75904	0.00083275
0.75891	0.000539767
0.75878	0.000704055
0.75866	0.000796373
0.75851	0.000910203
0.75844	0.000872871
0.75829	0.000546797
0.75813	0.000652814
0.75808	0.000822433
0.75792	0.000869012
0.75781	0.00084215
0.7577	0.000516668
0.75759	0.000679619
0.75746	0.000733783
0.75731	0.000882997
0.75721	0.000864809
0.75706	0.000464682
0.75699	0.000651496
0.75683	0.000745437
0.7567	0.000782655
0.75657	0.000786247
0.75653	0.00047007
0.75637	0.000540913
0.75628	0.000621615
0.75611	0.000296783
0.75602	0.00055016
0.75591	0.000645611
0.7558	0.000672149
0.75566	0.000649833
0.75551	0.000399322
0.75543	0.00055358
0.75529	0.000600216
0.75518	0.000674155
0.75506	0.000699718
0.75494	0.000714487
0.75482	0.000376204
0.75467	0.000560229
0.75455	0.00069647
0.7545	0.000654476
0.75435	0.000317722
0.75421	0.000501957
0.7541	0.000576296
0.75399	0.000696222
0.75386	0.000676161
0.75369	0.000317913
0.75361	0.000435871
0.75344	0.000601802
0.7534	0.000655298
0.75325	0.000671824
0.75312	0.000273971
0.75302	0.00043226
0.75287	0.000479565
0.75279	0.000612291
0.75265	0.000617545
0.75252	0.000269557
0.75246	0.000460326
0.75229	0.000533022
0.75218	0.000609311
0.75206	0.000619914
0.75194	0.000256929
0.75185	0.000387133
0.7517	0.000516802
0.75163	0.000533022
0.75143	0.000252362
0.75131	0.00043845
0.75124	0.000561451
0.75111	0.000565674
0.75097	0.000600962
0.75091	0.000574156
0.75074	0.000267494
0.75062	0.000404901
0.7505	0.000516229
0.75035	0.000531417
0.75027	0.000146957
0.75015	0.000429547
0.75001	0.000446818
0.74991	0.000458683
0.74978	0.000454078
0.74965	0.000110542
0.7495	-0.000137314
0.74943	0.00017873
0.74928	0.000299056
0.74918	0.00046002
0.74907	0.000393189
0.74895	0.000503008
0.74883	0.000503772
0.74872	0.000500314
0.74853	0.000544275
0.74839	7.93619e-05
0.74837	-6.88968e-05
0.74818	0.000117516
0.74812	0.000334249
0.74797	0.000408913
0.74784	0.000464281
0.74773	0.000496302
0.74763	0.000465981
0.74753	0.000454518
0.7474	0.000534341
0.74723	0.000122865
0.74715	-5.99172e-05
0.74701	0.000146785
0.74687	0.000218546
0.74678	0.000404882
0.74665	0.000408187
0.74653	0.000417396
0.74642	0.00041986
0.74628	0.000407767
0.74621	0.000118337
0.74605	0.000249325
0.74595	0.00033998
0.74587	0.000381
0.74572	0.000324314
0.74557	8.06611e-05
0.74544	0.000215794
0.74533	0.000301349
0.74525	0.0003622
0.74507	-1.72737e-05
0.74499	0.000181061
0.74491	0.000217686
0.74471	0.000340553
0.74462	0.00040213
0.74452	0.000400449
0.7444	1.89694e-05
0.74422	0.000178921
0.74416	0.000251044
0.74401	2.87514e-05
0.74392	0.000134329
0.74381	0.000194377
0.74368	0.00030112
0.74355	0.0002725
0.74339	0.000337688
0.74333	0.000360194
0.74319	-6.96802e-05
0.74305	-0.000277988
0.74291	-6.37957e-05
0.74277	0.000116216
0.74267	0.000155555
0.7426	0.000217227
0.74244	0.000284211
0.74232	0.000224029
0.74221	-8.18122e-05
0.74209	9.02903e-05
0.74194	0.000189352
0.74185	0.00022059
0.7417	0.000259928
0.74159	0.000287612
0.7415	-5.13198e-05
0.74136	0.000101524
0.74127	0.000196116
0.74112	0.000254044
0.74098	0.000302495
0.74089	-4.33528e-05
0.74077	7.04588e-05
0.74064	0.000226513
0.74052	0.000272003
0.74042	0.000241396
0.74025	-0.000169812
0.74013	-0.000315243
0.74004	-7.08647e-05
0.7399	5.62634e-05
0.73977	0.000118949
0.73967	0.0001076
0.73958	0.000109835
0.73945	0.000205363
0.73932	0.000257616
0.7392	0.000270971
0.73909	-7.94049e-05
0.73894	6.49353e-06
0.73889	-0.000248661
0.73873	-6.86102e-05
0.73862	3.78075e-05
0.73849	9.68435e-05
0.73833	0.000173781
0.73825	0.000137309
0.73816	0.000211018
0.73801	-0.000180263
0.7379	5.6015e-05
0.73776	8.85326e-05
0.73765	0.000123725
0.73754	0.000157637
0.73746	-0.000155827
0.73729	-3.42776e-05
0.73719	5.84032e-05
0.73707	0.000123496
0.73695	-0.000254182
0.73683	-6.57465e-06
0.73669	4.70736e-05
0.7366	9.50285e-05
0.73644	4.14757e-05
0.73636	-0.000250055
0.73621	-0.00018032
0.7361	-0.00039157
0.73599	-0.000186396
0.73589	-5.48543e-05
0.73576	-2.69793e-05
0.73564	3.79965e-06
0.7355	0.000126935
0.73538	0.000104543
0.73525	9.90788e-05
0.73513	-0.000327796
0.73501	-6.8209e-05
0.73486	5.65288e-06
0.73477	5.27862e-05
0.73466	0.000148314
0.73452	0.000188626
0.73444	0.00014839
0.73424	-0.000253055
0.73418	-0.000468756
0.73404	-0.000198929
0.73392	-7.9424e-05
0.73376	-9.30674e-06
0.73371	9.01544e-06
0.73355	3.24388e-05
0.73344	0.000145314
0.73331	0.000156166
0.7332	-0.000257717
0.73308	-0.000523627
0.73299	-0.000343118
0.7329	-0.00016217
0.73277	-8.46207e-05
0.73262	2.12239e-05
0.73249	2.18544e-05
0.73239	-4.61804e-05
0.7323	-0.000318357
0.73214	-0.000187064
0.73204	-7.95959e-05
0.73194	-2.65399e-05
0.73177	-7.0922e-05
0.73169	-0.000384806
0.73154	-0.000216869
0.73145	-0.000118132
0.73133	-2.01205e-05
0.73118	7.0688e-05
0.7311	3.92595e-05
0.73092	-0.000385361
0.73082	-0.000583007
0.73068	-0.000296615
0.73061	-0.000194783
0.73049	-8.49837e-05
0.73036	-8.65885e-05
0.73025	-5.23132e-05
0.73011	2.24657e-05
0.72999	-1.39705e-06
0.72988	-0.000409166
0.72979	-0.000211711
0.72964	-0.000186988
0.72951	-0.000149025
0.72941	-0.000453567
0.7293	-0.000264423
0.72914	-0.000164902
0.72899	-0.000179327
0.72895	-2.18017e-05
0.72882	-5.84843e-05
0.72864	-0.000451714
0.72856	-0.000238554
0.72841	-0.000188612
0.72835	-0.000471832
0.72822	-0.000303761
0.7281	-0.000164902
0.72798	-0.000112629
0.72784	-4.72312e-05
0.72773	-5.02498e-05
0.72762	-4.67918e-05
0.72748	-0.000401123
0.72737	-0.000532932
0.7273	-0.000387653
0.7271	-0.000302385
0.72698	-0.000179097
0.72683	-0.000162667
0.72674	-9.01613e-05
0.72662	-7.82012e-05
0.7265	-0.000113871
0.7264	-0.00046419
0.72631	-0.000347379
0.72611	-0.000222964
0.72601	-0.00020361
0.72592	-0.000515393
0.72582	-0.000331387
0.72565	-0.000296787
0.72554	-0.000215379
0.72547	-0.000150764
0.72535	-0.000112362
0.72523	-0.00049237
0.72508	-0.000370879
0.72498	-0.000255443
0.72481	-0.000206457
0.72472	-0.000106955
0.72461	-0.000473838
0.72447	-0.000313906
0.72435	-0.000267766
0.72423	-0.000207775
0.72413	-0.000546573
0.72398	-0.000330107
0.72389	-0.000270116
0.72376	-0.000190771
0.72366	-0.000173767
0.72354	-0.000113737
0.72335	-0.000510865
0.72327	-0.000370726
0.72313	-0.000313027
0.72301	-0.000263257
0.7229	-0.00064936
0.72277	-0.000420763
0.72264	-0.000294896
0.72254	-0.000248508
0.72244	-0.000235
0.7223	-0.000588624
0.72218	-0.00035674
0.72208	-0.000380259
0.72193	-0.000268932
0.72183	-0.000269008
0.72169	-0.000588357
0.72157	-0.000421011
0.72146	-0.000295985
0.72135	-0.000203018
0.72125	-0.000216735
0.72107	-0.000546783
0.72101	-0.000362453
0.72088	-0.000358212
0.72076	-0.000261538
0.72063	-0.000273364
0.72051	-0.000566767
0.72037	-0.000443097
0.72027	-0.000356664
0.72014	-0.000201795
0.71996	-0.000272581
0.71989	-0.000608589
0.71975	-0.00049793
0.71971	-0.00041037
0.71951	-0.000758434
0.71945	-0.000531346
0.7193	-0.000452134
0.71917	-0.000377145
0.71902	-0.000349958
0.71895	-0.00025508
0.71883	-0.00028307
0.71871	-0.000602934
0.71854	-0.000442238
0.71847	-0.000464916
0.71835	-0.000714338
0.71823	-0.000503433
0.71808	-0.000430392
0.71796	-0.000276688
0.71782	-0.00030911
0.71775	-0.000253513
0.71765	-0.00023116
0.71752	-0.000596763
0.71736	-0.00043364
0.71729	-0.000355002
0.71712	-0.000272963
0.71698	-0.000290272
0.71692	-0.000677503
0.7168	-0.000784131
0.71669	-0.000563099
0.71656	-0.000459605
0.7164	-0.000406262
0.7163	-0.000433124
0.71621	-0.000365395
0.71606	-0.000333432
0.71596	-0.000303226
0.71585	-0.0003025
0.71571	-0.000738182
0.71556	-0.000898133
0.71547	-0.000641756
0.71532	-0.000490364
0.7152	-0.000458859
0.71515	-0.00043022
0.71501	-0.00039818
0.71486	-0.000321739
0.71476	-0.000246349
0.71462	-0.000322293
0.71452	-0.000680846
0.71434	-0.000878416
0.71425	-0.000673472
0.71416	-0.000527544
0.71406	-0.000382896
0.71391	-0.000383947
0.71381	-0.000351773
0.71364	-0.000343577
0.71358	-0.000361956
0.71341	-0.000706753
0.71333	-0.000579759
0.71318	-0.000476933
0.71304	-0.000494491
0.71291	-0.000814356
0.71281	-0.00062779
0.7127	-0.000507024
0.71257	-0.000474965
0.71245	-0.000408555
0.71237	-0.000429876
0.71223	-0.000735794
0.71212	-0.000602093
0.71195	-0.000525156
0.71183	-0.000830519
0.71179	-0.000641565
0.71161	-0.00052336
0.71154	-0.00044795
0.7114	-0.000399537
0.71122	-0.000359644
0.71112	-0.000352862
0.711	-0.00070832
0.71094	-0.000547929
0.71079	-0.000503872
0.71065	-0.000390099
0.71051	-0.000399613
0.7104	-0.000750562
0.7103	-0.000956749
0.71015	-0.000727082
0.71006	-0.000595063
0.70993	-0.000544949
0.70983	-0.000446957
0.70968	-0.000492428
0.70955	-0.000517208
0.70946	-0.000494186
0.70933	-0.000818463
0.70922	-0.000639521
0.7091	-0.000547796
0.70899	-0.000522385
0.70887	-0.000833175
0.70874	-0.000696054
0.70859	-0.000547604
0.70851	-0.000543936
0.70838	-0.000465508
0.70825	-0.000467858
0.70811	-0.000803829
0.70802	-0.000556622
0.7079	-0.000515641
0.70779	-0.000490059
0.70765	-0.000480181
0.70759	-0.000827252
0.70741	-0.000654347
0.70729	-0.000547165
0.70716	-0.000508725
0.70707	-0.000479512
0.70694	-0.000842842
0.7068	-0.000618601
0.7067	-0.000586809
0.70656	-0.000547509
0.70644	-0.000883269
0.7063	-0.000785277
0.7062	-0.000688699
0.70613	-0.000568028
0.70602	-0.000513864
0.70585	-0.000502248
0.70577	-0.000884416
0.70565	-0.00108
0.70552	-0.000825647
0.70541	-0.000692348
0.70527	-0.000621715
0.70518	-0.000605284
0.70503	-0.000563691
0.70489	-0.00048555
0.70476	-0.000451045
0.70466	-0.000451446
0.70457	-0.000758166
0.70439	-0.000649418
0.70429	-0.000559297
0.70419	-0.000552572
0.704	-0.000833729
0.70392	-0.000676395
0.70382	-0.00063677
0.70371	-0.000573206
0.70357	-0.000531021
0.70342	-0.00082643
0.70335	-0.000680159
0.70317	-0.000667453
0.70305	-0.000591031
0.70297	-0.000614015
0.70289	-0.00101
0.70272	-0.00113
0.70261	-0.000893739
0.70249	-0.000732584
0.70238	-0.000684553
0.70226	-0.000595789
0.70207	-0.000585376
0.70199	-0.000590878
0.70186	-0.000528862
0.70176	-0.00062502
0.70163	-0.000917124
0.70152	-0.000780711
0.70139	-0.000620893
0.70129	-0.000560596
0.70115	-0.000520513
0.70103	-0.00053916
0.70087	-0.000905049
0.70077	-0.00114
0.70067	-0.000822743
0.70058	-0.000750734
0.70043	-0.000660117
0.70027	-0.000661684
0.70022	-0.000640629
0.70011	-0.000549286
0.69998	-0.000576645
0.69981	-0.000931625
0.69969	-0.000769305
0.69959	-0.000720032
0.69947	-0.00064915
0.69932	-0.000988483
0.69923	-0.000823565
0.69911	-0.000680063
0.699	-0.000733578
0.69887	-0.000615295
0.69879	-0.000601711
0.69863	-0.000952737
0.69853	-0.00114
0.69838	-0.00096934
0.69828	-0.000795728
0.69818	-0.000648806
0.69809	-0.000606774
0.69791	-0.000611417
0.69781	-0.000612353
0.69765	-0.000607175
0.69752	-0.000918137
0.69744	-0.00076449
0.69728	-0.000626606
0.69722	-0.000597584
0.69711	-0.000651749
0.69701	-0.000985235
0.69685	-0.000839002
0.69675	-0.000724216
0.69666	-0.000635318
0.69646	-0.000714644
0.69637	-0.00103
0.69622	-0.000890701
0.69607	-0.000807707
0.696	-0.000716344
0.69584	-0.000700621
0.69574	-0.00101
0.6956	-0.00089265
0.69554	-0.000771578
0.69538	-0.000742653
0.69529	-0.00102
0.69516	-0.000896223
0.69504	-0.000804306
0.69491	-0.000709715
0.6948	-0.00066069
0.69466	-0.000594489
0.69454	-0.000610557
0.69443	-0.000976733
0.69433	-0.00119
0.69418	-0.00095224
0.69405	-0.000853732
0.69396	-0.000701882
0.69384	-0.0007331
0.69376	-0.000651978
0.69362	-0.000662008
0.69345	-0.00065748
0.69341	-0.00103
0.69326	-0.000853637
0.69314	-0.000786462
0.6931	-0.000785525
0.69292	-0.00112
0.69281	-0.000897694
0.69269	-0.000818234
0.69252	-0.000731495
0.6924	-0.000717854
0.69226	-0.00071409
0.69221	-0.00104
0.69211	-0.000905833
0.69195	-0.000788238
0.69184	-0.000795059
0.6917	-0.00103
0.69159	-0.000937013
0.69147	-0.00077796
0.69134	-0.000699742
0.69123	-0.000628249
0.69109	-0.000645215
0.691	-0.00103
0.69086	-0.000865425
0.69073	-0.000774922
0.69063	-0.000734284
0.69053	-0.000727387
0.6904	-0.00105
0.69027	-0.000924843
0.69012	-0.00075167
0.69005	-0.000746779
0.68989	-0.0011
0.6898	-0.000973619
0.68968	-0.000903884
0.68954	-0.000855012
0.68943	-0.00113
0.68933	-0.000938981
0.68922	-0.000868806
0.68909	-0.000871405
0.68896	-0.000806045
0.68889	-0.000746741
0.6887	-0.00112
0.68858	-0.000905049
0.68844	-0.000917143
0.68834	-0.000842479
0.68826	-0.000767261
0.68815	-0.00108
0.68797	-0.000862119
0.6879	-0.000787799
0.68776	-0.000785182
0.68761	-0.000744926
0.68748	-0.00112
0.68738	-0.000930708
0.68731	-0.00083755
0.68714	-0.0007882
0.68706	-0.000768292
0.68687	-0.00112
0.6868	-0.000845918
0.68664	-0.000837168
0.68659	-0.000769228
0.68646	-0.000835181
0.68629	-0.0012
0.6862	-0.00137
0.68611	-0.00108
0.68594	-0.000986496
0.68586	-0.000892746
0.68575	-0.000859961
0.68561	-0.000758911
0.68545	-0.000775934
0.68535	-0.000759236
0.68524	-0.000679547
0.6851	-0.000747047
0.68496	-0.00111
0.68492	-0.00129
0.68476	-0.00105
0.68463	-0.00090824
0.68452	-0.000863208
0.68439	-0.000811356
0.68422	-0.000797447
0.68416	-0.000762446
0.68405	-0.000703066
0.68389	-0.00114
0.68377	-0.00132
0.68361	-0.00114
0.68356	-0.00103
0.6834	-0.000879314
0.68328	-0.000850446
0.68316	-0.00086147
0.68303	-0.000848134
0.68292	-0.000840645
0.68283	-0.00116
0.6827	-0.00102
0.68258	-0.000905546
0.68247	-0.000861202
0.68233	-0.000908164
0.68214	-0.00124
0.68208	-0.00102
0.68195	-0.000887377
0.68178	-0.000825188
0.68175	-0.000852108
0.6816	-0.0012
0.68148	-0.00099133
0.68132	-0.000849223
0.68125	-0.000810477
0.68115	-0.000806637
0.68105	-0.00116
0.68087	-0.00103
0.68073	-0.000954934
0.68066	-0.000796033
0.68054	-0.000832296
0.6804	-0.00114
0.68027	-0.000993565
0.68013	-0.00091657
0.68006	-0.000880766
0.67995	-0.000836766
0.67984	-0.00117
0.67966	-0.00107
0.67955	-0.000981051
0.67945	-0.000921003
0.67938	-0.000841944
0.67921	-0.00122
0.67911	-0.00104
0.67895	-0.000982331
0.67887	-0.000874748
0.67878	-0.000868405
0.67861	-0.00119
0.6785	-0.0011
0.67838	-0.000914335
0.67824	-0.000937605
0.67815	-0.00124
0.67802	-0.00101
0.67791	-0.000917449
0.67781	-0.000894465
0.67765	-0.000857553
0.67753	-0.000837091
0.67739	-0.00124
0.67728	-0.00104
0.67714	-0.000933803
0.67705	-0.000939611
0.67694	-0.000893395
0.67682	-0.00118
0.67667	-0.00106
0.67655	-0.000968728
0.67642	-0.00097851
0.67634	-0.0013
0.67618	-0.00114
0.67608	-0.00102
0.67595	-0.000967123
0.67584	-0.000914201
0.67576	-0.00126
0.6756	-0.00109
0.67549	-0.00101
0.67535	-0.000957475
0.67525	-0.000880747
0.67516	-0.000971135
0.67502	-0.00124
0.6749	-0.00143
0.67478	-0.00111
0.67469	-0.00101
0.6745	-0.000920506
0.67441	-0.000923677
0.67431	-0.00086275
0.67418	-0.000888753
0.67407	-0.000806522
0.67395	-0.000816075
0.67375	-0.00116
0.67369	-0.00107
0.67359	-0.000983955
0.67347	-0.000852586
0.6733	-0.000885161
0.67319	-0.00122
0.6731	-0.0015
0.673	-0.00127
0.6729	-0.00111
0.67274	-0.00104
0.6726	-0.000974364
0.67246	-0.000934816
0.67237	-0.000927823
0.67229	-0.000907629
0.67212	-0.000915309
0.67199	-0.00131
0.6719	-0.00143
0.67178	-0.00133
0.67163	-0.00114
0.67155	-0.00104
0.67142	-0.00092341
0.67131	-0.000895382
0.67115	-0.000880709
0.67105	-0.000904362
0.67095	-0.00127
0.67082	-0.0011
0.6707	-0.000969798
0.67058	-0.00094519
0.67046	-0.000936268
0.67035	-0.00131
0.67015	-0.00116
0.67007	-0.000999775
0.66999	-0.000978835
0.66984	-0.000935427
0.66972	-0.00137
0.6696	-0.0012
0.66948	-0.00109
0.66941	-0.001
0.66925	-0.000963321
0.66911	-0.00126
0.66904	-0.0012
0.66897	-0.00103
0.66877	-0.00101
0.66864	-0.000949527
0.66853	-0.00128
0.66843	-0.00117
0.66827	-0.00107
0.66822	-0.000996278
0.66801	-0.00132
0.66788	-0.00113
0.66779	-0.00101
0.66771	-0.000974594
0.6676	-0.000985942
0.66746	-0.000959023
0.66736	-0.00121
0.66719	-0.00111
0.66709	-0.00104
0.66702	-0.000959901
0.66687	-0.001
0.66673	-0.00128
0.6666	-0.00118
0.66652	-0.0011
0.66643	-0.00106
0.66624	-0.00145
0.66615	-0.00121
0.66602	-0.0011
0.66591	-0.00103
0.66581	-0.000991101
0.66566	-0.00107
0.66551	-0.00133
0.66543	-0.00119
0.66529	-0.00108
0.66521	-0.001
0.66511	-0.001
0.66493	-0.00135
0.66478	-0.00156
0.6647	-0.00126
0.66454	-0.00109
0.66446	-0.00105
0.66437	-0.00104
0.66421	-0.000998609
0.66412	-0.000977192
0.66398	-0.000918786
0.66383	-0.000961831
0.66375	-0.00135
0.66359	-0.00154
0.66347	-0.00125
0.66337	-0.00116
0.66328	-0.00109
0.66314	-0.00108
0.66297	-0.00103
0.66286	-0.00105
0.66278	-0.00104
0.66262	-0.00134
0.6625	-0.00117
0.66244	-0.00105
0.6623	-0.00109
0.66221	-0.00101
0.66202	-0.00135
0.66192	-0.0012
0.66182	-0.00115
0.66165	-0.00109
0.66154	-0.00102
0.66144	-0.00136
0.66135	-0.00116
0.66124	-0.00102
0.6611	-0.00101
0.66095	-0.00099496
0.66084	-0.00102
0.6607	-0.0013
0.66063	-0.0012
0.66048	-0.00108
0.66034	-0.00106
0.66024	-0.00142
0.66011	-0.00114
0.66	-0.00115
0.65989	-0.00108
0.65978	-0.00106
0.65963	-0.00147
0.65952	-0.00166
0.6594	-0.00139
0.6593	-0.00126
0.65919	-0.00114
0.65901	-0.00115
0.65896	-0.00105
0.65879	-0.00106
0.65866	-0.000995361
0.65855	-0.00103
0.65841	-0.00149
0.65835	-0.00162
0.6582	-0.00135
0.65809	-0.00122
0.65799	-0.00109
0.65786	-0.00102
0.65773	-0.00104
0.65761	-0.00103
0.65745	-0.00103
0.65733	-0.000943853
0.65729	-0.000971136
0.6571	-0.00136
0.65701	-0.00156
0.65685	-0.00138
0.65677	-0.00116
0.65667	-0.00112
0.65653	-0.0011
0.6564	-0.00108
0.65626	-0.00112
0.65613	-0.00143
0.65602	-0.00125
0.65594	-0.00114
0.65584	-0.00108
0.65571	-0.0011
0.65557	-0.00107
0.65547	-0.00141
0.65535	-0.00123
0.6552	-0.00113
0.65508	-0.00116
0.65497	-0.00151
0.6548	-0.00127
0.65473	-0.0011
0.6546	-0.00109
0.65453	-0.00102
0.65437	-0.00106
0.6543	-0.0014
0.65418	-0.00125
0.65404	-0.00113
0.6539	-0.00114
0.65379	-0.00143
0.65368	-0.00129
0.65354	-0.00125
0.65343	-0.00108
0.65331	-0.00108
0.65316	-0.00144
0.6531	-0.00135
0.65299	-0.00122
0.65282	-0.00119
0.65273	-0.00114
0.65256	-0.00144
0.65248	-0.00129
0.65232	-0.00126
0.65223	-0.00116
0.65215	-0.00113
0.65196	-0.00146
0.65185	-0.00131
0.65177	-0.00121
0.65163	-0.00112
0.65147	-0.00112
0.65141	-0.00138
0.65123	-0.00124
0.65112	-0.00119
0.65101	-0.00113
0.6509	-0.00108
0.65073	-0.00112
0.65067	-0.00137
0.65054	-0.00126
0.65044	-0.00114
0.6503	-0.00112
0.65017	-0.00145
0.65007	-0.00127
0.64997	-0.00127
0.64981	-0.00116
0.64972	-0.00115
0.6496	-0.00152
0.64952	-0.00135
0.64934	-0.00124
0.64926	-0.00114
0.64911	-0.00114
0.64899	-0.0015
0.64889	-0.0017
0.64875	-0.00145
0.64862	-0.0013
0.64852	-0.00124
0.64837	-0.00118
0.64825	-0.00119
0.64816	-0.00109
0.64804	-0.00104
0.64788	-0.00104
0.64782	-0.0011
0.64766	-0.00145
0.64751	-0.00162
0.64743	-0.00141
0.64736	-0.00128
0.64721	-0.00119
0.64707	-0.00112
0.64697	-0.00113
0.64682	-0.00107
0.64671	-0.00113
0.6466	-0.00145
0.64649	-0.00136
0.64636	-0.00128
0.64623	-0.00125
0.64614	-0.00149
0.646	-0.00134
0.64589	-0.00128
0.64576	-0.00118
0.64564	-0.0012
0.6455	-0.00156
0.64535	-0.00135
0.64528	-0.00122
0.64514	-0.00125
0.64503	-0.00116
0.64489	-0.00113
0.64476	-0.00144
0.64459	-0.0013
0.64449	-0.00115
0.64444	-0.00117
0.64432	-0.00108
0.64421	-0.00115
0.64405	-0.00146
0.64394	-0.00166
0.64378	-0.0014
0.6437	-0.00133
0.64353	-0.00122
0.64343	-0.00111
0.64331	-0.00113
0.64322	-0.00115
0.64309	-0.00118
0.64292	-0.00152
0.64285	-0.00144
0.64272	-0.00166
0.64261	-0.00144
0.64252	-0.00127
0.64242	-0.0013
0.64226	-0.00122
0.64209	-0.00118
0.64197	-0.00117
0.6419	-0.00111
0.64174	-0.00158
0.64168	-0.00174
0.64155	-0.00153
0.64143	-0.00132
0.64132	-0.00122
0.64117	-0.00116
0.64108	-0.00115
0.64096	-0.0012
0.64081	-0.00121
0.64067	-0.00143
0.64053	-0.00132
0.64045	-0.00124
0.64033	-0.00125
0.64025	-0.00117
0.64013	-0.00106
0.63996	-0.00116
0.63987	-0.00152
0.63968	-0.00176
0.63961	-0.00154
0.63947	-0.00142
0.63942	-0.00129
0.63924	-0.0012
0.63913	-0.00123
0.63909	-0.00121
0.63892	-0.00113
0.63878	-0.00154
0.63866	-0.00173
0.63852	-0.00146
0.63843	-0.00139
0.63826	-0.00132
0.6382	-0.00124
0.63802	-0.00119
0.63796	-0.00112
0.63782	-0.00115
0.6377	-0.0011
0.63761	-0.00146
0.63745	-0.00134
0.63731	-0.00119
0.63721	-0.00118
0.63709	-0.00158
0.63699	-0.00141
0.63686	-0.00134
0.63673	-0.00122
0.6366	-0.00122
0.63654	-0.00153
0.63636	-0.00142
0.63628	-0.00136
0.63614	-0.0013
0.63603	-0.0016
0.6359	-0.00146
0.63578	-0.00132
0.63566	-0.00133
0.63553	-0.00123
0.63546	-0.00125
0.63534	-0.00153
0.63515	-0.00144
0.63504	-0.00133
0.63494	-0.00127
0.63484	-0.00123
0.63473	-0.00152
0.63458	-0.00132
0.63445	-0.00129
0.6344	-0.00122
0.63423	-0.00121
0.6341	-0.00158
0.634	-0.00133
0.63388	-0.0013
0.63373	-0.0012
0.63361	-0.00127
0.6335	-0.00156
0.63335	-0.00142
0.63328	-0.00133
0.63316	-0.00128
0.63306	-0.0013
0.63291	-0.00166
0.63279	-0.00187
0.63264	-0.00154
0.63251	-0.00144
0.63241	-0.00132
0.63223	-0.00135
0.63216	-0.00125
0.63203	-0.00121
0.63197	-0.0012
0.63183	-0.00126
0.6317	-0.00152
0.63157	-0.0014
0.63146	-0.00129
0.63135	-0.00121
0.63123	-0.00116
0.63104	-0.00153
0.631	-0.00138
0.63087	-0.00133
0.63075	-0.00127
0.63065	-0.0012
0.63051	-0.00157
0.63033	-0.00142
0.63031	-0.00134
0.63016	-0.00122
0.63003	-0.00124
0.62993	-0.00161
0.62978	-0.00186
0.62965	-0.00161
0.62952	-0.00153
0.62944	-0.00139
0.6293	-0.00132
0.62918	-0.00127
0.62906	-0.00134
0.62895	-0.00123
0.62888	-0.00122
0.62869	-0.00158
0.62855	-0.00142
0.62847	-0.00144
0.62833	-0.00169
0.62821	-0.00149
0.62817	-0.00136
0.62801	-0.00128
0.62789	-0.00121
0.62772	-0.0012
0.62763	-0.00126
0.62749	-0.00158
0.62737	-0.00142
0.62725	-0.00135
0.62716	-0.00126
0.62703	-0.00166
0.62692	-0.00148
0.62678	-0.00129
0.62667	-0.00131
0.62649	-0.00128
0.62642	-0.00168
0.62628	-0.00149
0.62619	-0.00138
0.62601	-0.00133
0.62594	-0.0013
0.6258	-0.0016
0.62572	-0.00152
0.62557	-0.00135
0.62542	-0.00136
0.62531	-0.00125
0.62522	-0.00125
0.62503	-0.00168
0.62495	-0.00184
0.62489	-0.00159
0.62472	-0.00141
0.62462	-0.00131
0.62453	-0.00126
0.62437	-0.00126
0.62423	-0.00126
0.62413	-0.00127
0.62403	-0.00119
0.62389	-0.00159
0.62377	-0.00179
0.62365	-0.00159
0.62357	-0.00145
0.62338	-0.00138
0.62327	-0.00134
0.62313	-0.00135
0.62304	-0.00132
0.62295	-0.00134
0.6228	-0.00166
0.62265	-0.0015
0.62251	-0.00137
0.62248	-0.00133
0.62231	-0.00138
0.6222	-0.00166
0.62212	-0.00154
0.622	-0.00136
0.62185	-0.00132
0.62177	-0.0013
0.6216	-0.00166
0.62148	-0.00147
0.62137	-0.00137
0.62124	-0.00129
0.62115	-0.00127
0.62103	-0.0013
0.62088	-0.00166
0.62076	-0.00185
0.62067	-0.00153
0.62055	-0.00145
0.62043	-0.00136
0.62028	-0.00135
0.62016	-0.00132
0.62004	-0.00126
0.6199	-0.00126
0.6198	-0.00165
0.61968	-0.00158
0.6196	-0.00142
0.61948	-0.00135
0.61933	-0.00128
0.61925	-0.00163
0.61906	-0.00151
0.61895	-0.00144
0.61887	-0.0014
0.61873	-0.00172
0.61862	-0.00152
0.61848	-0.0015
0.61838	-0.00134
0.61825	-0.00133
0.6181	-0.00133
0.61804	-0.00157
0.61785	-0.00145
0.61777	-0.00138
0.61765	-0.00134
0.61753	-0.00133
0.61741	-0.0017
0.61726	-0.00185
0.61712	-0.00166
0.6171	-0.00151
0.61693	-0.00146
0.61682	-0.00133
0.61669	-0.00134
0.61654	-0.00132
0.61647	-0.00137
0.61634	-0.00172
0.61619	-0.00152
0.61608	-0.00147
0.61596	-0.0014
0.61587	-0.00131
0.6157	-0.00132
0.61562	-0.0017
0.61547	-0.00189
0.6154	-0.00165
0.61525	-0.0015
0.61518	-0.00146
0.61502	-0.00137
0.61494	-0.00135
0.6148	-0.00128
0.61471	-0.00127
0.61457	-0.00122
0.61447	-0.00125
0.61433	-0.00161
0.61422	-0.00186
0.61403	-0.00163
0.61396	-0.0015
0.61378	-0.00142
0.61373	-0.0014
0.61362	-0.00135
0.61348	-0.00124
0.61338	-0.00127
0.61323	-0.00162
0.61311	-0.00157
0.61295	-0.00187
0.61286	-0.00165
0.61274	-0.00153
0.61262	-0.00144
0.61249	-0.00141
0.61236	-0.00142
0.61229	-0.0013
0.61219	-0.00131
0.61198	-0.0017
0.61191	-0.00188
0.61179	-0.00175
0.61167	-0.00151
0.61154	-0.00148
0.61142	-0.00139
0.61136	-0.00132
0.61122	-0.00136
0.61108	-0.00129
0.61101	-0.00132
0.61088	-0.00172
0.61072	-0.00183
0.61063	-0.00168
0.61042	-0.00154
0.61034	-0.00145
0.61022	-0.00146
0.61013	-0.0013
0.61001	-0.00135
0.60986	-0.00136
0.6098	-0.00134
0.60964	-0.00171
0.60951	-0.00198
0.60946	-0.00169
0.60929	-0.00151
0.60916	-0.00147
0.60903	-0.00148
0.60895	-0.00139
0.6088	-0.00136
0.6087	-0.00131
0.60857	-0.00133
0.60844	-0.00172
0.60832	-0.0019
0.60821	-0.00166
0.60806	-0.00151
0.60796	-0.00144
0.60783	-0.00137
0.60771	-0.00132
0.6076	-0.00136
0.60749	-0.00135
0.60743	-0.00124
0.60727	-0.00131
0.60713	-0.00168
0.60701	-0.00191
0.60685	-0.00173
0.60673	-0.00152
0.60665	-0.00141
0.60654	-0.00142
0.60643	-0.00147
0.60629	-0.00178
0.60616	-0.00163
0.60599	-0.00151
0.60592	-0.00147
0.60581	-0.00137
0.60564	-0.00147
0.60555	-0.00172
0.60541	-0.00156
0.6053	-0.00146
0.60519	-0.00145
0.60509	-0.00141
0.60502	-0.00177
0.60485	-0.00161
0.6047	-0.00146
0.60457	-0.00141
0.60448	-0.00134
0.60441	-0.00137
0.60421	-0.00174
0.60408	-0.00199
0.60402	-0.00164
0.60385	-0.00158
0.60377	-0.00144
0.60366	-0.00147
0.6035	-0.00136
0.60338	-0.00139
0.60327	-0.00136
0.60314	-0.00137
0.60302	-0.00175
0.60289	-0.00195
0.60278	-0.00175
0.60272	-0.00161
0.60253	-0.00152
0.60241	-0.00142
0.60233	-0.00145
0.60221	-0.00139
0.60207	-0.00135
0.60199	-0.00167
0.60183	-0.00161
0.60167	-0.00148
0.60164	-0.00145
0.60149	-0.00177
0.60136	-0.00154
0.6012	-0.00142
0.60112	-0.00142
0.60101	-0.00143
0.60085	-0.00142
0.60072	-0.00174
0.60061	-0.00157
0.60051	-0.00149
0.60038	-0.0014
0.60025	-0.00146
0.60016	-0.00174
0.60003	-0.00193
0.59993	-0.00173
0.59977	-0.00166
0.5997	-0.00159
0.59956	-0.00153
0.59941	-0.00148
0.59928	-0.00143
0.59919	-0.00142
0.59906	-0.00141
0.59894	-0.00172
0.59877	-0.00164
0.59874	-0.00151
0.5986	-0.00142
0.59844	-0.00188
0.59835	-0.00168
0.59823	-0.00154
0.59811	-0.00145
0.59796	-0.00139
0.59785	-0.00139
0.59774	-0.00172
0.59761	-0.00159
0.59743	-0.00154
0.59736	-0.0014
0.59724	-0.00176
0.59711	-0.00161
0.59708	-0.00154
0.59695	-0.00146
0.59679	-0.00135
0.59667	-0.00143
0.59657	-0.00177
0.59648	-0.00199
0.59629	-0.00177
0.59621	-0.00164
0.59605	-0.00157
0.59596	-0.00144
0.59583	-0.00141
0.59572	-0.00146
0.5956	-0.00139
0.59544	-0.00145
0.59533	-0.00177
0.59522	-0.0016
0.59512	-0.00162
0.59499	-0.00183
0.59486	-0.00164
0.59476	-0.00156
0.59462	-0.00147
0.59454	-0.00141
0.59438	-0.00143
0.59428	-0.00143
0.59412	-0.00179
0.59404	-0.00193
0.59391	-0.00176
0.59379	-0.0016
0.59364	-0.00156
0.59354	-0.00149
0.59342	-0.00146
0.59328	-0.00143
0.59316	-0.00142
0.59306	-0.00144
0.59298	-0.00184
0.59283	-0.00204
0.59271	-0.00181
0.59258	-0.00165
0.59247	-0.00151
0.59234	-0.00161
0.59222	-0.00148
0.59213	-0.00147
0.59197	-0.00144
0.59184	-0.00142
0.59171	-0.0018
0.59161	-0.00195
0.59148	-0.00176
0.5914	-0.00161
0.59126	-0.00152
0.59111	-0.00149
0.59103	-0.00143
0.59089	-0.00144
0.59076	-0.00144
0.59067	-0.00167
0.59057	-0.00161
0.59048	-0.00153
0.59031	-0.00151
0.59018	-0.00144
0.59007	-0.00176
0.58995	-0.00165
0.58984	-0.00156
0.58972	-0.00156
0.58962	-0.00186
0.58944	-0.00169
0.58935	-0.00158
0.58924	-0.00152
0.58909	-0.00148
0.58897	-0.00153
0.58889	-0.00182
0.58874	-0.00168
0.58864	-0.00153
0.58851	-0.00153
0.58837	-0.00146
0.58823	-0.00146
0.58811	-0.00181
0.58804	-0.00196
0.58789	-0.00171
0.5878	-0.00161
0.58762	-0.00158
0.58755	-0.00151
0.58743	-0.00151
0.58733	-0.00143
0.58718	-0.00143
0.58707	-0.0018
0.58695	-0.00167
0.58684	-0.00154
0.58671	-0.00152
0.58655	-0.00149
0.58648	-0.00188
0.58634	-0.00175
0.58617	-0.00164
0.58608	-0.00158
0.58594	-0.00187
0.58588	-0.00166
0.58576	-0.00158
0.58562	-0.00154
0.58553	-0.00149
0.58538	-0.0015
0.58524	-0.00182
0.58513	-0.00173
0.58505	-0.00157
0.58487	-0.00156
0.58481	-0.00182
0.58466	-0.00162
0.58453	-0.00156
0.58442	-0.00147
0.58424	-0.00148
0.58419	-0.00147
0.58407	-0.0018
0.58393	-0.00163
0.58385	-0.00154
0.58366	-0.00152
0.58357	-0.00152
0.58347	-0.00173
0.58332	-0.00165
0.58319	-0.0016
0.58311	-0.00154
0.58302	-0.00191
0.58285	-0.00179
0.58273	-0.00159
0.58261	-0.00155
0.58249	-0.00151
0.58238	-0.00149
0.58228	-0.00185
0.58213	-0.00209
0.58201	-0.00187
0.5819	-0.00167
0.58178	-0.0017
0.58168	-0.0016
0.58149	-0.00156
0.58144	-0.00149
0.58127	-0.00146
0.58115	-0.00141
0.58106	-0.00151
0.58093	-0.00181
0.58082	-0.00205
0.58066	-0.00175
0.58061	-0.00166
0.58048	-0.00159
0.58035	-0.00156
0.58025	-0.00154
0.58012	-0.00145
0.58	-0.0015
0.57984	-0.00183
0.5797	-0.00172
0.57961	-0.00166
0.57951	-0.00194
0.57935	-0.00179
0.57925	-0.00163
0.5791	-0.00158
0.57901	-0.00162
0.57888	-0.00151
0.57873	-0.0015
0.57863	-0.00185
0.57855	-0.00204
0.5784	-0.00184
0.57827	-0.00167
0.57817	-0.00159
0.5781	-0.0015
0.5779	-0.00149
0.57782	-0.00145
0.57773	-0.00148
0.57756	-0.00143
0.57749	-0.00186
0.57732	-0.00195
0.57718	-0.00182
0.5771	-0.00167
0.57703	-0.00158
0.57685	-0.00158
0.57674	-0.00151
0.5766	-0.00149
0.57653	-0.00147
0.57641	-0.00152
0.57628	-0.00192
0.57616	-0.00208
0.57607	-0.00185
0.5759	-0.00176
0.57571	-0.00168
0.5757	-0.00167
0.57555	-0.00158
0.5754	-0.00154
0.57532	-0.00155
0.5752	-0.00188
0.57505	-0.00172
0.57494	-0.00159
0.57485	-0.0016
0.57472	-0.00148
0.57459	-0.00149
0.57448	-0.00185
0.57438	-0.00207
0.57419	-0.00187
0.57412	-0.00175
0.57398	-0.0016
0.57384	-0.00157
0.57375	-0.00154
0.5736	-0.00154
0.57351	-0.00152
0.5734	-0.00184
0.57329	-0.00167
0.57314	-0.00165
0.57302	-0.00167
0.57292	-0.00194
0.57281	-0.00177
0.57267	-0.00161
0.57255	-0.00163
0.57238	-0.00155
0.57231	-0.00158
0.5722	-0.00187
0.57205	-0.00171
0.57198	-0.0016
0.57184	-0.00164
0.57173	-0.00189
0.57159	-0.00178
0.57149	-0.00161
0.57134	-0.00152
0.57127	-0.00148
0.57115	-0.00153
0.57099	-0.00151
0.57087	-0.00185
0.57077	-0.0021
0.57063	-0.00181
0.57051	-0.00172
0.57039	-0.00158
0.57026	-0.00164
0.57015	-0.00147
0.57006	-0.00152
0.5699	-0.00155
0.56975	-0.00192
0.56971	-0.0018
0.56955	-0.00171
0.56946	-0.00202
0.56934	-0.0018
0.56922	-0.0017
0.56909	-0.00169
0.56898	-0.0016
0.56885	-0.00158
0.56874	-0.00157
0.5686	-0.00188
0.56845	-0.00183
0.56837	-0.00167
0.56825	-0.00163
0.56813	-0.0019
0.56802	-0.00172
0.56791	-0.00163
0.56777	-0.0016
0.56762	-0.00158
0.56755	-0.00151
0.5674	-0.00187
0.5673	-0.00175
0.56715	-0.00162
0.56707	-0.00155
0.5669	-0.0016
0.56679	-0.00186
0.56668	-0.00176
0.56652	-0.00167
0.56642	-0.00161
0.56629	-0.00164
0.56616	-0.00196
0.56605	-0.00212
0.56593	-0.00188
0.56584	-0.00176
0.56573	-0.00176
0.5656	-0.00159
0.56547	-0.00159
0.56539	-0.00156
0.56522	-0.00153
0.56508	-0.00159
0.56496	-0.00191
0.56485	-0.00211
0.56475	-0.00181
0.56459	-0.00174
0.56447	-0.00164
0.56439	-0.00162
0.56426	-0.00157
0.56414	-0.00157
0.56396	-0.0015
0.56393	-0.00152
0.56379	-0.00188
0.56368	-0.00173
0.56356	-0.00173
0.56341	-0.00192
0.5633	-0.00181
0.56318	-0.00174
0.56305	-0.00165
0.56297	-0.00166
0.56282	-0.00166
0.56272	-0.00196
0.56256	-0.00177
0.56246	-0.00171
0.56235	-0.0017
0.56222	-0.00159
0.56211	-0.00157
0.56199	-0.00193
0.56187	-0.00214
0.56175	-0.00193
0.56163	-0.0018
0.56152	-0.00165
0.56142	-0.0016
0.56127	-0.00157
0.56116	-0.00156
0.56103	-0.00153
0.56087	-0.00158
0.56077	-0.00186
0.5607	-0.00171
0.56055	-0.00163
0.56041	-0.0016
[truncated: 24,668 more rows]

## Sheet: 0.4 V s-1
E /V vs. SCE	i / mA
0.80001	0.01174
0.79989	0.00993
0.79972	0.00842
0.79957	0.00727
0.79939	0.00635
0.79924	0.00608
0.79903	0.00572
0.7989	0.00584
0.79874	0.00628
0.79863	0.00666
0.79844	0.00691
0.79831	0.00706
0.79809	0.00724
0.79797	0.00685
0.79779	0.00661
0.79766	0.00639
0.79746	0.00621
0.79733	0.00599
0.79709	0.00593
0.79703	0.00585
0.79681	0.00602
0.79666	0.00594
0.79644	0.00609
0.79631	0.00592
0.79623	0.00569
0.79602	0.00553
0.79584	0.00574
0.79571	0.00561
0.79552	0.0055
0.79537	0.00568
0.7952	0.00547
0.79506	0.00537
0.79487	0.0055
0.79476	0.00535
0.79456	0.00519
0.79441	0.00543
0.79427	0.00525
0.79408	0.00508
0.79395	0.00532
0.79379	0.00509
0.79364	0.00494
0.79346	0.0048
0.7933	0.00502
0.79314	0.0049
0.79301	0.0052
0.79283	0.005
0.79266	0.00519
0.79249	0.00493
0.7923	0.00474
0.79214	0.00456
0.79201	0.0048
0.79183	0.00466
0.79173	0.00484
0.79156	0.00474
0.79139	0.00455
0.79123	0.00467
0.79107	0.0045
0.79094	0.00436
0.79074	0.00417
0.79055	0.00407
0.79048	0.00438
0.79027	0.00422
0.79012	0.00444
0.78994	0.00428
0.7898	0.00446
0.78962	0.0042
0.78947	0.004
0.78932	0.0039
0.78914	0.00407
0.78902	0.004
0.78887	0.0042
0.78869	0.00404
0.78852	0.00385
0.78835	0.0037
0.7882	0.00391
0.78802	0.00376
0.7879	0.00366
0.78772	0.00384
0.78758	0.00374
0.7874	0.00392
0.78722	0.0038
0.78705	0.00388
0.78695	0.00374
0.78677	0.00356
0.78664	0.0034
0.78643	0.00328
0.78625	0.00357
0.78608	0.00349
0.78597	0.00368
0.78583	0.00355
0.78565	0.00368
0.78549	0.00351
0.78534	0.00331
0.78518	0.00348
0.78504	0.00335
0.78482	0.00325
0.78463	0.0034
0.78452	0.00325
0.78435	0.00309
0.7842	0.00333
0.78404	0.00319
0.78388	0.00337
0.78369	0.00328
0.78357	0.00337
0.7834	0.00324
0.78323	0.00297
0.7831	0.00283
0.78299	0.00276
0.78274	0.00297
0.78262	0.00286
0.78243	0.00305
0.78229	0.0029
0.78209	0.00279
0.782	0.00301
0.78182	0.00285
0.78162	0.00304
0.78145	0.00281
0.78125	0.00271
0.78117	0.00253
0.78097	0.00279
0.7808	0.00265
0.78065	0.00289
0.78051	0.00277
0.78036	0.00285
0.78018	0.0028
0.78005	0.00252
0.77987	0.00241
0.77968	0.00268
0.77956	0.00257
0.7794	0.00276
0.77927	0.00265
0.77905	0.00274
0.77892	0.00258
0.77876	0.0024
0.77857	0.00226
0.77842	0.00248
0.77826	0.00234
0.77807	0.00263
0.7779	0.00237
0.7778	0.00224
0.77762	0.00247
0.77748	0.00236
0.77728	0.0021
0.77714	0.00203
0.77701	0.00235
0.77682	0.00252
0.77666	0.00236
0.77648	0.0025
0.7763	0.00226
0.7762	0.00204
0.77602	0.00193
0.77584	0.00177
0.77571	0.00171
0.77556	0.00199
0.77538	0.00225
0.77525	0.00205
0.77502	0.00224
0.77491	0.00209
0.77471	0.00223
0.77457	0.00205
0.77437	0.0019
0.77424	0.00173
0.77409	0.00171
0.77395	0.00192
0.77378	0.00176
0.77365	0.002
0.77347	0.00184
0.77334	0.00202
0.77318	0.00188
0.77296	0.00171
0.77281	0.00193
0.77267	0.00183
0.77249	0.002
0.77235	0.00181
0.77221	0.00162
0.77196	0.00146
0.77186	0.00177
0.77172	0.00161
0.77153	0.00188
0.77141	0.00173
0.77125	0.00187
0.77111	0.00171
0.77091	0.00146
0.77072	0.00139
0.77059	0.00165
0.77042	0.00157
0.77029	0.0017
0.77005	0.00161
0.7699	0.00175
0.76975	0.00154
0.76962	0.00134
0.76949	0.00117
0.76933	0.00109
0.76916	0.00139
0.76895	0.00129
0.76887	0.00153
0.7687	0.00144
0.76852	0.00157
0.76837	0.00139
0.7682	0.00152
0.76804	0.00139
0.76787	0.00126
0.76777	0.00144
0.76756	0.00129
0.7674	0.00118
0.76724	0.00141
0.76709	0.0012
0.76689	0.00145
0.76674	0.00126
0.76661	0.00113
0.76644	0.00137
0.76628	0.00122
0.76612	0.00106
0.76599	0.00131
0.76577	0.00111
0.76563	0.00132
0.76548	0.00114
0.7653	0.001
0.76513	0.00119
0.76501	0.00105
0.76488	0.000998182
0.76468	0.00118
0.76457	0.00106
0.76436	0.00122
0.76424	0.00103
0.76405	0.000890809
0.76392	0.00111
0.7637	0.00103
0.76359	0.00114
0.76338	0.000982324
0.76324	0.000795854
0.76313	0.00067549
0.76293	0.000886605
0.76278	0.000806553
0.7626	0.000965511
0.76243	0.000865207
0.76228	0.00104
0.76214	0.000877053
0.76193	0.000675681
0.76175	0.000600405
0.76163	0.000884313
0.76148	0.000656766
0.76128	0.000573848
0.76113	0.000826423
0.76101	0.00104
0.76087	0.000852598
0.7607	0.00103
0.76054	0.000873423
0.76038	0.000578816
0.76015	0.000451764
0.75999	0.000382602
0.75985	0.00065753
0.75968	0.000537166
0.75951	0.000772163
0.75938	0.000663453
0.75923	0.000905902
0.75904	0.000727839
0.75887	0.000912207
0.75875	0.000680457
0.75864	0.000545763
0.75846	0.000711026
0.75824	0.000638998
0.75811	0.000853362
0.75799	0.000655238
0.75781	0.00046189
0.75761	0.000309428
0.7575	0.000549966
0.75732	0.000454248
0.75717	0.000701855
0.75702	0.0005471
0.75683	0.000681412
0.75668	0.000563722
0.75653	0.000375915
0.75631	0.000162315
0.75619	6.62147e-05
0.75604	0.000343245
0.75592	0.000580344
0.7557	0.000451
0.75554	0.000637278
0.75541	0.000506979
0.75523	0.000290513
0.7551	0.0001776
0.75491	0.000338086
0.75482	0.000208933
0.75461	0.000117991
0.75441	0.000327196
0.75426	0.000231668
0.75405	0.00042024
0.75395	0.00030083
0.75378	0.000429984
0.75365	0.000244851
0.75348	0.000120092
0.75334	0.000349549
0.75311	0.000223835
0.75297	0.000448325
0.75283	0.00028803
0.75267	0.000498764
0.75254	0.000347448
0.75235	0.000486154
0.7522	0.000295481
0.75205	0.000100222
0.75185	-1.21179e-05
0.75172	-0.000156747
0.75156	0.000200526
0.75144	3.75564e-05
0.75121	0.000230522
0.75107	4.94018e-05
0.75092	-4.95647e-05
0.75076	0.000162698
0.75061	4.38612e-05
0.75046	0.00032796
0.75024	0.000109775
0.75013	0.000271026
0.74992	9.8503e-05
0.74981	-7.93693e-05
0.74966	9.21982e-05
0.74941	-5.56785e-05
0.74931	-0.000198206
0.74917	-0.000315322
0.74897	-2.77845e-05
0.74881	-0.000152926
0.74865	0.000123531
0.74849	0.000319363
0.74837	6.65968e-05
0.74821	-0.000155409
0.74802	-0.000261827
0.74787	-3.29429e-05
0.7477	-0.00016095
0.74756	4.00401e-05
0.74742	-7.80319e-05
0.74723	-0.000233169
0.74702	-7.78409e-05
0.74692	-0.000153117
0.74673	7.21374e-05
0.74658	-0.000100194
0.74644	-0.000260872
0.74626	5.6502e-06
0.7461	-0.000153499
0.74594	-0.000249599
0.7458	-3.35161e-05
0.74562	-0.000144328
0.74545	1.82598e-05
0.74532	-9.50359e-05
0.74513	3.12516e-05
0.74501	-0.000143182
0.7448	-0.000281697
0.7447	-0.000455557
0.7445	-0.000184068
0.74437	-0.00031131
0.74419	-9.67554e-05
0.74405	-0.000251128
0.74389	-6.86703e-05
0.74376	-0.000131336
0.74354	-7.74588e-05
0.74337	-0.000155409
0.74324	-0.000373594
0.74308	-0.000549174
0.74287	-0.000679856
0.74274	-0.000372257
0.74257	-0.000515166
0.74244	-0.000283989
0.74227	-0.000363468
0.74219	-0.000184068
0.74196	-0.000345127
0.74177	-0.000155027
0.74163	-0.000356017
0.74148	-0.000565605
0.7413	-0.000605153
0.74115	-0.000381619
0.74099	-0.00049587
0.74081	-0.000256286
0.74067	-0.000423651
0.74051	-0.000261827
0.74035	-0.000476955
0.74018	-0.000605917
0.74001	-0.000383529
0.73985	-0.00050504
0.73968	-0.000632665
0.73952	-0.000330225
0.73933	-0.000127515
0.73924	-0.000285136
0.73908	-0.000539239
0.7389	-0.000729721
0.7387	-0.000752457
0.73858	-0.000538093
0.73846	-0.000341306
0.73824	-0.000471223
0.73813	-0.000285136
0.73795	-0.000423078
0.73778	-0.000627698
0.73762	-0.00038735
0.73744	-0.000582991
0.73733	-0.000760481
0.73713	-0.000832127
0.73698	-0.000518987
0.73684	-0.000350285
0.73667	-0.000553186
0.73655	-0.000704693
0.73631	-0.000501792
0.73617	-0.000691892
0.73604	-0.000812257
0.73587	-0.000626933
0.73568	-0.000745005
0.73552	-0.000865179
0.73536	-0.000585092
0.7352	-0.000695522
0.73506	-0.000534272
0.73492	-0.00070049
0.73468	-0.000560637
0.73457	-0.0006789
0.73443	-0.000859065
0.73421	-0.000936634
0.7341	-0.000715392
0.73394	-0.000776912
0.73379	-0.000632856
0.73369	-0.000757424
0.73346	-0.000516886
0.73332	-0.000697815
0.73309	-0.0004995
0.733	-0.000619673
0.73282	-0.000489183
0.73266	-0.000628844
0.73249	-0.00080194
0.7323	-0.000961662
0.73222	-0.000678709
0.73204	-0.000839578
0.73186	-0.000639352
0.73172	-0.000773282
0.73154	-0.000933577
0.7314	-0.000696668
0.73128	-0.000814549
0.73107	-0.000622157
0.73095	-0.000844736
0.73078	-0.000971215
0.73064	-0.00105
0.73041	-0.000777294
0.73029	-0.000946951
0.73014	-0.000754367
0.72993	-0.000847984
0.72978	-0.000685587
0.72964	-0.000875687
0.72949	-0.000744814
0.72932	-0.000898423
0.72914	-0.00108
0.72901	-0.00118
0.72887	-0.00124
0.72867	-0.00103
0.72853	-0.00109
0.72838	-0.000872439
0.72821	-0.000716156
0.72805	-0.000826013
0.72791	-0.00068253
0.72772	-0.000858301
0.7276	-0.00107
0.72741	-0.00117
0.72721	-0.00096491
0.72705	-0.00114
0.72693	-0.00116
0.72677	-0.000974654
0.72662	-0.00107
0.72644	-0.00086709
0.72628	-0.000980385
0.72611	-0.000794298
0.72596	-0.000911414
0.72585	-0.000749782
0.72568	-0.000930711
0.72548	-0.00115
0.72536	-0.00125
0.7252	-0.000998536
0.72501	-0.00118
0.72489	-0.000842443
0.72463	-0.00111
0.72453	-0.00121
0.72434	-0.000983633
0.7242	-0.00116
0.72403	-0.00090148
0.72391	-0.00107
0.72376	-0.00118
0.72359	-0.000994523
0.72334	-0.00113
0.72325	-0.000936634
0.72304	-0.00113
0.72294	-0.00132
0.72274	-0.00144
0.72258	-0.00119
0.72241	-0.00126
0.72233	-0.00103
0.72211	-0.0012
0.72194	-0.000946378
0.72176	-0.00111
0.7216	-0.000974081
0.72143	-0.00121
0.72131	-0.00128
0.72113	-0.00146
0.72101	-0.00118
0.72079	-0.00129
0.72069	-0.00104
0.72055	-0.00119
0.72034	-0.00106
0.7202	-0.00111
0.72004	-0.000973316
0.71987	-0.00114
0.7197	-0.00133
0.71952	-0.00138
0.71937	-0.00117
0.7192	-0.00128
0.71906	-0.00109
0.71889	-0.00122
0.71874	-0.00107
0.71856	-0.00122
0.71839	-0.0014
0.71825	-0.00153
0.7181	-0.00117
0.71792	-0.00101
0.71778	-0.00119
0.71762	-0.00101
0.71743	-0.00121
0.7173	-0.00142
0.71713	-0.00148
0.717	-0.00156
0.71686	-0.00134
0.71666	-0.00109
0.71654	-0.00129
0.71635	-0.00112
0.71616	-0.00132
0.71603	-0.00156
0.71589	-0.0017
0.71571	-0.00177
0.71558	-0.00144
0.71539	-0.0015
0.71525	-0.00132
0.71508	-0.00107
0.71488	-0.00133
0.71474	-0.00115
0.71455	-0.00132
0.71444	-0.0015
0.71425	-0.00159
0.71412	-0.00134
0.71392	-0.00146
0.71381	-0.00136
0.71363	-0.00146
0.71349	-0.0016
0.71332	-0.00135
0.71314	-0.00146
0.71298	-0.00124
0.71281	-0.00139
0.71271	-0.00119
0.71248	-0.00138
0.71235	-0.00155
0.71216	-0.00142
0.71203	-0.00142
0.71186	-0.00157
0.71171	-0.00136
0.71154	-0.00143
0.71136	-0.00127
0.71122	-0.00141
0.71103	-0.00161
0.71089	-0.00135
0.71074	-0.00152
0.7106	-0.00132
0.71043	-0.00142
0.71023	-0.00163
0.71014	-0.00173
0.70993	-0.00152
0.70981	-0.00163
0.70964	-0.00147
0.70945	-0.00157
0.70931	-0.00142
0.70915	-0.00151
0.70895	-0.00139
0.70883	-0.00152
0.70864	-0.0017
0.70849	-0.0018
0.70841	-0.00154
0.70815	-0.00172
0.708	-0.00144
0.70789	-0.00156
0.70771	-0.00139
0.70752	-0.00156
0.7074	-0.00171
0.70726	-0.00146
0.70705	-0.00171
0.7069	-0.00176
0.70673	-0.00155
0.70656	-0.00165
0.70637	-0.00146
0.7063	-0.00157
0.7061	-0.00132
0.70594	-0.00154
0.70579	-0.00169
0.70561	-0.00144
0.70548	-0.00164
0.7053	-0.00147
0.70511	-0.00163
0.705	-0.00179
0.70485	-0.00187
0.70463	-0.00163
0.70453	-0.00167
0.70438	-0.00154
0.70416	-0.00168
0.704	-0.00152
0.70386	-0.00166
0.70369	-0.00175
0.70352	-0.00156
0.70334	-0.00174
0.70319	-0.0019
0.70305	-0.00166
0.70289	-0.00181
0.70274	-0.00161
0.70258	-0.00181
0.70237	-0.00187
0.70227	-0.00166
0.70207	-0.0018
0.70196	-0.00159
0.70177	-0.0017
0.70161	-0.00156
0.70142	-0.00177
0.70131	-0.00185
0.70112	-0.00203
0.70094	-0.00177
0.70079	-0.00188
0.70064	-0.00165
0.70047	-0.00176
0.7003	-0.00167
0.70013	-0.00174
0.69998	-0.00154
0.69981	-0.00174
0.69967	-0.00185
0.69954	-0.00196
0.69935	-0.00166
0.69923	-0.00183
0.69905	-0.00163
0.69892	-0.00177
0.69876	-0.00158
0.69857	-0.00176
0.69839	-0.00193
0.69825	-0.00169
0.69812	-0.00176
0.69798	-0.0016
0.69776	-0.00178
0.69758	-0.00194
0.69744	-0.00177
0.6973	-0.00186
0.69712	-0.002
0.69698	-0.00173
0.6968	-0.00189
0.69664	-0.00168
0.69652	-0.00183
0.69629	-0.00203
0.69613	-0.00184
0.69599	-0.00193
0.69586	-0.00174
0.69569	-0.00186
0.69551	-0.00204
0.69535	-0.00179
0.69523	-0.0019
0.69503	-0.00176
0.69488	-0.00189
0.69473	-0.00201
0.69456	-0.00175
0.69438	-0.00193
0.69424	-0.00175
0.69408	-0.00187
0.69394	-0.00203
0.69375	-0.00183
0.69361	-0.00195
0.69346	-0.00211
0.69329	-0.00188
0.69316	-0.00199
0.69297	-0.00174
0.69288	-0.00184
0.69263	-0.00172
0.69251	-0.00185
0.69235	-0.00202
0.69221	-0.00177
0.69197	-0.00198
0.69186	-0.00213
0.69172	-0.00192
0.69154	-0.00197
0.69138	-0.00176
0.69122	-0.00194
0.69107	-0.00177
0.69093	-0.00195
0.6907	-0.00211
0.69055	-0.00227
0.69042	-0.00224
0.6903	-0.00198
0.69012	-0.00172
0.68996	-0.00156
0.68981	-0.00184
0.68963	-0.00205
0.68941	-0.00226
0.68931	-0.00233
0.68917	-0.00208
0.68898	-0.00216
0.68888	-0.00191
0.68868	-0.00202
0.68855	-0.00182
0.68834	-0.00203
0.68823	-0.00186
0.688	-0.00196
0.68788	-0.00217
0.6877	-0.00194
0.68755	-0.00207
0.68739	-0.00223
0.68724	-0.00196
0.68708	-0.00216
0.68692	-0.00185
0.6868	-0.00203
0.68665	-0.00186
0.68645	-0.002
0.68626	-0.00211
0.68613	-0.00187
0.68592	-0.00201
0.6858	-0.00184
0.68557	-0.00204
0.68548	-0.00216
0.68534	-0.00231
0.68514	-0.00207
0.68501	-0.00218
0.6848	-0.00186
0.68466	-0.00208
0.68447	-0.0019
0.68432	-0.00201
0.68418	-0.00187
0.68408	-0.00203
0.68384	-0.00225
0.6837	-0.00225
0.68356	-0.00206
0.68339	-0.00217
0.68323	-0.00195
0.68304	-0.00217
0.6829	-0.00229
0.68274	-0.0021
0.68257	-0.00227
0.6824	-0.00205
0.68228	-0.00214
0.68208	-0.00228
0.6819	-0.00206
0.68178	-0.00214
0.68163	-0.00197
0.68145	-0.00219
0.68128	-0.0023
0.68116	-0.00209
0.68096	-0.00224
0.68078	-0.002
0.68068	-0.00216
0.68048	-0.0023
0.6803	-0.00215
0.68017	-0.00219
0.68002	-0.00201
0.67983	-0.00218
0.6797	-0.00232
0.67956	-0.00206
0.67935	-0.0022
0.67924	-0.00199
0.67905	-0.00214
0.67892	-0.00197
0.67874	-0.00213
0.6786	-0.00229
0.67839	-0.00246
0.67819	-0.00219
0.67809	-0.00221
0.67794	-0.0021
0.67777	-0.00223
0.67761	-0.00202
0.67747	-0.0022
0.67733	-0.00236
0.67715	-0.00248
0.67697	-0.00213
0.67687	-0.00198
0.67666	-0.00215
0.67651	-0.00233
0.67636	-0.00214
0.67616	-0.00229
0.67603	-0.00246
0.67585	-0.00222
0.67571	-0.00231
0.67557	-0.00208
0.6754	-0.00227
0.67521	-0.00242
0.67508	-0.00218
0.67491	-0.00234
0.67476	-0.00209
0.67462	-0.00224
0.67444	-0.00206
0.67428	-0.0022
0.67414	-0.00239
0.6739	-0.00251
0.67375	-0.00229
0.67362	-0.00238
0.67349	-0.0022
0.67336	-0.00228
0.67312	-0.00208
0.67297	-0.00227
0.67281	-0.00203
0.67262	-0.00218
0.6725	-0.00233
0.67231	-0.00215
0.67225	-0.00228
0.67201	-0.00245
0.67184	-0.00218
0.67168	-0.00234
0.67153	-0.0021
0.67139	-0.00226
0.67124	-0.00247
0.67106	-0.00255
0.67088	-0.00231
0.67077	-0.00237
0.67056	-0.00223
0.67038	-0.00227
0.67025	-0.00217
0.6701	-0.00233
0.66995	-0.00214
0.66978	-0.00228
0.66963	-0.00253
0.66949	-0.00265
0.66931	-0.00236
0.66917	-0.00248
0.66901	-0.00223
0.66879	-0.0024
0.66865	-0.00221
0.66847	-0.00234
0.66833	-0.00213
0.66813	-0.0024
0.66804	-0.0025
0.66785	-0.00264
0.6677	-0.00238
0.66755	-0.00246
0.6674	-0.00225
0.66722	-0.00236
0.66707	-0.00229
0.66691	-0.00236
0.66673	-0.00255
0.66655	-0.00236
0.66642	-0.00238
0.66627	-0.0022
0.66608	-0.00233
0.66594	-0.00211
0.66579	-0.0023
0.66558	-0.00248
0.66551	-0.00262
0.66531	-0.0024
0.66513	-0.00254
0.66494	-0.00231
0.66485	-0.00237
0.66466	-0.00221
0.66447	-0.00232
0.66432	-0.0022
0.66413	-0.00237
0.66401	-0.00258
0.66387	-0.00265
0.66371	-0.00232
0.66354	-0.00247
0.66339	-0.00232
0.66318	-0.00251
0.66306	-0.00264
0.66293	-0.00238
0.66271	-0.00254
0.66258	-0.00237
0.66241	-0.00249
0.66226	-0.00264
0.66207	-0.0024
0.66195	-0.00249
0.66176	-0.00225
0.66164	-0.00243
0.66142	-0.00227
0.66131	-0.0024
0.6611	-0.00258
0.66093	-0.00272
0.66084	-0.00245
0.66059	-0.00253
0.66045	-0.00238
0.6603	-0.00255
0.66019	-0.00263
0.66004	-0.00241
0.65987	-0.00213
0.65969	-0.0023
0.65948	-0.00216
0.65936	-0.00236
0.65926	-0.00253
0.65906	-0.00266
0.6589	-0.00243
0.65873	-0.00257
0.65857	-0.00237
0.65837	-0.00254
0.65819	-0.00265
0.6581	-0.00274
0.65793	-0.00249
0.65774	-0.00228
0.65762	-0.00243
0.65743	-0.00226
0.65732	-0.00244
0.6571	-0.00261
0.65701	-0.0027
0.65678	-0.0025
0.65664	-0.00263
0.65652	-0.00243
0.65631	-0.00257
0.65617	-0.00274
0.65601	-0.00253
0.65582	-0.00263
0.65571	-0.00244
0.65552	-0.00256
0.65538	-0.00237
0.65523	-0.00252
0.65503	-0.00267
0.65487	-0.00249
0.65481	-0.00259
0.65461	-0.00274
0.65442	-0.00253
0.65428	-0.00259
0.65411	-0.00241
0.65397	-0.00254
0.65382	-0.00244
0.65364	-0.00256
0.65347	-0.00273
0.65328	-0.00285
0.65314	-0.00258
0.65301	-0.00264
0.65288	-0.00237
0.65263	-0.00256
0.65253	-0.00237
0.6524	-0.00253
0.65217	-0.00238
0.65199	-0.00259
0.65183	-0.00273
0.65169	-0.00285
0.65151	-0.00252
0.65135	-0.0027
0.65127	-0.00248
0.65107	-0.00259
0.65092	-0.00238
0.65077	-0.00254
0.65059	-0.00243
0.65044	-0.00249
0.65027	-0.00271
0.65014	-0.00281
0.64997	-0.00259
0.64976	-0.00273
0.64963	-0.00248
0.64947	-0.00269
0.64934	-0.00284
0.64913	-0.0026
0.649	-0.00267
0.64884	-0.00245
0.64866	-0.00262
0.64855	-0.00238
0.64836	-0.00259
0.64815	-0.00283
0.64804	-0.00289
0.64789	-0.00261
0.64772	-0.00276
0.64753	-0.00252
0.64739	-0.00264
0.64723	-0.00246
0.64707	-0.00271
0.64694	-0.00272
0.64679	-0.00256
0.64662	-0.00273
0.64645	-0.00247
0.64626	-0.00255
0.64611	-0.00242
0.64595	-0.00253
0.64579	-0.00274
0.64565	-0.00256
0.64548	-0.00268
0.64526	-0.00285
0.64513	-0.00259
0.64499	-0.00276
0.64484	-0.00246
0.64465	-0.00267
0.64448	-0.00247
0.64437	-0.00267
0.6442	-0.00281
0.64402	-0.00291
0.64385	-0.00267
0.64373	-0.0027
0.64355	-0.00258
0.64341	-0.00266
0.64322	-0.00247
0.6431	-0.00273
0.64289	-0.00291
0.64275	-0.00302
0.64252	-0.0028
0.64239	-0.00286
0.64224	-0.0026
0.6421	-0.00278
0.64195	-0.00254
0.64177	-0.00274
0.64165	-0.00254
0.64145	-0.00272
0.6413	-0.00282
0.64118	-0.00266
0.641	-0.00275
0.64081	-0.00253
0.64062	-0.00269
0.64053	-0.00289
0.64033	-0.00305
0.64022	-0.00309
0.64002	-0.00284
0.63984	-0.00249
0.63967	-0.00231
0.63952	-0.00255
0.63938	-0.00275
0.63919	-0.00249
0.63908	-0.00262
0.63897	-0.00248
0.63881	-0.00269
0.63857	-0.00286
0.63838	-0.00298
0.63827	-0.00302
0.63815	-0.00275
0.63795	-0.00252
0.63777	-0.00268
0.63763	-0.00252
0.63749	-0.00269
0.6373	-0.00288
0.63712	-0.00261
0.63697	-0.00274
0.63681	-0.00258
0.63672	-0.00271
0.63652	-0.00292
0.63636	-0.00304
0.63624	-0.00279
0.63607	-0.00292
0.6359	-0.0027
0.63567	-0.00284
0.63553	-0.00263
0.63537	-0.00274
0.63521	-0.00294
0.63507	-0.0027
0.63498	-0.00286
0.63472	-0.00265
0.63459	-0.00279
0.63443	-0.0029
0.63424	-0.0027
0.63411	-0.00285
0.63395	-0.00259
0.63377	-0.00287
0.63366	-0.00294
0.63352	-0.00306
0.63331	-0.0028
0.63313	-0.00292
0.63297	-0.00267
0.63282	-0.00276
0.63271	-0.00261
0.63251	-0.00276
0.63234	-0.00261
0.63218	-0.00274
0.63201	-0.00261
0.63186	-0.00276
0.63172	-0.00296
0.63154	-0.00306
0.63138	-0.00315
0.63126	-0.00286
0.63111	-0.00255
0.6309	-0.00277
0.63075	-0.00265
0.6306	-0.00278
0.63046	-0.00288
0.63028	-0.00271
0.63009	-0.00286
0.62997	-0.00268
0.62977	-0.00287
0.62958	-0.00304
0.62948	-0.00318
0.62932	-0.00289
0.62914	-0.003
0.629	-0.00278
0.62886	-0.00289
0.62859	-0.00271
0.6285	-0.00282
0.62837	-0.00266
0.62819	-0.0029
0.62802	-0.003
0.62789	-0.00312
0.62769	-0.00285
0.62755	-0.00298
0.62738	-0.00275
0.62725	-0.00285
0.62708	-0.00278
0.62692	-0.00283
0.62677	-0.00267
0.6266	-0.00283
0.6264	-0.00298
0.62625	-0.00312
0.62611	-0.00281
0.62591	-0.00287
0.62574	-0.0027
0.62557	-0.00256
0.62544	-0.00274
0.62531	-0.00296
0.62507	-0.00312
0.62498	-0.00318
0.62484	-0.00279
0.62459	-0.00267
0.6245	-0.00279
0.62434	-0.00261
0.62419	-0.00279
0.62401	-0.00304
0.62384	-0.0031
0.62364	-0.00279
0.62355	-0.0026
0.62337	-0.00278
0.62322	-0.00297
0.62308	-0.00316
0.62288	-0.00289
0.62272	-0.00309
0.62255	-0.00318
0.62242	-0.00288
0.62228	-0.00269
0.62205	-0.00283
0.62191	-0.00269
0.62179	-0.00281
0.62159	-0.003
0.62143	-0.00319
0.62129	-0.00325
0.62111	-0.00297
0.62093	-0.00274
0.62082	-0.0029
0.62065	-0.00268
0.62049	-0.00291
0.62034	-0.00311
0.62015	-0.00323
0.61999	-0.00294
0.61984	-0.00307
0.61971	-0.00279
0.61952	-0.00292
0.61939	-0.00274
0.61925	-0.00285
0.61903	-0.00269
0.6189	-0.00291
0.61877	-0.0031
0.6186	-0.00323
0.61842	-0.00295
0.61828	-0.00298
0.61808	-0.00283
0.61796	-0.00299
0.61777	-0.00274
0.61759	-0.00294
0.61743	-0.0031
0.61729	-0.00291
0.61712	-0.00295
0.61696	-0.00284
0.61681	-0.00293
0.61667	-0.00273
0.61649	-0.00293
0.61633	-0.00313
0.61618	-0.00329
0.61607	-0.00335
0.61584	-0.00309
0.61567	-0.00316
0.61555	-0.00297
0.61536	-0.00306
0.61527	-0.00283
0.61506	-0.00262
0.61495	-0.00286
0.61476	-0.00274
0.61464	-0.00288
0.61444	-0.00306
0.6143	-0.00321
0.61413	-0.0033
0.61399	-0.00299
0.61387	-0.00281
0.61364	-0.00294
0.61348	-0.00316
0.61333	-0.00325
0.61314	-0.00297
0.61299	-0.00271
0.61285	-0.00283
0.61266	-0.00271
0.61254	-0.00292
0.61233	-0.0031
0.61221	-0.00319
0.61207	-0.00292
0.61184	-0.00313
0.61171	-0.00288
0.61159	-0.00292
0.61141	-0.00275
0.61123	-0.00295
0.61112	-0.00312
0.61092	-0.0029
0.61079	-0.00309
0.61062	-0.00321
0.61047	-0.00287
0.61029	-0.00308
0.61013	-0.00285
0.60994	-0.00301
0.60979	-0.0029
0.60963	-0.00303
0.60945	-0.00326
0.60928	-0.00339
0.60915	-0.00306
0.60899	-0.00315
0.60887	-0.00289
0.60872	-0.00306
0.60856	-0.00286
0.60839	-0.00303
0.60824	-0.0029
0.60805	-0.00303
0.60791	-0.00318
0.60774	-0.00332
0.60757	-0.00305
0.60737	-0.00318
0.60725	-0.00295
0.60713	-0.00319
0.60689	-0.00323
0.60676	-0.00303
0.60659	-0.00313
0.60642	-0.00289
0.60629	-0.00299
0.60611	-0.00284
0.60593	-0.00302
0.60577	-0.0028
0.6056	-0.00299
0.60543	-0.00315
0.60532	-0.00334
0.60514	-0.00308
0.60499	-0.00317
0.60482	-0.00291
0.60464	-0.0031
0.6045	-0.00289
0.60435	-0.00302
0.60419	-0.00321
0.60405	-0.00301
0.60386	-0.00314
0.60372	-0.00281
0.60358	-0.00306
0.6034	-0.00329
0.60318	-0.00335
0.60304	-0.00314
0.60291	-0.0032
0.60273	-0.00304
0.60258	-0.00316
0.60244	-0.00297
0.60227	-0.00309
0.6021	-0.00291
0.60191	-0.00311
0.6018	-0.00323
0.60166	-0.00299
0.60145	-0.00321
0.60131	-0.00329
0.60115	-0.00306
0.60099	-0.00316
0.60081	-0.00298
0.60065	-0.00305
0.60047	-0.0029
0.60035	-0.00314
0.60016	-0.00327
0.60002	-0.00305
0.59988	-0.00316
0.59969	-0.00324
0.59954	-0.00302
0.59938	-0.00313
0.59926	-0.00291
0.59902	-0.0031
0.59889	-0.0029
0.59871	-0.003
0.59858	-0.00287
0.59844	-0.00309
0.59826	-0.00324
0.59812	-0.00333
0.59795	-0.0031
0.59778	-0.00321
0.5976	-0.00298
0.59747	-0.00313
0.59725	-0.00333
0.59712	-0.00302
0.59701	-0.00317
0.59683	-0.00295
0.59666	-0.00312
0.59652	-0.00293
0.59635	-0.00313
0.59618	-0.00335
0.59599	-0.00345
0.59585	-0.00323
0.59569	-0.0033
0.59553	-0.00306
0.59542	-0.00323
0.59519	-0.00297
0.59509	-0.00315
0.59493	-0.00303
0.59475	-0.00316
0.59459	-0.00337
0.59444	-0.00345
0.59425	-0.00353
0.59408	-0.00325
0.59396	-0.00295
0.59378	-0.0032
0.5936	-0.00298
0.59343	-0.00316
0.59328	-0.00335
0.59315	-0.00343
0.59298	-0.00313
0.59284	-0.00319
0.5927	-0.00295
0.59251	-0.00281
0.59234	-0.00304
0.59216	-0.00286
0.59201	-0.00313
0.59189	-0.00326
0.59172	-0.00338
0.59156	-0.00343
0.59142	-0.0032
0.5912	-0.0033
0.59107	-0.00306
0.5909	-0.00326
0.59076	-0.00306
0.59058	-0.0032
0.59046	-0.00289
0.59024	-0.00316
0.59009	-0.0033
0.58997	-0.0031
0.58979	-0.00322
0.58966	-0.00306
0.5895	-0.00321
0.58936	-0.00342
0.58912	-0.00348
0.58899	-0.0032
0.58883	-0.00332
0.58864	-0.0031
0.58849	-0.00325
0.58839	-0.00305
0.58821	-0.00326
0.58805	-0.00332
0.58787	-0.00312
0.58776	-0.00326
0.58756	-0.00298
0.58742	-0.00319
0.58725	-0.003
0.58706	-0.00326
0.58689	-0.00334
0.58674	-0.00311
0.58654	-0.00329
0.58645	-0.00333
0.58625	-0.00309
0.58612	-0.00325
0.586	-0.00298
0.58581	-0.00322
0.58565	-0.00337
0.58542	-0.00313
0.58531	-0.00326
0.58513	-0.00308
0.58492	-0.00321
0.58485	-0.00297
0.58469	-0.00321
0.58447	-0.00336
0.58435	-0.00349
0.58411	-0.00325
0.58398	-0.00335
0.58385	-0.0031
0.58369	-0.00323
0.58356	-0.0031
0.58335	-0.00324
0.58322	-0.00342
0.58306	-0.00318
0.5829	-0.00331
0.58268	-0.00316
0.58258	-0.00332
0.58244	-0.00342
0.58225	-0.00323
0.5821	-0.00334
0.58195	-0.00313
0.58179	-0.00326
0.58157	-0.00348
0.58146	-0.00363
0.58123	-0.00367
0.58115	-0.00335
0.581	-0.00311
0.58088	-0.00292
0.58066	-0.00306
0.58049	-0.00299
0.58035	-0.00322
0.58018	-0.00337
0.57999	-0.00349
0.57988	-0.00352
0.57972	-0.00327
0.57951	-0.00338
0.5794	-0.00319
0.57927	-0.00327
0.57909	-0.00307
0.5789	-0.00327
0.57876	-0.00308
0.57859	-0.00324
0.57837	-0.00346
0.57826	-0.00349
0.57811	-0.00325
0.5779	-0.00301
0.57775	-0.00324
0.57763	-0.00339
0.57748	-0.0031
0.57734	-0.00333
0.57717	-0.00342
0.57702	-0.00318
0.57686	-0.00328
0.5767	-0.0031
0.5765	-0.00332
0.57636	-0.00312
0.57621	-0.00333
0.57605	-0.00346
0.57586	-0.00364
0.57569	-0.00334
0.57555	-0.00342
0.57539	-0.00321
0.57525	-0.00332
0.57508	-0.00311
0.5749	-0.00335
0.5748	-0.00351
0.57459	-0.00325
0.57447	-0.00334
0.57425	-0.00314
0.57413	-0.00333
0.57395	-0.00307
0.57383	-0.00333
0.57368	-0.00346
0.57349	-0.00359
0.5733	-0.00331
0.57318	-0.00336
0.573	-0.00319
0.57285	-0.00327
0.57269	-0.00308
0.57252	-0.0033
0.57238	-0.00313
0.57221	-0.00327
0.57196	-0.00349
0.57188	-0.0036
0.57172	-0.00332
0.57156	-0.00336
0.57139	-0.00322
0.57124	-0.00332
0.5711	-0.00314
0.57093	-0.00333
0.57074	-0.00352
0.57056	-0.00362
0.57044	-0.00328
0.57032	-0.00313
0.57012	-0.00324
0.56997	-0.00312
0.56977	-0.00337
0.56964	-0.0035
0.56946	-0.00367
0.56927	-0.00376
0.56922	-0.00346
0.569	-0.00357
0.56886	-0.0033
0.56869	-0.0031
0.56854	-0.00325
0.56842	-0.0031
0.56823	-0.00338
0.56806	-0.00346
0.56788	-0.00364
0.56768	-0.00335
0.56753	-0.00346
0.5674	-0.00322
0.56726	-0.00336
0.56705	-0.00329
0.56691	-0.00332
0.56673	-0.00321
0.56661	-0.00336
0.56642	-0.00348
0.56623	-0.00357
0.56612	-0.00334
0.56595	-0.00339
0.56578	-0.00323
0.56563	-0.00335
0.5655	-0.00318
0.56533	-0.0033
0.56519	-0.00352
0.56494	-0.00329
0.56485	-0.00337
0.56472	-0.00318
0.56448	-0.00337
0.56435	-0.00353
0.56421	-0.00361
0.56398	-0.00338
0.56387	-0.00351
0.56373	-0.00326
0.56356	-0.00299
0.5634	-0.00324
0.56321	-0.00346
0.56304	-0.00362
0.5629	-0.00377
0.56277	-0.00351
0.56263	-0.00353
0.56242	-0.00335
0.56229	-0.00309
0.56215	-0.0033
0.56196	-0.00346
0.5618	-0.00328
0.56164	-0.00346
0.56147	-0.00363
0.56134	-0.00372
0.56118	-0.00342
0.56099	-0.00317
0.56083	-0.00337
0.56066	-0.00318
0.56053	-0.00335
0.56037	-0.00359
0.5602	-0.00364
0.56001	-0.00341
0.55994	-0.0035
0.55972	-0.00329
0.55957	-0.00339
0.55941	-0.00318
0.55923	-0.00337
0.55908	-0.00323
0.55894	-0.00339
0.55878	-0.00355
0.55863	-0.00365
0.55845	-0.00344
0.55831	-0.00349
0.5581	-0.00333
0.55795	-0.0035
0.55781	-0.00361
0.55767	-0.00338
0.55749	-0.00351
0.5573	-0.00333
0.55717	-0.00339
0.55702	-0.00327
0.55685	-0.00339
0.55666	-0.00323
0.55654	-0.00341
0.55636	-0.0036
0.55622	-0.00379
0.55609	-0.00385
0.5559	-0.00356
0.55573	-0.00364
0.5556	-0.00341
0.55543	-0.00315
0.55521	-0.00339
0.5551	-0.0032
0.55492	-0.00345
0.55473	-0.00359
0.5546	-0.00369
0.55441	-0.00341
0.55429	-0.00358
0.55411	-0.00333
0.55397	-0.00343
0.55378	-0.00334
0.55369	-0.00348
0.55351	-0.00359
0.55329	-0.00338
0.55312	-0.0035
0.55296	-0.00366
0.55288	-0.00332
0.55268	-0.00346
0.55254	-0.00329
0.55235	-0.00342
0.55216	-0.00323
0.55206	-0.00346
0.55185	-0.00365
0.55173	-0.00375
0.55158	-0.0034
0.55141	-0.00323
0.55121	-0.0034
0.55104	-0.00356
0.55095	-0.00332
0.55075	-0.00354
0.55054	-0.00369
0.55047	-0.00369
0.55031	-0.00348
0.55015	-0.00326
0.54994	-0.00345
0.54981	-0.00329
0.54963	-0.00348
0.5495	-0.00363
0.54937	-0.0038
0.5492	-0.0035
0.54903	-0.00361
0.54883	-0.00342
0.54866	-0.00356
0.54855	-0.00333
0.54836	-0.0035
0.54821	-0.00372
0.54802	-0.00376
0.54787	-0.0035
0.54776	-0.00325
0.54755	-0.00351
0.5474	-0.00363
0.54722	-0.0034
0.54704	-0.00365
0.54688	-0.00371
0.54675	-0.00349
0.54661	-0.00362
0.54643	-0.00337
0.54626	-0.0035
0.5461	-0.00326
0.54596	-0.00344
0.54579	-0.00328
0.54561	-0.0035
0.54547	-0.00364
0.54529	-0.00376
0.54512	-0.00355
0.54498	-0.00362
0.54488	-0.0033
0.54465	-0.00317
0.54451	-0.00341
0.54439	-0.00357
0.54421	-0.00375
0.54404	-0.00384
0.54388	-0.00359
0.54371	-0.00362
0.54356	-0.00348
0.54338	-0.00361
0.54322	-0.00342
0.54306	-0.00356
0.54292	-0.00342
0.54275	-0.00357
0.5426	-0.00374
0.54244	-0.00387
0.54229	-0.00356
0.54212	-0.00363
0.54199	-0.00341
0.54181	-0.00354
0.54166	-0.00337
0.54149	-0.00357
0.54127	-0.00375
0.54114	-0.00356
0.54095	-0.00362
0.54084	-0.00337
0.54071	-0.00353
0.54046	-0.00338
0.54033	-0.00354
0.54019	-0.00372
0.54006	-0.00385
0.5399	-0.0035
0.53973	-0.00324
0.53958	-0.00342
0.53943	-0.00329
0.53924	-0.00343
0.53911	-0.00365
0.53892	-0.0038
0.53877	-0.00388
0.53863	-0.00356
0.53845	-0.00334
0.53821	-0.00351
0.53816	-0.00335
0.53792	-0.00348
0.53779	-0.00365
0.53766	-0.00344
0.53747	-0.0036
0.53732	-0.00346
0.53712	-0.00352
0.53702	-0.00368
0.5369	-0.0035
0.53666	-0.00363
0.53651	-0.00375
0.53639	-0.00357
0.53623	-0.0037
0.53604	-0.00389
0.53587	-0.00364
0.53576	-0.00371
0.5356	-0.00344
0.53539	-0.00362
0.53526	-0.00339
0.53514	-0.00357
0.53499	-0.00344
0.53478	-0.00361
0.5346	-0.00375
0.53445	-0.00384
0.53429	-0.00361
0.53412	-0.0037
0.53399	-0.0035
0.53386	-0.00371
0.53368	-0.00341
0.53351	-0.00365
0.53335	-0.00381
0.53321	-0.00354
0.53305	-0.00362
0.53287	-0.00341
0.5327	-0.00358
0.53258	-0.00378
0.53241	-0.00351
0.53222	-0.00365
0.5321	-0.00346
0.53187	-0.00363
0.53174	-0.00375
0.53163	-0.00351
0.53145	-0.00367
0.53126	-0.00345
0.53112	-0.00366
0.53097	-0.00378
0.53078	-0.00395
0.5306	-0.00366
0.5305	-0.00368
0.53031	-0.00354
0.53012	-0.00369
0.52997	-0.00343
0.5298	-0.00367
0.52962	-0.0035
0.52947	-0.00365
0.52933	-0.00378
0.52913	-0.00358
0.52904	-0.00365
0.52887	-0.00347
0.52868	-0.00363
0.52853	-0.00377
0.5284	-0.00392
0.52817	-0.00371
0.52801	-0.00373
0.52791	-0.00354
0.52768	-0.00367
0.52755	-0.00351
0.52738	-0.00361
0.52725	-0.00341
0.52703	-0.00374
0.52694	-0.00377
0.52678	-0.00353
0.52656	-0.00368
0.52649	-0.00345
0.52629	-0.00357
0.52614	-0.00374
0.52597	-0.00349
0.52581	-0.00366
0.52565	-0.00345
0.52549	-0.00362
0.52532	-0.0038
0.52513	-0.00394
0.52501	-0.00368
0.52483	-0.00372
0.52472	-0.00358
0.5245	-0.00367
0.52434	-0.00348
0.52425	-0.00367
0.52399	-0.00388
0.52389	-0.0036
0.52372	-0.00366
0.52356	-0.00351
0.52341	-0.00367
0.52322	-0.00387
0.52309	-0.00362
0.52293	-0.00378
0.5228	-0.00396
0.52263	-0.0037
0.52239	-0.00381
0.52229	-0.00352
0.52212	-0.00374
0.52198	-0.00353
0.5218	-0.00366
0.52164	-0.00356
0.52154	-0.00369
0.52133	-0.00384
0.52122	-0.00397
0.52107	-0.00368
0.52084	-0.0038
0.52066	-0.00359
0.52051	-0.00376
0.52037	-0.00354
0.52016	-0.00372
0.52005	-0.00385
0.51989	-0.00364
0.51971	-0.00371
0.51959	-0.0035
0.51942	-0.00363
0.5193	-0.00345
0.5191	-0.00361
0.51891	-0.00384
0.51876	-0.00398
0.5186	-0.00369
0.51844	-0.0038
0.51828	-0.00353
0.51815	-0.00372
0.518	-0.00351
0.51782	-0.00374
0.51764	-0.0039
0.51747	-0.00396
0.5173	-0.00375
0.51711	-0.00384
0.51697	-0.00359
0.51684	-0.00345
0.51667	-0.00356
0.51653	-0.00377
0.51638	-0.00392
0.51618	-0.00375
0.51606	-0.00387
0.51589	-0.00361
0.51569	-0.00373
0.51552	-0.00356
0.51537	-0.00372
0.51524	-0.00387
0.51506	-0.00398
0.51494	-0.00375
0.51472	-0.00353
0.5146	-0.00367
0.51444	-0.00384
0.51424	-0.00366
0.51413	-0.00376
0.51399	-0.00388
0.51379	-0.00377
0.51365	-0.00378
0.51346	-0.00359
0.5133	-0.00378
0.51317	-0.00388
0.51304	-0.00365
0.51281	-0.00372
0.5126	-0.00357
0.51248	-0.00371
0.51243	-0.0035
0.51219	-0.00368
0.51205	-0.00386
0.51189	-0.00363
0.5117	-0.00382
0.51157	-0.00392
0.51137	-0.00373
0.51119	-0.0038
0.51108	-0.00362
0.51094	-0.00381
0.51073	-0.00399
0.51063	-0.00371
0.51046	-0.00375
0.51029	-0.00363
0.51015	-0.00377
0.51	-0.00392
0.50979	-0.00374
0.50966	-0.00389
0.50948	-0.00368
0.5093	-0.00385
0.50911	-0.00396
0.50899	-0.00372
0.50883	-0.00386
0.50865	-0.00366
0.5085	-0.00378
0.50832	-0.00396
0.50824	-0.00377
0.50804	-0.00383
0.50786	-0.00364
0.50773	-0.00376
0.5075	-0.00394
0.50737	-0.00369
0.50722	-0.00385
0.50708	-0.00373
0.50691	-0.00379
0.50674	-0.00397
0.50658	-0.00405
0.50641	-0.0038
0.50626	-0.00387
0.50613	-0.0036
0.50596	-0.00336
0.50582	-0.00366
0.50563	-0.00378
0.50548	-0.00365
0.5053	-0.0038
0.50516	-0.00399
0.50501	-0.00406
0.50481	-0.00373
0.50466	-0.00357
0.50448	-0.00372
0.50436	-0.00357
0.50413	-0.00374
0.50406	-0.00393
0.50382	-0.00405
0.5037	-0.00407
0.50354	-0.00386
0.50337	-0.00355
0.50329	-0.00338
0.50309	-0.00365
0.50289	-0.00389
0.50273	-0.00403
0.50254	-0.00416
0.50239	-0.00386
0.50225	-0.00392
0.50211	-0.00372
0.50194	-0.00387
0.50178	-0.00363
0.50162	-0.00386
0.50148	-0.00366
0.50134	-0.00378
0.50114	-0.00398
0.501	-0.00409
0.50083	-0.00379
0.50065	-0.00395
0.50049	-0.00376
0.50034	-0.00391
0.50018	-0.00399
0.50005	-0.00379
0.4999	-0.00386
0.49976	-0.00372
0.49952	-0.00377
0.49936	-0.00363
0.49923	-0.00376
0.49908	-0.0036
0.49892	-0.00383
0.49876	-0.00399
0.4986	-0.00411
0.49843	-0.00383
0.49827	-0.00389
0.49812	-0.0037
0.49804	-0.00388
0.49778	-0.00367
0.49764	-0.00383
0.49753	-0.00365
0.49733	-0.00385
0.49716	-0.00389
0.49702	-0.00372
0.49684	-0.0039
0.4967	-0.00403
0.49658	-0.00381
0.49636	-0.00398
0.49618	-0.00416
0.49602	-0.00387
0.49589	-0.00395
0.49567	-0.00382
0.49554	-0.00388
0.49539	-0.00373
0.49526	-0.00383
0.49511	-0.00397
0.4949	-0.00383
0.49479	-0.00393
0.49458	-0.00372
0.49449	-0.00388
0.49426	-0.00405
0.49411	-0.00416
0.49398	-0.00381
0.49384	-0.00371
0.49367	-0.00378
0.49351	-0.00367
0.49332	-0.00378
0.49316	-0.00398
0.49297	-0.00408
0.49284	-0.0038
0.49272	-0.00388
0.49252	-0.00369
0.49242	-0.00389
0.49218	-0.00365
0.49201	-0.00388
0.49187	-0.00402
0.49176	-0.00376
0.49161	-0.00386
0.4914	-0.00371
0.49126	-0.00381
0.49107	-0.00369
0.49094	-0.00384
0.49075	-0.00405
0.49055	-0.00415
0.49049	-0.00376
0.49026	-0.00401
0.49015	-0.00374
0.48997	-0.00388
0.48979	-0.00372
0.48965	-0.00393
0.4895	-0.00409
0.48935	-0.00422
0.48913	-0.00397
0.48901	-0.00404
0.48883	-0.00379
0.48868	-0.00392
0.48849	-0.00378
0.48837	-0.00391
0.48821	-0.00376
0.488	-0.00392
0.48788	-0.00404
0.48769	-0.00383
0.48754	-0.00395
0.48737	-0.00377
0.48726	-0.0039
0.48705	-0.0041
0.48687	-0.0042
0.48674	-0.00394
0.48655	-0.00402
0.48642	-0.00379
0.48629	-0.00355
0.48607	-0.00378
0.48592	-0.00391
0.48578	-0.00372
0.48563	-0.0039
0.48547	-0.00406
0.48531	-0.00421
0.48515	-0.00392
0.48496	-0.00398
0.4848	-0.00377
0.4847	-0.00397
0.48448	-0.00374
0.48433	-0.00392
0.48416	-0.00373
0.48404	-0.0039
0.48383	-0.00403
0.48368	-0.00413
0.48355	-0.00388
0.48343	-0.00402
0.48322	-0.00385
0.48306	-0.00398
0.48293	-0.00386
0.48276	-0.00396
0.4826	-0.00413
0.4824	-0.00424
0.48224	-0.00393
0.48211	-0.00369
0.48196	-0.00391
0.4818	-0.00406
0.48165	-0.00391
0.48147	-0.00401
0.48136	-0.00416
0.48117	-0.00389
0.48099	-0.00401
0.48084	-0.00379
0.48069	-0.00389
0.48052	-0.0038
0.48039	-0.00393
[truncated: 18,002 more rows]

## Sheet: 0.8 V s-1
E /V vs. SCE	i / mA
0.80027	0.02179
0.80013	0.02053
0.8	0.01896
0.79986	0.01716
0.79971	0.01544
0.79952	0.01364
0.79938	0.01226
0.79919	0.0108
0.79896	0.00969
0.79886	0.00888
0.79858	0.00814
0.79846	0.00773
0.79828	0.0078
0.79811	0.00775
0.798	0.00822
0.79781	0.00832
0.79761	0.00865
0.79746	0.00907
0.79728	0.00939
0.79714	0.00973
0.79699	0.00993
0.79683	0.01008
0.79668	0.01023
0.7965	0.00997
0.79637	0.00993
0.79623	0.00979
0.79603	0.00955
0.79587	0.00922
0.79572	0.00897
0.79553	0.00874
0.79543	0.00856
0.79526	0.00842
0.79504	0.00822
0.79489	0.00811
0.79472	0.00793
0.7946	0.00806
0.7945	0.00807
0.79431	0.00791
0.79411	0.00809
0.794	0.00799
0.79387	0.00809
0.79372	0.00797
0.79344	0.00766
0.79332	0.00779
0.79321	0.0078
0.79303	0.00756
0.79287	0.00765
0.79277	0.00759
0.79256	0.00734
0.79233	0.00714
0.7922	0.00706
0.792	0.00684
0.7919	0.00701
0.79175	0.00695
0.79153	0.00672
0.79144	0.00686
0.79129	0.00673
0.79108	0.00671
0.79097	0.00685
0.79085	0.00673
0.79061	0.00677
0.79051	0.0067
0.79026	0.00653
0.79015	0.00669
0.79004	0.00663
0.78981	0.00637
0.78968	0.00649
0.78958	0.0064
0.78929	0.00624
0.78916	0.00605
0.78904	0.00624
0.7889	0.00613
0.78867	0.00599
0.78858	0.00603
0.78839	0.00598
0.78819	0.00578
0.78805	0.00549
0.78792	0.00575
0.78771	0.00537
0.78754	0.00538
0.78741	0.00533
0.78722	0.00517
0.7871	0.00539
0.78695	0.00538
0.78677	0.00554
0.78661	0.00544
0.78647	0.00555
0.78634	0.00544
0.78615	0.00553
0.78601	0.00545
0.7858	0.00518
0.78571	0.00531
0.78556	0.00519
0.78533	0.00495
0.78518	0.00477
0.785	0.00455
0.7848	0.00443
0.78464	0.00441
0.78457	0.00459
0.78437	0.00447
0.78424	0.00471
0.78405	0.00462
0.7839	0.00477
0.78375	0.00468
0.78357	0.00477
0.78345	0.00466
0.78321	0.0044
0.78316	0.0046
0.78294	0.00444
0.78275	0.00426
0.78259	0.00405
0.78248	0.00418
0.78235	0.00408
0.78214	0.00393
0.78196	0.00381
0.78186	0.004
0.78168	0.00392
0.78146	0.00374
0.78132	0.00391
0.78119	0.0039
0.78106	0.00404
0.78083	0.00395
0.7807	0.00405
0.78053	0.00396
0.78034	0.00376
0.78022	0.00382
0.78004	0.00377
0.77987	0.00361
0.77967	0.00342
0.77964	0.00354
0.77946	0.00351
0.77923	0.00338
0.77911	0.0035
0.77898	0.00341
0.7787	0.00324
0.77862	0.0034
0.7785	0.00334
0.77824	0.00318
0.77812	0.00327
0.77799	0.00311
0.77776	0.00304
0.77767	0.00315
0.7775	0.00314
0.77731	0.00298
0.77715	0.00308
0.77703	0.00299
0.77687	0.00319
0.77671	0.00318
0.77655	0.00322
0.77636	0.00316
0.77618	0.00293
0.77606	0.00307
0.77594	0.00297
0.77569	0.00283
0.77561	0.00289
0.77547	0.00284
0.77525	0.00268
0.77507	0.00248
0.77495	0.00266
0.77482	0.00261
0.77456	0.00237
0.77443	0.00258
0.77435	0.00254
0.77412	0.00232
0.77395	0.00249
0.77382	0.00237
0.77368	0.00259
0.77351	0.00265
0.77333	0.00231
0.77314	0.00239
0.77307	0.0024
0.77283	0.00216
0.77274	0.00231
0.77251	0.00223
0.77233	0.00207
0.77219	0.00222
0.77208	0.00215
0.77185	0.00192
0.77174	0.00206
0.77162	0.00199
0.77134	0.00188
0.77124	0.00212
0.77117	0.00197
0.77095	0.00211
0.77079	0.002
0.77059	0.00178
0.77046	0.00198
0.77033	0.00194
0.77015	0.0017
0.77	0.00175
0.76988	0.00175
0.76967	0.00156
0.76954	0.00172
0.76939	0.00165
0.76918	0.00148
0.76907	0.00157
0.76887	0.00151
0.76869	0.00142
0.76859	0.00152
0.76839	0.00148
0.7682	0.00129
0.76805	0.00145
0.76789	0.00139
0.76772	0.00154
0.76762	0.00151
0.76737	0.00128
0.76727	0.00144
0.76714	0.00135
0.76697	0.00143
0.76686	0.00131
0.76664	0.0012
0.76643	0.00104
0.7663	0.00125
0.7662	0.00117
0.76602	0.00131
0.7659	0.00124
0.76569	0.00107
0.7655	0.00112
0.76533	0.0011
0.76512	0.00092176
0.76505	0.00108
0.76492	0.0011
0.76467	0.000749046
0.76452	0.000864061
0.76443	0.000947361
0.76423	0.000736818
0.76404	0.000891573
0.76396	0.000833492
0.76375	0.000991304
0.76355	0.000908768
0.76349	0.00101
0.76331	0.000963792
0.76307	0.000794517
0.76297	0.000949654
0.76281	0.000926727
0.76258	0.000661925
0.76243	0.000834256
0.76237	0.000865207
0.76213	0.000609576
0.76197	0.000767005
0.76184	0.000697461
0.76171	0.000772354
0.76153	0.000680648
0.76134	0.000477365
0.7612	0.000657721
0.76109	0.000640909
0.76083	0.000380309
0.76068	0.000502202
0.76056	0.000439919
0.76032	0.000272554
0.76028	0.000494942
0.76004	0.000432276
0.75986	0.000190783
0.75973	0.000398268
0.75959	0.000344009
0.75947	0.000502967
0.75929	0.00037496
0.75908	0.000219823
0.7589	0.000303505
0.75882	0.000246571
0.75856	7.08e-05
0.7585	0.00021562
0.75834	0.000192693
0.75807	-1.17358e-05
0.75797	0.000275993
0.75783	0.000152189
0.75763	0.000246953
0.75749	0.00021027
0.75728	1.27192e-05
0.75716	0.000149897
0.75703	0.000129645
0.75678	-0.00016458
0.7567	1.25594e-06
0.75655	-2.54918e-05
0.75636	-0.000279977
0.7562	-0.000128279
0.75608	-0.000119109
0.75589	-0.000257433
0.75571	-0.000165344
0.75552	-0.000199734
0.75545	-8.854e-05
0.75528	-0.00013019
0.75505	-0.000314749
0.75493	-0.000123312
0.75479	-0.000180246
0.75458	-7.24913e-05
0.75446	-0.000128279
0.75427	-0.00028418
0.75413	-0.00016649
0.75399	-0.000250173
0.75384	-0.000132483
0.75368	-0.000183303
0.7535	-0.000425179
0.75334	-0.000275392
0.75324	-0.000357546
0.75297	-0.000534845
0.75287	-0.000391936
0.75273	-0.000460333
0.75248	-0.000584519
0.75243	-0.000425179
0.75221	-0.000515739
0.75199	-0.000604389
0.7519	-0.000478675
0.75175	-0.000525292
0.75161	-0.00039461
0.75145	-0.000518032
0.75123	-0.000481731
0.75113	-0.000424415
0.75096	-0.000679665
0.75072	-0.000507333
0.75063	-0.000552804
0.75041	-0.00076755
0.75029	-0.000586048
0.75014	-0.000680429
0.74993	-0.00081646
0.74977	-0.000644128
0.74963	-0.000678136
0.74955	-0.00055204
0.74941	-0.000575731
0.74916	-0.000777485
0.74906	-0.000558918
0.7489	-0.000680047
0.7487	-0.000665144
0.74854	-0.000675461
0.74836	-0.000870338
0.74822	-0.000714819
0.74808	-0.000779013
0.74787	-0.00103
0.74776	-0.000864606
0.74761	-0.000923833
0.74736	-0.00111
0.74726	-0.00094867
0.74713	-0.00106
0.74689	-0.0011
0.74679	-0.000896703
0.74661	-0.00107
0.74651	-0.000925361
0.74632	-0.000936825
0.74609	-0.00111
0.74597	-0.00097045
0.74586	-0.00105
0.7457	-0.000911605
0.74557	-0.00102
0.74532	-0.0012
0.74523	-0.00106
0.74502	-0.0012
0.74482	-0.00136
0.74469	-0.00107
0.74457	-0.00111
0.74437	-0.00111
0.74423	-0.00106
0.74402	-0.00133
0.74388	-0.0012
0.74376	-0.00128
0.74358	-0.00142
0.74343	-0.00133
0.74329	-0.00131
0.74304	-0.00155
0.74292	-0.00137
0.74277	-0.00147
0.7426	-0.00162
0.74251	-0.00134
0.74231	-0.00153
0.74207	-0.00133
0.74198	-0.00138
0.74182	-0.00128
0.74166	-0.00138
0.74146	-0.00151
0.74131	-0.00136
0.74121	-0.00141
0.74094	-0.00155
0.74082	-0.00147
0.74071	-0.00148
0.74048	-0.0017
0.74034	-0.00159
0.74025	-0.00166
0.73997	-0.00177
0.7399	-0.00155
0.73975	-0.00159
0.7396	-0.00144
0.73939	-0.00159
0.73929	-0.00146
0.73914	-0.00156
0.73886	-0.00173
0.73872	-0.00163
0.73865	-0.00163
0.73846	-0.00176
0.73829	-0.00162
0.73816	-0.0017
0.73799	-0.00174
0.73782	-0.00164
0.73767	-0.00179
0.73753	-0.00169
0.73736	-0.00177
0.7371	-0.00195
0.73703	-0.00178
0.73689	-0.00185
0.73672	-0.00171
0.73654	-0.00167
0.73633	-0.00186
0.73619	-0.00169
0.73606	-0.00175
0.73589	-0.00161
0.73577	-0.00169
0.73559	-0.00155
0.73545	-0.00173
0.73527	-0.00159
0.73512	-0.00174
0.73494	-0.00186
0.73469	-0.0021
0.73459	-0.00193
0.73449	-0.00197
0.73428	-0.00217
0.73417	-0.00203
0.73399	-0.00201
0.7338	-0.00217
0.73366	-0.00202
0.73354	-0.00197
0.73335	-0.00187
0.73318	-0.00198
0.73308	-0.00186
0.7329	-0.0019
0.73268	-0.00214
0.73258	-0.00201
0.73241	-0.00204
0.7322	-0.00229
0.73208	-0.00211
0.73195	-0.00217
0.73169	-0.00235
0.7316	-0.00217
0.73147	-0.0021
0.73124	-0.00225
0.73107	-0.00219
0.73092	-0.00219
0.73082	-0.00209
0.73067	-0.00212
0.73048	-0.00207
0.73031	-0.00208
0.73015	-0.00227
0.73001	-0.00217
0.72985	-0.00233
0.72971	-0.00242
0.72953	-0.0023
0.72936	-0.00236
0.72916	-0.00253
0.72902	-0.00245
0.72888	-0.00244
0.72866	-0.0026
0.72854	-0.00246
0.7284	-0.00243
0.72828	-0.00232
0.72803	-0.0024
0.72793	-0.00219
0.72777	-0.00222
0.72761	-0.00212
0.72745	-0.00226
0.72731	-0.00214
0.72715	-0.00222
0.72692	-0.00249
0.72682	-0.00239
0.72662	-0.00264
0.72644	-0.00269
0.72635	-0.00266
0.72613	-0.00282
0.726	-0.00266
0.72586	-0.00264
0.7257	-0.00258
0.72551	-0.00254
0.72537	-0.00241
0.72521	-0.00243
0.72507	-0.00241
0.72487	-0.00239
0.72469	-0.00278
0.72456	-0.00261
0.72447	-0.00249
0.7242	-0.00276
0.72404	-0.00263
0.72396	-0.00263
0.72367	-0.00282
0.72357	-0.00265
0.72344	-0.00268
0.72328	-0.00256
0.72312	-0.00262
0.72298	-0.0024
0.7228	-0.00251
0.72268	-0.00237
0.72249	-0.00248
0.72223	-0.00272
0.72215	-0.00261
0.72202	-0.00266
0.72182	-0.00279
0.72164	-0.00277
0.72152	-0.00278
0.7213	-0.00296
0.72123	-0.00275
0.72099	-0.0028
0.72083	-0.00301
0.72066	-0.00285
0.72051	-0.00288
0.72033	-0.00304
0.72024	-0.00278
0.72006	-0.0029
0.71993	-0.0028
0.71979	-0.00278
0.71961	-0.00266
0.71941	-0.00276
0.71928	-0.00267
0.71913	-0.00272
0.71891	-0.00291
0.71878	-0.0028
0.71867	-0.00284
0.7184	-0.0031
0.71833	-0.00293
0.71815	-0.00289
0.71796	-0.00306
0.71782	-0.00295
0.71769	-0.00299
0.71755	-0.00315
0.71731	-0.00301
0.71721	-0.00302
0.71703	-0.00292
0.71686	-0.00299
0.71674	-0.00286
0.71654	-0.00295
0.71635	-0.00317
0.71621	-0.00304
0.71611	-0.00313
0.71584	-0.00327
0.71578	-0.00313
0.71564	-0.00313
0.71538	-0.00336
0.71529	-0.00315
0.7151	-0.00322
0.71493	-0.00309
0.71477	-0.00318
0.7146	-0.0033
0.71441	-0.00316
0.71429	-0.00316
0.71418	-0.00301
0.71398	-0.00307
0.71383	-0.00296
0.71374	-0.00304
0.71346	-0.00331
0.71334	-0.00313
0.71324	-0.00321
0.71299	-0.00341
0.71287	-0.00323
0.71271	-0.00323
0.71247	-0.00339
0.71233	-0.00328
0.71221	-0.00329
0.7121	-0.00315
0.71188	-0.00326
0.71177	-0.00303
0.7116	-0.00315
0.71143	-0.00311
0.71124	-0.00323
0.71108	-0.00321
0.71089	-0.00349
0.71076	-0.00332
0.71064	-0.00336
0.71039	-0.00359
0.71025	-0.00344
0.71014	-0.00346
0.70993	-0.0035
0.70981	-0.00342
0.70963	-0.0034
0.70951	-0.00321
0.70933	-0.00333
0.70917	-0.0032
0.709	-0.00315
0.70885	-0.00319
0.70872	-0.00321
0.70852	-0.00341
0.70838	-0.00327
0.70824	-0.00338
0.70798	-0.00349
0.7079	-0.00336
0.70773	-0.00343
0.70756	-0.00328
0.70748	-0.00336
0.70724	-0.00352
0.70705	-0.00342
0.70699	-0.00338
0.70668	-0.00354
0.70661	-0.00346
0.70646	-0.00352
0.70629	-0.00336
0.7062	-0.00337
0.70597	-0.00333
0.70583	-0.00336
0.70562	-0.00351
0.70547	-0.00345
0.70538	-0.00349
0.70518	-0.00367
0.70501	-0.00352
0.70489	-0.00355
0.70469	-0.00362
0.7045	-0.00349
0.70432	-0.00365
0.70421	-0.00351
0.70404	-0.00357
0.70385	-0.00375
0.70373	-0.00354
0.70353	-0.0036
0.70344	-0.00349
0.70325	-0.00364
0.70305	-0.00382
0.70293	-0.00365
0.70282	-0.00365
0.70256	-0.00387
0.70247	-0.00372
0.70226	-0.00386
0.70215	-0.00358
0.70202	-0.0037
0.70183	-0.00353
0.70167	-0.00356
0.70142	-0.00372
0.70133	-0.00364
0.70119	-0.00369
0.701	-0.00385
0.70082	-0.00374
0.70074	-0.00381
0.70048	-0.00396
0.70035	-0.00377
0.70024	-0.00388
0.70002	-0.00376
0.69988	-0.0037
0.69968	-0.00396
0.69954	-0.00378
0.69935	-0.00388
0.69922	-0.00374
0.69908	-0.00376
0.69885	-0.00388
0.69871	-0.00376
0.69863	-0.00378
0.69847	-0.00366
0.69832	-0.00376
0.69814	-0.00359
0.69795	-0.00387
0.69783	-0.00361
0.69764	-0.004
0.69749	-0.00398
0.69737	-0.00393
0.69713	-0.0042
0.69697	-0.00403
0.69686	-0.00405
0.69669	-0.00386
0.69656	-0.00386
0.69635	-0.00377
0.69623	-0.0038
0.69604	-0.00372
0.69586	-0.00379
0.69568	-0.00395
0.69556	-0.00372
0.69541	-0.00386
0.69523	-0.00376
0.69507	-0.00381
0.69486	-0.00402
0.69478	-0.00387
0.69468	-0.00391
0.69441	-0.00409
0.69429	-0.00398
0.69415	-0.00401
0.69393	-0.00418
0.69386	-0.00401
0.69366	-0.00405
0.69347	-0.00381
0.69337	-0.00394
0.69318	-0.00381
0.69302	-0.0039
0.69288	-0.00373
0.6927	-0.00386
0.69252	-0.00404
0.69239	-0.0039
0.69224	-0.00401
0.69201	-0.00417
0.6919	-0.00406
0.69179	-0.00409
0.69159	-0.00425
0.69142	-0.00399
0.69124	-0.00403
0.69113	-0.00398
0.69093	-0.00407
0.69074	-0.00423
0.69061	-0.00404
0.69048	-0.00409
0.69032	-0.00396
0.6902	-0.00406
0.6899	-0.00425
0.68984	-0.00409
0.6897	-0.00416
0.6895	-0.00431
0.68932	-0.00423
0.68923	-0.00426
0.68904	-0.00444
0.68885	-0.00425
0.68872	-0.00426
0.68855	-0.00414
0.68841	-0.00413
0.68825	-0.00406
0.68803	-0.00413
0.68785	-0.00424
0.68777	-0.00416
0.68758	-0.0042
0.6875	-0.00403
0.68728	-0.00412
0.68712	-0.00403
0.68698	-0.00416
0.68672	-0.00438
0.68665	-0.00411
0.68653	-0.00421
0.68631	-0.00439
0.68619	-0.00425
0.68604	-0.00428
0.68583	-0.00448
0.68565	-0.00426
0.68554	-0.00429
0.6854	-0.00416
0.6852	-0.00417
0.68505	-0.0041
0.68486	-0.00408
0.68469	-0.00448
0.68447	-0.00436
0.68442	-0.00426
0.68418	-0.0045
0.68404	-0.0044
0.68394	-0.00434
0.68373	-0.00448
0.6836	-0.00438
0.68349	-0.00434
0.68328	-0.00419
0.68311	-0.00428
0.68291	-0.00417
0.6828	-0.00421
0.68257	-0.0044
0.68242	-0.00422
0.68232	-0.00427
0.68213	-0.00415
0.68198	-0.00425
0.68187	-0.00409
0.68169	-0.00418
0.68145	-0.00445
0.68134	-0.00429
0.68119	-0.0043
0.68098	-0.00453
0.68085	-0.00435
0.6807	-0.00441
0.6805	-0.00463
0.68038	-0.00444
0.68022	-0.00442
0.68	-0.00465
0.67987	-0.00445
0.67974	-0.0045
0.67962	-0.00433
0.67943	-0.00437
0.67925	-0.00431
0.67913	-0.00433
0.6789	-0.00455
0.67878	-0.00442
0.67865	-0.00448
0.67844	-0.00466
0.6783	-0.00449
0.67816	-0.0045
0.67799	-0.00433
0.67787	-0.0044
0.67768	-0.00434
0.67752	-0.00436
0.6773	-0.00456
0.67715	-0.00441
0.677	-0.00446
0.67676	-0.00472
0.67669	-0.00457
0.67657	-0.0046
0.67634	-0.00478
0.6762	-0.00463
0.67607	-0.0046
0.6758	-0.00478
0.67573	-0.00469
0.67555	-0.00469
0.67545	-0.00455
0.67524	-0.00466
0.6751	-0.00443
0.67498	-0.00444
0.67481	-0.0044
0.67464	-0.00449
0.6744	-0.00472
0.67429	-0.00452
0.67414	-0.00459
0.67388	-0.00476
0.67378	-0.00461
0.67369	-0.00469
0.6734	-0.0049
0.67332	-0.00467
0.67314	-0.0047
0.67304	-0.00458
0.67286	-0.00465
0.67272	-0.00447
0.67254	-0.00456
0.67238	-0.00444
0.67228	-0.00446
0.672	-0.00474
0.67185	-0.00457
0.67179	-0.00462
0.67151	-0.00488
0.67146	-0.00475
0.67129	-0.00482
0.6711	-0.00488
0.67096	-0.00476
0.67077	-0.00478
0.67062	-0.00496
0.67047	-0.00479
0.67029	-0.0048
0.67016	-0.00463
0.66994	-0.00467
0.66982	-0.00455
0.66963	-0.00461
0.6695	-0.00443
0.66933	-0.00451
0.66918	-0.00446
0.66904	-0.00454
0.66879	-0.00477
0.66869	-0.00461
0.6686	-0.00463
0.66834	-0.00489
0.6682	-0.00474
0.66808	-0.00478
0.66785	-0.00496
0.66772	-0.00475
0.66762	-0.00482
0.66734	-0.00505
0.66721	-0.00492
0.66712	-0.0049
0.66687	-0.00497
0.66674	-0.0048
0.66657	-0.00487
0.66643	-0.00472
0.66628	-0.00482
0.66611	-0.00464
0.66602	-0.00467
0.6658	-0.00459
0.66562	-0.00467
0.66546	-0.00494
0.6653	-0.00475
0.6652	-0.00482
0.66496	-0.005
0.66487	-0.00484
0.66469	-0.00481
0.66446	-0.00493
0.66434	-0.0049
0.66421	-0.00488
0.66402	-0.00479
0.66386	-0.00487
0.66376	-0.00468
0.66356	-0.00476
0.66338	-0.00463
0.66327	-0.00472
0.66304	-0.00493
0.66294	-0.00483
0.66275	-0.00488
0.66257	-0.00506
0.66244	-0.0049
0.66229	-0.00503
0.66206	-0.00514
0.66199	-0.00496
0.66187	-0.00498
0.66159	-0.00516
0.6615	-0.005
0.66134	-0.00495
0.6612	-0.00489
0.66101	-0.00495
0.66091	-0.0048
0.66075	-0.00482
0.66054	-0.00472
0.66036	-0.00483
0.66018	-0.00506
0.66005	-0.00492
0.65991	-0.00492
0.6597	-0.00514
0.65955	-0.00497
0.65947	-0.00507
0.65917	-0.00514
0.65907	-0.00506
0.65891	-0.00511
0.65875	-0.00526
0.65861	-0.00502
0.65847	-0.00503
0.65831	-0.00488
0.6581	-0.005
0.65794	-0.00502
0.65776	-0.00501
0.65761	-0.00513
0.65746	-0.00503
0.65735	-0.00504
0.65717	-0.00491
0.65702	-0.00489
0.65685	-0.00481
0.65671	-0.00479
0.65651	-0.00505
0.65633	-0.00493
0.65622	-0.00493
0.65598	-0.00513
0.65582	-0.00505
0.65573	-0.00505
0.65552	-0.00522
0.65539	-0.00505
0.65525	-0.00511
0.65512	-0.00501
0.65494	-0.00497
0.65477	-0.00487
0.65463	-0.00499
0.65445	-0.00488
0.65436	-0.00494
0.65411	-0.00517
0.65404	-0.00493
0.65385	-0.005
0.65363	-0.00515
0.6535	-0.00496
0.65336	-0.00514
0.65317	-0.00498
0.65305	-0.00501
0.6528	-0.00521
0.65275	-0.00507
0.65255	-0.00512
0.65234	-0.0053
0.65219	-0.00515
0.65208	-0.00516
0.65185	-0.00543
0.6517	-0.00525
0.65162	-0.00527
0.65144	-0.005
0.65131	-0.00505
0.65112	-0.00501
0.65097	-0.00506
0.65077	-0.00496
0.65065	-0.00505
0.65041	-0.00519
0.65035	-0.00503
0.65016	-0.00519
0.64996	-0.00537
0.64981	-0.00522
0.64968	-0.00531
0.64951	-0.00549
0.64935	-0.00531
0.64922	-0.00529
0.64901	-0.00553
0.64888	-0.00532
0.64876	-0.00534
0.64855	-0.00523
0.64838	-0.00526
0.64827	-0.00507
0.64809	-0.00514
0.6479	-0.00509
0.64778	-0.00516
0.64751	-0.00535
0.64744	-0.00517
0.64731	-0.0052
0.64706	-0.00543
0.64694	-0.00532
0.64681	-0.00537
0.6466	-0.0055
0.64645	-0.0053
0.64634	-0.0053
0.64614	-0.00522
0.64599	-0.00526
0.64584	-0.0051
0.64568	-0.00524
0.64553	-0.00514
0.64535	-0.00518
0.64516	-0.00532
0.64505	-0.00518
0.64489	-0.00525
0.64467	-0.00554
0.64451	-0.00538
0.64443	-0.00531
0.64421	-0.00555
0.64399	-0.00537
0.64392	-0.0054
0.64368	-0.00553
0.64357	-0.00534
0.64339	-0.00541
0.64325	-0.00524
0.64303	-0.00533
0.64295	-0.00518
0.64275	-0.00519
0.64263	-0.00509
0.64246	-0.0052
0.64234	-0.00501
0.64216	-0.00521
0.64192	-0.00538
0.64177	-0.00523
0.64168	-0.00532
0.64146	-0.00552
0.64135	-0.00537
0.64117	-0.00537
0.64098	-0.00548
0.64084	-0.00537
0.6407	-0.00547
0.64051	-0.00559
0.64041	-0.00539
0.64023	-0.00536
0.64007	-0.00521
0.63991	-0.00536
0.63969	-0.00529
0.63961	-0.0053
0.63942	-0.0055
0.63929	-0.00532
0.63915	-0.00531
0.63892	-0.00526
0.63879	-0.00533
0.63852	-0.00552
0.63843	-0.00537
0.63834	-0.00543
0.63808	-0.00555
0.63794	-0.0053
0.63784	-0.00548
0.63766	-0.00533
0.63749	-0.00538
0.63734	-0.00527
0.63719	-0.00535
0.63697	-0.00554
0.63679	-0.00537
0.6367	-0.00544
0.63648	-0.0056
0.63639	-0.00549
0.63623	-0.00555
0.63605	-0.00568
0.63589	-0.00555
0.63576	-0.00555
0.63555	-0.00543
0.63538	-0.00553
0.6353	-0.00538
0.63515	-0.00543
0.63492	-0.00555
0.63476	-0.0054
0.63461	-0.00551
0.63449	-0.00534
0.63435	-0.00542
0.63409	-0.00558
0.63402	-0.00539
0.63382	-0.00554
0.63369	-0.00541
0.6335	-0.00552
0.63326	-0.00563
0.63321	-0.00551
0.63304	-0.00559
0.63281	-0.00571
0.63272	-0.00554
0.63257	-0.00558
0.63237	-0.00546
0.63221	-0.00549
0.63202	-0.00566
0.63184	-0.00547
0.63177	-0.00552
0.63158	-0.00544
0.63143	-0.00556
0.63129	-0.00548
0.6311	-0.00545
0.6309	-0.0057
0.63074	-0.00548
0.63065	-0.00555
0.63047	-0.00571
0.63031	-0.00563
0.63015	-0.00559
0.62997	-0.00572
0.62975	-0.00557
0.62969	-0.00557
0.62949	-0.00545
0.62933	-0.00547
0.62916	-0.00541
0.62906	-0.00545
0.62887	-0.00532
0.62872	-0.00544
0.62855	-0.00531
0.62842	-0.00544
0.6282	-0.00557
0.62811	-0.00546
0.62794	-0.00549
0.62774	-0.00568
0.62765	-0.00557
0.62746	-0.00561
0.62726	-0.00577
0.6271	-0.00563
0.62696	-0.00565
0.62676	-0.00578
0.6266	-0.00574
0.62643	-0.00574
0.62622	-0.0059
0.62611	-0.00572
0.62595	-0.00577
0.62578	-0.00562
0.62567	-0.00564
0.62551	-0.00553
0.62533	-0.00562
0.62517	-0.00543
0.62504	-0.00556
0.62488	-0.00541
0.62469	-0.0054
0.62454	-0.00563
0.62436	-0.00562
0.6242	-0.00564
0.62401	-0.00579
0.62387	-0.00567
0.62373	-0.00574
0.6235	-0.00589
0.62341	-0.00573
0.62326	-0.00579
0.62302	-0.00601
0.62291	-0.00581
0.62281	-0.00584
0.62259	-0.006
0.62251	-0.00582
0.62228	-0.00591
0.62213	-0.00565
0.62197	-0.00574
0.62182	-0.00561
0.62166	-0.00569
0.62152	-0.00558
0.62138	-0.00563
0.62111	-0.00585
0.62099	-0.00569
0.6209	-0.00572
0.62066	-0.00591
0.6205	-0.00579
0.62036	-0.00585
0.62012	-0.00611
0.62002	-0.00588
0.6199	-0.00585
0.6197	-0.00576
0.61957	-0.0058
0.61937	-0.00567
0.61928	-0.00565
0.61904	-0.00585
0.61887	-0.0057
0.61878	-0.0058
0.61859	-0.00565
0.61849	-0.00569
0.61831	-0.00556
0.61817	-0.00565
0.6179	-0.006
0.61777	-0.00585
0.61768	-0.00574
0.61745	-0.00594
0.61726	-0.00579
0.61718	-0.00582
0.61694	-0.00598
0.61682	-0.00582
0.61669	-0.00582
0.61655	-0.00569
0.61638	-0.00576
0.61625	-0.00558
0.61608	-0.00569
0.61589	-0.00556
0.61578	-0.00557
0.61559	-0.00583
0.6154	-0.00571
0.6153	-0.00578
0.61509	-0.00594
0.61494	-0.00582
0.61481	-0.00583
0.61463	-0.00603
0.61444	-0.00586
0.61432	-0.00599
0.61418	-0.00574
0.614	-0.00591
0.61386	-0.0057
0.61367	-0.00573
0.61349	-0.00581
0.61338	-0.00583
0.61325	-0.00586
0.61304	-0.00599
0.61289	-0.00584
0.61265	-0.00586
0.61255	-0.00568
0.61241	-0.00579
0.61229	-0.0057
0.61208	-0.00577
0.61187	-0.00603
0.61176	-0.0058
0.61161	-0.00591
0.61136	-0.00602
0.61128	-0.00577
0.61117	-0.00589
0.61097	-0.00574
0.61083	-0.00585
0.61064	-0.00569
0.61051	-0.00579
0.61033	-0.00601
0.61017	-0.00583
0.61003	-0.00587
0.60983	-0.00615
0.60969	-0.00603
0.60957	-0.006
0.60939	-0.00609
0.60922	-0.00597
0.60906	-0.00607
0.60893	-0.00586
0.60879	-0.00593
0.60857	-0.00583
0.60844	-0.00586
0.60818	-0.00605
0.60809	-0.00588
0.60795	-0.00594
0.60772	-0.00613
0.60757	-0.00596
0.60748	-0.006
0.60731	-0.00585
0.60714	-0.00594
0.60699	-0.00586
0.60679	-0.00594
0.60658	-0.0061
0.60644	-0.00589
0.60633	-0.00595
0.60608	-0.00616
0.60597	-0.00596
0.60579	-0.00601
0.60565	-0.00587
0.60557	-0.00593
0.60526	-0.00613
0.60515	-0.00595
0.60501	-0.00598
0.60491	-0.00582
0.60474	-0.00602
0.60454	-0.00586
0.60441	-0.00591
0.60419	-0.00613
0.60408	-0.00594
0.60398	-0.00595
0.60369	-0.00616
0.60357	-0.00602
0.60345	-0.00605
0.60322	-0.00624
0.60307	-0.00608
0.60296	-0.00604
0.60278	-0.00586
0.60264	-0.00592
0.60245	-0.00579
0.60229	-0.00591
0.60213	-0.00577
0.60199	-0.00585
0.60174	-0.00608
0.60164	-0.00593
0.6015	-0.006
0.60129	-0.00617
0.6012	-0.00604
0.60104	-0.00614
0.60082	-0.00623
0.60071	-0.0061
0.60059	-0.0061
0.60033	-0.00627
0.60018	-0.0061
0.60008	-0.00614
0.59992	-0.00604
0.59972	-0.00603
0.59959	-0.00591
0.59945	-0.00594
0.59931	-0.00582
0.59911	-0.00593
0.59893	-0.00585
0.59884	-0.00587
0.59859	-0.00612
0.59846	-0.00601
0.59834	-0.00603
0.59815	-0.00624
0.59799	-0.00595
0.59786	-0.0061
0.59769	-0.00602
0.59751	-0.00605
0.59734	-0.0062
0.5972	-0.00608
0.59701	-0.00613
0.59687	-0.00631
0.59671	-0.0061
0.59657	-0.0062
0.59634	-0.00638
0.59621	-0.00626
0.5961	-0.00625
0.59586	-0.00644
0.59573	-0.00631
0.59555	-0.00633
0.59536	-0.00642
0.59526	-0.00624
0.59509	-0.00633
0.59491	-0.00614
0.5948	-0.00616
0.59459	-0.00604
0.59439	-0.00617
0.59427	-0.00601
0.5942	-0.00605
0.59401	-0.00595
0.59383	-0.00602
0.59362	-0.00621
0.59347	-0.00613
0.59334	-0.00612
0.59311	-0.00633
0.59302	-0.00617
0.59289	-0.00621
0.5927	-0.00609
0.59255	-0.00613
0.59233	-0.00629
0.59217	-0.00618
0.59208	-0.00626
0.59197	-0.00606
0.59175	-0.0061
0.59159	-0.006
0.59148	-0.00612
0.59122	-0.00637
0.59112	-0.00613
0.59096	-0.00617
0.59074	-0.00635
0.59063	-0.00617
0.59045	-0.00628
0.59031	-0.0061
0.59018	-0.00614
0.58994	-0.0063
0.58984	-0.00613
0.5897	-0.00617
0.58956	-0.00602
0.5893	-0.0061
0.58915	-0.00602
0.58903	-0.00604
0.58881	-0.00627
0.58868	-0.00608
0.58856	-0.00616
0.58832	-0.00635
0.58825	-0.00619
0.58806	-0.00624
0.58788	-0.00637
0.58776	-0.00623
0.58761	-0.00631
0.58743	-0.00612
0.58724	-0.0062
0.58709	-0.00602
0.5869	-0.00608
0.58679	-0.00593
0.58665	-0.00608
0.58652	-0.00594
0.58635	-0.00609
0.5861	-0.00628
0.58594	-0.0064
0.58581	-0.00626
0.58572	-0.0063
0.58545	-0.00649
0.58537	-0.00628
0.5852	-0.00632
0.58501	-0.0062
0.58486	-0.0062
0.58465	-0.00636
0.58454	-0.00623
0.58436	-0.00634
0.58423	-0.00619
0.58412	-0.00617
0.58384	-0.00637
0.58374	-0.00624
0.5836	-0.00632
0.58347	-0.00617
0.58328	-0.0063
0.58303	-0.00649
0.58296	-0.0063
0.58283	-0.00642
0.5826	-0.00651
0.58243	-0.00643
0.58229	-0.00648
0.58209	-0.00661
0.58199	-0.00641
0.58183	-0.00644
0.58163	-0.00631
0.5815	-0.00633
0.58137	-0.00621
0.58115	-0.00625
0.58103	-0.00614
0.58085	-0.00623
0.5807	-0.0061
0.58052	-0.00614
0.58036	-0.00634
0.58022	-0.00629
0.58008	-0.00627
0.57987	-0.00644
0.57974	-0.00638
0.57958	-0.00644
0.57937	-0.00662
0.57926	-0.00633
0.57915	-0.00643
0.57892	-0.00627
0.57878	-0.00628
0.57856	-0.00648
0.57843	-0.00638
0.57829	-0.0064
0.57817	-0.00624
0.57799	-0.00644
0.57782	-0.00616
0.5777	-0.00627
0.57749	-0.00651
0.57736	-0.00632
0.57724	-0.00634
0.57703	-0.00652
0.57688	-0.00639
0.57676	-0.00648
0.57658	-0.00662
0.57645	-0.00634
0.57622	-0.00639
0.57609	-0.00634
0.57593	-0.00638
0.57581	-0.00617
0.57559	-0.00626
0.57544	-0.00621
0.57528	-0.00632
0.5751	-0.00646
0.57494	-0.00629
0.57484	-0.00641
0.57461	-0.00659
0.57445	-0.00642
0.57434	-0.00645
0.57415	-0.00661
0.57398	-0.00648
0.57379	-0.00651
0.57372	-0.00631
0.57352	-0.00626
0.57339	-0.00624
0.57318	-0.00634
0.57305	-0.00623
0.57293	-0.00633
0.57273	-0.00653
0.57258	-0.00632
0.57242	-0.00638
0.57223	-0.00664
0.57206	-0.00652
0.57192	-0.0065
0.57178	-0.00669
0.57163	-0.00648
0.57148	-0.00648
0.57131	-0.00624
0.57119	-0.00644
0.57095	-0.00629
0.57079	-0.00639
0.5706	-0.00657
0.57047	-0.00636
0.57037	-0.00649
0.57021	-0.00636
0.57001	-0.00651
0.5698	-0.00661
0.56964	-0.00687
0.56955	-0.00668
0.56941	-0.00672
0.56918	-0.00681
0.56905	-0.00673
0.56883	-0.00672
0.56869	-0.00678
0.5685	-0.00666
0.56835	-0.00667
0.56822	-0.0065
0.56805	-0.00656
0.56786	-0.0064
0.56771	-0.00646
0.56758	-0.00637
0.56743	-0.00639
0.56725	-0.00632
0.56711	-0.00636
0.56695	-0.00631
0.56679	-0.00644
0.56659	-0.00654
0.56645	-0.0065
0.56632	-0.0065
0.56613	-0.00663
0.56601	-0.00653
0.56586	-0.00659
0.56562	-0.0067
0.56549	-0.00652
0.56532	-0.00657
0.56523	-0.00647
0.56502	-0.00645
0.56486	-0.00635
0.56471	-0.0065
0.56459	-0.00633
0.56438	-0.00639
0.56415	-0.00664
0.56405	-0.00646
0.56394	-0.00651
0.56371	-0.00672
0.56353	-0.00656
0.56344	-0.00656
0.56323	-0.00671
0.5631	-0.00656
0.56299	-0.00653
0.56282	-0.00637
0.5627	-0.00645
0.56251	-0.00631
0.56236	-0.00645
0.56215	-0.00633
0.562	-0.00638
0.5618	-0.00656
0.56169	-0.00644
0.56154	-0.00653
0.56128	-0.00666
0.56122	-0.0065
0.56108	-0.0066
0.56084	-0.00676
0.56071	-0.00656
0.56056	-0.00667
0.56041	-0.00652
0.56024	-0.00652
0.55998	-0.00673
0.55992	-0.00656
0.55977	-0.00663
0.55961	-0.00652
0.55943	-0.00653
0.55924	-0.00669
0.55911	-0.00651
0.55897	-0.0066
0.55884	-0.0065
0.55865	-0.00653
0.55846	-0.00676
0.55833	-0.00657
0.55816	-0.00659
0.55802	-0.00638
0.55787	-0.0066
0.5577	-0.00646
0.55756	-0.0065
0.55733	-0.00671
0.5572	-0.00658
0.55705	-0.00665
0.55684	-0.00682
0.55676	-0.00663
0.55659	-0.00671
0.55638	-0.00694
0.55622	-0.00675
0.5561	-0.00677
0.55585	-0.00696
0.55575	-0.00684
0.55561	-0.0068
0.55537	-0.00694
0.55526	-0.00676
0.55508	-0.00679
0.55492	-0.00664
0.55478	-0.00669
0.55463	-0.00657
0.55446	-0.00659
0.55436	-0.00654
0.55413	-0.00659
0.554	-0.00641
0.55386	-0.00654
0.55363	-0.00648
0.55352	-0.0066
0.55335	-0.00673
0.55322	-0.00688
0.55305	-0.00671
0.5529	-0.00675
0.5527	-0.00693
0.55257	-0.0068
0.55239	-0.00685
0.55216	-0.00697
0.55202	-0.00679
0.55191	-0.00679
0.55176	-0.00663
0.5516	-0.0067
0.55143	-0.00671
0.55126	-0.00677
0.55106	-0.00683
0.55095	-0.00672
0.55079	-0.00675
0.5507	-0.0066
0.55052	-0.00667
0.55033	-0.00659
0.55017	-0.00664
0.54992	-0.00682
0.54979	-0.00665
0.54969	-0.00674
0.54958	-0.00653
0.5494	-0.0066
0.54921	-0.00649
0.54905	-0.00654
0.54887	-0.00679
0.54869	-0.00663
0.5486	-0.00668
0.54836	-0.00685
0.54823	-0.00671
0.54804	-0.00676
0.54782	-0.00698
0.54773	-0.00681
0.54758	-0.00685
0.54739	-0.00702
0.54724	-0.00685
0.54711	-0.00689
0.54693	-0.00669
0.54682	-0.00667
0.54662	-0.00667
0.54646	-0.00668
0.54622	-0.00684
0.54612	-0.0067
0.54595	-0.00676
0.54582	-0.00666
0.54568	-0.00674
0.5455	-0.00665
0.54536	-0.00664
0.54513	-0.00685
0.54504	-0.00671
0.54488	-0.00677
0.54466	-0.00686
0.54455	-0.00669
0.54438	-0.00689
0.54423	-0.0067
0.54406	-0.00677
0.5439	-0.00695
0.5437	-0.00685
0.5436	-0.00683
0.5434	-0.00707
0.54322	-0.00688
0.54307	-0.00697
0.54293	-0.00685
0.54277	-0.00685
0.5426	-0.00702
0.54247	-0.00685
0.54229	-0.00695
0.54215	-0.00672
0.54199	-0.00673
0.54186	-0.00665
0.54165	-0.00675
0.54151	-0.0067
0.54133	-0.0067
0.54116	-0.0069
0.54106	-0.00675
0.54088	-0.00679
0.54061	-0.00692
0.54056	-0.00683
0.54037	-0.00691
0.54017	-0.00716
0.54007	-0.00695
0.5399	-0.00693
0.53969	-0.00708
0.53955	-0.00697
0.53942	-0.00698
0.53923	-0.00684
0.53909	-0.0069
0.53893	-0.00675
0.53881	-0.00672
0.53865	-0.00665
0.53846	-0.00672
0.53825	-0.00691
0.53817	-0.00674
0.538	-0.00698
0.53785	-0.00675
0.53775	-0.00679
0.53753	-0.00697
0.53737	-0.00673
0.53728	-0.00684
0.53704	-0.00676
0.53691	-0.00677
0.53673	-0.00695
0.53655	-0.00682
0.53641	-0.0069
0.53623	-0.00698
0.5361	-0.00682
0.53592	-0.00689
0.53577	-0.00672
0.53561	-0.00682
0.53543	-0.0067
0.53527	-0.00677
0.5351	-0.00695
0.53498	-0.00681
0.53484	-0.00685
0.53463	-0.00702
0.53447	-0.00694
0.53438	-0.0069
0.53416	-0.00713
0.53402	-0.00697
0.53386	-0.00703
0.53372	-0.00686
0.53353	-0.0068
0.53337	-0.0068
0.53319	-0.00685
0.53305	-0.00702
0.53286	-0.00689
0.53275	-0.0069
0.53255	-0.00705
0.53244	-0.00688
0.53226	-0.00697
0.53208	-0.00684
0.53192	-0.00693
0.53179	-0.00684
0.53161	-0.00687
0.53138	-0.00704
0.5313	-0.00678
0.53116	-0.00695
0.53096	-0.00683
0.53086	-0.00688
0.53059	-0.00715
0.53046	-0.00694
0.53038	-0.00693
0.53014	-0.00718
0.53	-0.00706
0.52987	-0.00703
0.52969	-0.00722
0.52954	-0.00705
0.52939	-0.00716
0.52923	-0.00693
0.52907	-0.00707
0.52887	-0.00687
0.5288	-0.00695
0.52848	-0.00715
0.52837	-0.00703
0.52825	-0.00703
0.52807	-0.00718
0.52785	-0.00699
0.52774	-0.00708
0.52757	-0.00691
0.52744	-0.00697
0.52729	-0.00686
0.52714	-0.00691
0.52687	-0.00719
0.52676	-0.00704
0.52666	-0.00701
0.52643	-0.00722
0.52629	-0.00707
0.52616	-0.00711
0.52599	-0.00697
0.52585	-0.00704
0.52562	-0.00722
0.52551	-0.00705
0.52534	-0.00707
0.5252	-0.00688
0.52504	-0.007
0.52486	-0.00685
0.52475	-0.00707
0.52456	-0.00693
0.52446	-0.00684
0.52422	-0.0071
0.52405	-0.00697
0.52399	-0.00699
0.52375	-0.00719
0.52365	-0.00703
0.52345	-0.00711
0.52322	-0.00723
0.52308	-0.00704
0.52297	-0.00711
0.52277	-0.00696
0.52265	-0.00699
0.52245	-0.00721
0.52229	-0.00699
0.52218	-0.00709
0.522	-0.0069
0.52187	-0.007
0.52167	-0.00688
0.52156	-0.00694
0.52129	-0.00717
0.52117	-0.00699
0.52107	-0.00705
0.5209	-0.00724
0.52072	-0.00709
0.52057	-0.00715
0.52035	-0.00731
0.52023	-0.00711
0.5201	-0.0071
0.51992	-0.007
0.51976	-0.00703
0.51957	-0.00693
0.51945	-0.00701
0.51928	-0.00689
0.51916	-0.00695
0.51891	-0.00723
0.51881	-0.007
0.5187	-0.00711
0.51844	-0.00733
0.51831	-0.00707
0.51816	-0.00716
0.51795	-0.00724
0.51783	-0.00711
0.51768	-0.00718
0.5175	-0.00703
0.51731	-0.0071
0.51719	-0.00702
0.51702	-0.00706
0.51682	-0.00727
0.5167	-0.0071
0.51659	-0.00714
0.51637	-0.0073
0.51626	-0.0072
0.51604	-0.00724
0.51587	-0.00741
0.5157	-0.00729
0.51559	-0.00725
0.51546	-0.00715
0.51525	-0.0072
0.51511	-0.00701
0.51499	-0.00702
0.51477	-0.00695
0.51462	-0.00701
0.51438	-0.00723
0.51429	-0.00712
0.5142	-0.00714
0.51394	-0.00738
0.5138	-0.00718
0.51368	-0.0072
0.5135	-0.00712
0.51336	-0.00712
0.51315	-0.0073
0.51301	-0.0072
0.5129	-0.00723
0.51265	-0.00734
0.51251	-0.0072
0.51241	-0.00725
0.51223	-0.00709
0.51208	-0.00718
0.51194	-0.00705
0.51174	-0.00707
0.51164	-0.00694
0.51146	-0.00711
0.51125	-0.00707
0.51112	-0.00698
0.51095	-0.00725
0.5108	-0.00716
0.51066	-0.00717
0.51045	-0.00733
0.51024	-0.00744
0.51009	-0.00729
0.50999	-0.00725
0.50977	-0.00744
0.5096	-0.0073
0.50949	-0.00728
0.50935	-0.00716
0.50917	-0.00719
0.50899	-0.00703
0.50884	-0.00715
0.50868	-0.00698
0.50852	-0.0071
0.50837	-0.00701
0.50822	-0.00703
0.50799	-0.00726
0.5079	-0.00715
0.50774	-0.00717
0.50754	-0.00734
0.50739	-0.0072
0.50725	-0.00722
0.50703	-0.00743
0.50687	-0.00722
0.5068	-0.00719
0.50657	-0.0071
0.5065	-0.00717
0.50629	-0.00706
0.50616	-0.00715
0.50595	-0.00735
0.5058	-0.00717
0.50566	-0.00733
0.50542	-0.00745
0.50537	-0.00727
0.50516	-0.00733
0.505	-0.00716
0.50487	-0.00726
0.50463	-0.00734
0.50454	-0.00714
0.50433	-0.00734
0.5042	-0.00712
0.50409	-0.00728
0.50388	-0.00714
0.50379	-0.0072
0.50358	-0.00732
0.50341	-0.00724
0.50328	-0.00731
0.50304	-0.0075
0.50292	-0.00739
0.50279	-0.00739
0.50257	-0.00754
0.50246	-0.00737
0.50232	-0.00745
0.50215	-0.00729
0.50199	-0.00734
0.50178	-0.00748
0.50161	-0.00732
0.50149	-0.00731
0.50132	-0.00726
0.50116	-0.00731
0.50103	-0.00712
0.50087	-0.0072
0.50069	-0.00709
0.50052	-0.00721
0.50035	-0.00741
0.50021	-0.0073
0.50007	-0.00731
0.49989	-0.0075
0.49971	-0.00735
0.49962	-0.00736
0.49939	-0.00757
0.49926	-0.00743
0.49912	-0.00744
0.49896	-0.00758
0.49881	-0.00742
0.49864	-0.00747
0.49846	-0.00727
0.49831	-0.0073
0.49817	-0.00724
0.49798	-0.00739
0.4978	-0.00724
0.49765	-0.00722
0.49749	-0.00749
0.49734	-0.0073
0.4972	-0.00734
0.49696	-0.00754
0.49684	-0.00732
0.49672	-0.00738
0.49658	-0.00726
0.4964	-0.00729
0.49615	-0.00744
0.49608	-0.00727
0.4959	-0.00736
0.49576	-0.00719
0.49559	-0.00727
0.49541	-0.00719
0.49526	-0.00721
0.49504	-0.00744
0.49487	-0.00732
0.49478	-0.0073
0.4946	-0.00746
0.49446	-0.00735
0.49433	-0.00743
0.49417	-0.00722
0.49402	-0.00736
0.49385	-0.00718
0.49367	-0.00722
0.49344	-0.0074
0.49334	-0.00729
0.49322	-0.00735
0.49296	-0.00755
0.49283	-0.00739
0.49276	-0.00741
0.49244	-0.00761
0.49236	-0.00748
0.49225	-0.00754
0.49204	-0.00769
0.49189	-0.00749
0.49173	-0.00756
0.49152	-0.00739
0.49142	-0.00735
0.49128	-0.00719
0.49114	-0.00738
0.49096	-0.00718
0.49087	-0.00725
0.49065	-0.00712
0.49046	-0.00722
0.49031	-0.00711
0.49019	-0.00727
0.48995	-0.0074
0.48984	-0.0076
0.48967	-0.00751
0.48952	-0.00755
0.4893	-0.00771
0.48918	-0.00753
0.48909	-0.00761
0.4888	-0.00769
0.48873	-0.00756
0.48853	-0.0076
0.48836	-0.00742
0.48822	-0.00749
0.48807	-0.00732
0.48791	-0.00736
0.48777	-0.00725
0.4876	-0.00733
0.48741	-0.00752
0.48726	-0.00739
0.4871	-0.00739
0.48684	-0.00767
0.48673	-0.00761
0.48664	-0.00748
0.48646	-0.0076
0.48626	-0.00755
0.48618	-0.00747
0.48598	-0.00737
0.48583	-0.00744
0.48562	-0.00732
0.48551	-0.00735
0.48533	-0.00729
0.48517	-0.00728
0.48499	-0.00747
0.4849	-0.00734
0.48473	-0.00751
0.48458	-0.0074
0.48443	-0.00738
0.48419	-0.00762
0.48408	-0.00741
0.48394	-0.00748
0.4837	-0.00769
0.48357	-0.0075
0.48341	-0.00752
0.48327	-0.00764
0.48309	-0.00749
0.48293	-0.00752
0.48283	-0.00734
0.48265	-0.00735
0.48249	-0.00727
0.48231	-0.00739
0.48217	-0.00729
0.48202	-0.00732
0.48177	-0.00756
0.48167	-0.00741
0.48153	-0.0075
0.48132	-0.00765
0.4812	-0.00745
0.48109	-0.00752
0.4809	-0.00744
0.48073	-0.00748
0.48049	-0.00772
[truncated: 18,003 more rows]

## Sheet: 1.6 V s-1
E /V vs. SCE	i / mA
0.80029	0.03697
0.8	0.03456
0.79966	0.0305
0.79936	0.0271
0.79901	0.02308
0.79871	0.01991
0.79839	0.01662
0.798	0.01416
0.79773	0.01237
0.79736	0.01095
0.79707	0.0102
0.79667	0.00949
0.7964	0.00983
0.79606	0.00963
0.79576	0.01053
0.79543	0.01057
0.79516	0.01177
0.79474	0.01152
0.79445	0.01243
0.79417	0.01253
0.79378	0.01283
0.79349	0.01272
0.79315	0.01267
0.7929	0.01247
0.79257	0.01235
0.79225	0.01186
0.79196	0.01174
0.79168	0.01118
0.79126	0.01071
0.79095	0.0103
0.79058	0.00985
0.7903	0.00948
0.78998	0.0091
0.78963	0.0088
0.78938	0.00894
0.78904	0.00861
0.78876	0.00862
0.78841	0.00825
0.78807	0.00833
0.78775	0.00798
0.78744	0.00804
0.78712	0.00769
0.78676	0.00779
0.78645	0.00745
0.78611	0.00746
0.78589	0.00756
0.78546	0.00711
0.78516	0.00712
0.78482	0.00679
0.78457	0.00681
0.7842	0.00639
0.78386	0.00632
0.78359	0.00618
0.78328	0.00619
0.78298	0.0062
0.78261	0.00589
0.78231	0.00589
0.78194	0.00549
0.78167	0.00568
0.78134	0.00524
0.78109	0.00576
0.78079	0.00539
0.78036	0.00541
0.78007	0.00505
0.77971	0.00501
0.7794	0.00472
0.77909	0.00472
0.77875	0.0043
0.77846	0.00439
0.77808	0.00401
0.77774	0.00411
0.77746	0.00377
0.77715	0.00383
0.77687	0.00392
0.77658	0.00395
0.77628	0.00402
0.77587	0.00364
0.77558	0.00363
0.77524	0.00328
0.7749	0.00338
0.77457	0.00293
0.77423	0.00297
0.77393	0.00266
0.77358	0.00271
0.77336	0.00284
0.773	0.0025
0.77268	0.00287
0.77238	0.00255
0.77203	0.00261
0.77172	0.00219
0.7714	0.00225
0.77104	0.00187
0.77078	0.00205
0.77046	0.00174
0.7702	0.00218
0.76992	0.00184
0.76949	0.00183
0.76925	0.00186
0.76887	0.00145
0.76851	0.00155
0.76827	0.00115
0.76788	0.00121
0.76758	0.000815193
0.76727	0.000976481
0.76694	0.000553003
0.76665	0.00112
0.76632	0.000748308
0.76601	0.000776973
0.76578	0.000936733
0.76532	0.000516312
0.76499	0.000553386
0.76478	0.000675308
0.76437	0.000262531
0.76404	0.000348909
0.76372	7.60375e-06
0.76346	0.000123028
0.76314	0.000189149
0.76286	0.000250683
0.76253	0.000316039
0.76212	-0.000100941
0.76182	-0.000135721
0.76144	-0.000460592
0.76116	-0.000343256
0.76079	-0.000731954
0.76052	-0.000603152
0.76025	-0.000511424
0.75994	-0.000412434
0.75965	-0.000389885
0.75926	-0.000321853
0.75893	-0.000757561
0.75856	-0.000715137
0.75825	-0.000986881
0.75795	-0.000992232
0.75768	-0.000864195
0.75735	-0.00136
0.757	-0.00113
0.75672	-0.00151
0.75648	-0.00103
0.75611	-0.0014
0.75574	-0.00125
0.75539	-0.00163
0.75515	-0.0012
0.75483	-0.00148
0.75446	-0.00142
0.75422	-0.00136
0.75386	-0.00167
0.75345	-0.00169
0.7532	-0.00168
0.75285	-0.00194
0.75253	-0.00188
0.75228	-0.00183
0.7519	-0.00218
0.75156	-0.0021
0.75131	-0.00206
0.75093	-0.00239
0.75062	-0.00227
0.75037	-0.00224
0.74999	-0.0022
0.74964	-0.00255
0.74934	-0.00243
0.74899	-0.00282
0.74868	-0.0027
0.74845	-0.00249
0.74805	-0.00258
0.74781	-0.00247
0.74739	-0.0029
0.7471	-0.00278
0.74673	-0.00312
0.74643	-0.00302
0.74618	-0.00294
0.74588	-0.00285
0.74555	-0.00282
0.74521	-0.00278
0.74486	-0.00317
0.74456	-0.0031
0.74422	-0.00341
0.74389	-0.00318
0.74367	-0.00327
0.7433	-0.00321
0.74288	-0.00357
0.74262	-0.00356
0.74235	-0.00334
0.74196	-0.00372
0.74167	-0.00318
0.74139	-0.00356
0.741	-0.00361
0.74074	-0.00353
0.7404	-0.00387
0.74003	-0.00382
0.7397	-0.0041
0.73938	-0.0041
0.73911	-0.00392
0.73874	-0.00427
0.73854	-0.00377
0.73818	-0.00404
0.73779	-0.00404
0.73757	-0.00391
0.73724	-0.00392
0.73694	-0.00388
0.73657	-0.0042
0.73623	-0.00415
0.73585	-0.00451
0.7356	-0.00448
0.73529	-0.00441
0.7349	-0.00476
0.73461	-0.0045
0.73428	-0.00486
0.73398	-0.00443
0.73366	-0.00479
0.73335	-0.00463
0.73308	-0.00458
0.73281	-0.00443
0.73244	-0.00445
0.73214	-0.00442
0.7317	-0.00479
0.7314	-0.00471
0.73111	-0.00503
0.73077	-0.00505
0.73051	-0.00498
0.73013	-0.00521
0.72986	-0.00516
0.72954	-0.00501
0.7292	-0.00497
0.72893	-0.00494
0.72855	-0.00523
0.72825	-0.00515
0.72794	-0.005
0.72764	-0.00495
0.72731	-0.00491
0.72699	-0.00491
0.72664	-0.00519
0.72628	-0.00526
0.72606	-0.0051
0.7257	-0.00551
0.72534	-0.00542
0.725	-0.00577
0.72467	-0.00564
0.72444	-0.00551
0.72413	-0.00544
0.72375	-0.00542
0.72336	-0.00573
0.72307	-0.0057
0.72281	-0.00567
0.72242	-0.00594
0.72213	-0.00586
0.72186	-0.00567
0.72155	-0.00563
0.72122	-0.0056
0.72092	-0.00554
0.72053	-0.00592
0.72016	-0.00588
0.71988	-0.00616
0.71954	-0.00608
0.7193	-0.00602
0.71904	-0.00595
0.71862	-0.00628
0.71827	-0.00625
0.71802	-0.00608
0.71758	-0.00643
0.71739	-0.00581
0.71711	-0.00622
0.71674	-0.00587
0.71641	-0.00618
0.71604	-0.0061
0.71569	-0.00649
0.7154	-0.00636
0.71507	-0.00667
0.71475	-0.00661
0.71445	-0.00654
0.71415	-0.00637
0.71383	-0.00647
0.71352	-0.00636
0.71315	-0.00679
0.71287	-0.00662
0.71252	-0.00689
0.71219	-0.00685
0.71193	-0.0067
0.71162	-0.00653
0.71124	-0.00654
0.71096	-0.0065
0.71068	-0.00642
0.71023	-0.00679
0.70989	-0.0068
0.70974	-0.00665
0.70935	-0.00697
0.709	-0.00693
0.70877	-0.00683
0.70847	-0.00685
0.70801	-0.00716
0.70772	-0.00696
0.70745	-0.00696
0.70711	-0.00692
0.70676	-0.00723
0.70644	-0.00718
0.70617	-0.00704
0.70576	-0.00739
0.70552	-0.00688
0.70519	-0.00719
0.7048	-0.00711
0.70457	-0.007
0.70423	-0.00705
0.70393	-0.00711
0.70356	-0.00729
0.70325	-0.00724
0.70289	-0.00756
0.70254	-0.00745
0.70231	-0.00738
0.70201	-0.00727
0.70169	-0.00721
0.70128	-0.00755
0.70096	-0.00747
0.70075	-0.00733
0.70041	-0.00729
0.70009	-0.00724
0.69965	-0.00757
0.69939	-0.0074
0.69913	-0.00737
0.6988	-0.00733
0.69852	-0.00733
0.69807	-0.00769
0.6978	-0.00759
0.69743	-0.00797
0.69716	-0.00784
0.6968	-0.00813
0.69654	-0.00763
0.69623	-0.00785
0.69584	-0.0078
0.69558	-0.00773
0.69529	-0.00759
0.69495	-0.00755
0.69465	-0.00759
0.69435	-0.00746
0.69395	-0.00787
0.69364	-0.00783
0.69334	-0.00814
0.69301	-0.00808
0.69276	-0.00792
0.69237	-0.00831
0.6921	-0.00771
0.69178	-0.00806
0.69147	-0.00764
0.69118	-0.00798
0.69081	-0.00783
0.69046	-0.00817
0.6902	-0.00784
0.68986	-0.0081
0.68947	-0.00804
0.68916	-0.00836
0.68877	-0.00823
0.68858	-0.00815
0.68829	-0.00813
0.68795	-0.00802
0.68756	-0.00844
0.68719	-0.00839
0.68691	-0.00866
0.68662	-0.00848
0.68637	-0.00844
0.68603	-0.0083
0.68569	-0.00823
0.68534	-0.00822
0.68507	-0.00814
0.68465	-0.00852
0.68436	-0.00841
0.6841	-0.00833
0.68379	-0.00822
0.6833	-0.00861
0.68307	-0.00847
0.68283	-0.00838
0.68244	-0.0084
0.68216	-0.00828
0.68179	-0.00876
0.68146	-0.00858
0.68115	-0.00882
0.68088	-0.00879
0.68059	-0.00868
0.68025	-0.00862
0.67995	-0.00847
0.67967	-0.00837
0.67933	-0.00837
0.67901	-0.00836
0.67859	-0.00872
0.67828	-0.0086
0.67801	-0.0089
0.67765	-0.0089
0.67734	-0.00896
0.67706	-0.00911
0.67667	-0.00899
0.6764	-0.0088
0.67614	-0.00877
0.67575	-0.0087
0.67544	-0.0086
0.67516	-0.00856
0.67486	-0.00853
0.67446	-0.0089
0.67409	-0.00882
0.67379	-0.0091
0.6735	-0.00899
0.67321	-0.00894
0.6729	-0.00879
0.67255	-0.00878
0.67226	-0.00876
0.67189	-0.009
0.67153	-0.00903
0.6713	-0.00893
0.67087	-0.00931
0.67061	-0.00912
0.67034	-0.00906
0.66999	-0.00897
0.66966	-0.00892
0.66929	-0.00931
0.66904	-0.00913
0.66871	-0.00908
0.66842	-0.00889
0.66814	-0.00894
0.6678	-0.00894
0.66743	-0.00928
0.66707	-0.0092
0.66675	-0.00948
0.66645	-0.00942
0.66622	-0.0093
0.66586	-0.00914
0.66551	-0.00909
0.66524	-0.00906
0.66487	-0.00943
0.66451	-0.00935
0.66422	-0.00963
0.66386	-0.00939
0.66358	-0.00953
0.66332	-0.00931
0.66299	-0.00921
0.66259	-0.00924
0.6623	-0.00917
0.66195	-0.00954
0.66168	-0.00938
0.66129	-0.00974
0.66104	-0.0093
0.66072	-0.00962
0.66033	-0.00953
0.66011	-0.00952
0.6598	-0.00939
0.65939	-0.00978
0.6591	-0.00968
0.65871	-0.00996
0.65834	-0.00991
0.65812	-0.00968
0.65789	-0.00957
0.65753	-0.00948
0.6572	-0.00949
0.65684	-0.00936
0.65657	-0.00936
0.65627	-0.0093
0.65588	-0.00968
0.65554	-0.00966
0.65526	-0.01006
0.65492	-0.00994
0.65463	-0.01012
0.65425	-0.01004
0.65403	-0.00989
0.65371	-0.00978
0.65335	-0.00978
0.65305	-0.00968
0.65273	-0.00962
0.65245	-0.00952
0.65218	-0.00952
0.65169	-0.00984
0.65146	-0.00977
0.65115	-0.00969
0.6508	-0.01007
0.65047	-0.01011
0.65022	-0.00988
0.64986	-0.0102
0.64948	-0.01004
0.64928	-0.00995
0.64893	-0.01
0.6486	-0.0098
0.64819	-0.01015
0.64798	-0.00959
0.64768	-0.00995
0.64732	-0.00947
0.64705	-0.0099
0.64661	-0.00987
0.64626	-0.01015
0.64596	-0.01005
0.64572	-0.01003
0.64537	-0.00989
0.64498	-0.01024
0.64467	-0.01018
0.64441	-0.01005
0.64416	-0.00998
0.64381	-0.00994
0.64335	-0.01025
0.64307	-0.01022
0.64281	-0.01005
0.64245	-0.01041
0.64215	-0.00994
0.64187	-0.01015
0.64149	-0.0101
0.64116	-0.01015
0.64091	-0.01001
0.64049	-0.01034
0.6402	-0.01025
0.63994	-0.01017
0.63962	-0.01013
0.63928	-0.01
0.63893	-0.01038
0.6386	-0.01029
0.63834	-0.01025
0.63801	-0.01017
0.63765	-0.01049
0.63729	-0.01025
0.63704	-0.01027
0.63672	-0.01017
0.63643	-0.01018
0.63612	-0.01007
0.6357	-0.01043
0.63543	-0.0104
0.63507	-0.01075
0.63473	-0.01064
0.63453	-0.01048
0.63417	-0.01053
0.63384	-0.01036
0.63351	-0.01064
0.63319	-0.01058
0.63292	-0.01053
0.63258	-0.01037
0.63226	-0.01031
0.63196	-0.01028
0.63155	-0.01064
0.63124	-0.01055
0.63097	-0.01049
0.63057	-0.01075
0.63027	-0.01068
0.62999	-0.01057
0.62972	-0.01041
0.62938	-0.01037
0.62909	-0.0103
0.62879	-0.01033
0.62838	-0.01075
0.62811	-0.01067
0.62774	-0.01095
0.6274	-0.01087
0.62713	-0.01073
0.62683	-0.01064
0.62648	-0.01059
0.62612	-0.01088
0.62578	-0.01065
0.62549	-0.01067
0.62523	-0.01052
0.62489	-0.01053
0.62458	-0.01043
0.62419	-0.01076
0.62384	-0.01088
0.62361	-0.01062
0.62326	-0.01101
0.62298	-0.0105
0.62267	-0.0108
0.62224	-0.01076
0.62205	-0.01071
0.62165	-0.01095
0.62127	-0.01092
0.62108	-0.0108
0.62069	-0.01071
0.62041	-0.01063
0.62014	-0.01056
0.61971	-0.01092
0.61933	-0.01078
0.61912	-0.01081
0.61879	-0.01068
0.61841	-0.01099
0.61813	-0.01096
0.61784	-0.01085
0.61755	-0.01078
0.61713	-0.01105
0.61682	-0.01105
0.6166	-0.0109
0.6163	-0.01082
0.61595	-0.01081
0.61561	-0.01071
0.61526	-0.01099
0.61494	-0.01094
0.61472	-0.01091
0.61438	-0.0108
0.61404	-0.0111
0.61367	-0.01115
0.61338	-0.011
0.61299	-0.01137
0.61267	-0.01122
0.61243	-0.01112
0.61213	-0.01103
0.61184	-0.01098
0.61147	-0.01095
0.61107	-0.01124
0.61079	-0.01108
0.61054	-0.01098
0.6102	-0.01099
0.60989	-0.01083
0.60954	-0.01122
0.60925	-0.01069
0.60894	-0.01108
0.60852	-0.01107
0.60818	-0.01148
0.60792	-0.01136
0.60762	-0.0117
0.60728	-0.01155
0.60699	-0.01141
0.60668	-0.01138
0.60634	-0.01123
0.60607	-0.0112
0.60573	-0.01106
0.60529	-0.01141
0.6051	-0.01089
0.60475	-0.01126
0.60433	-0.01122
0.60407	-0.01114
0.60372	-0.0115
0.60336	-0.01135
0.60316	-0.01127
0.60286	-0.0112
0.60252	-0.01112
0.60213	-0.0115
0.60179	-0.01146
0.60156	-0.01141
0.60114	-0.01162
0.60082	-0.01153
0.60058	-0.01147
0.60025	-0.0114
0.59994	-0.01131
0.59951	-0.01164
0.59921	-0.01149
0.59898	-0.01131
0.59866	-0.01133
0.59832	-0.0112
0.59799	-0.01112
0.59769	-0.01117
0.59739	-0.01121
0.59699	-0.01147
0.59674	-0.01138
0.59633	-0.01178
0.59605	-0.01166
0.59576	-0.01193
0.59536	-0.01179
0.59509	-0.01171
0.59481	-0.0116
0.59446	-0.01148
0.59416	-0.01136
0.59384	-0.01127
0.59352	-0.01123
0.59323	-0.01121
0.59292	-0.01109
0.5925	-0.01151
0.59216	-0.0115
0.5919	-0.0118
0.59153	-0.01169
0.59132	-0.01157
0.59095	-0.01152
0.59068	-0.01143
0.59031	-0.01184
0.58994	-0.01169
0.5897	-0.01165
0.58944	-0.01142
0.58904	-0.01177
0.58875	-0.01137
0.58844	-0.01153
0.58802	-0.01161
0.58774	-0.01155
0.58747	-0.0114
0.58707	-0.01187
0.58677	-0.01164
0.58645	-0.01197
0.5862	-0.01156
0.58586	-0.01184
0.58548	-0.01175
0.58521	-0.01169
0.58491	-0.01163
0.5846	-0.01155
0.58415	-0.01186
0.5838	-0.01165
0.58362	-0.01169
0.5833	-0.01167
0.58299	-0.01154
0.5826	-0.01194
0.58225	-0.01182
0.58205	-0.01178
0.58173	-0.01168
0.58132	-0.01203
0.58099	-0.01198
0.58078	-0.0118
0.58037	-0.01218
0.58006	-0.01173
0.57981	-0.01196
0.57939	-0.01201
0.57913	-0.01181
0.57875	-0.01214
0.57851	-0.01168
0.57822	-0.01197
0.57779	-0.01188
0.57757	-0.01179
0.57727	-0.01179
0.57693	-0.01167
0.57653	-0.01205
0.57621	-0.01197
0.57602	-0.01188
0.57559	-0.0122
0.57522	-0.01218
0.57499	-0.01202
0.5746	-0.01231
0.57433	-0.01182
0.574	-0.01215
0.57363	-0.01204
0.57343	-0.01196
0.57305	-0.01187
0.57276	-0.01182
0.57246	-0.01173
0.57207	-0.01212
0.57169	-0.01204
0.57148	-0.01192
0.57119	-0.01186
0.57073	-0.01234
0.57037	-0.01234
0.57014	-0.01243
0.56986	-0.01234
0.56953	-0.01219
0.56918	-0.0121
0.56891	-0.01206
0.56856	-0.01194
0.56827	-0.01179
0.56797	-0.01182
0.56763	-0.01177
0.56722	-0.0121
0.56691	-0.01206
0.56669	-0.01195
0.56627	-0.01231
0.56598	-0.01216
0.56575	-0.01212
0.56537	-0.01207
0.56502	-0.01203
0.56466	-0.01233
0.56437	-0.01225
0.56414	-0.01216
0.56382	-0.01201
0.56339	-0.0124
0.56314	-0.0119
0.56289	-0.01226
0.56243	-0.01217
0.56214	-0.01243
0.56181	-0.01235
0.56153	-0.01224
0.56124	-0.01225
0.5609	-0.0121
0.56062	-0.01207
0.56029	-0.012
0.55991	-0.01239
0.55955	-0.01237
0.55926	-0.01258
0.55892	-0.01248
0.55866	-0.01243
0.55837	-0.0123
0.55805	-0.01225
0.55773	-0.01217
0.55732	-0.01241
0.557	-0.0124
0.55676	-0.01241
0.55642	-0.0123
0.55605	-0.01261
0.55571	-0.01247
0.55546	-0.01247
0.55515	-0.01238
0.55484	-0.0123
0.55441	-0.01262
0.55412	-0.01251
0.55388	-0.01248
0.55358	-0.01237
0.55314	-0.0127
0.55286	-0.01266
0.55259	-0.01255
0.55225	-0.01234
0.55195	-0.01232
0.55163	-0.01231
0.5513	-0.01223
0.55095	-0.01264
0.55062	-0.01251
0.55033	-0.01283
0.54991	-0.01275
0.54973	-0.01263
0.54937	-0.01248
0.54907	-0.01245
0.54873	-0.01236
0.54843	-0.01241
0.54802	-0.01278
0.54771	-0.01259
0.54741	-0.01283
0.54708	-0.01287
0.54678	-0.01271
0.54647	-0.0126
0.54615	-0.01251
0.54587	-0.01243
0.54555	-0.01238
0.54523	-0.0123
0.5448	-0.01272
0.5445	-0.01258
0.54421	-0.013
0.54387	-0.01295
0.54361	-0.01272
0.54322	-0.01307
0.54295	-0.0125
0.54262	-0.01288
0.54234	-0.01234
0.54201	-0.0127
0.54162	-0.01263
0.54132	-0.01253
0.54106	-0.01245
0.54073	-0.01236
0.54034	-0.01271
0.54003	-0.01271
0.53977	-0.01259
0.53935	-0.01284
0.53908	-0.0129
0.53878	-0.01274
0.53856	-0.0126
0.53825	-0.01252
0.53793	-0.0125
0.53756	-0.01245
0.5372	-0.01283
0.53687	-0.01272
0.53655	-0.01304
0.53624	-0.01294
0.53595	-0.01289
0.5356	-0.01278
0.53538	-0.01264
0.53507	-0.01245
0.53469	-0.01258
0.53437	-0.01251
0.534	-0.01286
0.5337	-0.01275
0.53336	-0.01313
0.53304	-0.01297
0.53276	-0.01289
0.53249	-0.01281
0.53217	-0.01275
0.53176	-0.01318
0.53141	-0.01304
0.5311	-0.01331
0.53077	-0.01317
0.53052	-0.01292
0.53023	-0.013
0.52984	-0.0128
0.52954	-0.0128
0.52918	-0.01275
0.52889	-0.01273
0.52865	-0.01259
0.52821	-0.01295
0.5279	-0.01292
0.52765	-0.0129
0.52723	-0.01323
0.52693	-0.01317
0.52668	-0.01302
0.52626	-0.01336
0.526	-0.01333
0.5257	-0.01309
0.52543	-0.01298
0.52504	-0.0129
0.52474	-0.01281
0.52445	-0.01282
0.52412	-0.01276
0.52377	-0.0131
0.52339	-0.01306
0.52318	-0.01297
0.52277	-0.01334
0.52244	-0.0132
0.52221	-0.01309
0.52189	-0.01307
0.52157	-0.01299
0.52119	-0.01324
0.52084	-0.01315
0.52064	-0.01307
0.5203	-0.01306
0.51999	-0.01293
0.51957	-0.01329
0.51927	-0.01321
0.519	-0.01314
0.51865	-0.01302
0.51823	-0.01337
0.51795	-0.01331
0.51775	-0.01311
0.5174	-0.0132
0.51704	-0.0131
0.51667	-0.01334
0.51633	-0.01332
0.51611	-0.01318
0.51577	-0.01311
0.51546	-0.01299
0.51506	-0.01338
0.51477	-0.01326
0.5145	-0.01313
0.5142	-0.01308
0.51389	-0.013
0.51355	-0.01288
0.51317	-0.01337
0.51279	-0.01323
0.51249	-0.01358
0.51221	-0.01351
0.51191	-0.01332
0.51166	-0.01326
0.51129	-0.01319
0.51102	-0.0131
0.51071	-0.01308
0.51027	-0.01345
0.50989	-0.0133
0.50962	-0.01367
0.50931	-0.01315
0.50905	-0.01347
0.50867	-0.01333
0.50844	-0.01311
0.5081	-0.01317
0.50772	-0.01315
0.50745	-0.01308
0.50705	-0.01345
0.50675	-0.01344
0.5064	-0.01371
0.50613	-0.0136
0.50581	-0.01349
0.50554	-0.01336
0.50522	-0.01336
0.5049	-0.01325
0.5045	-0.01362
0.5042	-0.0134
0.50393	-0.01326
0.50361	-0.01334
0.50327	-0.01332
0.50294	-0.01361
0.5026	-0.01347
0.50234	-0.01347
0.50204	-0.01336
0.50165	-0.01375
0.5013	-0.0136
0.50109	-0.01349
0.50072	-0.01348
0.50042	-0.01339
0.50005	-0.01371
0.49972	-0.01363
0.49948	-0.01359
0.49916	-0.01349
0.49877	-0.0138
0.49844	-0.01369
0.4982	-0.01361
0.49789	-0.01348
0.49752	-0.01349
0.49728	-0.01333
0.49686	-0.01373
0.49659	-0.01352
0.4963	-0.01352
0.49594	-0.01343
0.49555	-0.01375
0.49525	-0.0137
0.49498	-0.01364
0.49467	-0.0135
0.49428	-0.01389
0.49403	-0.01336
0.49373	-0.01374
0.49331	-0.01364
0.49312	-0.01358
0.49266	-0.01391
0.49241	-0.01375
0.49212	-0.01366
0.49182	-0.01356
0.49146	-0.0135
0.49115	-0.01344
0.4908	-0.01357
0.49042	-0.0139
0.4902	-0.01361
0.48981	-0.01404
0.48953	-0.01353
0.48925	-0.01379
0.48886	-0.01375
0.48858	-0.0136
0.4882	-0.01392
0.4879	-0.0134
0.48762	-0.01375
0.48727	-0.01363
0.487	-0.01356
0.48664	-0.01357
0.48633	-0.01349
0.48598	-0.01372
0.48562	-0.01373
0.48534	-0.01368
0.48508	-0.01362
0.48468	-0.01396
0.48436	-0.01383
0.48416	-0.01371
0.48374	-0.01369
0.48348	-0.01357
0.48311	-0.01391
0.48275	-0.01395
0.48248	-0.01377
0.48215	-0.01413
0.4818	-0.01387
0.48155	-0.01378
0.48118	-0.01384
0.48088	-0.01372
0.48051	-0.01403
0.48015	-0.01396
0.47994	-0.01384
0.47961	-0.01376
0.47929	-0.01366
0.47897	-0.01364
0.47868	-0.01361
0.47828	-0.01396
0.47794	-0.01392
0.47763	-0.01423
0.47734	-0.01399
0.47708	-0.01399
0.47669	-0.01394
0.47644	-0.01373
0.47613	-0.01376
0.47579	-0.01365
0.4754	-0.01397
0.47509	-0.01399
0.47479	-0.01388
0.47445	-0.01426
0.47416	-0.01413
0.47386	-0.01409
0.47358	-0.01398
0.47315	-0.01431
0.47282	-0.01419
0.47258	-0.01407
0.47224	-0.01397
0.47192	-0.01386
0.47164	-0.01386
0.47131	-0.01368
0.47093	-0.01411
0.47062	-0.01364
0.4703	-0.01401
0.46992	-0.01401
0.46966	-0.01426
0.46928	-0.01418
0.46908	-0.01402
0.46862	-0.01444
0.4684	-0.01397
0.46811	-0.01419
0.46771	-0.01415
0.46743	-0.01402
0.46715	-0.01393
0.46683	-0.01389
0.46645	-0.01425
0.46611	-0.01411
0.46585	-0.01405
0.46551	-0.01403
0.46512	-0.01432
0.46484	-0.01418
0.46459	-0.01412
0.46428	-0.01409
0.4639	-0.0141
0.46354	-0.01431
0.46325	-0.01425
0.463	-0.01408
0.46265	-0.01401
0.46235	-0.01404
0.462	-0.01395
0.46163	-0.01422
0.46134	-0.01416
0.46108	-0.01407
0.46072	-0.01443
0.46037	-0.01426
0.46013	-0.01418
0.4598	-0.01411
0.45949	-0.01395
0.45917	-0.01397
0.45883	-0.01395
0.45849	-0.01425
0.45818	-0.01421
0.45784	-0.01458
0.45749	-0.01443
0.45732	-0.0143
0.45699	-0.01419
0.4566	-0.01418
0.45631	-0.0141
0.4559	-0.01445
0.45556	-0.01447
0.45531	-0.01417
0.45496	-0.01454
0.45469	-0.01406
0.45433	-0.01447
0.45396	-0.01431
0.45374	-0.01419
0.45347	-0.01409
0.4531	-0.01407
0.45284	-0.01404
0.45237	-0.01442
0.45206	-0.01436
0.45174	-0.01474
0.45142	-0.01454
0.4511	-0.01485
0.45084	-0.0142
0.45053	-0.01449
0.45019	-0.01412
0.44982	-0.01445
0.44946	-0.01433
0.44917	-0.01434
0.44889	-0.01427
0.44862	-0.01415
0.44816	-0.01457
0.44783	-0.01449
0.44762	-0.01435
0.44724	-0.01472
0.4469	-0.01465
0.4467	-0.01448
0.44637	-0.0144
0.44604	-0.01446
0.44571	-0.01431
0.44534	-0.01464
0.44498	-0.01457
0.44477	-0.01444
0.44449	-0.01434
0.44414	-0.01423
0.44378	-0.01422
0.44337	-0.01462
0.44307	-0.01451
0.44273	-0.01482
0.4424	-0.01475
0.44219	-0.01465
0.44186	-0.01457
0.44153	-0.01451
0.44114	-0.01477
0.44086	-0.01466
0.44061	-0.01459
0.44024	-0.0145
0.43997	-0.01445
0.43961	-0.01428
0.43925	-0.01462
0.43896	-0.01421
0.43867	-0.01452
0.43829	-0.01452
0.438	-0.01446
0.43767	-0.01468
0.43734	-0.01477
0.43704	-0.01462
0.43667	-0.0148
0.43635	-0.01481
0.43607	-0.0147
0.43578	-0.01454
0.43544	-0.01454
0.43517	-0.01441
0.43487	-0.01431
0.43452	-0.0142
0.43424	-0.01423
0.43379	-0.01458
0.4335	-0.01451
0.43319	-0.01483
0.43285	-0.01473
0.43257	-0.01465
0.43227	-0.01453
0.43197	-0.01444
0.43161	-0.01438
0.43123	-0.01476
0.43088	-0.01475
0.43072	-0.01461
0.43027	-0.015
0.42996	-0.01483
0.42968	-0.01477
0.42936	-0.01467
0.4291	-0.01462
0.42867	-0.01486
0.42837	-0.01476
0.42806	-0.0147
0.42776	-0.0146
0.42742	-0.01458
0.42716	-0.01449
0.42677	-0.01487
0.42642	-0.01474
0.42616	-0.01469
0.42587	-0.01469
0.42555	-0.01488
0.42519	-0.0149
0.42493	-0.01476
0.4245	-0.0151
0.42427	-0.01452
0.42394	-0.01484
0.42362	-0.0145
0.42331	-0.01482
0.42294	-0.01469
0.42262	-0.01504
0.42229	-0.01489
0.42206	-0.01483
0.42174	-0.01472
0.42141	-0.01475
0.42106	-0.0147
0.42067	-0.01506
0.42044	-0.01489
0.42007	-0.01527
0.41974	-0.01516
0.41945	-0.01509
0.41916	-0.01491
0.4189	-0.01476
0.41852	-0.01477
0.41822	-0.01468
0.41785	-0.01505
0.41747	-0.01505
0.41726	-0.01487
0.41685	-0.01523
0.41653	-0.01515
0.41626	-0.01501
0.416	-0.01489
0.41564	-0.0148
0.41534	-0.01476
0.41503	-0.01482
0.41462	-0.01501
0.41432	-0.01496
0.41405	-0.01489
0.41376	-0.01484
0.41333	-0.0152
0.413	-0.01513
0.41274	-0.01504
0.41235	-0.01527
0.41201	-0.01523
0.41181	-0.01509
0.41146	-0.015
0.41117	-0.01493
0.41088	-0.01491
0.41056	-0.01482
0.41013	-0.01517
0.40978	-0.0151
0.40957	-0.01498
0.40916	-0.01532
0.4088	-0.01525
0.40861	-0.01511
0.40828	-0.01501
0.40789	-0.01494
0.40763	-0.01486
0.40732	-0.01476
0.40688	-0.01519
0.40659	-0.01507
0.40637	-0.015
0.40606	-0.01486
0.4057	-0.01526
0.40531	-0.0152
0.40511	-0.01509
0.40468	-0.01542
0.40432	-0.0154
0.40409	-0.01527
0.40381	-0.01513
0.40347	-0.01509
0.40311	-0.01497
0.40275	-0.01536
0.40242	-0.0153
0.40216	-0.01516
0.40186	-0.01503
0.40156	-0.01496
0.4012	-0.01501
0.40084	-0.01527
0.40052	-0.01524
0.40029	-0.01516
0.39989	-0.01549
0.3996	-0.0154
0.39932	-0.01532
0.39901	-0.0152
0.3986	-0.01557
0.39824	-0.01558
0.398	-0.01541
0.39764	-0.01563
0.39741	-0.01502
0.39705	-0.01543
0.39671	-0.01502
0.3964	-0.01531
0.39607	-0.01524
0.39579	-0.01516
0.39546	-0.01506
0.39517	-0.01511
0.39474	-0.01548
0.39445	-0.01538
0.39414	-0.01568
0.3938	-0.01563
0.39355	-0.01547
0.39325	-0.01541
0.3929	-0.01534
0.3925	-0.0157
0.39215	-0.0156
0.39197	-0.01548
0.39161	-0.0154
0.39129	-0.01537
0.39088	-0.01562
0.3906	-0.01556
0.39031	-0.01546
0.39005	-0.01535
0.3897	-0.01527
0.38938	-0.01524
0.38906	-0.01516
0.38866	-0.01552
0.38832	-0.01558
0.38803	-0.01588
0.3877	-0.01569
0.38737	-0.01602
0.38715	-0.01552
0.38678	-0.01581
0.38645	-0.01566
0.3862	-0.01546
0.38586	-0.01551
0.3855	-0.01532
0.38523	-0.01534
0.38491	-0.01526
0.38459	-0.01526
0.38427	-0.01519
0.38384	-0.01573
0.3836	-0.01546
0.38326	-0.01592
0.38293	-0.01578
0.38261	-0.01612
0.38224	-0.01593
0.3821	-0.01572
0.38174	-0.01566
0.38139	-0.01561
0.38106	-0.01548
0.38076	-0.01539
0.38044	-0.01533
0.38014	-0.01531
0.37983	-0.0153
0.37937	-0.0156
0.37912	-0.01563
0.37877	-0.01594
0.37851	-0.01588
0.37821	-0.01573
0.37783	-0.01608
0.37747	-0.01594
0.37727	-0.01588
0.37688	-0.01569
0.37662	-0.01564
0.37632	-0.0156
0.37597	-0.01554
0.37556	-0.01591
0.37527	-0.01579
0.37499	-0.01566
0.37469	-0.01564
0.37442	-0.01559
0.37396	-0.01594
0.37359	-0.01591
0.37336	-0.01582
0.37303	-0.01614
0.37271	-0.01606
0.37244	-0.01592
0.37216	-0.01587
0.37183	-0.01579
0.37141	-0.01617
0.37111	-0.01601
0.37085	-0.01586
0.37055	-0.01574
0.37018	-0.01583
0.36987	-0.01574
0.3695	-0.01604
0.36915	-0.01594
0.36894	-0.01593
0.36852	-0.01627
0.36823	-0.01618
0.36794	-0.01612
0.36758	-0.01642
0.36723	-0.01632
0.36702	-0.01624
0.36668	-0.01616
0.36635	-0.01608
0.36607	-0.01606
0.3656	-0.01628
0.36528	-0.01622
0.36509	-0.01608
0.36475	-0.01601
0.36442	-0.01595
0.36412	-0.01593
0.36373	-0.01624
0.36337	-0.0162
0.36313	-0.01609
0.36278	-0.01637
0.36247	-0.01631
0.36217	-0.01621
0.36184	-0.01617
0.36156	-0.01616
0.36113	-0.01637
0.36082	-0.01634
0.36058	-0.01621
0.36029	-0.01617
0.35996	-0.01614
0.35953	-0.01646
0.35925	-0.0163
0.35902	-0.01622
0.35872	-0.01615
0.3583	-0.01611
0.35798	-0.01652
0.35766	-0.01637
0.35736	-0.0168
0.35707	-0.01627
0.35674	-0.0165
0.35638	-0.01645
0.35611	-0.01634
0.35582	-0.0163
0.35548	-0.01624
0.35506	-0.01658
0.35476	-0.01647
0.35455	-0.01635
0.3542	-0.01629
0.35387	-0.01625
0.35353	-0.01659
0.35313	-0.01653
0.3529	-0.01644
0.3525	-0.0167
0.35224	-0.01665
0.35195	-0.01652
0.35163	-0.01641
0.35131	-0.01637
0.35098	-0.01631
0.35064	-0.01664
0.35027	-0.01668
0.35001	-0.0166
0.34965	-0.01689
0.34933	-0.01674
0.34911	-0.01662
0.34872	-0.01658
0.34843	-0.01644
0.34813	-0.01642
0.34782	-0.0164
0.3474	-0.01681
0.34711	-0.01664
0.34678	-0.01702
0.34643	-0.01692
0.34617	-0.01677
0.34587	-0.01675
0.34556	-0.01664
0.34517	-0.01697
0.34484	-0.01695
0.34453	-0.01687
0.34421	-0.01713
0.34385	-0.01683
0.3436	-0.0169
0.3433	-0.01676
0.343	-0.01671
0.34268	-0.0166
0.34234	-0.01664
0.34203	-0.01656
0.34169	-0.01695
0.34132	-0.01688
0.34102	-0.01722
0.3407	-0.01715
0.34046	-0.01709
0.34016	-0.01696
0.33977	-0.01722
0.33935	-0.01724
0.33917	-0.0171
0.33888	-0.01701
0.3385	-0.01689
0.33823	-0.01691
0.33789	-0.01676
0.3375	-0.01718
0.33719	-0.01705
0.33685	-0.0175
0.33653	-0.01728
0.33634	-0.01713
0.33598	-0.01702
0.33561	-0.01699
0.33532	-0.01696
0.33499	-0.017
0.33462	-0.01728
0.33431	-0.01718
0.33392	-0.01755
0.33362	-0.0174
0.33341	-0.01724
0.33303	-0.01722
0.33277	-0.01706
0.33244	-0.01704
0.3321	-0.01696
0.33173	-0.01742
0.33137	-0.0172
0.33106	-0.01757
0.33083	-0.01716
0.33051	-0.0175
0.33012	-0.01732
0.32984	-0.01763
0.32955	-0.01712
0.32921	-0.01751
0.32896	-0.0169
0.3286	-0.01735
0.32822	-0.01731
0.328	-0.0172
0.3276	-0.01753
0.32729	-0.01746
0.32705	-0.01734
0.32672	-0.01723
0.32635	-0.01722
0.32603	-0.01709
0.32561	-0.01759
0.32535	-0.01751
0.32502	-0.01781
0.32468	-0.01767
0.32443	-0.01758
0.32415	-0.0175
0.32377	-0.01739
0.32343	-0.01773
0.32306	-0.0177
0.32288	-0.0176
0.32251	-0.01752
0.32213	-0.01782
0.3218	-0.01776
0.32158	-0.01764
0.32129	-0.01763
0.32088	-0.01747
0.32053	-0.0179
0.32029	-0.01734
0.31995	-0.01771
0.31962	-0.01761
0.31924	-0.01804
0.31897	-0.01791
0.31869	-0.01782
0.31839	-0.01764
0.31794	-0.01806
0.3177	-0.01755
0.31741	-0.01778
0.31704	-0.01775
0.3167	-0.01782
0.31645	-0.0177
0.31609	-0.01803
0.31575	-0.0179
0.31547	-0.01797
0.31517	-0.01782
0.31477	-0.01818
0.31449	-0.01812
0.31415	-0.01844
0.31377	-0.01829
0.31354	-0.0182
0.31322	-0.01804
0.31287	-0.01804
0.31258	-0.01797
0.31232	-0.01788
0.31193	-0.01813
0.31156	-0.01815
0.31129	-0.01805
0.31098	-0.01799
0.31061	-0.0183
0.31023	-0.01824
0.31	-0.01814
0.30967	-0.01806
0.3094	-0.01791
0.30898	-0.01835
0.30874	-0.0179
0.30841	-0.01831
0.30805	-0.01817
0.30769	-0.01843
0.30744	-0.01836
0.30712	-0.01832
0.3068	-0.01822
0.30641	-0.01857
0.30607	-0.01852
0.30585	-0.01832
0.3055	-0.01866
0.30526	-0.01817
0.30495	-0.01844
0.30451	-0.01837
0.30429	-0.01829
0.30396	-0.01839
0.30363	-0.01815
0.3033	-0.01855
0.30291	-0.01852
0.3027	-0.01838
0.30227	-0.01881
0.30197	-0.01864
0.30173	-0.01852
0.30138	-0.01848
0.30109	-0.01836
0.30077	-0.01823
0.30047	-0.01818
0.30017	-0.01815
0.29972	-0.01853
0.29944	-0.01837
0.2991	-0.01879
0.29886	-0.01831
0.29854	-0.01861
0.29812	-0.01854
0.29779	-0.01896
0.29748	-0.01881
0.29715	-0.0191
0.29695	-0.01853
0.29665	-0.01889
0.2963	-0.01843
0.29595	-0.01876
0.29553	-0.01869
0.29533	-0.01856
0.295	-0.01846
0.29473	-0.01852
0.29432	-0.01846
0.29396	-0.01882
0.29363	-0.01868
0.29331	-0.01907
0.293	-0.01891
0.29268	-0.0193
0.29241	-0.01875
0.2921	-0.01908
0.29172	-0.01897
0.29145	-0.01893
0.29119	-0.01883
0.29084	-0.01859
0.29042	-0.01897
0.29023	-0.01863
0.2899	-0.01889
0.28951	-0.01891
0.2892	-0.01884
0.28885	-0.01913
0.28857	-0.01898
0.28829	-0.01899
0.28794	-0.01888
0.28757	-0.01922
0.28725	-0.01926
0.28697	-0.01914
0.28661	-0.01948
0.28628	-0.0193
0.28605	-0.01923
0.2857	-0.01914
0.28542	-0.01908
0.28507	-0.01897
0.28468	-0.01937
0.28438	-0.01926
0.28411	-0.01917
0.2838	-0.01903
0.28343	-0.01939
0.28312	-0.01886
0.28282	-0.01917
0.28245	-0.01919
0.28217	-0.01907
0.28181	-0.01953
0.28149	-0.01945
0.2812	-0.01964
0.28086	-0.01963
0.2806	-0.01947
0.28028	-0.01943
0.27997	-0.01927
0.27967	-0.01926
0.27933	-0.01911
0.27902	-0.01912
0.27874	-0.01904
0.27832	-0.01944
0.27798	-0.01934
0.27768	-0.01969
0.27734	-0.01978
0.27711	-0.01954
0.27674	-0.01977
0.27637	-0.01979
0.27606	-0.01968
0.27576	-0.01956
0.2755	-0.01944
0.27513	-0.01944
0.27485	-0.01927
0.27442	-0.01964
0.27407	-0.01957
0.27386	-0.01948
0.27355	-0.0194
0.27326	-0.01943
0.27286	-0.01966
0.27255	-0.01965
0.27229	-0.01955
0.27188	-0.01993
0.27154	-0.0199
0.27129	-0.01975
0.27089	-0.02009
0.27059	-0.01998
0.27033	-0.01988
0.27001	-0.01977
0.26972	-0.01974
0.2694	-0.01967
0.26903	-0.01991
0.26865	-0.01998
0.26843	-0.01968
0.26804	-0.02014
0.26775	-0.01972
0.26748	-0.01998
0.26708	-0.0199
0.26681	-0.01983
0.26652	-0.01975
0.26613	-0.02011
0.26581	-0.02009
0.26558	-0.02
0.26518	-0.02027
0.26485	-0.02028
0.2646	-0.02017
0.26432	-0.02005
0.26397	-0.01975
0.26367	-0.01988
0.26333	-0.01989
0.26293	-0.02022
0.26267	-0.02016
0.26231	-0.02045
0.26192	-0.0204
0.26174	-0.02025
0.26144	-0.02021
0.26111	-0.02014
0.26075	-0.02048
0.26035	-0.02045
0.26016	-0.0203
0.25975	-0.02061
0.25938	-0.02057
0.25918	-0.0204
0.25888	-0.02035
0.2585	-0.02029
0.25822	-0.02018
0.25789	-0.02048
0.25754	-0.02044
0.25725	-0.02039
0.25693	-0.0203
0.25657	-0.0202
0.25619	-0.02061
0.25588	-0.02056
0.25567	-0.02046
0.25526	-0.02089
0.25492	-0.02072
0.25464	-0.02098
0.25436	-0.02046
0.25405	-0.02072
0.2537	-0.02034
0.25332	-0.02064
0.25297	-0.02056
0.25276	-0.02048
0.25248	-0.0204
0.25211	-0.02043
0.25171	-0.02076
0.25142	-0.02071
0.25104	-0.02104
0.25078	-0.02103
0.25054	-0.02096
0.25016	-0.02111
0.24982	-0.02105
0.24958	-0.02089
0.24929	-0.02087
0.2489	-0.02077
0.24862	-0.02068
0.24826	-0.02064
0.24796	-0.0205
0.24757	-0.02096
0.24723	-0.02087
0.24691	-0.02108
0.24659	-0.02114
0.24635	-0.02094
0.24603	-0.02075
0.24571	-0.02083
0.24534	-0.02075
0.24511	-0.02062
0.24469	-0.0211
0.24436	-0.02099
0.24406	-0.02139
0.2437	-0.02125
0.24348	-0.02112
0.24318	-0.02107
0.24284	-0.02107
0.24243	-0.02134
0.24215	-0.02118
0.24189	-0.02114
0.24154	-0.02098
0.24131	-0.02101
0.24089	-0.02093
0.24053	-0.02131
0.24024	-0.02122
0.2399	-0.02158
0.2396	-0.02145
0.23939	-0.02129
0.23901	-0.02125
0.23866	-0.02124
0.23841	-0.0211
0.23802	-0.0215
0.23759	-0.0214
0.23736	-0.02121
0.23707	-0.0212
0.23675	-0.02118
0.23632	-0.02153
0.23607	-0.02151
0.23573	-0.02174
0.23545	-0.02169
0.23508	-0.02162
0.23485	-0.02153
0.2345	-0.02143
0.23415	-0.02178
0.23377	-0.02175
0.23356	-0.02165
0.2332	-0.02157
0.23284	-0.02196
0.23252	-0.02186
0.23224	-0.02168
0.23197	-0.02162
0.23164	-0.02159
0.23135	-0.02141
0.23092	-0.02177
0.23059	-0.02174
0.23034	-0.02167
0.23006	-0.02158
0.22968	-0.02192
0.22929	-0.02194
0.22908	-0.02176
0.2287	-0.02212
0.22838	-0.02206
0.22811	-0.02191
0.22786	-0.02184
0.22749	-0.02179
0.22721	-0.02174
0.22679	-0.02216
0.22648	-0.02203
0.22614	-0.0224
0.22581	-0.02223
0.22553	-0.02215
0.22524	-0.022
0.22494	-0.0219
0.2246	-0.02186
0.22429	-0.02182
0.22391	-0.02228
0.22353	-0.02217
0.22328	-0.02246
0.22298	-0.02235
0.22268	-0.02233
0.22239	-0.0222
0.22202	-0.02248
0.22173	-0.022
0.22144	-0.0222
0.221	-0.02221
0.22075	-0.02212
0.22045	-0.0221
0.22018	-0.02197
0.21977	-0.0224
0.21945	-0.02221
0.21914	-0.02222
0.21887	-0.0222
0.21845	-0.02256
0.21816	-0.02244
0.2178	-0.02275
0.21748	-0.02266
0.21724	-0.02256
0.21692	-0.02246
0.21658	-0.02244
0.21627	-0.02237
0.21584	-0.02274
0.21561	-0.02259
0.21532	-0.02245
0.21501	-0.02234
0.21465	-0.02241
0.21431	-0.02232
0.21399	-0.02273
0.21368	-0.02268
0.2133	-0.02298
0.21302	-0.02281
0.21279	-0.02275
0.21246	-0.02274
0.21217	-0.02258
0.21174	-0.023
0.21141	-0.02284
0.21116	-0.02282
0.21085	-0.02274
0.21044	-0.02298
0.21015	-0.02297
0.2099	-0.02289
0.20957	-0.02279
0.20918	-0.02306
0.20883	-0.02302
0.20858	-0.02293
0.2083	-0.02291
0.20798	-0.02282
0.20759	-0.02329
0.20727	-0.02317
0.20691	-0.02353
0.20659	-0.02345
0.20641	-0.02326
0.20606	-0.02324
0.20569	-0.02303
0.20533	-0.02343
0.2051	-0.02297
0.20475	-0.02319
0.20438	-0.02317
0.20412	-0.02313
0.20383	-0.02306
0.20343	-0.02338
0.20308	-0.02326
0.20282	-0.02324
0.20258	-0.02313
0.20214	-0.02351
0.20183	-0.02351
0.20157	-0.0234
0.20117	-0.02371
0.20085	-0.02362
0.2006	-0.02349
0.20031	-0.0234
0.19999	-0.02335
0.19964	-0.02331
0.19921	-0.02363
0.19891	-0.02355
0.19868	-0.02348
0.19837	-0.02329
0.19799	-0.02371
0.1977	-0.02322
0.19741	-0.02367
0.19699	-0.02362
0.1967	-0.02383
0.19637	-0.02383
0.19608	-0.02366
0.19567	-0.02401
0.19544	-0.02363
0.19511	-0.02388
0.19474	-0.02375
0.19453	-0.02372
0.19419	-0.0236
0.19378	-0.0239
0.19344	-0.02381
0.19324	-0.02373
0.19295	-0.02365
0.1926	-0.02358
0.19231	-0.02352
0.1919	-0.02397
0.19155	-0.02381
0.19126	-0.02416
0.19092	-0.02411
0.19064	-0.02405
0.19037	-0.0239
0.18996	-0.02433
0.18965	-0.02417
0.18941	-0.02403
0.18908	-0.02404
0.18874	-0.02393
0.18838	-0.02419
0.188	-0.02415
0.1878	-0.0241
0.1875	-0.024
0.18716	-0.02392
0.18692	-0.02386
0.18645	-0.02419
0.18613	-0.02422
0.18591	-0.02414
0.18553	-0.0244
0.18512	-0.02439
0.18488	-0.02432
0.18451	-0.02462
0.1842	-0.02451
0.18396	-0.02427
0.18366	-0.0243
0.18332	-0.02424
0.18308	-0.02413
0.18274	-0.02413
0.18232	-0.02445
0.182	-0.02439
0.18178	-0.02436
0.18133	-0.0247
0.18105	-0.02462
0.18072	-0.02463
0.18041	-0.02483
0.18006	-0.02481
0.17979	-0.02464
0.17953	-0.02471
0.17916	-0.02452
0.17883	-0.02486
0.17841	-0.02477
0.17819	-0.02466
0.17789	-0.02457
0.17761	-0.02455
0.17725	-0.02449
0.17685	-0.02482
0.17653	-0.02476
0.17627	-0.02503
0.17586	-0.02505
0.17563	-0.02493
0.17524	-0.02528
0.17489	-0.02527
0.17466	-0.02509
0.17438	-0.02491
0.17403	-0.02478
0.17365	-0.02487
0.17339	-0.02474
0.17303	-0.02506
0.17268	-0.02507
0.17242	-0.02495
0.17205	-0.02528
0.17172	-0.0251
0.17153	-0.02509
0.17114	-0.02499
0.17085	-0.02501
0.17053	-0.02494
0.17014	-0.02522
0.16985	-0.02518
0.16955	-0.02516
0.16917	-0.02549
0.16886	-0.02534
0.16866	-0.02525
0.16833	-0.02514
0.16793	-0.02513
0.16768	-0.02501
0.16726	-0.02534
0.1669	-0.02529
0.16671	-0.02521
0.16628	-0.02554
0.16592	-0.02543
0.16571	-0.02535
0.16539	-0.02524
0.16512	-0.02524
0.16482	-0.02516
0.1644	-0.02553
0.16406	-0.02551
0.16373	-0.02585
0.1634	-0.02575
0.16309	-0.02604
0.1628	-0.02595
0.16254	-0.02577
0.16216	-0.0257
0.16186	-0.02555
0.16157	-0.02546
0.16123	-0.02543
0.16093	-0.02542
[truncated: 8,003 more rows]

## Sheet: 3.2 V s-1
E /V vs. SCE	i / mA
0.80051	0.06812
0.79986	0.06276
0.79932	0.05608
0.79876	0.04889
0.79812	0.04137
0.79751	0.03433
0.79687	0.02775
0.79611	0.02177
0.79539	0.0172
0.79473	0.01327
0.79394	0.01053
0.79326	0.0088
0.79262	0.00791
0.79192	0.00784
0.79129	0.00819
0.79056	0.00874
0.78984	0.00954
0.78923	0.01068
0.78867	0.01158
0.78793	0.01233
0.78738	0.01316
0.78675	0.01334
0.78605	0.01341
0.78542	0.01328
0.78489	0.01303
0.78422	0.01236
0.78362	0.0119
0.78302	0.01102
0.78234	0.01025
0.78171	0.00929
0.78102	0.00835
0.78039	0.00744
0.77976	0.00661
0.77909	0.00587
0.77855	0.0055
0.77786	0.0049
0.77723	0.00446
0.77655	0.00389
0.77586	0.00348
0.77527	0.00323
0.77465	0.00303
0.77399	0.00275
0.77331	0.0024
0.77267	0.0021
0.77202	0.00175
0.77145	0.00149
0.77079	0.00121
0.77014	0.00122
0.76954	0.00119
0.76892	0.000706632
0.76822	0.000547674
0.76763	0.000342098
0.76697	-9.27432e-05
0.76628	-0.000394992
0.76567	-0.000737363
0.76501	-0.0011
0.76438	-0.00147
0.76375	-0.00178
0.76313	-0.0021
0.76246	-0.00249
0.76185	-0.00274
0.76116	-0.00304
0.76053	-0.00335
0.75988	-0.00364
0.75928	-0.00355
0.75868	-0.00377
0.75795	-0.00406
0.75737	-0.00404
0.75679	-0.00423
0.75601	-0.00455
0.7555	-0.00454
0.7548	-0.00482
0.75412	-0.00514
0.75346	-0.00549
0.75287	-0.00552
0.75227	-0.00569
0.7516	-0.00607
0.7509	-0.00635
0.75029	-0.0066
0.74962	-0.0069
0.74906	-0.0069
0.74844	-0.00702
0.74776	-0.00732
0.74717	-0.0073
0.74652	-0.00749
0.74582	-0.00783
0.74523	-0.00774
0.74462	-0.0079
0.74387	-0.00822
0.74326	-0.00818
0.74267	-0.00854
0.74203	-0.00839
0.74143	-0.00858
0.74067	-0.00887
0.74007	-0.00892
0.73944	-0.00908
0.73877	-0.00944
0.73816	-0.00946
0.73756	-0.00956
0.73688	-0.00987
0.73625	-0.00984
0.73565	-0.01005
0.73492	-0.01032
0.73439	-0.01032
0.73371	-0.01043
0.73303	-0.01073
0.73242	-0.0108
0.73179	-0.01094
0.73115	-0.01124
0.73054	-0.01121
0.7299	-0.01137
0.72921	-0.01167
0.7286	-0.01158
0.72796	-0.01176
0.72734	-0.01172
0.72666	-0.01195
0.72596	-0.01219
0.72539	-0.01208
0.72475	-0.01221
0.72408	-0.01235
0.72347	-0.01246
0.72279	-0.01274
0.72214	-0.0127
0.72156	-0.01294
0.7209	-0.01285
0.72031	-0.01299
0.71964	-0.01299
0.71899	-0.01322
0.71831	-0.01349
0.71766	-0.01353
0.71707	-0.01368
0.71635	-0.01386
0.71574	-0.01375
0.71517	-0.01393
0.71448	-0.01393
0.71388	-0.01407
0.71327	-0.01403
0.71255	-0.01422
0.71192	-0.01423
0.71129	-0.01443
0.71067	-0.01447
0.71003	-0.01461
0.70935	-0.01493
0.70875	-0.01486
0.70813	-0.01498
0.7074	-0.01526
0.70683	-0.01524
0.70617	-0.01533
0.70551	-0.01535
0.70485	-0.01543
0.70425	-0.01546
0.70363	-0.01551
0.70296	-0.01554
0.70227	-0.01567
0.70163	-0.0157
0.70103	-0.01579
0.70043	-0.01575
0.69975	-0.01596
0.69907	-0.01596
0.69851	-0.01611
0.69786	-0.01609
0.69718	-0.0162
0.69657	-0.01621
0.69594	-0.01636
0.69531	-0.01631
0.69472	-0.01647
0.69401	-0.01649
0.69336	-0.01663
0.69269	-0.0169
0.69207	-0.01685
0.69151	-0.01701
0.6908	-0.01695
0.69019	-0.01707
0.68955	-0.01711
0.68892	-0.01724
0.6883	-0.01715
0.68763	-0.01735
0.68695	-0.01734
0.68634	-0.01747
0.68573	-0.01738
0.68505	-0.01757
0.6844	-0.01748
0.68377	-0.01767
0.68312	-0.01762
0.68245	-0.01776
0.68185	-0.01768
0.68119	-0.01784
0.68054	-0.01782
0.67989	-0.01805
0.67923	-0.018
0.67866	-0.01809
0.67798	-0.01807
0.67739	-0.01823
0.6767	-0.0182
0.67607	-0.01834
0.67545	-0.01836
0.67483	-0.01851
0.67418	-0.01848
0.67354	-0.01864
0.67293	-0.01853
0.67228	-0.01868
0.67158	-0.0186
0.67097	-0.01879
0.67034	-0.0188
0.66968	-0.01893
0.66908	-0.01885
0.6684	-0.01902
0.6677	-0.01897
0.66714	-0.01907
0.66649	-0.01904
0.66582	-0.01921
0.66522	-0.01916
0.66455	-0.01933
0.66395	-0.01926
0.66324	-0.01946
0.66259	-0.0193
0.66205	-0.01946
0.66132	-0.01949
0.66068	-0.01964
0.66011	-0.01956
0.65943	-0.01973
0.6588	-0.01965
0.65812	-0.01985
0.65751	-0.01979
0.65685	-0.01995
0.65629	-0.01988
0.65559	-0.02006
0.65497	-0.02003
0.65429	-0.02017
0.65365	-0.02015
0.65304	-0.02028
0.6524	-0.02019
0.65174	-0.02033
0.6511	-0.02027
0.65047	-0.02038
0.64982	-0.02038
0.64919	-0.02047
0.6485	-0.02047
0.64791	-0.0203
0.64726	-0.02045
0.64655	-0.02037
0.64596	-0.02055
0.64536	-0.02057
0.64467	-0.02074
0.64406	-0.02072
0.64345	-0.02079
0.64275	-0.02071
0.64215	-0.02092
0.64148	-0.02082
0.64084	-0.02094
0.64021	-0.0209
0.63966	-0.02069
0.63898	-0.02086
0.6383	-0.02086
0.63763	-0.02104
0.63702	-0.02095
0.63641	-0.02117
0.63574	-0.02125
0.63511	-0.02125
0.63449	-0.02122
0.6338	-0.02137
0.63318	-0.02135
0.63255	-0.02148
0.63188	-0.02141
0.63127	-0.02154
0.63063	-0.02148
0.62993	-0.0216
0.62935	-0.02158
0.62875	-0.02139
0.62807	-0.02155
0.6274	-0.02152
0.62674	-0.02164
0.62613	-0.02166
0.62548	-0.02179
0.62484	-0.02173
0.62422	-0.02187
0.6236	-0.02181
0.62294	-0.02196
0.62228	-0.02199
0.62172	-0.02178
0.62102	-0.02196
0.62037	-0.02192
0.61972	-0.02207
0.6191	-0.02204
0.61853	-0.02211
0.61782	-0.02207
0.61721	-0.02222
0.61653	-0.02221
0.61593	-0.02233
0.61527	-0.02233
0.61464	-0.02246
0.61396	-0.0224
0.61334	-0.02254
0.61273	-0.02242
0.61205	-0.02256
0.61144	-0.02258
0.61084	-0.02241
0.61017	-0.02256
0.60945	-0.02247
0.60883	-0.02262
0.6082	-0.0227
0.60762	-0.02245
0.60693	-0.02267
0.60629	-0.02261
0.60572	-0.02271
0.60499	-0.02273
0.60435	-0.02291
0.60376	-0.02286
0.60313	-0.02299
0.60245	-0.023
0.60184	-0.02306
0.60121	-0.023
0.60055	-0.02317
0.59993	-0.0232
0.5992	-0.02325
0.59866	-0.02316
0.59797	-0.02332
0.59731	-0.0233
0.59675	-0.02305
0.5961	-0.02318
0.5954	-0.02314
0.59481	-0.02301
0.59419	-0.02319
0.59349	-0.02317
0.59287	-0.02333
0.59222	-0.02328
0.5916	-0.02355
0.59097	-0.02339
0.59035	-0.02348
0.58968	-0.0235
0.589	-0.02365
0.58841	-0.02357
0.58777	-0.02366
0.5871	-0.02369
0.58639	-0.02376
0.58581	-0.02372
0.58515	-0.02362
0.58456	-0.02369
0.58391	-0.02366
0.58322	-0.02385
0.58259	-0.02389
0.58195	-0.02394
0.58136	-0.02385
0.58069	-0.02405
0.58012	-0.02394
0.5794	-0.02409
0.57876	-0.02403
0.57822	-0.02385
0.57752	-0.02398
0.57684	-0.02397
0.57627	-0.02379
0.5756	-0.02387
0.57497	-0.02391
0.57433	-0.02403
0.57366	-0.02391
0.57306	-0.02419
0.57239	-0.0242
0.57173	-0.02433
0.57112	-0.02425
0.57047	-0.02441
0.56983	-0.0244
0.56918	-0.02449
0.56852	-0.02444
0.56787	-0.02452
0.56724	-0.02447
0.56668	-0.02433
0.56596	-0.02446
0.56534	-0.02437
0.56471	-0.02441
0.56406	-0.02445
0.56346	-0.02436
0.56281	-0.0245
0.56214	-0.02443
0.56156	-0.02464
0.56086	-0.02459
0.5602	-0.02474
0.55959	-0.0247
0.55895	-0.02484
0.55834	-0.0248
0.55766	-0.02494
0.55706	-0.02487
0.5563	-0.02496
0.55575	-0.02483
0.55516	-0.02478
0.55446	-0.02488
0.55383	-0.0249
0.55324	-0.02474
0.55261	-0.02488
0.5519	-0.0249
0.55126	-0.02503
0.55065	-0.02503
0.54999	-0.02517
0.54935	-0.02516
0.54872	-0.02528
0.54805	-0.0252
0.54743	-0.02533
0.54678	-0.02537
0.54612	-0.0255
0.54552	-0.02539
0.54489	-0.02553
0.54418	-0.02543
0.54358	-0.02559
0.5429	-0.02543
0.5423	-0.02555
0.54164	-0.02547
0.54109	-0.02537
0.54039	-0.02549
0.53977	-0.02541
0.53915	-0.02525
0.53851	-0.0255
0.53785	-0.02545
0.53719	-0.02557
0.53657	-0.02551
0.5359	-0.0257
0.53529	-0.02562
0.53465	-0.02582
0.53395	-0.02579
0.53336	-0.02585
0.53272	-0.02579
0.53213	-0.02555
0.53148	-0.02576
0.53076	-0.02577
0.53021	-0.02557
0.5296	-0.02586
0.52887	-0.02584
0.52826	-0.02593
0.52758	-0.02596
0.52694	-0.026
0.52633	-0.02598
0.52573	-0.02613
0.52504	-0.02607
0.5244	-0.02612
0.52375	-0.02613
0.52309	-0.02622
0.52247	-0.02615
0.52189	-0.026
0.52124	-0.0261
0.52054	-0.02608
0.51992	-0.02621
0.51926	-0.02622
0.51864	-0.02606
0.51805	-0.02624
0.51739	-0.02621
0.51674	-0.02633
0.51613	-0.02631
0.51546	-0.0265
0.5148	-0.02643
0.51419	-0.02654
0.51357	-0.02649
0.51286	-0.02665
0.51221	-0.02658
0.51162	-0.02665
0.51095	-0.02661
0.5103	-0.02646
0.50969	-0.02665
0.50901	-0.02658
0.50837	-0.02669
0.50772	-0.02672
0.50705	-0.02683
0.50646	-0.02677
0.50577	-0.02684
0.50514	-0.02682
0.50455	-0.02666
0.50392	-0.0268
0.50328	-0.02674
0.50258	-0.02683
0.50195	-0.02689
0.50139	-0.0267
0.50075	-0.02687
0.50008	-0.02687
0.49943	-0.02696
0.49881	-0.02688
0.49814	-0.02711
0.49751	-0.02706
0.49687	-0.02717
0.49627	-0.02715
0.49561	-0.02731
0.49498	-0.02731
0.49429	-0.02739
0.49371	-0.02735
0.493	-0.02746
0.49238	-0.02733
0.49177	-0.02736
0.49106	-0.02738
0.49046	-0.02717
0.48986	-0.0273
0.48919	-0.02726
0.4886	-0.02711
0.48791	-0.02727
0.48726	-0.02724
0.48664	-0.02708
0.48603	-0.02725
0.48538	-0.02724
0.4847	-0.02754
0.48405	-0.0274
0.48344	-0.02749
0.48278	-0.02749
0.48214	-0.02763
0.48151	-0.02753
0.48082	-0.02774
0.48024	-0.02769
0.47963	-0.02776
0.47893	-0.02768
0.47835	-0.02751
0.47773	-0.02767
0.47702	-0.02759
0.47644	-0.02781
0.4757	-0.0279
0.47507	-0.02786
0.4745	-0.02785
0.4739	-0.02767
0.47318	-0.02779
0.47253	-0.02778
0.47186	-0.02791
0.47124	-0.02783
0.4706	-0.02794
0.46997	-0.02788
0.46931	-0.02774
0.46872	-0.02788
0.46807	-0.02777
0.46738	-0.02801
0.46672	-0.02788
0.46614	-0.02808
0.46551	-0.02802
0.46488	-0.02787
0.4642	-0.02806
0.46362	-0.02799
0.46295	-0.02817
0.46233	-0.02812
0.46169	-0.02822
0.46103	-0.0282
0.46043	-0.02837
0.45976	-0.0283
0.45909	-0.02842
0.45845	-0.02826
0.45788	-0.02808
0.45724	-0.02834
0.45657	-0.02832
0.45593	-0.0284
0.45529	-0.02836
0.45471	-0.02818
0.45401	-0.02829
0.45337	-0.02829
0.45278	-0.02814
0.45212	-0.02835
0.45139	-0.02836
0.4508	-0.02853
0.45008	-0.02852
0.4495	-0.0285
0.44895	-0.02845
0.44829	-0.02864
0.44761	-0.02855
0.44694	-0.02877
0.44634	-0.0287
0.44567	-0.02882
0.44509	-0.02878
0.4444	-0.02891
0.44376	-0.02885
0.44308	-0.02898
0.44241	-0.02893
0.44187	-0.02875
0.44121	-0.02889
0.44059	-0.02883
0.43995	-0.02905
0.43924	-0.02898
0.43865	-0.02905
0.43796	-0.02895
0.43737	-0.02883
0.43668	-0.02894
0.43609	-0.02888
0.43549	-0.0287
0.43477	-0.02887
0.4341	-0.02889
0.43354	-0.02901
0.43294	-0.02898
0.43226	-0.02916
0.43159	-0.02921
0.43089	-0.02928
0.43027	-0.02919
0.42965	-0.02932
0.42901	-0.02922
0.42838	-0.02936
0.42773	-0.02931
0.42717	-0.02915
0.42647	-0.0293
0.42581	-0.02929
0.42524	-0.02904
0.42462	-0.02921
0.42389	-0.02921
0.42329	-0.02937
0.42266	-0.02945
0.42199	-0.0295
0.42139	-0.02943
0.42076	-0.02957
0.42008	-0.02954
0.41939	-0.02969
0.41883	-0.0296
0.41816	-0.02968
0.41746	-0.02966
0.41699	-0.02941
0.4163	-0.02959
0.41561	-0.02952
0.41497	-0.02933
0.41431	-0.02955
0.41359	-0.0295
0.41296	-0.02965
0.41237	-0.02963
0.41175	-0.02976
0.41109	-0.02975
0.41046	-0.02988
0.40984	-0.02982
0.40919	-0.03002
0.40855	-0.02992
0.40789	-0.03005
0.40725	-0.03
0.40669	-0.02988
0.40603	-0.02993
0.40532	-0.02983
0.40476	-0.02966
0.40405	-0.02992
0.40344	-0.02993
0.40278	-0.03009
0.40214	-0.02998
0.40149	-0.03015
0.40087	-0.03014
0.40022	-0.03025
0.3996	-0.03018
0.39897	-0.03033
0.39828	-0.0303
0.39766	-0.03044
0.39702	-0.03033
0.39635	-0.03044
0.39569	-0.03031
0.39516	-0.03025
0.39446	-0.03039
0.39383	-0.03036
0.39324	-0.03019
0.39254	-0.03036
0.39188	-0.03029
0.39125	-0.03049
0.39064	-0.03046
0.38999	-0.03065
0.38936	-0.03064
0.3887	-0.03076
0.38803	-0.03065
0.38743	-0.03078
0.38679	-0.03081
0.38608	-0.03085
0.38554	-0.03071
0.38494	-0.03061
0.38425	-0.03079
0.3836	-0.03075
0.38294	-0.03086
0.38234	-0.03087
0.38167	-0.03101
0.38104	-0.03099
0.38038	-0.03105
0.37982	-0.03096
0.37917	-0.03085
0.37855	-0.03101
0.37781	-0.03102
0.37723	-0.0311
0.37658	-0.03105
0.37594	-0.03117
0.37526	-0.03118
0.37472	-0.03104
0.374	-0.03116
0.37337	-0.03117
0.37269	-0.03132
0.37208	-0.03131
0.37143	-0.03137
0.37082	-0.03131
0.37017	-0.03138
0.36949	-0.0315
0.36895	-0.03137
0.36833	-0.0314
0.3676	-0.03137
0.36695	-0.03155
0.36634	-0.03156
0.3657	-0.03168
0.36509	-0.03162
0.36441	-0.03172
0.36376	-0.03166
0.36312	-0.03182
0.36247	-0.03177
0.36186	-0.03188
0.36124	-0.03181
0.36057	-0.03191
0.35996	-0.03185
0.35932	-0.03175
0.35864	-0.03192
0.358	-0.03193
0.35739	-0.03206
0.35669	-0.03202
0.35603	-0.03216
0.35543	-0.03219
0.3548	-0.03232
0.35414	-0.03222
0.35355	-0.03239
0.35289	-0.03235
0.35225	-0.03242
0.35156	-0.03234
0.351	-0.03217
0.35031	-0.03237
0.34971	-0.03234
0.34901	-0.03255
0.34835	-0.03254
0.34771	-0.03262
0.34713	-0.03262
0.34648	-0.03272
0.34586	-0.03272
0.34522	-0.03289
0.34453	-0.03287
0.34392	-0.03297
0.3433	-0.03291
0.34265	-0.03297
0.34197	-0.03303
0.34141	-0.0329
0.34075	-0.03296
0.34012	-0.03294
0.33943	-0.03306
0.33883	-0.03316
0.3382	-0.03327
0.33755	-0.03325
0.3369	-0.03336
0.3362	-0.03338
0.33562	-0.03355
0.33494	-0.03348
0.33434	-0.03361
0.33369	-0.03356
0.33305	-0.03367
0.33241	-0.03364
0.33176	-0.03374
0.33111	-0.03373
0.3305	-0.03387
0.32978	-0.03387
0.32918	-0.03394
0.32856	-0.03394
0.32794	-0.03407
0.32727	-0.03401
0.32657	-0.03414
0.32601	-0.03409
0.32545	-0.03391
0.32475	-0.03424
0.32408	-0.03415
0.32341	-0.03424
0.32279	-0.03421
0.32215	-0.03437
0.32151	-0.03433
0.32087	-0.03451
0.32024	-0.03442
0.31963	-0.03456
0.31896	-0.03454
0.31832	-0.0347
0.31762	-0.03467
0.31703	-0.03478
0.31639	-0.03478
0.31571	-0.03505
0.31507	-0.03487
0.31446	-0.03502
0.31381	-0.03497
0.31315	-0.03509
0.31253	-0.03506
0.31188	-0.03518
0.31128	-0.03511
0.31057	-0.03529
0.30994	-0.03522
0.30936	-0.03506
0.30871	-0.03517
0.30809	-0.03519
0.30745	-0.03537
0.30683	-0.03524
0.30619	-0.03539
0.30553	-0.03549
0.30496	-0.03528
0.30431	-0.03549
0.30363	-0.03551
0.30301	-0.03564
0.30238	-0.03558
0.30176	-0.0358
0.30105	-0.03576
0.30049	-0.0359
0.29982	-0.03589
0.29917	-0.03598
0.29849	-0.03592
0.29788	-0.036
0.29724	-0.03607
0.29658	-0.03623
0.29589	-0.03619
0.29529	-0.03632
0.29469	-0.03629
0.29399	-0.03647
0.29343	-0.03637
0.29277	-0.03656
0.29213	-0.03655
0.29147	-0.03668
0.29085	-0.03664
0.29019	-0.03678
0.28953	-0.03665
0.2889	-0.03675
0.28824	-0.03684
0.28759	-0.03694
0.28698	-0.03694
0.28633	-0.03705
0.28573	-0.03701
0.28499	-0.03713
0.28446	-0.03707
0.28376	-0.03726
0.28317	-0.03718
0.2825	-0.03742
0.28188	-0.03729
0.28121	-0.03747
0.28059	-0.0375
0.2799	-0.0377
0.27928	-0.03759
0.27864	-0.03772
0.27796	-0.03762
0.27737	-0.03776
0.27668	-0.03774
0.27605	-0.03785
0.27542	-0.03778
0.2748	-0.03796
0.27416	-0.03796
0.27352	-0.03807
0.2729	-0.03803
0.27224	-0.03814
0.27157	-0.0382
0.27101	-0.03801
0.27034	-0.03812
0.26971	-0.03812
0.26908	-0.03826
0.26838	-0.03831
0.26774	-0.03851
0.26713	-0.03843
0.2665	-0.03859
0.26588	-0.03855
0.26524	-0.03871
0.26463	-0.03859
0.26396	-0.03878
0.26335	-0.03873
0.26271	-0.03904
0.26202	-0.03889
0.26142	-0.03901
0.26074	-0.039
0.26011	-0.03911
0.25951	-0.03911
0.2588	-0.03927
0.25818	-0.03919
0.25754	-0.03931
0.25695	-0.03929
0.25624	-0.03942
0.25562	-0.03935
0.25496	-0.03955
0.25431	-0.03952
0.25374	-0.03959
0.25307	-0.03959
0.25242	-0.03979
0.25168	-0.03976
0.25113	-0.03992
0.25049	-0.03989
0.24991	-0.04001
0.24929	-0.04003
0.24857	-0.04018
0.24796	-0.04012
0.24729	-0.04026
0.24666	-0.04029
0.246	-0.04039
0.24541	-0.0403
0.24477	-0.04041
0.24412	-0.04046
0.24345	-0.0406
0.24282	-0.04058
0.24219	-0.04076
0.24149	-0.04073
0.24091	-0.04087
0.24028	-0.04083
0.2396	-0.041
0.23897	-0.04092
0.23832	-0.04109
0.2377	-0.04109
0.23705	-0.04123
0.23637	-0.04117
0.23577	-0.04118
0.23516	-0.04129
0.23444	-0.04144
0.23382	-0.04147
0.23322	-0.04152
0.23261	-0.04152
0.23198	-0.04163
0.23132	-0.04166
0.23068	-0.04183
0.23007	-0.0418
0.22941	-0.04201
0.2288	-0.042
0.22813	-0.04214
0.22751	-0.04206
0.22687	-0.0423
0.22621	-0.04221
0.22559	-0.04244
0.22495	-0.04235
0.22433	-0.04247
0.22369	-0.0425
0.22302	-0.04257
0.22242	-0.04257
0.22168	-0.04278
0.2211	-0.04269
0.22046	-0.04283
0.21981	-0.04279
0.21921	-0.04294
0.21855	-0.04297
0.21789	-0.04316
0.21729	-0.04306
0.21662	-0.04328
0.21598	-0.04323
0.21542	-0.04338
0.21468	-0.04365
0.21406	-0.04362
0.2134	-0.04372
0.21281	-0.04364
0.21216	-0.04379
0.21147	-0.04378
0.2109	-0.04393
0.2102	-0.04389
0.20958	-0.04407
0.20892	-0.04412
0.20826	-0.04414
0.20766	-0.04415
0.20698	-0.04429
0.20638	-0.04422
0.20575	-0.04442
0.2051	-0.04438
0.20446	-0.04455
0.20382	-0.04451
0.20318	-0.04461
0.20255	-0.04455
0.20181	-0.04471
0.2012	-0.04468
0.2006	-0.04484
0.19994	-0.04479
0.19933	-0.04501
0.19867	-0.045
0.19805	-0.04511
0.19737	-0.04515
0.19673	-0.04525
0.1961	-0.04528
0.19546	-0.04546
0.19483	-0.04535
0.19423	-0.04553
0.1936	-0.04553
0.1929	-0.04566
0.19227	-0.04567
0.1916	-0.04571
0.19093	-0.04601
0.19031	-0.04608
0.18971	-0.04616
0.18911	-0.04614
0.18847	-0.04623
0.18779	-0.04622
0.18714	-0.04641
0.18652	-0.04635
0.1859	-0.04652
0.18526	-0.04647
0.18464	-0.04657
0.18392	-0.04657
0.18332	-0.04667
0.18266	-0.04655
0.18204	-0.04672
0.18143	-0.04678
0.18075	-0.04697
0.18011	-0.04692
0.17946	-0.04712
0.17881	-0.04711
0.17822	-0.04725
0.17762	-0.04719
0.17692	-0.04739
0.1763	-0.04737
0.17567	-0.04756
0.17501	-0.04755
0.17441	-0.04771
0.17368	-0.04806
0.17305	-0.04801
0.17243	-0.04804
0.17176	-0.0483
0.17109	-0.04823
0.17047	-0.0483
0.16992	-0.04827
0.1692	-0.04841
0.16861	-0.04827
0.16799	-0.04848
0.16728	-0.04847
0.16668	-0.04861
0.16603	-0.04861
0.16536	-0.0488
0.16471	-0.04879
0.16406	-0.04892
0.16344	-0.0488
0.16282	-0.04894
0.16217	-0.04892
0.16152	-0.0491
0.16089	-0.04909
0.16023	-0.04923
0.15965	-0.04918
0.15897	-0.04931
0.15835	-0.04926
0.15768	-0.04938
0.15702	-0.04944
0.15646	-0.04957
0.15577	-0.04966
0.15512	-0.0497
0.15452	-0.04972
0.15389	-0.0498
0.15325	-0.04981
0.15257	-0.04999
0.15199	-0.04989
0.15132	-0.05008
0.15069	-0.05006
0.15005	-0.05017
0.14943	-0.05013
0.14877	-0.05032
0.14813	-0.05033
0.14749	-0.05046
0.14682	-0.05042
0.14623	-0.05057
0.14564	-0.0506
0.14493	-0.05075
0.14425	-0.05072
0.14367	-0.05089
0.14302	-0.05085
0.14236	-0.05095
0.1417	-0.05097
0.14106	-0.0511
0.1404	-0.05111
0.1398	-0.05129
0.13917	-0.05123
0.13852	-0.05136
0.13794	-0.05124
0.13728	-0.0515
0.1366	-0.05148
0.136	-0.05167
0.13533	-0.05161
0.13468	-0.05173
0.13408	-0.05171
0.13342	-0.05186
0.13278	-0.05181
0.13212	-0.05197
0.13153	-0.05196
0.13087	-0.05216
0.13025	-0.05208
0.12956	-0.05218
0.12892	-0.05213
0.12827	-0.05239
0.12767	-0.05226
0.12701	-0.05244
0.12639	-0.05246
0.12568	-0.05255
0.12511	-0.05256
0.12445	-0.05273
0.1238	-0.0527
0.12311	-0.05286
0.1224	-0.05318
0.12182	-0.05318
0.12125	-0.05326
0.1205	-0.05348
0.11991	-0.05345
0.11932	-0.05342
0.11865	-0.05343
0.11797	-0.05352
0.11729	-0.0535
0.11671	-0.05363
0.11607	-0.05355
0.11545	-0.05368
0.11479	-0.05365
0.11422	-0.05347
0.11359	-0.0536
0.11288	-0.05364
0.11233	-0.05347
0.11167	-0.05373
0.11098	-0.05367
0.11032	-0.05385
0.10976	-0.05381
0.1091	-0.05395
0.10846	-0.05389
0.10783	-0.05409
0.10717	-0.05403
0.10651	-0.05422
0.10583	-0.05419
0.10526	-0.05431
0.10458	-0.05426
0.10398	-0.05445
0.10332	-0.05441
0.10267	-0.05463
0.10202	-0.05456
0.10144	-0.05461
0.10075	-0.05462
0.10013	-0.05477
0.09946	-0.05473
0.09882	-0.05486
0.0982	-0.05479
0.09751	-0.05497
0.0969	-0.05484
0.09624	-0.05498
0.09562	-0.0549
0.09494	-0.05503
0.0943	-0.05499
0.09367	-0.05503
0.09304	-0.05505
0.09244	-0.05488
0.09175	-0.05505
0.09109	-0.05508
0.09044	-0.05524
0.08987	-0.05515
0.08924	-0.0553
0.08858	-0.05529
0.08798	-0.05541
0.08728	-0.05538
0.08664	-0.05553
0.086	-0.05551
0.0853	-0.05563
0.0847	-0.05543
0.08404	-0.05569
0.08341	-0.05567
0.08279	-0.05576
0.08215	-0.0557
0.08157	-0.05548
0.08087	-0.05575
0.08021	-0.05567
0.07961	-0.05583
0.07899	-0.05577
0.07827	-0.05592
0.07766	-0.05593
0.07706	-0.05602
0.07639	-0.05593
0.07577	-0.05597
0.07518	-0.05602
0.07454	-0.05592
0.07386	-0.05603
0.07319	-0.05605
0.07256	-0.05618
0.07191	-0.05613
0.07128	-0.05631
0.07063	-0.05625
0.07001	-0.05637
0.06937	-0.05639
0.06872	-0.0565
0.06808	-0.05649
0.06749	-0.05658
0.06681	-0.05657
0.06622	-0.05639
0.06554	-0.05656
0.06489	-0.05649
0.06422	-0.05659
0.06361	-0.05656
0.06296	-0.05671
0.06231	-0.05668
0.06171	-0.05678
0.06103	-0.05677
0.06048	-0.05649
0.0598	-0.05667
0.05911	-0.05667
0.05854	-0.05657
0.05789	-0.05674
0.05721	-0.05661
0.0566	-0.05682
0.05591	-0.05672
0.05529	-0.05689
0.05466	-0.05685
0.05403	-0.05696
0.05336	-0.05694
0.05272	-0.05713
0.0521	-0.05709
0.05141	-0.05716
0.05085	-0.05716
0.0502	-0.05723
0.04955	-0.05724
0.04897	-0.05713
0.04825	-0.05717
0.0476	-0.05717
0.04692	-0.05731
0.04632	-0.05724
0.04569	-0.05738
0.04509	-0.0573
0.04439	-0.05739
0.04371	-0.05733
0.04313	-0.05713
0.0425	-0.0573
0.04179	-0.05727
0.04123	-0.05707
0.04058	-0.05735
0.03991	-0.05718
0.03925	-0.05742
0.03862	-0.05732
0.03799	-0.0575
0.03735	-0.0575
0.03674	-0.05757
0.0361	-0.05754
0.03546	-0.05765
0.03485	-0.0576
0.0342	-0.05743
0.03355	-0.05761
0.03292	-0.0575
0.03225	-0.05765
0.03161	-0.05753
0.03105	-0.05736
0.03038	-0.0576
0.02969	-0.05752
0.02906	-0.0577
0.02839	-0.05762
0.0278	-0.05787
0.02711	-0.05786
0.0265	-0.05794
0.02584	-0.05786
0.02521	-0.05796
0.02453	-0.05794
0.02407	-0.05769
0.02329	-0.05789
0.0226	-0.05776
0.02209	-0.05762
0.02133	-0.05783
0.02074	-0.05776
0.02009	-0.05788
0.01944	-0.05785
0.01891	-0.05764
0.01819	-0.05788
0.0175	-0.05793
0.01691	-0.05798
0.01632	-0.058
0.01562	-0.05809
0.01503	-0.05814
0.01435	-0.05822
0.0137	-0.05817
0.01306	-0.05834
0.01239	-0.05823
0.01175	-0.05834
0.0111	-0.05828
0.01049	-0.05835
0.0098	-0.05832
0.00922	-0.0581
0.00853	-0.05829
0.00787	-0.05827
0.00734	-0.05798
0.00664	-0.05813
0.00594	-0.05811
0.00537	-0.05801
0.00474	-0.05823
0.00408	-0.05815
0.00344	-0.05824
0.00278	-0.05821
0.00217	-0.05837
0.00151	-0.05827
0.000911613	-0.05842
0.000202121	-0.05834
-0.000337035	-0.0582
-0.00105	-0.05828
-0.00165	-0.05825
-0.00223	-0.05805
-0.00289	-0.05823
-0.00355	-0.05824
-0.00419	-0.05846
-0.00487	-0.05833
-0.00547	-0.05843
-0.00612	-0.05837
-0.00678	-0.05852
-0.00743	-0.05844
-0.008	-0.05829
-0.00865	-0.05836
-0.00932	-0.05833
-0.00988	-0.05815
-0.01065	-0.05832
-0.01129	-0.05828
-0.01187	-0.05836
-0.01255	-0.05839
-0.01321	-0.05811
-0.01383	-0.05834
-0.01449	-0.05832
-0.01509	-0.05845
-0.0158	-0.05835
-0.01644	-0.05851
-0.01701	-0.05847
-0.01768	-0.05859
-0.01831	-0.05851
-0.01895	-0.05829
-0.01959	-0.05844
-0.02019	-0.05844
-0.02077	-0.05824
-0.0215	-0.05832
-0.02219	-0.05827
-0.02275	-0.05818
-0.02346	-0.05838
-0.02408	-0.05831
-0.02469	-0.05844
-0.02532	-0.05839
-0.02599	-0.05851
-0.02664	-0.05856
-0.0272	-0.05864
-0.02792	-0.05861
-0.02855	-0.05868
-0.02919	-0.05871
-0.02986	-0.05851
-0.0305	-0.05854
-0.03112	-0.05846
-0.0317	-0.05841
-0.03241	-0.05851
-0.03308	-0.05847
-0.03369	-0.05859
-0.03431	-0.05855
-0.03498	-0.05865
-0.03553	-0.05858
-0.03617	-0.05849
-0.03689	-0.05865
-0.0375	-0.05864
-0.03818	-0.05878
-0.0388	-0.05875
-0.03941	-0.05888
-0.04006	-0.05892
-0.0407	-0.05896
-0.04132	-0.05884
-0.04197	-0.05897
-0.04264	-0.05884
-0.04323	-0.05873
-0.04395	-0.05885
-0.04453	-0.05876
-0.04516	-0.05857
-0.04578	-0.05869
-0.04646	-0.0587
-0.04704	-0.05851
-0.04765	-0.05867
-0.04837	-0.05874
-0.04907	-0.05894
-0.04965	-0.05877
-0.05029	-0.05891
-0.05099	-0.05891
-0.05159	-0.05903
-0.05224	-0.05893
-0.05289	-0.05904
-0.05355	-0.05896
-0.05408	-0.05876
-0.05477	-0.05901
-0.05548	-0.05886
-0.05607	-0.05907
-0.05671	-0.05895
-0.05729	-0.05887
-0.05799	-0.05904
-0.05862	-0.05889
-0.05929	-0.05907
-0.05997	-0.05904
-0.0605	-0.05882
-0.06115	-0.05903
-0.06188	-0.05898
-0.06248	-0.0591
-0.0631	-0.059
-0.06367	-0.05882
-0.06436	-0.05899
-0.06507	-0.05888
-0.06564	-0.05906
-0.06628	-0.05891
-0.0669	-0.05876
-0.06755	-0.059
-0.06823	-0.05895
-0.06886	-0.05908
-0.06949	-0.05905
-0.07015	-0.0589
-0.07078	-0.05906
-0.07145	-0.059
-0.07207	-0.05917
-0.07264	-0.05908
-0.07331	-0.05918
-0.07401	-0.05923
-0.07456	-0.05903
-0.07523	-0.05911
-0.07593	-0.0591
-0.07656	-0.05928
-0.07721	-0.05925
-0.07784	-0.05939
-0.07846	-0.05927
-0.07906	-0.05939
-0.07971	-0.05936
-0.08032	-0.05922
-0.08097	-0.05932
-0.08163	-0.05931
-0.0823	-0.05945
-0.08292	-0.05937
-0.08357	-0.05946
-0.08422	-0.05931
-0.08481	-0.05924
-0.0855	-0.05941
-0.08613	-0.05929
-0.08675	-0.05946
-0.08742	-0.05943
-0.08798	-0.05924
-0.08874	-0.05942
-0.08936	-0.0594
-0.09001	-0.05953
-0.09062	-0.05947
-0.09127	-0.0596
-0.09187	-0.05953
-0.09247	-0.05933
-0.09315	-0.05953
-0.09384	-0.05952
-0.09449	-0.05963
-0.0951	-0.05955
-0.09575	-0.05966
-0.09634	-0.05952
-0.09695	-0.0594
-0.09772	-0.05948
-0.09834	-0.0595
-0.0989	-0.05932
-0.09959	-0.05943
-0.10025	-0.05944
-0.10083	-0.0592
-0.10145	-0.05944
-0.10219	-0.05937
-0.10279	-0.05952
-0.10346	-0.05945
-0.10408	-0.05959
-0.10471	-0.05952
-0.1053	-0.05933
-0.10596	-0.05951
-0.10661	-0.05943
-0.10724	-0.05959
-0.10794	-0.05949
-0.10857	-0.05956
-0.10921	-0.0595
-0.10983	-0.05935
-0.1105	-0.05958
-0.11119	-0.05961
-0.11178	-0.05959
-0.11242	-0.05953
-0.11302	-0.05929
-0.11364	-0.05939
-0.11435	-0.05941
-0.11493	-0.05926
-0.11556	-0.05937
-0.11625	-0.05931
-0.11687	-0.05908
-0.11752	-0.05926
-0.11815	-0.05919
-0.11872	-0.059
-0.11946	-0.05914
-0.12008	-0.05902
-0.12069	-0.05897
-0.12131	-0.05913
-0.12198	-0.05913
-0.12259	-0.05924
-0.12325	-0.05917
-0.12387	-0.05931
-0.12452	-0.0592
-0.12514	-0.05908
-0.12582	-0.05924
-0.12645	-0.05918
-0.12712	-0.05933
-0.12775	-0.05927
-0.12836	-0.05931
-0.12906	-0.05924
-0.12965	-0.05913
-0.13031	-0.05929
-0.13094	-0.05913
-0.13153	-0.05903
-0.13226	-0.05915
-0.13289	-0.05908
-0.13344	-0.05892
-0.13421	-0.05915
-0.13481	-0.05902
-0.13542	-0.05917
-0.13604	-0.05912
-0.13672	-0.05924
-0.13741	-0.05907
-0.13793	-0.05891
-0.13864	-0.05914
-0.1393	-0.05906
-0.13989	-0.05886
-0.14055	-0.05896
-0.14118	-0.05892
-0.14176	-0.05879
-0.14247	-0.05898
-0.1431	-0.05895
-0.14375	-0.05913
-0.14436	-0.05907
-0.145	-0.05914
-0.14566	-0.05913
-0.14622	-0.0589
-0.14687	-0.05906
-0.14759	-0.05899
-0.14824	-0.0591
-0.14888	-0.05905
-0.14944	-0.05883
-0.15013	-0.05897
-0.15088	-0.05894
-0.15141	-0.05876
-0.15206	-0.05891
-0.1527	-0.05883
-0.15339	-0.05898
-0.15402	-0.05893
-0.15455	-0.05869
-0.15526	-0.05899
-0.15595	-0.05887
-0.15652	-0.0589
-0.15718	-0.05893
-0.15774	-0.05869
-0.15845	-0.05883
-0.15907	-0.05882
-0.15965	-0.05861
-0.16033	-0.05871
-0.16105	-0.0587
-0.1616	-0.05848
-0.16225	-0.05864
-0.16292	-0.05864
-0.16355	-0.05885
-0.1642	-0.05886
-0.16478	-0.05886
-0.16547	-0.05881
-0.16607	-0.05864
-0.16676	-0.05877
-0.16742	-0.05871
-0.16805	-0.0588
-0.16868	-0.05873
-0.16931	-0.05852
-0.17	-0.05866
-0.17064	-0.05856
-0.1712	-0.05836
-0.17187	-0.05854
-0.17257	-0.05847
-0.17312	-0.05823
-0.1738	-0.05845
-0.17449	-0.05844
-0.17502	-0.0582
-0.17569	-0.05837
-0.17638	-0.05838
-0.177	-0.05855
-0.17764	-0.05849
-0.17831	-0.05861
-0.17897	-0.05858
-0.17958	-0.05868
-0.18026	-0.05865
-0.18083	-0.05842
-0.18149	-0.0585
-0.18216	-0.05834
-0.18276	-0.0583
-0.18337	-0.05813
-0.18402	-0.05823
-0.18469	-0.05826
-0.18533	-0.05838
-0.18596	-0.05835
-0.18662	-0.05846
-0.18727	-0.05847
-0.18791	-0.05855
-0.18856	-0.05851
-0.18913	-0.05833
-0.1898	-0.05844
-0.19047	-0.05832
-0.19106	-0.05804
-0.19175	-0.05835
-0.19239	-0.05825
-0.19303	-0.05837
-0.19368	-0.05834
-0.19425	-0.05812
-0.19495	-0.05831
-0.19558	-0.05824
-0.19617	-0.05812
-0.19685	-0.05829
-0.19749	-0.05825
-0.1981	-0.05832
-0.19878	-0.05829
-0.19942	-0.0584
-0.20009	-0.05838
-0.20065	-0.05814
-0.20134	-0.05827
-0.20199	-0.05823
-0.20254	-0.05804
-0.20323	-0.05816
-0.20389	-0.05814
-0.20451	-0.05796
-0.20514	-0.05809
-0.20581	-0.05806
-0.20649	-0.05816
-0.20706	-0.05811
-0.20769	-0.05796
-0.2084	-0.05813
-0.20904	-0.05814
-0.20964	-0.05816
-0.21035	-0.05813
-0.21097	-0.05828
-0.21161	-0.05815
-0.21217	-0.05795
-0.21291	-0.05809
-0.21357	-0.0581
-0.21407	-0.0579
-0.21475	-0.05803
-0.21542	-0.05797
-0.21599	-0.05781
-0.21668	-0.05794
-0.21731	-0.05801
-0.21799	-0.05812
-0.21857	-0.05795
-0.21928	-0.05818
-0.2199	-0.05803
-0.22054	-0.05813
-0.22122	-0.0581
-0.22184	-0.05794
-0.22242	-0.05798
-0.22313	-0.05794
-0.22373	-0.05772
-0.22439	-0.05779
-0.22506	-0.05783
-0.22564	-0.05767
-0.22631	-0.05781
-0.22695	-0.05774
-0.22755	-0.05766
-0.22822	-0.05778
-0.22887	-0.05776
-0.22954	-0.0579
-0.23019	-0.05781
-0.23083	-0.05796
-0.23142	-0.05792
-0.23201	-0.05772
-0.23267	-0.05789
-0.23337	-0.0579
-0.23402	-0.05804
-0.23464	-0.05793
-0.23529	-0.058
-0.23593	-0.05792
-0.23648	-0.05778
-0.23713	-0.05789
-0.23781	-0.05784
-0.2384	-0.05761
-0.23908	-0.05776
-0.23975	-0.05777
-0.24036	-0.05764
-0.24101	-0.05776
-0.24166	-0.05774
-0.2423	-0.05792
-0.24293	-0.05787
-0.24357	-0.05797
-0.24423	-0.0578
-0.2449	-0.05796
-0.24555	-0.05799
-0.24609	-0.05775
-0.24677	-0.05789
-0.24745	-0.05782
-0.248	-0.05761
-0.24871	-0.05778
-0.24933	-0.05777
-0.24992	-0.05761
-0.25059	-0.05777
-0.25127	-0.05773
-0.25191	-0.0579
-0.25254	-0.05782
-0.2532	-0.058
-0.25386	-0.05795
-0.25444	-0.05805
-0.25508	-0.05797
-0.25572	-0.05779
-0.25635	-0.05792
-0.25702	-0.05785
-0.25762	-0.05763
-0.25828	-0.0578
-0.259	-0.0578
-0.25952	-0.05757
-0.26023	-0.05777
-0.26083	-0.05767
-0.26148	-0.05787
-0.26218	-0.05787
-0.26279	-0.05794
-0.26342	-0.05785
-0.26406	-0.05801
-0.26476	-0.05795
-0.26531	-0.05775
-0.26597	-0.05788
-0.26665	-0.05783
-0.26725	-0.05769
-0.26791	-0.05784
-0.26856	-0.05777
-0.26923	-0.05791
-0.26983	-0.05782
-0.27046	-0.05804
-0.27114	-0.05801
-0.27179	-0.05809
-0.27242	-0.05799
-0.27297	-0.0578
-0.27367	-0.05794
-0.27435	-0.05788
-0.27487	-0.05768
-0.27559	-0.05777
-0.2762	-0.05773
-0.2768	-0.05757
-0.2775	-0.0577
-0.27815	-0.05763
-0.2787	-0.0575
-0.2794	-0.05767
-0.28002	-0.05764
-0.28069	-0.05783
-0.28134	-0.05775
-0.28197	-0.05787
-0.28265	-0.05779
-0.28319	-0.05766
-0.28394	-0.05782
-0.28451	-0.05778
-0.28524	-0.05794
-0.28585	-0.0579
-0.28643	-0.05799
-0.28709	-0.05794
-0.28772	-0.05806
-0.28833	-0.05793
-0.28893	-0.05764
-0.28969	-0.0579
-0.29033	-0.05781
-0.29086	-0.05767
-0.29158	-0.05781
-0.29223	-0.05776
-0.29286	-0.05763
-0.29346	-0.05779
-0.29418	-0.0578
-0.29478	-0.05792
-0.29545	-0.05784
-0.29605	-0.05798
-0.29674	-0.05796
-0.2974	-0.05801
-0.29799	-0.05792
-0.29857	-0.05785
-0.29926	-0.05795
-0.2999	-0.05792
-0.30046	-0.05768
-0.30117	-0.05786
-0.30182	-0.05781
-0.30251	-0.05809
-0.30311	-0.05794
-0.30375	-0.05801
-0.30442	-0.058
-0.30498	-0.05789
-0.30567	-0.05797
-0.30632	-0.0579
-0.30699	-0.05811
-0.30761	-0.05803
-0.30823	-0.05816
-0.30891	-0.05805
-0.30947	-0.05785
-0.31017	-0.058
-0.31086	-0.05796
-0.31137	-0.05777
-0.3121	-0.05794
-0.31273	-0.05784
-0.31338	-0.05797
-0.314	-0.05797
-0.31454	-0.05776
-0.3152	-0.05798
-0.31588	-0.05793
-0.31651	-0.05798
-0.31721	-0.05796
-0.31772	-0.05784
-0.31841	-0.05798
-0.31908	-0.05796
-0.31972	-0.05806
-0.32036	-0.05799
-0.32104	-0.05815
-0.32166	-0.05805
-0.32226	-0.05816
-0.32298	-0.05809
-0.32356	-0.05791
-0.32419	-0.05812
-0.32491	-0.05809
-0.32544	-0.05776
-0.32609	-0.05793
-0.32681	-0.05796
-0.32737	-0.0578
-0.32802	-0.05795
-0.32867	-0.05788
-0.32937	-0.058
-0.32997	-0.05796
-0.33066	-0.05804
-0.33124	-0.05799
-0.33192	-0.05784
-0.33253	-0.05799
-0.3332	-0.0579
-0.3338	-0.05802
-0.33449	-0.05808
-0.33505	-0.0579
-0.33567	-0.05802
-0.33637	-0.05799
-0.33701	-0.05811
-0.33769	-0.05809
-0.3383	-0.05826
-0.3389	-0.05816
-0.33956	-0.05827
-0.3402	-0.05822
-0.34086	-0.05802
-0.34147	-0.05812
-0.34213	-0.05796
-0.34275	-0.0579
-0.3434	-0.05781
-0.34403	-0.05799
-0.34469	-0.05792
-0.34534	-0.05809
-0.34599	-0.05807
-0.34666	-0.05821
-0.34727	-0.05821
-0.3479	-0.05828
-0.34852	-0.05827
-0.34917	-0.0584
-0.34982	-0.05828
-0.3505	-0.05834
-0.35111	-0.05818
-0.35167	-0.05814
-0.35239	-0.0583
-0.35302	-0.05827
-0.35358	-0.05811
-0.35428	-0.05823
-0.3549	-0.05815
-0.35556	-0.05833
-0.35623	-0.0583
-0.35684	-0.05844
-0.35745	-0.05841
-0.3581	-0.05853
-0.35879	-0.05851
-0.35938	-0.0586
-0.36004	-0.05861
-0.36064	-0.05829
-0.36128	-0.05845
-0.36199	-0.05842
-0.36257	-0.05832
-0.36323	-0.05838
-0.3639	-0.05836
-0.3645	-0.05815
-0.36516	-0.0584
-0.36585	-0.05836
-0.36643	-0.05841
-0.3671	-0.05835
-0.36772	-0.05851
-0.3684	-0.05861
-0.36901	-0.05872
-0.36962	-0.05857
-0.37028	-0.05866
-0.37096	-0.05867
-0.37153	-0.05849
-0.37214	-0.05861
-0.37285	-0.05856
-0.37354	-0.05867
-0.37416	-0.05863
-0.37476	-0.05846
-0.3754	-0.05851
-0.37604	-0.05852
-0.3766	-0.05831
-0.37728	-0.05854
-0.378	-0.05855
-0.37863	-0.05861
-0.37925	-0.05868
-0.37988	-0.05875
-0.38047	-0.05869
-0.38114	-0.05883
-0.3818	-0.05876
-0.38248	-0.05889
-0.3831	-0.05881
-0.38371	-0.05863
-0.38438	-0.05874
-0.38505	-0.05869
-0.38562	-0.05849
-0.38633	-0.05869
-0.38691	-0.05855
-0.38759	-0.05879
-0.38829	-0.05882
-0.38886	-0.05862
-0.3895	-0.05872
-0.39015	-0.05868
-0.39077	-0.0588
-0.39134	-0.0587
-0.39202	-0.05891
-0.3927	-0.05895
-0.39327	-0.05871
-0.39391	-0.05886
-0.39462	-0.05883
-0.39521	-0.05887
-0.39587	-0.05888
-0.39652	-0.05874
-0.39715	-0.05893
-0.39783	-0.05885
-0.39841	-0.05902
-0.3991	-0.05901
-0.39973	-0.05913
-0.40037	-0.05905
-0.40102	-0.05918
-0.40166	-0.05917
-0.40226	-0.05922
-0.40293	-0.05921
-0.40347	-0.05903
-0.40419	-0.05901
-0.40485	-0.05906
-0.40544	-0.0589
-0.40608	-0.05908
-0.4068	-0.05912
-0.40744	-0.05925
-0.40799	-0.0592
-0.40868	-0.0593
-0.4093	-0.05933
-0.40997	-0.05945
-0.41055	-0.05935
-0.4112	-0.05949
-0.41185	-0.05948
-0.41253	-0.05962
-0.41317	-0.05956
-0.41382	-0.05968
-0.41453	-0.05959
-0.415	-0.05944
-0.41572	-0.05955
-0.4164	-0.05947
-0.4169	-0.05926
-0.41759	-0.05939
-0.4183	-0.05938
-0.41888	-0.05917
-0.41956	-0.05938
-0.42024	-0.05934
-0.42088	-0.05951
-0.42149	-0.05946
-0.42216	-0.0597
-0.42283	-0.05958
-0.4234	-0.05977
-0.42405	-0.05971
-0.42474	-0.05984
-0.42533	-0.05982
-0.426	-0.05987
-0.42661	-0.0598
-0.42722	-0.05961
-0.4279	-0.05973
-0.42854	-0.05965
-0.42915	-0.05957
-0.42975	-0.05964
-0.43048	-0.05968
-0.43102	-0.05968
-0.43168	-0.0597
-0.43228	-0.05969
-0.43297	-0.05987
-0.43365	-0.05983
-0.43429	-0.05993
-0.43489	-0.05996
-0.43553	-0.06003
-0.43614	-0.05997
-0.4368	-0.06007
-0.43742	-0.06003
-0.43814	-0.06013
-0.43877	-0.06011
-0.43943	-0.06026
-0.44009	-0.06015
-0.44074	-0.0603
-0.44133	-0.06025
-0.4419	-0.06009
-0.44259	-0.06022
-0.44323	-0.06015
-0.44391	-0.06036
-0.44455	-0.06031
-0.44518	-0.0605
-0.44582	-0.06046
-0.44646	-0.06057
-0.44706	-0.06044
-0.44775	-0.06059
-0.44843	-0.0605
-0.44892	-0.06022
-0.44964	-0.06049
-0.45029	-0.06048
-0.45088	-0.06035
-0.45156	-0.06043
-0.4522	-0.06043
-0.45285	-0.06054
-0.45351	-0.06047
-0.45413	-0.06063
-0.45475	-0.06057
-0.45532	-0.06046
-0.45606	-0.06064
-0.45665	-0.06061
-0.45731	-0.06071
-0.45796	-0.06068
-0.45867	-0.06094
-0.45925	-0.0608
-0.45991	-0.061
-0.46055	-0.06095
-0.46119	-0.06105
-0.46179	-0.06103
-0.46252	-0.06115
-0.46309	-0.06109
-0.46376	-0.06129
-0.46436	-0.0613
-0.46503	-0.06139
-0.46567	-0.06133
-0.46628	-0.06144
-0.46695	-0.06142
-0.46756	-0.06119
-0.46819	-0.06129
-0.46887	-0.0613
-0.46945	-0.06115
-0.47007	-0.06131
-0.47073	-0.06126
-0.47137	-0.0614
-0.47202	-0.06141
-0.4727	-0.06154
-0.47336	-0.06141
-0.47397	-0.06161
-0.47458	-0.06157
-0.47523	-0.0618
-0.47592	-0.06171
-0.47651	-0.06175
-0.47715	-0.06172
-0.47772	-0.06155
-0.4784	-0.06168
[truncated: 8,003 more rows]

## Sheet: 6.4 V s-1
E /V vs. SCE	i / mA
0.80037	0.11639
0.79905	0.10651
0.79793	0.09098
0.79663	0.07716
0.79539	0.06087
0.79415	0.04753
0.79287	0.03361
0.79147	0.02345
0.7902	0.01344
0.78879	0.0073
0.78763	0.00222
0.78627	-0.000326084
0.78494	-0.00224
0.78366	-0.00227
0.78229	-0.00202
0.78103	-0.000918494
0.77975	0.000396275
0.77849	0.00166
0.7772	0.00266
0.77597	0.00373
0.77462	0.00373
0.77334	0.00396
0.77213	0.00342
0.77084	0.00259
0.76948	0.00144
0.76826	0.000151667
0.76711	-0.00102
0.76579	-0.00249
0.76447	-0.004
0.76314	-0.00573
0.76185	-0.00713
0.76055	-0.00869
0.7593	-0.0098
0.7581	-0.01081
0.75674	-0.01186
0.75554	-0.01242
0.75419	-0.01336
0.75292	-0.01393
0.75162	-0.01452
0.75033	-0.0151
0.74904	-0.01578
0.74775	-0.01645
0.74648	-0.01692
0.74528	-0.01717
0.74393	-0.01784
0.74264	-0.01799
0.74142	-0.01861
0.74011	-0.01894
0.73884	-0.01961
0.73753	-0.02025
0.73625	-0.02037
0.73503	-0.02108
0.73374	-0.02148
0.73246	-0.02207
0.7311	-0.02273
0.72981	-0.02331
0.7286	-0.02394
0.72734	-0.02405
0.72606	-0.02471
0.72474	-0.02488
0.72347	-0.02539
0.72218	-0.0256
0.72088	-0.02624
0.7196	-0.02643
0.71836	-0.02685
0.7171	-0.02715
0.71577	-0.02768
0.71444	-0.02788
0.71322	-0.02848
0.71193	-0.02852
0.71061	-0.02922
0.70939	-0.02886
0.70816	-0.02946
0.70673	-0.02967
0.70551	-0.02978
0.70418	-0.03039
0.7029	-0.03055
0.70171	-0.0308
0.70036	-0.03141
0.69909	-0.03151
0.69788	-0.032
0.69653	-0.03219
0.69529	-0.03226
0.69407	-0.03241
0.69282	-0.03245
0.69149	-0.03264
0.69024	-0.03286
0.68892	-0.03308
0.68765	-0.03318
0.68627	-0.03389
0.68498	-0.03399
0.68378	-0.03456
0.68246	-0.03474
0.68122	-0.03479
0.67995	-0.03488
0.67863	-0.03506
0.67742	-0.03516
0.67612	-0.03532
0.67486	-0.0355
0.67358	-0.03567
0.6722	-0.03628
0.67089	-0.03635
0.66964	-0.03686
0.66846	-0.03647
0.66712	-0.03704
0.66589	-0.03681
0.66458	-0.03739
0.66335	-0.03697
0.66201	-0.0376
0.66078	-0.03732
0.65949	-0.03792
0.65817	-0.03804
0.65692	-0.03816
0.65565	-0.03821
0.65443	-0.03827
0.65317	-0.03848
0.65181	-0.03868
0.65055	-0.03869
0.64924	-0.03884
0.64803	-0.0391
0.64672	-0.0391
0.6453	-0.0397
0.64414	-0.03943
0.64282	-0.03995
0.64148	-0.03999
0.64032	-0.0401
0.63899	-0.04022
0.63768	-0.04035
0.63643	-0.04044
0.63515	-0.04058
0.63385	-0.04069
0.63258	-0.04083
0.63129	-0.04093
0.63003	-0.04098
0.62872	-0.0411
0.62749	-0.04131
0.62617	-0.04138
0.6249	-0.04154
0.62361	-0.04162
0.62237	-0.04178
0.62112	-0.0419
0.61983	-0.04201
0.61859	-0.04213
0.61725	-0.04216
0.61597	-0.04242
0.61472	-0.04244
0.61353	-0.04259
0.61211	-0.04265
0.61087	-0.04281
0.60955	-0.04297
0.60826	-0.04306
0.60701	-0.04321
0.60574	-0.04331
0.6045	-0.04338
0.60318	-0.04355
0.60191	-0.04365
0.60061	-0.04372
0.59934	-0.04388
0.59802	-0.044
0.59674	-0.04404
0.59548	-0.04423
0.59419	-0.04433
0.59292	-0.04433
0.59161	-0.04446
0.59036	-0.04454
0.58904	-0.04466
0.58778	-0.04483
0.58648	-0.04492
0.58523	-0.04501
0.58398	-0.04504
0.58268	-0.04515
0.58136	-0.04536
0.58012	-0.04542
0.57888	-0.04553
0.57757	-0.04559
0.57625	-0.04583
0.57497	-0.04579
0.57371	-0.04587
0.57241	-0.04588
0.57114	-0.04608
0.56983	-0.04613
0.56851	-0.04625
0.56729	-0.04633
0.566	-0.04641
0.56471	-0.04649
0.56351	-0.04626
0.56226	-0.04635
0.56088	-0.04645
0.55961	-0.04648
0.55834	-0.04677
0.55698	-0.04685
0.55574	-0.04706
0.55451	-0.04697
0.55319	-0.04725
0.55189	-0.04728
0.5506	-0.04745
0.54933	-0.04757
0.54811	-0.04757
0.54681	-0.04762
0.54552	-0.04767
0.54424	-0.04786
0.54297	-0.04792
0.5417	-0.04802
0.54037	-0.04808
0.53909	-0.04819
0.53791	-0.0479
0.53664	-0.04802
0.53527	-0.04814
0.53405	-0.04836
0.53274	-0.04849
0.53142	-0.04855
0.53018	-0.0487
0.52889	-0.04875
0.52763	-0.04895
0.52633	-0.049
0.52508	-0.04913
0.5238	-0.0491
0.52253	-0.04909
0.52119	-0.04936
0.51996	-0.04901
0.51861	-0.04965
0.51735	-0.04937
0.51606	-0.04976
0.51478	-0.04952
0.51347	-0.05002
0.51221	-0.04973
0.51087	-0.05021
0.5097	-0.04989
0.50836	-0.05044
0.50707	-0.05009
0.50582	-0.05056
0.50456	-0.05015
0.50333	-0.0504
0.50211	-0.05004
0.50076	-0.05054
0.49945	-0.05045
0.49812	-0.05082
0.4969	-0.05057
0.49562	-0.05105
0.49434	-0.05079
0.49304	-0.0513
0.49178	-0.05102
0.49046	-0.05146
0.48925	-0.05114
0.4879	-0.05164
0.48662	-0.05147
0.4854	-0.0514
0.48407	-0.05157
0.48275	-0.05169
0.48155	-0.05181
0.48022	-0.05182
0.47897	-0.05195
0.47772	-0.05195
0.47635	-0.05213
0.47514	-0.05175
0.47379	-0.05236
0.47251	-0.05203
0.47128	-0.05252
0.46992	-0.05233
0.46873	-0.05241
0.46743	-0.05246
0.46617	-0.05251
0.46488	-0.05264
0.46361	-0.05268
0.4623	-0.05284
0.46105	-0.05296
0.45976	-0.05298
0.45842	-0.05313
0.45725	-0.05276
0.45593	-0.05332
0.4546	-0.053
0.45345	-0.05301
0.45209	-0.05333
0.45078	-0.05331
0.44955	-0.05346
0.4482	-0.0536
0.44697	-0.05361
0.44561	-0.05377
0.44435	-0.05378
0.4431	-0.05397
0.4419	-0.05355
0.44056	-0.05408
0.43928	-0.05381
0.43806	-0.05376
0.43668	-0.05397
0.43548	-0.05371
0.43413	-0.05418
0.43289	-0.05388
0.43159	-0.05445
0.43032	-0.05424
0.42904	-0.05466
0.42778	-0.05432
0.42649	-0.05484
0.42522	-0.05461
0.42391	-0.0551
0.42266	-0.05474
0.42134	-0.05527
0.42005	-0.05505
0.41888	-0.05502
0.41751	-0.05516
0.41623	-0.05508
0.41492	-0.0553
0.41373	-0.05498
0.41238	-0.05553
0.41108	-0.05523
0.40979	-0.05579
0.40855	-0.05545
0.40725	-0.05598
0.40601	-0.05571
0.40469	-0.05622
0.40344	-0.0558
0.40218	-0.05638
0.40088	-0.056
0.39964	-0.05615
0.39827	-0.05618
0.39697	-0.05633
0.39568	-0.05646
0.39444	-0.05654
0.39318	-0.05669
0.39188	-0.05671
0.39065	-0.05676
0.38942	-0.05659
0.38811	-0.05666
0.38685	-0.05678
0.38554	-0.05701
0.38424	-0.05717
0.38299	-0.05726
0.3817	-0.05739
0.3804	-0.05744
0.37912	-0.05761
0.37783	-0.05769
0.37661	-0.05781
0.37525	-0.0579
0.37402	-0.05795
0.37272	-0.05811
0.37144	-0.05824
0.37014	-0.05833
0.3689	-0.05843
0.3676	-0.05845
0.36636	-0.05851
0.365	-0.05869
0.36377	-0.05888
0.36252	-0.059
0.36122	-0.05901
0.35991	-0.05915
0.3586	-0.05931
0.35729	-0.05944
0.35609	-0.0594
0.3548	-0.05961
0.35342	-0.05982
0.35218	-0.05988
0.35097	-0.05997
0.3497	-0.06003
0.3484	-0.06024
0.34711	-0.06029
0.3459	-0.06037
0.34458	-0.06064
0.34324	-0.06073
0.34199	-0.06078
0.34075	-0.06085
0.33943	-0.06109
0.33813	-0.06118
0.33695	-0.06125
0.33562	-0.0614
0.33436	-0.06161
0.33307	-0.06167
0.33179	-0.06178
0.33047	-0.06194
0.32921	-0.06204
0.32796	-0.06224
0.32668	-0.06224
0.32543	-0.0625
0.32413	-0.06259
0.32281	-0.06287
0.32152	-0.06292
0.32023	-0.06318
0.31894	-0.06331
0.31773	-0.06341
0.31643	-0.06363
0.31517	-0.06373
0.31379	-0.06421
0.31253	-0.06444
0.31135	-0.06448
0.31008	-0.06459
0.30881	-0.06465
0.30751	-0.0649
0.30625	-0.06494
0.305	-0.0651
0.30362	-0.06531
0.30237	-0.06538
0.30103	-0.06591
0.29981	-0.06562
0.29853	-0.06613
0.2973	-0.0659
0.29597	-0.06645
0.29464	-0.06653
0.29337	-0.06679
0.29212	-0.06666
0.29087	-0.06683
0.28956	-0.0671
0.28827	-0.06714
0.28703	-0.06731
0.28575	-0.06741
0.28441	-0.06772
0.28317	-0.06776
0.28181	-0.06841
0.28053	-0.06852
0.2793	-0.06869
0.27807	-0.06881
0.27665	-0.06934
0.27542	-0.06936
0.27427	-0.06952
0.27293	-0.06968
0.27163	-0.06975
0.27038	-0.06993
0.26913	-0.06996
0.26782	-0.07017
0.26654	-0.07031
0.26523	-0.07043
0.26399	-0.07061
0.2627	-0.07082
0.26141	-0.07095
0.26007	-0.07143
0.25883	-0.0716
0.25755	-0.07182
0.25634	-0.07193
0.25491	-0.07245
0.25366	-0.07251
0.25246	-0.07273
0.25116	-0.0728
0.24988	-0.07289
0.24857	-0.073
0.24735	-0.07316
0.24605	-0.0733
0.24476	-0.07346
0.24351	-0.07369
0.2422	-0.07383
0.24086	-0.07442
0.2396	-0.07451
0.23834	-0.07478
0.23714	-0.0748
0.23579	-0.07541
0.23458	-0.07524
0.23328	-0.07569
0.23192	-0.07587
0.23074	-0.07599
0.22946	-0.07612
0.22808	-0.0767
0.22681	-0.07683
0.22561	-0.07681
0.22434	-0.077
0.22296	-0.07723
0.22171	-0.07732
0.22045	-0.0774
0.21922	-0.07758
0.21792	-0.07783
0.21664	-0.07805
0.21529	-0.07873
0.21396	-0.07883
0.21275	-0.07935
0.21144	-0.07954
0.21021	-0.0796
0.20889	-0.08012
0.20767	-0.07988
0.2064	-0.08041
0.20499	-0.08063
0.20378	-0.08076
0.20257	-0.08076
0.20128	-0.08103
0.19993	-0.08114
0.19862	-0.0818
0.19733	-0.08196
0.19616	-0.08216
0.19479	-0.08265
0.19352	-0.0828
0.19226	-0.08294
0.19102	-0.08301
0.18976	-0.08318
0.18849	-0.08337
0.18721	-0.08355
0.18583	-0.0842
0.1845	-0.0843
0.1833	-0.08491
0.18198	-0.08503
0.18081	-0.08517
0.17955	-0.08544
0.17829	-0.08544
0.17691	-0.08605
0.17554	-0.08629
0.17439	-0.08641
0.17303	-0.08696
0.17168	-0.0872
0.17051	-0.08731
0.16919	-0.08784
0.16785	-0.08805
0.16667	-0.0881
0.16544	-0.08819
0.16415	-0.08835
0.16284	-0.08851
0.16157	-0.08868
0.16034	-0.08889
0.15908	-0.08905
0.1577	-0.08961
0.15643	-0.08981
0.15518	-0.08999
0.15382	-0.09056
0.15257	-0.09072
0.15137	-0.09083
0.15002	-0.09144
0.14866	-0.09175
0.14746	-0.09166
0.14613	-0.09227
0.14495	-0.09204
0.14366	-0.0925
0.14232	-0.09272
0.14108	-0.09279
0.13983	-0.09291
0.1385	-0.09314
0.13727	-0.09327
0.13601	-0.09342
0.13461	-0.09409
0.13334	-0.09421
0.13203	-0.09483
0.13075	-0.09496
0.12955	-0.09508
0.12827	-0.09522
0.12701	-0.09531
0.12574	-0.09548
0.12447	-0.09557
0.12309	-0.09616
0.12195	-0.09587
0.12059	-0.0964
0.11925	-0.09658
0.11809	-0.09666
0.11679	-0.0969
0.11548	-0.09704
0.11413	-0.0976
0.11286	-0.09769
0.1116	-0.09788
0.1104	-0.09793
0.10909	-0.0981
0.10786	-0.09817
0.10657	-0.09838
0.10523	-0.09844
0.10396	-0.09869
0.10268	-0.09885
0.10134	-0.0994
0.10002	-0.09962
0.09885	-0.09967
0.09751	-0.10012
0.0962	-0.1002
0.09496	-0.10036
0.0937	-0.10042
0.09237	-0.10059
0.09114	-0.10062
0.08987	-0.10078
0.08857	-0.10078
0.08728	-0.10096
0.08598	-0.10114
0.08473	-0.10129
0.08348	-0.10145
0.08218	-0.10156
0.08094	-0.10173
0.07965	-0.10176
0.07842	-0.10179
0.07703	-0.10207
0.0758	-0.10215
0.07455	-0.10223
0.07324	-0.10247
0.07195	-0.10252
0.07068	-0.10258
0.06941	-0.10278
0.06813	-0.10289
0.06684	-0.10301
0.06557	-0.10312
0.0643	-0.1033
0.06301	-0.10334
0.06173	-0.10354
0.06046	-0.10368
0.05922	-0.10373
0.05795	-0.10375
0.05658	-0.1039
0.0553	-0.10394
0.054	-0.10415
0.05277	-0.10426
0.05145	-0.10437
0.05018	-0.10443
0.04892	-0.10455
0.04766	-0.10474
0.04638	-0.10474
0.04512	-0.10484
0.04382	-0.10489
0.0425	-0.10501
0.04121	-0.1051
0.03997	-0.10512
0.03868	-0.1052
0.03743	-0.10533
0.03603	-0.1055
0.03481	-0.10556
0.0335	-0.10572
0.03223	-0.10579
0.03101	-0.10578
0.02968	-0.10589
0.02834	-0.10594
0.02709	-0.10601
0.02588	-0.10569
0.02459	-0.10581
0.02324	-0.10585
0.02198	-0.10606
0.02081	-0.10566
0.01945	-0.10622
0.01815	-0.10592
0.0169	-0.10642
0.01556	-0.10609
0.0143	-0.10622
0.013	-0.10626
0.01172	-0.10633
0.0104	-0.10639
0.00912	-0.10651
0.00794	-0.10617
0.00672	-0.10623
0.00538	-0.10639
0.00409	-0.10651
0.00278	-0.10661
0.00152	-0.10672
0.000204735	-0.10682
-0.00107	-0.10686
-0.00234	-0.10698
-0.00351	-0.10658
-0.00481	-0.10666
-0.00619	-0.10679
-0.00745	-0.10681
-0.0088	-0.10699
-0.00992	-0.10654
-0.01132	-0.10704
-0.0126	-0.10684
-0.01379	-0.10683
-0.01515	-0.10699
-0.01633	-0.10655
-0.01768	-0.10714
-0.01897	-0.10682
-0.02019	-0.10691
-0.02156	-0.10705
-0.02286	-0.10709
-0.02413	-0.10726
-0.02539	-0.10729
-0.0267	-0.10746
-0.02795	-0.10738
-0.02921	-0.10746
-0.03047	-0.10717
-0.03174	-0.10715
-0.03307	-0.1073
-0.03427	-0.1069
-0.03553	-0.10701
-0.03681	-0.10677
-0.03812	-0.10701
-0.03944	-0.10709
-0.04065	-0.10725
-0.04203	-0.10735
-0.04326	-0.1074
-0.04453	-0.10754
-0.04585	-0.10762
-0.04708	-0.10784
-0.04841	-0.10776
-0.04967	-0.10789
-0.05098	-0.10786
-0.05224	-0.10795
-0.05351	-0.10798
-0.05484	-0.10802
-0.05604	-0.10769
-0.05727	-0.10775
-0.05867	-0.1079
-0.05984	-0.10751
-0.06109	-0.10753
-0.06252	-0.10772
-0.06372	-0.10752
-0.06504	-0.10794
-0.06637	-0.10768
-0.06764	-0.10814
-0.06889	-0.10785
-0.07016	-0.10831
-0.07145	-0.10804
-0.07264	-0.10813
-0.07404	-0.10815
-0.07527	-0.10826
-0.07659	-0.10836
-0.07787	-0.10835
-0.07909	-0.10837
-0.08034	-0.10807
-0.08164	-0.10832
-0.08288	-0.10792
-0.08423	-0.10841
-0.08552	-0.10821
-0.08672	-0.10822
-0.08811	-0.10838
-0.0894	-0.1085
-0.09065	-0.1085
-0.09195	-0.10861
-0.09323	-0.10866
-0.09455	-0.10864
-0.09572	-0.1084
-0.09699	-0.10832
-0.09835	-0.10855
-0.09955	-0.10812
-0.10091	-0.10862
-0.10222	-0.10836
-0.10344	-0.10848
-0.1048	-0.10861
-0.10604	-0.10864
-0.10737	-0.10874
-0.10862	-0.10876
-0.10979	-0.10836
-0.11106	-0.10848
-0.11235	-0.10815
-0.11361	-0.10825
-0.11494	-0.10831
-0.11621	-0.10842
-0.11749	-0.10842
-0.11884	-0.10859
-0.12001	-0.1082
-0.12129	-0.10825
-0.12269	-0.10841
-0.12399	-0.10851
-0.12524	-0.10849
-0.12653	-0.10856
-0.12776	-0.10832
-0.129	-0.10822
-0.13037	-0.1084
-0.13158	-0.10807
-0.13284	-0.10816
-0.13419	-0.10826
-0.13545	-0.10814
-0.1367	-0.10838
-0.13797	-0.108
-0.13922	-0.10797
-0.1406	-0.10806
-0.14182	-0.10773
-0.14313	-0.10788
-0.14445	-0.108
-0.14573	-0.1081
-0.14698	-0.1081
-0.14829	-0.10821
-0.14946	-0.10789
-0.15075	-0.10799
-0.15207	-0.10798
-0.15336	-0.10813
-0.15455	-0.10765
-0.15584	-0.10779
-0.15711	-0.10748
-0.15842	-0.10746
-0.15976	-0.10759
-0.16104	-0.10772
-0.16236	-0.10772
-0.1636	-0.1078
-0.16483	-0.1074
-0.16612	-0.10748
-0.16734	-0.10709
-0.16865	-0.10727
-0.17003	-0.10734
-0.17128	-0.10756
-0.17258	-0.10745
-0.17383	-0.10755
-0.17509	-0.10721
-0.17633	-0.10722
-0.17772	-0.10729
-0.17885	-0.10693
-0.18022	-0.10705
-0.18159	-0.10712
-0.18285	-0.10723
-0.18402	-0.10683
-0.18532	-0.10695
-0.18671	-0.10695
-0.18788	-0.10716
-0.18913	-0.10692
-0.19049	-0.10718
-0.19176	-0.10688
-0.19297	-0.10693
-0.19429	-0.10662
-0.19556	-0.10665
-0.19688	-0.10672
-0.19824	-0.1068
-0.19941	-0.10646
-0.20065	-0.1065
-0.20202	-0.10653
-0.2032	-0.10618
-0.20454	-0.1063
-0.20586	-0.10641
-0.20713	-0.10643
-0.20844	-0.10662
-0.20966	-0.1062
-0.21099	-0.1067
-0.21227	-0.10631
-0.21347	-0.10639
-0.21473	-0.10604
-0.21604	-0.10601
-0.21739	-0.10613
-0.2186	-0.10582
-0.21993	-0.10591
-0.22124	-0.10605
-0.22253	-0.10619
-0.2238	-0.1061
-0.22504	-0.10616
-0.22629	-0.10595
-0.22755	-0.10588
-0.22892	-0.10609
-0.23008	-0.10566
-0.23137	-0.10573
-0.23272	-0.10585
-0.2339	-0.10558
-0.23522	-0.1057
-0.23654	-0.10576
-0.23787	-0.10585
-0.23915	-0.10593
-0.24038	-0.10597
-0.24171	-0.10595
-0.243	-0.10614
-0.24422	-0.10579
-0.24546	-0.10575
-0.24681	-0.10595
-0.24801	-0.10554
-0.24938	-0.1061
-0.25063	-0.10567
-0.25184	-0.10581
-0.25313	-0.10551
-0.2545	-0.10598
-0.25578	-0.10566
-0.257	-0.10576
-0.25835	-0.10588
-0.25961	-0.106
-0.26089	-0.10607
-0.2622	-0.10613
-0.26352	-0.1061
-0.26468	-0.10575
-0.26597	-0.10581
-0.26723	-0.1055
-0.26848	-0.10544
-0.26981	-0.10565
-0.2711	-0.1054
-0.2724	-0.10592
-0.27368	-0.10551
-0.27495	-0.10596
-0.27626	-0.10578
-0.27752	-0.10589
-0.27885	-0.10587
-0.2801	-0.10588
-0.28137	-0.106
-0.28258	-0.10568
-0.2839	-0.10582
-0.2852	-0.10587
-0.28653	-0.10594
-0.28777	-0.10599
-0.28902	-0.10563
-0.29028	-0.10579
-0.29164	-0.10587
-0.29289	-0.10592
-0.29422	-0.10614
-0.29535	-0.10581
-0.29678	-0.10626
-0.29799	-0.10589
-0.29923	-0.10597
-0.3006	-0.10609
-0.30183	-0.10613
-0.30314	-0.1062
-0.30436	-0.10587
-0.30564	-0.10589
-0.30693	-0.10603
-0.30821	-0.10565
-0.30953	-0.10619
-0.31077	-0.10586
-0.31198	-0.10587
-0.31334	-0.10591
-0.31457	-0.10565
-0.31587	-0.10576
-0.31722	-0.10584
-0.31849	-0.10605
-0.31978	-0.1061
-0.32105	-0.10617
-0.32233	-0.10623
-0.32361	-0.1063
-0.32491	-0.10636
-0.32613	-0.106
-0.32739	-0.10612
-0.32876	-0.10622
-0.33002	-0.10625
-0.33132	-0.10629
-0.33253	-0.10606
-0.33383	-0.10617
-0.33514	-0.10621
-0.33641	-0.10635
-0.33773	-0.10639
-0.33904	-0.10654
-0.34022	-0.1062
-0.34145	-0.10622
-0.34282	-0.10623
-0.34408	-0.10644
-0.34531	-0.10612
-0.34666	-0.10659
-0.34793	-0.10624
-0.34911	-0.10617
-0.35047	-0.10651
-0.35168	-0.1061
-0.35301	-0.1067
-0.35431	-0.10634
-0.3556	-0.10683
-0.35685	-0.10649
-0.35809	-0.10657
-0.35945	-0.10666
-0.36076	-0.10684
-0.36205	-0.10694
-0.3633	-0.10703
-0.36455	-0.10705
-0.3659	-0.10713
-0.36706	-0.10681
-0.36834	-0.10673
-0.3697	-0.10686
-0.37088	-0.10659
-0.37216	-0.10667
-0.37356	-0.10685
-0.37479	-0.10692
-0.37606	-0.10705
-0.37736	-0.1072
-0.37865	-0.10722
-0.37992	-0.10734
-0.38122	-0.10735
-0.3825	-0.10759
-0.38367	-0.1072
-0.38502	-0.10772
-0.38631	-0.10735
-0.3875	-0.1074
-0.38882	-0.10754
-0.39016	-0.10767
-0.39141	-0.10777
-0.39273	-0.10787
-0.39403	-0.10792
-0.39532	-0.10795
-0.39649	-0.10756
-0.39771	-0.10761
-0.39904	-0.10743
-0.4003	-0.10749
-0.40168	-0.10784
-0.40298	-0.10788
-0.40421	-0.10795
-0.40553	-0.10813
-0.40678	-0.10824
-0.40807	-0.10824
-0.40932	-0.10834
-0.41061	-0.1085
-0.41192	-0.10853
-0.4132	-0.10865
-0.41451	-0.10863
-0.41578	-0.10875
-0.41708	-0.10879
-0.41835	-0.10889
-0.41957	-0.10858
-0.42083	-0.1086
-0.42215	-0.10868
-0.42343	-0.10876
-0.42468	-0.10854
-0.4259	-0.10858
-0.42724	-0.10881
-0.42852	-0.10894
-0.42977	-0.10909
-0.43104	-0.1092
-0.4324	-0.10925
-0.43362	-0.10935
-0.43499	-0.10954
-0.43624	-0.10952
-0.4375	-0.10959
-0.43878	-0.1097
-0.44012	-0.10989
-0.44137	-0.11003
-0.44266	-0.11001
-0.44389	-0.10997
-0.4452	-0.11014
-0.44642	-0.1098
-0.44762	-0.10994
-0.44905	-0.11005
-0.45035	-0.11022
-0.45161	-0.11033
-0.45289	-0.11036
-0.45412	-0.11046
-0.45546	-0.11052
-0.45673	-0.11076
-0.45803	-0.11085
-0.4593	-0.11089
-0.46052	-0.11106
-0.46183	-0.11125
-0.46311	-0.11126
-0.46439	-0.11137
-0.4657	-0.11149
-0.46699	-0.11156
-0.46823	-0.11169
-0.46952	-0.1118
-0.47081	-0.11193
-0.47211	-0.112
-0.4734	-0.11215
-0.47457	-0.11185
-0.47595	-0.11234
-0.47721	-0.11207
-0.47839	-0.11205
-0.47974	-0.11225
-0.48106	-0.11237
-0.48231	-0.11253
-0.48363	-0.1127
-0.48485	-0.11277
-0.48612	-0.11294
-0.48742	-0.11307
-0.48871	-0.11318
-0.48996	-0.11329
-0.49128	-0.11353
-0.49256	-0.11353
-0.49383	-0.11371
-0.49511	-0.11371
-0.49641	-0.11385
-0.49767	-0.11403
-0.49903	-0.11412
-0.5002	-0.11423
-0.50151	-0.11441
-0.50275	-0.11443
-0.50407	-0.11455
-0.50531	-0.11468
-0.50662	-0.11479
-0.50789	-0.11499
-0.50922	-0.11516
-0.51049	-0.11509
-0.51173	-0.11527
-0.51307	-0.11543
-0.51431	-0.11551
-0.51557	-0.11562
-0.51683	-0.1157
-0.51815	-0.1158
-0.51944	-0.11595
-0.5207	-0.11603
-0.52199	-0.11603
-0.52325	-0.11628
-0.52455	-0.11633
-0.5258	-0.11653
-0.52714	-0.11657
-0.52838	-0.11681
-0.52973	-0.11691
-0.531	-0.11699
-0.53224	-0.1171
-0.53349	-0.11723
-0.53484	-0.11738
-0.53611	-0.11757
-0.53736	-0.11752
-0.53861	-0.11782
-0.53991	-0.11793
-0.54118	-0.11799
-0.54246	-0.11814
-0.54374	-0.11827
-0.54504	-0.11832
-0.54626	-0.1185
-0.54758	-0.11858
-0.54882	-0.11868
-0.55015	-0.1189
-0.55138	-0.11895
-0.55264	-0.11909
-0.55397	-0.11928
-0.55524	-0.11942
-0.55646	-0.11961
-0.55778	-0.11976
-0.55905	-0.11979
-0.56043	-0.12038
-0.56159	-0.12
-0.56286	-0.12057
-0.56417	-0.1204
-0.56547	-0.12087
-0.56683	-0.1211
-0.56803	-0.12112
-0.56932	-0.12125
-0.57064	-0.12137
-0.57194	-0.12151
-0.57315	-0.12164
-0.57445	-0.1218
-0.57568	-0.12188
-0.57698	-0.12211
-0.57824	-0.12217
-0.5796	-0.12277
-0.58088	-0.12291
-0.5821	-0.12297
-0.5834	-0.12309
-0.58468	-0.12315
-0.58594	-0.12323
-0.58722	-0.12336
-0.58856	-0.12361
-0.5898	-0.12372
-0.59106	-0.1238
-0.59236	-0.1239
-0.59364	-0.12409
-0.59495	-0.1242
-0.5962	-0.1244
-0.59744	-0.12453
-0.59882	-0.12505
-0.60013	-0.12516
-0.60132	-0.12522
-0.60262	-0.12546
-0.60387	-0.12546
-0.60516	-0.12568
-0.60647	-0.12582
-0.60772	-0.12597
-0.60905	-0.12608
-0.6103	-0.1262
-0.6115	-0.12626
-0.61284	-0.12654
-0.61411	-0.12671
-0.61539	-0.12743
-0.61675	-0.12742
-0.61795	-0.12786
-0.6193	-0.12801
-0.62048	-0.1281
-0.62174	-0.12824
-0.62301	-0.12828
-0.62435	-0.12834
-0.62563	-0.12848
-0.62692	-0.1287
-0.62825	-0.1288
-0.62944	-0.12894
-0.63075	-0.12914
-0.63199	-0.1293
-0.63324	-0.12925
-0.63457	-0.12953
-0.63588	-0.12972
-0.63707	-0.12988
-0.63851	-0.13048
-0.63977	-0.13062
-0.64095	-0.13075
-0.64226	-0.13095
-0.64354	-0.13101
-0.64491	-0.13162
-0.6462	-0.13171
-0.64735	-0.13183
-0.64861	-0.13195
-0.64992	-0.13217
-0.6512	-0.1322
-0.65255	-0.13276
-0.65378	-0.1325
-0.65505	-0.1331
-0.65631	-0.13287
-0.65757	-0.13349
-0.65894	-0.13355
-0.66021	-0.1341
-0.66141	-0.13391
-0.66273	-0.13448
-0.66405	-0.13466
-0.6653	-0.13477
-0.66664	-0.13531
-0.66791	-0.13543
-0.66912	-0.13547
-0.67039	-0.13582
-0.67171	-0.1358
-0.67298	-0.13645
-0.67422	-0.13616
-0.67551	-0.13686
-0.6769	-0.13699
-0.67819	-0.13763
-0.67942	-0.1377
-0.68066	-0.13791
-0.68191	-0.13801
-0.68331	-0.13864
-0.68459	-0.13884
-0.68578	-0.13892
-0.68716	-0.13949
-0.68835	-0.13928
-0.68964	-0.1398
-0.69095	-0.13998
-0.69211	-0.14015
-0.69354	-0.1408
-0.69479	-0.141
-0.69599	-0.14102
-0.69735	-0.14156
-0.69854	-0.1413
-0.69988	-0.1419
-0.7012	-0.14213
-0.70244	-0.14231
-0.70377	-0.1429
-0.70504	-0.14311
-0.70625	-0.14319
-0.70761	-0.14385
-0.70891	-0.14393
-0.71015	-0.14453
-0.71139	-0.14427
-0.71266	-0.14489
-0.71396	-0.14502
-0.71522	-0.14525
-0.71658	-0.14577
-0.71788	-0.1459
-0.71909	-0.14604
-0.72034	-0.1462
-0.72159	-0.14663
-0.72297	-0.14705
-0.72419	-0.14717
-0.7255	-0.14796
-0.72683	-0.1481
-0.72808	-0.14867
-0.7293	-0.1488
-0.7306	-0.14942
-0.73191	-0.14958
-0.73313	-0.14976
-0.73448	-0.15031
-0.73573	-0.15041
-0.73695	-0.15071
-0.73825	-0.15084
-0.7396	-0.1515
-0.74089	-0.15163
-0.74219	-0.15238
-0.7434	-0.15253
-0.7447	-0.15306
-0.74601	-0.15325
-0.7472	-0.15349
-0.74855	-0.15414
-0.74985	-0.15429
-0.75115	-0.15487
-0.75237	-0.15506
-0.75366	-0.15573
-0.75496	-0.1559
-0.75623	-0.15651
-0.7575	-0.1565
-0.75878	-0.15728
-0.76004	-0.15706
-0.76128	-0.15773
-0.76266	-0.15787
-0.76392	-0.1585
-0.76522	-0.15874
-0.76651	-0.15939
-0.7677	-0.15957
-0.76899	-0.16021
-0.77024	-0.16047
-0.77156	-0.16108
-0.77279	-0.16131
-0.77409	-0.16195
-0.77538	-0.16198
-0.77664	-0.16271
-0.77796	-0.16298
-0.77925	-0.16362
-0.78048	-0.16378
-0.78174	-0.16451
-0.78306	-0.16473
-0.78436	-0.16531
-0.78561	-0.16564
-0.78687	-0.1663
-0.78822	-0.16694
-0.78948	-0.16727
-0.79069	-0.16778
-0.79206	-0.16846
-0.79331	-0.1687
-0.79459	-0.16931
-0.79594	-0.16983
-0.79712	-0.17016
-0.79852	-0.17079
-0.7997	-0.17097
-0.79871	-0.16115
-0.79744	-0.1506
-0.79631	-0.13423
-0.79495	-0.11802
-0.79382	-0.09935
-0.79246	-0.08134
-0.79118	-0.06353
-0.78992	-0.04726
-0.7886	-0.0323
-0.78722	-0.01898
-0.78599	-0.00782
-0.78467	0.00132
-0.78336	0.00872
-0.78204	0.01417
-0.7808	0.018
-0.77947	0.02051
-0.77812	0.0222
-0.77682	0.02269
-0.77561	0.02256
-0.77421	0.02221
-0.77289	0.02157
-0.77164	0.02068
-0.77034	0.02008
-0.76909	0.01945
-0.76783	0.01922
-0.76665	0.01877
-0.76528	0.01931
-0.76399	0.01959
-0.7627	0.02053
-0.76144	0.02136
-0.76024	0.02246
-0.75895	0.02367
-0.75765	0.02517
-0.75639	0.02664
-0.75511	0.02795
-0.75379	0.02981
-0.75244	0.03117
-0.75123	0.03282
-0.74996	0.03392
-0.74871	0.035
-0.74741	0.03608
-0.74609	0.03716
-0.74486	0.03768
-0.74356	0.03873
-0.74224	0.03929
-0.74098	0.03975
-0.73968	0.04039
-0.73847	0.04055
-0.73719	0.04116
-0.7359	0.04148
-0.73463	0.04213
-0.7333	0.04264
-0.73196	0.04327
-0.73072	0.04354
-0.72947	0.04407
-0.72818	0.04424
-0.72688	0.04491
-0.72559	0.04503
-0.72433	0.04567
-0.72302	0.04599
-0.72178	0.0465
-0.72053	0.04675
-0.71924	0.04725
-0.71796	0.04758
-0.71663	0.04822
-0.7154	0.04831
-0.71413	0.04889
-0.71282	0.04907
-0.71145	0.04976
-0.71023	0.04974
-0.70895	0.05027
-0.70769	0.05043
-0.70646	0.05052
-0.70507	0.05115
-0.70383	0.05082
-0.70261	0.05129
-0.70122	0.05158
-0.70004	0.05168
-0.69886	0.05171
-0.6975	0.05192
-0.69621	0.05215
-0.69495	0.05228
-0.69359	0.05293
-0.69227	0.05307
-0.69102	0.05364
-0.68974	0.05381
-0.68854	0.0539
-0.68723	0.05402
-0.68594	0.05425
-0.6847	0.0543
-0.68335	0.05487
-0.68202	0.05494
-0.68084	0.05511
-0.67955	0.05524
-0.67833	0.0554
-0.67703	0.05547
-0.67573	0.05558
-0.67446	0.05574
-0.67315	0.05587
-0.67193	0.05597
-0.67062	0.05608
-0.66936	0.05633
-0.66806	0.05648
-0.66668	0.05697
-0.66543	0.05718
-0.66422	0.05709
-0.66294	0.0573
-0.66165	0.05739
-0.66034	0.05757
-0.65906	0.05765
-0.6578	0.05782
-0.65655	0.05794
-0.65523	0.05808
-0.65395	0.05823
-0.65267	0.05835
-0.6513	0.059
-0.64999	0.05901
-0.64891	0.05904
-0.64756	0.05914
-0.64631	0.0593
-0.64501	0.05934
-0.6437	0.05953
-0.64246	0.0596
-0.64118	0.05967
-0.63988	0.05976
-0.63861	0.05981
-0.63738	0.05999
-0.63601	0.06012
-0.63474	0.06023
-0.63345	0.06034
-0.63219	0.06038
-0.63093	0.06059
-0.62962	0.06072
-0.62835	0.06084
-0.62706	0.06091
-0.62582	0.06094
-0.62448	0.06114
-0.6232	0.06128
-0.62194	0.06132
-0.62064	0.06146
-0.6194	0.06154
-0.61809	0.06166
-0.61681	0.06172
-0.61551	0.06192
-0.61424	0.06188
-0.61296	0.06204
-0.61163	0.06221
-0.61039	0.06234
-0.60912	0.06235
-0.60783	0.06249
-0.60653	0.06258
-0.60528	0.06263
-0.60395	0.06283
-0.60271	0.06286
-0.60142	0.06296
-0.60014	0.06302
-0.59886	0.06313
-0.59765	0.06277
-0.59643	0.06283
-0.59503	0.06299
-0.59374	0.0631
-0.59247	0.06324
-0.59121	0.06353
-0.58993	0.06355
-0.5886	0.06365
-0.58738	0.0638
-0.5861	0.06398
-0.5848	0.0641
-0.5835	0.0642
-0.58225	0.06427
-0.58101	0.06441
-0.57968	0.06446
-0.57844	0.06453
-0.57709	0.06466
-0.5758	0.06466
-0.57452	0.06466
-0.57328	0.06494
-0.57203	0.06451
-0.57069	0.06509
-0.5694	0.06482
-0.56826	0.06485
-0.56688	0.06508
-0.56557	0.06519
-0.56434	0.06532
-0.56309	0.06531
-0.56177	0.06552
-0.56046	0.0656
-0.55917	0.06578
-0.5579	0.06581
-0.55663	0.06577
-0.55528	0.06608
-0.5541	0.06563
-0.55281	0.06622
-0.55148	0.06591
-0.55023	0.0664
-0.54894	0.06609
-0.54768	0.06659
-0.54642	0.06625
-0.54524	0.06638
-0.54388	0.06659
-0.54252	0.06671
-0.54131	0.06681
-0.54002	0.06692
-0.53875	0.06705
-0.53744	0.06703
-0.53611	0.0672
-0.53487	0.06713
-0.53356	0.06731
-0.53237	0.06693
-0.53099	0.06745
-0.52979	0.06717
-0.52852	0.06738
-0.52724	0.06735
-0.52595	0.06747
-0.52461	0.06761
-0.52337	0.06769
-0.5221	0.06796
-0.52079	0.068
-0.51955	0.06798
-0.51824	0.06815
-0.51694	0.06824
-0.51559	0.06831
-0.51437	0.06837
-0.51309	0.06843
-0.51185	0.06805
-0.51065	0.06819
-0.50922	0.06828
-0.50794	0.06844
-0.50664	0.06844
-0.50544	0.06855
-0.50418	0.06846
-0.50294	0.06844
-0.50161	0.06857
-0.5003	0.06866
-0.49903	0.06879
-0.49774	0.06884
-0.49644	0.06896
-0.49518	0.06909
-0.49392	0.06915
-0.49265	0.06914
-0.49139	0.06926
-0.49018	0.06891
-0.48886	0.06902
-0.48751	0.06915
-0.4862	0.06921
-0.48496	0.06936
-0.48365	0.06959
-0.48239	0.06962
-0.4811	0.06974
-0.47979	0.06983
-0.47849	0.06995
-0.47721	0.07006
-0.47595	0.07018
-0.47471	0.07009
-0.47341	0.07017
-0.47218	0.06982
-0.47094	0.06992
-0.46966	0.06961
-0.46839	0.06956
-0.46705	0.06979
-0.46581	0.06959
-0.46448	0.07011
-0.46321	0.06989
-0.46191	0.07038
-0.46065	0.07007
-0.45938	0.0706
-0.4581	0.07024
-0.45677	0.07083
-0.45554	0.07046
-0.4542	0.071
-0.45297	0.07065
-0.45166	0.07116
-0.4504	0.0707
-0.44911	0.07129
-0.44785	0.07081
-0.44662	0.07096
-0.44533	0.0706
-0.44407	0.07082
-0.44274	0.07082
-0.44146	0.07104
-0.44013	0.07112
-0.43888	0.07131
-0.43759	0.07135
-0.43631	0.07144
-0.43504	0.07152
-0.4337	0.07167
-0.43244	0.07176
-0.43121	0.07176
-0.42992	0.07173
-0.42854	0.07191
-0.42737	0.07153
-0.42616	0.07161
-0.42477	0.0717
-0.42358	0.07131
-0.42232	0.07142
-0.42093	0.07156
-0.41959	0.07173
-0.41834	0.07184
-0.41712	0.0719
-0.41583	0.0721
-0.41452	0.07225
-0.41329	0.07222
-0.41196	0.0723
-0.41071	0.07235
-0.40953	0.07198
-0.40822	0.07205
-0.40688	0.07228
-0.40565	0.07186
-0.40434	0.07243
-0.40301	0.07214
-0.40171	0.07263
-0.40045	0.07224
-0.39927	0.07244
-0.39791	0.07255
-0.39661	0.07267
-0.39536	0.07259
-0.39409	0.07282
-0.39288	0.07248
-0.39153	0.07291
-0.39021	0.07261
-0.38905	0.07272
-0.38765	0.07286
-0.3864	0.07293
-0.38511	0.07302
-0.38379	0.07312
-0.38253	0.07317
-0.38124	0.07323
-0.37998	0.07288
-0.37877	0.07286
-0.37742	0.07314
-0.37618	0.0728
-0.37484	0.07322
-0.37366	0.07298
-0.37239	0.07311
-0.37108	0.07318
-0.36978	0.07334
-0.3685	0.07348
-0.3672	0.07354
-0.36596	0.07361
-0.36468	0.07373
-0.36333	0.07381
-0.36206	0.07386
-0.36076	0.07397
-0.35951	0.07406
-0.35825	0.07403
-0.35705	0.07372
-0.35571	0.07375
-0.35437	0.07388
-0.35324	0.07356
-0.35194	0.07372
-0.35053	0.07386
-0.34925	0.07397
-0.34803	0.07416
-0.34669	0.07424
-0.34544	0.07429
-0.34417	0.07428
-0.34286	0.07442
-0.34153	0.07462
-0.34032	0.07457
-0.33898	0.07475
-0.33783	0.07428
-0.33647	0.07478
-0.33522	0.0745
-0.334	0.07454
-0.3326	0.07476
-0.33145	0.07445
-0.33008	0.07489
-0.32883	0.07469
-0.32763	0.07476
-0.32628	0.07488
-0.32493	0.07505
-0.32366	0.07511
-0.32239	0.07512
-0.32114	0.07523
-0.31983	0.07536
-0.31854	0.07542
-0.31724	0.07548
-0.316	0.07553
-0.31478	0.07514
-0.31347	0.07533
-0.31217	0.07497
-0.3109	0.0755
-0.30955	0.07529
-0.30831	0.0758
-0.30704	0.07548
-0.30579	0.07593
-0.30443	0.07562
-0.30325	0.07564
-0.30193	0.07576
-0.30062	0.0759
-0.29933	0.07597
-0.29804	0.0761
-0.29678	0.0761
-0.29551	0.07613
-0.29431	0.07587
-0.29301	0.07593
-0.29171	0.07613
-0.29038	0.07626
-0.28913	0.07632
-0.2878	0.07652
-0.28654	0.07645
-0.2853	0.07651
-0.28404	0.07627
-0.28279	0.07631
-0.28141	0.07652
-0.28013	0.07653
-0.2789	0.07664
-0.27759	0.07665
-0.2763	0.07675
-0.27509	0.07656
-0.27382	0.0766
-0.27245	0.07659
-0.27122	0.07681
-0.26992	0.07692
-0.26866	0.07705
-0.26732	0.07706
-0.2661	0.07717
-0.26483	0.07718
-0.26345	0.07732
-0.26229	0.07698
-0.26103	0.07715
-0.25968	0.07726
-0.25836	0.07736
-0.25713	0.07738
-0.25586	0.07744
-0.25458	0.07758
-0.25336	0.07729
-0.2521	0.0773
-0.25073	0.07742
-0.24943	0.07762
-0.24815	0.07774
-0.24687	0.07779
-0.2456	0.0779
-0.2443	0.07793
-0.24302	0.07808
-0.24185	0.07768
-0.24051	0.07815
-0.23919	0.07788
-0.23798	0.07794
-0.23661	0.07802
-0.23536	0.07818
-0.23416	0.07792
-0.23278	0.0784
-0.23152	0.07798
-0.23021	0.07853
-0.22893	0.07824
-0.22775	0.07837
-0.22637	0.07842
-0.22512	0.07856
-0.22376	0.07867
-0.22256	0.0788
-0.22127	0.07873
-0.21994	0.07895
-0.21877	0.07863
-0.21743	0.079
-0.21615	0.07873
-0.2149	0.07882
-0.21359	0.07884
-0.21227	0.07908
-0.2111	0.0787
-0.20977	0.07926
-0.20849	0.07892
-0.20727	0.079
-0.20589	0.07907
-0.20463	0.07916
-0.20336	0.07927
-0.202	0.07944
-0.20075	0.07949
-0.19948	0.07955
-0.1982	0.07957
-0.19702	0.07932
-0.19567	0.0794
-0.19438	0.07944
-0.19312	0.07949
-0.19192	0.07912
-0.19058	0.0793
-0.18928	0.07942
-0.18797	0.07952
-0.18669	0.0797
-0.18542	0.07974
-0.1841	0.07999
-0.18284	0.08
-0.18158	0.07998
-0.18029	0.0801
-0.17909	0.07979
-0.17786	0.07988
-0.17648	0.08001
-0.17519	0.08005
-0.17391	0.08017
-0.17263	0.08023
-0.1713	0.08031
-0.17016	0.07998
-0.16889	0.08002
-0.16755	0.08012
-0.16623	0.08029
-0.16495	0.08033
-0.16367	0.08047
-0.16251	0.08017
-0.16108	0.0807
-0.15983	0.08044
-0.15856	0.08087
-0.15728	0.08057
-0.15607	0.08063
-0.15471	0.08074
-0.15345	0.08084
-0.15217	0.08092
-0.15083	0.08105
-0.14957	0.08102
-0.14831	0.08108
-0.1471	0.08085
-0.14581	0.08096
-0.14447	0.08112
-0.14319	0.08117
-0.14192	0.08132
-0.14066	0.08142
-0.13938	0.08145
-0.1381	0.08148
-0.13686	0.08126
-0.13555	0.0814
-0.1343	0.08146
-0.13305	0.08153
-0.13168	0.08169
-0.13039	0.08174
-0.12909	0.08199
-0.12782	0.0821
-0.1266	0.08203
-0.1253	0.08225
-0.12398	0.08227
-0.12269	0.08239
-0.12144	0.08262
-0.12017	0.08257
-0.11888	0.08271
-0.11767	0.0824
-0.11639	0.08262
-0.11505	0.08266
-0.11376	0.08281
-0.11247	0.083
-0.11121	0.08299
-0.10988	0.08309
-0.10861	0.0832
-0.1073	0.08334
-0.10611	0.08339
-0.10477	0.08345
-0.10349	0.08365
-0.10229	0.08366
-0.10093	0.08379
-0.09971	0.08385
-0.09838	0.08394
-0.0972	0.08374
-0.09593	0.08383
-0.0946	0.08405
-0.09331	0.08407
-0.09203	0.08425
-0.09071	0.08438
-0.08942	0.08445
-0.08814	0.08464
-0.0869	0.08481
-0.08566	0.08485
-0.08435	0.08503
-0.08303	0.08515
-0.08177	0.08523
-0.08052	0.08534
-0.07919	0.08544
-0.07793	0.08568
-0.07666	0.08585
-0.07542	0.08593
-0.07415	0.08607
-0.07279	0.08618
-0.07156	0.08629
-0.07026	0.08642
-0.06899	0.0865
-0.06769	0.0867
-0.06642	0.08673
-0.06519	0.08683
-0.06389	0.08704
-0.06261	0.08717
-0.06136	0.0873
-0.0601	0.08747
-0.0588	0.08745
-0.05743	0.08818
-0.05622	0.08782
-0.05495	0.08832
-0.05359	0.08856
-0.05238	0.08859
-0.05107	0.08873
-0.04977	0.0889
-0.04853	0.089
-0.0473	0.08907
-0.04597	0.08923
-0.04469	0.08937
-0.0434	0.08943
-0.0421	0.0896
-0.04084	0.08967
-0.03955	0.08987
-0.03835	0.08996
-0.03692	0.09054
-0.03572	0.09019
-0.03443	0.09078
-0.03315	0.09049
-0.03185	0.091
-0.03051	0.09107
-0.02928	0.09123
-0.02801	0.09141
-0.02683	0.09141
-0.02554	0.09162
-0.02429	0.09149
-0.02301	0.09172
-0.02163	0.09201
-0.02034	0.092
-0.01912	0.09214
-0.01784	0.09224
-0.01657	0.09234
-0.01523	0.09259
-0.01394	0.09271
-0.01275	0.09275
-0.01141	0.09288
-0.01012	0.093
-0.00882	0.09316
-0.00758	0.09326
-0.00628	0.09334
-0.00501	0.09353
-0.00367	0.09353
-0.00247	0.09364
-0.00119	0.09375
8.98931e-05	0.09386
0.00142	0.09404
0.00269	0.09407
0.00393	0.09417
0.00524	0.09428
0.00657	0.09444
0.00783	0.09453
0.00908	0.09464
0.01036	0.09462
0.01166	0.09491
0.01294	0.0949
0.01417	0.09503
0.01552	0.09507
0.01676	0.0952
0.01803	0.09524
0.01931	0.09542
0.02063	0.0955
0.0219	0.09555
0.02324	0.09578
0.02452	0.09575
0.02575	0.09587
0.02704	0.09597
0.02831	0.09605
0.0296	0.09616
0.03091	0.09624
0.03213	0.09631
0.03346	0.09637
0.03477	0.09647
0.03594	0.0961
0.03726	0.09628
0.03855	0.09634
0.03984	0.09644
0.04117	0.09661
0.04246	0.0967
0.04369	0.09684
0.04501	0.09697
0.04626	0.0971
0.04758	0.09709
0.0488	0.09731
0.05001	0.09691
0.05137	0.0974
0.05262	0.09714
0.05384	0.09731
0.05513	0.09733
0.05648	0.09751
0.05778	0.0977
0.05903	0.09779
0.06029	0.09784
0.0616	0.09795
0.06289	0.09803
0.06413	0.09816
0.06542	0.09822
0.06671	0.09848
0.06803	0.09851
0.0693	0.0987
0.07058	0.09864
0.07181	0.09874
0.0731	0.09887
0.07444	0.09906
0.07569	0.09916
0.07695	0.09932
0.07825	0.09934
0.07953	0.09944
0.0808	0.09952
0.08212	0.0996
0.08338	0.0996
0.08461	0.0994
0.08591	0.09959
0.08723	0.09967
0.08848	0.09984
0.08976	0.09998
0.09101	0.10011
0.09232	0.10021
0.09355	0.10028
0.09486	0.10041
0.09614	0.10056
0.09744	0.10068
0.0987	0.10092
0.10002	0.10093
0.10123	0.10107
0.10256	0.10109
0.10383	0.10131
0.10511	0.10134
0.10638	0.10142
0.10768	0.10148
0.10897	0.10157
0.11029	0.1017
0.11149	0.10167
0.11284	0.10188
0.11408	0.10199
0.11535	0.1021
0.11668	0.10226
0.11791	0.10239
0.11921	0.10245
0.12052	0.10248
0.12178	0.10259
0.12308	0.10269
0.12434	0.10285
0.12554	0.1025
0.12692	0.10304
0.12823	0.10281
0.12933	0.10285
0.13069	0.10308
0.13203	0.10309
0.13325	0.10322
0.13452	0.1033
0.13584	0.10359
0.13712	0.10361
0.13833	0.10368
0.1396	0.10378
0.141	0.10394
0.14225	0.10408
0.14352	0.10414
0.14479	0.1043
0.14609	0.10431
0.14731	0.10439
0.14865	0.10447
0.14992	0.10455
0.15122	0.10468
0.15251	0.10471
0.15376	0.10485
0.15498	0.10454
0.15626	0.10472
0.1576	0.10478
[truncated: 503 more rows]
