# Supplementary material for: Modulating the mechanism of electrocatalytic CO2 reduction by cobalt phthalocyanine through polymer coordination and encapsulation
Source: Nat Commun. 2019 Apr 11;10:1683. doi: 10.1038/s41467-019-09626-8 (PMC6459859; doi:10.1038/s41467-019-09626-8)
Supplement: Supplementary file 2 — Source Data [file 41467_2019_9626_MOESM2_ESM.zip › Supplementary Figure 8.xlsx]

## Sheet: SI Fig. 8a
scan rate ν/ V s-1	Cathodic peak area/ μA V	Anodic peak area/ μA V
0.2	-0.41728	0.20492
0.4	-0.81049	0.52047
0.8	-1.66684	0.89023
1.6	-3.28438	1.82019
3.2	-6.36644	3.6619
6.4	-11.6912	6.8081

## Sheet: SI Fig. 8b
log(scan rate ν/ V s-1)	log(|Cathodic peak area|/ μA V)	log(|Anodic peak area|/ μA V)
-0.69897	-0.37957	-0.68842
-0.39794	-0.09125	-0.2836
-0.09691	0.22189	-0.0505
0.20412	0.51645	0.26012
0.50515	0.8039	0.56371
0.80618	1.06786	0.83303

## Sheet: SI Fig. 8c
scan rate1/2 ν1/2/ V1/2 s-1/2	Cathodic peak area/ μA V	Anodic peak area/ μA V
0.44721	-0.41728	0.20492
0.63246	-0.81049	0.52047
0.89443	-1.66684	0.89023
1.26491	-3.28438	1.82019
1.78885	-6.36644	3.6619
2.52982	-11.6912	6.8081

## Sheet: SI Fig. 8d
log(scan rate1/2 ν1/2/ V1/2 s-1/2)	log(|Cathodic peak area|/ μA V)	log(|Anodic peak area|/ μA V)
-0.34949	-0.37957	-0.68842
-0.19897	-0.09125	-0.2836
-0.04846	0.22189	-0.0505
0.10206	0.51645	0.26012
0.25257	0.8039	0.56371
0.40309	1.06786	0.83303
