# Supplementary material for: Modulating the mechanism of electrocatalytic CO2 reduction by cobalt phthalocyanine through polymer coordination and encapsulation
Source: Nat Commun. 2019 Apr 11;10:1683. doi: 10.1038/s41467-019-09626-8 (PMC6459859; doi:10.1038/s41467-019-09626-8)
Supplement: Supplementary file 2 — Source Data [file 41467_2019_9626_MOESM2_ESM.zip › Supplementary Figure 9.xlsx]

## Sheet: 0.2 V s-1
E /V vs. SCE	i / mA
0.80009	0.00795
0.79996	0.0067
0.79982	0.00588
0.79974	0.00539
0.7996	0.00531
0.79944	0.00556
0.79937	0.00572
0.79921	0.00578
0.79911	0.0058
0.79896	0.00584
0.79887	0.00584
0.79875	0.00584
0.79866	0.00535
0.79849	0.00522
0.79835	0.00529
0.79825	0.00538
0.79817	0.00541
0.79802	0.00541
0.79792	0.00497
0.79775	0.00478
0.79765	0.00496
0.79752	0.0051
0.79743	0.00516
0.7973	0.00522
0.79719	0.00522
0.79708	0.0052
0.79695	0.00522
0.79681	0.00474
0.79668	0.00455
0.79658	0.00474
0.79645	0.00491
0.79632	0.00495
0.79623	0.00504
0.79609	0.00498
0.79594	0.00497
0.79586	0.00463
0.79574	0.00442
0.79561	0.00455
0.79551	0.00467
0.79537	0.0047
0.79528	0.00471
0.79517	0.00484
0.795	0.00478
0.79491	0.00438
0.79477	0.00413
0.79469	0.0043
0.7946	0.00443
0.79443	0.00451
0.79431	0.00452
0.79412	0.00458
0.79407	0.00449
0.79395	0.00415
0.79381	0.00392
0.79369	0.00412
0.79357	0.00425
0.79346	0.00427
0.79335	0.00433
0.79324	0.0044
0.79315	0.00444
0.79299	0.00403
0.79283	0.0042
0.79275	0.00422
0.7926	0.00423
0.79255	0.00385
0.79242	0.00372
0.79226	0.00385
0.79217	0.004
0.79206	0.00399
0.7919	0.00402
0.79176	0.00408
0.79165	0.00413
0.79156	0.00412
0.79143	0.00371
0.79128	0.00382
0.79118	0.00356
0.79108	0.00368
0.79097	0.00379
0.79084	0.00393
0.79067	0.0038
0.79062	0.00351
0.79052	0.00366
0.79032	0.00381
0.79022	0.00384
0.79013	0.00381
0.79002	0.00351
0.78991	0.00365
0.78974	0.00376
0.78964	0.00381
0.78953	0.00377
0.7894	0.00345
0.78931	0.00358
0.78914	0.00365
0.78899	0.00376
0.7889	0.00371
0.78881	0.00337
0.78868	0.00313
0.78856	0.00334
0.78844	0.00345
0.78827	0.00354
0.78818	0.00357
0.7881	0.00354
0.788	0.00349
0.78783	0.00317
0.78772	0.00335
0.78758	0.00342
0.78748	0.00346
0.78732	0.00306
0.78724	0.00285
0.78708	0.00308
0.787	0.00325
0.78683	0.00328
0.78676	0.00335
0.78665	0.00331
0.78654	0.00337
0.7864	0.00341
0.78629	0.00347
0.78616	0.00302
0.78605	0.00276
0.7859	0.00296
0.7858	0.00306
0.78568	0.00319
0.78557	0.0032
0.78546	0.00321
0.78533	0.00317
0.78519	0.00294
0.78508	0.00299
0.78494	0.00309
0.78479	0.00309
0.7847	0.0027
0.78455	0.00249
0.78445	0.00273
0.78438	0.00289
0.78423	0.00298
0.78408	0.00298
0.78398	0.00303
0.7839	0.00306
0.78371	0.00307
0.78363	0.0031
0.78355	0.00262
0.78337	0.00248
0.78327	0.00266
0.78313	0.0028
0.78305	0.00292
0.78294	0.00299
0.78281	0.00296
0.78271	0.00297
0.78252	0.00294
0.78245	0.0026
0.7823	0.00233
0.78217	0.0026
0.7821	0.00273
0.78193	0.00273
0.78184	0.00288
0.78175	0.00281
0.78163	0.00284
0.78146	0.00279
0.78132	0.00237
0.78116	0.00217
0.78117	0.00241
0.78095	0.00254
0.78087	0.00263
0.78076	0.00261
0.78063	0.00266
0.7805	0.00265
0.78038	0.00233
0.78029	0.00253
0.7801	0.00245
0.78004	0.00222
0.77991	0.00238
0.77979	0.00256
0.77964	0.00257
0.77955	0.00262
0.77946	0.00263
0.77925	0.00259
0.77921	0.00224
0.77909	0.00206
0.77889	0.00227
0.7788	0.00233
0.77873	0.00242
0.77859	0.00244
0.77846	0.00254
0.77835	0.0025
0.77822	0.0025
0.77812	0.00211
0.77795	0.00188
0.77785	0.00212
0.77775	0.00224
0.77767	0.00235
0.7775	0.00239
0.77736	0.00233
0.77727	0.00243
0.77715	0.00243
0.77702	0.00247
0.77689	0.00203
0.77674	0.00181
0.77665	0.00201
0.77652	0.00216
0.77641	0.00226
0.77628	0.0023
0.77615	0.00232
0.77607	0.00236
0.77596	0.00236
0.77579	0.00195
0.77574	0.00184
0.77557	0.00198
0.77546	0.00206
0.77536	0.0021
0.77523	0.00213
0.77506	0.00226
0.77495	0.00219
0.77489	0.00182
0.77474	0.00195
0.77462	0.00203
0.77446	0.00207
0.7744	0.00176
0.77426	0.00192
0.77416	0.00204
0.774	0.002
0.77389	0.00168
0.77379	0.00189
0.77367	0.00192
0.77351	0.00202
0.77341	0.00204
0.77327	0.00207
0.77316	0.00171
0.77304	0.00192
0.77297	0.002
0.77282	0.002
0.77265	0.00166
0.77257	0.00183
0.77246	0.00187
0.77233	0.002
0.77222	0.00199
0.77211	0.00166
0.77197	0.00178
0.77186	0.00191
0.77175	0.00192
0.7716	0.00161
0.77149	0.00168
0.77137	0.00175
0.77127	0.00182
0.77116	0.0019
0.77106	0.0016
0.7709	0.00169
0.77075	0.00182
0.77066	0.00179
0.77055	0.00147
0.77042	0.00163
0.77036	0.00177
0.77022	0.00172
0.77006	0.00181
0.76994	0.00183
0.76978	0.00151
0.76972	0.0017
0.76963	0.0018
0.76948	0.0018
0.76935	0.00179
0.76922	0.00144
0.7691	0.00121
0.769	0.0014
0.76883	0.00157
0.76876	0.00163
0.76862	0.00162
0.76854	0.00177
0.76843	0.00172
0.76828	0.00177
0.76814	0.00173
0.76807	0.00137
0.76793	0.00107
0.76777	0.00132
0.76769	0.00144
0.76752	0.00154
0.76748	0.00159
0.76731	0.00162
0.7672	0.00163
0.76712	0.0013
0.76699	0.00144
0.76685	0.00142
0.76673	0.00159
0.76659	0.00156
0.76646	0.00128
0.76636	0.00146
0.76622	0.00156
0.76614	0.00159
0.76602	0.0016
0.7659	0.00123
0.76576	0.00105
0.76567	0.00122
0.76553	0.00138
0.7654	0.00141
0.7653	0.00148
0.76516	0.00161
0.76505	0.00153
0.76492	0.00154
0.76483	0.00118
0.76464	0.00127
0.76456	0.00133
0.76442	0.00104
0.76433	0.00123
0.76421	0.00135
0.76411	0.00132
0.76395	0.00144
0.76383	0.00139
0.76374	0.0011
0.76356	0.00118
0.76349	0.00126
0.76337	0.000995146
0.76326	0.00116
0.76313	0.00126
0.76301	0.00137
0.76291	0.00138
0.76276	0.00141
0.76264	0.0014
0.76251	0.000978811
0.7624	0.000856383
0.76227	0.00103
0.76219	0.00116
0.76203	0.00116
0.76185	0.00122
0.76179	0.00133
0.76165	0.00137
0.76151	0.00132
0.76144	0.0013
0.7613	0.000932175
0.76116	0.000718288
0.76108	0.000935652
0.761	0.00108
0.76081	0.00115
0.7607	0.00114
0.76061	0.00121
0.76048	0.00125
0.76038	0.00124
0.76024	0.000909573
0.76012	0.00104
0.75994	0.000727631
0.75985	0.000925717
0.75971	0.0011
0.75961	0.00122
0.75947	0.00116
0.75937	0.00121
0.75925	0.00127
0.75914	0.00121
0.75903	0.00091968
0.75888	0.00101
0.75875	0.000736649
0.75868	0.000933225
0.75855	0.00101
0.75841	0.00107
0.75832	0.00113
0.75818	0.00109
0.75803	0.000715614
0.75796	0.000848607
0.75783	0.000972984
0.75771	0.000997286
0.75756	0.000721594
0.75746	0.000816663
0.75734	0.000905752
0.75722	0.00101
0.75708	0.00102
0.75696	0.00107
0.75691	0.000705927
0.75674	0.000827324
0.75664	0.000913165
0.75646	0.000942434
0.75636	0.000684433
0.75627	0.000867961
0.75615	0.00094337
0.756	0.00096345
0.75595	0.00103
0.75575	0.00098951
0.75571	0.000701648
0.75553	0.000841118
0.75538	0.000899084
0.75534	0.000912935
0.75516	0.000600083
0.75504	0.000750481
0.75495	0.000886761
0.75478	0.000896447
0.75471	0.000918572
0.75454	0.000559904
0.75442	0.000700272
0.75436	0.00082463
0.75425	0.000876004
0.75409	0.00056982
0.75398	0.000627824
0.75386	0.000791615
0.75378	0.000843678
0.75361	0.000901186
0.75353	0.000887812
0.7534	0.000540149
0.75326	0.000342483
0.75316	0.000561069
0.753	0.000760321
0.75288	0.000848836
0.7528	0.000846104
0.75262	0.000857052
0.75252	0.000916565
0.75239	0.000898759
0.75229	0.000581741
0.75221	0.000674155
0.75209	0.00075776
0.75193	0.000778929
0.75183	0.000539728
0.7517	0.000588008
0.75161	0.000738063
0.75144	0.000709882
0.75138	0.000737547
0.75121	0.000367301
0.75115	0.00056875
0.751	0.000619532
0.75085	0.000719683
0.75073	0.000737165
0.75063	0.000451251
0.7505	0.000549873
0.75042	0.000650216
0.75028	0.000717238
0.75011	0.000662959
0.75002	0.000391909
0.7499	0.000510421
0.74979	0.000640204
0.74968	0.000737298
0.7496	0.000801168
0.74944	0.000742056
0.74933	0.000380025
0.7492	0.000196689
0.74904	0.000454212
0.74894	0.000486042
0.74881	0.000592326
0.74872	0.000659195
0.74862	0.000713493
0.74852	0.000787584
0.74836	0.000736534
0.74822	0.000350546
0.7481	0.000472993
0.748	0.000534207
0.74786	0.000165279
0.7477	0.000422019
0.74758	0.000477655
0.74755	0.000588161
0.74732	0.000518827
0.74726	0.00061766
0.74718	0.000287211
0.74702	0.000457708
0.74692	0.00053627
0.74679	0.000512637
0.74664	0.000181022
0.74654	0.000389827
0.74643	0.000534837
0.7463	0.000610037
0.74621	0.000597217
0.74603	0.000631569
0.74598	0.000543588
0.74583	0.000245924
0.74569	0.000113007
0.7456	0.000249458
0.74546	0.000357156
0.74535	0.000438125
0.74521	0.000526469
0.74512	0.00057345
0.74501	0.00054695
0.74484	0.000207827
0.74477	0.000280868
0.74464	0.000364072
0.7445	0.000458511
0.7444	0.000442061
0.74424	0.000150836
0.74414	0.000315124
0.74405	0.000360672
0.74393	0.000416555
0.74382	0.000115624
0.74363	0.000283619
0.74355	0.000366059
0.74342	0.000407518
0.7433	0.000447621
0.74318	0.000139793
0.74309	0.000319786
0.74292	0.000436998
0.74279	0.000432069
0.74265	0.00050039
0.74259	0.00053585
0.74243	0.000113045
0.74235	0.000305457
0.74218	0.000367874
0.74212	0.000447487
0.74197	5.28244e-05
0.74186	0.000254521
0.7417	0.000332357
0.74164	0.000426165
0.74153	0.000410862
0.7414	0.00042221
0.7412	-2.19737e-05
0.74112	-0.000186377
0.74101	5.07419e-05
0.74092	0.000229302
0.74074	0.000288625
0.74065	0.00030987
0.74052	0.000347852
0.74044	0.000406888
0.74027	0.000405417
0.74015	3.81322e-05
0.74001	0.000206891
0.73994	0.000273245
0.73985	0.000350985
0.73972	8.19391e-06
0.7396	0.000188779
0.73944	0.000284536
0.73934	0.000296687
0.73922	0.000356927
0.73911	0.000295636
0.73896	1.87975e-05
0.73888	0.000153186
0.7387	0.000242389
0.7386	0.000279473
0.73851	1.80523e-05
0.73839	9.8754e-05
0.73824	0.000197721
0.73816	0.000184251
0.738	-0.000152827
0.73787	1.11935e-05
0.73779	0.000143633
0.73773	0.00023939
0.73757	0.000253203
0.73741	0.00027548
0.73733	-9.10401e-05
0.73717	-0.000286088
0.7371	-3.73918e-05
0.73696	7.99351e-05
0.73677	5.23085e-05
0.73672	0.000193288
0.73659	0.000215814
0.73646	0.000309125
0.73633	0.000328651
0.73623	0.000366919
0.73611	0.000351978
0.73599	-5.7166e-05
0.73587	-0.000271186
0.73575	-3.36663e-05
0.73561	5.68365e-05
0.73551	0.000147358
0.73539	0.000179456
0.73528	0.000210235
0.73515	0.000330007
0.73508	0.000302705
0.73491	-0.00013206
0.73476	-0.000372235
0.73463	-0.000158158
0.73455	-6.46172e-05
0.73439	6.07723e-05
0.7343	0.000130278
0.73418	0.000140175
0.7341	0.000115433
0.73397	0.000174889
0.73384	-0.00018972
0.73367	-0.000388513
0.7336	-0.000126404
0.73343	-0.000161062
0.73334	1.27792e-05
0.73317	5.67983e-05
0.73313	0.000171833
0.73296	0.000209814
0.7328	0.000190804
0.73272	0.00017531
0.73266	-0.000178371
0.73251	-0.000434443
0.73241	-0.000103535
0.73231	-7.60805e-05
0.73218	5.96259e-05
0.73203	2.5599e-05
0.73188	7.11848e-05
0.73179	0.000170877
0.73169	0.000177564
0.73155	0.000144875
0.73146	-0.000205291
0.73135	-0.00046098
0.7312	-0.000231981
0.73111	-6.7292e-05
0.73099	3.35278e-05
0.73087	6.92742e-05
0.73072	2.80063e-05
0.73061	0.000104352
0.73053	8.87619e-05
0.73036	-0.000280796
0.73029	-0.000101968
0.73011	-5.63254e-05
0.72996	-0.000338036
0.72988	-0.000138785
0.72976	-3.35707e-05
0.72965	7.11084e-05
0.72956	8.14635e-05
0.72939	7.76042e-05
0.72926	8.85899e-05
0.72916	-0.000251163
0.72905	-7.87362e-05
0.72891	-6.09489e-05
0.72884	2.56181e-05
0.72872	-0.000314918
0.72856	-0.000195452
0.72842	-0.000121456
0.72831	-8.62255e-05
0.72821	-4.75963e-06
0.72812	-0.000399862
0.72793	-0.000243311
0.72785	-0.000150554
0.72771	-6.92216e-05
0.72762	-6.47127e-05
0.72743	-0.000386755
0.72735	-0.000273536
0.72725	-0.000485359
0.7271	-0.000346271
0.72701	-0.000133149
0.72688	-0.000138116
0.72671	-4.74604e-05
0.72662	-8.97983e-05
0.72653	-5.04791e-05
0.72646	5.12768e-05
0.72631	5.36459e-05
0.72616	-0.000284388
0.72606	-0.000223671
0.72594	-0.000470896
0.72579	-0.000303264
0.7257	-0.000214309
0.72562	-8.24808e-05
0.72543	-5.98026e-05
0.72533	-9.62941e-05
0.72516	6.7801e-06
0.72509	-0.000377069
0.72497	-0.000573435
0.72484	-0.000394436
0.72471	-0.000307888
0.72461	-0.000202674
0.7245	-0.00013483
0.72444	-0.000103688
0.72429	-7.4189e-05
0.72414	-0.000109592
0.72399	-0.000427698
0.72389	-0.000246712
0.72375	-0.00019849
0.72366	-0.000119488
0.72357	-0.000119526
0.72342	-8.6302e-05
0.72328	-0.000461916
0.72314	-0.000679337
0.72304	-0.000336164
0.72291	-0.000287005
0.72277	-0.000214863
0.7227	-0.000154642
0.72264	-0.00015
0.72241	-0.000127684
0.72234	-8.6665e-05
0.72219	-8.02646e-05
0.72209	-0.000501121
0.72194	-0.000732718
0.72183	-0.000387882
0.72168	-0.000348067
0.72155	-0.000268492
0.72147	-0.000258041
0.72136	-0.000233204
0.7212	-0.000215398
0.7211	-0.000574887
0.72102	-0.000363122
0.72088	-0.000280567
0.72081	-0.000215302
0.72064	-0.000208424
0.72048	-0.000570053
0.72041	-0.000382781
0.72027	-0.000290635
0.72013	-0.000315377
0.72005	-0.000525805
0.7199	-0.000384711
0.7198	-0.000268091
0.71968	-0.000214615
0.71952	-0.00011817
0.71941	-0.000141498
0.7193	-0.000114731
0.71916	-0.00054044
0.71907	-0.000710613
0.71894	-0.000526665
0.71884	-0.000349175
0.71874	-0.000269161
0.7186	-0.00025743
0.71848	-0.0002021
0.71836	-0.000159839
0.71821	-0.000191077
0.71813	-0.000205138
0.71801	-0.000564398
0.71787	-0.000802071
0.71775	-0.000580141
0.71767	-0.000444416
0.71745	-0.000352002
0.71741	-0.00034436
0.71727	-0.000279707
0.71715	-0.000254985
0.71702	-0.000223288
0.71688	-0.000541701
0.71682	-0.000491664
0.71669	-0.000708014
0.71654	-0.000540459
0.71645	-0.000410694
0.7163	-0.000315052
0.71616	-0.000295832
0.71605	-0.000259398
0.71591	-0.000274969
0.71584	-0.000259933
0.71568	-0.000606851
0.71561	-0.000485932
0.71549	-0.000367344
0.71537	-0.00033112
0.71522	-0.000699952
0.71505	-0.000501904
0.71496	-0.000436525
0.71486	-0.000373209
0.71476	-0.000363599
0.7146	-0.000750409
0.71454	-0.0008967
0.7144	-0.000662505
0.71427	-0.000564265
0.71412	-0.000372178
0.71403	-0.000429017
0.71388	-0.000339756
0.71379	-0.000322905
0.71368	-0.000287101
0.71356	-0.00027602
0.71343	-0.000275829
0.71325	-0.000673548
0.71318	-0.000849357
0.71306	-0.000562182
0.71293	-0.000481614
0.71285	-0.00041379
0.71272	-0.000333967
0.71258	-0.00032151
0.71251	-0.000276192
0.71237	-0.000253895
0.71221	-0.000302347
0.71207	-0.000655111
0.71199	-0.000868902
0.71185	-0.000691889
0.71173	-0.000547566
0.71159	-0.000473532
0.71149	-0.000411955
0.71139	-0.000433659
0.71127	-0.000434825
0.71111	-0.000785048
0.71102	-0.000563271
0.7109	-0.000490269
0.71077	-0.000425558
0.71066	-0.00041998
0.71053	-0.000757077
0.71042	-0.000606679
0.71029	-0.000493345
0.71018	-0.00048725
0.71007	-0.000408574
0.70996	-0.000395677
0.70979	-0.000779182
0.70968	-0.000916933
0.70958	-0.000679089
0.70945	-0.000579339
0.70932	-0.000541032
0.70919	-0.000489734
0.70914	-0.000405956
0.709	-0.000358097
0.70888	-0.00037191
0.70876	-0.000363179
0.70861	-0.000767146
0.70847	-0.000920601
0.70838	-0.0007741
0.70824	-0.000598865
0.70812	-0.000518564
0.70802	-0.000536791
0.70786	-0.000517074
0.70775	-0.000476971
0.70763	-0.000409663
0.70755	-0.000746837
0.70745	-0.000618734
0.70732	-0.000545121
0.70717	-0.000441072
0.70706	-0.000462833
0.70697	-0.000756027
0.70683	-0.000683082
0.7067	-0.000546019
0.7066	-0.000510463
0.70644	-0.000801975
0.70629	-0.000583255
0.70622	-0.000533161
0.70616	-0.000469482
0.70596	-0.00047636
0.70586	-0.000432169
0.70573	-0.0008006
0.70565	-0.000653201
0.70554	-0.000536657
0.70539	-0.000545006
0.70528	-0.000884855
0.70517	-0.000579301
0.70502	-0.000610882
0.70489	-0.00056245
0.7048	-0.000547719
0.70468	-0.000900942
0.70457	-0.000765159
0.70442	-0.000622804
0.70433	-0.000572308
0.70421	-0.000558113
0.70407	-0.000888141
0.70394	-0.000740723
0.70383	-0.000609392
0.70369	-0.000567703
0.70356	-0.000536581
0.70346	-0.000984548
0.70331	-0.00113
0.70324	-0.000854324
0.70311	-0.000698729
0.70296	-0.000618047
0.70285	-0.000553202
0.70266	-0.000546344
0.7026	-0.00046633
0.70249	-0.00049323
0.70233	-0.000444664
0.70222	-0.000486868
0.70211	-0.000804574
0.702	-0.000723299
0.70188	-0.00101
0.70173	-0.0007331
0.70166	-0.000672956
0.70151	-0.000620779
0.70143	-0.000597393
0.70129	-0.000595063
0.70113	-0.000538816
0.70108	-0.000880079
0.70095	-0.000736329
0.70079	-0.000662773
0.70067	-0.000639196
0.70058	-0.000551521
0.70046	-0.000937548
0.70031	-0.0011
0.70019	-0.000852605
0.70006	-0.000834264
0.69999	-0.000655703
0.69987	-0.000647221
0.69976	-0.000533982
0.69962	-0.000523207
0.69948	-0.000549515
0.69935	-0.000537421
0.69926	-0.00089307
0.69912	-0.000773833
0.69902	-0.000612047
0.69889	-0.000624447
0.69878	-0.000918729
0.69867	-0.000797333
0.69848	-0.000788812
0.69844	-0.0006105
0.69831	-0.000636732
0.69815	-0.001
0.69807	-0.000811776
0.69793	-0.000795747
0.69781	-0.000717567
0.69769	-0.000681859
0.69755	-0.00102
0.69748	-0.000793091
0.69736	-0.000820508
0.6972	-0.00105
0.69706	-0.0008651
0.69698	-0.000754766
0.69686	-0.000687839
0.69674	-0.000705512
0.69664	-0.000623721
0.69646	-0.000606946
0.69632	-0.000911087
0.69627	-0.000708779
0.69613	-0.000730463
0.696	-0.000661932
0.69591	-0.000629529
0.69576	-0.000950502
0.69563	-0.000772285
0.69554	-0.000717624
0.6954	-0.000693513
0.69527	-0.000647354
0.69516	-0.000984032
0.69501	-0.000819763
0.69492	-0.000723566
0.6948	-0.000755224
0.69467	-0.00107
0.69455	-0.000872112
0.69448	-0.000811566
0.69435	-0.000697162
0.69419	-0.00069743
0.69409	-0.000684362
0.69396	-0.00103
0.69383	-0.00125
0.69375	-0.000988235
0.69359	-0.000860247
0.6935	-0.00082196
0.69341	-0.000753447
0.69327	-0.000702665
0.69311	-0.000687208
0.69301	-0.00060045
0.69293	-0.000572289
0.69284	-0.000615506
0.69267	-0.000990203
0.69254	-0.00122
0.69244	-0.000991101
0.69232	-0.000864145
0.69224	-0.000777501
0.69208	-0.00071858
0.69195	-0.000713116
0.69183	-0.00062737
0.69173	-0.000715408
0.69158	-0.00101
0.69151	-0.000876869
0.69132	-0.000854248
0.69121	-0.0012
0.69108	-0.000986171
0.69096	-0.000823049
0.69088	-0.000777406
0.69076	-0.000741411
0.69059	-0.000733692
0.69049	-0.00105
0.69041	-0.000886918
0.69028	-0.000819514
0.69013	-0.000825857
0.69005	-0.000733367
0.68991	-0.00104
0.68982	-0.000846816
0.68967	-0.000802472
0.68953	-0.00067884
0.68943	-0.000697048
0.68928	-0.00107
0.6892	-0.000924117
0.68904	-0.000818043
0.6889	-0.000749301
0.68881	-0.000710555
0.68873	-0.000741029
0.68863	-0.00109
0.6885	-0.00119
0.68833	-0.00105
0.68823	-0.00093281
0.68814	-0.000869074
0.68805	-0.000860476
0.68786	-0.000779144
0.68776	-0.000798211
0.68761	-0.000764968
0.68749	-0.00109
0.68739	-0.00096078
0.6873	-0.000850866
0.68713	-0.000843205
0.68702	-0.00117
0.68694	-0.000962996
0.6868	-0.000933364
0.68668	-0.000841734
0.68654	-0.000810305
0.68649	-0.000741908
0.68632	-0.00108
0.68619	-0.000916284
0.68606	-0.000888829
0.68594	-0.00081256
0.68586	-0.00118
0.6857	-0.000973696
0.6856	-0.000894637
0.68549	-0.000833748
0.68536	-0.000812178
0.68527	-0.000746302
0.68513	-0.00107
0.68499	-0.000927059
0.6849	-0.000894981
0.6847	-0.000916971
0.68466	-0.00116
0.68454	-0.00104
0.68437	-0.000929524
0.68428	-0.000863266
0.68412	-0.000799511
0.68404	-0.000846854
0.68393	-0.00114
0.68381	-0.00141
0.68368	-0.00115
0.68353	-0.000959214
0.6834	-0.000966264
0.68326	-0.000880212
0.68319	-0.00079248
0.68305	-0.000737399
0.68292	-0.000689845
0.68278	-0.000744773
0.68276	-0.00109
0.68256	-0.000985694
0.68245	-0.000908832
0.68241	-0.00115
0.6822	-0.00102
0.6821	-0.000921041
0.68198	-0.000885142
0.68186	-0.000890128
0.68171	-0.000788735
0.68164	-0.000797944
0.68148	-0.0012
0.68137	-0.00146
0.68128	-0.00124
0.68114	-0.00107
0.68102	-0.000971346
0.68088	-0.000926085
0.68081	-0.000862291
0.68064	-0.000944273
0.68056	-0.00118
0.68042	-0.00108
0.68027	-0.000956367
0.68017	-0.00091315
0.68003	-0.000829296
0.67992	-0.000883575
0.6798	-0.00116
0.67973	-0.00103
0.67961	-0.000874767
0.67947	-0.000897675
0.67932	-0.000850083
0.67923	-0.00118
0.67912	-0.00104
0.67897	-0.000898668
0.67891	-0.000890396
0.67876	-0.000845631
0.67861	-0.00122
0.67849	-0.000992113
0.67835	-0.000982083
0.67827	-0.00128
0.67812	-0.0011
0.67807	-0.00107
0.67789	-0.00102
0.67778	-0.000944789
0.6777	-0.000855012
0.67756	-0.000861049
0.67744	-0.00125
0.67726	-0.00149
0.67712	-0.0012
0.67705	-0.00107
0.6769	-0.000979504
0.67677	-0.000965843
0.67672	-0.000894904
0.67659	-0.000874462
0.67647	-0.000810172
0.67632	-0.0007613
0.67622	-0.000805892
0.67605	-0.00121
0.67597	-0.0014
0.67587	-0.00125
0.67576	-0.00107
0.67563	-0.000957742
0.67552	-0.000959386
0.6754	-0.000908546
0.67526	-0.000895248
0.67514	-0.00119
0.67506	-0.0011
0.67486	-0.00106
0.6748	-0.000970448
0.67466	-0.000995705
0.67454	-0.00134
0.67443	-0.00152
0.67428	-0.00126
0.67415	-0.00113
0.67404	-0.00109
0.6739	-0.000980115
0.67382	-0.000995323
0.67369	-0.000967544
0.67358	-0.000905623
0.67345	-0.000969645
0.67335	-0.00127
0.67322	-0.00111
0.67307	-0.00097788
0.673	-0.000885371
0.67288	-0.00084353
0.67273	-0.000904629
0.67263	-0.00123
0.67249	-0.00109
0.67237	-0.000959615
0.67231	-0.000977459
0.67214	-0.00127
0.67202	-0.00114
0.67192	-0.00105
0.6718	-0.000900732
0.67163	-0.000907915
0.67158	-0.00094114
0.67138	-0.00132
0.6713	-0.00151
0.67118	-0.0013
0.67108	-0.00117
0.67093	-0.00106
0.67076	-0.00102
0.67068	-0.00101
0.67059	-0.000949756
0.67049	-0.000987184
0.67034	-0.00129
0.67021	-0.0011
0.67008	-0.00114
0.66995	-0.00139
0.66987	-0.00123
0.66972	-0.00105
0.66961	-0.000993183
0.66945	-0.000998495
0.66941	-0.000944063
0.66929	-0.000947712
0.66915	-0.00129
0.66902	-0.00109
0.66888	-0.00109
0.66877	-0.000988904
0.66865	-0.001
0.66855	-0.00136
0.66841	-0.0015
0.66831	-0.00133
0.6682	-0.00119
0.66804	-0.00114
0.6679	-0.00111
0.66785	-0.00106
0.66768	-0.00099731
0.66756	-0.000955717
0.66744	-0.000943452
0.66734	-0.00136
0.66724	-0.00156
0.66707	-0.00133
0.667	-0.0012
0.66686	-0.00109
0.66676	-0.00103
0.66663	-0.001
0.66651	-0.000933937
0.66639	-0.000929122
0.66629	-0.000909578
0.66615	-0.00129
0.66599	-0.00152
0.66595	-0.00128
0.66577	-0.00114
0.66565	-0.00102
0.66554	-0.00102
0.66541	-0.000969722
0.66527	-0.00103
0.66519	-0.000981491
0.66504	-0.00136
0.66492	-0.00117
0.66477	-0.00112
0.66465	-0.0011
0.66455	-0.00104
0.66447	-0.000969454
0.66433	-0.00134
0.66421	-0.00158
0.66409	-0.00136
0.66393	-0.00128
0.66381	-0.00118
0.66373	-0.00106
0.66363	-0.00103
0.66352	-0.00103
0.66338	-0.00101
0.66327	-0.00101
0.66314	-0.00134
0.66297	-0.00153
0.66284	-0.00133
0.66276	-0.00119
0.66265	-0.00113
0.66253	-0.00108
0.66242	-0.00109
0.66231	-0.000982618
0.6622	-0.000976389
0.66205	-0.00137
0.66192	-0.00122
0.6618	-0.00108
0.6617	-0.00109
0.66157	-0.00105
0.66146	-0.00139
0.66132	-0.00128
0.66121	-0.0012
0.6611	-0.0011
0.66098	-0.00141
0.66084	-0.00129
0.66073	-0.00116
0.66064	-0.00111
0.66047	-0.00106
0.66037	-0.00105
0.66021	-0.00136
0.66014	-0.0013
0.66	-0.00115
0.65988	-0.00107
0.65977	-0.00103
0.65964	-0.00133
0.65955	-0.00118
0.65941	-0.00113
0.65927	-0.00109
0.65917	-0.0011
0.65907	-0.0014
0.65894	-0.00128
0.65882	-0.00116
0.65873	-0.00112
0.65858	-0.00147
0.65846	-0.00124
0.65837	-0.00119
0.65819	-0.00118
0.65805	-0.00114
0.65793	-0.00152
0.65786	-0.00136
0.65775	-0.00121
0.65761	-0.00117
0.65751	-0.00111
0.65739	-0.00148
0.65723	-0.00132
0.65716	-0.00124
0.65702	-0.00119
0.65687	-0.00109
0.65676	-0.00118
0.65662	-0.00145
0.65652	-0.00165
0.65641	-0.00139
0.65633	-0.00122
0.65617	-0.00116
0.65605	-0.00113
0.65592	-0.0011
0.65583	-0.0011
0.6557	-0.00102
0.65559	-0.00103
0.65546	-0.00139
0.65534	-0.00128
0.65519	-0.00127
0.65508	-0.00142
0.65496	-0.00129
0.65489	-0.00122
0.65473	-0.00119
0.65465	-0.00119
0.6545	-0.00113
0.65435	-0.00145
0.65427	-0.00129
0.65416	-0.00117
0.654	-0.0012
0.65393	-0.00116
0.65377	-0.00148
0.65369	-0.00131
0.65354	-0.00118
0.65341	-0.00122
0.6533	-0.00152
0.65317	-0.00134
0.65306	-0.00117
0.65293	-0.00111
0.65283	-0.00109
0.65268	-0.00113
0.65263	-0.00146
0.65249	-0.00132
0.65233	-0.00117
0.65223	-0.00114
0.65212	-0.00114
0.65199	-0.00154
0.65187	-0.00173
0.65171	-0.0015
0.65163	-0.0013
0.65151	-0.00128
0.65137	-0.00127
0.65129	-0.00122
0.65113	-0.00114
0.65105	-0.00114
0.65087	-0.00115
0.65075	-0.00145
0.65067	-0.00141
0.65053	-0.00162
0.65046	-0.00145
0.65033	-0.00129
0.65021	-0.0012
0.65012	-0.00116
0.64992	-0.00117
0.64981	-0.00114
0.64971	-0.00106
0.64958	-0.00102
0.64944	-0.00142
0.64938	-0.00168
0.64926	-0.00149
0.64913	-0.00133
0.64901	-0.00116
0.6489	-0.00119
0.64877	-0.00114
0.64863	-0.00116
0.64852	-0.00107
0.64839	-0.00144
0.64829	-0.00133
0.64814	-0.00128
0.64802	-0.00127
0.64784	-0.00161
0.64784	-0.0014
0.64767	-0.00132
0.64752	-0.00125
0.64743	-0.00115
0.64728	-0.00121
0.64719	-0.00153
0.6471	-0.0017
0.64696	-0.00151
0.64684	-0.0014
0.6467	-0.00131
0.64661	-0.00127
0.64644	-0.00119
0.64635	-0.0011
0.64626	-0.00109
0.64614	-0.00111
0.64597	-0.00148
0.64587	-0.00136
0.64576	-0.0013
0.64569	-0.00161
0.64553	-0.00144
0.64533	-0.00135
0.64526	-0.00126
0.64518	-0.00116
0.645	-0.00123
0.6449	-0.00152
0.64472	-0.00143
0.64464	-0.00139
0.64449	-0.00131
0.64442	-0.00157
0.64434	-0.00138
0.64418	-0.00133
0.64407	-0.00129
0.64397	-0.00122
0.64379	-0.00122
0.64367	-0.00155
0.64361	-0.00136
0.64345	-0.00138
0.64333	-0.00123
0.64324	-0.00123
0.64308	-0.00153
0.64299	-0.00134
0.64286	-0.0012
0.64273	-0.00123
0.64264	-0.00119
0.64246	-0.00156
0.64238	-0.00137
0.6422	-0.00133
0.64211	-0.00121
0.642	-0.0012
0.64193	-0.00157
0.6418	-0.00131
0.64159	-0.00129
0.6415	-0.00128
0.64143	-0.00128
0.64128	-0.00161
0.64113	-0.00183
0.6411	-0.00154
0.64087	-0.00141
0.64085	-0.00134
0.64071	-0.00137
0.64057	-0.00127
0.64044	-0.00126
0.64034	-0.00119
0.64021	-0.00118
0.64008	-0.0016
0.63994	-0.00178
0.63983	-0.00157
0.63973	-0.00142
0.63961	-0.00129
0.63943	-0.00126
0.6394	-0.00122
0.63925	-0.00123
0.63911	-0.00125
0.63901	-0.00114
0.63891	-0.00116
0.63875	-0.00153
0.6387	-0.00174
0.63855	-0.00155
0.63836	-0.00137
0.63831	-0.00133
0.63818	-0.00128
0.63808	-0.0013
0.63796	-0.00123
0.63785	-0.00124
0.63767	-0.00159
0.63764	-0.00144
0.63747	-0.00135
0.63735	-0.00131
0.63724	-0.0016
0.63712	-0.00147
0.63699	-0.00135
0.63684	-0.00125
0.63675	-0.00128
0.6366	-0.00159
0.63648	-0.00144
0.63643	-0.00128
0.63626	-0.00127
0.63614	-0.00123
0.63604	-0.00126
0.63594	-0.00156
0.63577	-0.00145
0.63566	-0.00127
0.63555	-0.00125
0.63544	-0.00127
0.63528	-0.0016
0.6352	-0.00184
0.63505	-0.00158
0.63497	-0.00144
0.63487	-0.00139
0.6347	-0.00137
0.63461	-0.00135
0.63446	-0.00128
0.63436	-0.00125
0.63425	-0.0012
0.63409	-0.00161
0.63397	-0.00188
0.63389	-0.00161
0.63376	-0.00147
0.63362	-0.00138
0.63349	-0.00132
0.63338	-0.00128
0.63329	-0.00134
0.63314	-0.00126
0.63299	-0.00118
0.63288	-0.00155
0.63274	-0.00144
0.63266	-0.00144
0.63252	-0.00172
0.63245	-0.00148
0.63226	-0.00136
0.63215	-0.00135
0.63202	-0.00128
0.63193	-0.00128
0.6318	-0.00156
0.63168	-0.00146
0.63152	-0.00136
0.63147	-0.00133
0.63136	-0.00136
0.63122	-0.00168
0.63107	-0.00151
0.63099	-0.00137
0.63086	-0.00133
0.63073	-0.00128
0.63057	-0.00165
0.63051	-0.00147
0.63042	-0.00141
0.63021	-0.00132
0.63014	-0.00139
0.63005	-0.00161
0.6299	-0.00149
0.62976	-0.00142
0.62963	-0.00129
0.62955	-0.00124
0.62938	-0.00127
0.62928	-0.00159
0.6292	-0.0015
0.6291	-0.00177
0.62896	-0.00157
0.62882	-0.00145
0.6287	-0.00135
0.6286	-0.00141
0.62846	-0.00127
0.62836	-0.0013
0.62818	-0.00163
0.6281	-0.00154
0.628	-0.00147
0.62784	-0.00181
0.62776	-0.00157
0.62761	-0.00148
0.62754	-0.00135
0.62739	-0.00139
0.62728	-0.00131
0.62711	-0.0013
0.62704	-0.00162
0.62688	-0.00149
0.62677	-0.0015
0.62667	-0.00177
0.62648	-0.00152
0.62642	-0.00145
0.62628	-0.00137
0.62614	-0.00129
0.62603	-0.00129
0.62595	-0.00125
0.62585	-0.00131
0.6257	-0.00156
0.62556	-0.00144
0.62544	-0.00139
0.62533	-0.00133
0.62519	-0.00172
0.62508	-0.0018
0.62497	-0.00164
0.62485	-0.00148
0.62474	-0.00145
0.62459	-0.00146
0.62448	-0.00139
0.62441	-0.0013
0.62422	-0.00135
0.62412	-0.00126
0.62401	-0.00136
0.6239	-0.00167
0.62375	-0.0019
0.62362	-0.0016
0.62352	-0.00148
0.62337	-0.00151
0.62328	-0.00144
0.62315	-0.00136
0.62304	-0.00129
0.62292	-0.00128
0.62281	-0.00161
0.62271	-0.00152
0.62253	-0.00145
0.62244	-0.0014
0.62231	-0.00169
0.62219	-0.00154
0.6221	-0.00143
0.62203	-0.00141
0.62184	-0.0014
0.62167	-0.00171
0.62161	-0.00156
0.62155	-0.00145
0.6214	-0.00143
0.62128	-0.00142
0.62108	-0.00175
0.62102	-0.00158
0.62091	-0.00146
0.62079	-0.00138
0.62065	-0.00143
0.62055	-0.00171
0.62039	-0.00157
0.62035	-0.00147
0.62015	-0.00142
0.62008	-0.00135
0.61991	-0.00174
0.61983	-0.00157
0.61967	-0.00141
0.61956	-0.0013
0.61946	-0.00133
0.61931	-0.00134
0.61917	-0.00167
0.61911	-0.00151
0.61899	-0.00139
0.61886	-0.00142
0.61871	-0.00169
0.6186	-0.00157
0.61848	-0.00151
0.61832	-0.0014
0.61823	-0.00135
0.61812	-0.00135
0.61799	-0.00177
0.61791	-0.00194
0.61777	-0.00174
0.61763	-0.00163
0.6175	-0.00151
0.6174	-0.00144
0.61729	-0.00144
0.61715	-0.00138
0.61706	-0.00141
0.61692	-0.00172
0.61682	-0.00162
0.61667	-0.00148
0.61659	-0.00147
0.61642	-0.00174
0.61632	-0.00153
0.61622	-0.00144
0.6161	-0.00139
0.61593	-0.00139
0.61583	-0.00138
0.61575	-0.00169
0.6156	-0.00157
0.61548	-0.00151
0.61538	-0.0014
0.6153	-0.00138
0.61516	-0.00172
0.61506	-0.00156
0.61492	-0.0015
0.61478	-0.00146
0.61474	-0.00142
0.61456	-0.00181
0.61445	-0.00198
0.61432	-0.00172
0.6142	-0.00159
0.61408	-0.00147
0.61394	-0.00151
0.61383	-0.00143
0.61376	-0.00137
0.61359	-0.00138
0.61353	-0.00144
0.61335	-0.00176
0.61321	-0.00155
0.61314	-0.00146
0.61299	-0.00138
0.61289	-0.00133
0.61274	-0.00137
0.61266	-0.00168
0.61251	-0.00191
0.6124	-0.00171
0.61227	-0.00158
0.61214	-0.00147
0.61207	-0.00148
0.61192	-0.00143
0.61181	-0.0013
0.61169	-0.00139
0.61156	-0.00173
0.61144	-0.00163
0.61131	-0.00156
0.61118	-0.0015
0.61117	-0.0018
0.61094	-0.00168
0.61089	-0.00151
0.61072	-0.00152
0.61062	-0.00143
0.61055	-0.00144
0.61039	-0.00179
0.61024	-0.00199
0.61015	-0.00183
0.61	-0.0016
0.60988	-0.00153
0.60973	-0.00148
0.60964	-0.00138
0.60956	-0.00138
0.60942	-0.00138
0.60929	-0.00138
0.60916	-0.00176
0.60906	-0.00155
0.60896	-0.0015
0.6088	-0.00141
0.6087	-0.00139
0.60862	-0.00178
0.60845	-0.00194
0.60828	-0.00172
0.60819	-0.0016
0.60809	-0.00153
0.60798	-0.00153
0.60785	-0.00147
0.60769	-0.00142
0.60758	-0.00145
0.60747	-0.00174
0.60737	-0.00168
0.60723	-0.00153
0.60708	-0.00151
0.60699	-0.00145
0.6069	-0.00175
0.60674	-0.00166
0.60668	-0.00155
0.60652	-0.00148
0.60642	-0.00143
0.60634	-0.00173
0.60611	-0.00162
0.60602	-0.00153
0.60588	-0.00152
0.60578	-0.00149
0.60568	-0.00175
0.60552	-0.00166
0.60541	-0.00148
0.60532	-0.00151
0.60519	-0.00151
0.60504	-0.00182
0.60494	-0.0017
0.60485	-0.00156
0.60471	-0.00157
0.60459	-0.00189
0.60447	-0.00171
0.60435	-0.00162
0.6042	-0.00154
0.60408	-0.0015
0.60399	-0.00147
0.60392	-0.00175
0.60374	-0.00162
0.6036	-0.00158
0.60352	-0.00154
0.60337	-0.00146
0.60324	-0.00183
0.60312	-0.00161
0.60296	-0.00151
0.60289	-0.00148
0.60277	-0.00143
0.60265	-0.00143
0.60253	-0.00175
0.60243	-0.00195
0.60228	-0.00172
0.60218	-0.00166
0.60209	-0.00154
0.60192	-0.0015
0.60181	-0.00145
0.60171	-0.00145
0.60163	-0.0014
0.60146	-0.00146
0.60137	-0.00179
0.60124	-0.00212
0.60109	-0.00179
0.60103	-0.00162
0.60084	-0.00158
0.60074	-0.00152
0.60064	-0.00153
0.6005	-0.00151
0.6004	-0.00143
0.60022	-0.00177
0.60016	-0.00171
0.60004	-0.00154
0.59992	-0.00156
0.59974	-0.00187
0.59965	-0.00162
0.5995	-0.00156
0.59943	-0.00153
0.5993	-0.00149
0.59921	-0.00147
0.59906	-0.0018
0.59892	-0.0017
0.59884	-0.00153
0.59868	-0.00152
0.5986	-0.00151
0.59848	-0.00179
0.59837	-0.0017
0.5982	-0.00157
0.59811	-0.00156
0.598	-0.00192
0.59789	-0.00174
0.59775	-0.00162
0.59763	-0.00159
0.59749	-0.0015
0.59741	-0.00147
0.59726	-0.00182
0.59712	-0.00166
0.59698	-0.00162
0.59688	-0.00151
0.59678	-0.00151
0.59669	-0.00181
0.59655	-0.00168
0.59642	-0.00155
0.59628	-0.00148
0.59621	-0.00142
0.59608	-0.00148
0.59596	-0.0018
0.59584	-0.00203
0.59573	-0.00175
0.59557	-0.00167
0.59548	-0.00156
0.59537	-0.00153
0.59522	-0.00154
0.59514	-0.00139
0.59497	-0.00147
0.59483	-0.00184
0.59475	-0.00173
0.59461	-0.00163
0.5945	-0.00199
0.5944	-0.00181
0.59428	-0.00166
0.59414	-0.00156
0.59404	-0.00158
0.59388	-0.00154
0.59375	-0.00189
0.59367	-0.00171
0.59352	-0.00162
0.59343	-0.00161
0.59331	-0.00193
0.59317	-0.00174
0.59308	-0.00161
0.59295	-0.00154
0.5928	-0.00151
0.59268	-0.00151
0.59258	-0.00149
0.59242	-0.00187
0.59232	-0.00198
0.59218	-0.00184
0.59212	-0.00168
0.59199	-0.00164
0.59187	-0.0016
0.59174	-0.0015
0.59164	-0.00148
0.59148	-0.00146
0.5914	-0.00151
0.59128	-0.00186
0.59114	-0.00207
0.59105	-0.00185
0.5909	-0.00172
0.59081	-0.00162
0.59064	-0.00161
0.59057	-0.00152
0.59041	-0.00151
0.59032	-0.00151
0.59015	-0.00146
0.59004	-0.00187
0.58996	-0.00206
0.5898	-0.00182
0.58974	-0.00167
0.58959	-0.00153
0.58949	-0.00151
0.58932	-0.00149
0.58922	-0.00153
0.58911	-0.00153
0.58896	-0.0018
0.58883	-0.00171
0.58878	-0.00158
0.58864	-0.00156
0.5885	-0.00155
0.58834	-0.00191
0.58827	-0.0017
0.58812	-0.00172
0.58804	-0.00166
0.58791	-0.00193
0.58781	-0.00175
0.58766	-0.00167
0.58752	-0.00163
0.58741	-0.00155
0.58733	-0.0016
0.58719	-0.0019
0.58708	-0.00178
0.58693	-0.00164
0.58684	-0.00165
0.58667	-0.0019
0.58656	-0.00177
0.58647	-0.00165
0.58633	-0.00156
0.5862	-0.00149
0.58608	-0.00151
0.58597	-0.00152
0.58586	-0.00187
0.58575	-0.00207
0.58562	-0.00182
0.58547	-0.00173
0.58538	-0.00164
0.58527	-0.00157
0.58515	-0.00151
0.58499	-0.00152
0.58486	-0.00153
0.58473	-0.00191
0.58463	-0.00176
0.58451	-0.00165
0.58442	-0.00161
0.58435	-0.00195
0.58417	-0.00173
0.58407	-0.00171
0.58395	-0.00163
0.58382	-0.00156
0.58368	-0.00153
0.58354	-0.00186
0.58347	-0.00182
0.58336	-0.00167
0.58319	-0.00162
0.5831	-0.00153
0.58301	-0.00186
0.58285	-0.00165
0.58275	-0.00171
0.58265	-0.00197
0.5825	-0.0018
0.5824	-0.00169
0.58223	-0.00166
0.58215	-0.00157
0.58201	-0.00153
0.58191	-0.00159
0.58178	-0.00181
0.58167	-0.00176
0.58153	-0.00169
0.58137	-0.00167
0.58126	-0.00199
0.58117	-0.00188
0.58107	-0.00171
0.58097	-0.0017
0.58084	-0.00161
0.58068	-0.00201
0.58062	-0.00177
0.5805	-0.00173
0.58035	-0.00157
0.5802	-0.00161
0.58012	-0.00166
0.57999	-0.00193
0.57987	-0.00215
0.57972	-0.00186
0.57965	-0.00167
0.57949	-0.00163
0.57936	-0.00161
0.57928	-0.00155
0.57916	-0.00159
0.57901	-0.00152
0.57892	-0.00152
0.57878	-0.00187
0.57863	-0.00172
0.57853	-0.00171
0.5784	-0.00192
0.57829	-0.00178
0.57819	-0.00167
0.5781	-0.00163
0.57794	-0.00166
0.57781	-0.00162
0.57772	-0.00195
0.57754	-0.0018
0.57744	-0.00167
0.5773	-0.0017
0.57721	-0.00162
0.57703	-0.00195
0.577	-0.0018
0.57689	-0.00164
0.5767	-0.00168
0.57658	-0.00202
0.5765	-0.00182
0.57643	-0.0017
0.57627	-0.0016
0.57615	-0.00161
0.57604	-0.00158
0.57589	-0.0016
0.5758	-0.00196
0.57567	-0.00209
0.57553	-0.00189
0.57545	-0.00176
0.57537	-0.0017
0.57525	-0.00168
0.5751	-0.0016
0.57496	-0.00162
0.57479	-0.00161
0.57472	-0.00162
0.57457	-0.00201
0.57445	-0.00216
0.57438	-0.00192
0.57425	-0.0018
0.57413	-0.00173
0.57395	-0.00168
0.57391	-0.00163
0.57373	-0.00164
0.57365	-0.0016
0.57351	-0.00158
0.57342	-0.00192
0.57326	-0.00214
0.57315	-0.00189
0.57304	-0.00173
0.57286	-0.0016
0.57283	-0.00162
0.57265	-0.00158
0.57256	-0.00157
0.57241	-0.00158
0.57229	-0.00186
0.57222	-0.00174
0.57208	-0.00171
0.57198	-0.00165
0.57183	-0.00163
0.57174	-0.00192
0.5716	-0.00179
0.57145	-0.00172
0.57133	-0.00172
0.57124	-0.00168
0.57107	-0.00202
0.57097	-0.00182
0.5709	-0.0017
0.57075	-0.00166
0.57064	-0.00169
0.57054	-0.00195
0.57037	-0.00186
0.57027	-0.00173
0.57018	-0.0017
0.57005	-0.00165
0.56992	-0.00199
0.5698	-0.00183
0.56967	-0.00169
0.56953	-0.00161
0.56944	-0.00162
0.56932	-0.00194
0.56918	-0.00185
0.56907	-0.00176
0.569	-0.0016
0.56882	-0.00164
0.56864	-0.00198
0.5686	-0.00188
0.56844	-0.00168
0.56837	-0.00169
0.56823	-0.002
0.56809	-0.00189
0.568	-0.00177
0.56789	-0.00177
0.56772	-0.00169
0.56757	-0.00163
0.5675	-0.00196
0.56741	-0.00182
0.56727	-0.00174
0.56714	-0.00168
0.56703	-0.00163
0.56692	-0.00194
0.56682	-0.0019
0.56666	-0.00177
0.56653	-0.0017
0.5664	-0.00163
0.56634	-0.00193
0.56619	-0.00178
0.56607	-0.00172
0.5659	-0.00166
0.56581	-0.0016
0.56574	-0.00163
0.56559	-0.00199
0.56545	-0.00218
0.56533	-0.00195
0.56518	-0.00184
0.56509	-0.00166
0.56504	-0.0017
0.56488	-0.00168
0.56474	-0.00166
0.56458	-0.00167
0.5645	-0.00203
0.56436	-0.00225
0.56423	-0.00198
0.56418	-0.00186
0.56397	-0.0018
0.56387	-0.00176
0.56379	-0.00168
0.56365	-0.00167
0.5636	-0.00164
0.56345	-0.00174
0.56328	-0.00203
0.56315	-0.00221
0.5631	-0.00195
0.56295	-0.00176
0.56284	-0.00169
0.56268	-0.00171
0.5626	-0.00167
0.5624	-0.00166
0.56237	-0.00154
0.56225	-0.00159
0.5621	-0.00189
0.56192	-0.00183
0.56185	-0.00173
0.56174	-0.00163
0.56161	-0.00164
0.56149	-0.00198
0.56138	-0.00188
0.56122	-0.00183
0.56119	-0.00208
0.56107	-0.00187
0.56092	-0.0018
0.56078	-0.00172
0.56073	-0.0017
0.56057	-0.00167
0.56045	-0.00165
0.56029	-0.00199
[truncated: 24,669 more rows]

## Sheet: 0.4 V s-1
E /V vs. SCE	i / mA
0.80004	0.01338
0.79993	0.01191
0.79976	0.0103
0.79958	0.00869
0.79939	0.00776
0.79918	0.00703
0.79901	0.00678
0.79889	0.00693
0.79877	0.00742
0.79867	0.00776
0.79845	0.00805
0.79823	0.00816
0.79811	0.00833
0.79797	0.00811
0.79782	0.00776
0.79759	0.00757
0.79744	0.00733
0.79728	0.00718
0.79716	0.00703
0.79699	0.00689
0.79678	0.00722
0.79664	0.0074
0.79651	0.00721
0.79632	0.00699
0.79621	0.0068
0.79601	0.00693
0.79588	0.00678
0.79567	0.00658
0.79553	0.00647
0.79536	0.00668
0.79524	0.00655
0.79501	0.00633
0.79487	0.00658
0.79476	0.00638
0.79456	0.00618
0.79446	0.00605
0.79427	0.00635
0.79408	0.00612
0.79394	0.00632
0.79374	0.00613
0.79367	0.00598
0.79349	0.00575
0.79333	0.00565
0.79315	0.00588
0.79295	0.00577
0.79283	0.00601
0.79269	0.00585
0.79247	0.00599
0.79236	0.00588
0.7922	0.00597
0.79201	0.00574
0.79188	0.00555
0.79172	0.00541
0.79151	0.00522
0.79138	0.00513
0.79122	0.0054
0.7911	0.00528
0.7909	0.00545
0.79075	0.0053
0.79062	0.00546
0.79041	0.00525
0.79025	0.00509
0.79014	0.00496
0.78997	0.00516
0.78975	0.00497
0.78962	0.00482
0.78949	0.00469
0.78933	0.00486
0.78915	0.00473
0.78901	0.00456
0.78881	0.00441
0.78866	0.00474
0.78851	0.00492
0.78837	0.00477
0.78824	0.00497
0.78805	0.00476
0.78788	0.00447
0.7877	0.00437
0.78751	0.00424
0.7874	0.00447
0.78726	0.00433
0.78709	0.00458
0.78691	0.00437
0.78676	0.00456
0.78662	0.00439
0.78644	0.00421
0.78627	0.0041
0.78607	0.00431
0.78593	0.00427
0.78579	0.00439
0.78563	0.00426
0.7855	0.0044
0.78535	0.00421
0.78514	0.00401
0.785	0.00386
0.78489	0.0037
0.78466	0.00365
0.7845	0.00388
0.78432	0.00411
0.78419	0.00394
0.78404	0.00378
0.78383	0.00399
0.78373	0.00381
0.78352	0.0037
0.78342	0.00389
0.78325	0.0037
0.78306	0.00356
0.78295	0.00378
0.7828	0.00363
0.78257	0.00378
0.78244	0.00362
0.78227	0.00336
0.78212	0.00328
0.78194	0.00352
0.78177	0.00341
0.78167	0.00363
0.78151	0.00344
0.7813	0.0032
0.78111	0.00314
0.78098	0.00336
0.78082	0.00324
0.78068	0.00344
0.78051	0.00329
0.78037	0.00353
0.78017	0.0032
0.78003	0.00311
0.77986	0.00329
0.77967	0.00314
0.77954	0.00298
0.77939	0.00289
0.77923	0.00318
0.77907	0.00302
0.77892	0.00321
0.77869	0.00302
0.77858	0.00318
0.77843	0.00306
0.7783	0.00281
0.77811	0.00273
0.77793	0.00303
0.77779	0.00277
0.77765	0.00304
0.77744	0.00285
0.77728	0.00267
0.77711	0.00249
0.77694	0.00278
0.77683	0.00274
0.77669	0.00285
0.7765	0.00269
0.77632	0.00287
0.77617	0.00269
0.77602	0.00249
0.77583	0.00232
0.77569	0.00221
0.77558	0.00253
0.77539	0.00275
0.7752	0.00259
0.77505	0.00276
0.77491	0.00252
0.77474	0.0024
0.77458	0.00215
0.77442	0.00214
0.7742	0.00235
0.77409	0.00229
0.77392	0.00246
0.77381	0.00236
0.77366	0.00251
0.77345	0.00225
0.77331	0.00218
0.77314	0.00238
0.77299	0.00226
0.77284	0.0025
0.77262	0.00224
0.77251	0.00211
0.77237	0.00202
0.77218	0.00222
0.77196	0.00208
0.7719	0.0023
0.77167	0.00214
0.77152	0.00231
0.7714	0.0022
0.77125	0.002
0.77109	0.00222
0.7709	0.00204
0.77081	0.0019
0.77061	0.00211
0.77042	0.00195
0.77027	0.00182
0.77009	0.00204
0.76992	0.00188
0.76979	0.00206
0.76963	0.00193
0.76946	0.00171
0.76928	0.00157
0.76915	0.00179
0.76898	0.00165
0.76886	0.00156
0.7687	0.00182
0.76853	0.00168
0.7684	0.00187
0.76817	0.0017
0.76801	0.00188
0.76788	0.00174
0.7677	0.00149
0.76751	0.00138
0.7674	0.00168
0.76723	0.00157
0.76711	0.00177
0.7669	0.00154
0.76676	0.00173
0.76663	0.00163
0.76645	0.00139
0.76629	0.00129
0.76611	0.00156
0.76593	0.00146
0.76582	0.0017
0.76563	0.00154
0.76552	0.00169
0.7653	0.00148
0.76513	0.00127
0.76501	0.00115
0.76488	0.00142
0.76467	0.00131
0.76451	0.00152
0.76435	0.00139
0.7642	0.00158
0.76407	0.00142
0.76385	0.0015
0.76373	0.00131
0.76355	0.00124
0.76339	0.00106
0.76322	0.00095443
0.76307	0.00119
0.76294	0.00106
0.76278	0.00129
0.76263	0.00108
0.76247	0.00132
0.76231	0.00116
0.76211	0.000988438
0.76196	0.00126
0.7618	0.00107
0.76161	0.00127
0.76151	0.00117
0.7613	0.00089654
0.76113	0.000801395
0.761	0.00105
0.76082	0.000927109
0.76065	0.00113
0.76047	0.00103
0.76035	0.00123
0.76019	0.000924625
0.76002	0.00082222
0.75987	0.000669185
0.75972	0.000913544
0.75956	0.000893866
0.7594	0.00109
0.75926	0.000958251
0.75907	0.00112
0.7589	0.000957105
0.75872	0.00112
0.75856	0.000956532
0.75842	0.000794135
0.75824	0.000651799
0.75811	0.000850496
0.75794	0.000812858
0.75778	0.000933032
0.75763	0.000780952
0.75748	0.000639762
0.75731	0.00050717
0.75718	0.000731469
0.75703	0.000643201
0.75686	0.000906284
0.75667	0.00106
0.75653	0.000888707
0.75639	0.000621994
0.75615	0.000464947
0.75606	0.000314204
0.75589	0.000569454
0.75572	0.000442593
0.7556	0.000742359
0.75537	0.000554743
0.75521	0.000706823
0.75507	0.000614543
0.75488	0.000400943
0.75476	0.000634413
0.75458	0.000446414
0.75443	0.000359102
0.75426	0.000584165
0.75408	0.000387187
0.75395	0.000622567
0.75379	0.000505641
0.75365	0.000305798
0.75349	0.000470105
0.75329	0.0004275
0.75314	0.000569263
0.75299	0.000474308
0.75285	0.000302932
0.75269	0.000539267
0.75252	0.000415081
0.75232	0.000614161
0.75221	0.000444504
0.75208	0.000269497
0.75185	0.000109584
0.75174	0.000385468
0.75159	0.000232242
0.75137	0.000431512
0.75125	0.000336558
0.75106	0.000451573
0.75091	0.000339041
0.75071	0.000191547
0.7506	0.000377826
0.75043	0.000257843
0.75027	0.000168811
0.75016	0.000369801
0.74992	0.00021027
0.74976	0.000404382
0.7496	0.000221734
0.74947	4.13775e-05
0.74931	-0.00012121
0.74917	0.000160023
0.74895	6.22337e-06
0.74882	0.000241985
0.74869	0.000158685
0.74851	0.000320127
0.74832	0.000158303
0.74817	-1.36464e-05
0.74804	0.000216575
0.74788	4.19507e-05
0.7477	-0.000108983
0.74752	9.25803e-05
0.74737	5.07704e-06
0.74723	0.000200909
0.74706	9.96493e-05
0.74689	0.000219823
0.74676	3.50727e-05
0.74659	-0.00010306
0.7464	-0.000208905
0.74627	4.73002e-05
0.7461	-9.40806e-05
0.74594	0.000192311
0.74579	1.84509e-05
0.74567	0.000243705
0.74549	3.85117e-05
0.7453	-0.000136304
0.74514	4.6345e-05
0.74502	-8.75847e-05
0.74483	-0.000283989
0.74468	-0.000340733
0.74449	-0.000101532
0.74433	-0.000207949
0.7442	3.92759e-05
0.74406	0.000198616
0.7439	-2.47276e-05
0.74372	-0.000218457
0.74354	-0.000241575
0.7434	-0.000145857
0.74323	-0.000209287
0.74308	-4.7081e-05
0.74291	-0.000216929
0.74274	-0.000367863
0.7426	-0.000167637
0.74241	-0.000337294
0.74226	-0.000443711
0.7421	-0.000209669
0.74189	-0.000377606
0.74177	-0.000487654
0.74163	-0.00026603
0.74146	-0.00033481
0.74128	-0.00022438
0.74118	-0.000278449
0.74099	-0.000132101
0.7409	-0.000320863
0.74064	-0.000450016
0.74045	-0.000242913
0.74033	-0.000350094
0.74017	-0.000208714
0.74002	-0.000343981
0.73987	-0.000524146
0.73968	-0.000627315
0.73951	-0.000355253
0.73936	-0.000400151
0.73921	-0.000177763
0.73908	1.15729e-05
0.73891	-0.000218649
0.73873	-0.000439317
0.73857	-0.000555097
0.73839	-0.000379899
0.73825	-0.00050313
0.73809	-0.000293351
0.73793	-0.000349712
0.73779	-0.000247116
0.73764	-0.000402444
0.73747	-0.000585474
0.73729	-0.000738701
0.73713	-0.000828497
0.73699	-0.000552613
0.73682	-0.000558536
0.73663	-0.000475236
0.73652	-0.00050867
0.73636	-0.000313412
0.73618	-0.000153308
0.73606	-0.000362513
0.73584	-0.000619482
0.73568	-0.000794298
0.7355	-0.000869764
0.7354	-0.000627124
0.73522	-0.000684441
0.73506	-0.000464345
0.73489	-0.000676035
0.73476	-0.000444476
0.73457	-0.000681002
0.73444	-0.000750546
0.73429	-0.000540959
0.73409	-0.00068616
0.73397	-0.000466829
0.73377	-0.000650624
0.7336	-0.000786655
0.7334	-0.000693421
0.73329	-0.000710616
0.73314	-0.000501601
0.73296	-0.000631901
0.73282	-0.000836903
0.73264	-0.000935105
0.73252	-0.000619926
0.73233	-0.000391684
0.7322	-0.000611971
0.732	-0.000463712
0.73186	-0.000640056
0.73169	-0.000861775
0.73157	-0.00098237
0.73142	-0.00101
0.73128	-0.000770069
0.73109	-0.000548407
0.73096	-0.000740666
0.73074	-0.000918614
0.7306	-0.00070213
0.73047	-0.000859158
0.73029	-0.000992954
0.73016	-0.000700621
0.72999	-0.00050819
0.72979	-0.000709428
0.72964	-0.00091187
0.72947	-0.00108
0.72928	-0.00124
0.72916	-0.000904725
0.72896	-0.00109
0.72886	-0.000810898
0.72869	-0.000982006
0.72851	-0.000801135
0.72833	-0.000920907
0.7282	-0.000709944
0.72806	-0.000944139
0.72788	-0.00109
0.72771	-0.00117
0.72758	-0.000975186
0.72739	-0.00106
0.72726	-0.000817737
0.72705	-0.000977249
0.7269	-0.000848478
0.72675	-0.000931931
0.72663	-0.000757803
0.72644	-0.000930345
0.72629	-0.00105
0.72606	-0.00116
0.72596	-0.000958067
0.72576	-0.000998533
0.72568	-0.000803122
0.72548	-0.00101
0.7253	-0.000779985
0.72517	-0.000935599
0.72497	-0.000767509
0.72483	-0.000945381
0.72472	-0.00109
0.72453	-0.00125
0.7244	-0.000987585
0.72425	-0.00111
0.72402	-0.000950081
0.72392	-0.00106
0.72373	-0.00125
0.72358	-0.000958239
0.72341	-0.00108
0.72327	-0.000913532
0.72306	-0.0011
0.72292	-0.00124
0.72273	-0.00106
0.72261	-0.00119
0.72247	-0.00137
0.72222	-0.00153
0.7221	-0.00122
0.72195	-0.00128
0.72176	-0.00104
0.72164	-0.000847102
0.72148	-0.00103
0.72129	-0.000969492
0.72112	-0.00112
0.721	-0.00128
0.72081	-0.00138
0.72068	-0.00114
0.72048	-0.00126
0.72033	-0.00104
0.72018	-0.00125
0.72004	-0.00139
0.71985	-0.00116
0.71976	-0.00133
0.71961	-0.00139
0.71942	-0.00115
0.71921	-0.00126
0.71907	-0.00104
0.71888	-0.00124
0.71873	-0.00102
0.71859	-0.00119
0.71844	-0.00137
0.7183	-0.00153
0.71814	-0.00128
0.71795	-0.0013
0.7178	-0.0012
0.71763	-0.00133
0.71744	-0.00114
0.71733	-0.0013
0.71716	-0.00146
0.71699	-0.00124
0.71688	-0.00127
0.71668	-0.00111
0.71653	-0.00131
0.71631	-0.00148
0.71617	-0.0013
0.71604	-0.0014
0.71584	-0.00165
0.71567	-0.00173
0.71554	-0.00146
0.71544	-0.00117
0.71518	-0.00137
0.71502	-0.0012
0.71487	-0.00136
0.71476	-0.00148
0.71457	-0.00172
0.7144	-0.00175
0.71423	-0.00149
0.71413	-0.00118
0.71395	-0.000993623
0.71374	-0.00123
0.71359	-0.00144
0.71342	-0.00168
0.71326	-0.0017
0.71315	-0.00143
0.713	-0.00156
0.71283	-0.00135
0.71259	-0.00145
0.71249	-0.00122
0.71236	-0.00135
0.71217	-0.00122
0.71202	-0.0014
0.71184	-0.00125
0.71172	-0.00139
0.71158	-0.00154
0.71139	-0.00169
0.71125	-0.00175
0.71103	-0.00151
0.71088	-0.00125
0.71078	-0.00143
0.71058	-0.00126
0.71044	-0.00148
0.71025	-0.00163
0.7101	-0.00168
0.70993	-0.00152
0.70979	-0.00165
0.70962	-0.00143
0.70943	-0.00158
0.70931	-0.00143
0.70914	-0.00158
0.70903	-0.00178
0.70879	-0.00189
0.70862	-0.00162
0.70847	-0.00174
0.70832	-0.00147
0.70816	-0.00162
0.70803	-0.00147
0.70789	-0.00159
0.70767	-0.00178
0.70752	-0.00151
0.70742	-0.00166
0.70721	-0.0015
0.70703	-0.00163
0.70691	-0.00183
0.70676	-0.00157
0.70658	-0.0017
0.70642	-0.00153
0.70624	-0.00162
0.70611	-0.00176
0.70593	-0.0015
0.70585	-0.00159
0.70563	-0.00145
0.70551	-0.00163
0.70531	-0.00184
0.70513	-0.00196
0.70498	-0.00168
0.70479	-0.00183
0.70467	-0.00149
0.70451	-0.00168
0.70439	-0.0015
0.70418	-0.00171
0.70403	-0.00146
0.70383	-0.00169
0.7037	-0.00185
0.70353	-0.00194
0.70334	-0.00171
0.7032	-0.00184
0.70305	-0.00159
0.70291	-0.00175
0.70277	-0.00162
0.70258	-0.00179
0.70241	-0.00192
0.70226	-0.00171
0.70208	-0.00183
0.70193	-0.00201
0.70177	-0.0017
0.70161	-0.00182
0.70143	-0.00158
0.70132	-0.00184
0.70115	-0.00157
0.70098	-0.00178
0.70082	-0.00194
0.70067	-0.00201
0.70051	-0.00176
0.70036	-0.00185
0.70017	-0.00174
0.70001	-0.0018
0.69988	-0.00163
0.69968	-0.00181
0.69951	-0.00158
0.69937	-0.00172
0.69917	-0.00191
0.69905	-0.00169
0.69886	-0.00186
0.69874	-0.00199
0.69854	-0.00175
0.69845	-0.00187
0.69826	-0.00168
0.6981	-0.00186
0.69793	-0.00194
0.69777	-0.00178
0.69766	-0.0019
0.69745	-0.0017
0.69728	-0.0019
0.69712	-0.00203
0.69701	-0.00184
0.69682	-0.00184
0.69663	-0.00172
0.69649	-0.0019
0.69638	-0.00207
0.69619	-0.00219
0.69595	-0.00197
0.69589	-0.00208
0.69568	-0.00189
0.69553	-0.00202
0.69541	-0.00178
0.69517	-0.0019
0.69506	-0.00172
0.69491	-0.00189
0.69471	-0.00206
0.69457	-0.00225
0.69442	-0.00232
0.69422	-0.00205
0.69408	-0.0018
0.69395	-0.00192
0.69382	-0.00177
0.69367	-0.00191
0.69346	-0.00181
0.69334	-0.00192
0.69316	-0.0021
0.69297	-0.0022
0.6928	-0.00194
0.69267	-0.00201
0.69253	-0.00185
0.69234	-0.00193
0.69218	-0.00179
0.69199	-0.00194
0.69188	-0.00213
0.69175	-0.00226
0.69153	-0.00203
0.69139	-0.0021
0.69124	-0.00185
0.69104	-0.00206
0.6909	-0.00184
0.69072	-0.00203
0.69059	-0.00218
0.69044	-0.00193
0.69031	-0.00201
0.69013	-0.00178
0.68995	-0.00164
0.68976	-0.00186
0.68959	-0.00206
0.68949	-0.00222
0.68932	-0.00236
0.68917	-0.00244
0.68902	-0.00221
0.68889	-0.00223
0.68869	-0.00202
0.68852	-0.00179
0.68836	-0.00197
0.68822	-0.00179
0.68804	-0.00203
0.68788	-0.00221
0.68771	-0.00226
0.6876	-0.00207
0.68739	-0.00222
0.68727	-0.00195
0.6871	-0.00206
0.68694	-0.00196
0.68683	-0.00213
0.68661	-0.00227
0.68648	-0.0024
0.68624	-0.00213
0.6861	-0.00219
0.68597	-0.00196
0.68586	-0.0021
0.68564	-0.00188
0.68551	-0.00209
0.68532	-0.00191
0.68515	-0.00207
0.68503	-0.00225
0.68482	-0.00204
0.68469	-0.0021
0.68454	-0.00235
0.68435	-0.00211
0.6842	-0.00221
0.68406	-0.00205
0.68388	-0.0022
0.68371	-0.00238
0.68357	-0.0024
0.68337	-0.00225
0.68323	-0.00227
0.68307	-0.0021
0.68291	-0.00227
0.68278	-0.00209
0.68261	-0.00223
0.68243	-0.00207
0.6823	-0.0022
0.68211	-0.00237
0.68192	-0.00253
0.68178	-0.00223
0.68167	-0.00229
0.68146	-0.00211
0.6813	-0.00232
0.68113	-0.00206
0.681	-0.00226
0.68081	-0.00241
0.68065	-0.00213
0.68057	-0.00228
0.68037	-0.00208
0.68014	-0.00228
0.68001	-0.0024
0.67991	-0.00218
0.67971	-0.00231
0.67955	-0.00204
0.67937	-0.00223
0.6792	-0.00235
0.67903	-0.00207
0.67892	-0.00228
0.67877	-0.00205
0.67858	-0.00226
0.67842	-0.00242
0.67827	-0.00217
0.67813	-0.00232
0.678	-0.00206
0.67778	-0.00227
0.67762	-0.00244
0.67746	-0.00253
0.67733	-0.00226
0.67715	-0.00208
0.67698	-0.00226
0.67681	-0.00232
0.67661	-0.0022
0.67649	-0.00232
0.67633	-0.00211
0.67619	-0.0023
0.67605	-0.00248
0.67588	-0.00259
0.67571	-0.00238
0.67555	-0.00249
0.67542	-0.00217
0.67521	-0.00237
0.67507	-0.00218
0.6749	-0.00228
0.67479	-0.00212
0.67458	-0.00239
0.67443	-0.00247
0.67425	-0.00261
0.6741	-0.00235
0.67393	-0.00243
0.6738	-0.00222
0.67364	-0.00244
0.67348	-0.00261
0.67331	-0.00234
0.67314	-0.00247
0.67296	-0.00224
0.67283	-0.00234
0.67265	-0.00213
0.67248	-0.00231
0.67234	-0.0021
0.67219	-0.00226
0.67202	-0.00244
0.67191	-0.00228
0.67172	-0.00242
0.67152	-0.00261
0.67141	-0.00268
0.67124	-0.00244
0.67103	-0.00256
0.67096	-0.00227
0.67075	-0.00245
0.67056	-0.00228
0.67042	-0.00243
0.67026	-0.00258
0.67008	-0.00229
0.66988	-0.00215
0.66979	-0.00231
0.66964	-0.00249
0.66946	-0.00268
0.66926	-0.00284
0.66916	-0.00252
0.669	-0.00261
0.66883	-0.00239
0.66868	-0.00251
0.66847	-0.00229
0.66834	-0.00216
0.6682	-0.00233
0.66805	-0.00254
0.66783	-0.00271
0.66771	-0.00276
0.66753	-0.0025
0.66742	-0.00257
0.66719	-0.00238
0.66702	-0.0025
0.66693	-0.00232
0.66674	-0.00253
0.66663	-0.00265
0.66644	-0.00237
0.66625	-0.00216
0.66615	-0.00233
0.66596	-0.00249
0.6658	-0.00226
0.66566	-0.00247
0.66544	-0.00259
0.66531	-0.00239
0.66509	-0.0025
0.665	-0.00234
0.6648	-0.00245
0.66465	-0.0026
0.66449	-0.00237
0.66435	-0.00249
0.66417	-0.00234
0.66403	-0.00245
0.66389	-0.00267
0.66371	-0.00276
0.66356	-0.00245
0.66338	-0.00264
0.6632	-0.00239
0.66306	-0.00254
0.66287	-0.00236
0.66274	-0.00254
0.66258	-0.00273
0.66241	-0.00253
0.66228	-0.00266
0.66212	-0.00278
0.66191	-0.00252
0.6618	-0.00264
0.66162	-0.00241
0.66144	-0.00257
0.66129	-0.00242
0.66117	-0.00254
0.66097	-0.00271
0.66082	-0.0025
0.66067	-0.00259
0.66051	-0.00243
0.66036	-0.00255
0.66022	-0.00283
0.66005	-0.00286
0.65989	-0.00256
0.65972	-0.00271
0.65953	-0.00244
0.65936	-0.00225
0.65923	-0.00243
0.65907	-0.00223
0.65891	-0.00245
0.65875	-0.00267
0.65856	-0.00283
0.65838	-0.00297
0.65825	-0.00266
0.6581	-0.00277
0.65791	-0.00247
0.65778	-0.00265
0.6576	-0.00244
0.65745	-0.00261
0.65732	-0.00242
0.65717	-0.0026
0.65697	-0.00278
0.65684	-0.00279
0.65662	-0.00264
0.65651	-0.00273
0.65634	-0.00249
0.65622	-0.00268
0.656	-0.00252
0.65588	-0.00267
0.6557	-0.00287
0.65554	-0.0026
0.65536	-0.00273
0.6552	-0.00249
0.65506	-0.00265
0.65494	-0.00236
0.65478	-0.00257
0.65461	-0.00285
0.65448	-0.0029
0.6543	-0.00269
0.65417	-0.00278
0.65396	-0.00257
0.65381	-0.00264
0.65367	-0.00245
0.65349	-0.00273
0.65334	-0.00281
0.65319	-0.00256
0.65304	-0.00271
0.65285	-0.00248
0.6527	-0.00261
0.65252	-0.00278
0.65238	-0.00254
0.65223	-0.00273
0.65202	-0.00286
0.65188	-0.00264
0.65175	-0.00276
0.65158	-0.00258
0.65139	-0.00271
0.65125	-0.00242
0.65111	-0.00266
0.65092	-0.00285
0.65077	-0.00293
0.65061	-0.00272
0.65047	-0.00282
0.65028	-0.00262
0.65013	-0.00267
0.64998	-0.00254
0.64979	-0.00266
0.64968	-0.00252
0.64946	-0.00268
0.64931	-0.00292
0.64919	-0.00305
0.649	-0.00316
0.64885	-0.00281
0.64868	-0.00254
0.64853	-0.00236
0.6484	-0.00257
0.64817	-0.00279
0.64807	-0.00298
0.6479	-0.00309
0.64771	-0.00282
0.64754	-0.00292
0.64741	-0.00266
0.64727	-0.00246
0.64711	-0.00264
0.64692	-0.00249
0.64676	-0.0027
0.64661	-0.00289
0.64643	-0.00298
0.64628	-0.0031
0.64614	-0.00278
0.64598	-0.00284
0.64578	-0.00267
0.64566	-0.00245
0.64545	-0.00264
0.64536	-0.00249
0.64512	-0.00269
0.64501	-0.00289
0.64483	-0.00297
0.6447	-0.00307
0.64452	-0.00282
0.64432	-0.00293
0.6442	-0.0027
0.64401	-0.00284
0.64385	-0.00261
0.64373	-0.0028
0.64354	-0.00252
0.64343	-0.0027
0.64322	-0.00256
0.6431	-0.00273
0.6429	-0.00295
0.64271	-0.00306
0.64257	-0.00285
0.64245	-0.00297
0.64222	-0.00307
0.6421	-0.00278
0.64196	-0.00291
0.64173	-0.00267
0.64164	-0.00285
0.64148	-0.00262
0.64132	-0.00288
0.6411	-0.00296
0.64098	-0.00277
0.64082	-0.00289
0.64066	-0.00266
0.64052	-0.00282
0.64038	-0.003
0.64022	-0.00284
0.64	-0.0029
0.63983	-0.0027
0.63967	-0.00286
0.63954	-0.00297
0.63942	-0.00276
0.63919	-0.00284
0.63905	-0.00261
0.63892	-0.00278
0.63873	-0.00263
0.63859	-0.00281
0.63846	-0.00297
0.63833	-0.00311
0.63814	-0.00284
0.63796	-0.00291
0.63778	-0.00271
0.63766	-0.00285
0.63747	-0.00266
0.63731	-0.00283
0.63712	-0.00268
0.63703	-0.00286
0.63684	-0.00294
0.63668	-0.00317
0.63652	-0.0032
0.63639	-0.00296
0.6362	-0.00272
0.6361	-0.00287
0.63588	-0.00271
0.63568	-0.00292
0.6356	-0.00302
0.63539	-0.00283
0.63528	-0.00291
0.63514	-0.00277
0.63488	-0.00289
0.63475	-0.00309
0.63459	-0.00326
0.63444	-0.00291
0.63428	-0.00306
0.6341	-0.0028
0.634	-0.00294
0.63382	-0.00276
0.63363	-0.00289
0.63349	-0.00283
0.6333	-0.00287
0.63318	-0.0031
0.633	-0.00326
0.63285	-0.00291
0.63267	-0.00298
0.63253	-0.00274
0.63236	-0.00253
0.63218	-0.00278
0.63204	-0.00297
0.63185	-0.00313
0.63174	-0.00291
0.63156	-0.00299
0.63141	-0.00276
0.63128	-0.00288
0.63106	-0.00275
0.63091	-0.0029
0.63078	-0.00305
0.63061	-0.00321
0.63044	-0.00295
0.63021	-0.00306
0.6301	-0.00278
0.62997	-0.00261
0.62982	-0.00277
0.62963	-0.00298
0.62948	-0.00319
0.62931	-0.0033
0.62916	-0.00301
0.62895	-0.00317
0.62886	-0.0029
0.62866	-0.00303
0.6285	-0.00282
0.62837	-0.00296
0.62822	-0.0028
0.62809	-0.00294
0.6279	-0.00279
0.62769	-0.00295
0.62756	-0.00311
0.62736	-0.00324
0.62725	-0.00332
0.62706	-0.00306
0.62696	-0.0028
0.62676	-0.003
0.62657	-0.00311
0.6264	-0.00293
0.62625	-0.00304
0.6261	-0.00287
0.62596	-0.00292
0.62583	-0.00275
0.62562	-0.00294
0.62545	-0.00276
0.62528	-0.00293
0.62511	-0.00313
0.62498	-0.00327
0.62479	-0.0034
0.6246	-0.00303
0.62451	-0.00278
0.62433	-0.0026
0.62417	-0.00281
0.62398	-0.00303
0.62384	-0.00322
0.62372	-0.00331
0.62351	-0.00303
0.62337	-0.00315
0.62323	-0.00292
0.62306	-0.00303
0.62289	-0.00291
0.62274	-0.00307
0.62257	-0.00325
0.62243	-0.003
0.62228	-0.00313
0.62208	-0.00328
0.62192	-0.00299
0.62175	-0.00314
0.62161	-0.00293
0.62148	-0.00308
0.62128	-0.00293
0.62116	-0.00301
0.621	-0.00322
0.62082	-0.00295
0.62065	-0.00312
0.62046	-0.00289
0.62034	-0.00306
0.62017	-0.0033
0.62003	-0.00334
0.61986	-0.00308
0.61968	-0.00318
0.61951	-0.00296
0.61938	-0.00272
0.61922	-0.00288
0.61903	-0.0027
0.61891	-0.00291
0.61875	-0.00315
0.61857	-0.00322
0.61839	-0.00303
0.61823	-0.00313
0.61809	-0.00329
0.61792	-0.003
0.61784	-0.00311
0.61763	-0.00288
0.61747	-0.00308
0.61735	-0.00296
0.61715	-0.00308
0.61701	-0.00326
0.61677	-0.00328
0.61664	-0.00309
0.61651	-0.00316
0.6164	-0.00297
0.61616	-0.00315
0.616	-0.00298
0.61588	-0.00313
0.61575	-0.003
0.61559	-0.00308
0.61543	-0.00324
0.61521	-0.00337
0.61513	-0.00309
0.61494	-0.00323
0.61479	-0.00299
0.61461	-0.00322
0.61447	-0.00293
0.61429	-0.00312
0.61413	-0.00331
0.61397	-0.00306
0.61385	-0.00318
0.61363	-0.00296
0.61345	-0.00323
0.6133	-0.00331
0.61315	-0.00306
0.613	-0.00322
0.61283	-0.00301
0.61262	-0.00309
0.61253	-0.00288
0.61235	-0.00305
0.61218	-0.00325
0.61208	-0.00336
0.61187	-0.00311
0.61174	-0.00325
0.61155	-0.00304
0.61138	-0.00319
0.61128	-0.0029
0.6111	-0.00309
0.61094	-0.00332
0.61079	-0.00308
0.61059	-0.00323
0.61043	-0.00338
0.61031	-0.00311
0.61013	-0.00317
0.61001	-0.003
0.60983	-0.00315
0.60965	-0.00301
0.60955	-0.00313
0.60932	-0.00335
0.60917	-0.00347
0.60899	-0.00324
0.60886	-0.00329
0.60872	-0.00307
0.60855	-0.00322
0.60838	-0.00302
0.60821	-0.00317
0.60811	-0.00296
0.60789	-0.00318
0.60773	-0.0033
0.60753	-0.00347
0.60737	-0.00322
0.60723	-0.00332
0.60706	-0.00306
0.60693	-0.00284
0.6068	-0.0031
0.60663	-0.00328
0.60643	-0.00337
0.60622	-0.00316
0.60609	-0.00327
0.60598	-0.00298
0.60579	-0.00314
0.60566	-0.00295
0.60551	-0.00311
0.6053	-0.00295
0.60516	-0.00314
0.60501	-0.0033
0.60481	-0.00348
0.60466	-0.0035
0.6045	-0.0032
0.60438	-0.00297
0.60421	-0.00311
0.60405	-0.00294
0.6039	-0.00315
0.60368	-0.00337
0.60357	-0.00337
0.60341	-0.00318
0.60324	-0.00297
0.60306	-0.00319
0.60287	-0.00334
0.6028	-0.00314
0.60259	-0.00332
0.6024	-0.00346
0.60223	-0.00361
0.60213	-0.00326
0.60193	-0.00335
0.60181	-0.00312
0.60166	-0.00289
0.60151	-0.00309
0.60135	-0.00306
0.60116	-0.00323
0.60097	-0.00338
0.60087	-0.00351
0.60069	-0.00356
0.60052	-0.00332
0.60037	-0.00337
0.60025	-0.00324
0.60006	-0.00327
0.59985	-0.00313
0.59975	-0.00329
0.59954	-0.0031
0.59939	-0.00318
0.59921	-0.00297
0.59907	-0.00316
0.5989	-0.00336
0.59876	-0.00347
0.59861	-0.00325
0.59842	-0.00335
0.59825	-0.00314
0.59813	-0.0033
0.59796	-0.00305
0.59781	-0.00325
0.59766	-0.00338
0.59745	-0.00317
0.59732	-0.00326
0.59719	-0.00314
0.59698	-0.00332
0.59682	-0.00336
0.59665	-0.00321
0.59649	-0.00331
0.59638	-0.00308
0.59622	-0.00325
0.59603	-0.00346
0.59589	-0.0036
0.59567	-0.00336
0.59554	-0.00343
0.59541	-0.0032
0.59525	-0.00333
0.59504	-0.00312
0.59493	-0.00328
0.59475	-0.00311
0.59455	-0.00335
0.59442	-0.00343
0.59426	-0.00355
0.5941	-0.00329
0.59393	-0.00341
0.59382	-0.00315
0.59359	-0.00331
0.59345	-0.00324
0.59326	-0.00327
0.59313	-0.00311
0.59296	-0.00327
0.59278	-0.00339
0.59264	-0.00317
0.59254	-0.00329
0.59231	-0.00339
0.59216	-0.0032
0.59204	-0.00336
0.5919	-0.00315
0.59172	-0.00327
0.59158	-0.00313
0.59137	-0.00332
0.59125	-0.00339
0.5911	-0.00323
0.59091	-0.00336
0.59077	-0.00349
0.59059	-0.00327
0.5904	-0.00339
0.59029	-0.0032
0.59015	-0.00328
0.58998	-0.00314
0.58981	-0.00333
0.58963	-0.00349
0.58951	-0.00365
0.58932	-0.00374
0.58917	-0.00343
0.589	-0.00324
0.58885	-0.00333
0.58865	-0.0032
0.58852	-0.00333
0.58834	-0.00354
0.58816	-0.00361
0.58805	-0.00333
0.58788	-0.00313
0.58772	-0.00329
0.58756	-0.00312
0.58743	-0.00331
0.58722	-0.00349
0.58712	-0.00359
0.58691	-0.00337
0.58675	-0.0035
0.58659	-0.00359
0.58642	-0.00333
0.5863	-0.00307
0.58603	-0.00328
0.58597	-0.00307
0.58575	-0.00322
0.5856	-0.00341
0.58545	-0.00321
0.58529	-0.00335
0.5851	-0.00357
0.58503	-0.00363
0.58486	-0.00337
0.58462	-0.00347
0.5845	-0.00327
0.5844	-0.0034
0.58417	-0.00317
0.58404	-0.00335
0.58384	-0.00317
0.58367	-0.00336
0.58351	-0.00346
0.58335	-0.0036
0.58325	-0.00333
0.58307	-0.00311
0.58289	-0.00329
0.58273	-0.00348
0.58262	-0.0033
0.58242	-0.00349
0.58225	-0.00368
0.58205	-0.00375
0.58196	-0.00343
0.58178	-0.00325
0.58161	-0.00337
0.58148	-0.00353
0.58128	-0.00333
0.58114	-0.00346
0.58101	-0.00324
0.58076	-0.00339
0.58059	-0.00326
0.58048	-0.00339
0.58034	-0.00347
0.58017	-0.00339
0.58002	-0.00344
0.57984	-0.00361
0.57968	-0.00339
0.57957	-0.00346
0.57938	-0.00326
0.57924	-0.00334
0.57908	-0.00316
0.57888	-0.00334
0.57872	-0.00356
0.57858	-0.00367
0.57844	-0.00342
0.57831	-0.00351
0.57814	-0.00334
0.57795	-0.00342
0.57777	-0.00325
0.57765	-0.00339
0.57743	-0.00361
0.5773	-0.00339
0.57718	-0.00351
0.57699	-0.00332
0.57688	-0.00335
0.57669	-0.00325
0.57654	-0.0034
0.57636	-0.00359
0.57622	-0.00368
0.57608	-0.00349
0.5759	-0.00363
0.57574	-0.00375
0.57555	-0.00347
0.57543	-0.00361
0.57522	-0.0034
0.57509	-0.00353
0.57498	-0.00328
0.57479	-0.00345
0.57461	-0.00332
0.57446	-0.00344
0.57428	-0.00363
0.57414	-0.00374
0.57392	-0.00349
0.5738	-0.00354
0.57368	-0.00332
0.57351	-0.00358
0.57333	-0.00333
0.57321	-0.00342
0.57299	-0.00326
0.57281	-0.00344
0.57267	-0.00353
0.57253	-0.00334
0.57244	-0.00338
0.5722	-0.00331
0.57202	-0.00344
0.57192	-0.0036
0.57172	-0.0037
0.57155	-0.00349
0.5714	-0.00355
0.57127	-0.00325
0.57108	-0.00313
0.57097	-0.00331
0.57076	-0.00353
0.57064	-0.00371
0.57047	-0.00381
0.57024	-0.0035
0.57019	-0.00318
0.56999	-0.00306
0.56981	-0.0033
0.56967	-0.00353
0.5695	-0.00367
0.56936	-0.00384
0.56915	-0.00394
0.569	-0.00365
0.56888	-0.00369
0.56874	-0.00348
0.56855	-0.00325
0.56836	-0.00338
0.56819	-0.00325
0.56807	-0.00348
0.5679	-0.00367
0.56776	-0.00375
0.56755	-0.00352
0.56742	-0.00361
0.56724	-0.00338
0.56708	-0.00356
0.56695	-0.00337
0.56673	-0.00354
0.56654	-0.00369
0.56642	-0.00349
0.56627	-0.00358
0.56613	-0.00371
0.56594	-0.00344
0.56581	-0.0035
0.56566	-0.00335
0.56549	-0.0035
0.56527	-0.00333
0.5652	-0.0035
0.56496	-0.00369
0.56482	-0.00381
0.56466	-0.00355
0.56452	-0.00362
0.56437	-0.00346
0.56417	-0.00356
0.56403	-0.00336
0.56391	-0.00351
0.56376	-0.00332
0.56353	-0.00345
0.56344	-0.00365
0.56326	-0.00343
0.56309	-0.00364
0.56291	-0.00376
0.56278	-0.00353
0.56262	-0.00369
0.56243	-0.00384
0.56231	-0.00353
0.56209	-0.00368
0.56199	-0.0034
0.56184	-0.0032
0.56157	-0.00344
0.5615	-0.00361
0.56133	-0.00382
0.5612	-0.00391
0.56099	-0.00358
0.56083	-0.00333
0.56073	-0.00351
0.56055	-0.00336
0.56039	-0.00349
0.56023	-0.00373
0.56004	-0.00343
0.5599	-0.00361
0.55973	-0.00379
0.55953	-0.00353
0.55939	-0.00357
0.55924	-0.00336
0.55909	-0.00347
0.55891	-0.00334
0.55874	-0.00349
0.55859	-0.0037
0.55842	-0.0038
0.5583	-0.00353
0.55811	-0.00368
0.55796	-0.00341
0.55785	-0.00357
0.55765	-0.00338
0.55749	-0.00355
0.55731	-0.00373
0.55715	-0.00353
0.55697	-0.00363
0.55685	-0.00332
0.55666	-0.00359
0.55652	-0.00378
0.55634	-0.00389
0.55618	-0.0037
0.55602	-0.00378
0.55584	-0.00357
0.5557	-0.00371
0.55559	-0.00341
0.55541	-0.00359
0.55525	-0.00343
0.55507	-0.0036
0.55491	-0.00371
0.55473	-0.00353
0.55461	-0.0037
0.55444	-0.00383
0.55427	-0.00362
0.55414	-0.00369
0.55394	-0.00348
0.55383	-0.00359
0.55363	-0.00347
0.55348	-0.00368
0.55332	-0.00376
0.55317	-0.00359
0.55302	-0.0037
0.55284	-0.0038
0.55268	-0.00353
0.55252	-0.00365
0.55239	-0.00345
0.55222	-0.0036
0.552	-0.00344
0.55193	-0.0036
0.55174	-0.00377
0.55158	-0.00388
0.5514	-0.00366
0.55123	-0.00367
0.55111	-0.00353
0.55096	-0.00367
0.55077	-0.00341
0.55059	-0.00362
0.55046	-0.00348
0.55031	-0.00366
0.55014	-0.00374
0.54995	-0.00355
0.5498	-0.00364
0.54967	-0.00351
0.54951	-0.00363
0.5493	-0.00388
0.54914	-0.00401
0.54898	-0.00404
0.54885	-0.00376
0.54866	-0.00352
0.54851	-0.00361
0.54841	-0.00342
0.54819	-0.00359
0.54804	-0.00345
0.54787	-0.00364
0.54771	-0.00377
0.54757	-0.00359
0.54739	-0.00371
0.54723	-0.00379
0.54712	-0.00357
0.54691	-0.00372
0.54677	-0.00356
0.54659	-0.00365
0.54643	-0.00351
0.54624	-0.00366
0.54609	-0.00381
0.54593	-0.00387
0.54579	-0.00363
0.54564	-0.00335
0.54548	-0.00358
0.54531	-0.00375
0.54519	-0.00355
0.54501	-0.00369
0.5448	-0.00385
0.54465	-0.00359
0.54452	-0.0037
0.54431	-0.00352
0.54424	-0.00369
0.54404	-0.00384
0.54391	-0.00362
0.54373	-0.00372
0.54358	-0.0035
0.54337	-0.0037
0.54328	-0.00354
0.54306	-0.00368
0.54288	-0.00387
0.54275	-0.00402
0.54259	-0.00414
0.54243	-0.00382
0.54226	-0.0039
0.5421	-0.00367
0.54196	-0.00341
0.54178	-0.00362
0.54162	-0.00346
0.5415	-0.00363
0.54129	-0.00391
0.54116	-0.00398
0.541	-0.00407
0.54087	-0.00379
0.54068	-0.00356
0.54051	-0.00367
0.54034	-0.0035
0.5402	-0.00373
0.54004	-0.00385
0.53984	-0.00362
0.5397	-0.00375
0.53954	-0.0039
0.53941	-0.00366
0.53924	-0.00375
0.53909	-0.00354
0.53893	-0.00365
0.53874	-0.0035
0.53856	-0.00371
0.53842	-0.00385
0.53829	-0.00395
0.53812	-0.00372
0.53797	-0.00376
0.5378	-0.00363
0.53763	-0.00375
0.53749	-0.0036
0.53736	-0.00372
0.53719	-0.00355
0.53703	-0.00368
0.5369	-0.00375
0.53673	-0.00362
0.53655	-0.00378
0.53636	-0.00395
0.53621	-0.00371
0.53604	-0.00383
0.5359	-0.00369
0.53572	-0.00381
0.53556	-0.00395
0.53544	-0.00367
0.53524	-0.00376
0.53511	-0.00357
0.53494	-0.00375
0.53478	-0.00389
0.53461	-0.00372
0.53449	-0.00382
0.53431	-0.00359
0.53418	-0.00378
0.53392	-0.00394
0.53383	-0.00363
0.53368	-0.00381
0.53348	-0.00369
0.53339	-0.00372
0.53318	-0.00356
0.53299	-0.00377
0.53288	-0.00386
0.53271	-0.00398
0.53257	-0.00372
0.5324	-0.00382
0.53224	-0.0036
0.5321	-0.00382
0.53192	-0.0036
0.53176	-0.00372
0.53157	-0.0036
0.53144	-0.00373
0.53134	-0.00384
0.5311	-0.00362
0.531	-0.00382
0.53081	-0.00402
0.53062	-0.00412
0.53044	-0.00387
0.53031	-0.00393
0.53019	-0.00365
0.53002	-0.0035
0.52983	-0.00364
0.52967	-0.00358
0.52954	-0.00375
0.52938	-0.00395
0.52914	-0.00412
0.52903	-0.0042
0.5289	-0.00423
0.5287	-0.00394
0.52855	-0.00368
0.52838	-0.0038
0.52824	-0.00358
0.52805	-0.00381
0.52787	-0.00367
0.52777	-0.00377
0.52756	-0.00394
0.52736	-0.00412
0.52722	-0.00379
0.52707	-0.00386
0.52696	-0.00373
0.52676	-0.00392
0.52658	-0.00405
0.52641	-0.00376
0.5263	-0.00382
0.52615	-0.00368
0.52597	-0.00347
0.52582	-0.00359
0.52565	-0.00346
0.52544	-0.00367
0.52535	-0.00391
0.52518	-0.00401
0.52498	-0.00413
0.52487	-0.00383
0.52469	-0.00394
0.52453	-0.0037
0.52442	-0.0035
0.5242	-0.0037
0.52406	-0.00389
0.52383	-0.00401
0.52371	-0.00381
0.52354	-0.00388
0.52336	-0.00367
0.5233	-0.00381
0.52309	-0.00366
0.52294	-0.00381
0.52279	-0.00398
0.52261	-0.00413
0.52245	-0.00391
0.5223	-0.004
0.52215	-0.00377
0.52193	-0.0039
0.52184	-0.00365
0.52167	-0.00383
0.52149	-0.00402
0.52135	-0.0038
0.52114	-0.00395
0.52105	-0.00374
0.52085	-0.00388
0.52067	-0.00402
0.52052	-0.0038
0.52035	-0.00391
0.52021	-0.00376
0.52005	-0.00387
0.51987	-0.004
0.51972	-0.00385
0.51954	-0.00394
0.51939	-0.00368
0.51929	-0.00381
0.51907	-0.00364
0.51892	-0.00381
0.5187	-0.00401
0.51864	-0.00413
0.51849	-0.00385
0.51829	-0.00399
0.51812	-0.00377
0.5179	-0.00388
0.51778	-0.00376
0.51767	-0.00381
0.51746	-0.00369
0.51731	-0.00385
0.51714	-0.00407
0.51702	-0.00413
0.51683	-0.00377
0.51665	-0.00402
0.51649	-0.0038
0.51638	-0.00392
0.51626	-0.00373
0.51605	-0.00394
0.51587	-0.00407
0.5157	-0.0042
0.51557	-0.00397
0.51539	-0.00401
0.51526	-0.00382
0.51506	-0.00397
0.51493	-0.00375
0.51475	-0.00391
0.51464	-0.00371
0.51443	-0.00387
0.51427	-0.00405
0.51413	-0.00418
0.51392	-0.0039
0.51386	-0.00398
0.51362	-0.00381
0.51342	-0.00403
0.51334	-0.00373
0.51313	-0.00389
0.51302	-0.00372
0.51282	-0.00382
0.51265	-0.00398
0.51253	-0.00375
0.51235	-0.00387
0.51221	-0.00372
0.51203	-0.00387
0.51189	-0.00407
0.51171	-0.0042
0.51156	-0.00397
0.51137	-0.00401
0.51127	-0.00377
0.51107	-0.00363
0.5109	-0.00379
0.51072	-0.00395
0.51058	-0.00412
0.51041	-0.00388
0.51029	-0.00397
0.51011	-0.0037
0.50994	-0.00393
0.5098	-0.00411
0.50961	-0.00423
0.5095	-0.00399
0.50929	-0.00411
0.50921	-0.00385
0.50905	-0.00401
0.50889	-0.00382
0.50866	-0.00396
0.50851	-0.0038
0.50834	-0.00391
0.50821	-0.00373
0.50803	-0.00391
0.50784	-0.00413
0.50766	-0.00418
0.50755	-0.00396
0.50736	-0.0041
0.50721	-0.00384
0.50704	-0.00398
0.50686	-0.00382
0.50674	-0.00401
0.50657	-0.00414
0.50646	-0.00423
0.50622	-0.00399
0.50611	-0.00407
0.50594	-0.00381
0.5058	-0.00357
0.5056	-0.00379
0.50548	-0.00368
0.5053	-0.00389
0.50511	-0.0041
0.50502	-0.00416
0.50484	-0.00432
0.50464	-0.00401
0.50449	-0.00408
0.50429	-0.0039
0.50415	-0.00401
0.50402	-0.00382
0.50388	-0.00399
0.50368	-0.00381
0.50353	-0.00391
0.50342	-0.00405
0.50326	-0.00389
0.50311	-0.004
0.5029	-0.00384
0.50272	-0.00401
0.50256	-0.00416
0.50243	-0.00428
0.50226	-0.00408
0.50209	-0.00411
0.50199	-0.00388
0.50176	-0.00401
0.50162	-0.00378
0.50148	-0.00397
0.50129	-0.00386
0.50113	-0.00401
0.50099	-0.00417
0.50083	-0.00422
0.50063	-0.004
0.50047	-0.00408
0.50037	-0.00389
0.50021	-0.00406
0.50004	-0.0038
0.49986	-0.00401
0.49966	-0.00381
0.49952	-0.00398
0.49941	-0.00409
0.49922	-0.00381
0.49904	-0.00399
0.4989	-0.00379
0.49872	-0.00395
0.4986	-0.00417
0.49843	-0.00424
0.49826	-0.00401
0.49809	-0.00413
0.49795	-0.00389
0.49783	-0.00402
0.49766	-0.00386
0.4975	-0.00397
0.49728	-0.00378
0.49717	-0.004
0.49703	-0.00414
0.49684	-0.00388
0.4967	-0.00406
0.49654	-0.00415
0.49639	-0.00398
0.49623	-0.0041
0.49605	-0.00394
0.49588	-0.00409
0.4957	-0.00428
0.49554	-0.004
0.4954	-0.00413
0.49528	-0.00387
0.49509	-0.00407
0.49493	-0.00416
0.49476	-0.00398
0.49457	-0.00417
0.4944	-0.00396
0.4943	-0.00405
0.4941	-0.00428
0.49396	-0.00431
0.49381	-0.00404
0.49365	-0.0041
0.4935	-0.00402
0.49331	-0.00409
0.49317	-0.00391
0.49303	-0.00406
0.49287	-0.0039
0.49267	-0.00399
0.49253	-0.00378
0.49238	-0.00396
0.49218	-0.00417
0.49202	-0.0043
0.49188	-0.00402
0.49172	-0.00416
0.49157	-0.00395
0.49141	-0.00408
0.49124	-0.00382
0.49106	-0.004
0.49095	-0.00421
0.49074	-0.00398
0.49058	-0.00406
0.49045	-0.0039
0.4903	-0.00402
0.49014	-0.00414
0.48995	-0.00401
0.48978	-0.0041
0.48964	-0.00387
0.48951	-0.00411
0.48931	-0.0043
0.48912	-0.00442
0.48893	-0.00449
0.48885	-0.00413
0.48866	-0.0039
0.48854	-0.00369
0.48832	-0.00393
0.48817	-0.00406
0.48804	-0.00391
0.4879	-0.00411
0.48769	-0.00426
0.48756	-0.00435
0.4874	-0.00409
0.48722	-0.00419
0.48708	-0.00396
0.48694	-0.00413
0.48679	-0.00398
0.4866	-0.00407
0.48645	-0.00387
0.48625	-0.00403
0.48609	-0.00422
0.48594	-0.00427
0.48576	-0.004
0.48562	-0.00377
0.48548	-0.00396
0.48533	-0.00383
0.48519	-0.00403
0.48498	-0.00421
0.48484	-0.00433
0.48468	-0.00439
0.48453	-0.00409
0.48437	-0.00391
0.48422	-0.00401
0.4841	-0.00386
0.48389	-0.00406
0.48372	-0.00426
0.48352	-0.00435
0.48344	-0.00404
0.48323	-0.00384
0.4831	-0.00408
0.4829	-0.00427
0.48277	-0.00436
0.48259	-0.00413
0.48244	-0.00424
0.48229	-0.00408
0.48215	-0.00419
0.48197	-0.00398
0.48179	-0.00413
0.48166	-0.00426
0.48149	-0.00404
0.48131	-0.00423
0.48117	-0.00404
0.48101	-0.00415
0.48083	-0.0043
0.48068	-0.00441
0.4805	-0.00413
0.48035	-0.00386
[truncated: 18,002 more rows]

## Sheet: 0.8 V s-1
E /V vs. SCE	i / mA
0.80028	0.0237
0.80013	0.02262
0.80004	0.02114
0.79987	0.01927
0.7997	0.01759
0.79956	0.01574
0.79937	0.01429
0.79922	0.01283
0.799	0.01173
0.79885	0.01087
0.79865	0.01008
0.7985	0.00962
0.7983	0.00943
0.79813	0.0095
0.79804	0.00962
0.79775	0.00964
0.79765	0.01007
0.79742	0.01014
0.79725	0.01042
0.79716	0.01075
0.79697	0.01099
0.79682	0.01127
0.79668	0.01146
0.79654	0.01154
0.79634	0.01134
0.79624	0.01126
0.79606	0.01115
0.79589	0.01094
0.79568	0.01064
0.79552	0.01039
0.7954	0.01019
0.79522	0.00999
0.79509	0.00977
0.79495	0.0096
0.79473	0.00947
0.79453	0.00927
0.79445	0.00947
0.79434	0.00945
0.79406	0.00921
0.79392	0.00935
0.79379	0.00933
0.7936	0.0091
0.79346	0.00918
0.79333	0.00911
0.79312	0.00891
0.79297	0.00904
0.79288	0.00889
0.79265	0.00868
0.79247	0.00851
0.79229	0.00827
0.79222	0.00841
0.79207	0.00831
0.79189	0.00821
0.79167	0.00813
0.79158	0.00816
0.79145	0.00804
0.79124	0.00793
0.79109	0.00802
0.79098	0.00798
0.7908	0.00779
0.79062	0.00787
0.79043	0.00779
0.79027	0.0076
0.79016	0.00765
0.79001	0.00759
0.78978	0.00743
0.78961	0.00724
0.7895	0.00751
0.78946	0.00734
0.78913	0.00714
0.78897	0.00728
0.7889	0.00714
0.78868	0.00694
0.7885	0.00678
0.78837	0.00661
0.78824	0.00668
0.78808	0.00663
0.78786	0.00643
0.78771	0.0066
0.78764	0.00658
0.78739	0.00639
0.78727	0.00648
0.78711	0.00643
0.78689	0.00622
0.78679	0.00635
0.78663	0.00632
0.78643	0.0061
0.78633	0.00625
0.78624	0.00613
0.78597	0.00596
0.78575	0.0058
0.7857	0.00592
0.78549	0.00588
0.78527	0.0057
0.7852	0.00584
0.78503	0.00569
0.78484	0.00554
0.78468	0.0057
0.78456	0.00569
0.78433	0.00542
0.7842	0.00559
0.78409	0.00547
0.78386	0.00528
0.78375	0.00542
0.78358	0.00534
0.78338	0.00519
0.78328	0.00536
0.78317	0.00531
0.7829	0.00504
0.78276	0.00505
0.78266	0.00517
0.78249	0.00495
0.7823	0.00506
0.78218	0.00501
0.78198	0.00477
0.78187	0.00497
0.78176	0.00493
0.78147	0.00466
0.78136	0.00488
0.78119	0.00474
0.78096	0.00459
0.78081	0.00442
0.78069	0.00458
0.78058	0.00462
0.78033	0.00437
0.78026	0.00449
0.78005	0.00444
0.77988	0.00423
0.77973	0.00437
0.7796	0.00432
0.77936	0.00409
0.77925	0.0043
0.77916	0.00418
0.77898	0.00432
0.77882	0.00421
0.77856	0.00393
0.77845	0.00414
0.77825	0.00379
0.77808	0.00378
0.77795	0.00374
0.77772	0.0036
0.77764	0.00382
0.77744	0.00373
0.77733	0.00386
0.77715	0.00375
0.77704	0.00389
0.77688	0.0038
0.77669	0.0036
0.77657	0.00375
0.77644	0.0037
0.77614	0.0035
0.7761	0.00365
0.7759	0.00345
0.77567	0.00334
0.77555	0.00312
0.77537	0.00328
0.77526	0.00324
0.77507	0.00304
0.77495	0.0032
0.77481	0.00311
0.77454	0.00291
0.77441	0.00304
0.77435	0.00303
0.77409	0.00289
0.77396	0.00303
0.77381	0.00292
0.77365	0.00304
0.77351	0.00294
0.77333	0.00283
0.77318	0.00294
0.77308	0.00289
0.7728	0.0027
0.77269	0.00278
0.77256	0.00277
0.77234	0.00254
0.77219	0.00273
0.77207	0.00262
0.77188	0.00242
0.77174	0.00249
0.77157	0.00243
0.77137	0.00233
0.77117	0.00214
0.77111	0.00236
0.77097	0.00235
0.77078	0.00243
0.77065	0.00239
0.77043	0.00218
0.77026	0.00234
0.77015	0.00226
0.76994	0.00211
0.76979	0.00225
0.76966	0.00214
0.7695	0.00217
0.76935	0.00222
0.76911	0.00203
0.76901	0.00214
0.76886	0.00207
0.76868	0.00189
0.76855	0.00207
0.76839	0.00198
0.76813	0.00178
0.76804	0.0019
0.76791	0.00192
0.7677	0.0018
0.76754	0.00198
0.76742	0.00184
0.76728	0.00199
0.76713	0.00194
0.76688	0.00171
0.7668	0.00183
0.76666	0.00173
0.76647	0.00157
0.76631	0.00172
0.76618	0.00172
0.76596	0.00146
0.7658	0.00159
0.76573	0.00153
0.76551	0.00132
0.76537	0.00151
0.76519	0.00144
0.765	0.00133
0.76492	0.00145
0.7647	0.00134
0.76458	0.00151
0.76442	0.00142
0.76419	0.0012
0.76408	0.00139
0.76394	0.00134
0.76367	0.00114
0.76356	0.00122
0.76349	0.00119
0.76326	0.000961499
0.7631	0.00113
0.76297	0.00111
0.7628	0.00109
0.76266	0.00105
0.76246	0.00103
0.76224	0.00081859
0.76213	0.000989011
0.76197	0.000939719
0.7618	0.00102
0.76165	0.00102
0.76148	0.000800631
0.76133	0.000893101
0.7612	0.000836167
0.76098	0.000625242
0.76088	0.000773883
0.76074	0.000774647
0.76048	0.000527422
0.76036	0.000669185
0.76021	0.000630209
0.76	0.000504495
0.75989	0.000681412
0.75974	0.000643583
0.75958	0.000733379
0.75938	0.000637852
0.75919	0.000444886
0.75904	0.000590088
0.75894	0.000502585
0.75869	0.000374578
0.75861	0.000534682
0.75848	0.000421959
0.7583	0.000538885
0.7581	0.000549584
0.75793	0.000337895
0.75779	0.000478512
0.75763	0.000366935
0.75741	0.000182376
0.75736	0.000353944
0.75721	0.000342863
0.75698	0.000145312
0.75682	0.00034248
0.75677	0.00034248
0.75655	0.000373049
0.75638	0.000311529
0.75617	-3.7115e-06
0.75604	0.000125442
0.75596	0.000204156
0.75571	-3.69551e-05
0.75555	0.000122385
0.75546	9.56372e-05
0.75521	-5.33858e-05
0.75508	8.7995e-05
0.75498	8.76129e-05
0.7548	0.000147986
0.75463	0.000105572
0.75439	-2.54918e-05
0.75428	5.47514e-05
0.75412	7.75181e-06
0.75394	0.000116653
0.75382	9.86941e-05
0.75362	-0.000132865
0.75341	-2.18305e-06
0.75334	-9.61822e-05
0.75308	-0.000278449
0.75302	-0.00013019
0.75285	-0.000214636
0.75267	-0.000358692
0.7525	-0.000208523
0.75239	-0.000243677
0.7522	-0.000425943
0.75207	-0.000313603
0.75192	-0.000341879
0.75174	-0.000423651
0.7516	-0.000275774
0.7514	-0.000393846
0.75126	-0.000285327
0.75109	-0.000307489
0.75094	-0.000204319
0.75078	-0.000258579
0.75057	-0.000468358
0.75046	-0.000313603
0.75033	-0.000363277
0.75014	-0.000633047
0.74995	-0.000509625
0.74981	-0.000547072
0.74962	-0.000665526
0.74949	-0.000416773
0.74933	-0.00053752
0.74915	-0.000520707
0.74903	-0.000487081
0.74884	-0.000727046
0.7487	-0.000610885
0.74855	-0.000638397
0.74835	-0.000820281
0.74825	-0.000753794
0.74811	-0.000783216
0.74789	-0.000956312
0.74776	-0.000832891
0.74761	-0.000895939
0.74733	-0.00103
0.74727	-0.000913134
0.74708	-0.000910841
0.7469	-0.00106
0.74681	-0.000957077
0.74663	-0.000984206
0.74645	-0.000800793
0.74628	-0.00087263
0.7461	-0.000798501
0.74604	-0.000781306
0.74573	-0.00103
0.74564	-0.000868427
0.74552	-0.000899378
0.74532	-0.00117
0.74517	-0.00105
0.74506	-0.00113
0.74481	-0.00121
0.74469	-0.00107
0.74456	-0.00115
0.7444	-0.000998727
0.74427	-0.00106
0.74405	-0.00126
0.74391	-0.00112
0.74374	-0.00118
0.74355	-0.00138
0.74341	-0.00121
0.74327	-0.00119
0.74306	-0.00141
0.74291	-0.00128
0.74276	-0.00148
0.7426	-0.00115
0.7425	-0.00123
0.74229	-0.00116
0.74215	-0.0012
0.74191	-0.00139
0.74184	-0.00126
0.74166	-0.00131
0.74142	-0.00144
0.7413	-0.00129
0.74113	-0.00135
0.74103	-0.00118
0.74082	-0.00125
0.74074	-0.00112
0.74048	-0.00119
0.74033	-0.00141
0.74018	-0.00131
0.74005	-0.00142
0.73985	-0.00156
0.73971	-0.00143
0.73957	-0.00152
0.73942	-0.00165
0.73923	-0.00149
0.73913	-0.0016
0.73888	-0.00176
0.7388	-0.00158
0.73864	-0.00166
0.73837	-0.00179
0.73823	-0.00154
0.73811	-0.00172
0.73794	-0.00156
0.73781	-0.00163
0.73758	-0.0018
0.73748	-0.00167
0.73735	-0.00171
0.73715	-0.00193
0.73704	-0.00172
0.73688	-0.00181
0.73668	-0.00168
0.73655	-0.00173
0.73634	-0.00188
0.73617	-0.00169
0.73607	-0.00177
0.73589	-0.0017
0.73574	-0.00174
0.7355	-0.00194
0.73543	-0.00174
0.73526	-0.00186
0.7351	-0.00177
0.73493	-0.00181
0.73475	-0.00201
0.73462	-0.00192
0.73449	-0.00193
0.73428	-0.00208
0.73411	-0.00195
0.73403	-0.00207
0.73373	-0.00227
0.73365	-0.00203
0.73352	-0.00203
0.73325	-0.00222
0.73313	-0.00207
0.73301	-0.00214
0.73293	-0.00197
0.73276	-0.00198
0.73259	-0.00189
0.73243	-0.00195
0.73221	-0.00215
0.73203	-0.00201
0.73195	-0.0021
0.73167	-0.00236
0.73164	-0.00217
0.73145	-0.00221
0.73123	-0.00238
0.73109	-0.0022
0.73091	-0.00223
0.7308	-0.00215
0.73066	-0.00218
0.73042	-0.00237
0.7303	-0.00218
0.7302	-0.00224
0.72996	-0.00207
0.72983	-0.00215
0.72971	-0.00207
0.72954	-0.00225
0.72932	-0.00236
0.72913	-0.00252
0.72903	-0.00237
0.72889	-0.00242
0.72867	-0.0026
0.72858	-0.00242
0.72845	-0.0024
0.72825	-0.00227
0.72807	-0.00234
0.7279	-0.00216
0.72776	-0.00221
0.72759	-0.00214
0.72749	-0.00219
0.72726	-0.00242
0.72713	-0.00224
0.72699	-0.00236
0.7268	-0.00252
0.72663	-0.00244
0.72651	-0.00245
0.72632	-0.00263
0.7261	-0.0025
0.726	-0.00259
0.72578	-0.0028
0.72569	-0.00261
0.72556	-0.00264
0.72537	-0.00273
0.72522	-0.00258
0.72504	-0.00258
0.72489	-0.00251
0.7247	-0.00263
0.72459	-0.00243
0.72439	-0.00252
0.72426	-0.00245
0.72408	-0.00245
0.7239	-0.00268
0.72376	-0.00252
0.72362	-0.00261
0.72341	-0.00277
0.72327	-0.00271
0.7231	-0.00273
0.72292	-0.00292
0.72278	-0.00259
0.72265	-0.00276
0.72246	-0.00269
0.72232	-0.00278
0.72209	-0.00291
0.72198	-0.00274
0.72181	-0.00276
0.72161	-0.00304
0.72146	-0.00292
0.72137	-0.00294
0.72111	-0.00311
0.72099	-0.00299
0.72086	-0.00299
0.72064	-0.00313
0.72053	-0.003
0.72042	-0.003
0.72022	-0.00286
0.72008	-0.00289
0.71989	-0.00279
0.71973	-0.00289
0.71957	-0.003
0.71942	-0.00292
0.71928	-0.00296
0.71904	-0.0031
0.7189	-0.00299
0.71877	-0.00301
0.71861	-0.00282
0.71846	-0.00297
0.71827	-0.00294
0.71811	-0.00293
0.71797	-0.00316
0.71778	-0.00305
0.71768	-0.0031
0.71747	-0.00321
0.71736	-0.00304
0.71719	-0.00308
0.71698	-0.00328
0.71685	-0.00312
0.71674	-0.0031
0.71656	-0.00298
0.71638	-0.00305
0.71628	-0.00304
0.71601	-0.00317
0.71587	-0.00321
0.71568	-0.00342
0.71556	-0.00321
0.71544	-0.00329
0.71522	-0.00316
0.71511	-0.00321
0.71488	-0.00336
0.71477	-0.00321
0.71465	-0.0032
0.71444	-0.00301
0.71432	-0.00314
0.71412	-0.00309
0.714	-0.00308
0.71377	-0.00323
0.71364	-0.00315
0.71354	-0.00321
0.71329	-0.00342
0.71319	-0.00323
0.71303	-0.00328
0.71284	-0.00316
0.71267	-0.00324
0.7125	-0.00339
0.71231	-0.00327
0.71222	-0.00335
0.71199	-0.00349
0.71182	-0.00336
0.71174	-0.00333
0.71154	-0.00352
0.71136	-0.00342
0.7112	-0.00343
0.7111	-0.00324
0.71094	-0.0033
0.71079	-0.0032
0.71065	-0.0033
0.71048	-0.00315
0.71027	-0.00327
0.71008	-0.00348
0.70992	-0.00336
0.7098	-0.00344
0.70963	-0.00359
0.70953	-0.00334
0.70936	-0.00344
0.70908	-0.00364
0.70898	-0.00348
0.70884	-0.00352
0.70864	-0.0037
0.70851	-0.00355
0.70833	-0.00359
0.70822	-0.00344
0.70807	-0.00349
0.70791	-0.00342
0.70774	-0.00349
0.70752	-0.00366
0.70742	-0.00357
0.70725	-0.00365
0.70698	-0.00382
0.70693	-0.00359
0.70681	-0.00366
0.70655	-0.00385
0.70646	-0.00366
0.70635	-0.00366
0.70616	-0.0035
0.70601	-0.00356
0.70579	-0.00351
0.70566	-0.00355
0.70544	-0.0037
0.70528	-0.0036
0.70519	-0.00365
0.70491	-0.00397
0.70483	-0.00371
0.70476	-0.00367
0.70447	-0.00386
0.70436	-0.00373
0.70421	-0.0038
0.70405	-0.00364
0.70385	-0.00371
0.7037	-0.00355
0.70357	-0.00367
0.70343	-0.0035
0.70326	-0.00358
0.70304	-0.00378
0.70295	-0.00368
0.70276	-0.00386
0.70254	-0.00389
0.70236	-0.00407
0.70225	-0.00396
0.70215	-0.00394
0.70186	-0.00408
0.70178	-0.00392
0.70163	-0.00396
0.70146	-0.00376
0.70135	-0.00381
0.70112	-0.00372
0.70098	-0.00372
0.70083	-0.00362
0.7007	-0.00372
0.70049	-0.00356
0.70036	-0.00369
0.70015	-0.00392
0.70002	-0.00373
0.69991	-0.00377
0.6997	-0.00398
0.6995	-0.00387
0.69942	-0.00391
0.69922	-0.00405
0.69908	-0.00393
0.69895	-0.004
0.69876	-0.00419
0.6986	-0.00398
0.69847	-0.00401
0.69828	-0.0038
0.69813	-0.00392
0.69793	-0.00381
0.69784	-0.00388
0.69761	-0.00405
0.69746	-0.00394
0.69733	-0.00403
0.69712	-0.0042
0.69699	-0.00404
0.69686	-0.00406
0.69662	-0.00428
0.69646	-0.0041
0.6964	-0.00412
0.69617	-0.00397
0.69605	-0.00392
0.69588	-0.00393
0.69571	-0.00396
0.69553	-0.00411
0.69538	-0.00396
0.69528	-0.00407
0.69509	-0.00399
0.6949	-0.00406
0.6947	-0.00423
0.69458	-0.00415
0.69442	-0.00419
0.69427	-0.00437
0.69412	-0.00416
0.694	-0.00419
0.69376	-0.00442
0.69363	-0.00425
0.69351	-0.0042
0.69329	-0.0044
0.69315	-0.00425
0.69306	-0.00429
0.69283	-0.00418
0.69269	-0.00423
0.69253	-0.00412
0.69235	-0.00416
0.69217	-0.00428
0.69208	-0.00414
0.69193	-0.00426
0.69173	-0.00417
0.6916	-0.00422
0.6914	-0.00435
0.69119	-0.00424
0.69108	-0.00429
0.69088	-0.00442
0.69073	-0.00432
0.6906	-0.00432
0.69049	-0.00411
0.69032	-0.00419
0.69013	-0.00409
0.68997	-0.00415
0.68981	-0.00401
0.68971	-0.00417
0.68952	-0.00444
0.68934	-0.00421
0.68923	-0.00426
0.68903	-0.0044
0.68886	-0.00428
0.68879	-0.00433
0.68846	-0.00453
0.68838	-0.00438
0.68825	-0.00438
0.688	-0.00457
0.68783	-0.00444
0.68777	-0.0044
0.68761	-0.00422
0.68746	-0.0043
0.68727	-0.0042
0.68712	-0.0042
0.68696	-0.0041
0.68678	-0.00422
0.68663	-0.00412
0.6865	-0.00419
0.68625	-0.00443
0.68611	-0.00422
0.68604	-0.00435
0.68581	-0.00455
0.68561	-0.00469
0.68552	-0.0045
0.68538	-0.00454
0.68513	-0.0047
0.685	-0.00449
0.68488	-0.00456
0.68468	-0.0044
0.68453	-0.00441
0.68438	-0.00437
0.68422	-0.00446
0.68399	-0.00461
0.6839	-0.00441
0.68373	-0.00448
0.68355	-0.00441
0.68343	-0.00448
0.68319	-0.00467
0.68308	-0.00446
0.68294	-0.00447
0.68271	-0.00456
0.68261	-0.00452
0.68246	-0.00456
0.68227	-0.00441
0.68217	-0.00448
0.68198	-0.00434
0.68182	-0.00442
0.68159	-0.00467
0.68148	-0.00456
0.68136	-0.00458
0.68115	-0.00477
0.68101	-0.00464
0.68087	-0.00466
0.68066	-0.00484
0.68051	-0.0047
0.6804	-0.0047
0.68016	-0.00488
0.68003	-0.00468
0.67985	-0.00478
0.67975	-0.00459
0.67958	-0.00462
0.67937	-0.00451
0.67924	-0.00453
0.67912	-0.00449
0.67892	-0.00453
0.67875	-0.00469
0.6786	-0.00453
0.67848	-0.00466
0.6783	-0.00466
0.67817	-0.00459
0.67797	-0.00474
0.67782	-0.00463
0.67773	-0.00475
0.67746	-0.00481
0.67734	-0.00469
0.67719	-0.00479
0.67697	-0.00487
0.67683	-0.00479
0.67665	-0.00478
0.67646	-0.00496
0.67635	-0.00483
0.67616	-0.00489
0.67605	-0.00483
0.6759	-0.0047
0.67571	-0.00493
0.67552	-0.00477
0.67543	-0.0048
0.67521	-0.00468
0.6751	-0.00475
0.67497	-0.0046
0.67476	-0.00469
0.6746	-0.00459
0.67444	-0.00457
0.67426	-0.00479
0.67413	-0.00462
0.67396	-0.00474
0.67383	-0.00455
0.6737	-0.00465
0.67344	-0.00491
0.67332	-0.00475
0.67323	-0.00476
0.67298	-0.00495
0.67285	-0.00483
0.67274	-0.00486
0.6725	-0.00501
0.67236	-0.00489
0.67224	-0.00494
0.67195	-0.00511
0.67184	-0.00497
0.6717	-0.00495
0.67154	-0.00478
0.67137	-0.00487
0.67124	-0.0047
0.67105	-0.00481
0.67092	-0.00472
0.67076	-0.00478
0.67057	-0.00498
0.67045	-0.00484
0.67028	-0.00495
0.6701	-0.00506
0.66996	-0.0049
0.66988	-0.00498
0.66961	-0.00513
0.66948	-0.00487
0.66934	-0.00493
0.66916	-0.00488
0.66898	-0.0049
0.66882	-0.00514
0.66863	-0.00494
0.66854	-0.00493
0.66835	-0.0049
0.66813	-0.00491
0.66799	-0.0051
0.66788	-0.00496
0.66775	-0.00505
0.66756	-0.0049
0.66744	-0.00498
0.66725	-0.00513
0.66709	-0.00501
0.66693	-0.00506
0.66675	-0.00524
0.6666	-0.005
0.6665	-0.00508
0.66628	-0.00494
0.66612	-0.00503
0.66593	-0.0049
0.66584	-0.00493
0.66567	-0.00512
0.66548	-0.005
0.66533	-0.00504
0.66512	-0.00522
0.66501	-0.00512
0.66486	-0.00511
0.66458	-0.00525
0.66447	-0.00516
0.66433	-0.0052
0.66421	-0.00499
0.66405	-0.00507
0.66389	-0.00489
0.6637	-0.00502
0.66356	-0.00487
0.66339	-0.00493
0.6632	-0.00513
0.66306	-0.00502
0.66292	-0.0051
0.66272	-0.00542
0.66256	-0.00512
0.66249	-0.00513
0.66221	-0.00526
0.66205	-0.00512
0.66195	-0.00516
0.66182	-0.00504
0.66165	-0.00509
0.66148	-0.00495
0.66132	-0.00502
0.66116	-0.00484
0.66099	-0.00497
0.66083	-0.00483
0.66075	-0.00497
0.66044	-0.00507
0.66033	-0.00528
0.66018	-0.0051
0.66008	-0.00513
0.65987	-0.00536
0.65969	-0.00524
0.65959	-0.00523
0.65939	-0.0054
0.65919	-0.00522
0.65908	-0.00528
0.65894	-0.00518
0.65875	-0.00524
0.65862	-0.00509
0.65845	-0.00511
0.65822	-0.00526
0.65811	-0.0052
0.65796	-0.00525
0.65771	-0.00541
0.65762	-0.00523
0.65748	-0.00521
0.65731	-0.00514
0.65718	-0.00517
0.65702	-0.00504
0.65687	-0.00509
0.65668	-0.00505
0.65657	-0.00513
0.65634	-0.00537
0.6562	-0.00515
0.65611	-0.00511
0.65584	-0.00543
0.65569	-0.0053
0.6556	-0.00529
0.65542	-0.00542
0.65529	-0.00528
0.65513	-0.0053
0.65494	-0.00524
0.65477	-0.00532
0.65462	-0.00544
0.6545	-0.00534
0.65432	-0.0054
0.65412	-0.00553
0.65395	-0.00543
0.65383	-0.00549
0.65362	-0.00562
0.65349	-0.00545
0.65332	-0.00543
0.65317	-0.00535
0.65301	-0.00533
0.6529	-0.00523
0.65269	-0.00532
0.65252	-0.0052
0.65237	-0.00525
0.65217	-0.00549
0.65205	-0.00527
0.65193	-0.00531
0.65177	-0.00527
0.65161	-0.0054
0.65139	-0.0055
0.65129	-0.0053
0.65112	-0.00546
0.65088	-0.00557
0.65075	-0.00545
0.6506	-0.00549
0.65041	-0.00561
0.65028	-0.00545
0.65019	-0.00548
0.64998	-0.00534
0.64984	-0.00535
0.64965	-0.00527
0.64951	-0.00544
0.64935	-0.00531
0.64925	-0.00528
0.64902	-0.00553
0.64886	-0.00534
0.64871	-0.00546
0.64852	-0.00558
0.64837	-0.00546
0.6482	-0.00552
0.64798	-0.00569
0.6479	-0.00551
0.64775	-0.0055
0.64762	-0.00535
0.64743	-0.00538
0.64733	-0.00524
0.6471	-0.00533
0.64693	-0.00527
0.64679	-0.00531
0.64663	-0.00552
0.64646	-0.00541
0.64636	-0.00542
0.64606	-0.0057
0.646	-0.00552
0.64584	-0.00553
0.6456	-0.00575
0.64549	-0.00559
0.6453	-0.00567
0.6451	-0.00573
0.64496	-0.00553
0.64484	-0.00558
0.64471	-0.00549
0.64457	-0.00548
0.64438	-0.00538
0.64419	-0.00548
0.64405	-0.00533
0.6439	-0.0054
0.64365	-0.00566
0.64352	-0.00552
0.64345	-0.00554
0.64322	-0.0057
0.64305	-0.00554
0.64295	-0.00562
0.64272	-0.00563
0.6426	-0.00559
0.64244	-0.00569
0.6423	-0.00552
0.64216	-0.00551
0.64196	-0.00568
0.6418	-0.00562
0.64166	-0.00566
0.64152	-0.00553
0.6413	-0.00559
0.64112	-0.00575
0.64103	-0.00566
0.64084	-0.00564
0.64064	-0.00584
0.64053	-0.0057
0.6404	-0.00573
0.64018	-0.0056
0.63997	-0.00567
0.63989	-0.0055
0.63977	-0.00556
0.63955	-0.0057
0.63942	-0.00553
0.63928	-0.0056
0.63906	-0.0055
0.63892	-0.00557
0.63877	-0.00545
0.63863	-0.00549
0.63841	-0.00574
0.63829	-0.00563
0.63815	-0.00563
0.63793	-0.00575
0.63783	-0.00563
0.63771	-0.00569
0.63742	-0.00583
0.63735	-0.00565
0.6372	-0.00573
0.63699	-0.00561
0.63686	-0.0057
0.63663	-0.00582
0.63653	-0.00565
0.63636	-0.00567
0.63625	-0.0056
0.63605	-0.00578
0.63596	-0.00552
0.63578	-0.00562
0.63551	-0.00578
0.63543	-0.00565
0.63528	-0.00567
0.63509	-0.00589
0.63492	-0.00572
0.63482	-0.00573
0.63462	-0.00561
0.63443	-0.00564
0.63422	-0.00579
0.63411	-0.00563
0.63397	-0.00573
0.63384	-0.00552
0.63368	-0.00565
0.63351	-0.00552
0.63334	-0.00565
0.63313	-0.00584
0.63301	-0.00571
0.63283	-0.00579
0.63262	-0.00592
0.63256	-0.00576
0.6324	-0.00586
0.63216	-0.00598
0.63204	-0.00579
0.6319	-0.00585
0.63174	-0.00564
0.63158	-0.00563
0.6314	-0.00567
0.63124	-0.00569
0.63104	-0.0059
0.63091	-0.0057
0.63078	-0.00575
0.63058	-0.00566
0.63046	-0.00573
0.63022	-0.00592
0.63014	-0.00572
0.63	-0.00584
0.62974	-0.00601
0.62966	-0.0058
0.6295	-0.00579
0.62934	-0.00564
0.62917	-0.00588
0.62906	-0.00569
0.62889	-0.00577
0.62867	-0.0059
0.62855	-0.00578
0.62841	-0.00581
0.62813	-0.00596
0.62807	-0.00587
0.62788	-0.00596
0.6277	-0.00615
0.62761	-0.00589
0.62746	-0.00596
0.62728	-0.00586
0.62709	-0.00598
0.62691	-0.00611
0.62679	-0.00594
0.62664	-0.00603
0.62643	-0.00617
0.62629	-0.00601
0.6261	-0.00604
0.62596	-0.00584
0.62579	-0.00593
0.62569	-0.00579
0.6255	-0.00584
0.6253	-0.0057
0.62521	-0.00579
0.62498	-0.00606
0.62482	-0.0059
0.62474	-0.0059
0.62447	-0.00609
0.62435	-0.00594
0.62418	-0.006
0.62397	-0.0062
0.62389	-0.00597
0.62374	-0.006
0.62357	-0.00588
0.62337	-0.00594
0.62326	-0.00579
0.6231	-0.00585
0.62294	-0.0057
0.6228	-0.00591
0.62258	-0.00602
0.62248	-0.00591
0.62232	-0.00591
0.62202	-0.00615
0.62197	-0.00601
0.62182	-0.00603
0.6216	-0.00621
0.62146	-0.00597
0.62138	-0.006
0.62115	-0.00589
0.62103	-0.00591
0.62086	-0.00581
0.62064	-0.00589
0.6204	-0.00607
0.62034	-0.00593
0.62026	-0.006
0.62001	-0.00611
0.61987	-0.006
0.61971	-0.00606
0.61955	-0.00593
0.6194	-0.00595
0.61917	-0.00614
0.61908	-0.006
0.61895	-0.00604
0.61882	-0.00588
0.6186	-0.00599
0.61844	-0.00581
0.61829	-0.00588
0.61806	-0.00612
0.61799	-0.00599
0.61782	-0.00605
0.61759	-0.00625
0.61747	-0.00602
0.61733	-0.00603
0.61716	-0.0059
0.61701	-0.00598
0.61684	-0.00583
0.61673	-0.00592
0.61647	-0.00617
0.61635	-0.00599
0.61624	-0.00606
0.61605	-0.00615
0.61592	-0.00608
0.61577	-0.00603
0.61558	-0.00619
0.61541	-0.00608
0.61529	-0.00611
0.61511	-0.00605
0.61497	-0.00603
0.61474	-0.00633
0.61464	-0.00612
0.61451	-0.00615
0.61433	-0.00607
0.61415	-0.00606
0.61395	-0.00633
0.61382	-0.00619
0.61362	-0.00619
0.61347	-0.00631
0.61333	-0.00616
0.61318	-0.00623
0.61302	-0.00605
0.61286	-0.00608
0.61274	-0.00598
0.61256	-0.00605
0.61241	-0.00587
0.61225	-0.00599
0.61207	-0.00587
0.61191	-0.00594
0.61171	-0.0062
0.6116	-0.00607
0.61146	-0.00604
0.61123	-0.00622
0.61113	-0.00613
0.61093	-0.00619
0.61074	-0.00634
0.6106	-0.00623
0.6105	-0.00621
0.61025	-0.00641
0.61012	-0.00623
0.60998	-0.00626
0.60979	-0.0061
0.60968	-0.00613
0.60953	-0.0061
0.60937	-0.00617
0.60918	-0.00625
0.60904	-0.00611
0.60891	-0.00618
0.60875	-0.00607
0.60855	-0.00615
0.60838	-0.00635
0.60825	-0.00613
0.6081	-0.00614
0.60788	-0.00642
0.6077	-0.00618
0.60756	-0.00619
0.60744	-0.00607
0.60726	-0.00612
0.60711	-0.00598
0.60696	-0.00611
0.60681	-0.00594
0.60665	-0.00602
0.60639	-0.00622
0.60623	-0.00616
0.6062	-0.00618
0.60596	-0.00635
0.60587	-0.00617
0.60566	-0.00623
0.60547	-0.00638
0.60533	-0.00631
0.60523	-0.00631
0.60498	-0.00647
0.60486	-0.00628
0.60475	-0.00632
0.60456	-0.00613
0.60439	-0.00626
0.6042	-0.0061
0.60404	-0.00615
0.60392	-0.00608
0.60375	-0.00611
0.60354	-0.00631
0.60341	-0.00619
0.60328	-0.00626
0.60307	-0.00642
0.60294	-0.00625
0.60282	-0.0062
0.60261	-0.00643
0.60243	-0.00635
0.60231	-0.00638
0.60207	-0.00658
0.60198	-0.00632
0.60187	-0.00638
0.60168	-0.00625
0.60151	-0.00637
0.60131	-0.00625
0.60119	-0.00631
0.60098	-0.00654
0.60086	-0.00637
0.60075	-0.00638
0.6005	-0.00657
0.60039	-0.00637
0.60025	-0.00645
0.60005	-0.00633
0.59993	-0.00631
0.5998	-0.00612
0.59957	-0.00628
0.5994	-0.00622
0.59922	-0.00629
0.59902	-0.00641
0.59896	-0.00624
0.59876	-0.00633
0.59861	-0.0065
0.59841	-0.00641
0.59831	-0.00649
0.59805	-0.00657
0.59798	-0.00639
0.59782	-0.00644
0.59767	-0.00631
0.59751	-0.00632
0.59738	-0.00619
0.59718	-0.00634
0.59703	-0.0062
0.59692	-0.00625
0.59665	-0.00641
0.59657	-0.00624
0.59645	-0.00629
0.59625	-0.00653
0.59605	-0.00651
0.59593	-0.0064
0.59568	-0.00663
0.59554	-0.00646
0.59542	-0.00644
0.59518	-0.00669
0.59506	-0.00649
0.59495	-0.00647
0.59481	-0.0064
0.59461	-0.0064
0.59447	-0.00623
0.5943	-0.00626
0.59414	-0.00611
0.59398	-0.00628
0.59384	-0.00608
0.59369	-0.00624
0.59353	-0.00614
0.59337	-0.00622
0.59315	-0.00639
0.59293	-0.00659
0.59287	-0.00643
0.59273	-0.00651
0.59248	-0.00663
0.59239	-0.00648
0.59223	-0.00654
0.59201	-0.00669
0.59193	-0.00651
0.59176	-0.00648
0.59159	-0.00629
0.59143	-0.00641
0.59126	-0.00636
0.59104	-0.00643
0.59086	-0.00655
0.59075	-0.00638
0.59067	-0.00637
0.59049	-0.00627
0.5903	-0.00638
0.59013	-0.00625
0.59001	-0.00634
0.58976	-0.00658
0.58968	-0.00638
0.58951	-0.00639
0.58936	-0.0065
0.58918	-0.00653
0.58906	-0.00648
0.58884	-0.00665
0.58868	-0.00647
0.58856	-0.0065
0.58842	-0.0064
0.58824	-0.00641
0.58807	-0.00635
0.5879	-0.00641
0.5877	-0.00666
0.58759	-0.00646
0.58743	-0.00652
0.58722	-0.00672
0.58707	-0.00661
0.58696	-0.0066
0.58674	-0.00674
0.58658	-0.00663
0.58644	-0.00662
0.58628	-0.00648
0.58611	-0.00653
0.58597	-0.0064
0.5858	-0.00642
0.58564	-0.00632
0.5855	-0.00637
0.5853	-0.00658
0.58517	-0.00646
0.58506	-0.0066
0.5848	-0.00672
0.58473	-0.00648
0.58454	-0.00657
0.58436	-0.00646
0.58421	-0.00654
0.584	-0.00668
0.58393	-0.00655
0.58377	-0.00654
0.58355	-0.00669
0.58339	-0.00656
0.58322	-0.00661
0.5831	-0.00648
0.58294	-0.00656
0.5828	-0.0065
0.58262	-0.00657
0.58242	-0.00671
0.58228	-0.00658
0.5822	-0.00658
0.58192	-0.00677
0.58179	-0.00664
0.58166	-0.00668
0.58151	-0.00656
0.58134	-0.00657
0.58115	-0.00669
0.581	-0.00652
0.58087	-0.00659
0.58069	-0.00646
0.58053	-0.0065
0.58036	-0.00639
0.58025	-0.00647
0.58009	-0.00635
0.5799	-0.0065
0.57965	-0.00667
0.57958	-0.00652
0.57947	-0.00656
0.57921	-0.00685
0.57912	-0.00664
0.57902	-0.00661
0.57874	-0.00676
0.57856	-0.00666
0.57843	-0.00667
0.57824	-0.00676
0.57811	-0.00667
0.57796	-0.0067
0.57781	-0.00661
0.57763	-0.00665
0.57744	-0.00653
0.57735	-0.00652
0.57713	-0.00673
0.57699	-0.00662
0.57688	-0.00666
0.57674	-0.00653
0.57655	-0.00663
0.57637	-0.00679
0.57622	-0.0066
0.57607	-0.00659
0.57592	-0.00656
0.57578	-0.00662
0.57553	-0.00683
0.5754	-0.0067
0.5753	-0.00668
0.57506	-0.00689
0.57489	-0.0067
0.5748	-0.00684
0.57464	-0.00667
0.57451	-0.00672
0.57427	-0.00691
0.57416	-0.00675
0.57402	-0.00672
0.57379	-0.00694
0.57362	-0.00678
0.57349	-0.00682
0.57333	-0.00669
0.5732	-0.00673
0.57305	-0.00658
0.57289	-0.00667
0.57274	-0.00649
0.57256	-0.00658
0.57239	-0.0065
0.57226	-0.00658
0.57202	-0.00673
0.57194	-0.00656
0.57182	-0.00673
0.57156	-0.00701
0.57145	-0.00672
0.5713	-0.00714
0.57105	-0.00699
0.57096	-0.00702
0.57083	-0.00685
0.57067	-0.00684
0.57045	-0.00672
0.57028	-0.00677
0.57014	-0.00667
0.56999	-0.00671
0.5698	-0.00658
0.5697	-0.00668
0.56955	-0.00661
0.56934	-0.00677
0.5691	-0.00684
0.56901	-0.00695
0.56886	-0.00684
0.56871	-0.00689
0.56856	-0.0067
0.56845	-0.00673
0.56826	-0.00659
0.56809	-0.00669
0.56795	-0.00656
0.56776	-0.00649
0.56756	-0.00675
0.56741	-0.00664
0.56728	-0.00673
0.5671	-0.00684
0.56693	-0.00676
0.56677	-0.00679
0.56659	-0.00693
0.56642	-0.00679
0.56632	-0.00683
0.56614	-0.00672
0.56602	-0.00679
0.56581	-0.0066
0.56571	-0.00665
0.56548	-0.00658
0.56532	-0.00668
0.56516	-0.00687
0.56504	-0.00664
0.56492	-0.00666
0.56468	-0.00697
0.56448	-0.00683
0.56439	-0.00681
0.56418	-0.00697
0.56404	-0.00684
0.56391	-0.00686
0.56375	-0.00674
0.56358	-0.00676
0.56337	-0.007
0.56323	-0.00687
0.56312	-0.00687
0.56288	-0.0071
0.56277	-0.00674
0.56262	-0.00687
0.56243	-0.0068
0.56232	-0.00679
0.56218	-0.00671
0.562	-0.00676
0.56188	-0.00659
0.56168	-0.00674
0.56151	-0.0066
0.56136	-0.00673
0.56115	-0.00692
0.56101	-0.00704
0.56089	-0.0069
0.56076	-0.007
0.5605	-0.00717
0.56043	-0.00697
0.56031	-0.00699
0.56005	-0.00716
0.55985	-0.00701
0.55977	-0.00703
0.55959	-0.00683
0.55946	-0.00687
0.55929	-0.00671
0.55911	-0.00678
0.55898	-0.00671
0.55879	-0.00678
0.5586	-0.00698
0.55844	-0.00691
0.55829	-0.007
0.55817	-0.00711
0.55801	-0.00685
0.55782	-0.00696
0.55767	-0.00682
0.55754	-0.00691
0.5573	-0.00707
0.55713	-0.00693
0.55705	-0.00697
0.55688	-0.00683
0.55672	-0.00688
0.55647	-0.00706
0.55636	-0.00696
0.55625	-0.00699
0.55596	-0.00723
0.55589	-0.00692
0.55579	-0.00707
0.55551	-0.00692
0.55545	-0.00696
0.55531	-0.00683
0.55512	-0.00684
0.55487	-0.00705
0.55478	-0.00688
0.55465	-0.00694
0.55442	-0.00679
0.55429	-0.00681
0.55416	-0.00676
0.55398	-0.00682
0.55373	-0.00694
0.5536	-0.00689
0.55351	-0.00691
0.55331	-0.00706
0.55319	-0.00692
0.55304	-0.007
0.55286	-0.00686
0.55274	-0.00693
0.55249	-0.00713
0.55239	-0.00699
0.55228	-0.00701
0.55205	-0.00717
0.55188	-0.00705
0.55178	-0.007
0.55155	-0.00716
0.55139	-0.0071
0.5513	-0.00708
0.55113	-0.00697
0.55095	-0.00698
0.5508	-0.00685
0.55061	-0.00696
0.55045	-0.0069
0.55031	-0.00688
0.55011	-0.00709
0.54995	-0.00697
0.54983	-0.00705
0.54963	-0.0072
0.54947	-0.00697
0.54934	-0.00698
0.5492	-0.00697
0.54899	-0.00697
0.54884	-0.00718
0.54868	-0.00701
0.54852	-0.00702
0.54839	-0.0069
0.54821	-0.00701
0.54806	-0.00686
0.54795	-0.00691
0.54769	-0.00717
0.54753	-0.00702
0.54744	-0.00713
0.54724	-0.00727
0.54709	-0.00708
0.54697	-0.00711
0.54672	-0.00729
0.54661	-0.0071
0.54644	-0.00718
0.5463	-0.00699
0.54613	-0.00708
0.54599	-0.00691
0.54584	-0.00701
0.54559	-0.00721
0.54548	-0.00699
0.54536	-0.00709
0.54517	-0.00695
0.54501	-0.00703
0.54481	-0.0072
0.5447	-0.00701
0.54453	-0.00708
0.5444	-0.00693
0.54424	-0.00708
0.544	-0.00723
0.54386	-0.00713
0.54374	-0.00713
0.54354	-0.00731
0.5434	-0.0071
0.54321	-0.00715
0.54307	-0.007
0.54293	-0.00709
0.54276	-0.00709
0.54261	-0.00712
0.54246	-0.00712
0.54234	-0.00701
0.54213	-0.00714
0.54201	-0.00696
0.54184	-0.00703
0.54156	-0.00727
0.54149	-0.00709
0.54135	-0.00709
0.54114	-0.00727
0.54102	-0.00707
0.54091	-0.00709
0.54069	-0.007
0.54054	-0.00704
0.54037	-0.00685
0.54021	-0.00705
0.54005	-0.00696
0.53988	-0.007
0.53969	-0.00717
0.53958	-0.00702
0.53947	-0.00703
0.5392	-0.00731
0.53909	-0.00706
0.53895	-0.00719
0.53869	-0.00737
0.53861	-0.00716
0.53847	-0.0072
0.53826	-0.00727
0.53818	-0.0072
0.53799	-0.00725
0.53783	-0.0071
0.53766	-0.00712
0.53755	-0.00697
0.53734	-0.00704
0.53717	-0.00697
0.53701	-0.007
0.5368	-0.00725
0.53668	-0.00708
0.5366	-0.00717
0.53637	-0.00737
0.53619	-0.00713
0.53611	-0.0071
0.53584	-0.00739
0.53577	-0.00721
0.53561	-0.00725
0.53548	-0.0071
0.53533	-0.00715
0.53514	-0.00706
0.53497	-0.00714
0.53478	-0.00732
0.53462	-0.00721
0.53453	-0.00724
0.53428	-0.00739
0.53415	-0.00722
0.53405	-0.00729
0.53387	-0.00722
0.5337	-0.00721
0.53348	-0.0074
0.53336	-0.00723
0.53325	-0.00726
0.53298	-0.00745
0.53289	-0.00729
0.53275	-0.00732
0.53258	-0.00716
0.5324	-0.00719
0.53225	-0.00711
0.53207	-0.00723
0.53185	-0.00742
0.53173	-0.0073
0.53161	-0.0074
0.53142	-0.00748
0.5313	-0.00734
0.53111	-0.00733
0.53093	-0.00719
0.5308	-0.00725
0.53062	-0.00707
0.5305	-0.00717
0.53035	-0.00711
0.53017	-0.00713
0.52996	-0.00734
0.52985	-0.00717
0.52967	-0.00727
0.52952	-0.00749
0.52933	-0.00736
0.52923	-0.00727
0.52898	-0.00749
0.52886	-0.00729
0.52874	-0.00738
0.52852	-0.00728
0.52837	-0.00731
0.5282	-0.00745
0.52808	-0.00732
0.52793	-0.00733
0.52773	-0.00714
0.52763	-0.0072
0.52744	-0.00705
0.5273	-0.00715
0.52712	-0.00702
0.52695	-0.00719
0.5267	-0.00734
0.52668	-0.00721
0.52647	-0.00725
0.52627	-0.00739
0.52612	-0.00732
0.52604	-0.00731
0.52578	-0.00752
0.52562	-0.00743
0.52552	-0.00742
0.52534	-0.00756
0.52515	-0.00741
0.52502	-0.00739
0.52487	-0.00722
0.5247	-0.0073
0.52453	-0.00718
0.52437	-0.00723
0.52424	-0.00712
0.52404	-0.0072
0.5238	-0.00744
0.52375	-0.0073
0.52363	-0.00732
0.52336	-0.00747
0.52326	-0.00738
0.52313	-0.00744
0.52288	-0.00758
0.52279	-0.0073
0.52266	-0.00739
0.52248	-0.00732
0.52231	-0.00731
0.52217	-0.0072
0.52204	-0.00727
0.52181	-0.00714
0.52165	-0.0072
0.52149	-0.00741
0.52134	-0.0073
0.52122	-0.00738
0.52101	-0.00751
0.52087	-0.00744
0.5207	-0.00744
0.52055	-0.00764
0.52037	-0.00749
0.52023	-0.00745
0.52002	-0.00767
0.51986	-0.00749
0.5198	-0.00748
0.51959	-0.00741
0.51944	-0.00744
0.51923	-0.00731
0.51912	-0.00731
0.51898	-0.00719
0.51879	-0.00725
0.51864	-0.00716
0.51852	-0.00725
0.51828	-0.00755
0.51816	-0.00738
0.51794	-0.00772
0.51775	-0.00769
0.5177	-0.00767
0.51743	-0.00779
0.51731	-0.00757
0.51718	-0.00764
0.51699	-0.0075
0.51687	-0.00752
0.51672	-0.00732
0.51649	-0.00738
0.51632	-0.00726
0.5162	-0.00738
0.51611	-0.00735
0.51591	-0.00732
0.51569	-0.00748
0.51556	-0.00736
0.51541	-0.00746
0.51529	-0.00723
0.5151	-0.00732
0.51497	-0.00723
0.51482	-0.00729
0.51462	-0.00747
0.51447	-0.00729
0.51431	-0.00738
0.51418	-0.00719
0.51402	-0.00731
0.51378	-0.00748
0.51367	-0.00734
0.51353	-0.00741
0.51326	-0.00758
0.51318	-0.00745
0.51307	-0.00749
0.51281	-0.00767
0.5127	-0.00752
0.51254	-0.00752
0.51234	-0.0074
0.51222	-0.0075
0.51208	-0.00739
0.51196	-0.00741
0.51168	-0.00751
0.51155	-0.00735
0.51146	-0.00748
0.51128	-0.0074
0.51109	-0.00747
0.51092	-0.00761
0.51084	-0.00744
0.51066	-0.00745
0.51044	-0.00765
0.51026	-0.00751
0.51015	-0.0076
0.50999	-0.00743
0.50983	-0.00752
0.50965	-0.00767
0.50951	-0.00746
0.50935	-0.00746
0.50917	-0.00744
0.50897	-0.00749
0.50875	-0.00767
0.50864	-0.00756
0.50855	-0.00752
0.5083	-0.00774
0.50818	-0.00758
0.50807	-0.0076
0.50789	-0.00747
0.50771	-0.00756
0.50756	-0.00747
0.50743	-0.00753
0.50727	-0.00763
0.50703	-0.00758
0.50691	-0.00764
0.50671	-0.00775
0.50657	-0.0076
0.50644	-0.00763
0.50627	-0.00751
0.50613	-0.00757
0.50592	-0.00748
0.50576	-0.00752
0.5056	-0.00765
0.50547	-0.00753
0.50531	-0.0076
0.5051	-0.00777
0.50502	-0.00767
0.50487	-0.00772
0.50463	-0.0078
0.50446	-0.00762
0.50432	-0.0077
0.50419	-0.00755
0.504	-0.0076
0.50391	-0.0074
0.50376	-0.00751
0.50354	-0.00745
0.5034	-0.00751
0.50321	-0.00765
0.50312	-0.00751
0.50292	-0.00756
0.50273	-0.00784
0.50256	-0.00776
0.50245	-0.00762
0.50226	-0.00781
0.50205	-0.00764
0.50191	-0.00771
0.50177	-0.00756
0.5017	-0.0076
0.5015	-0.00749
0.50131	-0.00752
0.5012	-0.00734
0.50099	-0.00741
0.50087	-0.00732
0.50066	-0.0074
0.50046	-0.00761
0.50039	-0.0074
0.50018	-0.00755
0.50001	-0.00772
0.49987	-0.00758
0.49979	-0.00762
0.49951	-0.00779
0.49939	-0.00772
0.4993	-0.0077
0.49907	-0.00786
0.49892	-0.00775
0.49877	-0.00777
0.49857	-0.00793
0.49842	-0.00769
0.49829	-0.00769
0.49811	-0.00759
0.49796	-0.0077
0.4978	-0.00749
0.49767	-0.00755
0.49749	-0.00743
0.49735	-0.00745
0.49721	-0.00737
0.49705	-0.0075
0.49689	-0.00735
0.49676	-0.00746
0.49649	-0.00771
0.49639	-0.00757
0.49625	-0.00757
0.49609	-0.00761
0.49594	-0.00763
0.49574	-0.00768
0.49559	-0.00781
0.49544	-0.0077
0.49525	-0.00767
0.49508	-0.00787
0.49491	-0.00777
0.49481	-0.00775
0.49459	-0.00796
0.49445	-0.00778
0.49432	-0.00786
0.49411	-0.00774
0.49402	-0.00773
0.4938	-0.00791
0.49367	-0.00779
0.49351	-0.0078
0.49335	-0.00762
0.49322	-0.0077
0.49301	-0.00761
0.49289	-0.00766
0.49261	-0.00786
0.49255	-0.00771
0.49236	-0.00768
0.49228	-0.00755
0.49201	-0.0076
0.4919	-0.00745
0.49179	-0.00765
0.49161	-0.00759
0.49144	-0.00758
0.49127	-0.00776
0.49113	-0.00763
0.49099	-0.00767
0.4907	-0.00788
0.49068	-0.00774
0.49054	-0.00779
0.4903	-0.00793
0.49015	-0.00778
0.49004	-0.00777
0.4898	-0.00793
0.48965	-0.00778
0.48949	-0.00786
0.4893	-0.00778
0.48917	-0.00768
0.48895	-0.00792
0.48883	-0.00776
0.48864	-0.00785
0.48854	-0.0077
0.48839	-0.00776
0.48817	-0.00762
0.48807	-0.00765
0.48783	-0.00786
0.48774	-0.00764
0.48753	-0.00772
0.48746	-0.00755
0.48728	-0.00766
0.4871	-0.00749
0.48693	-0.00759
0.4867	-0.00782
0.4866	-0.00769
0.4865	-0.00771
0.48622	-0.0079
0.48613	-0.00773
0.48596	-0.0078
0.48576	-0.00794
0.48564	-0.00785
0.48549	-0.0079
0.48525	-0.00803
0.48515	-0.00789
0.48501	-0.00778
0.48486	-0.00764
0.48467	-0.00778
0.48451	-0.00763
0.48437	-0.0077
0.48421	-0.0076
0.48403	-0.00768
0.4838	-0.00787
0.48375	-0.00769
0.48361	-0.00778
0.48348	-0.00765
0.48331	-0.00772
0.48305	-0.00794
0.48296	-0.00773
0.48283	-0.00775
0.48258	-0.00789
0.48246	-0.00788
0.48232	-0.00782
0.48212	-0.00804
0.482	-0.0079
0.48182	-0.00795
0.48164	-0.00775
0.48148	-0.00787
0.48134	-0.00772
0.48118	-0.00783
0.48098	-0.00793
0.48087	-0.00786
0.48064	-0.00795
0.48047	-0.0081
[truncated: 18,003 more rows]

## Sheet: 1.6 V s-1
E /V vs. SCE	i / mA
0.80031	0.04028
0.79992	0.03757
0.79966	0.03391
0.79936	0.03022
0.799	0.02616
0.79871	0.02289
0.79841	0.01961
0.79808	0.01719
0.7977	0.01494
0.79743	0.01365
0.7971	0.01262
0.79668	0.01194
0.79635	0.01172
0.79608	0.01185
0.79569	0.01208
0.79539	0.0124
0.79515	0.01319
0.79477	0.01351
0.79443	0.01394
0.79409	0.01406
0.79384	0.01441
0.79352	0.01444
0.79316	0.01425
0.79286	0.01423
0.79258	0.01404
0.79222	0.01345
0.79188	0.01338
0.7916	0.01294
0.79124	0.01244
0.79093	0.01191
0.79062	0.01151
0.79031	0.01117
0.78994	0.01079
0.78973	0.01082
0.78939	0.01045
0.78909	0.01056
0.78873	0.01021
0.78844	0.01017
0.78812	0.00978
0.78776	0.00973
0.78749	0.00948
0.78709	0.00915
0.78683	0.00911
0.78648	0.0087
0.78619	0.00876
0.78585	0.00843
0.78553	0.00845
0.78522	0.0081
0.78491	0.00812
0.78456	0.00774
0.78421	0.00773
0.78396	0.00736
0.7836	0.0074
0.78325	0.00705
0.78299	0.00708
0.78268	0.00668
0.78234	0.00684
0.78202	0.00645
0.78164	0.00653
0.78134	0.00628
0.78104	0.0062
0.78077	0.00628
0.78037	0.0059
0.78001	0.00596
0.77975	0.00564
0.77936	0.0056
0.77905	0.00525
0.77877	0.00535
0.77841	0.00495
0.77815	0.00493
0.77778	0.00468
0.77748	0.00476
0.7772	0.0048
0.7768	0.00447
0.77648	0.00445
0.77625	0.00456
0.77583	0.00418
0.77556	0.00423
0.77524	0.00393
0.77494	0.00397
0.77464	0.00401
0.77439	0.00399
0.77396	0.00357
0.77366	0.00355
0.77332	0.00331
0.773	0.00328
0.77267	0.00294
0.77232	0.00299
0.77202	0.00268
0.77175	0.00276
0.7714	0.00245
0.77107	0.00251
0.77084	0.00265
0.77053	0.00273
0.77017	0.00265
0.7699	0.0028
0.76949	0.0024
0.76922	0.00243
0.76885	0.00201
0.76854	0.00207
0.76821	0.0017
0.76789	0.00175
0.76758	0.0015
0.76722	0.00143
0.767	0.00155
0.76661	0.00123
0.76631	0.00138
0.76608	0.00137
0.76572	0.00139
0.76535	0.000952785
0.76502	0.00113
0.76473	0.000870994
0.7644	0.000770858
0.76411	0.000887429
0.76375	0.00051593
0.76343	0.00062715
0.76324	0.000666899
0.76287	0.000762067
0.76244	0.000297694
0.76212	0.000380249
0.7618	7.22156e-06
0.76147	4.54416e-05
0.76112	-0.000319942
0.76081	-0.000221716
0.76045	-0.000520215
0.76019	-0.00028669
0.75997	-0.000326439
0.75958	-0.000180439
0.7593	-0.000158271
0.75895	-0.000103617
0.75865	-0.000106674
0.75826	-0.000529005
0.75795	-0.000457152
0.75763	-0.000879865
0.75736	-0.000768645
0.75703	-0.00113
0.75671	-0.00112
0.75635	-0.00147
0.75607	-0.00128
0.75572	-0.00162
0.75553	-0.00102
0.75514	-0.00148
0.75483	-0.000940253
0.75448	-0.00139
0.75409	-0.00132
0.75379	-0.00166
0.75348	-0.00162
0.75324	-0.00153
0.75286	-0.00182
0.75248	-0.00178
0.75226	-0.00171
0.75192	-0.00168
0.75157	-0.00212
0.75123	-0.00202
0.75092	-0.00225
0.75061	-0.00221
0.75033	-0.00213
0.75	-0.00211
0.74971	-0.00205
0.74934	-0.00233
0.74901	-0.00238
0.74874	-0.0023
0.74839	-0.00257
0.74804	-0.00256
0.74779	-0.00254
0.74741	-0.0029
0.74704	-0.00292
0.74677	-0.0032
0.74643	-0.00294
0.74611	-0.00333
0.74588	-0.00282
0.74551	-0.0032
0.74525	-0.00263
0.74487	-0.00305
0.74448	-0.00298
0.74425	-0.00288
0.74384	-0.00328
0.74354	-0.00324
0.74335	-0.00311
0.7429	-0.00348
0.74257	-0.0034
0.74234	-0.0033
0.742	-0.00331
0.7416	-0.00359
0.74132	-0.00356
0.74108	-0.00349
0.74067	-0.00386
0.74033	-0.00383
0.74008	-0.0037
0.73975	-0.004
0.73939	-0.00401
0.73912	-0.00384
0.73875	-0.00425
0.73852	-0.00374
0.73818	-0.00395
0.73783	-0.00402
0.73756	-0.00394
0.73717	-0.00431
0.73689	-0.00423
0.73662	-0.00408
0.7362	-0.0045
0.736	-0.00405
0.7356	-0.00455
0.73526	-0.00434
0.73495	-0.00477
0.73462	-0.00469
0.73426	-0.00501
0.73397	-0.00484
0.73366	-0.00462
0.73342	-0.00465
0.73307	-0.00459
0.73279	-0.00448
0.73236	-0.00489
0.73204	-0.00477
0.73183	-0.00474
0.73153	-0.00466
0.73112	-0.0051
0.73077	-0.00502
0.73048	-0.00537
0.73015	-0.00531
0.72977	-0.00561
0.72947	-0.00548
0.72925	-0.00544
0.72893	-0.00527
0.72859	-0.00523
0.72828	-0.00519
0.728	-0.00507
0.72759	-0.00548
0.72725	-0.00541
0.72691	-0.00569
0.72662	-0.00562
0.72632	-0.00556
0.72604	-0.00549
0.72574	-0.00537
0.72535	-0.0057
0.72503	-0.00572
0.72477	-0.00567
0.72435	-0.00592
0.72406	-0.00589
0.72383	-0.00576
0.72347	-0.00577
0.72315	-0.00563
0.72277	-0.00603
0.72244	-0.00593
0.7222	-0.00593
0.72178	-0.00619
0.72146	-0.00612
0.72125	-0.006
0.72091	-0.00592
0.72057	-0.00594
0.72028	-0.00591
0.71988	-0.00623
0.71958	-0.00612
0.71924	-0.0065
0.71886	-0.00639
0.71859	-0.00671
0.71827	-0.00658
0.71806	-0.00644
0.71772	-0.00634
0.71736	-0.00622
0.71704	-0.00623
0.71674	-0.00619
0.71644	-0.00609
0.71605	-0.00653
0.71569	-0.00642
0.71541	-0.00681
0.71505	-0.00678
0.71484	-0.00656
0.71442	-0.00689
0.71417	-0.00645
0.71388	-0.00676
0.71354	-0.00671
0.71319	-0.00673
0.71294	-0.00659
0.71251	-0.00689
0.71218	-0.00688
0.71193	-0.00674
0.71154	-0.00706
0.7112	-0.007
0.71102	-0.00688
0.71064	-0.00685
0.7104	-0.00682
0.70993	-0.0072
0.70962	-0.00706
0.70928	-0.00746
0.70908	-0.00688
0.70878	-0.00717
0.70836	-0.00719
0.70807	-0.00714
0.7077	-0.00741
0.70739	-0.00737
0.7071	-0.00715
0.7068	-0.00711
0.70646	-0.00718
0.70621	-0.00706
0.70579	-0.00742
0.70547	-0.00733
0.70515	-0.00762
0.70479	-0.00756
0.70457	-0.00749
0.70421	-0.00745
0.70392	-0.00742
0.70353	-0.00771
0.70324	-0.00768
0.70295	-0.0076
0.70257	-0.00794
0.70226	-0.00785
0.70202	-0.00765
0.70167	-0.00763
0.70135	-0.0075
0.70091	-0.0079
0.70076	-0.00738
0.70046	-0.00771
0.69996	-0.00773
0.69982	-0.00762
0.69938	-0.008
0.69906	-0.00794
0.69871	-0.00825
0.69841	-0.00818
0.69822	-0.00806
0.69784	-0.008
0.69753	-0.00782
0.6971	-0.00826
0.69689	-0.00774
0.69658	-0.00806
0.69617	-0.00804
0.69589	-0.00796
0.69555	-0.00824
0.69524	-0.00818
0.69499	-0.00803
0.69464	-0.00797
0.69432	-0.00803
0.69399	-0.00826
0.69369	-0.00837
0.69335	-0.0082
0.69304	-0.00844
0.69266	-0.00842
0.6924	-0.00834
0.69198	-0.00871
0.69172	-0.00855
0.69148	-0.00845
0.69111	-0.00828
0.6909	-0.0082
0.69051	-0.00815
0.69022	-0.00808
0.68989	-0.00806
0.68953	-0.00838
0.68916	-0.00832
0.68895	-0.00832
0.68851	-0.00866
0.68823	-0.00855
0.6879	-0.00897
0.68759	-0.00878
0.68731	-0.00867
0.68703	-0.00859
0.68671	-0.00849
0.68633	-0.00848
0.68607	-0.00846
0.68569	-0.00881
0.68535	-0.00876
0.68502	-0.00901
0.68469	-0.00884
0.68444	-0.00888
0.68411	-0.00877
0.6837	-0.00912
0.68341	-0.00898
0.68315	-0.00886
0.68285	-0.00874
0.68254	-0.0087
0.68214	-0.0087
0.68182	-0.0086
0.68145	-0.00904
0.68116	-0.0089
0.68082	-0.00924
0.68052	-0.00914
0.68027	-0.00893
0.67996	-0.00892
0.67959	-0.00886
0.67936	-0.00884
0.67895	-0.00914
0.67861	-0.00909
0.67831	-0.00906
0.67799	-0.00934
0.67765	-0.0093
0.67739	-0.00917
0.67705	-0.00918
0.67674	-0.00905
0.67636	-0.00945
0.67607	-0.00928
0.67573	-0.00966
0.67545	-0.00913
0.67519	-0.00941
0.67476	-0.0093
0.67451	-0.00923
0.67418	-0.00915
0.67389	-0.00909
0.67352	-0.00901
0.67315	-0.00941
0.67285	-0.0093
0.67259	-0.00932
0.67218	-0.0096
0.67191	-0.00956
0.67161	-0.00954
0.67121	-0.0098
0.67091	-0.00967
0.67066	-0.00952
0.67038	-0.00944
0.67	-0.00945
0.66972	-0.00935
0.66937	-0.00965
0.66897	-0.00961
0.66876	-0.00944
0.66845	-0.00941
0.66808	-0.00937
0.6677	-0.00974
0.66741	-0.00962
0.6671	-0.00966
0.66686	-0.00955
0.66643	-0.00976
0.66612	-0.0097
0.66586	-0.00961
0.66555	-0.00952
0.66524	-0.00948
0.66484	-0.00982
0.6645	-0.00969
0.66421	-0.00964
0.66396	-0.00956
0.66353	-0.00994
0.66322	-0.00981
0.66297	-0.00967
0.66266	-0.00962
0.66229	-0.00953
0.66198	-0.00951
0.66162	-0.00991
0.66132	-0.00984
0.661	-0.01011
0.66063	-0.01009
0.66044	-0.00998
0.65996	-0.01027
0.6597	-0.01017
0.65944	-0.01003
0.65909	-0.00997
0.65879	-0.0099
0.65848	-0.00988
0.65818	-0.00971
0.65778	-0.01006
0.65755	-0.00964
0.65724	-0.00993
0.65683	-0.00997
0.65658	-0.00985
0.65619	-0.01017
0.6559	-0.01012
0.65568	-0.01004
0.65521	-0.01035
0.65492	-0.01025
0.65469	-0.01014
0.65433	-0.0101
0.65405	-0.00999
0.65366	-0.01022
0.65329	-0.0103
0.65307	-0.01021
0.65276	-0.01014
0.65235	-0.01046
0.652	-0.01036
0.6518	-0.01019
0.65148	-0.01018
0.65114	-0.01015
0.65085	-0.01012
0.65044	-0.01042
0.65017	-0.0104
0.64977	-0.01063
0.64948	-0.01062
0.64926	-0.01051
0.64896	-0.01035
0.64859	-0.01027
0.6483	-0.0102
0.64801	-0.01012
0.64757	-0.01051
0.64726	-0.01044
0.64699	-0.01037
0.64657	-0.0107
0.64622	-0.01069
0.64603	-0.01054
0.64562	-0.01085
0.64527	-0.01074
0.64507	-0.0106
0.64474	-0.0106
0.6444	-0.01044
0.64411	-0.01042
0.64374	-0.01035
0.64339	-0.01067
0.64306	-0.01055
0.64281	-0.01049
0.64251	-0.01047
0.6422	-0.01036
0.64182	-0.01066
0.6415	-0.01062
0.64121	-0.01059
0.64091	-0.01052
0.64053	-0.01089
0.64023	-0.0109
0.63989	-0.01105
0.63959	-0.01094
0.63933	-0.01085
0.63898	-0.01066
0.63866	-0.01065
0.63833	-0.01058
0.63805	-0.0105
0.63774	-0.01039
0.6374	-0.01041
0.63702	-0.01072
0.63667	-0.01071
0.63645	-0.01058
0.63608	-0.01096
0.63572	-0.01084
0.63539	-0.01113
0.63517	-0.01067
0.63484	-0.01105
0.63442	-0.01092
0.63419	-0.01084
0.63384	-0.0108
0.63345	-0.01114
0.63316	-0.01112
0.63288	-0.01099
0.63251	-0.01126
0.63216	-0.01109
0.63194	-0.01099
0.6316	-0.01087
0.63128	-0.01076
0.63098	-0.0108
0.63069	-0.01065
0.63031	-0.01068
0.63009	-0.01061
0.62965	-0.01102
0.62935	-0.01091
0.62899	-0.01126
0.62867	-0.01119
0.62839	-0.01109
0.62804	-0.01143
0.62771	-0.01135
0.6275	-0.01116
0.6271	-0.01111
0.62687	-0.01086
0.62651	-0.01097
0.62611	-0.01084
0.62579	-0.01121
0.62547	-0.0112
0.62523	-0.01104
0.62486	-0.01137
0.62459	-0.0109
0.62423	-0.01125
0.62387	-0.01118
0.62364	-0.01111
0.62326	-0.01147
0.62291	-0.01137
0.62269	-0.01119
0.62236	-0.01132
0.62204	-0.01108
0.62167	-0.01148
0.62131	-0.01137
0.62107	-0.01126
0.62075	-0.01121
0.62039	-0.01112
0.62005	-0.01139
0.6197	-0.01138
0.61948	-0.01127
0.61915	-0.01117
0.61881	-0.01113
0.6184	-0.01152
0.61813	-0.01151
0.6178	-0.01179
0.61749	-0.01157
0.61725	-0.01142
0.61691	-0.01142
0.6166	-0.01137
0.6163	-0.01122
0.61598	-0.01122
0.61565	-0.01114
0.61527	-0.01158
0.61495	-0.01143
0.61461	-0.01173
0.6143	-0.01167
0.61405	-0.01153
0.61369	-0.01159
0.61343	-0.01138
0.61307	-0.01165
0.6127	-0.01166
0.61243	-0.01145
0.61216	-0.01139
0.61182	-0.01134
0.6115	-0.01133
0.61118	-0.01127
0.61075	-0.01161
0.61044	-0.01151
0.61016	-0.01178
0.60981	-0.01177
0.60956	-0.01162
0.60925	-0.01151
0.60891	-0.01149
0.60865	-0.01139
0.6082	-0.0117
0.60784	-0.0117
0.60763	-0.01162
0.60733	-0.01153
0.60693	-0.01183
0.60662	-0.01172
0.60633	-0.01165
0.60604	-0.01158
0.60571	-0.0115
0.60539	-0.0115
0.60498	-0.01173
0.60467	-0.01165
0.60442	-0.01165
0.60408	-0.01159
0.60374	-0.01183
0.6034	-0.01186
0.60314	-0.01176
0.60276	-0.01209
0.60247	-0.01197
0.60219	-0.01185
0.60186	-0.01184
0.60154	-0.01171
0.60116	-0.01206
0.60087	-0.01192
0.6006	-0.01182
0.60026	-0.01167
0.59995	-0.01175
0.59962	-0.01165
0.59925	-0.01199
0.5989	-0.0118
0.59867	-0.0118
0.59836	-0.01172
0.59806	-0.01168
0.59766	-0.01202
0.59737	-0.0119
0.59708	-0.01193
0.59679	-0.01181
0.59635	-0.0122
0.59605	-0.01209
0.59577	-0.01248
0.59534	-0.01234
0.59515	-0.01217
0.59484	-0.01205
0.5945	-0.012
0.59415	-0.01185
0.59392	-0.01178
0.59354	-0.01176
0.59321	-0.01172
0.59284	-0.01209
0.59253	-0.012
0.59222	-0.01233
0.59185	-0.01218
0.59161	-0.01215
0.59128	-0.0121
0.59092	-0.01236
0.59061	-0.01228
0.59035	-0.01219
0.59003	-0.01211
0.58976	-0.01193
0.58944	-0.01199
0.58907	-0.01186
0.58872	-0.01226
0.5883	-0.01217
0.58802	-0.0124
0.58771	-0.01231
0.58743	-0.01224
0.58717	-0.01218
0.58678	-0.01221
0.58655	-0.01196
0.58612	-0.01237
0.58587	-0.01188
0.58556	-0.01223
0.58513	-0.01212
0.58489	-0.01214
0.58453	-0.01233
0.5842	-0.01235
0.58393	-0.01223
0.58366	-0.01212
0.58333	-0.01206
0.58293	-0.01242
0.5826	-0.01228
0.5823	-0.01219
0.58206	-0.01213
0.58173	-0.01207
0.58132	-0.01238
0.58097	-0.01234
0.58077	-0.01227
0.58044	-0.01224
0.58005	-0.01256
0.57973	-0.01242
0.57947	-0.01238
0.57917	-0.01223
0.57877	-0.01256
0.57847	-0.0125
0.5782	-0.01237
0.57787	-0.01224
0.57758	-0.01226
0.57727	-0.01215
0.57685	-0.01249
0.57654	-0.01242
0.57629	-0.01237
0.57601	-0.01226
0.57562	-0.01261
0.57528	-0.01254
0.57501	-0.01237
0.57466	-0.01244
0.57439	-0.01223
0.57402	-0.01264
0.57361	-0.01244
0.5734	-0.01242
0.57308	-0.01241
0.57277	-0.01224
0.57239	-0.01264
0.57205	-0.01252
0.57183	-0.0124
0.57154	-0.01241
0.57118	-0.01235
0.57081	-0.01272
0.57054	-0.01267
0.57015	-0.01301
0.56983	-0.01288
0.56956	-0.01275
0.56924	-0.0127
0.56893	-0.01255
0.56855	-0.01284
0.56826	-0.0124
0.56793	-0.01272
0.5676	-0.0126
0.5673	-0.01251
0.56702	-0.0124
0.56669	-0.0124
0.56634	-0.01237
0.56597	-0.01266
0.56564	-0.01266
0.56532	-0.01301
0.56499	-0.01291
0.5647	-0.01317
0.56434	-0.01306
0.5641	-0.01282
0.56381	-0.01276
0.56344	-0.01279
0.56314	-0.0126
0.56282	-0.01258
0.56249	-0.01245
0.56223	-0.01244
0.56188	-0.01242
0.56147	-0.01274
0.56115	-0.01272
0.56094	-0.0126
0.56055	-0.01295
0.5602	-0.01298
0.55999	-0.0127
0.55959	-0.01311
0.55935	-0.01262
0.55898	-0.01291
0.55855	-0.01282
0.55836	-0.01278
0.55805	-0.01263
0.55762	-0.013
0.55744	-0.01249
0.55705	-0.01287
0.55672	-0.0128
0.55644	-0.0127
0.55606	-0.01302
0.5557	-0.0129
0.55551	-0.0128
0.55517	-0.01277
0.55482	-0.01276
0.55449	-0.01304
0.55414	-0.01299
0.55387	-0.01291
0.5535	-0.01317
0.55313	-0.01316
0.55294	-0.01302
0.55259	-0.01287
0.55228	-0.01281
0.55198	-0.01277
0.55164	-0.01269
0.55127	-0.01302
0.55092	-0.01303
0.55068	-0.01292
0.55032	-0.01328
0.54997	-0.01311
0.54975	-0.01295
0.54937	-0.01295
0.54906	-0.01292
0.54871	-0.0128
0.54835	-0.01316
0.54805	-0.01313
0.54779	-0.01301
0.5474	-0.01334
0.54708	-0.01317
0.54684	-0.01305
0.54651	-0.01303
0.54614	-0.013
0.54586	-0.01294
0.54549	-0.01328
0.5451	-0.01319
0.54492	-0.01309
0.54454	-0.01343
0.54416	-0.01333
0.54395	-0.01323
0.54361	-0.01318
0.54331	-0.01308
0.54297	-0.01301
0.54258	-0.01337
0.54229	-0.01336
0.54204	-0.01319
0.54163	-0.0135
0.54128	-0.01334
0.54108	-0.01328
0.54071	-0.01328
0.54044	-0.01322
0.5401	-0.01304
0.53971	-0.01336
0.53948	-0.0129
0.53913	-0.01326
0.53877	-0.01319
0.53852	-0.01314
0.5381	-0.01351
0.53783	-0.01345
0.53756	-0.01324
0.53719	-0.01362
0.53692	-0.0131
0.53663	-0.01337
0.53622	-0.01335
0.536	-0.01326
0.53564	-0.01319
0.53537	-0.01316
0.53495	-0.01342
0.53461	-0.01336
0.53439	-0.01323
0.53407	-0.01319
0.53377	-0.01316
0.53332	-0.01359
0.53302	-0.01339
0.53271	-0.01373
0.53244	-0.01327
0.5321	-0.01357
0.53169	-0.01346
0.53144	-0.01344
0.53123	-0.01322
0.53083	-0.01367
0.53052	-0.01311
0.53024	-0.01333
0.5298	-0.01333
0.52958	-0.01325
0.52924	-0.01319
0.52895	-0.01311
0.5285	-0.01351
0.52826	-0.01343
0.52787	-0.01379
0.5276	-0.01373
0.52732	-0.01355
0.52698	-0.01346
0.52671	-0.01335
0.5264	-0.01328
0.52608	-0.01328
0.52566	-0.01364
0.52532	-0.01354
0.525	-0.01378
0.52472	-0.01362
0.52442	-0.01359
0.52411	-0.01355
0.52382	-0.01345
0.52346	-0.01336
0.52316	-0.01333
0.52285	-0.01334
0.52247	-0.01364
0.52217	-0.01361
0.52184	-0.01384
0.5215	-0.01382
0.52128	-0.01364
0.52094	-0.01354
0.52062	-0.01349
0.52028	-0.01327
0.51994	-0.01372
0.5196	-0.01336
0.51931	-0.01368
0.519	-0.01359
0.51862	-0.01393
0.51829	-0.01379
0.51807	-0.01368
0.51772	-0.01366
0.51745	-0.01353
0.51704	-0.01382
0.51666	-0.01385
0.51643	-0.01373
0.51608	-0.01401
0.51569	-0.014
0.5155	-0.01382
0.51519	-0.01379
0.51486	-0.01369
0.51457	-0.01355
0.51422	-0.01352
0.51389	-0.01348
0.51353	-0.01383
0.51318	-0.01383
0.51285	-0.01403
0.51252	-0.014
0.51225	-0.01387
0.51197	-0.01384
0.51167	-0.01368
0.51125	-0.01413
0.51103	-0.01356
0.5107	-0.01389
0.51023	-0.01383
0.51	-0.01371
0.50963	-0.01405
0.50928	-0.01398
0.50904	-0.0139
0.50873	-0.01374
0.50843	-0.01371
0.50809	-0.01367
0.50772	-0.01394
0.50738	-0.01394
0.50711	-0.01395
0.50676	-0.0143
0.50647	-0.01407
0.50613	-0.01441
0.50586	-0.01387
0.50551	-0.0142
0.50519	-0.01375
0.50488	-0.01399
0.50452	-0.01391
0.50426	-0.01379
0.50396	-0.01376
0.50363	-0.01366
0.5033	-0.01362
0.50303	-0.01354
0.50258	-0.01397
0.50229	-0.01392
0.50199	-0.01421
0.50167	-0.01403
0.50143	-0.01406
0.50108	-0.01398
0.50064	-0.0143
0.50035	-0.01418
0.50012	-0.01409
0.49982	-0.01401
0.4995	-0.01391
0.49917	-0.01394
0.49877	-0.01423
0.49844	-0.01413
0.49821	-0.014
0.49781	-0.01426
0.49756	-0.0139
0.49726	-0.01417
0.49688	-0.01408
0.4966	-0.01404
0.49628	-0.01396
0.49591	-0.01426
0.49561	-0.01418
0.49528	-0.01412
0.49503	-0.01401
0.49459	-0.01444
0.49433	-0.01429
0.49404	-0.01424
0.4937	-0.01396
0.49335	-0.01439
0.49301	-0.01401
0.49274	-0.01423
0.49238	-0.01417
0.4921	-0.01409
0.4918	-0.01403
0.49146	-0.01397
0.49108	-0.0143
0.49076	-0.01422
0.49058	-0.01418
0.49016	-0.01418
0.48976	-0.01446
0.48949	-0.01433
0.48915	-0.01474
0.48892	-0.01417
0.48859	-0.01441
0.48818	-0.01445
0.48786	-0.01428
0.48762	-0.01418
0.48734	-0.01408
0.48701	-0.01405
0.48665	-0.01402
0.48631	-0.01429
0.48597	-0.01431
0.48566	-0.01417
0.48532	-0.01446
0.485	-0.01443
0.48474	-0.01442
0.48444	-0.01426
0.48405	-0.01456
0.48371	-0.01452
0.48349	-0.01439
0.48315	-0.01433
0.48287	-0.01424
0.48251	-0.01419
0.48216	-0.01451
0.48181	-0.01442
0.48155	-0.01432
0.48125	-0.01427
0.48096	-0.01417
0.48052	-0.01453
0.48016	-0.01464
0.47995	-0.01444
0.4796	-0.0146
0.47922	-0.01457
0.47897	-0.01449
0.47867	-0.0144
0.47837	-0.01432
0.47804	-0.01416
0.47768	-0.01458
0.47734	-0.01406
0.47708	-0.01443
0.47665	-0.01436
0.47645	-0.01425
0.47605	-0.01462
0.47572	-0.01444
0.47548	-0.0144
0.47512	-0.01438
0.47485	-0.01432
0.47445	-0.01462
0.47415	-0.01451
0.47386	-0.01444
0.47358	-0.0144
0.4732	-0.01473
0.47283	-0.01465
0.47263	-0.01452
0.4723	-0.01445
0.47198	-0.01439
0.47154	-0.01471
0.4712	-0.01455
0.47098	-0.01457
0.47067	-0.01442
0.47027	-0.01478
0.46993	-0.01464
0.4697	-0.01459
0.46938	-0.01446
0.46903	-0.01447
0.4687	-0.01438
0.46837	-0.01469
0.46804	-0.01466
0.46779	-0.01463
0.46742	-0.01486
0.46706	-0.01473
0.46683	-0.01458
0.4665	-0.01465
0.46618	-0.01451
0.4658	-0.01488
0.46558	-0.01434
0.46521	-0.01465
0.46484	-0.0146
0.4646	-0.01455
0.46426	-0.01452
0.46383	-0.01488
0.46354	-0.01479
0.46325	-0.01513
0.4629	-0.01496
0.46265	-0.01489
0.46236	-0.01487
0.46203	-0.01468
0.4616	-0.01504
0.46135	-0.01453
0.46111	-0.01484
0.46066	-0.01472
0.46041	-0.01459
0.4601	-0.01457
0.45979	-0.01448
0.45947	-0.0145
0.45921	-0.01442
0.45877	-0.0148
0.45848	-0.0147
0.4581	-0.01508
0.45781	-0.01507
0.45757	-0.01486
0.45722	-0.01511
0.45683	-0.01507
0.45659	-0.01494
0.45626	-0.01485
0.45592	-0.01483
0.45566	-0.01469
0.45533	-0.01465
0.45504	-0.01455
0.45461	-0.01495
0.45426	-0.01492
0.45404	-0.01479
0.4537	-0.01524
0.45332	-0.01511
0.45301	-0.01529
0.45266	-0.01524
0.45245	-0.01501
0.45209	-0.01495
0.45172	-0.01487
0.4515	-0.01476
0.45116	-0.01475
0.45078	-0.01464
0.45052	-0.01458
0.4502	-0.01461
0.44989	-0.01453
0.44947	-0.01495
0.44916	-0.01485
0.44886	-0.01504
0.44853	-0.01513
0.44825	-0.01494
0.44788	-0.01523
0.44754	-0.01514
0.44728	-0.0151
0.44697	-0.01497
0.44667	-0.01491
0.44638	-0.01485
0.44605	-0.01474
0.44566	-0.01513
0.44533	-0.01507
0.44509	-0.01494
0.4447	-0.01512
0.44439	-0.01512
0.4441	-0.01511
0.44378	-0.01503
0.44349	-0.01485
0.44319	-0.0149
0.44279	-0.01485
0.44242	-0.01518
0.44212	-0.01508
0.44179	-0.01534
0.44147	-0.01532
0.44123	-0.01512
0.44092	-0.01503
0.44062	-0.01494
0.44026	-0.0148
0.43997	-0.01481
0.43961	-0.01479
0.43933	-0.01483
0.43888	-0.01519
0.43868	-0.01506
0.4383	-0.01536
0.43794	-0.01537
0.43767	-0.0152
0.43733	-0.01548
0.43694	-0.01548
0.43674	-0.01532
0.43645	-0.01516
0.43616	-0.01512
0.43581	-0.01503
0.43551	-0.01495
0.43507	-0.01536
0.43476	-0.01522
0.43453	-0.01515
0.4342	-0.01508
0.4338	-0.01542
0.43348	-0.01528
0.43321	-0.01519
0.43296	-0.0151
0.4326	-0.01511
0.43229	-0.01493
0.43191	-0.0153
0.43157	-0.01523
0.43133	-0.01529
0.43102	-0.01507
0.43059	-0.01547
0.43025	-0.0154
0.43004	-0.0153
0.42962	-0.01563
0.42929	-0.0155
0.42907	-0.01537
0.42871	-0.01525
0.42843	-0.01518
0.42809	-0.01505
0.42782	-0.015
0.42748	-0.01496
0.42717	-0.01505
0.42673	-0.0155
0.42648	-0.01526
0.42614	-0.01561
0.42579	-0.01552
0.42545	-0.01576
0.42513	-0.01564
0.42486	-0.01557
0.42453	-0.01541
0.42423	-0.01531
0.42394	-0.01525
0.42367	-0.01512
0.42333	-0.01508
0.42297	-0.01499
0.42265	-0.01503
0.42238	-0.01492
0.42197	-0.0153
0.42162	-0.01534
0.42135	-0.01562
0.42102	-0.01555
0.42066	-0.01581
0.42037	-0.01555
0.42014	-0.01554
0.41978	-0.01551
0.41944	-0.01542
0.41918	-0.01531
0.41886	-0.01525
0.41855	-0.01515
0.41815	-0.0155
0.41779	-0.01544
0.41758	-0.01541
0.41726	-0.01538
0.41685	-0.0157
0.41656	-0.01561
0.41622	-0.01589
0.41588	-0.01579
0.41562	-0.01557
0.4153	-0.01556
0.41496	-0.01548
0.41468	-0.01541
0.4144	-0.01528
0.41407	-0.01528
0.41373	-0.01513
0.41339	-0.01547
0.41301	-0.01559
0.4127	-0.01546
0.41237	-0.0158
0.41204	-0.0157
0.41169	-0.016
0.41137	-0.0159
0.41117	-0.01573
0.41082	-0.01567
0.41049	-0.01561
0.41021	-0.01549
0.40986	-0.01554
0.40956	-0.01541
0.40918	-0.01576
0.40881	-0.01576
0.4086	-0.01561
0.4082	-0.01592
0.40786	-0.01587
0.40767	-0.01572
0.40734	-0.01566
0.40702	-0.0155
0.40669	-0.01548
0.40638	-0.01542
0.40599	-0.01585
0.40565	-0.01572
0.40536	-0.01604
0.40497	-0.01596
0.40478	-0.01593
0.40442	-0.01582
0.40405	-0.01607
0.40373	-0.016
0.40347	-0.0158
0.40313	-0.01577
0.40281	-0.01572
0.40244	-0.01572
0.4022	-0.01563
0.4018	-0.01591
0.40152	-0.01583
0.40121	-0.01571
0.40088	-0.01563
0.40061	-0.01559
0.40031	-0.01569
0.39989	-0.01595
0.39963	-0.01575
0.39926	-0.01617
0.39899	-0.01568
0.39873	-0.016
0.39824	-0.01598
0.39798	-0.01628
0.39764	-0.01611
0.39735	-0.01604
0.39707	-0.01583
0.39679	-0.0157
0.39645	-0.01564
0.39611	-0.01562
0.39575	-0.01556
0.39546	-0.01553
0.39509	-0.0159
0.39477	-0.01588
0.39442	-0.01621
0.39414	-0.01613
0.39387	-0.01598
0.39347	-0.01631
0.39314	-0.01622
0.39293	-0.01608
0.3926	-0.01599
0.39225	-0.01591
0.39193	-0.01589
0.39162	-0.01579
0.39116	-0.01608
0.39089	-0.0161
0.39062	-0.01599
0.39027	-0.01625
0.38989	-0.01619
0.38964	-0.01613
0.38937	-0.01602
0.38903	-0.01594
0.38872	-0.01591
0.38844	-0.01577
0.38804	-0.01615
0.38768	-0.01611
0.38745	-0.01603
0.38705	-0.01632
0.38673	-0.01614
0.38648	-0.0162
0.38615	-0.01609
0.38572	-0.01638
0.38543	-0.01626
0.38523	-0.01617
0.38485	-0.01611
0.38454	-0.01603
0.38427	-0.01597
0.38395	-0.0159
0.38353	-0.01634
0.38324	-0.01626
0.38293	-0.01653
0.38257	-0.01647
0.38238	-0.01633
0.38207	-0.01623
0.38175	-0.01617
0.38141	-0.0161
0.3811	-0.01603
0.38068	-0.01638
0.38034	-0.01629
0.38014	-0.01614
0.37983	-0.01616
0.37951	-0.01603
0.3791	-0.01647
0.37878	-0.01634
0.3785	-0.01667
0.37815	-0.01665
0.37792	-0.01653
0.37749	-0.01672
0.37717	-0.01663
0.37689	-0.01654
0.3766	-0.0164
0.37624	-0.01635
0.37597	-0.01629
0.37563	-0.01621
0.37534	-0.01613
0.375	-0.01614
0.37467	-0.01607
0.3743	-0.01639
0.37399	-0.01636
0.37369	-0.01636
0.37329	-0.01674
0.37299	-0.01649
0.37267	-0.01693
0.37244	-0.01638
0.37213	-0.01666
0.37173	-0.0166
0.37144	-0.01652
0.37117	-0.01632
0.37071	-0.01672
0.37052	-0.01623
0.3702	-0.01653
0.3698	-0.01644
0.36959	-0.01639
0.36922	-0.01634
0.3688	-0.01663
0.36857	-0.01662
0.36827	-0.01657
0.36786	-0.01682
0.36757	-0.01675
0.36734	-0.01665
0.36699	-0.0166
0.36662	-0.01652
0.36636	-0.01652
0.36594	-0.01685
0.36566	-0.01666
0.36534	-0.01705
0.36508	-0.01657
0.36473	-0.01681
0.3644	-0.01677
0.36411	-0.01671
0.3638	-0.0166
0.36346	-0.01656
0.36317	-0.01646
0.36276	-0.01678
0.36245	-0.01674
0.3622	-0.01664
0.36175	-0.01705
0.36146	-0.01691
0.36126	-0.01691
0.36091	-0.01674
0.36053	-0.01708
0.36016	-0.01689
0.35999	-0.01682
0.35962	-0.01684
0.35937	-0.01674
0.35894	-0.01714
0.35862	-0.01694
0.35838	-0.01688
0.35808	-0.01682
0.35767	-0.01688
0.35743	-0.01673
0.35707	-0.01709
0.35675	-0.01707
0.35638	-0.01738
0.35606	-0.01725
0.35582	-0.01721
0.35549	-0.01706
0.3551	-0.01732
0.35478	-0.01726
0.35444	-0.01718
0.35418	-0.01708
0.35388	-0.01699
0.35355	-0.01694
0.35324	-0.01691
0.35283	-0.01721
0.35249	-0.01717
0.35221	-0.01704
0.35183	-0.01739
0.35162	-0.01691
0.35129	-0.01733
0.35093	-0.0172
0.35062	-0.01747
0.35031	-0.01739
0.35001	-0.01731
0.34969	-0.01724
0.34936	-0.0172
0.34905	-0.01703
0.34869	-0.0174
0.3484	-0.01688
0.34813	-0.01724
0.3477	-0.01718
0.34744	-0.01722
0.34708	-0.0175
0.34672	-0.01759
0.34644	-0.0177
0.34614	-0.01758
0.34588	-0.01751
0.34555	-0.01737
0.34519	-0.01734
0.3449	-0.01725
0.34457	-0.01717
0.34431	-0.01713
0.34392	-0.0175
0.34356	-0.01736
0.34325	-0.0177
0.343	-0.0171
0.34269	-0.01749
0.34233	-0.01703
0.34206	-0.0174
0.34165	-0.01737
0.34135	-0.0177
0.34099	-0.01762
0.34074	-0.01758
0.34035	-0.01787
0.34003	-0.01778
0.3398	-0.01764
0.33951	-0.01757
0.33922	-0.01748
0.33891	-0.01743
0.33852	-0.01734
0.33816	-0.01767
0.33783	-0.01754
0.33756	-0.01762
0.33725	-0.01751
0.33686	-0.01785
0.33656	-0.01769
0.33621	-0.01805
0.33601	-0.01752
0.33571	-0.01788
0.33527	-0.01782
0.33497	-0.01773
0.33459	-0.01801
0.33427	-0.0179
0.33401	-0.01786
0.33375	-0.01766
0.33338	-0.01756
0.33305	-0.01764
0.33276	-0.01753
0.33236	-0.0179
0.33206	-0.01784
0.33184	-0.01773
0.33142	-0.01809
0.33108	-0.01801
0.33083	-0.01796
0.33057	-0.01789
0.3301	-0.01821
0.32977	-0.01811
0.32956	-0.01801
0.32927	-0.01797
0.32891	-0.01789
0.32849	-0.01814
0.32821	-0.01813
0.32798	-0.01802
0.32766	-0.01802
0.32736	-0.01793
0.32692	-0.01823
0.32663	-0.01811
0.32633	-0.01807
0.32605	-0.01798
0.32568	-0.01829
0.32532	-0.01829
0.3251	-0.01812
0.32467	-0.01846
0.32442	-0.01804
0.3241	-0.01828
0.32377	-0.01826
0.32351	-0.0181
0.32318	-0.01812
0.32287	-0.01802
0.32242	-0.01834
0.32211	-0.01838
0.32188	-0.01825
0.3215	-0.01852
0.32118	-0.01844
0.32091	-0.01833
0.32068	-0.01821
0.32028	-0.01833
0.31994	-0.01821
0.31964	-0.0185
0.31927	-0.01843
0.31895	-0.01873
0.31861	-0.01862
0.31834	-0.01858
0.31804	-0.01847
0.31772	-0.01832
0.31742	-0.01828
0.31705	-0.01814
0.31671	-0.01851
0.31636	-0.01843
0.31611	-0.01836
0.31578	-0.01833
0.31548	-0.01821
0.31508	-0.01865
0.31482	-0.01858
0.31449	-0.01892
0.31413	-0.01884
0.31391	-0.01871
0.31349	-0.01903
0.31314	-0.01889
0.31287	-0.01878
0.31257	-0.01868
0.31222	-0.01862
0.31192	-0.01856
0.31162	-0.01845
0.31131	-0.01832
0.31103	-0.01839
0.31063	-0.01832
0.31031	-0.01874
0.30995	-0.01863
0.30965	-0.019
0.30932	-0.01898
0.30898	-0.01928
0.30867	-0.01908
0.30831	-0.01947
0.30809	-0.01887
0.30775	-0.0192
0.30747	-0.01868
0.30709	-0.01906
0.30683	-0.01841
0.30653	-0.01886
0.30619	-0.01843
0.30585	-0.01877
0.30555	-0.01874
0.30516	-0.01912
0.30489	-0.01895
0.30457	-0.01933
0.30418	-0.01925
0.304	-0.01915
0.30367	-0.01906
0.30329	-0.0194
0.3029	-0.01938
0.30268	-0.01922
0.3023	-0.01956
0.30204	-0.01909
0.30171	-0.01931
0.30133	-0.01923
0.30107	-0.01918
0.3008	-0.01903
0.30045	-0.019
0.30015	-0.01894
0.29985	-0.01893
0.29942	-0.0193
0.29911	-0.01923
0.29878	-0.01951
0.29849	-0.01943
0.29814	-0.01936
0.29786	-0.01933
0.29757	-0.01921
0.29718	-0.01947
0.29683	-0.01946
0.2966	-0.01936
0.29626	-0.01931
0.29598	-0.01918
0.29553	-0.01959
0.29522	-0.01943
0.2949	-0.01974
0.29466	-0.01927
0.29434	-0.01956
0.29398	-0.0195
0.29366	-0.01954
0.29337	-0.01947
0.29301	-0.01965
0.29266	-0.01961
0.29244	-0.01949
0.29213	-0.01943
0.29181	-0.01937
0.29154	-0.01926
0.29109	-0.01965
0.29076	-0.01956
0.29053	-0.01944
0.29019	-0.01945
0.28988	-0.01932
0.28952	-0.01968
0.28916	-0.01961
0.28893	-0.01947
0.28851	-0.01993
0.28822	-0.0198
0.28784	-0.02006
0.28764	-0.01953
0.28727	-0.01996
0.28697	-0.01935
0.28666	-0.01979
0.28624	-0.0197
0.28607	-0.01957
0.28562	-0.01998
0.28533	-0.01984
0.28506	-0.01976
0.28475	-0.01965
0.28451	-0.01959
0.28414	-0.01961
0.2837	-0.0199
0.28341	-0.01986
0.28318	-0.01973
0.28278	-0.02008
0.28242	-0.02004
0.28222	-0.01987
0.2818	-0.02026
0.28156	-0.01967
0.28121	-0.02009
0.28088	-0.01971
0.28058	-0.02
0.28024	-0.01975
0.27992	-0.02018
0.27962	-0.0198
0.27933	-0.02011
0.27902	-0.01999
0.27863	-0.02033
0.27831	-0.02023
0.27803	-0.02016
0.2777	-0.02013
0.27733	-0.02046
0.27699	-0.02032
0.27671	-0.02026
0.27643	-0.0202
0.27603	-0.02056
0.27571	-0.02043
0.27547	-0.02035
0.27519	-0.02027
0.27483	-0.02014
0.27444	-0.02058
0.27407	-0.0204
0.27395	-0.02026
0.27353	-0.02034
0.27322	-0.02019
0.27286	-0.02048
0.27248	-0.02037
0.27224	-0.02034
0.27194	-0.02028
0.2717	-0.02015
0.2713	-0.02066
0.27093	-0.02055
0.27062	-0.02088
0.27028	-0.02078
0.27004	-0.02067
0.26972	-0.02052
0.26933	-0.02048
0.26912	-0.02034
0.26866	-0.02082
0.26846	-0.02026
0.26803	-0.02101
0.26775	-0.02048
0.26747	-0.02083
0.26708	-0.02074
0.26681	-0.02078
0.26655	-0.02056
0.26616	-0.02099
0.26592	-0.02044
0.26559	-0.02075
0.26516	-0.02077
0.26497	-0.0207
0.26454	-0.02105
0.26424	-0.02092
0.26389	-0.02122
0.26359	-0.02104
0.26332	-0.02097
0.26298	-0.02085
0.26267	-0.02082
0.26236	-0.0207
0.26204	-0.02073
0.26174	-0.02061
0.26137	-0.02087
0.26105	-0.02087
0.26075	-0.02084
0.26039	-0.02082
0.26005	-0.02114
0.25975	-0.02109
0.25942	-0.02137
0.2591	-0.02128
0.25883	-0.02119
0.25854	-0.02105
0.25821	-0.02097
0.2579	-0.02081
0.25758	-0.02083
0.25725	-0.02083
0.25688	-0.02115
0.25655	-0.02108
0.25619	-0.02139
0.25589	-0.02133
0.25565	-0.02126
0.25533	-0.02118
0.25498	-0.02146
0.25463	-0.02143
0.25434	-0.02139
0.25404	-0.02127
0.25368	-0.0215
0.25331	-0.02136
0.25304	-0.02138
0.25276	-0.0213
0.25246	-0.0212
0.25212	-0.02116
0.25183	-0.02109
0.25142	-0.02151
0.25111	-0.02141
0.25077	-0.02179
0.25047	-0.02166
0.25023	-0.02162
0.24989	-0.02155
0.24947	-0.02184
0.24915	-0.02176
0.24893	-0.02169
0.24859	-0.02154
0.24818	-0.0219
0.24803	-0.02138
0.24763	-0.02172
0.24726	-0.02164
0.24698	-0.02153
0.24667	-0.02144
0.2464	-0.02142
0.24607	-0.02141
0.24563	-0.02181
0.24538	-0.02169
0.24504	-0.02206
0.24469	-0.02205
0.24441	-0.02231
0.24404	-0.02217
0.24379	-0.02201
0.24346	-0.02195
0.24313	-0.02182
0.24283	-0.02174
0.24252	-0.02168
0.24222	-0.02166
0.24182	-0.02199
0.24145	-0.02197
0.24126	-0.02179
0.24092	-0.02211
0.2406	-0.02164
0.2403	-0.0221
0.23988	-0.02213
0.23952	-0.02234
0.23931	-0.02225
0.23903	-0.02211
0.23869	-0.02206
0.23837	-0.022
0.23794	-0.02228
0.23764	-0.02218
0.23737	-0.0221
0.23705	-0.02203
0.23674	-0.02195
0.23634	-0.02228
0.23605	-0.02219
0.23578	-0.02218
0.23548	-0.02204
0.23509	-0.02245
0.23473	-0.02234
0.23449	-0.02225
0.23417	-0.02214
0.23385	-0.02253
0.23347	-0.0224
0.2332	-0.02235
0.23294	-0.02225
0.23262	-0.02221
0.2322	-0.02261
0.23186	-0.0225
0.23155	-0.02277
0.23123	-0.02255
0.23098	-0.02255
0.23061	-0.0225
0.23037	-0.02243
0.23004	-0.02237
0.22973	-0.02225
0.22933	-0.02262
0.22896	-0.0226
0.2287	-0.02254
0.22835	-0.02287
0.22807	-0.02277
0.2278	-0.02271
0.22752	-0.02252
0.22709	-0.02288
0.22686	-0.02234
0.22651	-0.02284
0.22614	-0.0227
0.22576	-0.02307
0.2255	-0.02299
0.22525	-0.02291
0.2249	-0.02278
0.22466	-0.02267
0.22429	-0.02267
0.22396	-0.02264
0.2236	-0.02297
0.22331	-0.02291
0.22298	-0.02327
0.22264	-0.02316
0.22229	-0.02355
0.22201	-0.02335
0.22176	-0.02328
0.2214	-0.02317
0.22112	-0.02305
0.2208	-0.02301
0.22045	-0.02291
0.22014	-0.02284
0.21976	-0.0233
0.21944	-0.02317
0.2191	-0.02349
0.21882	-0.02331
0.21853	-0.02326
0.21816	-0.02324
0.21789	-0.02319
0.21757	-0.0231
0.21716	-0.02343
0.21685	-0.02339
0.21661	-0.02325
0.21627	-0.02356
0.21586	-0.02353
0.21566	-0.02342
0.21533	-0.02334
0.21506	-0.02322
0.21471	-0.02319
0.2144	-0.02316
0.21395	-0.02359
0.21363	-0.02357
0.21334	-0.02392
0.21302	-0.0237
0.21265	-0.02405
0.21246	-0.02349
0.21214	-0.0238
0.21173	-0.02377
0.21148	-0.02365
0.21121	-0.02357
0.21085	-0.02348
0.21058	-0.02339
0.21008	-0.02383
0.20975	-0.02368
0.20949	-0.02404
0.20925	-0.0235
0.20889	-0.02375
0.20851	-0.0238
0.20824	-0.02367
0.20794	-0.0237
0.20766	-0.02356
0.20725	-0.02396
0.20693	-0.02391
0.20658	-0.02419
0.20627	-0.02414
0.20599	-0.024
0.20575	-0.0239
0.20537	-0.02384
0.20514	-0.02378
0.20465	-0.02408
0.20436	-0.02399
0.20414	-0.02398
0.20379	-0.02394
0.2034	-0.02423
0.20312	-0.02417
0.20285	-0.02401
0.20246	-0.0244
0.20221	-0.0239
0.20189	-0.02423
0.2015	-0.0242
0.2012	-0.02413
0.20087	-0.02439
0.20053	-0.02437
0.20027	-0.02421
0.19995	-0.02414
0.19964	-0.02419
0.19925	-0.02447
0.19892	-0.02439
0.19867	-0.02431
0.19826	-0.02463
0.19799	-0.02456
0.19772	-0.02445
0.1974	-0.02438
0.19707	-0.02441
0.19664	-0.02473
0.19636	-0.02465
0.19603	-0.02495
0.19574	-0.02482
0.19546	-0.0248
0.1951	-0.0246
0.19486	-0.0245
0.19447	-0.02446
0.19419	-0.02438
0.19387	-0.02434
0.19343	-0.02474
0.19318	-0.02463
0.19288	-0.02493
0.19249	-0.02491
0.19224	-0.02479
0.19195	-0.02463
0.19164	-0.02458
0.19128	-0.02469
0.19095	-0.02454
0.19062	-0.02483
0.19028	-0.02483
0.18994	-0.02511
0.18967	-0.02502
0.18944	-0.02495
0.18907	-0.02487
0.18871	-0.02523
0.18838	-0.02511
0.18816	-0.02501
0.18782	-0.02492
0.18753	-0.02486
0.18727	-0.02477
0.18682	-0.02525
0.18644	-0.02508
0.18614	-0.02539
0.18584	-0.02541
0.18555	-0.02516
0.18518	-0.02555
0.18491	-0.02505
0.18456	-0.0253
0.18425	-0.02521
0.18393	-0.02514
0.18363	-0.02503
0.18338	-0.025
0.183	-0.02494
0.18276	-0.0249
0.18233	-0.02526
0.18199	-0.02515
0.18178	-0.02517
0.18136	-0.02545
0.18102	-0.02541
0.18083	-0.02529
0.18042	-0.02561
0.18007	-0.02555
0.17981	-0.02547
0.17949	-0.02541
0.17911	-0.02533
0.17879	-0.02561
0.17844	-0.02563
0.17816	-0.02553
0.17779	-0.02572
0.17749	-0.02574
0.17721	-0.02569
0.1769	-0.02558
0.17666	-0.02544
0.17632	-0.02545
0.17598	-0.02535
0.17557	-0.02578
0.17526	-0.02572
0.17493	-0.02605
0.17462	-0.02595
0.17439	-0.02586
0.174	-0.02618
0.1736	-0.02606
0.17341	-0.02584
0.17307	-0.02586
0.17274	-0.02577
0.1724	-0.02571
0.17214	-0.02561
0.17172	-0.02598
0.17142	-0.02593
0.17116	-0.02587
0.17087	-0.02585
0.17048	-0.02615
0.17019	-0.02613
0.16987	-0.02604
0.16952	-0.02639
0.16916	-0.02626
0.16896	-0.02625
0.16862	-0.02611
0.16821	-0.02644
0.16792	-0.02633
0.16765	-0.02623
0.16731	-0.02617
0.16701	-0.02617
0.16662	-0.02643
0.16627	-0.02638
0.16601	-0.02632
0.16573	-0.02617
0.16532	-0.02653
0.16505	-0.02647
0.16483	-0.02642
0.16447	-0.02638
0.1641	-0.0266
0.16376	-0.02649
0.16348	-0.02657
0.16313	-0.02644
0.1628	-0.02678
0.16247	-0.02671
0.16224	-0.0265
0.16189	-0.02645
0.16155	-0.02639
0.16123	-0.02628
0.16086	-0.0267
[truncated: 8,003 more rows]

## Sheet: 3.2 V s-1
E /V vs. SCE	i / mA
0.80045	0.07353
0.79983	0.06857
0.79937	0.06197
0.79878	0.05477
0.79818	0.04716
0.79749	0.03974
0.79682	0.03294
0.79609	0.02665
0.79536	0.02149
0.79469	0.01744
0.794	0.01427
0.79336	0.01228
0.79266	0.01091
0.79194	0.01035
0.79126	0.01027
0.79056	0.0108
0.78992	0.0113
0.78928	0.01224
0.78861	0.01291
0.788	0.01352
0.78736	0.01416
0.78676	0.01462
0.78611	0.01476
0.78548	0.01494
0.78487	0.01474
0.78423	0.01443
0.78365	0.01384
0.78298	0.01305
0.78236	0.01235
0.78174	0.01146
0.78106	0.01038
0.78039	0.00938
0.77972	0.00852
0.77912	0.00769
0.77849	0.00685
0.77783	0.00615
0.7772	0.00547
0.77653	0.00503
0.77587	0.00446
0.77523	0.00419
0.77468	0.00402
0.774	0.00373
0.77333	0.00344
0.77275	0.00313
0.772	0.00281
0.77138	0.00247
0.77071	0.00216
0.77012	0.00188
0.76944	0.00155
0.76894	0.00152
0.76828	0.00123
0.76757	0.000854126
0.76689	0.000526275
0.76633	0.00019384
0.76568	-0.000185978
0.76499	-0.000525292
0.76439	-0.000828688
0.76376	-0.00113
0.7631	-0.00142
0.76245	-0.00179
0.76181	-0.00211
0.76116	-0.00236
0.7605	-0.00275
0.75991	-0.00271
0.75929	-0.00304
0.75861	-0.00332
0.75796	-0.00357
0.75731	-0.00392
0.75671	-0.00424
0.75605	-0.00452
0.75548	-0.0045
0.75482	-0.00473
0.75413	-0.00503
0.75346	-0.00532
0.75288	-0.00536
0.75228	-0.00549
0.75158	-0.00583
0.75098	-0.00584
0.75036	-0.00598
0.74963	-0.00635
0.74905	-0.00639
0.74837	-0.0069
0.74772	-0.00706
0.74713	-0.0072
0.74646	-0.00756
0.74572	-0.00788
0.74517	-0.00816
0.74451	-0.00839
0.74394	-0.00834
0.74326	-0.00853
0.74255	-0.00878
0.74201	-0.00872
0.74132	-0.00886
0.74072	-0.00881
0.74008	-0.0091
0.73944	-0.00909
0.73886	-0.00929
0.73816	-0.00961
0.73756	-0.00958
0.73695	-0.00984
0.7362	-0.01021
0.73553	-0.01048
0.7349	-0.01077
0.73435	-0.01078
0.73373	-0.01093
0.73308	-0.0112
0.73245	-0.01101
0.73184	-0.01123
0.73114	-0.01132
0.73054	-0.01142
0.72982	-0.01178
0.7292	-0.01173
0.72858	-0.01192
0.72791	-0.0122
0.72731	-0.01222
0.72667	-0.01237
0.726	-0.01265
0.72535	-0.01267
0.72473	-0.01277
0.72406	-0.01309
0.72344	-0.01311
0.72282	-0.01323
0.72212	-0.01351
0.72145	-0.01341
0.72087	-0.01355
0.72022	-0.01348
0.71962	-0.0137
0.71896	-0.01367
0.71834	-0.0138
0.71768	-0.01386
0.71702	-0.01406
0.71637	-0.01434
0.71577	-0.01426
0.71515	-0.01445
0.71452	-0.0145
0.71389	-0.01462
0.71318	-0.01485
0.71256	-0.01483
0.71191	-0.01502
0.71128	-0.01496
0.71065	-0.01508
0.70997	-0.01508
0.70935	-0.01523
0.70874	-0.0152
0.70809	-0.01542
0.70745	-0.01539
0.70679	-0.01557
0.70608	-0.01591
0.70547	-0.01598
0.70485	-0.01594
0.70419	-0.01627
0.70353	-0.01625
0.70295	-0.01635
0.70219	-0.0166
0.70166	-0.01653
0.701	-0.01662
0.70031	-0.01652
0.69974	-0.01667
0.69903	-0.01665
0.69839	-0.01682
0.69776	-0.01674
0.69716	-0.0169
0.69649	-0.01683
0.69589	-0.01703
0.69524	-0.01699
0.69461	-0.01714
0.69398	-0.01713
0.69332	-0.01731
0.6927	-0.01726
0.69206	-0.01739
0.69142	-0.01738
0.69077	-0.01755
0.69011	-0.01753
0.68951	-0.01775
0.68888	-0.01767
0.68829	-0.01778
0.6876	-0.01775
0.68692	-0.01803
0.68629	-0.01795
0.68565	-0.01817
0.68502	-0.0181
0.68439	-0.01829
0.68375	-0.01828
0.68316	-0.01839
0.68251	-0.01842
0.68187	-0.01855
0.68115	-0.01879
0.68058	-0.01877
0.67988	-0.0189
0.67927	-0.01877
0.67861	-0.01888
0.67798	-0.01895
0.67729	-0.01906
0.67671	-0.01904
0.67607	-0.01917
0.67539	-0.01914
0.67482	-0.01926
0.67417	-0.01927
0.67351	-0.01948
0.67289	-0.01941
0.67225	-0.01954
0.6716	-0.01949
0.67092	-0.01967
0.67031	-0.0196
0.66967	-0.01983
0.66904	-0.01973
0.66839	-0.01993
0.6677	-0.01985
0.66709	-0.01999
0.66648	-0.01989
0.66581	-0.02005
0.66517	-0.02004
0.66451	-0.02017
0.66391	-0.02007
0.66325	-0.02027
0.66258	-0.02025
0.66193	-0.02036
0.6613	-0.02041
0.66065	-0.02056
0.66005	-0.02043
0.6594	-0.02057
0.65877	-0.02053
0.65813	-0.0207
0.6575	-0.02067
0.65688	-0.02075
0.65624	-0.02066
0.6556	-0.0209
0.65491	-0.02088
0.65426	-0.02101
0.65369	-0.02094
0.65297	-0.02106
0.65237	-0.02115
0.6517	-0.02121
0.6511	-0.02107
0.65046	-0.02127
0.6498	-0.02123
0.64913	-0.02142
0.64853	-0.02133
0.64784	-0.02147
0.64717	-0.0214
0.64656	-0.02153
0.64593	-0.02147
0.64531	-0.02127
0.64466	-0.02143
0.644	-0.02142
0.64342	-0.02124
0.6428	-0.02139
0.64213	-0.02147
0.64149	-0.02165
0.64086	-0.02158
0.64024	-0.02174
0.63959	-0.02169
0.63889	-0.02186
0.63829	-0.02184
0.6377	-0.02194
0.63703	-0.0219
0.63633	-0.02211
0.63576	-0.02211
0.63508	-0.02219
0.63449	-0.02207
0.63384	-0.02224
0.63313	-0.02224
0.63255	-0.02232
0.63192	-0.02231
0.63127	-0.0224
0.63062	-0.02243
0.62995	-0.02254
0.62934	-0.02245
0.62864	-0.02265
0.62801	-0.02259
0.6274	-0.02273
0.62674	-0.02269
0.62609	-0.02279
0.62548	-0.02259
0.6249	-0.02252
0.62418	-0.0227
0.62351	-0.02269
0.62288	-0.0228
0.62222	-0.02281
0.62166	-0.02266
0.62103	-0.02285
0.62036	-0.02283
0.61968	-0.02299
0.6191	-0.023
0.61852	-0.02311
0.61785	-0.02312
0.61718	-0.02328
0.61656	-0.02324
0.6159	-0.02332
0.6153	-0.02322
0.61467	-0.02339
0.61399	-0.02334
0.61333	-0.02347
0.61277	-0.02338
0.61206	-0.0235
0.61142	-0.02341
0.61074	-0.02363
0.6101	-0.0236
0.60948	-0.02371
0.60882	-0.02366
0.6082	-0.02376
0.60754	-0.02377
0.60698	-0.02349
0.60633	-0.02363
0.60559	-0.02364
0.60503	-0.02346
0.60436	-0.0237
0.60373	-0.0237
0.60308	-0.02383
0.60246	-0.02373
0.60186	-0.0239
0.60116	-0.02384
0.60045	-0.02402
0.59988	-0.02395
0.59921	-0.02418
0.5986	-0.02414
0.59796	-0.02415
0.59736	-0.02419
0.59664	-0.0243
0.59604	-0.02422
0.59536	-0.02436
0.59478	-0.02428
0.59422	-0.02401
0.59348	-0.02425
0.59282	-0.02418
0.59218	-0.02434
0.59155	-0.02428
0.59097	-0.02406
0.59029	-0.02422
0.58962	-0.02413
0.58908	-0.02412
0.58839	-0.02425
0.58773	-0.02427
0.58712	-0.02443
0.58646	-0.02438
0.58579	-0.02463
0.58517	-0.02457
0.58454	-0.02474
0.58388	-0.02468
0.58323	-0.02479
0.58262	-0.02472
0.58203	-0.02488
0.5813	-0.02475
0.58066	-0.02486
0.58001	-0.02494
0.5794	-0.025
0.57879	-0.02496
0.57815	-0.02509
0.57749	-0.02506
0.57686	-0.02511
0.57622	-0.02507
0.57562	-0.02491
0.57498	-0.02507
0.57431	-0.02506
0.57367	-0.02519
0.57301	-0.02514
0.57237	-0.02519
0.57171	-0.02521
0.57117	-0.02506
0.57045	-0.02515
0.5698	-0.02526
0.56914	-0.02538
0.56851	-0.02527
0.5679	-0.02545
0.56727	-0.02537
0.56659	-0.02552
0.56596	-0.02553
0.56526	-0.02568
0.5647	-0.02561
0.56405	-0.02574
0.56345	-0.02569
0.56277	-0.02582
0.56211	-0.02575
0.5615	-0.0258
0.5608	-0.02577
0.56029	-0.02558
0.55961	-0.02575
0.5589	-0.02573
0.55836	-0.02561
0.55764	-0.02574
0.55701	-0.02567
0.55637	-0.02583
0.5557	-0.02586
0.55508	-0.02594
0.55448	-0.02599
0.55384	-0.02611
0.55319	-0.02599
0.55253	-0.02613
0.5519	-0.0261
0.55122	-0.02631
0.55063	-0.02619
0.54997	-0.02626
0.54928	-0.02627
0.54874	-0.02604
0.54808	-0.02615
0.54739	-0.02613
0.54681	-0.02604
0.5461	-0.02626
0.54548	-0.02629
0.54483	-0.02627
0.5442	-0.02629
0.54353	-0.02648
0.54293	-0.02639
0.54229	-0.02653
0.54164	-0.0265
0.54101	-0.0266
0.54036	-0.02652
0.5397	-0.02663
0.53907	-0.02653
0.53858	-0.02632
0.53786	-0.02644
0.53715	-0.02644
0.53656	-0.0263
0.53596	-0.02645
0.53529	-0.0265
0.53456	-0.02671
0.53402	-0.02664
0.53334	-0.02681
0.53273	-0.02677
0.53206	-0.02693
0.53146	-0.02683
0.5308	-0.02696
0.53013	-0.02695
0.52948	-0.02713
0.52884	-0.02702
0.52817	-0.02713
0.52759	-0.02701
0.52696	-0.02715
0.52629	-0.02711
0.52567	-0.02688
0.52501	-0.0271
0.52432	-0.02709
0.52379	-0.0269
0.52316	-0.027
0.52248	-0.02702
0.5218	-0.0272
0.52118	-0.02716
0.52053	-0.02734
0.51989	-0.02723
0.51924	-0.0273
0.51864	-0.02722
0.51803	-0.02714
0.51735	-0.02735
0.51669	-0.02729
0.51606	-0.02738
0.51546	-0.02744
0.51477	-0.02755
0.51416	-0.02758
0.51348	-0.0277
0.5129	-0.02762
0.51224	-0.02772
0.51158	-0.02768
0.5109	-0.02776
0.51033	-0.02769
0.50969	-0.02759
0.50905	-0.02768
0.50833	-0.02764
0.50776	-0.02781
0.50701	-0.0278
0.50641	-0.0279
0.50579	-0.02783
0.50511	-0.02802
0.50445	-0.02798
0.50388	-0.02806
0.50318	-0.02794
0.50262	-0.02778
0.50195	-0.02793
0.50129	-0.02797
0.50077	-0.02777
0.50004	-0.02786
0.49943	-0.0279
0.4988	-0.02773
0.4982	-0.0279
0.49752	-0.02789
0.49685	-0.02804
0.49627	-0.02806
0.49562	-0.02819
0.49496	-0.02812
0.49435	-0.0282
0.49366	-0.02816
0.49301	-0.02832
0.49238	-0.02837
0.49174	-0.02847
0.49114	-0.02836
0.49047	-0.02853
0.48978	-0.02846
0.48912	-0.02857
0.48853	-0.02847
0.48788	-0.02857
0.48722	-0.02851
0.48663	-0.02832
0.48601	-0.02844
0.48535	-0.02842
0.48472	-0.02823
0.48406	-0.02841
0.48336	-0.0284
0.48273	-0.02856
0.4821	-0.02854
0.48154	-0.02868
0.48085	-0.02865
0.48023	-0.02874
0.47957	-0.02874
0.479	-0.02853
0.47833	-0.02873
0.47768	-0.02863
0.477	-0.0288
0.47638	-0.0288
0.47575	-0.02891
0.47511	-0.02883
0.47443	-0.02896
0.47373	-0.02896
0.47318	-0.02875
0.47254	-0.02885
0.47186	-0.02881
0.47119	-0.02899
0.47056	-0.02895
0.46997	-0.02907
0.46932	-0.02906
0.46869	-0.02887
0.46806	-0.02905
0.46738	-0.02908
0.46673	-0.02919
0.46614	-0.0291
0.46549	-0.02917
0.46482	-0.02921
0.46426	-0.02902
0.4636	-0.02915
0.46297	-0.02915
0.46234	-0.02929
0.46166	-0.02925
0.46108	-0.02937
0.4604	-0.02938
0.45975	-0.02946
0.4591	-0.02946
0.45849	-0.02965
0.45781	-0.02958
0.45719	-0.02964
0.45656	-0.02962
0.45592	-0.02971
0.45528	-0.02963
0.45468	-0.0294
0.45396	-0.02959
0.45335	-0.02954
0.45277	-0.02935
0.45206	-0.02961
0.45142	-0.02954
0.45077	-0.02968
0.45014	-0.02959
0.44946	-0.02976
0.44879	-0.02974
0.44822	-0.02992
0.44752	-0.02988
0.44693	-0.02993
0.44628	-0.02985
0.44568	-0.02974
0.44501	-0.02993
0.44434	-0.0298
0.44376	-0.02998
0.44313	-0.0299
0.44243	-0.03002
0.44183	-0.02996
0.44118	-0.0298
0.44054	-0.02997
0.43989	-0.0299
0.43928	-0.03006
0.43854	-0.03006
0.43794	-0.03015
0.43733	-0.0301
0.43675	-0.02994
0.43608	-0.03006
0.43539	-0.03003
0.43472	-0.03025
0.43413	-0.03016
0.43346	-0.03026
0.43286	-0.0302
0.43226	-0.02999
0.4316	-0.0302
0.43086	-0.03014
0.43029	-0.03028
0.42965	-0.03018
0.42901	-0.03037
0.42835	-0.03036
0.42774	-0.03016
0.42712	-0.03031
0.4264	-0.03035
0.42577	-0.03048
0.42519	-0.03036
0.42453	-0.03055
0.42394	-0.03051
0.42325	-0.03065
0.42266	-0.03057
0.42194	-0.03074
0.42133	-0.03057
0.4207	-0.03072
0.42	-0.03074
0.41945	-0.03055
0.41876	-0.03073
0.41807	-0.03066
0.41751	-0.03075
0.41685	-0.03064
0.41626	-0.03053
0.41556	-0.03072
0.41491	-0.03064
0.41423	-0.03085
0.41359	-0.03082
0.41298	-0.03098
0.41235	-0.0308
0.41171	-0.03096
0.41109	-0.03093
0.41051	-0.03073
0.40984	-0.03092
0.40912	-0.03086
0.40854	-0.03103
0.40786	-0.03093
0.40726	-0.03116
0.40657	-0.0311
0.40592	-0.03126
0.40534	-0.03116
0.40468	-0.03131
0.40405	-0.0313
0.40347	-0.03112
0.40277	-0.03125
0.40213	-0.03125
0.40148	-0.03132
0.40084	-0.03131
0.40023	-0.03112
0.39958	-0.03128
0.39893	-0.03121
0.39831	-0.03144
0.39765	-0.03134
0.39699	-0.03143
0.39634	-0.03145
0.39578	-0.03125
0.39512	-0.03138
0.3944	-0.03148
0.39377	-0.03154
0.39312	-0.03149
0.39254	-0.03165
0.3919	-0.03161
0.3912	-0.03173
0.39059	-0.0317
0.38994	-0.03181
0.38929	-0.03177
0.38866	-0.03189
0.38802	-0.03179
0.38742	-0.03164
0.3868	-0.03174
0.3861	-0.03173
0.38555	-0.03169
0.38485	-0.0318
0.38426	-0.03173
0.3836	-0.03193
0.38296	-0.03191
0.38233	-0.03204
0.38166	-0.03208
0.38099	-0.03218
0.38044	-0.0321
0.37973	-0.0322
0.37915	-0.03215
0.37849	-0.03225
0.37783	-0.03218
0.37719	-0.03239
0.37649	-0.03227
0.37588	-0.0324
0.37522	-0.03243
0.37463	-0.03218
0.37398	-0.03241
0.37331	-0.03234
0.37267	-0.03248
0.37203	-0.03246
0.37139	-0.0326
0.37077	-0.0326
0.3701	-0.03269
0.36949	-0.03265
0.36885	-0.03283
0.36821	-0.03274
0.36756	-0.03281
0.36689	-0.03285
0.36625	-0.0327
0.3657	-0.03276
0.36502	-0.03273
0.36445	-0.03258
0.36371	-0.0328
0.36308	-0.03275
0.36247	-0.03293
0.3618	-0.03292
0.36122	-0.033
0.36058	-0.03302
0.35992	-0.03316
0.35925	-0.03307
0.35865	-0.03317
0.35798	-0.03325
0.35731	-0.03339
0.35669	-0.03335
0.35606	-0.03349
0.3554	-0.03344
0.35481	-0.03353
0.35411	-0.03348
0.35346	-0.03365
0.35286	-0.03363
0.3522	-0.03379
0.35157	-0.03375
0.35086	-0.03388
0.35029	-0.0338
0.34964	-0.03403
0.349	-0.0339
0.34833	-0.03402
0.34768	-0.03391
0.34715	-0.03377
0.34649	-0.03394
0.34579	-0.03393
0.34515	-0.03404
0.34454	-0.03402
0.34389	-0.03423
0.34321	-0.0342
0.34264	-0.03431
0.34201	-0.03424
0.34136	-0.0344
0.34072	-0.03438
0.34004	-0.03446
0.33942	-0.03438
0.33883	-0.03422
0.33814	-0.03448
0.33744	-0.03442
0.33684	-0.03455
0.33617	-0.03446
0.33561	-0.0347
0.33491	-0.03462
0.33434	-0.0347
0.33366	-0.03471
0.33301	-0.03487
0.33242	-0.03487
0.33173	-0.03502
0.33114	-0.0349
0.33046	-0.0351
0.32984	-0.03505
0.3292	-0.03516
0.32854	-0.03514
0.32785	-0.0353
0.32724	-0.03522
0.32659	-0.03535
0.32594	-0.03533
0.32536	-0.03508
0.32476	-0.03528
0.32403	-0.03529
0.32342	-0.03545
0.32274	-0.03537
0.32213	-0.03557
0.32154	-0.03552
0.32082	-0.03569
0.3202	-0.03566
0.31954	-0.03583
0.31895	-0.03577
0.31825	-0.03599
0.31763	-0.03585
0.317	-0.03598
0.31634	-0.03598
0.31575	-0.03614
0.31509	-0.03608
0.31446	-0.03615
0.3138	-0.03612
0.3132	-0.03604
0.31253	-0.03616
0.31188	-0.0362
0.31124	-0.0363
0.31062	-0.03631
0.31	-0.03645
0.30937	-0.03645
0.30873	-0.03659
0.30813	-0.03654
0.30745	-0.03668
0.30682	-0.03666
0.30617	-0.03681
0.30551	-0.03668
0.30484	-0.03691
0.30422	-0.03693
0.30357	-0.03703
0.30294	-0.03695
0.3023	-0.0371
0.3017	-0.03706
0.30104	-0.03724
0.30039	-0.03717
0.29977	-0.03733
0.29911	-0.0373
0.29845	-0.03744
0.29785	-0.03742
0.29719	-0.03758
0.29655	-0.03756
0.2959	-0.03772
0.29525	-0.0376
0.29465	-0.03775
0.29398	-0.03765
0.29332	-0.03787
0.29275	-0.03781
0.29206	-0.03797
0.29144	-0.03792
0.29076	-0.03804
0.29015	-0.03801
0.28954	-0.03811
0.28885	-0.03807
0.28821	-0.03829
0.2876	-0.03834
0.28695	-0.03832
0.28632	-0.03821
0.28566	-0.03842
0.28501	-0.03836
0.28438	-0.03855
0.28372	-0.03853
0.28309	-0.03863
0.28248	-0.03854
0.28189	-0.03842
0.28123	-0.03854
0.28058	-0.03859
0.2799	-0.03872
0.27926	-0.0388
0.27859	-0.03906
0.278	-0.03885
0.27738	-0.03897
0.27672	-0.03896
0.27606	-0.03914
0.27545	-0.03907
0.27478	-0.03924
0.27411	-0.03925
0.27348	-0.03941
0.27285	-0.03935
0.27224	-0.03946
0.27155	-0.03946
0.27097	-0.03955
0.27029	-0.03949
0.26968	-0.0396
0.26905	-0.03966
0.26839	-0.03977
0.2678	-0.03982
0.26716	-0.03995
0.26652	-0.03988
0.26586	-0.04003
0.26517	-0.04006
0.2646	-0.04011
0.26393	-0.04011
0.26327	-0.04029
0.26265	-0.0403
0.262	-0.04042
0.26138	-0.0403
0.26072	-0.04046
0.2601	-0.04043
0.25943	-0.04064
0.25878	-0.04057
0.25816	-0.04071
0.2575	-0.04067
0.2569	-0.04081
0.25627	-0.04084
0.25562	-0.04098
0.25496	-0.0409
0.2543	-0.04117
0.25366	-0.04115
0.25302	-0.04128
0.25242	-0.04109
0.25181	-0.04122
0.25112	-0.04126
0.25048	-0.04143
0.24984	-0.04142
0.24919	-0.04155
0.24859	-0.04156
0.24797	-0.04169
0.24727	-0.04172
0.24661	-0.04187
0.24601	-0.04184
0.24532	-0.04196
0.24478	-0.04194
0.24407	-0.0421
0.24351	-0.04207
0.24279	-0.04232
0.24217	-0.04218
0.24155	-0.04238
0.24088	-0.04234
0.24023	-0.04245
0.23961	-0.04243
0.23896	-0.04261
0.23833	-0.04255
0.23765	-0.04271
0.23706	-0.04262
0.23645	-0.04276
0.23582	-0.04268
0.23513	-0.04292
0.23452	-0.04294
0.23384	-0.04305
0.23323	-0.04301
0.23255	-0.04323
0.23192	-0.04317
0.23134	-0.04334
0.23068	-0.04331
0.23008	-0.04344
0.22938	-0.04369
0.22872	-0.04366
0.22813	-0.04375
0.22749	-0.04369
0.22684	-0.04382
0.22622	-0.04383
0.22553	-0.04414
0.22491	-0.04395
0.22429	-0.04414
0.22362	-0.04415
0.22302	-0.04424
0.22236	-0.04416
0.22169	-0.04435
0.22105	-0.04425
0.22042	-0.04441
0.21976	-0.04434
0.21912	-0.04453
0.21851	-0.04446
0.21789	-0.04464
0.21724	-0.04467
0.21659	-0.04476
0.21598	-0.04472
0.2153	-0.04491
0.21463	-0.04485
0.21405	-0.04502
0.21342	-0.04503
0.21277	-0.04516
0.21216	-0.04514
0.21144	-0.04536
0.21082	-0.0453
0.21018	-0.04551
0.20955	-0.04543
0.20893	-0.04565
0.20826	-0.04563
0.20761	-0.0457
0.20691	-0.04595
0.20627	-0.04595
0.2057	-0.04606
0.20507	-0.04607
0.20446	-0.04622
0.20375	-0.04619
0.20311	-0.04631
0.20248	-0.04633
0.2019	-0.0464
0.20125	-0.04639
0.20053	-0.0466
0.19995	-0.04654
0.1993	-0.04668
0.19866	-0.04661
0.19802	-0.04679
0.19737	-0.04681
0.19671	-0.04693
0.19609	-0.04686
0.19547	-0.04706
0.19479	-0.04709
0.19416	-0.04723
0.1935	-0.04752
0.1929	-0.04751
0.19227	-0.04769
0.19156	-0.04793
0.19098	-0.04784
0.19035	-0.04797
0.1897	-0.048
0.18904	-0.04807
0.18839	-0.04807
0.18778	-0.04812
0.18718	-0.04808
0.1865	-0.04827
0.18584	-0.04822
0.18526	-0.04837
0.18456	-0.0483
0.18394	-0.04842
0.18331	-0.04839
0.18262	-0.04863
0.18198	-0.04852
0.18142	-0.04873
0.1807	-0.04881
0.18005	-0.04886
0.17948	-0.04886
0.17881	-0.04906
0.17817	-0.04899
0.17752	-0.04917
0.17688	-0.04914
0.17627	-0.04923
0.17566	-0.04925
0.17495	-0.04939
0.17433	-0.04933
0.17368	-0.04955
0.17306	-0.04947
0.17241	-0.04976
0.1718	-0.04971
0.17122	-0.04984
0.17045	-0.05014
0.16985	-0.05003
0.1692	-0.05023
0.16862	-0.05019
0.16797	-0.05034
0.16734	-0.05028
0.16669	-0.05042
0.166	-0.05031
0.1654	-0.05051
0.16473	-0.05049
0.16409	-0.05063
0.16343	-0.0506
0.16284	-0.05072
0.16216	-0.05072
0.16153	-0.05086
0.16091	-0.05081
0.16023	-0.05097
0.15962	-0.05096
0.15902	-0.05106
0.15835	-0.0511
0.15769	-0.05127
0.15705	-0.05123
0.15648	-0.05136
0.15581	-0.05137
0.15513	-0.0516
0.15454	-0.05145
0.15392	-0.05165
0.15325	-0.05163
0.15261	-0.05181
0.15189	-0.05204
0.1513	-0.05203
0.15068	-0.05215
0.15005	-0.0521
0.14941	-0.05225
0.14877	-0.05226
0.14815	-0.05243
0.14748	-0.05237
0.14686	-0.0525
0.1462	-0.05246
0.14556	-0.05253
0.1449	-0.05257
0.14427	-0.05277
0.14364	-0.05266
0.14302	-0.05285
0.14233	-0.05284
0.1417	-0.053
0.14106	-0.05298
0.14041	-0.05314
0.1397	-0.05344
0.13915	-0.05339
0.13854	-0.05358
0.13788	-0.05352
0.1372	-0.05363
0.13657	-0.05362
0.13596	-0.05371
0.13537	-0.05358
0.13466	-0.05376
0.134	-0.05374
0.13339	-0.05384
0.13272	-0.05375
0.13214	-0.05391
0.13146	-0.05395
0.1308	-0.05408
0.13017	-0.05407
0.12955	-0.0542
0.1289	-0.05414
0.12829	-0.05437
0.12761	-0.0544
0.127	-0.05444
0.12639	-0.05437
0.12567	-0.05457
0.12505	-0.05452
0.12436	-0.05468
0.12376	-0.05466
0.12315	-0.05472
0.1225	-0.05473
0.12178	-0.05491
0.1212	-0.05487
0.12057	-0.05496
0.11993	-0.05496
0.11928	-0.05506
0.11864	-0.05516
0.11799	-0.05517
0.11742	-0.0552
0.1167	-0.05535
0.11612	-0.05531
0.11546	-0.05545
0.11482	-0.05538
0.11423	-0.05553
0.1135	-0.05549
0.1129	-0.05562
0.11228	-0.05557
0.11159	-0.05568
0.11102	-0.05563
0.11032	-0.05581
0.10964	-0.05578
0.10903	-0.05593
0.1084	-0.05589
0.10773	-0.05601
0.10712	-0.05594
0.10645	-0.05608
0.10583	-0.05609
0.10524	-0.05617
0.1045	-0.05619
0.1039	-0.05634
0.10324	-0.0563
0.10264	-0.05638
0.102	-0.05634
0.1013	-0.05648
0.10072	-0.05639
0.10013	-0.05629
0.09946	-0.05643
0.09877	-0.05639
0.09816	-0.05656
0.09747	-0.05655
0.09685	-0.0567
0.09624	-0.05655
0.09558	-0.05675
0.09493	-0.05673
0.09429	-0.05693
0.09364	-0.05686
0.09304	-0.05703
0.09238	-0.05686
0.09173	-0.05705
0.09108	-0.05701
0.09051	-0.05683
0.08982	-0.05708
0.08921	-0.057
0.08853	-0.05716
0.08795	-0.05704
0.08726	-0.05724
0.08655	-0.05724
0.08595	-0.05743
0.08538	-0.05737
0.08471	-0.05747
0.08408	-0.05745
0.08341	-0.05758
0.08283	-0.05752
0.08214	-0.05764
0.08152	-0.0576
0.08085	-0.05776
0.08022	-0.05765
0.07955	-0.05781
0.07889	-0.05782
0.07834	-0.05761
0.07772	-0.05772
0.07699	-0.0577
0.07638	-0.05786
0.07575	-0.05781
0.07512	-0.05793
0.07449	-0.05795
0.07389	-0.05771
0.07324	-0.05787
0.07256	-0.05789
0.07187	-0.05807
0.0713	-0.05801
0.07068	-0.05809
0.07004	-0.05809
0.06935	-0.05821
0.06876	-0.05812
0.06814	-0.05821
0.06738	-0.05818
0.06683	-0.05801
0.0662	-0.0582
0.06549	-0.05835
0.06484	-0.0584
0.06426	-0.05824
0.06357	-0.05846
0.06289	-0.05841
0.06232	-0.05848
0.0617	-0.05843
0.06107	-0.05825
0.0604	-0.05836
0.05974	-0.05832
0.05917	-0.05817
0.05847	-0.05828
0.05784	-0.05827
0.05717	-0.05844
0.05654	-0.05837
0.05589	-0.05856
0.05527	-0.05848
0.05465	-0.05857
0.05399	-0.05865
0.05339	-0.05844
0.05275	-0.05861
0.05207	-0.05852
0.05143	-0.05866
0.05076	-0.05866
0.05019	-0.05878
0.04955	-0.05879
0.04887	-0.05882
0.0482	-0.05877
0.04754	-0.0589
0.04692	-0.05892
0.0463	-0.05873
0.04567	-0.05883
0.04501	-0.05877
0.04436	-0.0589
0.04376	-0.05885
0.04317	-0.05871
0.0425	-0.05884
0.04179	-0.05879
0.04118	-0.05899
0.04055	-0.05896
0.03988	-0.05912
0.03925	-0.05906
0.03859	-0.05907
0.03801	-0.0591
0.03742	-0.05891
0.03678	-0.05904
0.03608	-0.05902
0.03546	-0.05909
0.0348	-0.05906
0.03421	-0.05884
0.03351	-0.05906
0.03287	-0.05905
0.03226	-0.05918
0.03162	-0.05914
0.03099	-0.05932
0.03038	-0.05926
0.0297	-0.05935
0.029	-0.05936
0.02838	-0.05944
0.02772	-0.05935
0.02717	-0.05917
0.02649	-0.05931
0.0258	-0.05929
0.02523	-0.05911
0.02457	-0.05923
0.02389	-0.05917
0.02327	-0.05935
0.02262	-0.05928
0.02198	-0.0594
0.02137	-0.05946
0.02076	-0.05932
0.02013	-0.05939
0.01946	-0.05929
0.0188	-0.05949
0.01816	-0.05942
0.01753	-0.05959
0.01693	-0.05951
0.01623	-0.05962
0.01561	-0.05956
0.015	-0.05943
0.01431	-0.0595
0.01368	-0.05942
0.0131	-0.05927
0.01245	-0.05951
0.0117	-0.05956
0.01112	-0.05962
0.01044	-0.05955
0.00982	-0.05965
0.00915	-0.05965
0.00852	-0.05979
0.00786	-0.05963
0.00724	-0.05978
0.00662	-0.05969
0.00601	-0.05946
0.0053	-0.05964
0.00463	-0.05964
0.00409	-0.05943
0.00342	-0.05955
0.00276	-0.05948
0.00218	-0.0594
0.00142	-0.05961
0.000801494	-0.05953
0.000238736	-0.05967
-0.000447342	-0.05955
-0.00107	-0.05971
-0.00171	-0.0597
-0.00225	-0.05945
-0.00295	-0.05966
-0.0036	-0.05967
-0.00425	-0.05981
-0.0049	-0.05967
-0.00552	-0.05983
-0.00617	-0.05972
-0.00675	-0.05961
-0.00743	-0.05978
-0.00807	-0.05971
-0.00873	-0.05987
-0.00934	-0.05977
-0.01003	-0.05989
-0.01066	-0.05984
-0.01128	-0.05973
-0.01196	-0.05988
-0.01258	-0.05981
-0.01318	-0.05992
-0.01383	-0.05984
-0.01447	-0.05957
-0.01507	-0.05973
-0.0158	-0.05977
-0.01636	-0.05956
-0.01705	-0.05971
-0.01772	-0.05964
-0.01833	-0.0598
-0.01902	-0.05979
-0.01949	-0.05966
-0.0202	-0.05978
-0.02089	-0.05972
-0.02151	-0.05986
-0.02215	-0.05984
-0.02278	-0.05997
-0.02344	-0.06001
-0.0241	-0.06011
-0.02473	-0.06
-0.02541	-0.06012
-0.02604	-0.06005
-0.02659	-0.05987
-0.02729	-0.06001
-0.02794	-0.05989
-0.02848	-0.05977
-0.02923	-0.05994
-0.0299	-0.05987
-0.03049	-0.06
-0.03112	-0.05993
-0.03177	-0.05981
-0.03245	-0.06
-0.03311	-0.05987
-0.03371	-0.06007
-0.03435	-0.05998
-0.03499	-0.0601
-0.03566	-0.06005
-0.03624	-0.05989
-0.03686	-0.05997
-0.03758	-0.05994
-0.03814	-0.0597
-0.03879	-0.05982
-0.03946	-0.05986
-0.04004	-0.05973
-0.0407	-0.0599
-0.04132	-0.05996
-0.04202	-0.05997
-0.04265	-0.05991
-0.04326	-0.0601
-0.04393	-0.05999
-0.04454	-0.06012
-0.04517	-0.06005
-0.04585	-0.06016
-0.04647	-0.0601
-0.04703	-0.05993
-0.04767	-0.06002
-0.04841	-0.06001
-0.04902	-0.05983
-0.04964	-0.05995
-0.05028	-0.05985
-0.05092	-0.05977
-0.05157	-0.0599
-0.05228	-0.05986
-0.05291	-0.06005
-0.05353	-0.05995
-0.05419	-0.06015
-0.05477	-0.06009
-0.05542	-0.06025
-0.05611	-0.06017
-0.05671	-0.0603
-0.05736	-0.06023
-0.05795	-0.06002
-0.05868	-0.06016
-0.05928	-0.06005
-0.05987	-0.05991
-0.06049	-0.06009
-0.06124	-0.06007
-0.06186	-0.0602
-0.06252	-0.06021
-0.06312	-0.06031
-0.06373	-0.06022
-0.06443	-0.06041
-0.06508	-0.06034
-0.06563	-0.06013
-0.06628	-0.06026
-0.06697	-0.06021
-0.0676	-0.05997
-0.06827	-0.06006
-0.0689	-0.06011
-0.0695	-0.05997
-0.07015	-0.06011
-0.07085	-0.06009
-0.07147	-0.06026
-0.07207	-0.06016
-0.07274	-0.06038
-0.07335	-0.06029
-0.07404	-0.06054
-0.07464	-0.06038
-0.07527	-0.0605
-0.07594	-0.06045
-0.07656	-0.06057
-0.07721	-0.06054
-0.07778	-0.06032
-0.07846	-0.06042
-0.07911	-0.06042
-0.07972	-0.0602
-0.08036	-0.06035
-0.08102	-0.06032
-0.08162	-0.06016
-0.08228	-0.06035
-0.08296	-0.06032
-0.08359	-0.06036
-0.08421	-0.06032
-0.08479	-0.06019
-0.08549	-0.06038
-0.08615	-0.06034
-0.08675	-0.06041
-0.08739	-0.06041
-0.0881	-0.06057
-0.08868	-0.06048
-0.08933	-0.06064
-0.08999	-0.06046
-0.09062	-0.06061
-0.09127	-0.06056
-0.09192	-0.06037
-0.09255	-0.06046
-0.09319	-0.06046
-0.09383	-0.06033
-0.09446	-0.06055
-0.09513	-0.06046
-0.09579	-0.0606
-0.0964	-0.06053
-0.09705	-0.06065
-0.09767	-0.06055
-0.09829	-0.0604
-0.09896	-0.06055
-0.09962	-0.06048
-0.10019	-0.06029
-0.10087	-0.06048
-0.10154	-0.06034
-0.10216	-0.06046
-0.10281	-0.06046
-0.10341	-0.06025
-0.10405	-0.06036
-0.10475	-0.06038
-0.1053	-0.0602
-0.106	-0.06038
-0.10662	-0.06036
-0.10728	-0.06048
-0.10795	-0.06044
-0.10862	-0.06057
-0.10923	-0.06049
-0.10988	-0.0606
-0.11047	-0.06053
-0.11116	-0.06037
-0.11177	-0.0605
-0.11244	-0.06036
-0.113	-0.06023
-0.1137	-0.06036
-0.11436	-0.06031
-0.11492	-0.06011
-0.11559	-0.06027
-0.11629	-0.0603
-0.11691	-0.06015
-0.11752	-0.06027
-0.11814	-0.06024
-0.11877	-0.06036
-0.11947	-0.06035
-0.12006	-0.06042
-0.12072	-0.06032
-0.12134	-0.06034
-0.122	-0.0604
-0.12259	-0.06022
-0.12325	-0.0603
-0.1239	-0.06031
-0.12449	-0.06015
-0.12521	-0.06027
-0.1258	-0.06028
-0.12648	-0.0604
-0.12711	-0.06037
-0.12778	-0.06045
-0.12842	-0.06039
-0.12901	-0.06018
-0.12966	-0.0603
-0.13036	-0.06027
-0.13092	-0.06006
-0.13161	-0.06023
-0.1323	-0.06019
-0.13289	-0.06005
-0.13352	-0.06016
-0.13416	-0.06011
-0.13488	-0.06024
-0.13547	-0.06017
-0.13606	-0.05999
-0.13671	-0.06011
-0.1374	-0.06008
-0.13794	-0.05987
-0.13866	-0.06009
-0.13929	-0.0601
-0.13995	-0.06011
-0.14055	-0.06008
-0.14114	-0.05988
-0.14183	-0.06007
-0.14249	-0.05999
-0.14311	-0.0601
-0.14379	-0.06005
-0.14437	-0.05987
-0.14505	-0.05998
-0.14571	-0.05987
-0.14622	-0.0596
-0.14696	-0.05985
-0.14765	-0.05989
-0.14821	-0.05976
-0.14884	-0.05974
-0.14951	-0.05976
-0.15016	-0.05959
-0.15075	-0.05975
-0.15145	-0.05971
-0.15207	-0.05985
-0.15274	-0.05982
-0.15342	-0.05994
-0.15398	-0.05983
-0.15462	-0.05988
-0.15532	-0.05981
-0.15588	-0.05962
-0.15657	-0.05975
-0.15722	-0.05972
-0.15779	-0.05954
-0.1585	-0.05964
-0.15912	-0.05964
-0.15974	-0.0595
-0.16039	-0.05962
-0.16105	-0.05952
-0.16165	-0.05964
-0.16235	-0.0596
-0.16294	-0.05948
-0.16359	-0.05961
-0.16424	-0.05953
-0.16491	-0.05965
-0.16551	-0.05951
-0.16606	-0.05935
-0.16678	-0.05956
-0.16753	-0.0595
-0.16807	-0.05934
-0.16873	-0.05946
-0.16936	-0.0594
-0.16995	-0.05919
-0.17065	-0.05933
-0.17133	-0.05932
-0.17186	-0.05912
-0.17249	-0.05933
-0.17318	-0.05925
-0.17382	-0.05941
-0.17449	-0.05921
-0.17511	-0.05939
-0.17578	-0.05943
-0.17632	-0.05924
-0.17703	-0.05936
-0.17765	-0.05929
-0.17834	-0.05943
-0.17902	-0.05939
-0.17957	-0.05917
-0.18023	-0.0593
-0.18088	-0.05928
-0.18144	-0.0591
-0.18209	-0.05931
-0.18281	-0.05928
-0.18341	-0.05939
-0.18411	-0.05931
-0.1847	-0.05938
-0.18541	-0.0594
-0.18596	-0.05921
-0.18664	-0.05926
-0.18728	-0.05926
-0.18786	-0.05901
-0.18851	-0.0592
-0.18921	-0.05913
-0.18987	-0.05931
-0.19048	-0.05926
-0.19113	-0.0593
-0.19183	-0.0593
-0.1924	-0.05924
-0.19309	-0.05923
-0.19371	-0.05915
-0.19434	-0.05903
-0.19497	-0.05913
-0.19564	-0.05907
-0.19618	-0.05892
-0.19685	-0.05902
-0.19753	-0.05896
-0.19816	-0.05883
-0.19881	-0.05899
-0.19944	-0.05891
-0.20008	-0.05904
-0.20078	-0.05907
-0.20139	-0.05926
-0.20202	-0.05916
-0.20265	-0.05925
-0.20328	-0.05914
-0.2039	-0.05895
-0.20456	-0.05903
-0.20525	-0.05901
-0.2058	-0.05885
-0.20646	-0.05894
-0.20713	-0.05887
-0.20777	-0.0587
-0.20839	-0.05886
-0.20909	-0.05881
-0.20965	-0.05862
-0.21032	-0.05872
-0.21103	-0.05877
-0.21154	-0.05865
-0.21226	-0.05874
-0.2129	-0.05874
-0.21354	-0.05891
-0.21419	-0.0588
-0.21484	-0.05904
-0.21546	-0.0589
-0.21606	-0.05901
-0.21674	-0.05897
-0.21739	-0.05909
-0.21804	-0.05904
-0.21862	-0.05878
-0.2193	-0.05885
-0.21994	-0.0589
-0.22052	-0.0587
-0.22118	-0.0588
-0.22186	-0.05875
-0.22242	-0.05857
-0.22312	-0.05871
-0.2238	-0.05871
-0.22439	-0.05854
-0.22508	-0.05869
-0.22575	-0.05867
-0.22633	-0.05874
-0.22697	-0.05879
-0.22759	-0.05857
-0.22822	-0.05861
-0.2289	-0.05866
-0.22952	-0.0585
-0.23015	-0.05862
-0.23084	-0.05855
-0.23146	-0.05869
-0.23211	-0.05867
-0.23275	-0.0588
-0.23337	-0.05879
-0.23399	-0.05889
-0.23466	-0.05886
-0.2353	-0.05902
-0.23592	-0.05891
-0.23656	-0.05899
-0.23724	-0.05905
-0.23779	-0.05873
-0.23847	-0.05882
-0.23916	-0.05875
-0.23968	-0.0586
-0.24038	-0.05876
-0.2411	-0.05873
-0.24166	-0.05855
-0.24233	-0.0587
-0.24298	-0.05862
-0.24357	-0.05843
-0.24421	-0.05857
-0.24489	-0.05854
-0.24548	-0.05848
-0.24615	-0.05863
-0.24681	-0.05848
-0.24749	-0.05861
-0.2481	-0.05861
-0.24875	-0.05871
-0.24937	-0.05868
-0.24999	-0.05881
-0.25065	-0.05875
-0.25122	-0.05853
-0.2519	-0.05867
-0.25257	-0.0586
-0.25314	-0.05843
-0.2539	-0.05862
-0.25448	-0.05863
-0.25513	-0.05875
-0.25578	-0.05859
-0.25636	-0.05874
-0.25705	-0.05874
-0.25761	-0.05858
-0.2583	-0.05867
-0.25896	-0.05857
-0.25954	-0.05844
-0.26025	-0.05858
-0.26088	-0.05851
-0.26156	-0.05863
-0.26219	-0.0585
-0.26276	-0.05837
-0.26346	-0.05848
-0.26408	-0.05844
-0.26469	-0.05836
-0.26539	-0.05851
-0.26605	-0.05847
-0.26668	-0.05865
-0.26729	-0.05856
-0.26794	-0.05869
-0.26856	-0.05861
-0.26925	-0.05875
-0.26986	-0.05868
-0.27047	-0.05853
-0.27109	-0.05866
-0.27177	-0.05862
-0.27242	-0.05865
-0.27302	-0.05861
-0.27367	-0.05845
-0.27429	-0.05859
-0.27494	-0.05853
-0.27553	-0.05836
-0.27621	-0.05851
-0.27692	-0.05849
-0.27746	-0.0583
-0.27814	-0.05846
-0.27879	-0.05844
-0.27945	-0.05864
-0.28005	-0.05858
-0.28067	-0.05872
-0.28132	-0.05853
-0.28198	-0.05875
-0.28262	-0.05869
-0.28324	-0.05882
-0.28391	-0.05874
-0.28453	-0.05848
-0.28522	-0.0587
-0.28584	-0.0587
-0.28644	-0.05849
-0.28708	-0.0586
-0.28778	-0.05864
-0.2884	-0.05844
-0.28904	-0.05859
-0.28969	-0.05862
-0.29035	-0.05875
-0.29097	-0.05868
-0.2916	-0.05883
-0.29221	-0.05875
-0.29287	-0.05889
-0.29349	-0.05878
-0.29416	-0.05889
-0.29482	-0.0589
-0.29535	-0.05864
-0.29605	-0.0588
-0.29675	-0.0587
-0.29729	-0.05852
-0.29802	-0.05875
-0.29868	-0.05873
-0.29931	-0.05892
-0.29996	-0.05877
-0.30053	-0.05886
-0.30123	-0.05884
-0.30185	-0.05865
-0.30247	-0.05881
-0.30314	-0.05871
-0.30381	-0.05884
-0.30443	-0.05879
-0.30505	-0.05869
-0.30569	-0.05876
-0.30637	-0.05867
-0.30695	-0.05855
-0.30762	-0.0587
-0.30829	-0.05885
-0.3089	-0.05883
-0.30949	-0.05876
-0.31022	-0.05893
-0.31085	-0.05889
-0.31147	-0.05896
-0.31211	-0.05892
-0.31268	-0.05869
-0.31336	-0.05883
-0.31401	-0.05874
-0.31461	-0.05858
-0.3153	-0.05875
-0.31592	-0.05867
-0.31648	-0.05848
-0.3172	-0.05863
-0.31781	-0.0587
-0.31843	-0.05856
-0.31909	-0.05866
-0.31969	-0.05861
-0.32038	-0.0588
-0.32103	-0.05875
-0.32165	-0.05888
-0.32229	-0.05882
-0.32298	-0.05898
-0.32356	-0.05886
-0.3242	-0.05901
-0.32491	-0.05895
-0.32554	-0.05901
-0.32617	-0.05891
-0.32676	-0.05878
-0.32746	-0.05896
-0.32808	-0.05887
-0.32864	-0.05869
-0.32931	-0.05886
-0.33007	-0.05887
-0.33061	-0.05896
-0.33127	-0.05894
-0.33186	-0.05875
-0.33257	-0.05893
-0.33317	-0.05885
-0.33389	-0.05907
-0.33451	-0.05892
-0.33516	-0.05897
-0.33575	-0.05899
-0.33634	-0.05882
-0.33703	-0.05891
-0.3377	-0.05894
-0.3383	-0.05877
-0.33894	-0.05893
-0.33959	-0.05886
-0.34023	-0.05904
-0.34087	-0.05903
-0.34152	-0.05913
-0.34216	-0.05914
-0.34281	-0.05925
-0.34344	-0.05916
-0.34411	-0.05937
-0.34477	-0.05926
-0.3454	-0.05939
-0.34607	-0.05931
-0.34663	-0.05908
-0.34727	-0.05917
-0.34799	-0.0591
-0.34855	-0.05896
-0.34919	-0.05913
-0.34983	-0.05899
-0.35038	-0.05881
-0.35114	-0.05904
-0.35177	-0.05898
-0.35231	-0.05891
-0.35303	-0.05902
-0.35364	-0.05899
-0.3543	-0.05918
-0.35497	-0.05914
-0.35555	-0.05929
-0.35622	-0.05922
-0.35685	-0.05933
-0.3575	-0.05928
-0.35816	-0.05942
-0.3588	-0.05932
-0.35945	-0.05946
-0.36007	-0.05941
-0.36066	-0.05917
-0.36131	-0.05946
-0.36201	-0.05936
-0.36263	-0.05942
-0.3633	-0.05941
-0.36388	-0.05918
-0.36455	-0.05936
-0.36523	-0.05934
-0.36585	-0.05942
-0.36649	-0.05933
-0.36705	-0.0592
-0.36777	-0.05929
-0.36841	-0.05926
-0.36901	-0.05902
-0.36963	-0.05928
-0.37035	-0.0592
-0.371	-0.05941
-0.37164	-0.0594
-0.37227	-0.05949
-0.3729	-0.05947
-0.37351	-0.0596
-0.37417	-0.05951
-0.37482	-0.05966
-0.37542	-0.05957
-0.37605	-0.05936
-0.37673	-0.05953
-0.37732	-0.0595
-0.37794	-0.05927
-0.37856	-0.05947
-0.37932	-0.05938
-0.37991	-0.05961
-0.38059	-0.0596
-0.38119	-0.05972
-0.38184	-0.05966
-0.3825	-0.05975
-0.38314	-0.0597
-0.38374	-0.0595
-0.38439	-0.05963
-0.38503	-0.05961
-0.38565	-0.05953
-0.3863	-0.0597
-0.38694	-0.05964
-0.38758	-0.05974
-0.38821	-0.0596
-0.38889	-0.05985
-0.38955	-0.05981
-0.39015	-0.05991
-0.39082	-0.05991
-0.39144	-0.06001
-0.39205	-0.0599
-0.39273	-0.06007
-0.39335	-0.06
-0.39392	-0.05987
-0.39463	-0.0601
-0.39527	-0.06006
-0.39592	-0.06016
-0.39653	-0.06009
-0.39719	-0.06027
-0.39788	-0.06016
-0.39846	-0.06028
-0.39914	-0.06025
-0.39969	-0.06002
-0.40035	-0.06017
-0.40105	-0.0601
-0.40164	-0.05995
-0.40231	-0.06011
-0.40296	-0.06007
-0.40359	-0.06018
-0.40424	-0.06017
-0.40481	-0.05995
-0.40546	-0.06014
-0.40613	-0.06015
-0.40678	-0.06029
-0.40739	-0.06022
-0.40806	-0.06041
-0.40874	-0.06036
-0.40936	-0.06048
-0.41005	-0.06046
-0.41063	-0.06053
-0.41125	-0.06045
-0.41192	-0.0606
-0.41256	-0.06053
-0.41319	-0.06036
-0.41386	-0.06053
-0.41451	-0.06056
-0.41513	-0.06061
-0.41574	-0.06047
-0.41634	-0.06044
-0.41706	-0.06055
-0.4177	-0.06047
-0.41834	-0.06061
-0.41891	-0.06055
-0.41957	-0.0604
-0.42021	-0.06053
-0.42089	-0.0605
-0.42158	-0.06062
-0.42217	-0.06057
-0.42282	-0.06073
-0.4235	-0.06071
-0.42406	-0.06047
-0.42475	-0.06066
-0.42538	-0.06062
-0.42601	-0.06079
-0.42665	-0.06072
-0.42728	-0.06082
-0.42793	-0.06081
-0.42849	-0.06066
-0.4292	-0.06079
-0.42985	-0.06078
-0.43044	-0.06095
-0.43111	-0.0609
-0.43176	-0.06104
-0.43238	-0.06094
-0.43301	-0.06106
-0.43367	-0.06109
-0.43423	-0.06085
-0.4349	-0.06107
-0.43558	-0.06103
-0.4362	-0.06115
-0.43683	-0.06106
-0.4375	-0.06121
-0.43815	-0.06116
-0.4388	-0.06133
-0.43945	-0.06129
-0.44007	-0.06142
-0.44065	-0.06136
-0.44132	-0.06139
-0.44192	-0.06138
-0.44254	-0.06127
-0.44321	-0.06134
-0.4439	-0.0613
-0.44448	-0.06119
-0.44522	-0.06133
-0.44586	-0.0613
-0.44648	-0.06151
-0.44707	-0.06144
-0.44775	-0.06161
-0.4484	-0.0616
-0.44904	-0.06176
-0.44965	-0.06166
-0.45027	-0.06186
-0.45095	-0.06176
-0.45155	-0.06186
-0.45228	-0.06184
-0.45287	-0.06188
-0.45346	-0.0618
-0.45407	-0.06168
-0.45477	-0.0618
-0.45541	-0.06179
-0.456	-0.06166
-0.4567	-0.06181
-0.45733	-0.06177
-0.45799	-0.06195
-0.45863	-0.06191
-0.45929	-0.06215
-0.45993	-0.06204
-0.46049	-0.06207
-0.46115	-0.06203
-0.46186	-0.06225
-0.46251	-0.06221
-0.46313	-0.06239
-0.46375	-0.06238
-0.46443	-0.06245
-0.46504	-0.06242
-0.46571	-0.06247
-0.46632	-0.06246
-0.46693	-0.06222
-0.46759	-0.0624
-0.46831	-0.0625
-0.4689	-0.06246
-0.46948	-0.06245
-0.47007	-0.06233
-0.47078	-0.06245
-0.4714	-0.06243
-0.47204	-0.06263
-0.47273	-0.06264
-0.47335	-0.06269
-0.47393	-0.06262
-0.47461	-0.06281
-0.47524	-0.06277
-0.47586	-0.06282
-0.47654	-0.0628
-0.47714	-0.06255
-0.47778	-0.06277
-0.47845	-0.06276
[truncated: 3,003 more rows]

## Sheet: 6.4 V s-1
E /V vs. SCE	i / mA
0.80044	0.12506
0.79904	0.11561
0.79789	0.09969
0.79654	0.08578
0.79538	0.06915
0.79404	0.0552
0.7928	0.04116
0.79148	0.03012
0.79016	0.01986
0.78889	0.01298
0.78758	0.00673
0.78621	0.00324
0.78498	0.000805229
0.78363	-0.000169382
0.78233	-0.000314618
0.78105	0.000438317
0.77982	0.00132
0.77845	0.00226
0.7772	0.00337
0.77593	0.0041
0.77469	0.00464
0.7733	0.00437
0.77202	0.00419
0.77084	0.00352
0.76954	0.0026
0.76827	0.00145
0.76704	0.000251039
0.76574	-0.00131
0.76444	-0.00283
0.76311	-0.00469
0.76187	-0.00594
0.76056	-0.00773
0.75931	-0.00885
0.758	-0.01045
0.75669	-0.01153
0.75548	-0.0126
0.75413	-0.01339
0.75292	-0.01403
0.75158	-0.01492
0.7503	-0.01552
0.74905	-0.01607
0.74772	-0.01668
0.7465	-0.01684
0.74528	-0.01737
0.74394	-0.01774
0.7426	-0.01827
0.74133	-0.01895
0.74009	-0.01925
0.73884	-0.01997
0.73746	-0.02079
0.73622	-0.02132
0.73497	-0.02201
0.73365	-0.02257
0.73236	-0.02324
0.73116	-0.02349
0.72987	-0.02394
0.72864	-0.02419
0.72729	-0.02478
0.726	-0.02509
0.72474	-0.0256
0.72347	-0.02576
0.72215	-0.0264
0.7209	-0.02669
0.71966	-0.02724
0.71832	-0.02743
0.71708	-0.02804
0.71576	-0.02821
0.7145	-0.02893
0.71322	-0.02912
0.7119	-0.02972
0.71068	-0.02987
0.70935	-0.03041
0.70805	-0.0306
0.70679	-0.03111
0.7055	-0.03128
0.7042	-0.03179
0.70291	-0.03186
0.7016	-0.0324
0.70031	-0.03259
0.69913	-0.03271
0.69788	-0.03287
0.69657	-0.033
0.69523	-0.03351
0.69399	-0.03365
0.69275	-0.03385
0.69147	-0.03402
0.69023	-0.03419
0.68883	-0.0348
0.68757	-0.03489
0.68631	-0.03511
0.68507	-0.03515
0.68378	-0.03572
0.68251	-0.03558
0.68125	-0.03599
0.6799	-0.03625
0.67867	-0.0364
0.67728	-0.03693
0.67606	-0.03706
0.6748	-0.03726
0.67352	-0.03741
0.67221	-0.03788
0.67088	-0.03798
0.6697	-0.03808
0.66838	-0.03818
0.66714	-0.03828
0.66585	-0.03847
0.66454	-0.03854
0.66327	-0.0387
0.66201	-0.03884
0.66074	-0.03904
0.65949	-0.03913
0.65818	-0.03936
0.65694	-0.03946
0.65561	-0.03997
0.65427	-0.04017
0.65309	-0.04019
0.6518	-0.0403
0.65047	-0.04049
0.64925	-0.0406
0.64795	-0.04076
0.64666	-0.0408
0.64543	-0.04097
0.64419	-0.04103
0.64285	-0.04118
0.64153	-0.04137
0.64028	-0.04143
0.6389	-0.04196
0.63775	-0.0417
0.63641	-0.04227
0.63507	-0.04227
0.63391	-0.04235
0.63256	-0.04251
0.63125	-0.04278
0.62999	-0.04277
0.62874	-0.04289
0.62747	-0.04307
0.62616	-0.04312
0.62492	-0.04327
0.62366	-0.04331
0.62234	-0.04347
0.62107	-0.04356
0.61981	-0.04368
0.61854	-0.04373
0.61723	-0.04385
0.61595	-0.04389
0.61468	-0.04412
0.61336	-0.04423
0.61211	-0.04435
0.61085	-0.04443
0.60951	-0.04455
0.60828	-0.04473
0.60696	-0.04481
0.60574	-0.04498
0.60445	-0.04501
0.60316	-0.04516
0.60183	-0.04527
0.60058	-0.04545
0.59927	-0.04556
0.59805	-0.04562
0.59675	-0.04563
0.59546	-0.04567
0.59416	-0.04593
0.59286	-0.04609
0.59157	-0.04615
0.59037	-0.04622
0.58906	-0.04639
0.58777	-0.04644
0.58649	-0.04652
0.58516	-0.0467
0.58394	-0.04673
0.58264	-0.04682
0.5814	-0.04701
0.58007	-0.04713
0.57881	-0.04717
0.57756	-0.04715
0.57627	-0.04737
0.57494	-0.04745
0.57365	-0.04755
0.57241	-0.04762
0.57111	-0.04776
0.56985	-0.04783
0.5685	-0.048
0.56726	-0.04799
0.56598	-0.04806
0.56468	-0.04826
0.56337	-0.04852
0.5621	-0.04858
0.56084	-0.0486
0.55962	-0.04876
0.5583	-0.0488
0.55703	-0.04885
0.55571	-0.04898
0.55446	-0.04902
0.55315	-0.04921
0.55192	-0.04885
0.55062	-0.04938
0.54936	-0.04903
0.54806	-0.04916
0.54675	-0.04929
0.54554	-0.04939
0.54424	-0.04955
0.54294	-0.0497
0.54169	-0.04982
0.54042	-0.04982
0.53917	-0.04999
0.53782	-0.05003
0.53657	-0.05024
0.53528	-0.05025
0.53396	-0.05036
0.53271	-0.05045
0.53141	-0.0506
0.5301	-0.0507
0.52882	-0.05074
0.52753	-0.05081
0.52632	-0.05091
0.52507	-0.05077
0.52381	-0.0508
0.52247	-0.0509
0.52118	-0.05108
0.5199	-0.05116
0.5186	-0.05132
0.51732	-0.05144
0.51603	-0.05152
0.51479	-0.05156
0.51352	-0.05172
0.51219	-0.05181
0.51096	-0.05178
0.50965	-0.05194
0.50841	-0.05201
0.50707	-0.0522
0.50581	-0.05219
0.50456	-0.05234
0.50334	-0.05192
0.50198	-0.05255
0.50073	-0.05218
0.49937	-0.05278
0.49809	-0.05247
0.49681	-0.05296
0.49556	-0.05259
0.49436	-0.05266
0.49298	-0.05277
0.49173	-0.0529
0.4904	-0.05311
0.48916	-0.053
0.48787	-0.05318
0.48666	-0.05292
0.48541	-0.05303
0.48406	-0.05317
0.48282	-0.05326
0.48147	-0.05352
0.48022	-0.05362
0.47895	-0.05367
0.47765	-0.05384
0.47639	-0.05393
0.47508	-0.05399
0.47384	-0.05415
0.47256	-0.05419
0.47128	-0.05415
0.46998	-0.05433
0.46867	-0.0544
0.46748	-0.05441
0.46612	-0.05458
0.46493	-0.05425
0.46359	-0.05473
0.4623	-0.05452
0.4611	-0.05457
0.45975	-0.05473
0.45846	-0.05481
0.4572	-0.05497
0.45587	-0.05497
0.45459	-0.0552
0.4533	-0.05531
0.45204	-0.05541
0.45076	-0.05542
0.4495	-0.05554
0.44814	-0.05558
0.44692	-0.05575
0.44566	-0.05581
0.44438	-0.05582
0.44309	-0.05586
0.44194	-0.05551
0.44061	-0.05564
0.43934	-0.05534
0.438	-0.05551
0.43668	-0.05576
0.43541	-0.05596
0.43416	-0.05604
0.43294	-0.05613
0.43163	-0.05626
0.43035	-0.05637
0.42906	-0.05644
0.42776	-0.05656
0.42653	-0.05662
0.42525	-0.05675
0.42393	-0.05688
0.42267	-0.05691
0.42138	-0.05697
0.42007	-0.05714
0.41879	-0.0572
0.41749	-0.05742
0.41623	-0.05728
0.41501	-0.0574
0.41365	-0.05745
0.41235	-0.05756
0.41104	-0.05772
0.4099	-0.05738
0.40851	-0.05784
0.40728	-0.0575
0.40605	-0.0576
0.40471	-0.0577
0.40342	-0.05783
0.40215	-0.05797
0.40081	-0.05805
0.39953	-0.05817
0.39829	-0.05828
0.39697	-0.05834
0.39575	-0.05848
0.39448	-0.05812
0.39315	-0.0587
0.39189	-0.0584
0.39059	-0.05891
0.38937	-0.05863
0.38805	-0.05909
0.38681	-0.05883
0.38557	-0.05902
0.38427	-0.05907
0.38297	-0.05915
0.3817	-0.05922
0.38041	-0.0595
0.37906	-0.05953
0.37785	-0.05961
0.37652	-0.05966
0.37523	-0.05984
0.37397	-0.05993
0.3727	-0.06015
0.37142	-0.06017
0.37017	-0.0603
0.36887	-0.06044
0.36757	-0.06052
0.3663	-0.06055
0.36506	-0.0606
0.36374	-0.06067
0.36242	-0.06095
0.36127	-0.06064
0.35989	-0.06124
0.3586	-0.06102
0.35733	-0.06144
0.3561	-0.06121
0.35474	-0.06178
0.35351	-0.06146
0.3523	-0.06199
0.35103	-0.06169
0.34968	-0.06224
0.34838	-0.06205
0.34717	-0.06255
0.34592	-0.06235
0.34458	-0.06285
0.34326	-0.06288
0.342	-0.06302
0.34076	-0.06309
0.3395	-0.06324
0.33818	-0.06334
0.33692	-0.06337
0.3356	-0.06368
0.33435	-0.06369
0.33311	-0.06384
0.33175	-0.06394
0.33048	-0.06409
0.32921	-0.06431
0.32796	-0.06444
0.32667	-0.06449
0.32544	-0.0647
0.32414	-0.06481
0.32272	-0.0654
0.32146	-0.06543
0.32027	-0.06557
0.31898	-0.06568
0.31767	-0.06577
0.31642	-0.06589
0.31511	-0.06604
0.31382	-0.06621
0.31259	-0.06622
0.31132	-0.06651
0.31004	-0.06665
0.30879	-0.06671
0.30741	-0.0673
0.30622	-0.06698
0.30495	-0.06751
0.30353	-0.06766
0.30233	-0.06773
0.30107	-0.0679
0.29981	-0.06793
0.29855	-0.0681
0.29723	-0.06821
0.296	-0.06833
0.29468	-0.06849
0.29342	-0.06852
0.29213	-0.06878
0.29087	-0.06893
0.28961	-0.069
0.2882	-0.06963
0.28701	-0.06932
0.28575	-0.06996
0.28437	-0.07
0.28309	-0.07059
0.28186	-0.07028
0.28057	-0.07083
0.27935	-0.07051
0.27801	-0.07104
0.27676	-0.07082
0.27548	-0.07123
0.27416	-0.07138
0.27291	-0.07166
0.27165	-0.07171
0.27039	-0.07189
0.26911	-0.07204
0.26785	-0.07218
0.26644	-0.07276
0.26516	-0.07286
0.26399	-0.07291
0.2627	-0.07301
0.26141	-0.0733
0.26014	-0.07344
0.25876	-0.07396
0.25746	-0.07392
0.25627	-0.07421
0.25495	-0.07433
0.25373	-0.0744
0.25246	-0.07458
0.25119	-0.07473
0.24992	-0.07494
0.2486	-0.07512
0.24727	-0.07559
0.24594	-0.07582
0.24472	-0.07595
0.24341	-0.07659
0.24212	-0.07667
0.2409	-0.0767
0.23966	-0.07697
0.23837	-0.07697
0.23707	-0.07761
0.23583	-0.07733
0.23458	-0.07779
0.23316	-0.07803
0.23198	-0.07808
0.23067	-0.07836
0.22938	-0.07844
0.22806	-0.07904
0.2268	-0.07913
0.22557	-0.07935
0.22428	-0.07939
0.22301	-0.07967
0.22174	-0.07984
0.22042	-0.08039
0.21916	-0.08055
0.2179	-0.08066
0.21655	-0.08125
0.21525	-0.08134
0.21407	-0.08152
0.2128	-0.08169
0.21151	-0.08181
0.2101	-0.08241
0.20883	-0.08251
0.20765	-0.08263
0.20635	-0.08273
0.20509	-0.08318
0.20379	-0.08322
0.20251	-0.08371
0.20116	-0.08389
0.19994	-0.08404
0.19865	-0.08463
0.19732	-0.0848
0.19612	-0.08487
0.19483	-0.08551
0.19356	-0.08522
0.1923	-0.08571
0.19099	-0.08581
0.18971	-0.08595
0.18844	-0.08618
0.18717	-0.08633
0.1858	-0.08697
0.18453	-0.08712
0.18327	-0.08771
0.18198	-0.08786
0.18077	-0.08796
0.17949	-0.08822
0.17821	-0.08829
0.17682	-0.08892
0.17559	-0.08901
0.17432	-0.08963
0.17306	-0.08941
0.1718	-0.08992
0.17046	-0.09014
0.16925	-0.09012
0.1679	-0.09079
0.16671	-0.09047
0.16544	-0.09113
0.16408	-0.09126
0.16281	-0.09181
0.16148	-0.09197
0.16029	-0.09213
0.159	-0.09236
0.15769	-0.09288
0.15639	-0.09306
0.15517	-0.09324
0.15385	-0.09371
0.15254	-0.09387
0.15133	-0.0939
0.15005	-0.0941
0.14872	-0.09434
0.14749	-0.0945
0.14616	-0.09507
0.14485	-0.09526
0.14365	-0.09539
0.14229	-0.09586
0.14097	-0.09604
0.13982	-0.09622
0.1385	-0.09633
0.13725	-0.09653
0.13603	-0.09668
0.13459	-0.09725
0.13334	-0.09743
0.13211	-0.09759
0.13076	-0.09813
0.12947	-0.09838
0.12834	-0.09833
0.12695	-0.09892
0.1257	-0.09862
0.12444	-0.09917
0.12314	-0.09893
0.12192	-0.09947
0.12056	-0.0996
0.11931	-0.09972
0.11802	-0.09991
0.11681	-0.10007
0.11551	-0.10028
0.11411	-0.1008
0.11288	-0.10084
0.11165	-0.10105
0.11034	-0.10114
0.1091	-0.1013
0.10781	-0.10146
0.1065	-0.10158
0.10519	-0.10216
0.10391	-0.10227
0.10267	-0.10234
0.10138	-0.10244
0.10011	-0.10255
0.09881	-0.10273
0.09755	-0.10301
0.0963	-0.10292
0.09492	-0.10346
0.09367	-0.10322
0.09234	-0.10372
0.09113	-0.10344
0.08987	-0.10395
0.08861	-0.10372
0.08732	-0.1042
0.08591	-0.10435
0.08471	-0.10443
0.0835	-0.10447
0.08217	-0.10463
0.08087	-0.10465
0.07963	-0.10484
0.07835	-0.10498
0.07705	-0.10504
0.0758	-0.10514
0.07453	-0.10532
0.07319	-0.10539
0.07192	-0.10555
0.07065	-0.1056
0.06944	-0.10572
0.06808	-0.10586
0.06684	-0.10586
0.06553	-0.10609
0.06417	-0.1062
0.06298	-0.10618
0.06167	-0.10629
0.0604	-0.10648
0.0591	-0.10656
0.05786	-0.1066
0.05653	-0.1067
0.05525	-0.10687
0.05393	-0.107
0.05269	-0.10699
0.05143	-0.10713
0.05012	-0.10713
0.04884	-0.10729
0.04756	-0.1075
0.04628	-0.10755
0.04502	-0.10749
0.04373	-0.10758
0.04254	-0.10729
0.04127	-0.10737
0.03992	-0.1075
0.03862	-0.10764
0.0373	-0.10766
0.03609	-0.10776
0.03478	-0.10792
0.03354	-0.10761
0.03218	-0.10811
0.03092	-0.10789
0.02964	-0.10837
0.0284	-0.10806
0.0271	-0.10857
0.02579	-0.10835
0.0245	-0.10873
0.02327	-0.10843
0.02201	-0.10842
0.02069	-0.1085
0.01947	-0.10822
0.01813	-0.10838
0.0168	-0.1085
0.01556	-0.10861
0.01426	-0.10863
0.01306	-0.10874
0.01171	-0.10879
0.01042	-0.10889
0.00913	-0.10914
0.00788	-0.10905
0.00661	-0.10915
0.00538	-0.1088
0.00413	-0.10888
0.00281	-0.10893
0.00154	-0.10915
0.000311352	-0.10876
-0.00105	-0.10925
-0.00235	-0.10894
-0.00353	-0.1091
-0.00494	-0.10908
-0.00617	-0.10926
-0.00749	-0.10928
-0.00875	-0.10944
-0.00993	-0.10908
-0.01133	-0.1095
-0.01258	-0.10923
-0.01376	-0.10922
-0.01515	-0.10937
-0.01634	-0.10906
-0.01764	-0.10918
-0.01897	-0.10921
-0.02022	-0.10928
-0.02158	-0.10946
-0.02286	-0.1095
-0.02412	-0.10952
-0.02544	-0.10956
-0.0266	-0.10926
-0.02784	-0.10933
-0.02922	-0.10943
-0.03046	-0.10911
-0.03168	-0.10917
-0.03307	-0.1093
-0.0343	-0.10938
-0.03558	-0.10941
-0.03693	-0.1095
-0.03807	-0.10921
-0.03936	-0.10937
-0.04073	-0.10937
-0.04201	-0.10949
-0.04335	-0.10965
-0.04458	-0.10959
-0.04581	-0.10966
-0.04709	-0.10943
-0.04835	-0.10943
-0.04968	-0.10957
-0.05092	-0.10921
-0.05224	-0.10979
-0.05354	-0.10941
-0.05481	-0.10995
-0.05611	-0.10962
-0.05726	-0.1097
-0.05868	-0.10981
-0.05998	-0.10982
-0.06123	-0.10991
-0.06243	-0.10943
-0.06373	-0.10964
-0.06501	-0.10945
-0.06637	-0.10985
-0.06763	-0.10957
-0.06885	-0.1096
-0.07019	-0.10972
-0.07141	-0.1098
-0.07272	-0.10993
-0.07399	-0.11
-0.07527	-0.1101
-0.07654	-0.11017
-0.07782	-0.11026
-0.07905	-0.10991
-0.08035	-0.11008
-0.0817	-0.11014
-0.08298	-0.11005
-0.08427	-0.11026
-0.08546	-0.10996
-0.08676	-0.10996
-0.08812	-0.11011
-0.08938	-0.11025
-0.09069	-0.11024
-0.09195	-0.1103
-0.09314	-0.10994
-0.09451	-0.11009
-0.09583	-0.11022
-0.09706	-0.1103
-0.09839	-0.11042
-0.09968	-0.11036
-0.10099	-0.11047
-0.10214	-0.11005
-0.1034	-0.11017
-0.10472	-0.1099
-0.10597	-0.10995
-0.10732	-0.11004
-0.10862	-0.11015
-0.10984	-0.11014
-0.1112	-0.11025
-0.11238	-0.10987
-0.11363	-0.10999
-0.11492	-0.10969
-0.11623	-0.11027
-0.11751	-0.10982
-0.11886	-0.11036
-0.12016	-0.10999
-0.12132	-0.11013
-0.12267	-0.11008
-0.12398	-0.11016
-0.12518	-0.10978
-0.12649	-0.10979
-0.12774	-0.10951
-0.12903	-0.10946
-0.13036	-0.10969
-0.1316	-0.10937
-0.13283	-0.10941
-0.13418	-0.10948
-0.13549	-0.10965
-0.13676	-0.10966
-0.13804	-0.10967
-0.13924	-0.10932
-0.14053	-0.10944
-0.14182	-0.10913
-0.14309	-0.1092
-0.14443	-0.10927
-0.14575	-0.10939
-0.14701	-0.10938
-0.14823	-0.1096
-0.14947	-0.10915
-0.1508	-0.10953
-0.15212	-0.10921
-0.15334	-0.1093
-0.15456	-0.10899
-0.15583	-0.10902
-0.15724	-0.10912
-0.15842	-0.10875
-0.15968	-0.1088
-0.16108	-0.10896
-0.16228	-0.10855
-0.16364	-0.10902
-0.16494	-0.10875
-0.16613	-0.10878
-0.16748	-0.10891
-0.16869	-0.10839
-0.16994	-0.10849
-0.17122	-0.10826
-0.17252	-0.10835
-0.17386	-0.10842
-0.17513	-0.10855
-0.17642	-0.1085
-0.17774	-0.1087
-0.17891	-0.10829
-0.18028	-0.10874
-0.18157	-0.10839
-0.18282	-0.10844
-0.18399	-0.10807
-0.18536	-0.10817
-0.18669	-0.10828
-0.18785	-0.10794
-0.18915	-0.10794
-0.19049	-0.10809
-0.19174	-0.10777
-0.19306	-0.10825
-0.19433	-0.10795
-0.19548	-0.1079
-0.19684	-0.10798
-0.19812	-0.10766
-0.19938	-0.10771
-0.20075	-0.10786
-0.20202	-0.10795
-0.20331	-0.10797
-0.20461	-0.10808
-0.20578	-0.10774
-0.20708	-0.10773
-0.20843	-0.10779
-0.20963	-0.10745
-0.21094	-0.10751
-0.21229	-0.10762
-0.2135	-0.10725
-0.21473	-0.10734
-0.21607	-0.10737
-0.21737	-0.10746
-0.21863	-0.10708
-0.21988	-0.10716
-0.22125	-0.10731
-0.22245	-0.10712
-0.22378	-0.10748
-0.22501	-0.10719
-0.22626	-0.10719
-0.22763	-0.10725
-0.22888	-0.10737
-0.23016	-0.10704
-0.23136	-0.10706
-0.23276	-0.10717
-0.23402	-0.10717
-0.23526	-0.10729
-0.23652	-0.1069
-0.2378	-0.10691
-0.23908	-0.10665
-0.24038	-0.10669
-0.24175	-0.10686
-0.24298	-0.10697
-0.24427	-0.10697
-0.2455	-0.10712
-0.2467	-0.10678
-0.24811	-0.10733
-0.24938	-0.10698
-0.25057	-0.10702
-0.25194	-0.10711
-0.25321	-0.10706
-0.25453	-0.10717
-0.25578	-0.10682
-0.25704	-0.10691
-0.25827	-0.10651
-0.25954	-0.1067
-0.26089	-0.10682
-0.26219	-0.10689
-0.26348	-0.10691
-0.26476	-0.10701
-0.26598	-0.10665
-0.26726	-0.1067
-0.26857	-0.10686
-0.2698	-0.10651
-0.27114	-0.10707
-0.27238	-0.10669
-0.27371	-0.10725
-0.27498	-0.10679
-0.27618	-0.10677
-0.27748	-0.10661
-0.27872	-0.10662
-0.28007	-0.10677
-0.28139	-0.10685
-0.28267	-0.10693
-0.28397	-0.10705
-0.28519	-0.10711
-0.28653	-0.10718
-0.28771	-0.10677
-0.289	-0.10694
-0.2903	-0.10665
-0.29166	-0.10712
-0.2929	-0.10683
-0.29413	-0.10697
-0.29549	-0.10696
-0.29672	-0.10704
-0.29808	-0.10712
-0.29934	-0.10715
-0.30061	-0.10729
-0.30183	-0.10696
-0.30305	-0.10696
-0.30439	-0.10699
-0.30563	-0.10677
-0.30689	-0.10675
-0.30823	-0.10681
-0.3095	-0.10696
-0.31074	-0.1068
-0.31199	-0.10696
-0.31334	-0.10694
-0.3146	-0.10705
-0.31591	-0.10711
-0.31717	-0.10712
-0.31852	-0.10724
-0.31976	-0.1073
-0.32104	-0.1074
-0.32239	-0.10745
-0.32365	-0.10751
-0.32488	-0.10716
-0.32611	-0.10715
-0.32737	-0.10694
-0.32866	-0.10719
-0.33002	-0.10716
-0.33127	-0.10722
-0.33256	-0.10732
-0.33386	-0.10744
-0.33518	-0.1076
-0.33645	-0.10766
-0.33772	-0.10766
-0.33902	-0.10768
-0.3402	-0.10744
-0.34149	-0.10738
-0.34286	-0.10746
-0.34399	-0.1071
-0.34527	-0.10725
-0.34652	-0.10696
-0.34796	-0.10754
-0.3492	-0.10727
-0.35044	-0.10783
-0.35171	-0.10748
-0.35302	-0.10796
-0.35431	-0.10771
-0.3556	-0.1081
-0.35686	-0.10784
-0.35808	-0.10794
-0.3594	-0.10797
-0.36074	-0.10816
-0.36202	-0.10824
-0.3633	-0.10826
-0.36459	-0.1082
-0.36588	-0.10841
-0.36703	-0.10809
-0.36828	-0.10807
-0.36969	-0.10817
-0.3709	-0.10779
-0.37217	-0.108
-0.37355	-0.10818
-0.37481	-0.10819
-0.37608	-0.10835
-0.37742	-0.1085
-0.37866	-0.10856
-0.37993	-0.10867
-0.38122	-0.10877
-0.38251	-0.10871
-0.38375	-0.10886
-0.38495	-0.10851
-0.38623	-0.10862
-0.38761	-0.10888
-0.38891	-0.10889
-0.39013	-0.10898
-0.39144	-0.10907
-0.39274	-0.1092
-0.39401	-0.10917
-0.3953	-0.10932
-0.39653	-0.10901
-0.39771	-0.10909
-0.39911	-0.1093
-0.40039	-0.10939
-0.40167	-0.10947
-0.40293	-0.10946
-0.40425	-0.10969
-0.40554	-0.10975
-0.4068	-0.10971
-0.40811	-0.10988
-0.40932	-0.10966
-0.41065	-0.1101
-0.41195	-0.10979
-0.41322	-0.11021
-0.41455	-0.10993
-0.41574	-0.11004
-0.41708	-0.11018
-0.41838	-0.11034
-0.41959	-0.11034
-0.4209	-0.11036
-0.42215	-0.11048
-0.42338	-0.11022
-0.4247	-0.11029
-0.42605	-0.11046
-0.4273	-0.11061
-0.42851	-0.11072
-0.42979	-0.11082
-0.4311	-0.11091
-0.43239	-0.11094
-0.43366	-0.11105
-0.43494	-0.11126
-0.43625	-0.1115
-0.43754	-0.11139
-0.43879	-0.1115
-0.44012	-0.11161
-0.44139	-0.11171
-0.44264	-0.11177
-0.44393	-0.11188
-0.44514	-0.11155
-0.44639	-0.11153
-0.44773	-0.11167
-0.44908	-0.11181
-0.45032	-0.11194
-0.45161	-0.11203
-0.4529	-0.11219
-0.45421	-0.11221
-0.45544	-0.11239
-0.4567	-0.11205
-0.45798	-0.11265
-0.45927	-0.11231
-0.46059	-0.11282
-0.46178	-0.11262
-0.46313	-0.11305
-0.46435	-0.11279
-0.46566	-0.11331
-0.46695	-0.11304
-0.4682	-0.11356
-0.4695	-0.11319
-0.47075	-0.11355
-0.47209	-0.11327
-0.4733	-0.11346
-0.47464	-0.11364
-0.47596	-0.11385
-0.47726	-0.11392
-0.47846	-0.11407
-0.47978	-0.11413
-0.48101	-0.11428
-0.48227	-0.11432
-0.48363	-0.11442
-0.4849	-0.11464
-0.48612	-0.11467
-0.48742	-0.11487
-0.48871	-0.11483
-0.49	-0.11498
-0.49128	-0.11513
-0.49259	-0.11523
-0.49385	-0.11544
-0.4951	-0.11544
-0.49642	-0.11563
-0.49771	-0.11576
-0.49896	-0.1158
-0.50023	-0.11601
-0.50148	-0.11605
-0.50278	-0.11624
-0.50409	-0.1164
-0.50535	-0.11648
-0.50659	-0.11661
-0.50791	-0.11671
-0.50916	-0.11677
-0.51049	-0.11688
-0.51177	-0.11703
-0.51308	-0.11723
-0.51429	-0.11719
-0.51555	-0.11733
-0.51686	-0.11749
-0.51818	-0.11762
-0.51944	-0.1177
-0.52069	-0.1178
-0.52198	-0.11797
-0.52324	-0.11798
-0.5245	-0.11818
-0.52582	-0.11841
-0.52708	-0.11844
-0.52838	-0.11853
-0.52965	-0.11866
-0.53095	-0.11886
-0.53224	-0.11898
-0.53351	-0.11906
-0.5348	-0.11924
-0.53607	-0.11924
-0.53732	-0.11952
-0.53861	-0.11952
-0.53987	-0.11974
-0.5411	-0.11978
-0.54242	-0.12013
-0.54368	-0.12
-0.54503	-0.12059
-0.54628	-0.12032
-0.5476	-0.1208
-0.54883	-0.12053
-0.55014	-0.12102
-0.55144	-0.12087
-0.5527	-0.12127
-0.55406	-0.12143
-0.55522	-0.12145
-0.55653	-0.12159
-0.55785	-0.12168
-0.5591	-0.12182
-0.56042	-0.12191
-0.56165	-0.12211
-0.56295	-0.12226
-0.5642	-0.12238
-0.56553	-0.12254
-0.56679	-0.12267
-0.56808	-0.12283
-0.56934	-0.12293
-0.57059	-0.12295
-0.57186	-0.12317
-0.57318	-0.12332
-0.57444	-0.12346
-0.57576	-0.12364
-0.57706	-0.12418
-0.57836	-0.12428
-0.57954	-0.12443
-0.58082	-0.12453
-0.58208	-0.12466
-0.58336	-0.12477
-0.58467	-0.12487
-0.5859	-0.12491
-0.58722	-0.12521
-0.58854	-0.12538
-0.58984	-0.1259
-0.59114	-0.12593
-0.59236	-0.12617
-0.59367	-0.12626
-0.59489	-0.12638
-0.59621	-0.12641
-0.5975	-0.12668
-0.59876	-0.12676
-0.60012	-0.12727
-0.60132	-0.12703
-0.60253	-0.12746
-0.60391	-0.12767
-0.60515	-0.12776
-0.60648	-0.12801
-0.60772	-0.12802
-0.60903	-0.12823
-0.61028	-0.1284
-0.61153	-0.12847
-0.61293	-0.12903
-0.61412	-0.12882
-0.61538	-0.12932
-0.61673	-0.1295
-0.61796	-0.12956
-0.61921	-0.12974
-0.62048	-0.12979
-0.62174	-0.12988
-0.62302	-0.13007
-0.62431	-0.13018
-0.6256	-0.13043
-0.62689	-0.13052
-0.62823	-0.13108
-0.62951	-0.13126
-0.63075	-0.13146
-0.6321	-0.13205
-0.63339	-0.13212
-0.63464	-0.13266
-0.63583	-0.13225
-0.63714	-0.13281
-0.63839	-0.13257
-0.63974	-0.13303
-0.64097	-0.13282
-0.64226	-0.13325
-0.64355	-0.13301
-0.64484	-0.13357
-0.64614	-0.13333
-0.64735	-0.1338
-0.64876	-0.13417
-0.64995	-0.13429
-0.65129	-0.13483
-0.65254	-0.13497
-0.65377	-0.13509
-0.65502	-0.13528
-0.6563	-0.13544
-0.65763	-0.13593
-0.65895	-0.13604
-0.66018	-0.13625
-0.66148	-0.13632
-0.66275	-0.13653
-0.66402	-0.13664
-0.66534	-0.13717
-0.66666	-0.13738
-0.66791	-0.13748
-0.66916	-0.13763
-0.6704	-0.13778
-0.67171	-0.13788
-0.67303	-0.13849
-0.67427	-0.13826
-0.67557	-0.13894
-0.67686	-0.13904
-0.67812	-0.13961
-0.67945	-0.13985
-0.68065	-0.14004
-0.68195	-0.14048
-0.68328	-0.14063
-0.6845	-0.14075
-0.68575	-0.14093
-0.68702	-0.14109
-0.68842	-0.14159
-0.68965	-0.14185
-0.69088	-0.14202
-0.69223	-0.14252
-0.69352	-0.14273
-0.69472	-0.14295
-0.6961	-0.14353
-0.69736	-0.1437
-0.69864	-0.14382
-0.69994	-0.1444
-0.70122	-0.14457
-0.70243	-0.14457
-0.70378	-0.14519
-0.70495	-0.14497
-0.70625	-0.14558
-0.70764	-0.14578
-0.7088	-0.14591
-0.71017	-0.14649
-0.71144	-0.14677
-0.71269	-0.14695
-0.714	-0.14747
-0.71529	-0.14775
-0.71658	-0.14836
-0.71779	-0.14847
-0.71915	-0.14903
-0.72041	-0.14923
-0.72163	-0.14941
-0.72293	-0.14992
-0.72427	-0.15017
-0.72548	-0.15041
-0.72684	-0.15086
-0.72809	-0.15108
-0.7293	-0.15126
-0.73064	-0.15197
-0.73186	-0.15198
-0.73317	-0.15258
-0.73448	-0.15276
-0.7357	-0.15293
-0.73707	-0.15363
-0.73837	-0.15391
-0.73967	-0.15444
-0.74084	-0.15467
-0.74217	-0.15521
-0.74343	-0.15536
-0.74474	-0.15591
-0.74598	-0.15616
-0.74715	-0.15629
-0.74856	-0.15698
-0.74983	-0.15715
-0.75114	-0.15774
-0.75234	-0.15798
-0.7537	-0.15849
-0.75495	-0.15882
-0.75618	-0.15913
-0.75751	-0.15959
-0.75879	-0.15982
-0.76002	-0.16041
-0.76141	-0.16077
-0.76263	-0.1613
-0.7639	-0.16151
-0.76517	-0.16219
-0.76644	-0.16233
-0.76776	-0.16297
-0.769	-0.16318
-0.77026	-0.1637
-0.77156	-0.16389
-0.77286	-0.16472
-0.77411	-0.16486
-0.77539	-0.16554
-0.77666	-0.16577
-0.77792	-0.16642
-0.77923	-0.16669
-0.78048	-0.16737
-0.7818	-0.16797
-0.7831	-0.16857
-0.78432	-0.16881
-0.78559	-0.16949
-0.78684	-0.1697
-0.78816	-0.17033
-0.7895	-0.17099
-0.79086	-0.17166
-0.79199	-0.17183
-0.79329	-0.1725
-0.79469	-0.17317
-0.7959	-0.17341
-0.79717	-0.17404
-0.79846	-0.17459
-0.79979	-0.17527
-0.79871	-0.16522
-0.79738	-0.15524
-0.79624	-0.13864
-0.79495	-0.12301
-0.79378	-0.10401
-0.79248	-0.08658
-0.79126	-0.06841
-0.78994	-0.05218
-0.78858	-0.0368
-0.78726	-0.02346
-0.78604	-0.01208
-0.78467	-0.00227
-0.78342	0.00513
-0.7821	0.01137
-0.78081	0.01534
-0.77946	0.0186
-0.77812	0.02032
-0.77685	0.0212
-0.77552	0.02155
-0.77429	0.02101
-0.77294	0.02084
-0.77169	0.0196
-0.77044	0.01943
-0.76913	0.01867
-0.76787	0.01847
-0.76657	0.01834
-0.76526	0.01849
-0.76396	0.01913
-0.76268	0.01974
-0.76142	0.02076
-0.76021	0.02152
-0.75886	0.02308
-0.75761	0.0241
-0.75632	0.02596
-0.75511	0.02686
-0.75384	0.02872
-0.7525	0.03001
-0.75122	0.03167
-0.74994	0.03284
-0.7487	0.03401
-0.7474	0.03504
-0.74612	0.03612
-0.7449	0.03671
-0.74359	0.03773
-0.74226	0.03847
-0.74108	0.03895
-0.7397	0.04003
-0.73845	0.04006
-0.73712	0.04107
-0.73583	0.04139
-0.73462	0.04193
-0.7333	0.04248
-0.73207	0.04269
-0.73078	0.04324
-0.72943	0.04349
-0.72815	0.04415
-0.72693	0.04437
-0.72565	0.04485
-0.72437	0.0452
-0.72306	0.04592
-0.72183	0.04595
-0.72057	0.04662
-0.71927	0.04682
-0.71796	0.04751
-0.71671	0.04764
-0.71542	0.04819
-0.71417	0.04839
-0.71287	0.04902
-0.71152	0.04914
-0.71027	0.04969
-0.709	0.04977
-0.70771	0.05032
-0.70642	0.05058
-0.70511	0.05101
-0.70385	0.05123
-0.70258	0.05129
-0.70129	0.05199
-0.69999	0.05193
-0.69872	0.0525
-0.69748	0.05217
-0.6962	0.0527
-0.6949	0.05241
-0.69364	0.05303
-0.69232	0.05279
-0.69109	0.05331
-0.6897	0.05336
-0.68851	0.05354
-0.68717	0.05382
-0.68601	0.05394
-0.68464	0.0544
-0.68337	0.05473
-0.68209	0.05468
-0.68079	0.05533
-0.67958	0.05494
-0.67831	0.05552
-0.67706	0.05518
-0.67573	0.05569
-0.67443	0.05546
-0.67314	0.05598
-0.6719	0.05566
-0.67058	0.05622
-0.66936	0.05601
-0.66808	0.05648
-0.66671	0.05669
-0.6655	0.0568
-0.6642	0.05694
-0.66294	0.05701
-0.66168	0.05718
-0.66034	0.05737
-0.6591	0.05746
-0.65773	0.05801
-0.65646	0.05817
-0.65522	0.05821
-0.65397	0.0583
-0.65266	0.05842
-0.65137	0.05853
-0.65015	0.05854
-0.64884	0.05856
-0.64751	0.05875
-0.64627	0.0589
-0.64502	0.05901
-0.64371	0.05918
-0.64242	0.05922
-0.64118	0.05937
-0.63987	0.05948
-0.63858	0.05957
-0.63731	0.05977
-0.63603	0.05985
-0.63479	0.05999
-0.63343	0.0601
-0.63219	0.06021
-0.63093	0.06022
-0.62966	0.06041
-0.6284	0.06062
-0.62708	0.06062
-0.62579	0.06078
-0.62455	0.06094
-0.62318	0.06101
-0.62196	0.06118
-0.62069	0.06118
-0.61943	0.06138
-0.61811	0.06149
-0.61681	0.06163
-0.61551	0.06174
-0.61427	0.06178
-0.613	0.06194
-0.61173	0.06209
-0.61043	0.0621
-0.60912	0.06227
-0.6079	0.06229
-0.6066	0.06241
-0.60532	0.06254
-0.60407	0.06266
-0.60274	0.06271
-0.60148	0.06281
-0.60019	0.06293
-0.5989	0.063
-0.59763	0.0631
-0.59633	0.06322
-0.59501	0.06341
-0.59381	0.06342
-0.59248	0.0635
-0.59125	0.06365
-0.58991	0.06372
-0.58867	0.06377
-0.58734	0.06393
-0.58605	0.06404
-0.58477	0.06417
-0.58351	0.06421
-0.58225	0.06427
-0.58095	0.06434
-0.57969	0.06446
-0.57843	0.06414
-0.57716	0.0644
-0.57582	0.06443
-0.57456	0.06456
-0.57332	0.06466
-0.57205	0.06474
-0.57071	0.06488
-0.56939	0.06497
-0.5682	0.0651
-0.56694	0.06519
-0.56564	0.06533
-0.56435	0.06539
-0.56308	0.0654
-0.56178	0.06558
-0.56046	0.0656
-0.5592	0.06568
-0.55797	0.06538
-0.55673	0.06548
-0.55539	0.06566
-0.55409	0.06581
-0.55284	0.06596
-0.55156	0.06612
-0.5503	0.0661
-0.54903	0.06618
-0.54769	0.06631
-0.54641	0.06646
-0.54518	0.06647
-0.54381	0.06668
-0.54255	0.06678
-0.54127	0.0668
-0.54002	0.06691
-0.53868	0.06702
-0.5374	0.06707
-0.53613	0.06721
-0.53483	0.06724
-0.53362	0.0674
-0.53237	0.0671
-0.53108	0.06707
-0.52976	0.0673
-0.52846	0.06748
-0.5272	0.06754
-0.52599	0.06758
-0.52469	0.06767
-0.52335	0.06773
-0.52209	0.06798
-0.52087	0.06763
-0.51956	0.06803
-0.51824	0.06781
-0.51701	0.06788
-0.51568	0.06805
-0.51442	0.06813
-0.51316	0.06827
-0.51186	0.06832
-0.51054	0.06855
-0.50932	0.06859
-0.508	0.06874
-0.50672	0.06879
-0.50542	0.06894
-0.50414	0.069
-0.50288	0.06909
-0.50165	0.06903
-0.50035	0.06915
-0.49908	0.06885
-0.49784	0.06888
-0.49648	0.06897
-0.49519	0.06916
-0.49391	0.0692
-0.49265	0.0693
-0.4914	0.06943
-0.49005	0.06948
-0.48879	0.06972
-0.48752	0.06937
-0.48626	0.06981
-0.48496	0.06949
-0.48378	0.06956
-0.48242	0.06972
-0.48106	0.06985
-0.47979	0.06996
-0.47857	0.06999
-0.47726	0.0701
-0.47595	0.07016
-0.47469	0.07019
-0.47352	0.06989
-0.47222	0.06989
-0.47085	0.07029
-0.46963	0.06989
-0.46836	0.0703
-0.46706	0.07012
-0.46574	0.0706
-0.46452	0.07032
-0.46319	0.07077
-0.46192	0.07043
-0.46064	0.07088
-0.45931	0.07073
-0.45808	0.07065
-0.45678	0.07074
-0.45547	0.07085
-0.45419	0.07092
-0.45296	0.071
-0.45176	0.07059
-0.45053	0.07079
-0.44918	0.0705
-0.44787	0.07102
-0.4466	0.07078
-0.44531	0.07124
-0.44402	0.07098
-0.44272	0.07147
-0.44147	0.0712
-0.44013	0.07167
-0.43889	0.07134
-0.43759	0.0718
-0.4363	0.07147
-0.43509	0.07147
-0.43376	0.07167
-0.43253	0.07136
-0.43117	0.07184
-0.42995	0.07156
-0.42862	0.0721
-0.42736	0.07174
-0.42612	0.07225
-0.42475	0.07188
-0.42355	0.07198
-0.42219	0.07208
-0.42089	0.07217
-0.41961	0.07228
-0.41834	0.07236
-0.41706	0.07231
-0.41588	0.07214
-0.41455	0.07214
-0.41327	0.07221
-0.41202	0.07237
-0.41077	0.07198
-0.40943	0.07251
-0.40819	0.0723
-0.40697	0.07239
-0.40559	0.07247
-0.40433	0.07262
-0.40301	0.07279
-0.40175	0.07283
-0.40048	0.0729
-0.39916	0.0731
-0.39794	0.0731
-0.39667	0.0731
-0.39537	0.07318
-0.39414	0.07283
-0.39288	0.07295
-0.39149	0.073
-0.39025	0.07315
-0.38902	0.07286
-0.38771	0.07328
-0.38641	0.07304
-0.38523	0.07309
-0.38386	0.07328
-0.38253	0.07339
-0.38125	0.07353
-0.38	0.07361
-0.37868	0.0737
-0.37743	0.07377
-0.37611	0.07382
-0.37492	0.07384
-0.37357	0.07404
-0.37237	0.07358
-0.37108	0.0741
-0.36974	0.07374
-0.36851	0.07379
-0.36727	0.07358
-0.36595	0.07365
-0.36468	0.07382
-0.36334	0.07414
-0.36207	0.07408
-0.36086	0.07415
-0.35949	0.07432
-0.35822	0.0744
-0.35698	0.07443
-0.35567	0.0745
-0.35439	0.07459
-0.35313	0.07463
-0.3518	0.07471
-0.35065	0.07437
-0.34936	0.07444
-0.34799	0.07453
-0.34666	0.07472
-0.34546	0.07431
-0.34415	0.07487
-0.34286	0.07458
-0.34166	0.07463
-0.34031	0.0748
-0.33905	0.07486
-0.33775	0.07497
-0.33648	0.07498
-0.33524	0.07516
-0.33403	0.07485
-0.33264	0.07542
-0.33137	0.07521
-0.3301	0.07562
-0.32885	0.07524
-0.32757	0.07559
-0.32625	0.0755
-0.32501	0.07546
-0.32368	0.07555
-0.32242	0.07569
-0.32109	0.07582
-0.31984	0.07588
-0.31861	0.07589
-0.31729	0.07605
-0.31607	0.07558
-0.31481	0.07578
-0.3135	0.07554
-0.31218	0.07599
-0.31092	0.0757
-0.30961	0.07616
-0.30832	0.07592
-0.30713	0.076
-0.30576	0.07618
-0.3045	0.07618
-0.30325	0.07627
-0.30193	0.07642
-0.30063	0.07661
-0.29934	0.07661
-0.29805	0.07673
-0.29683	0.07681
-0.29548	0.0769
-0.29425	0.07697
-0.29297	0.07696
-0.29181	0.07669
-0.29049	0.07676
-0.28913	0.0769
-0.28781	0.07698
-0.2865	0.07697
-0.28525	0.07711
-0.28406	0.07679
-0.28279	0.07693
-0.28145	0.07705
-0.28015	0.07712
-0.27892	0.07725
-0.27762	0.07736
-0.27631	0.07746
-0.27505	0.07759
-0.27375	0.07762
-0.27248	0.07768
-0.27128	0.07746
-0.26997	0.07739
-0.26864	0.07753
-0.26735	0.07767
-0.26606	0.07785
-0.26475	0.07791
-0.26352	0.07795
-0.26221	0.07798
-0.26092	0.07811
-0.25973	0.07781
-0.25849	0.07784
-0.25711	0.07813
-0.25583	0.07813
-0.25455	0.07818
-0.25332	0.07832
-0.25201	0.07838
-0.25071	0.07851
-0.24951	0.07814
-0.2481	0.07863
-0.24691	0.07832
-0.24566	0.07835
-0.24434	0.07851
-0.2431	0.0781
-0.24172	0.07866
-0.24049	0.07836
-0.23932	0.07833
-0.23788	0.07854
-0.23674	0.07833
-0.23538	0.07879
-0.23411	0.07855
-0.23283	0.07908
-0.23155	0.07873
-0.23028	0.07921
-0.22901	0.0788
-0.2277	0.07938
-0.22636	0.07915
-0.2252	0.07916
-0.22385	0.07938
-0.22254	0.07942
-0.22127	0.07935
-0.22003	0.07957
-0.21881	0.07926
-0.21747	0.07971
-0.21615	0.07939
-0.21488	0.07987
-0.21361	0.07955
-0.21242	0.07971
-0.21103	0.07974
-0.20975	0.0799
-0.20849	0.07996
-0.20724	0.08004
-0.20589	0.08015
-0.20459	0.08014
-0.20335	0.08017
-0.20217	0.07988
-0.20084	0.07999
-0.19958	0.07971
-0.19833	0.07986
-0.19695	0.07994
-0.19565	0.0801
-0.19437	0.08015
-0.19315	0.08033
-0.19186	0.08036
-0.19057	0.08044
-0.18928	0.08061
-0.18796	0.0807
-0.18668	0.08074
-0.18543	0.0809
-0.18411	0.08092
-0.18283	0.08098
-0.18158	0.08105
-0.18042	0.08065
-0.17913	0.0808
-0.17787	0.0805
-0.17649	0.08106
-0.1752	0.08071
-0.17388	0.08128
-0.17267	0.08094
-0.17135	0.08144
-0.1701	0.08112
-0.16884	0.08125
-0.16751	0.08132
-0.16624	0.08143
-0.16497	0.08155
-0.16368	0.08152
-0.16243	0.08171
-0.16115	0.08145
-0.15985	0.08194
-0.1586	0.08159
-0.15726	0.08205
-0.15606	0.0817
-0.15484	0.0817
-0.15346	0.08187
-0.15221	0.08158
-0.15096	0.08179
-0.14957	0.08199
-0.14834	0.08203
-0.14706	0.08211
-0.1458	0.08215
-0.14446	0.08234
-0.14318	0.08244
-0.14193	0.08249
-0.14067	0.0826
-0.1394	0.08259
-0.13814	0.08271
-0.13681	0.08273
-0.13555	0.08289
-0.13431	0.08252
-0.13306	0.08268
-0.13162	0.08263
-0.13045	0.08291
-0.12915	0.08268
-0.12787	0.08316
-0.1266	0.08282
-0.12534	0.08336
-0.12402	0.08308
-0.12279	0.08362
-0.12144	0.08338
-0.12019	0.08382
-0.11891	0.08358
-0.11766	0.08404
-0.11634	0.08383
-0.11502	0.08426
-0.11377	0.08396
-0.11249	0.08446
-0.1112	0.08414
-0.10994	0.08462
-0.10859	0.08433
-0.10735	0.08489
-0.10607	0.08456
-0.10477	0.08502
-0.1035	0.08477
-0.10234	0.08479
-0.10092	0.08495
-0.09966	0.08508
-0.09839	0.08524
-0.09719	0.08516
-0.09583	0.08539
-0.09455	0.08556
-0.09326	0.08566
-0.09199	0.08573
-0.09072	0.08581
-0.08946	0.08594
-0.08811	0.08613
-0.0869	0.08616
-0.08563	0.08631
-0.08433	0.08643
-0.08301	0.08663
-0.08177	0.08675
-0.08047	0.08688
-0.07921	0.08702
-0.07796	0.08712
-0.07665	0.08719
-0.07541	0.08733
-0.07409	0.08751
-0.07283	0.08763
-0.07156	0.08765
-0.07022	0.08795
-0.06895	0.08808
-0.06773	0.08808
-0.06645	0.08826
-0.06521	0.08839
-0.06393	0.08847
-0.06258	0.0887
-0.06133	0.08894
-0.06004	0.08888
-0.0587	0.08956
-0.05749	0.08923
-0.05621	0.08974
-0.05486	0.08993
-0.0536	0.08997
-0.05243	0.09009
-0.05108	0.09034
-0.04978	0.09031
-0.04854	0.09045
-0.04722	0.09055
-0.04595	0.09072
-0.04467	0.0909
-0.0434	0.09112
-0.04216	0.0911
-0.04082	0.09168
-0.03961	0.0913
-0.03828	0.0919
-0.03701	0.09157
-0.03575	0.09216
-0.03442	0.09183
-0.0332	0.09235
-0.03188	0.09211
-0.03062	0.09259
-0.02926	0.09275
-0.0281	0.09288
-0.02679	0.09292
-0.02551	0.09301
-0.02423	0.0932
-0.02294	0.09327
-0.02172	0.09338
-0.02041	0.09354
-0.01908	0.09364
-0.01786	0.09378
-0.01649	0.09392
-0.01526	0.09409
-0.014	0.09415
-0.01267	0.09435
-0.0114	0.09447
-0.01018	0.0946
-0.00879	0.09503
-0.00754	0.09505
-0.00629	0.09524
-0.00502	0.09529
-0.0037	0.09539
-0.00246	0.09551
-0.00119	0.09553
6.42221e-05	0.09562
0.00144	0.09579
0.0027	0.09585
0.00402	0.09599
0.00532	0.096
0.00654	0.09615
0.00786	0.09625
0.00912	0.09627
0.01041	0.09633
0.01161	0.09611
0.01288	0.09619
0.01418	0.09626
0.01552	0.09646
0.01676	0.09662
0.018	0.09666
0.01931	0.09684
0.02061	0.09699
0.0219	0.0971
0.0232	0.09723
0.02449	0.09733
0.02576	0.09748
0.02699	0.09754
0.02826	0.09771
0.02956	0.09774
0.03083	0.09788
0.0321	0.09794
0.03337	0.09802
0.03468	0.09813
0.03599	0.09824
0.03723	0.09832
0.03853	0.09836
0.0398	0.09846
0.04115	0.09855
0.04242	0.0987
0.04377	0.09874
0.04502	0.09887
0.04618	0.09863
0.04748	0.09871
0.04875	0.09884
0.05006	0.09885
0.05132	0.09905
0.05263	0.09917
0.05387	0.09925
0.05516	0.09943
0.05646	0.09952
0.05767	0.09963
0.05899	0.09969
0.06024	0.09979
0.06157	0.09985
0.06285	0.10006
0.06415	0.10012
0.06546	0.10014
0.06672	0.10031
0.068	0.10039
0.06926	0.10047
0.07059	0.10063
0.07185	0.10075
0.0731	0.10076
0.0744	0.10085
0.07558	0.10055
0.07686	0.10063
0.07824	0.10076
0.07949	0.10091
0.08083	0.10098
0.08212	0.10109
0.08338	0.10128
0.08468	0.10137
0.0859	0.10154
0.08721	0.10168
0.0885	0.10179
0.08973	0.10189
0.09101	0.10203
0.0923	0.10207
0.09357	0.10227
0.09486	0.10234
0.09613	0.10246
0.09741	0.10256
0.09868	0.10249
0.09998	0.10274
0.1013	0.10285
0.10255	0.10291
0.10385	0.1031
0.10514	0.10318
0.10637	0.10324
0.10764	0.10335
0.10896	0.10345
0.11025	0.10355
0.11152	0.10368
0.11282	0.1038
0.11406	0.10389
0.11533	0.10394
0.11663	0.10405
0.11784	0.10382
0.11915	0.10391
0.12045	0.10395
0.12175	0.10416
0.12303	0.1043
0.12426	0.1044
0.12558	0.10459
0.12685	0.10468
0.12812	0.10492
0.1294	0.10496
0.13062	0.10505
0.13196	0.10526
0.13322	0.10535
0.13446	0.10539
0.1358	0.10551
0.13708	0.10564
0.13838	0.10575
0.13961	0.1058
0.14094	0.10595
0.14223	0.10604
0.14346	0.10613
0.14475	0.1062
0.14607	0.10637
0.14735	0.10643
0.14861	0.10646
0.14986	0.10656
0.1512	0.10676
0.15247	0.10699
0.15377	0.107
0.15496	0.10706
0.15629	0.10713
0.15761	0.10719
[truncated: 503 more rows]
