# Supplementary material for: Modulating the mechanism of electrocatalytic CO2 reduction by cobalt phthalocyanine through polymer coordination and encapsulation
Source: Nat Commun. 2019 Apr 11;10:1683. doi: 10.1038/s41467-019-09626-8 (PMC6459859; doi:10.1038/s41467-019-09626-8)
Supplement: Supplementary file 2 — Source Data [file 41467_2019_9626_MOESM2_ESM.zip › Supplementary Table 1.xlsx]

## Sheet: CoPc
Co loading
Pre-CA measurememt						Post-CA measurement
ppb	ppb avg	ppb std	mol/cm2	mol/cm2 (avg)	mol/cm2 (std)	ppb	ppb avg	ppb std	mol/cm2	mol/cm2 (avg)	mol/cm2 (std)
2.455	2.74233	0.260776	1.82407e-09	2.03755e-09	1.93757e-10	3	2.89433	0.174431	2.229e-09	2.15049e-09	1.29603e-10
2.808			2.08634e-09			2.693			2.0009e-09
2.964			2.20225e-09			2.99			2.22157e-09

## Sheet: CoPc(py)
Co loading
Pre-CA measurememt						Post-CA measurement
ppb	ppb avg	ppb std	mol/cm2	mol/cm2 (avg)	mol/cm2 (std)	ppb	ppb avg	ppb std	mol/cm2	mol/cm2 (avg)	mol/cm2 (std)
2.129	2.43867	0.271073	1.58185e-09	1.81193e-09	2.01407e-10	2.63	2.60233	0.247662	1.95409e-09	1.93353e-09	1.84013e-10
2.554			1.89762e-09			2.342			1.74011e-09
2.633			1.95632e-09			2.835			2.10641e-09

## Sheet: CoPc-PS
Co loading
Pre-CA measurememt						Post-CA measurement
ppb	ppb avg	ppb std	mol/cm2	mol/cm2 (avg)	mol/cm2 (std)	ppb	ppb avg	ppb std	mol/cm2	mol/cm2 (avg)	mol/cm2 (std)
2.719	2.78933	0.173541	2.02022e-09	2.07247e-09	1.28941e-10	2.88	2.81933	0.0899407	2.13984e-09	2.09476e-09	6.6826e-11
2.662			1.97787e-09			2.862			2.12647e-09
2.987			2.21934e-09			2.716			2.01799e-09

## Sheet: CoPc(py)-PS
Co loading
Pre-CA measurememt						Post-CA measurement
ppb	ppb avg	ppb std	mol/cm2	mol/cm2 (avg)	mol/cm2 (std)	ppb	ppb avg	ppb std	mol/cm2	mol/cm2 (avg)	mol/cm2 (std)
2.78	2.85433	0.11106	2.06554e-09	2.12077e-09	8.25176e-11	2.59	2.80233	0.414519	1.92437e-09	2.08213e-09	3.07988e-10
2.982			2.21563e-09			2.537			1.88499e-09
2.801			2.08114e-09			3.28			2.43704e-09

## Sheet: CoPc-P2VP
Co loading
Pre-CA measurememt						Post-CA measurement
ppb	ppb avg	ppb std	mol/cm2	mol/cm2 (avg)	mol/cm2 (std)	ppb	ppb ang	ppb std	mol/cm2	mol/cm2 (avg)	mol/cm2 (std)
2.332	2.397	0.0640234	1.73268e-09	1.78097e-09	4.75694e-11	2.622	2.845	0.224007	1.94815e-09	2.11383e-09	1.66437e-10
2.46			1.82778e-09			2.843			2.11235e-09
2.399			1.78246e-09			3.07			2.28101e-09

## Sheet: CoPc(py)-P2VP
Co loading
Pre-CA measurememt						Post-CA measurement
ppb	ppb avg	ppb std	mol/cm2	mol/cm2 (avg)	mol/cm2 (std)	ppb	ppb avg	ppb std	mol/cm2	mol/cm2 (avg)	mol/cm2 (std)
3.37	2.79833	0.495236	2.50391e-09	2.07916e-09	3.6796e-10	2.898	2.821	0.185874	2.15321e-09	2.096e-09	1.38104e-10
2.525			1.87608e-09			2.956			2.19631e-09
2.5			1.8575e-09			2.609			1.93849e-09

## Sheet: CoPc-0.1%P4VP
Co loading
Pre-CA measurememt						Post-CA measurement
ppb	ppb avg	ppb std	mol/cm2	mol/cm2 (avg)	mol/cm2 (std)	ppb	ppb avg	ppb std	mol/cm2	mol/cm2 (avg)	mol/cm2 (std)
3.41	2.87533	0.474571	2.53363e-09	2.13637e-09	3.52606e-10	3.041	2.847	0.343842	2.25946e-09	2.11532e-09	2.55474e-10
2.504			1.86047e-09			3.05			2.26615e-09
2.712			2.01502e-09			2.45			1.82035e-09

## Sheet: CoPc-0.5%P4VP
Co loading
Pre-CA measurememt						Post-CA measurement
ppb	ppb avg	ppb std	mol/cm2	mol/cm2 (avg)	mol/cm2 (std)	ppb	ppb avg	ppb std	mol/cm2	mol/cm2 (avg)	mol/cm2 (std)
2.487	2.73767	0.218882	1.84784e-09	2.03409e-09	1.62629e-10	3.068	2.71033	0.570006	2.27952e-09	2.01378e-09	4.23514e-10
2.891			2.14801e-09			3.01			2.23643e-09
2.835			2.10641e-09			2.053			1.52538e-09

## Sheet: CoPc-1%P4VP
Co loading
Pre-CA measurememt						Post-CA measurement
ppb	ppb avg	ppb std	mol/cm2	mol/cm2 (avg)	mol/cm2 (std)	ppb	ppb avg	ppb std	mol/cm2	mol/cm2 (avg)	mol/cm2 (std)
3.05	2.83867	0.28235	2.26615e-09	2.10913e-09	2.09786e-10	4.133	3.02267	1.28175	3.07082e-09	2.24584e-09	9.52341e-10
2.518			1.87087e-09			3.315			2.46305e-09
2.948			2.19036e-09			1.62			1.20366e-09

## Sheet: CoPc-2%P4VP
Co loading
Pre-CA measurememt						Post-CA measurement
ppb	ppb avg	ppb std	mol/cm2	mol/cm2 (avg)	mol/cm2 (std)	ppb	ppb avg	ppb std	mol/cm2	mol/cm2 (avg)	mol/cm2 (std)
2.9	2.88367	0.126295	2.1547e-09	2.14256e-09	9.38369e-11	3.075	2.79867	0.2765	2.28473e-09	2.07941e-09	2.0544e-10
2.75			2.04325e-09			2.522			1.87385e-09
3.001			2.22974e-09			2.799			2.07966e-09

[truncated: 1 more sheets: CoPc-3%P4VP]
