# Supplementary material for: Modulating the mechanism of electrocatalytic CO2 reduction by cobalt phthalocyanine through polymer coordination and encapsulation
Source: Nat Commun. 2019 Apr 11;10:1683. doi: 10.1038/s41467-019-09626-8 (PMC6459859; doi:10.1038/s41467-019-09626-8)
Supplement: Supplementary file 2 — Source Data [file 41467_2019_9626_MOESM2_ESM.zip › Supplementary Table 2.xlsx]

## Sheet: SI Table 2
catalyst	solvent	Charge/C	Charge avg/C	Charge std/C	Conc.H2/%	Conc.CO/%	V(Head Space)/ml	Partial Charge H2/C	Parital Charge CO/ C	ɛ(H2)/%	ɛ(H2)avg/%	ɛ(H2)std	ɛ(CO)/%	ɛ(CO)avg/%	ɛ(CO)std	ɛ(total)/%	ɛ(total)avg/%	ɛ(total) std	# of CO/mol	# of catalytic site/mol	TON(CO)	TON avg	TON std	TOF(CO)/s-1	TOF(CO)avg /s-1	TOF(CO) std
CoPc	H2O	0.54	0.623333	0.0723418	0.1234	0.1759	22.41	0.217811	0.310478	40.3355	32.9957	6.39347	57.496	60.2104	3.51851	97.8315	93.2061	5.19345	1.60895e-06	2.5e-10	6435.79	7801.32	1219.33	0.893859	1.08352	0.169351
		0.67			0.101	0.2079	24.12	0.191877	0.394962	28.6383			58.9496			87.5879			2.04675e-06	2.5e-10	8187.02			1.13709
		0.66			0.1032	0.2207	24.37	0.198088	0.423625	30.0134			64.1856			94.199			2.19529e-06	2.5e-10	8781.16			1.21961
	D2O	0.62	0.616667	0.0450925	0.1292	0.1965	21.89	0.222757	0.338791	35.9286	36.328	0.823712	54.6437	58.3314	3.23102	90.5723	94.6594	3.74969	1.75567e-06	2.5e-10	7022.67	7458.07	728.899	0.975371	1.03584	0.101236
		0.66			0.1302	0.2119	23.99	0.246017	0.400392	37.2753			60.6654			97.9407			2.07489e-06	2.5e-10	8299.56			1.15272
		0.57			0.1157	0.193	22.38	0.203947	0.340205	35.7802			59.6851			95.4653			1.763e-06	2.5e-10	7051.98			0.979442
CoPc-PS	H2O	0.12	0.141333	0.0801582	0.0125	0.0732	18.03	0.0177513	0.103951	14.7927	15.3723	1.57628	86.6262	85.6025	1.81433	101.419	100.975	0.394742	5.38692e-07	2.5e-10	2154.77	2488.52	1357.04	0.299273	0.345628	0.188477
		0.23			0.0166	0.0808	30.18	0.0394595	0.192068	17.1563			83.5077			100.664			9.95324e-07	2.5e-10	3981.3			0.552958
		0.074			0.0034	0.0208	39.15	0.0104842	0.0641385	14.1678			86.6737			100.841			3.32376e-07	2.5e-10	1329.5			0.184653
	D2O	0.13	0.176667	0.064291	0.0135	0.0586	22.81	0.024254	0.10528	18.6569	18.3273	3.54746	80.9848	81.3525	2.23834	99.6416	99.6798	5.75162	5.45578e-07	2.5e-10	2182.31	2965.64	1013.68	0.303099	0.411895	0.140788
		0.25			0.0104	0.0564	44.64	0.0365663	0.198302	14.6265			79.3208			93.9473			1.02763e-06	2.5e-10	4110.52			0.570906
		0.15			0.0107	0.0413	38.62	0.0325477	0.125628	21.6984			83.7519			105.45			6.51023e-07	2.5e-10	2604.09			0.361679
CoPc(py)	H2O	1.1	1.09	0.0173205	0.0338	0.2777	41.03	0.10923	0.897431	9.93	11.2402	1.72472	81.5846	77.7188	3.73855	91.5146	88.959	2.24314	4.65062e-06	2.5e-10	18602.5	17560.5	912.985	2.58368	2.43896	0.126803
		1.1			0.0709	0.3983	25.99	0.145136	0.815343	13.1942			74.1221			87.3163			4.22523e-06	2.5e-10	16900.9			2.34735
		1.07			0.0385	0.2814	37.39	0.113381	0.828711	10.5963			77.4497			88.046			4.29451e-06	2.5e-10	17178			2.38584
	D2O	0.34	0.323333	0.0568624	0.0151	0.0974	34.22	0.0406987	0.26252	11.9702	11.4132	1.47894	77.2118	75.9286	1.59097	89.182	87.3419	2.99566	1.36042e-06	2.5e-10	5441.68	5082.49	843.444	0.755789	0.705901	0.117145
		0.37			0.0104	0.0792	43.98	0.0360257	0.274349	9.73667			74.1485			83.8852			1.42172e-06	2.5e-10	5686.88			0.789845
		0.26			0.0153	0.0933	27.04	0.0325853	0.198706	12.5328			76.4256			88.9584			1.02973e-06	2.5e-10	4118.91			0.572071
CoPc(py)-PS	H2O	0.23	0.203333	0.0305505	0.0059	0.0699	36.5	0.0169617	0.200953	7.37464	7.3268	2.43937	87.3707	85.8665	4.31376	94.7454	93.1933	2.14634	1.04137e-06	2.5e-10	4165.47	3611.91	516.009	0.578537	0.501654	0.0716679
		0.21			0.0108	0.0898	24.05	0.020458	0.170104	9.74189			81.002			90.7439			8.81506e-07	2.5e-10	3526.02			0.489726
		0.17			0.0029	0.0532	36.2	0.00826857	0.151685	4.86386			89.2267			94.0906			7.86057e-07	2.5e-10	3144.23			0.436698
	D2O	0.078	0.07	0.00984886	0.0042	0.0226	36.43	0.0120513	0.0648472	15.4503	14.3524	0.963644	83.1375	81.0701	1.99732	98.5878	95.4225	2.93258	3.36048e-07	2.5e-10	1344.19	1178.9	192.193	0.186693	0.163736	0.0266935
		0.059			0.0025	0.0145	40.89	0.00805157	0.0466991	13.6467			79.1511			92.7978			2.42002e-07	2.5e-10	968.008			0.134446
		0.073			0.0059	0.0342	21.93	0.0101909	0.0590729	13.9602			80.9218			94.882			3.06125e-07	2.5e-10	1224.5			0.170069
CoPc-0.1%P4VP	H2O	1.246	1.06533	0.17806	0.06	0.5805	23.58	0.111434	1.07813	8.94336	7.10306	1.82264	86.527	88.7896	1.9797	95.4704	95.8927	0.704247	5.58702e-06	2.5e-10	22348.1	19568.2	2913.73	3.1039	2.71781	0.404685
		0.89			0.0411	0.5213	19.43	0.0628982	0.797782	7.06722			89.6384			96.7056			4.13423e-06	2.5e-10	16536.9			2.29679
		1.06			0.0334	0.5686	21.35	0.0561653	0.956155	5.29861			90.2033			95.5019			4.95494e-06	2.5e-10	19819.8			2.75275
	D2O	0.41	0.47	0.072111	0.0124	0.1276	35.81	0.0349744	0.359897	8.53033	8.02572	0.730289	87.7799	90.4337	2.34447	96.3102	98.4594	1.86528	1.86504e-06	2.5e-10	7460.17	8830.16	1551.03	1.03614	1.22641	0.215421
		0.55			0.0182	0.2335	27.58	0.0395357	0.50723	7.18831			92.2236			99.4119			2.62854e-06	2.5e-10	10514.2			1.4603
		0.45			0.0207	0.2261	23.07	0.0376133	0.410839	8.35852			91.2976			99.6561			2.12903e-06	2.5e-10	8516.13			1.1828
CoPc-0.5%P4VP	H2O	1.2	1.31	0.0964365	0.0442	0.3943	36.48	0.126999	1.13294	10.5833	8.03082	3.73255	94.4113	91.696	2.85199	104.995	99.7268	4.77017	5.87105e-06	2.5e-10	23484.2	24865.3	1208.9	3.26169	3.45351	0.167903
		1.38			0.0429	0.3899	39.87	0.134719	1.2244	9.76221			88.7246			98.4868			6.34503e-06	2.5e-10	25380.1			3.52501
		1.35			0.0174	0.427	36.91	0.0505844	1.24135	3.747			91.9521			95.6991			6.43289e-06	2.5e-10	25731.5			3.57383
	D2O	0.64	0.623333	0.0378594	0.0203	0.2373	29.58	0.0472953	0.552866	7.38989	7.76891	0.330427	86.3853	89.9857	4.58462	93.7751	97.7546	4.84043	2.86503e-06	2.5e-10	11460.1	11636.9	1105.04	1.59169	1.61624	0.153477
		0.65			0.0168	0.1999	39.28	0.0519762	0.618455	7.99634			95.1469			103.143			3.20493e-06	2.5e-10	12819.7			1.78052
		0.58			0.0189	0.211	30.86	0.045939	0.512864	7.92052			88.4248			96.3453			2.65774e-06	2.5e-10	10631			1.47652
CoPc-1%P4VP	H2O	1.52	1.57	0.0866025	0.0748	0.7452	24.01	0.141455	1.40925	9.30623	7.80851	2.11122	92.714	92.1604	0.535954	102.02	99.9689	2.60506	7.30296e-06	2.5e-10	29211.8	29987.2	1507.13	4.0572	4.16489	0.209323
		1.52			0.0819	0.8647	20.56	0.132627	1.40027	8.72544			92.1231			100.849			7.25642e-06	2.5e-10	29025.7			4.03135
		1.67			0.0418	0.7102	27.36	0.0900775	1.53045	5.39386			91.644			97.0379			7.93105e-06	2.5e-10	31724.2			4.40614
	D2O	0.77	0.78	0.0264575	0.0194	0.329	26.97	0.0412104	0.698877	5.35199	4.55964	0.782056	90.7632	96.1775	4.72878	96.1152	100.737	4.00979	3.62169e-06	2.5e-10	14486.7	15553.8	1012.09	2.01205	2.16025	0.140568
		0.81			0.0187	0.4049	24.96	0.0367629	0.796006	4.53863			98.2723			102.811			4.12502e-06	2.5e-10	16500.1			2.29168
		0.76			0.014	0.3677	26.11	0.0287911	0.756178	3.78831			99.4971			103.285			3.91863e-06	2.5e-10	15674.5			2.17702
CoPc-2%P4VP	H2O	1.7	1.97	0.252389	0.0459	0.5554	36.2	0.130871	1.58357	7.69832	5.41148	1.986	93.1514	93.6359	2.67505	100.85	99.0474	2.94193	8.20632e-06	2.5e-10	32825.3	38215.4	4719.6	4.55907	5.3077	0.6555
		2.01			0.0285	0.6677	36.89	0.0828089	1.94005	4.11985			96.5201			100.64			1.00537e-05	2.5e-10	40214.6			5.58536
		2.2			0.0534	1.1032	23.1	0.0971576	2.0072	4.41626			91.2362			95.6525			1.04016e-05	2.5e-10	41606.4			5.77867
	D2O	0.95	1.09667	0.133167	0.0531	0.4739	23.48	0.0982011	0.876412	10.337	9.04168	1.38497	92.2539	89.2017	3.38657	102.591	98.2433	3.98474	4.5417e-06	2.5e-10	18166.8	20243	2184.33	2.52317	2.81152	0.30338
		1.21			0.0504	0.5969	23.11	0.091739	1.08649	7.58174			89.7925			97.3742			5.63035e-06	2.5e-10	22521.4			3.12797
		1.13			0.0351	0.3262	37.63	0.104032	0.966812	9.20633			85.5586			94.7649			5.01017e-06	2.5e-10	20040.7			2.78343
CoPc-3%P4VP	H2O	2.39	2.28	0.0953939	0.0678	1.2103	22.81	0.121809	2.17441	5.0966	5.72006	0.782586	90.9796	92.8547	1.92373	96.0762	98.5748	2.2132	1.12681e-05	2.5e-10	45072.6	43863.6	1193.45	6.26008	6.09217	0.165757
		2.23			0.0594	1.0306	26.05	0.121876	2.11457	5.46529			94.8237			100.289			1.0958e-05	2.5e-10	43832			6.08778
		2.22			0.0497	0.6987	37.42	0.146482	2.05929	6.59828			92.761			99.3592			1.06716e-05	2.5e-10	42686.3			5.92865
	D2O	1.389	1.26633	0.10635	0.0608	0.6928	23.04	0.110334	1.25723	7.94342	9.62749	1.80424	90.5132	90.7197	2.23731	98.4566	100.347	2.23731	6.51515e-06	2.5e-10	26060.6	23809.1	2004.01	3.61953	3.30683	0.278334
		1.21			0.0345	0.3249	41.89	0.113829	1.07197	9.40736			88.5928			98.0002			5.55513e-06	2.5e-10	22220.5			3.08618
		1.2			0.0476	0.3841	36.91	0.13838	1.11664	11.5317			93.0531			104.585			5.78658e-06	2.5e-10	23146.3			3.21477
CoPc-P2VP	H2O	0.378	0.401333	0.0757452	0.0203	0.1117	35.26	0.056377	0.310212	14.9146	14.3904	4.50514	82.0668	82.1528	1.72666	96.9813	96.5431	2.78315	1.60757e-06	2.5e-10	6430.27	6851.97	1438.58	0.893093	0.951662	0.199803
		0.34			0.0355	0.1535	22.63	0.0632757	0.2736	18.6105			80.4707			99.0812			1.41784e-06	2.5e-10	5671.36			0.787688
		0.486			0.016	0.1392	37.2	0.0468799	0.407855	9.64607			83.9208			93.5669			2.11357e-06	2.5e-10	8454.27			1.1742
	D2O	0.426	0.407333	0.0273008	0.0236	0.1837	24.56	0.0456524	0.355354	10.7165	12.1323	4.1774	83.4164	81.896	1.37714	94.133	94.0283	3.59108	1.8415e-06	2.5e-10	7366	6919.02	559.001	1.02305	0.960975	0.0776391
		0.42			0.0189	0.1742	24.96	0.0371561	0.342465	8.84669			81.5393			90.386			1.77471e-06	2.5e-10	7098.83			0.985948
		0.376			0.0392	0.188	20.5	0.0632942	0.303554	16.8336			80.7323			97.5659			1.57306e-06	2.5e-10	6292.24			0.873923
CoPc(py)-P2VP	H2O	1.56	1.56	0.04	0.033	0.5302	34.1	0.0886323	1.42403	5.68156	6.15555	0.459517	91.2837	90.8746	0.742341	96.9653	97.0302	0.449343	7.37952e-06	2.5e-10	29518.1	29389.4	969.161	4.09973	4.08186	0.134606
		1.6			0.0628	0.9271	20.01	0.0989761	1.46116	6.18601			91.3224			97.5084			7.57195e-06	2.5e-10	30287.8			4.20664
		1.52			0.0376	0.5129	33.87	0.100306	1.36827	6.59908			90.0177			96.6168			7.09058e-06	2.5e-10	28362.3			3.93921
	D2O	0.928	0.806	0.111301	0.0118	0.4132	25.94	0.0241088	0.844217	2.59793	2.93452	0.821535	90.9716	89.6424	2.53466	93.5696	92.5769	1.72029	4.37486e-06	2.5e-10	17499.4	15004.5	2378.46	2.43048	2.08396	0.330341
		0.78			0.009	0.3517	25.69	0.0182109	0.71164	2.33472			91.2359			93.5706			3.68783e-06	2.5e-10	14751.3			2.04879
		0.71			0.0134	0.3002	26.04	0.0274833	0.615709	3.87089			86.7196			90.5904			3.1907e-06	2.5e-10	12762.8			1.77261
