# Supplementary material for: Modulating the mechanism of electrocatalytic CO2 reduction by cobalt phthalocyanine through polymer coordination and encapsulation
Source: Nat Commun. 2019 Apr 11;10:1683. doi: 10.1038/s41467-019-09626-8 (PMC6459859; doi:10.1038/s41467-019-09626-8)
Supplement: Supplementary file 2 — Source Data [file 41467_2019_9626_MOESM2_ESM.zip › Supplementary Table 3.xlsx]

## Sheet: SI Table 3
catalyst		Charge/C	Charge avg/C	Charge std/C	Conc.H2/%	Conc.CO/%	V(Head Space)/ml	Partial Charge H2/C	Parital Charge CO/ C	ɛ(H2)/%	ɛ(H2)avg/%	ɛ(H2)std	ɛ(CO)/%	ɛ(CO)avg/%	ɛ(CO)std	ɛ(total)/%	ɛ(total)avg/%	ɛ(total) std	# of CO/mol	# of catalytic site/mol	TON(CO)	TON avg	TON std	TOF(CO)/s-1	TOF(CO)avg /s-1	TOF(CO) std
CoPc-P4VP	1st 4-h CPE	3.98	3.7675	0.303026	0.3077	2.5025	18.63	0.451507	3.67207	11.3444	9.76936	1.09866	92.263	90.9639	3.01002	103.607	100.733	3.68585	1.90292e-05	2.5e-10	76116.9	70953.7	4847.71	5.28589	4.92734	0.336646
		3.85			0.2371	2.2577	19.7	0.367893	3.50313	9.55566			90.9904			100.546			1.81538e-05	2.5e-10	72615			5.04271
		3.32			0.2095	2.0955	18.87	0.311372	3.11446	9.37868			93.8091			103.188			1.61396e-05	2.5e-10	64558.5			4.48323
		3.92			0.2343	2.3112	18.69	0.34491	3.40228	8.79871			86.793			95.5917			1.76312e-05	2.5e-10	70524.6			4.89754
	2nd 4-h CPE	3.84			0.2379	2.5244	17.49	0.327724	3.47754	8.53447			90.5608			99.0953			1.80211e-05	2.5e-10	72084.5			5.00587
