# Supplementary material for: Modulating the mechanism of electrocatalytic CO2 reduction by cobalt phthalocyanine through polymer coordination and encapsulation
Source: Nat Commun. 2019 Apr 11;10:1683. doi: 10.1038/s41467-019-09626-8 (PMC6459859; doi:10.1038/s41467-019-09626-8)
Supplement: Supplementary file 2 — Source Data [file 41467_2019_9626_MOESM2_ESM.zip › Supplementary Table 4.xlsx]

## Sheet: CoPc
nD2O	Sample	i @ -1.00 V vs SCE /mA	j/mA cm-2	j(avg) /mA cm-2	j(std)	i @ -1.05 V vs SCE /mA	j/mA cm-2	j(avg) /mA cm-2	j(std)	i @ -1.10 V vs SCE /mA	j/mA cm-2	j(avg) /mA cm-2	j(std)	i @ -1.15 V vs SCE /mA	j/mA cm-2	j(avg) /mA cm-2	j(std)	i @ -1.20 V vs SCE /mA	j/mA cm-2	j(avg) /mA cm-2	j(std)	i @ -1.25 V vs SCE /mA	j/mA cm-2	j(avg) /mA cm-2	j(std)	KIE	KIE std
0	1	-0.00506	-0.044386	-0.05	0.012998	-0.0144	-0.126316	-0.128123	0.0181063	-0.037	-0.324561	-0.345982	0.0473945	-0.0793	-0.695614	-0.715439	0.0872919	-0.1365	-1.19737	-1.22772	0.117371	-0.2058	-1.80526	-1.85596	0.157875	1.37594	0.272288
	2	-0.00383	-0.0335965			-0.01147	-0.100614			-0.03143	-0.275702			-0.0672	-0.589474			-0.123	-1.07895			-0.1913	-1.67807
	3	-0.00789	-0.0692105			-0.0168	-0.147368			-0.0412	-0.361404			-0.0805	-0.70614			-0.1355	-1.1886			-0.2059	-1.80614
	4	-0.00574	-0.0503509			-0.01426	-0.125088			-0.0421	-0.369298			-0.0867	-0.760526			-0.1458	-1.27895			-0.2149	-1.88509
	5	-0.00598	-0.0524561			-0.0161	-0.141228			-0.04548	-0.398947			-0.0941	-0.825439			-0.159	-1.39474			-0.24	-2.10526
1	1	-0.00967	-0.0848246	-0.0912907	0.0332932	-0.0319	-0.279825	-0.281328	0.115373	-0.0697	-0.611404	-0.579574	0.214307	-0.107	-0.938596	-0.714035	0.344604	-0.1388	-1.21754	-1.1119	0.25785	-0.165	-1.44737	-1.34887	0.241013
	2	-0.0114	-0.1			-0.032	-0.280702			-0.0675	-0.592105			-0.1076	-0.94386			-0.141	-1.23684			-0.171	-1.5
	3	-0.00421	-0.0369298			-0.0136	-0.119298			-0.0306	-0.268421			-0.0531	-0.465789			-0.0815	-0.714912			-0.1153	-1.0114
	4	-0.0133	-0.116667			-0.0488	-0.42807			-0.0962	-0.84386			-0.13	-1.14035			-0.154	-1.35088			-0.179	-1.57018
	5	-0.0162	-0.142105			-0.0492	-0.431579			-0.0962	-0.84386			-0.0133	-0.116667			-0.1598	-1.40175			-0.1836	-1.61053
	6	-0.0084	-0.0736842			-0.0224	-0.196491			-0.0463	-0.40614			-0.072	-0.631579			-0.099	-0.868421			-0.1247	-1.09386
	7	-0.00967	-0.0848246			-0.0266	-0.233333			-0.056	-0.491228			-0.0868	-0.761404			-0.1132	-0.992982			-0.1378	-1.20877

## Sheet: CoPc-P2VP
nD2O	Sample	i @ -1.00 V vs SCE /mA	j/mA cm-2	j(avg) /mA cm-2	j(std)	i @ -1.05 V vs SCE /mA	j/mA cm-2	j(avg) /mA cm-2	j(std)	i @ -1.10 V vs SCE /mA	j/mA cm-2	j(avg) /mA cm-2	j(std)	i @ -1.15 V vs SCE /mA	j/mA cm-2	j(avg) /mA cm-2	j(std)	i @ -1.20 V vs SCE /mA	j/mA cm-2	j(avg) /mA cm-2	j(std)	i @ -1.25 V vs SCE /mA	j/mA cm-2	j(avg) /mA cm-2	j(std)	KIE	KIE std
0	1	-0.0128	-0.112281	-0.138596	0.02442	-0.0353	-0.309649	-0.348246	0.0341542	-0.0637	-0.558772	-0.599327	0.0368334	-0.0942	-0.826316	-0.843567	0.036929	-0.1265	-1.10965	-1.09064	0.0489056	-0.1666	-1.4614	-1.39737	0.0601309	1.31111	0.11151
	2	-0.0163	-0.142982			-0.0411	-0.360526			-0.0719	-0.630702			-0.101	-0.885965			-0.1285	-1.12719			-0.1583	-1.3886
	3	-0.0183	-0.160526			-0.0427	-0.374561			-0.06937	-0.608509			-0.0933	-0.818421			-0.118	-1.03509			-0.153	-1.34211
1	1	-0.00653	-0.0572807	-0.0753509	0.0307644	-0.021	-0.184211	-0.222588	0.0762111	-0.0436	-0.382456	-0.438662	0.0957575	-0.0675	-0.592105	-0.653289	0.0902909	-0.0911	-0.799123	-0.856009	0.0714207	-0.117	-1.02632	-1.06579	0.0781867
	2	-0.00754	-0.0661404			-0.0214	-0.187719			-0.0461	-0.404386			-0.0723	-0.634211			-0.0978	-0.857895			-0.1221	-1.07105
	3	-0.00649	-0.0569298			-0.0207	-0.181579			-0.04403	-0.386228			-0.0685	-0.600877			-0.09244	-0.810877			-0.1132	-0.992982
	4	-0.0138	-0.121053			-0.0384	-0.336842			-0.0663	-0.581579			-0.0896	-0.785965			-0.109	-0.95614			-0.1337	-1.17281

## Sheet: CoPc(py)
nD2O	Sample	i @ -1.00 V vs SCE /mA	j/mA cm-2	j(avg) /mA cm-2	j(std)	i @ -1.05 V vs SCE /mA	j/mA cm-2	j(avg) /mA cm-2	j(std)	i @ -1.10 V vs SCE /mA	j/mA cm-2	j(avg) /mA cm-2	j(std)	i @ -1.15 V vs SCE /mA	j/mA cm-2	j(avg) /mA cm-2	j(std)	i @ -1.20 V vs SCE /mA	j/mA cm-2	j(avg) /mA cm-2	j(std)	i @ -1.25 V vs SCE /mA	j/mA cm-2	j(avg) /mA cm-2	j(std)	KIE	KIE std
0	1	-0.00492	-0.0431579	-0.0567251	0.0125415	-0.00939	-0.0823684	-0.13155	0.0427365	-0.0244	-0.214035	-0.309942	0.0863683	-0.0508	-0.445614	-0.588596	0.132421	-0.0959	-0.841228	-1.00702	0.155308	-0.1537	-1.34825	-1.49503	0.15545	1.41321	0.338311
	2	-0.00674	-0.0591228			-0.0182	-0.159649			-0.0435	-0.381579			-0.0806	-0.707018			-0.131	-1.14912			-0.189	-1.65789
	3	-0.00774	-0.0678947			-0.0174	-0.152632			-0.0381	-0.334211			-0.0699	-0.613158			-0.1175	-1.0307			-0.1686	-1.47895
1	1	-0.00838	-0.0735088	-0.125088	0.0568018	-0.0202	-0.177193	-0.327778	0.155474	-0.0387	-0.339474	-0.537719	0.203713	-0.0559	-0.490351	-0.707895	0.21977	-0.0748	-0.65614	-0.876023	0.227546	-0.0949	-0.832456	-1.05789	0.228116
	2	-0.0132	-0.115789			-0.0363	-0.318421			-0.0601	-0.527193			-0.0802	-0.703509			-0.0982	-0.861404			-0.12	-1.05263
	3	-0.0212	-0.185965			-0.0556	-0.487719			-0.0851	-0.746491			-0.106	-0.929825			-0.1266	-1.11053			-0.1469	-1.2886

## Sheet: CoPc-P4VP
nD2O	Sample	i @ -1.00 V vs SCE /mA	j/mA cm-2	j(avg) /mA cm-2	j(std)	i @ -1.05 V vs SCE /mA	j/mA cm-2	j(avg) /mA cm-2	j(std)	i @ -1.10 V vs SCE /mA	j/mA cm-2	j(avg) /mA cm-2	j(std)	i @ -1.15 V vs SCE /mA	j/mA cm-2	j(avg) /mA cm-2	j(std)	i @ -1.20 V vs SCE /mA	j/mA cm-2	j(avg) /mA cm-2	j(std)	i @ -1.25 V vs SCE /mA	j/mA cm-2	j(avg) /mA cm-2	j(std)	KIE	KIE std
0	1	-0.0042	-0.0368421	-0.0410526	0.0125744	-0.01805	-0.158333	-0.419825	0.51352	-0.0513	-0.45	-0.435965	0.0980758	-0.102	-0.894737	-0.862719	0.155113	-0.1653	-1.45	-1.39561	0.171277	-0.238	-2.08772	-2.01754	0.194834	1.38332	0.135095
	2	-0.00322	-0.0282456			-0.01449	-0.127105			-0.0436	-0.382456			-0.0893	-0.783333			-0.1511	-1.32544			-0.222	-1.94737
	3	-0.00663	-0.0581579			-0.0234	-0.205263			-0.0647	-0.567544			-0.1214	-1.06491			-0.1828	-1.60351			-0.256	-2.24561
	4	-0.00467	-0.0409649			-0.1355	-1.1886			-0.0392	-0.34386			-0.0807	-0.707895			-0.1372	-1.20351			-0.204	-1.78947
1	1	-0.0187	-0.164035	-0.167544	0.00764719	-0.0641	-0.562281	-0.533333	0.025073	-0.0977	-0.857018	-0.833333	0.0205533	-0.1223	-1.07281	-1.04883	0.0241241	-0.1418	-1.24386	-1.23538	0.024378	-0.1654	-1.45088	-1.45848	0.0212225
	2	-0.0185	-0.162281			-0.0592	-0.519298			-0.0935	-0.820175			-0.1168	-1.02456			-0.1377	-1.20789			-0.1644	-1.44211
	3	-0.0201	-0.176316			-0.0591	-0.518421			-0.0938	-0.822807			-0.1196	-1.04912			-0.143	-1.25439			-0.169	-1.48246

## Sheet: CoPc-PS
nD2O	Sample	i @ -1.00 V vs SCE /mA	j/mA cm-2	j(avg) /mA cm-2	j(std)	i @ -1.05 V vs SCE /mA	j/mA cm-2	j(avg) /mA cm-2	j(std)	i @ -1.10 V vs SCE /mA	j/mA cm-2	j(avg) /mA cm-2	j(std)	i @ -1.15 V vs SCE /mA	j/mA cm-2	j(avg) /mA cm-2	j(std)	i @ -1.20 V vs SCE /mA	j/mA cm-2	j(avg) /mA cm-2	j(std)	i @ -1.25 V vs SCE /mA	j/mA cm-2	j(avg) /mA cm-2	j(std)	KIE	KIE std
0	1	0.00572	0.0501754	0.0400219	0.00891733	0.00473	0.0414912	0.0285702	0.0146367	0.00243	0.0213158	0.00685307	0.0111526	-0.00272	-0.0238596	-0.0417456	0.0146937	-0.012	-0.105263	-0.127829	0.0224723	-0.0272	-0.238596	-0.276689	0.0324133	1.32532	0.19437
	2	0.00511	0.0448246			0.0045	0.0394737			0.001135	0.00995614			-0.004066	-0.0356667			-0.0129	-0.113158			-0.0299	-0.262281
	3	0.00365	0.0320175			0.002588	0.0227018			-0.0002	-0.00175439			-0.00628	-0.0550877			-0.0159	-0.139474			-0.03367	-0.295351
	4	0.00377	0.0330702			0.00121	0.010614			-0.00024	-0.00210526			-0.00597	-0.0523684			-0.01749	-0.153421			-0.0354	-0.310526
1	1	0.00373	0.0327193	0.0363158	0.00592803	0.00174	0.0152632	0.0185088	0.00376172	-0.00265	-0.0232456	-0.0138889	0.00866529	-0.00884	-0.0775439	-0.069386	0.00820211	-0.0156	-0.136842	-0.138304	0.00498793	-0.0223	-0.195614	-0.208772	0.0184211
	2	0.00492	0.0431579			0.00258	0.0226316			-0.0007	-0.00614035			-0.00697	-0.0611404			-0.0153	-0.134211			-0.0229	-0.200877
	3	0.00377	0.0330702			0.00201	0.0176316			-0.0014	-0.0122807			-0.00792	-0.0694737			-0.0164	-0.14386			-0.0262	-0.229825
