# Supplementary material for: Modulating the mechanism of electrocatalytic CO2 reduction by cobalt phthalocyanine through polymer coordination and encapsulation
Source: Nat Commun. 2019 Apr 11;10:1683. doi: 10.1038/s41467-019-09626-8 (PMC6459859; doi:10.1038/s41467-019-09626-8)
Supplement: Supplementary file 2 — Source Data [file 41467_2019_9626_MOESM2_ESM.zip › Supplementary Table 5.xlsx]

## Sheet: CPE_CoPc
catalyst	cobalt loading	solvent	Sample	Charge/C	Charge avg/C	Charge std	Current density/mA cm-2	Current density avg/mA cm-2	current density std	Conc.H2/%	Conc.CO/%	V(Head Space)/ml	Partial Charge H2/C	Parital Charge CO/ C	ɛ(H2)/%	ɛ(H2)avg/%	ɛ(H2)std	ɛ(CO)/%	ɛ(CO)avg/%	ɛ(CO)std	ɛ(total)/%	ɛ(total)avg/%	ɛ(total)std	# of CO/mol	# of catalytic site/mol	TON(CO)	TON avg	TON std	TOF(CO)/s-1	TOF(CO)avg /s-1	TOF(CO)std
5uL of 0.5uM CoPc	2.19E-11 mol/cm2	H2O	1	0.248	0.250167	0.014373	0.302144	0.304784	0.017511	0.0531	0.1249	18	0.0752819	0.177076	30.3556	29.0305	4.23356	71.4014	69.9484	1.3992	101.757	98.9789	4.21704	9.17633e-07	2.5e-12	367053	362813	23916.4	50.9796	50.3906	3.32173
			2	0.237			0.288743			0.0453	0.0958	21.55	0.0768899	0.162606	32.443			68.6101			101.053			8.42649e-07	2.5e-12	337060			46.8138
			3	0.2655			0.323465			0.0359	0.1032	22.81	0.0644976	0.185408	24.2929			69.8336			94.1264			9.60813e-07	2.5e-12	384325			53.3785
5uL of 0.5uM CoPc	2.19E-11 mol/cm2	D2O	1	0.193	0.2476	0.0534404	0.235136	0.301657	0.0651077	0.0322	0.0778	22.51	0.0570893	0.137936	29.58	28.1978	5.80581	71.4696	66.1757	8.91176	101.05	94.3735	6.10515	7.14807e-07	2.5e-12	285923	339274	89229.8	39.7115	47.1214	12.393
			2	0.2998			0.365253			0.0322	0.105	25.8	0.0654334	0.21337	21.8257			71.1707			92.9963			1.10571e-06	2.5e-12	442286			61.4286
			3	0.25			0.304581			0.0405	0.0682	26.01	0.0829696	0.139717	33.1878			55.8867			89.0745			7.24033e-07	2.5e-12	289613			40.2241
5uL of 0.05 mM CoPc	2.19E-9 mol/cm2	H2O	1	0.54	0.623333	0.0723418	0.657895	0.759422	0.0881357	0.1234	0.1759	22.41	0.217811	0.310478	40.3355	32.9957	6.39347	57.496	60.2104	3.51851	97.8315	93.2061	5.19345	1.60895e-06	2.5e-10	6435.79	7801.32	1219.33	0.893859	1.08352	0.169351
			2	0.67			0.816277			0.101	0.2079	24.12	0.191877	0.394962	28.6383			58.9496			87.5879			2.04675e-06	2.5e-10	8187.02			1.13709
			3	0.66			0.804094			0.1032	0.2207	24.37	0.198088	0.423625	30.0134			64.1856			94.199			2.19529e-06	2.5e-10	8781.16			1.21961
5uL of 0.05 mM CoPc	2.19E-9 mol/cm2	D2O	1	0.62	0.616667	0.0450925	0.755361	0.7513	0.0549373	0.1292	0.1965	21.89	0.222757	0.338791	35.9286	36.328	0.823712	54.6437	58.3314	3.23102	90.5723	94.6594	3.74969	1.75567e-06	2.5e-10	7022.67	7458.07	728.899	0.975371	1.03584	0.101236
			2	0.66			0.804094			0.1302	0.2119	23.99	0.246017	0.400392	37.2753			60.6654			97.9407			2.07489e-06	2.5e-10	8299.56			1.15272
			3	0.57			0.694444			0.1157	0.193	22.38	0.203947	0.340205	35.7802			59.6851			95.4653			1.763e-06	2.5e-10	7051.98			0.979442

## Sheet: CPE_CoPc-P4VP
catalyst	cobalt loading	Solvent	Sample	Charge/C	Charge avg/C	Charge std	Current density/mA cm-2	Current density avg/mA cm-2	current density std	Conc.H2/%	Conc.CO/%	V(Head Space)/ml	Partial Charge H2/C	Parital Charge CO/ C	ɛ(H2)/%	ɛ(H2)avg/%	ɛ(H2)std	ɛ(CO)/%	ɛ(CO)avg/%	ɛ(CO)std	ɛ(total)/%	ɛ(total)avg/%	ɛ(total)std	# of CO/mol	# of catalytic site/mol	TON(CO)	TON avg	TON std	TOF(CO)/s-1	TOF(CO)avg /s-1	TOF(CO)std
5uL of 0.5uMCoPc-1%P4VP	2.19E-11 mol/cm2	H2O	1	1.127	1.05	0.0755447	1.37305	1.27924	0.0920379	0.0444	0.6057	22.03	0.0770409	1.05098	6.83592	7.59484	0.988238	93.2549	91.8043	1.58814	100.091	99.3991	0.642986	5.44636e-06	2.5e-12	2.17854e+06	1.99976e+06	177792	302.575	277.744	24.6934
			2	0.976			1.18908			0.047	0.4861	22.97	0.085032	0.879448	8.7123			90.1074			98.8197			4.55744e-06	2.5e-12	1.82297e+06			253.191
			3	1.047			1.27558			0.0469	0.5966	20.51	0.0757639	0.963768	7.23628			92.0505			99.2867			4.99439e-06	2.5e-12	1.99776e+06			277.466
5uL of 0.5uMCoPc-1%P4VP	2.19E-11 mol/cm2	D2O	1	0.4	0.520667	0.158371	0.487329	0.63434	0.192947	0.0107	0.1333	35.13	0.0296064	0.368835	7.4016	5.9475	1.35362	92.2087	90.5822	2.51075	99.6103	96.5297	3.70778	1.91136e-06	2.5e-12	764544	972174	266283	106.187	135.024	36.9838
			2	0.7			0.852827			0.0167	0.31	25.14	0.0330678	0.613834	4.72397			87.6905			92.4145			3.18098e-06	2.5e-12	1.27239e+06			176.721
			3	0.462			0.562865			0.0167	0.2683	20.08	0.0264122	0.424334	5.71692			91.8472			97.5642			2.19896e-06	2.5e-12	879586			122.165
5uL of 0.05 mM CoPc-1%P4VP	2.19E-9 mol/cm2	H2O	1	1.52	1.57	0.0866025	1.85185	1.91277	0.10551	0.0748	0.7452	24.01	0.141455	1.40925	9.30623	7.80851	2.11122	92.714	92.1604	0.535954	102.02	99.9689	2.60506	7.30296e-06	2.5e-10	29211.8	29987.2	1507.13	4.0572	4.16489	0.209323
			2	1.52			1.85185			0.0819	0.8647	20.56	0.132627	1.40027	8.72544			92.1231			100.849			7.25642e-06	2.5e-10	29025.7			4.03135
			3	1.67			2.0346			0.0418	0.7102	27.36	0.0900775	1.53045	5.39386			91.644			97.0379			7.93105e-06	2.5e-10	31724.2			4.40614
5uL of 0.05 mM CoPc-1%P4VP	2.19E-9 mol/cm2	D2O	1	0.77	0.78	0.0264575	0.938109	0.950292	0.0322338	0.0194	0.329	26.97	0.0412104	0.851458	5.35199	4.55964	0.782056	90.7632	96.1775	4.72878	96.1152	100.737	4.00979	3.62169e-06	2.5e-10	14486.7	15553.8	1012.09	2.01205	2.16025	0.140568
			2	0.81			0.986842			0.0187	0.4049	24.96	0.0447891	0.969792	4.53863			98.2723			102.811			4.12502e-06	2.5e-10	16500.1			2.29168
			3	0.76			0.925926			0.014	0.3677	26.11	0.0350769	0.92127	3.78831			99.4971			103.285			3.91863e-06	2.5e-10	15674.5			2.17702

## Sheet: rotating disk CA steps_CoPc
Loading of CoPc	nD2O	Sample	i @ -1.00 V vs SCE /mA	j/mA cm-2	j(avg) /mA cm-2	j(std)	i @ -1.05 V vs SCE /mA	j/mA cm-2	j(avg) /mA cm-2	j(std)	i @ -1.10 V vs SCE /mA	j/mA cm-2	j(avg) /mA cm-2	j(std)	i @ -1.15 V vs SCE /mA	j/mA cm-2	j(avg) /mA cm-2	j(std)	i @ -1.20 V vs SCE /mA	j/mA cm-2	j(avg) /mA cm-2	j(std)	i @ -1.25 V vs SCE /mA	j/mA cm-2	j(avg) /mA cm-2	j(std)	KIE	KIE std
2.19E-11 mol cm-2	0	1	-0.0014	-0.0122807	-0.0151096	0.00509093	-0.002156	-0.0189123	-0.0292456	0.00831671	-0.00836	-0.0733333	-0.0685307	0.0145416	-0.0179	-0.157018	-0.132215	0.0353038	-0.0248	-0.217544	-0.202193	0.03844	-0.0362	-0.317544	-0.309868	0.00692094	0.976728	0.0602419
		2	-0.00181	-0.0158772			-0.00428	-0.0375439			-0.0098	-0.0859649			-0.0185	-0.162281			-0.0279	-0.244737			-0.0357	-0.313158
		3	-0.0025	-0.0219298			-0.00389	-0.0341228			-0.00592	-0.0519298			-0.00979	-0.0858772			-0.0176	-0.154386			-0.0344	-0.301754
		4	-0.00118	-0.0103509			-0.00301	-0.0264035			-0.00717	-0.0628947			-0.0141	-0.123684			-0.0219	-0.192105			-0.035	-0.307018
	1	1	-0.0076	-0.0666667	-0.0611988	0.0142733	-0.01565	-0.137281	-0.124415	0.0118204	-0.0234	-0.205263	-0.183333	0.0192383	-0.029	-0.254386	-0.237427	0.0242514	-0.03627	-0.318158	-0.295526	0.0287638	-0.037	-0.324561	-0.317251	0.0182391
		2	-0.00513	-0.045			-0.0139	-0.12193			-0.02	-0.175439			-0.0283	-0.248246			-0.0348	-0.305263			-0.0377	-0.330702
		3	-0.0082	-0.0719298			-0.013	-0.114035			-0.0193	-0.169298			-0.0239	-0.209649			-0.03	-0.263158			-0.0338	-0.296491
2.19E-9 mol cm-2	0	1	-0.01	-0.0877193	-0.074269	0.0292865	-0.0357	-0.313158	-0.257456	0.0710163	-0.0646	-0.566667	-0.511111	0.0957815	-0.08	-0.701754	-0.717836	0.0771564	-0.086	-0.754386	-0.831433	0.050569	-0.095	-0.833333	-0.87383	0.0698246	0.989242	0.157705
		2	-0.004	-0.0350877			-0.018	-0.157895			-0.042	-0.368421			-0.069	-0.605263			-0.0895	-0.785088			-0.09	-0.789474
		3	-0.008	-0.0701754			-0.025	-0.219298			-0.052	-0.45614			-0.079	-0.692982			-0.0968	-0.849123			-0.0937	-0.82193
		4	-0.014	-0.122807			-0.041	-0.359649			-0.074	-0.649123			-0.096	-0.842105			-0.1	-0.877193			-0.102	-0.894737
		5	-0.007	-0.0614035			-0.0274	-0.240351			-0.057	-0.5			-0.082	-0.719298			-0.0964	-0.845614			-0.107	-0.938596
		6	-0.0078	-0.0684211			-0.029	-0.254386			-0.06	-0.526316			-0.085	-0.745614			-0.1	-0.877193			-0.11	-0.964912
	1	1	-0.0047	-0.0412281	-0.0531579	0.0208774	-0.022	-0.192982	-0.221053	0.0842958	-0.047	-0.412281	-0.481078	0.156879	-0.079	-0.692982	-0.722055	0.168018	-0.1	-0.877193	-0.839098	0.112618	-0.111	-0.973684	-0.883333	0.121854
		2	-0.0048	-0.0421053			-0.021	-0.184211			-0.0453	-0.397368			-0.0732	-0.642105			-0.0913	-0.800877			-0.0972	-0.852632
		3	-0.0051	-0.0447368			-0.022	-0.192982			-0.0496	-0.435088			-0.0746	-0.654386			-0.0923	-0.809649			-0.0936	-0.821053
		4	-0.00432	-0.0378947			-0.0194	-0.170175			-0.042	-0.368421			-0.0694	-0.608772			-0.085	-0.745614			-0.0884	-0.775439
		5	-0.0045	-0.0394737			-0.017	-0.149123			-0.042	-0.368421			-0.065	-0.570175			-0.081	-0.710526			-0.0867	-0.760526
		6	-0.009	-0.0789474			-0.03	-0.263158			-0.068	-0.596491			-0.095	-0.833333			-0.1	-0.877193			-0.102	-0.894737
		7	-0.01	-0.0877193			-0.045	-0.394737			-0.09	-0.789474			-0.12	-1.05263			-0.12	-1.05263			-0.126	-1.10526

## Sheet: rotating diskCA steps_CoPc-P4VP
Loading of CoPc	nD2O	Sample	i @ -1.00 V vs SCE /mA	j/mA cm-2	j(avg) /mA cm-2	j(std)	i @ -1.05 V vs SCE /mA	j/mA cm-2	j(avg) /mA cm-2	j(std)	i @ -1.10 V vs SCE /mA	j/mA cm-2	j(avg) /mA cm-2	j(std)	i @ -1.15 V vs SCE /mA	j/mA cm-2	j(avg) /mA cm-2	j(std)	i @ -1.20 V vs SCE /mA	j/mA cm-2	j(avg) /mA cm-2	j(std)	i @ -1.25 V vs SCE /mA	j/mA cm-2	j(avg) /mA cm-2	j(std)	KIE	KIE std
2.19E-11 mol cm-2	0	1	-0.0036	-0.0315789	-0.0300877	0.00297082	-0.0194	-0.170175	-0.152924	0.0196212	-0.0565	-0.495614	-0.444737	0.0513214	-0.1077	-0.944737	-0.846491	0.0927173	-0.167	-1.46491	-1.29781	0.146028	-0.21	-1.84211	-1.55556	0.248159	1.76744	0.352989
		2	-0.00304	-0.0266667			-0.015	-0.131579			-0.0448	-0.392982			-0.0867	-0.760526			-0.1362	-1.19474			-0.161	-1.41228
		3	-0.00365	-0.0320175			-0.0179	-0.157018			-0.0508	-0.445614			-0.0951	-0.834211			-0.14065	-1.23377			-0.161	-1.41228
	1	1	-0.00108	-0.00947368	-0.00684211	0.00229416	-0.0155	-0.135965	-0.147076	0.0170169	-0.038	-0.333333	-0.345029	0.0365205	-0.0644	-0.564912	-0.567836	0.0448085	-0.094	-0.824561	-0.800585	0.0799369	-0.113	-0.991228	-0.880117	0.105749
		2	-0.00066	-0.00578947			-0.0158	-0.138596			-0.036	-0.315789			-0.0598	-0.524561			-0.0811	-0.711404			-0.089	-0.780702
		3	-0.0006	-0.00526316			-0.019	-0.166667			-0.044	-0.385965			-0.07	-0.614035			-0.0987	-0.865789			-0.099	-0.868421
2.19E-9 mol cm-2	0	1	-0.0188	-0.164912	-0.168129	0.00414545	-0.0618	-0.542105	-0.540351	0.0158624	-0.124	-1.08772	-1.06725	0.0766394	-0.201	-1.76316	-1.73099	0.130207	-0.283	-2.48246	-2.45029	0.130207	-0.331	-2.90351	-2.90058	0.0220755	2.1242	0.0179842
		2	-0.019	-0.166667			-0.0633	-0.555263			-0.129	-1.13158			-0.21	-1.84211			-0.292	-2.5614			-0.333	-2.92105
		3	-0.0197	-0.172807			-0.0597	-0.523684			-0.112	-0.982456			-0.181	-1.58772			-0.263	-2.30702			-0.328	-2.87719
	1	1	-0.016	-0.140351	-0.146199	0.00570737	-0.0386	-0.338596	-0.345906	0.00646589	-0.0667	-0.585088	-0.592398	0.00669967	-0.1	-0.877193	-0.885965	0.00877193	-0.135	-1.18421	-1.18713	0.00506448	-0.156	-1.36842	-1.3655	0.00506448
		2	-0.0167	-0.146491			-0.0397	-0.348246			-0.0682	-0.598246			-0.102	-0.894737			-0.136	-1.19298			-0.156	-1.36842
		3	-0.0173	-0.151754			-0.04	-0.350877			-0.0677	-0.59386			-0.101	-0.885965			-0.135	-1.18421			-0.155	-1.35965
