# Supplementary material for: Modulating the mechanism of electrocatalytic CO2 reduction by cobalt phthalocyanine through polymer coordination and encapsulation
Source: Nat Commun. 2019 Apr 11;10:1683. doi: 10.1038/s41467-019-09626-8 (PMC6459859; doi:10.1038/s41467-019-09626-8)
Supplement: Supplementary file 2 — Source Data [file 41467_2019_9626_MOESM2_ESM.zip › Supplementary Table 6.xlsx]

## Sheet: SI Table 6
Catalyst	Sample	Charge/C	Charge avg/C	Charge std/C	Conc.H2/%	Conc.CO/%	V(Head Space)/ml	Partial Charge H2/C	Parital Charge CO/ C	ɛ(H2)/%	ɛ(H2)avg/%	ɛ(H2)std	ɛ(CO)/%	ɛ(CO)avg/%	ɛ(CO)std	ɛ(total)/%	ɛ(total)avg/%	ɛ(total) std	# of CO/mol	# of catalytic site/mol	TON(CO)	TON avg	TON std	TOF(CO)/s-1	TOF(CO)avg /s-1	TOF(CO) std	Comment
0.05 mM py	1	0.274	0.27	0.0282135	0.0983	0.0098	22.75	0.17614	0.0175603	64.2848	61.8694	10.7318	6.40886	4.1907	2.22076	70.6936	66.0601	12.3125	9.1e-08	1.11e-06	0.081982	0.0516846	0.0274503	1.13864e-05	7.17842e-06	3.81254e-06	No liquid product detected
	2	0.296			0.079	0.0031	23.85	0.148402	0.00582336	50.1357			1.96735			52.1031			3.01776e-08	1.06e-06	0.0284694			3.95408e-06
	3	0.24			0.1001	0.0059	21.67	0.170851	0.0100701	71.1878			4.19588			75.3837			5.21849e-08	1.17e-06	0.0446025			6.19479e-06
CoPc	1	0.54	0.623333	0.0723418	0.1234	0.1759	22.41	0.217811	0.310478	40.3355	32.9957	6.39347	57.496	60.2104	3.51851	97.8315	93.2061	5.19345	1.60895e-06	2.5e-10	6435.79	7801.32	1219.33	0.893859	1.08352	0.169351
	2	0.67			0.101	0.2079	24.12	0.191877	0.394962	28.6383			58.9496			87.5879			2.04675e-06	2.5e-10	8187.02			1.13709
	3	0.66			0.1032	0.2207	24.37	0.198088	0.423625	30.0134			64.1856			94.199			2.19529e-06	2.5e-10	8781.16			1.21961
CoPc(py)	1	1.1	1.09	0.0173205	0.0338	0.2777	41.03	0.10923	0.897431	9.93	11.2402	1.72472	81.5846	77.7188	3.73855	91.5146	88.959	2.24314	4.65062e-06	2.5e-10	18602.5	17560.5	912.985	2.58368	2.43896	0.126803
	2	1.1			0.0709	0.3983	25.99	0.145136	0.815343	13.1942			74.1221			87.3163			4.22523e-06	2.5e-10	16900.9			2.34735
	3	1.07			0.0385	0.2814	37.39	0.113381	0.828711	10.5963			77.4497			88.046			4.29451e-06	2.5e-10	17178			2.38584
