# Supplementary material for: Modulating the mechanism of electrocatalytic CO2 reduction by cobalt phthalocyanine through polymer coordination and encapsulation
Source: Nat Commun. 2019 Apr 11;10:1683. doi: 10.1038/s41467-019-09626-8 (PMC6459859; doi:10.1038/s41467-019-09626-8)
Supplement: Supplementary file 2 — Source Data [file 41467_2019_9626_MOESM2_ESM.zip › Supplementary Table 8.xlsx]

## Sheet: CoPc(py) as synthesized
nD2O	Sample	I @ -1.00 V vs SCE /mA	j/mA cm-2	j(avg) /mA cm-2	j std	I @ -1.05 V vs SCE /mA	j/mA cm-2	j(avg) /mA cm-2	j std	I @ -1.10 V vs SCE /mA	j/mA cm-2	j(avg) /mA cm-2	j std	I @ -1.15 V vs SCE /mA	j/mA cm-2	j(avg) /mA cm-2	j std	I @ -1.20 V vs SCE /mA	j/mA cm-2	j(avg) /mA cm-2	j std	I @ -1.25 V vs SCE /mA	j/mA cm-2	j(avg) /mA cm-2	j std	jn/j0	jn/j0 std	KIE	KIE std
0	1	-0.03442	-0.30193	-0.473947	0.225131	-0.06488	-0.569123	-0.688991	0.148988	-0.1008	-0.884211	-0.984211	0.0918697	-0.1432	-1.25614	-1.33882	0.0836678	-0.1868	-1.6386	-1.71272	0.136048	-0.227	-1.99123	-2.01623	0.0632289	1	0.03136	2.9943	0.422038
	2	-0.0918	-0.805263			-0.103	-0.903509			-0.1227	-1.07632			-0.1526	-1.3386			-0.1842	-1.61579			-0.2214	-1.94211
	3	-0.0451	-0.395614			-0.0765	-0.671053			-0.1193	-1.04649			-0.1657	-1.45351			-0.218	-1.91228			-0.238	-2.08772
	4	-0.0448	-0.392982			-0.0698	-0.612281			-0.106	-0.929825			-0.149	-1.30702			-0.192	-1.68421			-0.233	-2.04386
1	1	-0.0095	-0.0833333	-0.0753684	0.0170217	-0.0254	-0.222807	-0.190789	0.0348272	-0.04446	-0.39	-0.342632	0.0415995	-0.06468	-0.567368	-0.50261	0.059562	-0.0815	-0.714912	-0.621338	0.0847937	-0.0896	-0.785965	-0.673355	0.0925285	0.333968	0.0458919
	2	-0.0106	-0.0929825			-0.0238	-0.208772			-0.0379	-0.332456			-0.05417	-0.475175			-0.067	-0.587719			-0.07025	-0.616228
	3	-0.006088	-0.0534035			-0.0163	-0.142982			-0.0332	-0.291228			-0.04947	-0.433947			-0.0594	-0.521053			-0.0663	-0.581579
	4	-0.00818	-0.0717544			-0.0215	-0.188596			-0.04068	-0.356842			-0.06087	-0.533947			-0.07543	-0.661667			-0.0809	-0.709649

## Sheet: CoPc(py) as prepared
nD2O	i @ -1.00 V vs SCE /mA	j/mA cm-2	j(avg) /mA cm-2	j(std)	i @ -1.05 V vs SCE /mA	j/mA cm-2	j(avg) /mA cm-2	j(std)	i @ -1.10 V vs SCE /mA	j/mA cm-2	j(avg) /mA cm-2	j(std)	i @ -1.15 V vs SCE /mA	j/mA cm-2	j(avg) /mA cm-2	j(std)	i @ -1.20 V vs SCE /mA	j/mA cm-2	j(avg) /mA cm-2	j(std)	i @ -1.25 V vs SCE /mA	j/mA cm-2	j(avg) /mA cm-2	j(std)	KIE	KIE std
0	-0.0106	-0.0929825	-0.117018	0.0252839	-0.0346	-0.303509	-0.396316	0.0589301	-0.0735	-0.644737	-0.795789	0.104778	-0.118	-1.03509	-1.24912	0.148425	-0.158	-1.38596	-1.64737	0.199009	-0.177	-1.55263	-1.9193	0.271037	3.14067	0.529819
	-0.0177	-0.155263			-0.0516	-0.452632			-0.089	-0.780702			-0.146	-1.2807			-0.213	-1.86842			-0.257	-2.25439
	-0.0144	-0.126316			-0.046	-0.403509			-0.0909	-0.797368			-0.138	-1.21053			-0.175	-1.53509			-0.208	-1.82456
	-0.013	-0.114035			-0.0501	-0.439474			-0.107	-0.938596			-0.165	-1.44737			-0.207	-1.81579			-0.24	-2.10526
	-0.011	-0.0964912			-0.0436	-0.382456			-0.0932	-0.817544			-0.145	-1.27193			-0.186	-1.63158			-0.212	-1.85965
1	-0.05	-0.438596	-0.200292	0.206482	-0.091	-0.798246	-0.406433	0.339433	-0.103	-0.903509	-0.570175	0.288808	-0.082	-0.719298	-0.611111	0.0946122	-0.072	-0.631579	-0.616959	0.0182602	-0.077	-0.675439	-0.611111	0.0563956
	-0.01	-0.0877193			-0.025	-0.219298			-0.047	-0.412281			-0.065	-0.570175			-0.071	-0.622807			-0.067	-0.587719
	-0.0085	-0.0745614			-0.023	-0.201754			-0.045	-0.394737			-0.062	-0.54386			-0.068	-0.596491			-0.065	-0.570175
