# Supplementary material for: Modulating the mechanism of electrocatalytic CO2 reduction by cobalt phthalocyanine through polymer coordination and encapsulation
Source: Nat Commun. 2019 Apr 11;10:1683. doi: 10.1038/s41467-019-09626-8 (PMC6459859; doi:10.1038/s41467-019-09626-8)
Supplement: Supplementary file 2 — Source Data [file 41467_2019_9626_MOESM2_ESM.zip › Table 1.xlsx]

## Sheet: CPE
catalyst	solvent	Sample	Charge/C	Charge avg/C	Charge std/C	Conc.H2/%	Conc.CO/%	V(Head Space)/ml	Partial Charge H2/C	Parital Charge CO/ C	ɛ(H2)/%	ɛ(H2)avg/%	ɛ(H2)std	ɛ(CO)/%	ɛ(CO)avg/%	ɛ(CO)std	ɛ(total)/%	ɛ(total)avg/%	ɛ(total) std	# of CO/mol	# of catalytic site/mol	TON(CO)	TON avg	TON std	TOF(CO)/s-1	TOF(CO)avg /s-1	TOF(CO) std
CoPc	H2O	1	0.54	0.623333	0.0723418	0.1234	0.1759	22.41	0.217811	0.310478	40.3355	32.9957	6.39347	57.496	60.2104	3.51851	97.8315	93.2061	5.19345	1.60895e-06	2.5e-10	6435.79	7801.32	1219.33	0.893859	1.08352	0.169351
		2	0.67			0.101	0.2079	24.12	0.191877	0.394962	28.6383			58.9496			87.5879			2.04675e-06	2.5e-10	8187.02			1.13709
		3	0.66			0.1032	0.2207	24.37	0.198088	0.423625	30.0134			64.1856			94.199			2.19529e-06	2.5e-10	8781.16			1.21961
	D2O	1	0.62	0.616667	0.0450925	0.1292	0.1965	21.89	0.222757	0.338791	35.9286	36.328	0.823712	54.6437	58.3314	3.23102	90.5723	94.6594	3.74969	1.75567e-06	2.5e-10	7022.67	7458.07	728.899	0.975371	1.03584	0.101236
		2	0.66			0.1302	0.2119	23.99	0.246017	0.400392	37.2753			60.6654			97.9407			2.07489e-06	2.5e-10	8299.56			1.15272
		3	0.57			0.1157	0.193	22.38	0.203947	0.340205	35.7802			59.6851			95.4653			1.763e-06	2.5e-10	7051.98			0.979442
CoPc-PS	H2O	1	0.12	0.141333	0.0801582	0.0125	0.0732	18.03	0.0177513	0.103951	14.7927	15.3723	1.57628	86.6262	85.6025	1.81433	101.419	100.975	0.394742	5.38692e-07	2.5e-10	2154.77	2488.52	1357.04	0.299273	0.345628	0.188477
		2	0.23			0.0166	0.0808	30.18	0.0394595	0.192068	17.1563			83.5077			100.664			9.95324e-07	2.5e-10	3981.3			0.552958
		3	0.074			0.0034	0.0208	39.15	0.0104842	0.0641385	14.1678			86.6737			100.841			3.32376e-07	2.5e-10	1329.5			0.184653
	D2O	1	0.13	0.176667	0.064291	0.0135	0.0586	22.81	0.024254	0.10528	18.6569	18.3273	3.54746	80.9848	81.3525	2.23834	99.6416	99.6798	5.75162	5.45578e-07	2.5e-10	2182.31	2965.64	1013.68	0.303099	0.411895	0.140788
		2	0.25			0.0104	0.0564	44.64	0.0365663	0.198302	14.6265			79.3208			93.9473			1.02763e-06	2.5e-10	4110.52			0.570906
		3	0.15			0.0107	0.0413	38.62	0.0325477	0.125628	21.6984			83.7519			105.45			6.51023e-07	2.5e-10	2604.09			0.361679
CoPc(py)	H2O	1	1.1	1.09	0.0173205	0.0338	0.2777	41.03	0.10923	0.897431	9.93	11.2402	1.72472	81.5846	77.7188	3.73855	91.5146	88.959	2.24314	4.65062e-06	2.5e-10	18602.5	17560.5	912.985	2.58368	2.43896	0.126803
		2	1.1			0.0709	0.3983	25.99	0.145136	0.815343	13.1942			74.1221			87.3163			4.22523e-06	2.5e-10	16900.9			2.34735
		3	1.07			0.0385	0.2814	37.39	0.113381	0.828711	10.5963			77.4497			88.046			4.29451e-06	2.5e-10	17178			2.38584
	D2O	1	0.34	0.323333	0.0568624	0.0151	0.0974	34.22	0.0406987	0.26252	11.9702	11.4132	1.47894	77.2118	75.9286	1.59097	89.182	87.3419	2.99566	1.36042e-06	2.5e-10	5441.68	5082.49	843.444	0.755789	0.705901	0.117145
		2	0.37			0.0104	0.0792	43.98	0.0360257	0.274349	9.73667			74.1485			83.8852			1.42172e-06	2.5e-10	5686.88			0.789845
		3	0.26			0.0153	0.0933	27.04	0.0325853	0.198706	12.5328			76.4256			88.9584			1.02973e-06	2.5e-10	4118.91			0.572071
CoPc(py)-PS	H2O	1	0.23	0.203333	0.0305505	0.0059	0.0699	36.5	0.0169617	0.200953	7.37464	7.3268	2.43937	87.3707	85.8665	4.31376	94.7454	93.1933	2.14634	1.04137e-06	2.5e-10	4165.47	3611.91	516.009	0.578537	0.501654	0.0716679
		2	0.21			0.0108	0.0898	24.05	0.020458	0.170104	9.74189			81.002			90.7439			8.81506e-07	2.5e-10	3526.02			0.489726
		3	0.17			0.0029	0.0532	36.2	0.00826857	0.151685	4.86386			89.2267			94.0906			7.86057e-07	2.5e-10	3144.23			0.436698
	D2O	1	0.078	0.07	0.00984886	0.0042	0.0226	36.43	0.0120513	0.0648472	15.4503	14.3524	0.963644	83.1375	81.0701	1.99732	98.5878	95.4225	2.93258	3.36048e-07	2.5e-10	1344.19	1178.9	192.193	0.186693	0.163736	0.0266935
		2	0.059			0.0025	0.0145	40.89	0.00805157	0.0466991	13.6467			79.1511			92.7978			2.42002e-07	2.5e-10	968.008			0.134446
		3	0.073			0.0059	0.0342	21.93	0.0101909	0.0590729	13.9602			80.9218			94.882			3.06125e-07	2.5e-10	1224.5			0.170069
CoPc-P4VP	H2O	1	1.52	1.57	0.0866025	0.0748	0.7452	24.01	0.141455	1.40925	9.30623	7.80851	2.11122	92.714	92.1604	0.535954	102.02	99.9689	2.60506	7.30296e-06	2.5e-10	29211.8	29987.2	1507.13	4.0572	4.16489	0.209323
		2	1.52			0.0819	0.8647	20.56	0.132627	1.40027	8.72544			92.1231			100.849			7.25642e-06	2.5e-10	29025.7			4.03135
		3	1.67			0.0418	0.7102	27.36	0.0900775	1.53045	5.39386			91.644			97.0379			7.93105e-06	2.5e-10	31724.2			4.40614
	D2O	1	0.77	0.78	0.0264575	0.0194	0.329	26.97	0.0412104	0.698877	5.35199	4.55964	0.782056	90.7632	96.1775	4.72878	96.1152	100.737	4.00979	3.62169e-06	2.5e-10	14486.7	15553.8	1012.09	2.01205	2.16025	0.140568
		2	0.81			0.0187	0.4049	24.96	0.0367629	0.796006	4.53863			98.2723			102.811			4.12502e-06	2.5e-10	16500.1			2.29168
		3	0.76			0.014	0.3677	26.11	0.0287911	0.756178	3.78831			99.4971			103.285			3.91863e-06	2.5e-10	15674.5			2.17702
CoPc-P2VP	H2O	1	0.378	0.401333	0.0757452	0.0203	0.1117	35.26	0.056377	0.310212	14.9146	14.3904	4.50514	82.0668	82.1528	1.72666	96.9813	96.5431	2.78315	1.60757e-06	2.5e-10	6430.27	6851.97	1438.58	0.893093	0.951662	0.199803
		2	0.34			0.0355	0.1535	22.63	0.0632757	0.2736	18.6105			80.4707			99.0812			1.41784e-06	2.5e-10	5671.36			0.787688
		3	0.486			0.016	0.1392	37.2	0.0468799	0.407855	9.64607			83.9208			93.5669			2.11357e-06	2.5e-10	8454.27			1.1742
	D2O	1	0.426	0.407333	0.0273008	0.0236	0.1837	24.56	0.0456524	0.355354	10.7165	12.1323	4.1774	83.4164	81.896	1.37714	94.133	94.0283	3.59108	1.8415e-06	2.5e-10	7366	6919.02	559.001	1.02305	0.960975	0.0776391
		2	0.42			0.0189	0.1742	24.96	0.0371561	0.342465	8.84669			81.5393			90.386			1.77471e-06	2.5e-10	7098.83			0.985948
		3	0.376			0.0392	0.188	20.5	0.0632942	0.303554	16.8336			80.7323			97.5659			1.57306e-06	2.5e-10	6292.24			0.873923
CoPc(py)-P2VP	H2O	1	1.56	1.56	0.04	0.033	0.5302	34.1	0.0886323	1.42403	5.68156	6.15555	0.459517	91.2837	90.8746	0.742341	96.9653	97.0302	0.449343	7.37952e-06	2.5e-10	29518.1	29389.4	969.161	4.09973	4.08186	0.134606
		2	1.6			0.0628	0.9271	20.01	0.0989761	1.46116	6.18601			91.3224			97.5084			7.57195e-06	2.5e-10	30287.8			4.20664
		3	1.52			0.0376	0.5129	33.87	0.100306	1.36827	6.59908			90.0177			96.6168			7.09058e-06	2.5e-10	28362.3			3.93921
	D2O	1	0.928	0.806	0.111301	0.0118	0.4132	25.94	0.0241088	0.844217	2.59793	2.93452	0.821535	90.9716	89.6424	2.53466	93.5696	92.5769	1.72029	4.37486e-06	2.5e-10	17499.4	15004.5	2378.46	2.43048	2.08396	0.330341
		2	0.78			0.009	0.3517	25.69	0.0182109	0.71164	2.33472			91.2359			93.5706			3.68783e-06	2.5e-10	14751.3			2.04879
		3	0.71			0.0134	0.3002	26.04	0.0274833	0.615709	3.87089			86.7196			90.5904			3.1907e-06	2.5e-10	12762.8			1.77261

## Sheet: RDE_CoPc
nD2O	Sample	i @ -1.00 V vs SCE /mA	j/mA cm-2	j(avg) /mA cm-2	j(std)	i @ -1.05 V vs SCE /mA	j/mA cm-2	j(avg) /mA cm-2	j(std)	i @ -1.10 V vs SCE /mA	j/mA cm-2	j(avg) /mA cm-2	j(std)	i @ -1.15 V vs SCE /mA	j/mA cm-2	j(avg) /mA cm-2	j(std)	i @ -1.20 V vs SCE /mA	j/mA cm-2	j(avg) /mA cm-2	j(std)	i @ -1.25 V vs SCE /mA	j/mA cm-2	j(avg) /mA cm-2	j(std)	ɛ(CO)avg/%	ɛ(CO)std	# of catalytic site/mol	TOFCO/s-1	TOFCO std
0	1	-0.01	-0.0877193	-0.074269	0.0292865	-0.0357	-0.313158	-0.257456	0.0710163	-0.0646	-0.566667	-0.511111	0.0957815	-0.08	-0.701754	-0.717836	0.0771564	-0.086	-0.754386	-0.831433	0.050569	-0.095	-0.833333	-0.87383	0.0698246	60	3	2.5e-10	1.23895	0.116784
	2	-0.004	-0.0350877			-0.018	-0.157895			-0.042	-0.368421			-0.069	-0.605263			-0.0895	-0.785088			-0.09	-0.789474
	3	-0.008	-0.0701754			-0.025	-0.219298			-0.052	-0.45614			-0.079	-0.692982			-0.0968	-0.849123			-0.0937	-0.82193
	4	-0.014	-0.122807			-0.041	-0.359649			-0.074	-0.649123			-0.096	-0.842105			-0.1	-0.877193			-0.102	-0.894737
	5	-0.007	-0.0614035			-0.0274	-0.240351			-0.057	-0.5			-0.082	-0.719298			-0.0964	-0.845614			-0.107	-0.938596
	6	-0.0078	-0.0684211			-0.029	-0.254386			-0.06	-0.526316			-0.085	-0.745614			-0.1	-0.877193			-0.11	-0.964912
1	1	-0.0047	-0.0412281	-0.0531579	0.0208774	-0.022	-0.192982	-0.221053	0.0842958	-0.047	-0.412281	-0.481078	0.156879	-0.079	-0.692982	-0.722055	0.168018	-0.1	-0.877193	-0.839098	0.112618	-0.111	-0.973684	-0.883333	0.121854	58	3	2.5e-10	1.21068	0.178364
	2	-0.0048	-0.0421053			-0.021	-0.184211			-0.0453	-0.397368			-0.0732	-0.642105			-0.0913	-0.800877			-0.0972	-0.852632
	3	-0.0051	-0.0447368			-0.022	-0.192982			-0.0496	-0.435088			-0.0746	-0.654386			-0.0923	-0.809649			-0.0936	-0.821053
	4	-0.00432	-0.0378947			-0.0194	-0.170175			-0.042	-0.368421			-0.0694	-0.608772			-0.085	-0.745614			-0.0884	-0.775439
	5	-0.0045	-0.0394737			-0.017	-0.149123			-0.042	-0.368421			-0.065	-0.570175			-0.081	-0.710526			-0.0867	-0.760526
	6	-0.009	-0.0789474			-0.03	-0.263158			-0.068	-0.596491			-0.095	-0.833333			-0.1	-0.877193			-0.102	-0.894737
	7	-0.01	-0.0877193			-0.045	-0.394737			-0.09	-0.789474			-0.12	-1.05263			-0.12	-1.05263			-0.126	-1.10526

## Sheet: RDE_CoPc-P2VP
nD2O	Sample	i @ -1.00 V vs SCE /mA	j/mA cm-2	j(avg) /mA cm-2	j(std)	i @ -1.05 V vs SCE /mA	j/mA cm-2	j(avg) /mA cm-2	j(std)	i @ -1.10 V vs SCE /mA	j/mA cm-2	j(avg) /mA cm-2	j(std)	i @ -1.15 V vs SCE /mA	j/mA cm-2	j(avg) /mA cm-2	j(std)	i @ -1.20 V vs SCE /mA	j/mA cm-2	j(avg) /mA cm-2	j(std)	i @ -1.25 V vs SCE /mA	j/mA cm-2	j(avg) /mA cm-2	j(std)	ɛ(CO)avg/%	ɛ(CO)std	# of catalytic site/mol	TOFCO/s-1	TOFCO std
0	1	-0.0032	-0.0280702	-0.0330702	0.0104499	-0.0109	-0.095614	-0.105373	0.0267813	-0.0271	-0.237719	-0.237061	0.0225781	-0.047	-0.412281	-0.406689	0.0267423	-0.0718	-0.629825	-0.572697	0.038612	-0.0914	-0.801754	-0.733772	0.0440023	82	2	2.5e-10	1.42184	0.0920463
	2	-0.0027	-0.0236842			-0.0093	-0.0815789			-0.0249	-0.218421			-0.0436	-0.382456			-0.0651	-0.571053			-0.0873	-0.765789
	3	-0.00337	-0.0295614			-0.0112	-0.0982456			-0.0273	-0.239474			-0.0479	-0.420175			-0.0705	-0.618421			-0.0862	-0.75614
	4	-0.0045	-0.0394737			-0.0121	-0.10614			-0.0265	-0.232456			-0.0459	-0.402632			-0.0617	-0.541228			-0.0864	-0.757895
	5	-0.00317	-0.027807			-0.0109	-0.095614			-0.0248	-0.217544			-0.0418	-0.366667			-0.0591	-0.518421			-0.0773	-0.67807
	6	-0.00316	-0.0277193			-0.0108	-0.0947368			-0.0256	-0.224561			-0.0448	-0.392982			-0.0617	-0.541228			-0.0789	-0.692105
	7	-0.00364	-0.0319298			-0.0116	-0.101754			-0.0271	-0.237719			-0.0483	-0.423684			-0.0658	-0.577193			-0.0831	-0.728947
	8	-0.00642	-0.0563158			-0.0193	-0.169298			-0.0329	-0.288596			-0.0516	-0.452632			-0.0666	-0.584211			-0.0786	-0.689474
1	1	-0.0064	-0.0561404	-0.0659649	0.00803578	-0.019	-0.166667	-0.183991	0.0149788	-0.033	-0.289474	-0.309649	0.0182462	-0.0507	-0.444737	-0.464912	0.020572	-0.0681	-0.597368	-0.598465	0.025133	-0.083	-0.72807	-0.728947	0.0209916	82	1	2.5e-10	1.41249	0.0441727
	2	-0.00854	-0.0749123			-0.0231	-0.202632			-0.038	-0.333333			-0.0561	-0.492105			-0.0719	-0.630702			-0.0853	-0.748246
	3	-0.0079	-0.0692982			-0.0213	-0.186842			-0.0347	-0.304386			-0.0518	-0.454386			-0.0649	-0.569298			-0.0798	-0.7
	4	-0.00724	-0.0635088			-0.0205	-0.179825			-0.0355	-0.311404			-0.0534	-0.468421			-0.068	-0.596491			-0.0843	-0.739474

## Sheet: RDE_CoPc(py)
nD2O	Sample	i @ -1.00 V vs SCE /mA	j/mA cm-2	j(avg) /mA cm-2	j(std)	i @ -1.05 V vs SCE /mA	j/mA cm-2	j(avg) /mA cm-2	j(std)	i @ -1.10 V vs SCE /mA	j/mA cm-2	j(avg) /mA cm-2	j(std)	i @ -1.15 V vs SCE /mA	j/mA cm-2	j(avg) /mA cm-2	j(std)	i @ -1.20 V vs SCE /mA	j/mA cm-2	j(avg) /mA cm-2	j(std)	i @ -1.25 V vs SCE /mA	j/mA cm-2	j(avg) /mA cm-2	j(std)	ɛ(CO)avg/%	ɛ(CO)std	# of catalytic site/mol	TOFCO/s-1	TOFCO std
0	1	-0.0106	-0.0929825	-0.117018	0.0252839	-0.0346	-0.303509	-0.396316	0.0589301	-0.0735	-0.644737	-0.795789	0.104778	-0.118	-1.03509	-1.24912	0.148425	-0.158	-1.38596	-1.64737	0.199009	-0.177	-1.55263	-1.9193	0.271037	78	4	2.5e-10	3.53763	0.531493
	2	-0.0177	-0.155263			-0.0516	-0.452632			-0.089	-0.780702			-0.146	-1.2807			-0.213	-1.86842			-0.257	-2.25439
	3	-0.0144	-0.126316			-0.046	-0.403509			-0.0909	-0.797368			-0.138	-1.21053			-0.175	-1.53509			-0.208	-1.82456
	4	-0.013	-0.114035			-0.0501	-0.439474			-0.107	-0.938596			-0.165	-1.44737			-0.207	-1.81579			-0.24	-2.10526
	5	-0.011	-0.0964912			-0.0436	-0.382456			-0.0932	-0.817544			-0.145	-1.27193			-0.186	-1.63158			-0.212	-1.85965
1	1	-0.05	-0.438596	-0.200292	0.206482	-0.091	-0.798246	-0.406433	0.339433	-0.103	-0.903509	-0.570175	0.288808	-0.082	-0.719298	-0.611111	0.0946122	-0.072	-0.631579	-0.616959	0.0182602	-0.077	-0.675439	-0.611111	0.0563956	76	2	2.5e-10	1.09751	0.10532
	2	-0.01	-0.0877193			-0.025	-0.219298			-0.047	-0.412281			-0.065	-0.570175			-0.071	-0.622807			-0.067	-0.587719
	3	-0.0085	-0.0745614			-0.023	-0.201754			-0.045	-0.394737			-0.062	-0.54386			-0.068	-0.596491			-0.065	-0.570175

## Sheet: RDE_CoPc-P4VP
nD2O	Sample	i @ -1.00 V vs SCE /mA	j/mA cm-2	j(avg) /mA cm-2	j(std)	i @ -1.05 V vs SCE /mA	j/mA cm-2	j(avg) /mA cm-2	j(std)	i @ -1.10 V vs SCE /mA	j/mA cm-2	j(avg) /mA cm-2	j(std)	i @ -1.15 V vs SCE /mA	j/mA cm-2	j(avg) /mA cm-2	j(std)	i @ -1.20 V vs SCE /mA	j/mA cm-2	j(avg) /mA cm-2	j(std)	i @ -1.25 V vs SCE /mA	j/mA cm-2	j(avg) /mA cm-2	j(std)	ɛ(CO)avg/%	ɛ(CO)std	# of catalytic site/mol	TOFCO/s-1	TOFCO std
0	1	-0.0188	-0.164912	-0.168129	0.00414545	-0.0618	-0.542105	-0.540351	0.0158624	-0.124	-1.08772	-1.06725	0.0766394	-0.201	-1.76316	-1.73099	0.130207	-0.283	-2.48246	-2.45029	0.130207	-0.331	-2.90351	-2.90058	0.0220755	92	1	2.5e-10	6.30592	0.0836742
	2	-0.019	-0.166667			-0.0633	-0.555263			-0.129	-1.13158			-0.21	-1.84211			-0.292	-2.5614			-0.333	-2.92105
	3	-0.0197	-0.172807			-0.0597	-0.523684			-0.112	-0.982456			-0.181	-1.58772			-0.263	-2.30702			-0.328	-2.87719
1	1	-0.016	-0.140351	-0.146199	0.00570737	-0.0386	-0.338596	-0.345906	0.00646589	-0.0667	-0.585088	-0.592398	0.00669967	-0.1	-0.877193	-0.885965	0.00877193	-0.135	-1.18421	-1.18713	0.00506448	-0.156	-1.36842	-1.3655	0.00506448	96	5	2.5e-10	3.09768	0.161746
	2	-0.0167	-0.146491			-0.0397	-0.348246			-0.0682	-0.598246			-0.102	-0.894737			-0.136	-1.19298			-0.156	-1.36842
	3	-0.0173	-0.151754			-0.04	-0.350877			-0.0677	-0.59386			-0.101	-0.885965			-0.135	-1.18421			-0.155	-1.35965

## Sheet: RDE_CoPc(py)-P2VP
nD2O	Sample	i @ -1.00 V vs SCE /mA	j/mA cm-2	j(avg) /mA cm-2	j(std)	i @ -1.05 V vs SCE /mA	j/mA cm-2	j(avg) /mA cm-2	j(std)	i @ -1.10 V vs SCE /mA	j/mA cm-2	j(avg) /mA cm-2	j(std)	i @ -1.15 V vs SCE /mA	j/mA cm-2	j(avg) /mA cm-2	j(std)	i @ -1.20 V vs SCE /mA	j/mA cm-2	j(avg) /mA cm-2	j(std)	i @ -1.25 V vs SCE /mA	j/mA cm-2	j(avg) /mA cm-2	j(std)	ɛ(CO)avg/%	ɛ(CO)std	# of catalytic site/mol	TOFCO/s-1	TOFCO std
0	1	-0.0487	-0.427193	-0.337469	0.119031	-0.0917	-0.804386	-0.693484	0.142334	-0.133	-1.16667	-1.07769	0.109494	-0.178	-1.5614	-1.49373	0.08884	-0.231	-2.02632	-1.96115	0.072487	-0.271	-2.37719	-2.29574	0.0712121	91	1	2.5e-10	4.93673	0.162459
	2	-0.047	-0.412281			-0.0928	-0.814035			-0.131	-1.14912			-0.177	-1.55263			-0.226	-1.98246			-0.264	-2.31579
	3	-0.0468	-0.410526			-0.0864	-0.757895			-0.128	-1.12281			-0.173	-1.51754			-0.224	-1.96491			-0.263	-2.30702
	4	-0.054	-0.473684			-0.0961	-0.842982			-0.138	-1.21053			-0.183	-1.60526			-0.235	-2.0614			-0.272	-2.38596
	5	-0.0259	-0.227193			-0.0658	-0.577193			-0.113	-0.991228			-0.164	-1.4386			-0.22	-1.92982			-0.257	-2.25439
	6	-0.0254	-0.222807			-0.0622	-0.545614			-0.109	-0.95614			-0.162	-1.42105			-0.219	-1.92105			-0.251	-2.20175
	7	-0.0215	-0.188596			-0.0584	-0.512281			-0.108	-0.947368			-0.155	-1.35965			-0.21	-1.84211			-0.254	-2.22807
1	1	-0.0191	-0.167544	-0.168713	0.0149466	-0.04	-0.350877	-0.349708	0.0140716	-0.0658	-0.577193	-0.56345	0.0208383	-0.0888	-0.778947	-0.760526	0.0296564	-0.113	-0.991228	-0.961988	0.0432709	-0.131	-1.14912	-1.12281	0.0316276	90	3	2.5e-10	2.38794	0.104213
	2	-0.0176	-0.154386			-0.0382	-0.335088			-0.0615	-0.539474			-0.0828	-0.726316			-0.104	-0.912281			-0.124	-1.08772
	3	-0.021	-0.184211			-0.0414	-0.363158			-0.0654	-0.573684			-0.0885	-0.776316			-0.112	-0.982456			-0.129	-1.13158

## Sheet: RDE_CoPc-PS
nD2O	Sample	i @ -1.00 V vs SCE /mA	j/mA cm-2	j(avg) /mA cm-2	j(std)	i @ -1.05 V vs SCE /mA	j/mA cm-2	j(avg) /mA cm-2	j(std)	i @ -1.10 V vs SCE /mA	j/mA cm-2	j(avg) /mA cm-2	j(std)	i @ -1.15 V vs SCE /mA	j/mA cm-2	j(avg) /mA cm-2	j(std)	i @ -1.20 V vs SCE /mA	j/mA cm-2	j(avg) /mA cm-2	j(std)	i @ -1.25 V vs SCE /mA	j/mA cm-2	j(avg) /mA cm-2	j(std)	ɛ(CO)avg/%	ɛ(CO)std	# of catalytic site/mol	TOFCO/s-1	TOFCO std
0	1	-0.00082	-0.00719298	-0.00417368	0.00185456	-0.00256	-0.0224561	-0.0187895	0.00233521	-0.00631	-0.0553509	-0.0501579	0.00631652	-0.01	-0.0877193	-0.0862456	0.0107295	-0.012	-0.105263	-0.108421	0.0145413	-0.0142	-0.124561	-0.125965	0.0218824	86	2	2.5e-10	0.25599	0.0448669
	2	-0.00024	-0.00210526			-0.00216	-0.0189474			-0.00573	-0.0502632			-0.01	-0.0877193			-0.0128	-0.112281			-0.0152	-0.133333
	3	-0.00042	-0.00368421			-0.00185	-0.0162281			-0.00501	-0.0439474			-0.00866	-0.0759649			-0.011	-0.0964912			-0.0126	-0.110526
	4	-0.000439	-0.00385088			-0.00199	-0.0174561			-0.00499	-0.0437719			-0.0088	-0.077193			-0.011	-0.0964912			-0.0117	-0.102632
	5	-0.00046	-0.00403509			-0.00215	-0.0188596			-0.00655	-0.0574561			-0.0117	-0.102632			-0.015	-0.131579			-0.0181	-0.158772
1	1	-0.00053	-0.00464912	-0.00337895	0.00109916	-0.00222	-0.0194737	-0.0137895	0.00453153	-0.00605	-0.0530702	-0.0441579	0.0101659	-0.0105	-0.0921053	-0.082193	0.0155488	-0.013	-0.114035	-0.105088	0.0128232	-0.0143	-0.125439	-0.129123	0.0166019	81	2	2.5e-10	0.247151	0.032358
	2	-0.00049	-0.00429825			-0.00196	-0.017193			-0.00599	-0.0525439			-0.0113	-0.0991228			-0.014	-0.122807			-0.0179	-0.157018
	3	-0.00026	-0.0022807			-0.00153	-0.0134211			-0.00537	-0.0471053			-0.00995	-0.0872807			-0.0111	-0.0973684			-0.0143	-0.125439
	4	-0.000384	-0.00336842			-0.0011	-0.00964912			-0.00331	-0.0290351			-0.007	-0.0614035			-0.0105	-0.0921053			-0.0143	-0.125439
	5	-0.000262	-0.00229825			-0.00105	-0.00921053			-0.00445	-0.0390351			-0.0081	-0.0710526			-0.0113	-0.0991228			-0.0128	-0.112281

## Sheet: RDE_CoPc(py)-PS
nD2O	Sample	i @ -1.00 V vs SCE /mA	j/mA cm-2	j(avg) /mA cm-2	j(std)	i @ -1.05 V vs SCE /mA	j/mA cm-2	j(avg) /mA cm-2	j(std)	i @ -1.10 V vs SCE /mA	j/mA cm-2	j(avg) /mA cm-2	j(std)	i @ -1.15 V vs SCE /mA	j/mA cm-2	j(avg) /mA cm-2	j(std)	i @ -1.20 V vs SCE /mA	j/mA cm-2	j(avg) /mA cm-2	j(std)	i @ -1.25 V vs SCE /mA	j/mA cm-2	j(avg) /mA cm-2	j(std)	ɛ(CO)avg/%	ɛ(CO)std	# of catalytic site/mol	TOFCO/s-1	TOFCO std
0	1	-7.3e-05	-0.000640351	-0.00128509	0.000918962	-0.000936	-0.00821053	-0.00513377	0.00268963	-0.0038	-0.0333333	-0.0215307	0.00828082	-0.00858	-0.0752632	-0.0567763	0.0129495	-0.0123	-0.107895	-0.0974342	0.00787632	-0.01533	-0.134474	-0.131645	0.00285896	86	4	2.5e-10	0.267533	0.013733
	2	-8.7e-05	-0.000763158			-0.000189	-0.00165789			-0.001608	-0.0141053			-0.00532	-0.0466667			-0.01043	-0.0914912			-0.0146	-0.12807
	3	-0.000126	-0.00110526			-0.000586	-0.00514035			-0.00231	-0.0202632			-0.00639	-0.0560526			-0.0113	-0.0991228			-0.0152	-0.133333
	4	-0.0003	-0.00263158			-0.00063	-0.00552632			-0.0021	-0.0184211			-0.0056	-0.0491228			-0.0104	-0.0912281			-0.0149	-0.130702
1	1	-0.000644	-0.00564912	-0.00653216	0.00269835	-0.001202	-0.0105439	-0.00976608	0.00221875	-0.0027	-0.0236842	-0.0190936	0.0041016	-0.0041	-0.0359649	-0.0272515	0.00761913	-0.00478	-0.0419298	-0.0314327	0.0092843	-0.0060266	-0.0528649	-0.0414374	0.0100625	87	3	2.5e-10	0.0851897	0.0208946
	2	-0.00109	-0.0095614			-0.00131	-0.0114912			-0.00203	-0.017807			-0.00273	-0.0239474			-0.0032	-0.0280702			-0.00428	-0.0375439
	3	-0.0005	-0.00438596			-0.000828	-0.00726316			-0.0018	-0.0157895			-0.00249	-0.0218421			-0.00277	-0.0242982			-0.003865	-0.0339035

## Sheet: KIE
CoPc
nD2O	Sample	i @ -1.00 V vs SCE /mA	j/mA cm-2	j(avg) /mA cm-2	j(std)	i @ -1.05 V vs SCE /mA	j/mA cm-2	j(avg) /mA cm-2	j(std)	i @ -1.10 V vs SCE /mA	j/mA cm-2	j(avg) /mA cm-2	j(std)	i @ -1.15 V vs SCE /mA	j/mA cm-2	j(avg) /mA cm-2	j(std)	i @ -1.20 V vs SCE /mA	j/mA cm-2	j(avg) /mA cm-2	j(std)	i @ -1.25 V vs SCE /mA	j/mA cm-2	j(avg) /mA cm-2	j(std)	KIE avg	KIE std
0	1	-0.01	-0.0877193	-0.074269	0.0292865	-0.0357	-0.313158	-0.257456	0.0710163	-0.0646	-0.566667	-0.511111	0.0957815	-0.08	-0.701754	-0.717836	0.0771564	-0.086	-0.754386	-0.831433	0.050569	-0.095	-0.833333	-0.87383	0.0698246	0.989242	0.157705
	2	-0.004	-0.0350877			-0.018	-0.157895			-0.042	-0.368421			-0.069	-0.605263			-0.0895	-0.785088			-0.09	-0.789474
	3	-0.008	-0.0701754			-0.025	-0.219298			-0.052	-0.45614			-0.079	-0.692982			-0.0968	-0.849123			-0.0937	-0.82193
	4	-0.014	-0.122807			-0.041	-0.359649			-0.074	-0.649123			-0.096	-0.842105			-0.1	-0.877193			-0.102	-0.894737
	5	-0.007	-0.0614035			-0.0274	-0.240351			-0.057	-0.5			-0.082	-0.719298			-0.0964	-0.845614			-0.107	-0.938596
	6	-0.0078	-0.0684211			-0.029	-0.254386			-0.06	-0.526316			-0.085	-0.745614			-0.1	-0.877193			-0.11	-0.964912
1	1	-0.0047	-0.0412281	-0.0531579	0.0208774	-0.022	-0.192982	-0.221053	0.0842958	-0.047	-0.412281	-0.481078	0.156879	-0.079	-0.692982	-0.722055	0.168018	-0.1	-0.877193	-0.839098	0.112618	-0.111	-0.973684	-0.883333	0.121854
	2	-0.0048	-0.0421053			-0.021	-0.184211			-0.0453	-0.397368			-0.0732	-0.642105			-0.0913	-0.800877			-0.0972	-0.852632
	3	-0.0051	-0.0447368			-0.022	-0.192982			-0.0496	-0.435088			-0.0746	-0.654386			-0.0923	-0.809649			-0.0936	-0.821053
	4	-0.00432	-0.0378947			-0.0194	-0.170175			-0.042	-0.368421			-0.0694	-0.608772			-0.085	-0.745614			-0.0884	-0.775439
	5	-0.0045	-0.0394737			-0.017	-0.149123			-0.042	-0.368421			-0.065	-0.570175			-0.081	-0.710526			-0.0867	-0.760526
	6	-0.009	-0.0789474			-0.03	-0.263158			-0.068	-0.596491			-0.095	-0.833333			-0.1	-0.877193			-0.102	-0.894737
	7	-0.01	-0.0877193			-0.045	-0.394737			-0.09	-0.789474			-0.12	-1.05263			-0.12	-1.05263			-0.126	-1.10526
CoPc-P2VP
nD2O	Sample	i @ -1.00 V vs SCE /mA	j/mA cm-2	j(avg) /mA cm-2	j(std)	i @ -1.05 V vs SCE /mA	j/mA cm-2	j(avg) /mA cm-2	j(std)	i @ -1.10 V vs SCE /mA	j/mA cm-2	j(avg) /mA cm-2	j(std)	i @ -1.15 V vs SCE /mA	j/mA cm-2	j(avg) /mA cm-2	j(std)	i @ -1.20 V vs SCE /mA	j/mA cm-2	j(avg) /mA cm-2	j(std)	i @ -1.25 V vs SCE /mA	j/mA cm-2	j(avg) /mA cm-2	j(std)	KIE avg	KIE std
0	1	-0.0032	-0.0280702	-0.0330702	0.0104499	-0.0109	-0.095614	-0.105373	0.0267813	-0.0271	-0.237719	-0.237061	0.0225781	-0.047	-0.412281	-0.406689	0.0267423	-0.0718	-0.629825	-0.572697	0.038612	-0.0914	-0.801754	-0.733772	0.0440023	1.00662	0.0669636
	2	-0.0027	-0.0236842			-0.0093	-0.0815789			-0.0249	-0.218421			-0.0436	-0.382456			-0.0651	-0.571053			-0.0873	-0.765789
	3	-0.00337	-0.0295614			-0.0112	-0.0982456			-0.0273	-0.239474			-0.0479	-0.420175			-0.0705	-0.618421			-0.0862	-0.75614
	4	-0.0045	-0.0394737			-0.0121	-0.10614			-0.0265	-0.232456			-0.0459	-0.402632			-0.0617	-0.541228			-0.0864	-0.757895
	5	-0.00317	-0.027807			-0.0109	-0.095614			-0.0248	-0.217544			-0.0418	-0.366667			-0.0591	-0.518421			-0.0773	-0.67807
	6	-0.00316	-0.0277193			-0.0108	-0.0947368			-0.0256	-0.224561			-0.0448	-0.392982			-0.0617	-0.541228			-0.0789	-0.692105
	7	-0.00364	-0.0319298			-0.0116	-0.101754			-0.0271	-0.237719			-0.0483	-0.423684			-0.0658	-0.577193			-0.0831	-0.728947
	8	-0.00642	-0.0563158			-0.0193	-0.169298			-0.0329	-0.288596			-0.0516	-0.452632			-0.0666	-0.584211			-0.0786	-0.689474
1	1	-0.0064	-0.0561404	-0.0659649	0.00803578	-0.019	-0.166667	-0.183991	0.0149788	-0.033	-0.289474	-0.309649	0.0182462	-0.0507	-0.444737	-0.464912	0.020572	-0.0681	-0.597368	-0.598465	0.025133	-0.083	-0.72807	-0.728947	0.0209916
	2	-0.00854	-0.0749123			-0.0231	-0.202632			-0.038	-0.333333			-0.0561	-0.492105			-0.0719	-0.630702			-0.0853	-0.748246
	3	-0.0079	-0.0692982			-0.0213	-0.186842			-0.0347	-0.304386			-0.0518	-0.454386			-0.0649	-0.569298			-0.0798	-0.7
	4	-0.00724	-0.0635088			-0.0205	-0.179825			-0.0355	-0.311404			-0.0534	-0.468421			-0.068	-0.596491			-0.0843	-0.739474
CoPc(py)
nD2O	Sample	i @ -1.00 V vs SCE /mA	j/mA cm-2	j(avg) /mA cm-2	j(std)	i @ -1.05 V vs SCE /mA	j/mA cm-2	j(avg) /mA cm-2	j(std)	i @ -1.10 V vs SCE /mA	j/mA cm-2	j(avg) /mA cm-2	j(std)	i @ -1.15 V vs SCE /mA	j/mA cm-2	j(avg) /mA cm-2	j(std)	i @ -1.20 V vs SCE /mA	j/mA cm-2	j(avg) /mA cm-2	j(std)	i @ -1.25 V vs SCE /mA	j/mA cm-2	j(avg) /mA cm-2	j(std)	KIE avg	KIE std
0	1	-0.0106	-0.0929825	-0.117018	0.0252839	-0.0346	-0.303509	-0.396316	0.0589301	-0.0735	-0.644737	-0.795789	0.104778	-0.118	-1.03509	-1.24912	0.148425	-0.158	-1.38596	-1.64737	0.199009	-0.177	-1.55263	-1.9193	0.271037	3.14067	0.529819
	2	-0.0177	-0.155263			-0.0516	-0.452632			-0.089	-0.780702			-0.146	-1.2807			-0.213	-1.86842			-0.257	-2.25439
	3	-0.0144	-0.126316			-0.046	-0.403509			-0.0909	-0.797368			-0.138	-1.21053			-0.175	-1.53509			-0.208	-1.82456
	4	-0.013	-0.114035			-0.0501	-0.439474			-0.107	-0.938596			-0.165	-1.44737			-0.207	-1.81579			-0.24	-2.10526
	5	-0.011	-0.0964912			-0.0436	-0.382456			-0.0932	-0.817544			-0.145	-1.27193			-0.186	-1.63158			-0.212	-1.85965
1	1	-0.05	-0.438596	-0.200292	0.206482	-0.091	-0.798246	-0.406433	0.339433	-0.103	-0.903509	-0.570175	0.288808	-0.082	-0.719298	-0.611111	0.0946122	-0.072	-0.631579	-0.616959	0.0182602	-0.077	-0.675439	-0.611111	0.0563956
	2	-0.01	-0.0877193			-0.025	-0.219298			-0.047	-0.412281			-0.065	-0.570175			-0.071	-0.622807			-0.067	-0.587719
	3	-0.0085	-0.0745614			-0.023	-0.201754			-0.045	-0.394737			-0.062	-0.54386			-0.068	-0.596491			-0.065	-0.570175
CoPc-P4VP
nD2O	Sample	i @ -1.00 V vs SCE /mA	j/mA cm-2	j(avg) /mA cm-2	j(std)	i @ -1.05 V vs SCE /mA	j/mA cm-2	j(avg) /mA cm-2	j(std)	i @ -1.10 V vs SCE /mA	j/mA cm-2	j(avg) /mA cm-2	j(std)	i @ -1.15 V vs SCE /mA	j/mA cm-2	j(avg) /mA cm-2	j(std)	i @ -1.20 V vs SCE /mA	j/mA cm-2	j(avg) /mA cm-2	j(std)	i @ -1.25 V vs SCE /mA	j/mA cm-2	j(avg) /mA cm-2	j(std)	KIE avg	KIE std
0	1	-0.0188	-0.164912	-0.168129	0.00414545	-0.0618	-0.542105	-0.540351	0.0158624	-0.124	-1.08772	-1.06725	0.0766394	-0.201	-1.76316	-1.73099	0.130207	-0.283	-2.48246	-2.45029	0.130207	-0.331	-2.90351	-2.90058	0.0220755	2.1242	0.0179842
	2	-0.019	-0.166667			-0.0633	-0.555263			-0.129	-1.13158			-0.21	-1.84211			-0.292	-2.5614			-0.333	-2.92105
	3	-0.0197	-0.172807			-0.0597	-0.523684			-0.112	-0.982456			-0.181	-1.58772			-0.263	-2.30702			-0.328	-2.87719
1	1	-0.016	-0.140351	-0.146199	0.00570737	-0.0386	-0.338596	-0.345906	0.00646589	-0.0667	-0.585088	-0.592398	0.00669967	-0.1	-0.877193	-0.885965	0.00877193	-0.135	-1.18421	-1.18713	0.00506448	-0.156	-1.36842	-1.3655	0.00506448
	2	-0.0167	-0.146491			-0.0397	-0.348246			-0.0682	-0.598246			-0.102	-0.894737			-0.136	-1.19298			-0.156	-1.36842
	3	-0.0173	-0.151754			-0.04	-0.350877			-0.0677	-0.59386			-0.101	-0.885965			-0.135	-1.18421			-0.155	-1.35965
CoPc(py)-P2VP
nD2O	Sample	i @ -1.00 V vs SCE /mA	j/mA cm-2	j(avg) /mA cm-2	j(std)	i @ -1.05 V vs SCE /mA	j/mA cm-2	j(avg) /mA cm-2	j(std)	i @ -1.10 V vs SCE /mA	j/mA cm-2	j(avg) /mA cm-2	j(std)	i @ -1.15 V vs SCE /mA	j/mA cm-2	j(avg) /mA cm-2	j(std)	i @ -1.20 V vs SCE /mA	j/mA cm-2	j(avg) /mA cm-2	j(std)	i @ -1.25 V vs SCE /mA	j/mA cm-2	j(avg) /mA cm-2	j(std)	KIE avg	KIE std
0	1	-0.0487	-0.427193	-0.337469	0.119031	-0.0917	-0.804386	-0.693484	0.142334	-0.133	-1.16667	-1.07769	0.109494	-0.178	-1.5614	-1.49373	0.08884	-0.231	-2.02632	-1.96115	0.072487	-0.271	-2.37719	-2.29574	0.0712121	2.04464	0.0856715
	2	-0.047	-0.412281			-0.0928	-0.814035			-0.131	-1.14912			-0.177	-1.55263			-0.226	-1.98246			-0.264	-2.31579
	3	-0.0468	-0.410526			-0.0864	-0.757895			-0.128	-1.12281			-0.173	-1.51754			-0.224	-1.96491			-0.263	-2.30702
	4	-0.054	-0.473684			-0.0961	-0.842982			-0.138	-1.21053			-0.183	-1.60526			-0.235	-2.0614			-0.272	-2.38596
	5	-0.0259	-0.227193			-0.0658	-0.577193			-0.113	-0.991228			-0.164	-1.4386			-0.22	-1.92982			-0.257	-2.25439
	6	-0.0254	-0.222807			-0.0622	-0.545614			-0.109	-0.95614			-0.162	-1.42105			-0.219	-1.92105			-0.251	-2.20175
	7	-0.0215	-0.188596			-0.0584	-0.512281			-0.108	-0.947368			-0.155	-1.35965			-0.21	-1.84211			-0.254	-2.22807
1	1	-0.0191	-0.167544	-0.168713	0.0149466	-0.04	-0.350877	-0.349708	0.0140716	-0.0658	-0.577193	-0.56345	0.0208383	-0.0888	-0.778947	-0.760526	0.0296564	-0.113	-0.991228	-0.961988	0.0432709	-0.131	-1.14912	-1.12281	0.0316276
	2	-0.0176	-0.154386			-0.0382	-0.335088			-0.0615	-0.539474			-0.0828	-0.726316			-0.104	-0.912281			-0.124	-1.08772
	3	-0.021	-0.184211			-0.0414	-0.363158			-0.0654	-0.573684			-0.0885	-0.776316			-0.112	-0.982456			-0.129	-1.13158
CoPc-PS
nD2O	Sample	i @ -1.00 V vs SCE /mA	j/mA cm-2	j(avg) /mA cm-2	j(std)	i @ -1.05 V vs SCE /mA	j/mA cm-2	j(avg) /mA cm-2	j(std)	i @ -1.10 V vs SCE /mA	j/mA cm-2	j(avg) /mA cm-2	j(std)	i @ -1.15 V vs SCE /mA	j/mA cm-2	j(avg) /mA cm-2	j(std)	i @ -1.20 V vs SCE /mA	j/mA cm-2	j(avg) /mA cm-2	j(std)	i @ -1.25 V vs SCE /mA	j/mA cm-2	j(avg) /mA cm-2	j(std)	KIE avg	KIE std
0	1	-0.00082	-0.00719298	-0.00417368	0.00185456	-0.00256	-0.0224561	-0.0187895	0.00233521	-0.00631	-0.0553509	-0.0501579	0.00631652	-0.01	-0.0877193	-0.0862456	0.0107295	-0.012	-0.105263	-0.108421	0.0145413	-0.0142	-0.124561	-0.125965	0.0218824	0.975543	0.210838
	2	-0.00024	-0.00210526			-0.00216	-0.0189474			-0.00573	-0.0502632			-0.01	-0.0877193			-0.0128	-0.112281			-0.0152	-0.133333
	3	-0.00042	-0.00368421			-0.00185	-0.0162281			-0.00501	-0.0439474			-0.00866	-0.0759649			-0.011	-0.0964912			-0.0126	-0.110526
	4	-0.000439	-0.00385088			-0.00199	-0.0174561			-0.00499	-0.0437719			-0.0088	-0.077193			-0.011	-0.0964912			-0.0117	-0.102632
	5	-0.00046	-0.00403509			-0.00215	-0.0188596			-0.00655	-0.0574561			-0.0117	-0.102632			-0.015	-0.131579			-0.0181	-0.158772
1	1	-0.00053	-0.00464912	-0.00337895	0.00109916	-0.00222	-0.0194737	-0.0137895	0.00453153	-0.00605	-0.0530702	-0.0441579	0.0101659	-0.0105	-0.0921053	-0.082193	0.0155488	-0.013	-0.114035	-0.105088	0.0128232	-0.0143	-0.125439	-0.129123	0.0166019
	2	-0.00049	-0.00429825			-0.00196	-0.017193			-0.00599	-0.0525439			-0.0113	-0.0991228			-0.014	-0.122807			-0.0179	-0.157018
	3	-0.00026	-0.0022807			-0.00153	-0.0134211			-0.00537	-0.0471053			-0.00995	-0.0872807			-0.0111	-0.0973684			-0.0143	-0.125439
	4	-0.000384	-0.00336842			-0.0011	-0.00964912			-0.00331	-0.0290351			-0.007	-0.0614035			-0.0105	-0.0921053			-0.0143	-0.125439
	5	-0.000262	-0.00229825			-0.00105	-0.00921053			-0.00445	-0.0390351			-0.0081	-0.0710526			-0.0113	-0.0991228			-0.0128	-0.112281
CoPc(py)-PS
nD2O	Sample	i @ -1.00 V vs SCE /mA	j/mA cm-2	j(avg) /mA cm-2	j(std)	i @ -1.05 V vs SCE /mA	j/mA cm-2	j(avg) /mA cm-2	j(std)	i @ -1.10 V vs SCE /mA	j/mA cm-2	j(avg) /mA cm-2	j(std)	i @ -1.15 V vs SCE /mA	j/mA cm-2	j(avg) /mA cm-2	j(std)	i @ -1.20 V vs SCE /mA	j/mA cm-2	j(avg) /mA cm-2	j(std)	i @ -1.25 V vs SCE /mA	j/mA cm-2	j(avg) /mA cm-2	j(std)	KIE avg	KIE std
0	1	-7.3e-05	-0.000640351	-0.00128509	0.000918962	-0.000936	-0.00821053	-0.00513377	0.00268963	-0.0038	-0.0333333	-0.0215307	0.00828082	-0.00858	-0.0752632	-0.0567763	0.0129495	-0.0123	-0.107895	-0.0974342	0.00787632	-0.01533	-0.134474	-0.131645	0.00285896	3.17695	0.774556
	2	-8.7e-05	-0.000763158			-0.000189	-0.00165789			-0.001608	-0.0141053			-0.00532	-0.0466667			-0.01043	-0.0914912			-0.0146	-0.12807
	3	-0.000126	-0.00110526			-0.000586	-0.00514035			-0.00231	-0.0202632			-0.00639	-0.0560526			-0.0113	-0.0991228			-0.0152	-0.133333
	4	-0.0003	-0.00263158			-0.00063	-0.00552632			-0.0021	-0.0184211			-0.0056	-0.0491228			-0.0104	-0.0912281			-0.0149	-0.130702
1	1	-0.000644	-0.00564912	-0.00653216	0.00269835	-0.001202	-0.0105439	-0.00976608	0.00221875	-0.0027	-0.0236842	-0.0190936	0.0041016	-0.0041	-0.0359649	-0.0272515	0.00761913	-0.00478	-0.0419298	-0.0314327	0.0092843	-0.0060266	-0.0528649	-0.0414374	0.0100625
	2	-0.00109	-0.0095614			-0.00131	-0.0114912			-0.00203	-0.017807			-0.00273	-0.0239474			-0.0032	-0.0280702			-0.00428	-0.0375439
	3	-0.0005	-0.00438596			-0.000828	-0.00726316			-0.0018	-0.0157895			-0.00249	-0.0218421			-0.00277	-0.0242982			-0.003865	-0.0339035
