# Supplementary material for: Modulating the mechanism of electrocatalytic CO2 reduction by cobalt phthalocyanine through polymer coordination and encapsulation
Source: Nat Commun. 2019 Apr 11;10:1683. doi: 10.1038/s41467-019-09626-8 (PMC6459859; doi:10.1038/s41467-019-09626-8)
Supplement: Supplementary file 2 — Source Data [file 41467_2019_9626_MOESM2_ESM.zip › Table 2.xlsx]

## Sheet: CPE
catalyst	solvent	Sample	Charge/C	Charge avg/C	Charge std/C	Conc.H2/%	Conc.CO/%	V(Head Space)/ml	Partial Charge H2/C	Parital Charge CO/ C	ɛ(H2)/%	ɛ(H2)avg/%	ɛ(H2)std	ɛ(CO)/%	ɛ(CO)avg/%	ɛ(CO)std	ɛ(total)/%	ɛ(total)avg/%	ɛ(total) std	# of CO/mol	# of catalytic site/mol	TON(CO)	TON avg	TON std	TOF(CO)/s-1	TOF(CO)avg /s-1	TOF(CO) std
CoPc-0.1%P4VP	H2O	1	1.246	1.06533	0.17806	0.06	0.5805	23.58	0.111434	1.07813	8.94336	7.10306	1.82264	86.527	88.7896	1.9797	95.4704	95.8927	0.704247	5.58702e-06	2.5e-10	22348.1	19568.2	2913.73	3.1039	2.71781	0.404685
		2	0.89			0.0411	0.5213	19.43	0.0628982	0.797782	7.06722			89.6384			96.7056			4.13423e-06	2.5e-10	16536.9			2.29679
		3	1.06			0.0334	0.5686	21.35	0.0561653	0.956155	5.29861			90.2033			95.5019			4.95494e-06	2.5e-10	19819.8			2.75275
	D2O	1	0.41	0.47	0.072111	0.0124	0.1276	35.81	0.0349744	0.359897	8.53033	8.02572	0.730289	87.7799	90.4337	2.34447	96.3102	98.4594	1.86528	1.86504e-06	2.5e-10	7460.17	8830.16	1551.03	1.03614	1.22641	0.215421
		2	0.55			0.0182	0.2335	27.58	0.0395357	0.50723	7.18831			92.2236			99.4119			2.62854e-06	2.5e-10	10514.2			1.4603
		3	0.45			0.0207	0.2261	23.07	0.0376133	0.410839	8.35852			91.2976			99.6561			2.12903e-06	2.5e-10	8516.13			1.1828
CoPc-0.5%P4VP	H2O	1	1.2	1.31	0.0964365	0.0442	0.3943	36.48	0.126999	1.13294	10.5833	8.03082	3.73255	94.4113	91.696	2.85199	104.995	99.7268	4.77017	5.87105e-06	2.5e-10	23484.2	24865.3	1208.9	3.26169	3.45351	0.167903
		2	1.38			0.0429	0.3899	39.87	0.134719	1.2244	9.76221			88.7246			98.4868			6.34503e-06	2.5e-10	25380.1			3.52501
		3	1.35			0.0174	0.427	36.91	0.0505844	1.24135	3.747			91.9521			95.6991			6.43289e-06	2.5e-10	25731.5			3.57383
	D2O	1	0.64	0.623333	0.0378594	0.0203	0.2373	29.58	0.0472953	0.552866	7.38989	7.76891	0.330427	86.3853	89.9857	4.58462	93.7751	97.7546	4.84043	2.86503e-06	2.5e-10	11460.1	11636.9	1105.04	1.59169	1.61624	0.153477
		2	0.65			0.0168	0.1999	39.28	0.0519762	0.618455	7.99634			95.1469			103.143			3.20493e-06	2.5e-10	12819.7			1.78052
		3	0.58			0.0189	0.211	30.86	0.045939	0.512864	7.92052			88.4248			96.3453			2.65774e-06	2.5e-10	10631			1.47652
CoPc-1%P4VP	H2O	1	1.52	1.57	0.0866025	0.0748	0.7452	24.01	0.141455	1.40925	9.30623	7.80851	2.11122	92.714	92.1604	0.535954	102.02	99.9689	2.60506	7.30296e-06	2.5e-10	29211.8	29987.2	1507.13	4.0572	4.16489	0.209323
		2	1.52			0.0819	0.8647	20.56	0.132627	1.40027	8.72544			92.1231			100.849			7.25642e-06	2.5e-10	29025.7			4.03135
		3	1.67			0.0418	0.7102	27.36	0.0900775	1.53045	5.39386			91.644			97.0379			7.93105e-06	2.5e-10	31724.2			4.40614
	D2O	1	0.77	0.78	0.0264575	0.0194	0.329	26.97	0.0412104	0.698877	5.35199	4.55964	0.782056	90.7632	96.1775	4.72878	96.1152	100.737	4.00979	3.62169e-06	2.5e-10	14486.7	15553.8	1012.09	2.01205	2.16025	0.140568
		2	0.81			0.0187	0.4049	24.96	0.0367629	0.796006	4.53863			98.2723			102.811			4.12502e-06	2.5e-10	16500.1			2.29168
		3	0.76			0.014	0.3677	26.11	0.0287911	0.756178	3.78831			99.4971			103.285			3.91863e-06	2.5e-10	15674.5			2.17702
CoPc-2%P4VP	H2O	1	1.7	1.97	0.252389	0.0459	0.5554	36.2	0.130871	1.58357	7.69832	5.41148	1.986	93.1514	93.6359	2.67505	100.85	99.0474	2.94193	8.20632e-06	2.5e-10	32825.3	38215.4	4719.6	4.55907	5.3077	0.6555
		2	2.01			0.0285	0.6677	36.89	0.0828089	1.94005	4.11985			96.5201			100.64			1.00537e-05	2.5e-10	40214.6			5.58536
		3	2.2			0.0534	1.1032	23.1	0.0971576	2.0072	4.41626			91.2362			95.6525			1.04016e-05	2.5e-10	41606.4			5.77867
	D2O	1	0.95	1.09667	0.133167	0.0531	0.4739	23.48	0.0982011	0.876412	10.337	9.04168	1.38497	92.2539	89.2017	3.38657	102.591	98.2433	3.98474	4.5417e-06	2.5e-10	18166.8	20243	2184.33	2.52317	2.81152	0.30338
		2	1.21			0.0504	0.5969	23.11	0.091739	1.08649	7.58174			89.7925			97.3742			5.63035e-06	2.5e-10	22521.4			3.12797
		3	1.13			0.0351	0.3262	37.63	0.104032	0.966812	9.20633			85.5586			94.7649			5.01017e-06	2.5e-10	20040.7			2.78343
CoPc-3%P4VP	H2O	1	2.39	2.28	0.0953939	0.0678	1.2103	22.81	0.121809	2.17441	5.0966	5.72006	0.782586	90.9796	92.8547	1.92373	96.0762	98.5748	2.2132	1.12681e-05	2.5e-10	45072.6	43863.6	1193.45	6.26008	6.09217	0.165757
		2	2.23			0.0594	1.0306	26.05	0.121876	2.11457	5.46529			94.8237			100.289			1.0958e-05	2.5e-10	43832			6.08778
		3	2.22			0.0497	0.6987	37.42	0.146482	2.05929	6.59828			92.761			99.3592			1.06716e-05	2.5e-10	42686.3			5.92865
	D2O	1	1.389	1.26633	0.10635	0.0608	0.6928	23.04	0.110334	1.25723	7.94342	9.62749	1.80424	90.5132	90.7197	2.23731	98.4566	100.347	2.23731	6.51515e-06	2.5e-10	26060.6	23809.1	2004.01	3.61953	3.30683	0.278334
		2	1.21			0.0345	0.3249	41.89	0.113829	1.07197	9.40736			88.5928			98.0002			5.55513e-06	2.5e-10	22220.5			3.08618
		3	1.2			0.0476	0.3841	36.91	0.13838	1.11664	11.5317			93.0531			104.585			5.78658e-06	2.5e-10	23146.3			3.21477

## Sheet: RDE_CoPc-0.1%P4VP
nD2O	Sample	i @ -1.00 V vs SCE /mA	j/mA cm-2	j(avg) /mA cm-2	j(std)	i @ -1.05 V vs SCE /mA	j/mA cm-2	j(avg) /mA cm-2	j(std)	i @ -1.10 V vs SCE /mA	j/mA cm-2	j(avg) /mA cm-2	j(std)	i @ -1.15 V vs SCE /mA	j/mA cm-2	j(avg) /mA cm-2	j(std)	i @ -1.20 V vs SCE /mA	j/mA cm-2	j(avg) /mA cm-2	j(std)	i @ -1.25 V vs SCE /mA	j/mA cm-2	j(avg) /mA cm-2	j(std)	ɛ(CO)avg/%	ɛ(CO)std	# of catalytic site/mol	TOFCO/s-1	TOFCO std
0	1	-0.008	-0.0701754	-0.0859649	0.0156917	-0.0307	-0.269298	-0.341228	0.0590495	-0.072	-0.631579	-0.764912	0.0961137	-0.125	-1.09649	-1.28596	0.13312	-0.189	-1.65789	-1.83684	0.131959	-0.232	-2.03509	-2.08509	0.0589745	89	2	2.5e-10	4.3852	0.158412
	2	-0.01	-0.0877193			-0.0386	-0.338596			-0.089	-0.780702			-0.15	-1.31579			-0.214	-1.87719			-0.244	-2.14035
	3	-0.008	-0.0701754			-0.0346	-0.303509			-0.0829	-0.727193			-0.142	-1.24561			-0.203	-1.7807			-0.2295	-2.01316
	4	-0.011	-0.0964912			-0.0427	-0.374561			-0.0901	-0.790351			-0.149	-1.30702			-0.211	-1.85088			-0.239	-2.09649
	5	-0.012	-0.105263			-0.0479	-0.420175			-0.102	-0.894737			-0.167	-1.46491			-0.23	-2.01754			-0.244	-2.14035
1	1	-0.013	-0.114035	-0.114035	0.00716225	-0.0339	-0.297368	-0.299781	0.0183356	-0.0562	-0.492982	-0.492325	0.0301102	-0.0801	-0.702632	-0.696711	0.04465	-0.1066	-0.935088	-0.903947	0.0629362	-0.111	-0.973684	-0.923684	0.0577395	90	2	2.5e-10	1.96445	0.130326
	2	-0.012	-0.105263			-0.0317	-0.27807			-0.0518	-0.454386			-0.0732	-0.642105			-0.0948	-0.831579			-0.0995	-0.872807
	3	-0.014	-0.122807			-0.0368	-0.322807			-0.0602	-0.52807			-0.0856	-0.750877			-0.111	-0.973684			-0.111	-0.973684
	4	-0.013	-0.114035			-0.0343	-0.300877			-0.0563	-0.49386			-0.0788	-0.691228			-0.0998	-0.875439			-0.0997	-0.874561

## Sheet: RDE_CoPc-0.5%P4VP
nD2O	Sample	i @ -1.00 V vs SCE /mA	j/mA cm-2	j(avg) /mA cm-2	j(std)	i @ -1.05 V vs SCE /mA	j/mA cm-2	j(avg) /mA cm-2	j(std)	i @ -1.10 V vs SCE /mA	j/mA cm-2	j(avg) /mA cm-2	j(std)	i @ -1.15 V vs SCE /mA	j/mA cm-2	j(avg) /mA cm-2	j(std)	i @ -1.20 V vs SCE /mA	j/mA cm-2	j(avg) /mA cm-2	j(std)	i @ -1.25 V vs SCE /mA	j/mA cm-2	j(avg) /mA cm-2	j(std)	ɛ(CO)avg/%	ɛ(CO)std	# of catalytic site/mol	TOFCO/s-1	TOFCO std
0	1	-0.023	-0.201754	-0.158333	0.0950288	-0.065	-0.570175	-0.520504	0.15236	-0.085	-0.745614	-0.938048	0.167762	-0.169	-1.48246	-1.50658	0.112507	-0.239	-2.09649	-2.16557	0.0976168	-0.284	-2.49123	-2.67105	0.100345	92	3	2.5e-10	5.80691	0.288869
	2	-0.03	-0.263158			-0.082	-0.719298			-0.13	-1.14035			-0.184	-1.61404			-0.251	-2.20175			-0.296	-2.59649
	3	-0.0219	-0.192105			-0.063	-0.552632			-0.12	-1.05263			-0.178	-1.5614			-0.239	-2.09649			-0.304	-2.66667
	4	-0.033	-0.289474			-0.085	-0.745614			-0.135	-1.18421			-0.191	-1.67544			-0.262	-2.29825			-0.305	-2.67544
	5	-0.001	-0.00877193			-0.043	-0.377193			-0.094	-0.824561			-0.16	-1.40351			-0.243	-2.13158			-0.313	-2.74561
	6	-0.0113	-0.0991228			-0.0455	-0.399123			-0.0979	-0.858772			-0.165	-1.44737			-0.248	-2.17544			-0.32	-2.80702
	7	-0.01	-0.0877193			-0.0402	-0.352632			-0.0886	-0.777193			-0.152	-1.33333			-0.231	-2.02632			-0.3	-2.63158
	8	-0.0142	-0.124561			-0.051	-0.447368			-0.105	-0.921053			-0.175	-1.53509			-0.262	-2.29825			-0.314	-2.75439
1	1	-0.017	-0.149123	-0.154971	0.010129	-0.042	-0.368421	-0.371637	0.0190642	-0.066	-0.578947	-0.58655	0.0296866	-0.0926	-0.812281	-0.817836	0.0358506	-0.122	-1.07018	-1.09064	0.0354513	-0.135	-1.18421	-1.2193	0.0533576	90	5	2.5e-10	2.59315	0.18339
	2	-0.017	-0.149123			-0.0404	-0.354386			-0.064	-0.561404			-0.0895	-0.785088			-0.122	-1.07018			-0.136	-1.19298
	3	-0.019	-0.166667			-0.0447	-0.392105			-0.0706	-0.619298			-0.0976	-0.85614			-0.129	-1.13158			-0.146	-1.2807

## Sheet: RDE_CoPc-1%P4VP
nD2O	Sample	i @ -1.00 V vs SCE /mA	j/mA cm-2	j(avg) /mA cm-2	j(std)	i @ -1.05 V vs SCE /mA	j/mA cm-2	j(avg) /mA cm-2	j(std)	i @ -1.10 V vs SCE /mA	j/mA cm-2	j(avg) /mA cm-2	j(std)	i @ -1.15 V vs SCE /mA	j/mA cm-2	j(avg) /mA cm-2	j(std)	i @ -1.20 V vs SCE /mA	j/mA cm-2	j(avg) /mA cm-2	j(std)	i @ -1.25 V vs SCE /mA	j/mA cm-2	j(avg) /mA cm-2	j(std)	ɛ(CO)avg/%	ɛ(CO)std	# of catalytic site/mol	TOFCO/s-1	TOFCO std
0	1	-0.0188	-0.164912	-0.168129	0.00414545	-0.0618	-0.542105	-0.540351	0.0158624	-0.124	-1.08772	-1.06725	0.0766394	-0.201	-1.76316	-1.73099	0.130207	-0.283	-2.48246	-2.45029	0.130207	-0.331	-2.90351	-2.90058	0.0220755	92	1	2.5e-10	6.30592	0.0836742
	2	-0.019	-0.166667			-0.0633	-0.555263			-0.129	-1.13158			-0.21	-1.84211			-0.292	-2.5614			-0.333	-2.92105
	3	-0.0197	-0.172807			-0.0597	-0.523684			-0.112	-0.982456			-0.181	-1.58772			-0.263	-2.30702			-0.328	-2.87719
1	1	-0.016	-0.140351	-0.146199	0.00570737	-0.0386	-0.338596	-0.345906	0.00646589	-0.0667	-0.585088	-0.592398	0.00669967	-0.1	-0.877193	-0.885965	0.00877193	-0.135	-1.18421	-1.18713	0.00506448	-0.156	-1.36842	-1.3655	0.00506448	96	5	2.5e-10	3.09768	0.161746
	2	-0.0167	-0.146491			-0.0397	-0.348246			-0.0682	-0.598246			-0.102	-0.894737			-0.136	-1.19298			-0.156	-1.36842
	3	-0.0173	-0.151754			-0.04	-0.350877			-0.0677	-0.59386			-0.101	-0.885965			-0.135	-1.18421			-0.155	-1.35965

## Sheet: RDE_CoPc-2%P4VP
nD2O	Sample	i @ -1.00 V vs SCE /mA	j/mA cm-2	j(avg) /mA cm-2	j(std)	i @ -1.05 V vs SCE /mA	j/mA cm-2	j(avg) /mA cm-2	j(std)	i @ -1.10 V vs SCE /mA	j/mA cm-2	j(avg) /mA cm-2	j(std)	i @ -1.15 V vs SCE /mA	j/mA cm-2	j(avg) /mA cm-2	j(std)	i @ -1.20 V vs SCE /mA	j/mA cm-2	j(avg) /mA cm-2	j(std)	i @ -1.25 V vs SCE /mA	j/mA cm-2	j(avg) /mA cm-2	j(std)	ɛ(CO)avg/%	ɛ(CO)std	# of catalytic site/mol	TOFCO/s-1	TOFCO std
0	1	-0.0118	-0.103509	-0.101316	0.00182602	-0.0475	-0.416667	-0.416447	0.0146148	-0.1026	-0.9	-0.900877	0.0283068	-0.173	-1.51754	-1.52851	0.0579102	-0.262	-2.29825	-2.32018	0.0848961	-0.3446	-3.02281	-3.02763	0.0910296	94	3	2.5e-10	6.72521	0.294879
	2	-0.0113	-0.0991228			-0.0457	-0.400877			-0.0992	-0.870175			-0.167	-1.46491			-0.255	-2.23684			-0.338	-2.96491
	3	-0.0115	-0.100877			-0.047	-0.412281			-0.102	-0.894737			-0.174	-1.52632			-0.263	-2.30702			-0.338	-2.96491
	4	-0.0116	-0.101754			-0.0497	-0.435965			-0.107	-0.938596			-0.183	-1.60526			-0.278	-2.4386			-0.36	-3.15789
1	1	-0.019	-0.166667	-0.16886	0.00438596	-0.0452	-0.396491	-0.403947	0.00964912	-0.0742	-0.650877	-0.65614	0.0128921	-0.109	-0.95614	-0.962719	0.0194505	-0.152	-1.33333	-1.33553	0.0271552	-0.187	-1.64035	-1.59825	0.0600263	89	3	2.5e-10	3.36131	0.169631
	2	-0.019	-0.166667			-0.047	-0.412281			-0.076	-0.666667			-0.111	-0.973684			-0.155	-1.35965			-0.1878	-1.64737
	3	-0.019	-0.166667			-0.045	-0.394737			-0.073	-0.640351			-0.107	-0.938596			-0.148	-1.29825			-0.173	-1.51754
	4	-0.02	-0.175439			-0.047	-0.412281			-0.076	-0.666667			-0.112	-0.982456			-0.154	-1.35088			-0.181	-1.58772

## Sheet: RDE_CoPc-3%P4VP
nD2O	Sample	i @ -1.00 V vs SCE /mA	j/mA cm-2	j(avg) /mA cm-2	j(std)	i @ -1.05 V vs SCE /mA	j/mA cm-2	j(avg) /mA cm-2	j(std)	i @ -1.10 V vs SCE /mA	j/mA cm-2	j(avg) /mA cm-2	j(std)	i @ -1.15 V vs SCE /mA	j/mA cm-2	j(avg) /mA cm-2	j(std)	i @ -1.20 V vs SCE /mA	j/mA cm-2	j(avg) /mA cm-2	j(std)	i @ -1.25 V vs SCE /mA	j/mA cm-2	j(avg) /mA cm-2	j(std)	ɛ(CO)avg/%	ɛ(CO)std	# of catalytic site/mol	TOFCO/s-1	TOFCO std
0	1	-0.0114	-0.1	-0.109357	0.00810316	-0.0484	-0.424561	-0.444444	0.017769	-0.104	-0.912281	-0.947368	0.0316276	-0.175	-1.53509	-1.59064	0.048312	-0.269	-2.35965	-2.41813	0.0513988	-0.3586	-3.14561	-3.1655	0.0390852	93	2	2.5e-10	6.95665	0.17251
	2	-0.013	-0.114035			-0.0523	-0.458772			-0.111	-0.973684			-0.185	-1.62281			-0.278	-2.4386			-0.358	-3.14035
	3	-0.013	-0.114035			-0.0513	-0.45			-0.109	-0.95614			-0.184	-1.61404			-0.28	-2.45614			-0.366	-3.21053
1	1	-0.015	-0.131579	-0.140351	0.00716225	-0.055	-0.482456	-0.494518	0.0218932	-0.085	-0.745614	-0.769737	0.0261937	-0.121	-1.0614	-1.10746	0.033879	-0.168	-1.47368	-1.5307	0.0414545	-0.2	-1.75439	-1.82018	0.0461396	91	2	2.5e-10	3.91408	0.131317
	2	-0.016	-0.140351			-0.056	-0.491228			-0.087	-0.763158			-0.126	-1.10526			-0.174	-1.52632			-0.212	-1.85965
	3	-0.017	-0.149123			-0.0545	-0.47807			-0.087	-0.763158			-0.128	-1.12281			-0.178	-1.5614			-0.21	-1.84211
	4	-0.016	-0.140351			-0.06	-0.526316			-0.092	-0.807018			-0.13	-1.14035			-0.178	-1.5614			-0.208	-1.82456

## Sheet: KIE
Catalyst	jH/mA∙cm-2	jH std	jD /mA∙cm-2	jD std	KIE	KIE std
CoPc-0.1%P4VP	2.085	0.059	0.924	0.058	2.25649	0.155369
CoPc-0.5%P4VP	2.671	0.1	1.219	0.053	2.19114	0.12572
CoPc-1%P4VP	2.901	0.022	1.365	0.005	2.12527	0.0178989
CoPc-2%P4VP	3.028	0.091	1.598	0.06	1.89487	0.0911301
CoPc-3%P4VP	3.165	0.039	1.82	0.046	1.73901	0.0488984
